# Supplementary material for: Widespread Horizontal Gene Transfer Among Animal Viruses
Source: bioRxiv. 2024 Mar 26:2024.03.25.586562. Preprint. [Version 2] doi: 10.1101/2024.03.25.586562 (PMC11071296; doi:10.1101/2024.03.25.586562)
Supplement: Supplement 7 [file media-7.zip › File7_PDB/Parvo3960_Rep.pdb]

ATOM      1  N   MET A   1      46.442  -2.050 -17.346  1.00 51.97           N  
ATOM      2  H   MET A   1      45.891  -2.441 -18.097  1.00 51.97           H  
ATOM      3  H2  MET A   1      46.648  -2.789 -16.690  1.00 51.97           H  
ATOM      4  H3  MET A   1      47.304  -1.685 -17.724  1.00 51.97           H  
ATOM      5  CA  MET A   1      45.661  -0.975 -16.690  1.00 51.97           C  
ATOM      6  HA  MET A   1      46.198  -0.600 -15.819  1.00 51.97           H  
ATOM      7  C   MET A   1      44.340  -1.566 -16.225  1.00 51.97           C  
ATOM      8  CB  MET A   1      45.406   0.194 -17.653  1.00 51.97           C  
ATOM      9  HB2 MET A   1      44.686   0.875 -17.200  1.00 51.97           H  
ATOM     10  HB3 MET A   1      44.982  -0.183 -18.584  1.00 51.97           H  
ATOM     11  O   MET A   1      43.739  -2.298 -17.004  1.00 51.97           O  
ATOM     12  CG  MET A   1      46.684   0.983 -17.959  1.00 51.97           C  
ATOM     13  HG2 MET A   1      47.433   0.312 -18.380  1.00 51.97           H  
ATOM     14  HG3 MET A   1      47.075   1.407 -17.034  1.00 51.97           H  
ATOM     15  SD  MET A   1      46.406   2.323 -19.138  1.00 51.97           S  
ATOM     16  CE  MET A   1      48.101   2.934 -19.354  1.00 51.97           C  
ATOM     17  HE1 MET A   1      48.735   2.142 -19.755  1.00 51.97           H  
ATOM     18  HE2 MET A   1      48.097   3.771 -20.052  1.00 51.97           H  
ATOM     19  HE3 MET A   1      48.498   3.272 -18.397  1.00 51.97           H  
ATOM     20  N   SER A   2      43.913  -1.339 -14.977  1.00 67.34           N  
ATOM     21  H   SER A   2      44.364  -0.654 -14.387  1.00 67.34           H  
ATOM     22  CA  SER A   2      42.609  -1.844 -14.524  1.00 67.34           C  
ATOM     23  HA  SER A   2      42.551  -2.902 -14.780  1.00 67.34           H  
ATOM     24  C   SER A   2      41.495  -1.116 -15.280  1.00 67.34           C  
ATOM     25  CB  SER A   2      42.436  -1.745 -12.999  1.00 67.34           C  
ATOM     26  HB2 SER A   2      43.296  -2.198 -12.507  1.00 67.34           H  
ATOM     27  HB3 SER A   2      41.541  -2.296 -12.711  1.00 67.34           H  
ATOM     28  O   SER A   2      41.532   0.101 -15.453  1.00 67.34           O  
ATOM     29  OG  SER A   2      42.298  -0.408 -12.575  1.00 67.34           O  
ATOM     30  HG  SER A   2      42.218  -0.372 -11.619  1.00 67.34           H  
ATOM     31  N   THR A   3      40.526  -1.861 -15.806  1.00 79.90           N  
ATOM     32  H   THR A   3      40.574  -2.869 -15.748  1.00 79.90           H  
ATOM     33  CA  THR A   3      39.393  -1.262 -16.513  1.00 79.90           C  
ATOM     34  HA  THR A   3      39.771  -0.592 -17.284  1.00 79.90           H  
ATOM     35  C   THR A   3      38.556  -0.460 -15.522  1.00 79.90           C  
ATOM     36  CB  THR A   3      38.528  -2.341 -17.175  1.00 79.90           C  
ATOM     37  HB  THR A   3      38.014  -2.914 -16.404  1.00 79.90           H  
ATOM     38  O   THR A   3      38.073  -1.020 -14.536  1.00 79.90           O  
ATOM     39  CG2 THR A   3      37.491  -1.757 -18.130  1.00 79.90           C  
ATOM     40 HG21 THR A   3      36.769  -1.158 -17.574  1.00 79.90           H  
ATOM     41 HG22 THR A   3      37.978  -1.127 -18.875  1.00 79.90           H  
ATOM     42 HG23 THR A   3      36.970  -2.569 -18.637  1.00 79.90           H  
ATOM     43  OG1 THR A   3      39.328  -3.232 -17.916  1.00 79.90           O  
ATOM     44  HG1 THR A   3      39.743  -2.752 -18.637  1.00 79.90           H  
ATOM     45  N   ILE A   4      38.360   0.834 -15.789  1.00 84.88           N  
ATOM     46  H   ILE A   4      38.841   1.250 -16.573  1.00 84.88           H  
ATOM     47  CA  ILE A   4      37.492   1.691 -14.978  1.00 84.88           C  
ATOM     48  HA  ILE A   4      37.859   1.674 -13.951  1.00 84.88           H  
ATOM     49  C   ILE A   4      36.079   1.099 -14.999  1.00 84.88           C  
ATOM     50  CB  ILE A   4      37.529   3.158 -15.471  1.00 84.88           C  
ATOM     51  HB  ILE A   4      37.245   3.176 -16.523  1.00 84.88           H  
ATOM     52  O   ILE A   4      35.482   0.905 -16.062  1.00 84.88           O  
ATOM     53  CG1 ILE A   4      38.963   3.729 -15.336  1.00 84.88           C  
ATOM     54 HG12 ILE A   4      39.244   3.763 -14.284  1.00 84.88           H  
ATOM     55 HG13 ILE A   4      39.665   3.070 -15.847  1.00 84.88           H  
ATOM     56  CG2 ILE A   4      36.522   4.023 -14.685  1.00 84.88           C  
ATOM     57 HG21 ILE A   4      36.770   4.022 -13.624  1.00 84.88           H  
ATOM     58 HG22 ILE A   4      35.508   3.652 -14.832  1.00 84.88           H  
ATOM     59 HG23 ILE A   4      36.538   5.047 -15.057  1.00 84.88           H  
ATOM     60  CD1 ILE A   4      39.146   5.126 -15.943  1.00 84.88           C  
ATOM     61 HD11 ILE A   4      40.205   5.386 -15.932  1.00 84.88           H  
ATOM     62 HD12 ILE A   4      38.605   5.873 -15.363  1.00 84.88           H  
ATOM     63 HD13 ILE A   4      38.792   5.135 -16.974  1.00 84.88           H  
ATOM     64  N   LYS A   5      35.552   0.784 -13.813  1.00 89.18           N  
ATOM     65  H   LYS A   5      36.108   0.959 -12.988  1.00 89.18           H  
ATOM     66  CA  LYS A   5      34.177   0.317 -13.631  1.00 89.18           C  
ATOM     67  HA  LYS A   5      33.728   0.172 -14.614  1.00 89.18           H  
ATOM     68  C   LYS A   5      33.369   1.389 -12.925  1.00 89.18           C  
ATOM     69  CB  LYS A   5      34.114  -1.019 -12.881  1.00 89.18           C  
ATOM     70  HB2 LYS A   5      34.620  -0.920 -11.920  1.00 89.18           H  
ATOM     71  HB3 LYS A   5      33.066  -1.258 -12.699  1.00 89.18           H  
ATOM     72  O   LYS A   5      33.798   1.938 -11.912  1.00 89.18           O  
ATOM     73  CG  LYS A   5      34.732  -2.178 -13.673  1.00 89.18           C  
ATOM     74  HG2 LYS A   5      34.249  -2.252 -14.647  1.00 89.18           H  
ATOM     75  HG3 LYS A   5      35.797  -1.994 -13.818  1.00 89.18           H  
ATOM     76  CD  LYS A   5      34.552  -3.499 -12.913  1.00 89.18           C  
ATOM     77  HD2 LYS A   5      33.487  -3.699 -12.788  1.00 89.18           H  
ATOM     78  HD3 LYS A   5      35.015  -3.408 -11.931  1.00 89.18           H  
ATOM     79  CE  LYS A   5      35.208  -4.648 -13.686  1.00 89.18           C  
ATOM     80  HE2 LYS A   5      34.739  -4.722 -14.667  1.00 89.18           H  
ATOM     81  HE3 LYS A   5      36.260  -4.404 -13.838  1.00 89.18           H  
ATOM     82  NZ  LYS A   5      35.084  -5.939 -12.960  1.00 89.18           N  
ATOM     83  HZ1 LYS A   5      35.540  -5.888 -12.061  1.00 89.18           H  
ATOM     84  HZ2 LYS A   5      34.113  -6.175 -12.809  1.00 89.18           H  
ATOM     85  HZ3 LYS A   5      35.515  -6.688 -13.484  1.00 89.18           H  
ATOM     86  N   LYS A   6      32.183   1.660 -13.451  1.00 92.25           N  
ATOM     87  H   LYS A   6      31.891   1.117 -14.251  1.00 92.25           H  
ATOM     88  CA  LYS A   6      31.238   2.640 -12.915  1.00 92.25           C  
ATOM     89  HA  LYS A   6      31.525   2.905 -11.897  1.00 92.25           H  
ATOM     90  C   LYS A   6      29.859   2.003 -12.833  1.00 92.25           C  
ATOM     91  CB  LYS A   6      31.270   3.913 -13.781  1.00 92.25           C  
ATOM     92  HB2 LYS A   6      31.135   3.629 -14.824  1.00 92.25           H  
ATOM     93  HB3 LYS A   6      30.442   4.571 -13.516  1.00 92.25           H  
ATOM     94  O   LYS A   6      29.614   0.934 -13.389  1.00 92.25           O  
ATOM     95  CG  LYS A   6      32.593   4.696 -13.651  1.00 92.25           C  
ATOM     96  HG2 LYS A   6      33.446   4.018 -13.680  1.00 92.25           H  
ATOM     97  HG3 LYS A   6      32.680   5.341 -14.526  1.00 92.25           H  
ATOM     98  CD  LYS A   6      32.681   5.582 -12.397  1.00 92.25           C  
ATOM     99  HD2 LYS A   6      32.688   4.966 -11.498  1.00 92.25           H  
ATOM    100  HD3 LYS A   6      31.811   6.238 -12.383  1.00 92.25           H  
ATOM    101  CE  LYS A   6      33.956   6.438 -12.459  1.00 92.25           C  
ATOM    102  HE2 LYS A   6      34.081   6.782 -13.486  1.00 92.25           H  
ATOM    103  HE3 LYS A   6      34.818   5.819 -12.211  1.00 92.25           H  
ATOM    104  NZ  LYS A   6      33.888   7.632 -11.574  1.00 92.25           N  
ATOM    105  HZ1 LYS A   6      33.783   7.391 -10.599  1.00 92.25           H  
ATOM    106  HZ2 LYS A   6      34.712   8.205 -11.689  1.00 92.25           H  
ATOM    107  HZ3 LYS A   6      33.118   8.224 -11.850  1.00 92.25           H  
ATOM    108  N   ARG A   7      28.976   2.615 -12.051  1.00 93.52           N  
ATOM    109  H   ARG A   7      29.247   3.487 -11.619  1.00 93.52           H  
ATOM    110  CA  ARG A   7      27.602   2.128 -11.867  1.00 93.52           C  
ATOM    111  HA  ARG A   7      27.512   1.096 -12.206  1.00 93.52           H  
ATOM    112  C   ARG A   7      26.592   2.890 -12.706  1.00 93.52           C  
ATOM    113  CB  ARG A   7      27.217   2.180 -10.383  1.00 93.52           C  
ATOM    114  HB2 ARG A   7      26.149   1.986 -10.290  1.00 93.52           H  
ATOM    115  HB3 ARG A   7      27.419   3.175  -9.986  1.00 93.52           H  
ATOM    116  O   ARG A   7      25.492   2.382 -12.858  1.00 93.52           O  
ATOM    117  CG  ARG A   7      27.982   1.127  -9.572  1.00 93.52           C  
ATOM    118  HG2 ARG A   7      29.054   1.290  -9.679  1.00 93.52           H  
ATOM    119  HG3 ARG A   7      27.735   0.135  -9.951  1.00 93.52           H  
ATOM    120  CD  ARG A   7      27.629   1.193  -8.086  1.00 93.52           C  
ATOM    121  HD2 ARG A   7      28.285   0.511  -7.545  1.00 93.52           H  
ATOM    122  HD3 ARG A   7      27.803   2.206  -7.725  1.00 93.52           H  
ATOM    123  NE  ARG A   7      26.230   0.806  -7.839  1.00 93.52           N  
ATOM    124  HE  ARG A   7      25.686   0.477  -8.624  1.00 93.52           H  
ATOM    125  NH1 ARG A   7      26.197   1.224  -5.577  1.00 93.52           N  
ATOM    126 HH11 ARG A   7      25.688   1.236  -4.705  1.00 93.52           H  
ATOM    127 HH12 ARG A   7      27.167   1.504  -5.610  1.00 93.52           H  
ATOM    128  NH2 ARG A   7      24.358   0.487  -6.607  1.00 93.52           N  
ATOM    129 HH21 ARG A   7      23.865   0.485  -5.726  1.00 93.52           H  
ATOM    130 HH22 ARG A   7      23.915   0.136  -7.444  1.00 93.52           H  
ATOM    131  CZ  ARG A   7      25.608   0.836  -6.675  1.00 93.52           C  
ATOM    132  N   ILE A   8      26.953   4.076 -13.190  1.00 95.23           N  
ATOM    133  H   ILE A   8      27.920   4.363 -13.143  1.00 95.23           H  
ATOM    134  CA  ILE A   8      26.034   5.036 -13.795  1.00 95.23           C  
ATOM    135  HA  ILE A   8      25.084   4.538 -13.989  1.00 95.23           H  
ATOM    136  C   ILE A   8      26.607   5.480 -15.130  1.00 95.23           C  
ATOM    137  CB  ILE A   8      25.748   6.233 -12.861  1.00 95.23           C  
ATOM    138  HB  ILE A   8      26.650   6.839 -12.772  1.00 95.23           H  
ATOM    139  O   ILE A   8      27.809   5.743 -15.246  1.00 95.23           O  
ATOM    140  CG1 ILE A   8      25.368   5.705 -11.456  1.00 95.23           C  
ATOM    141 HG12 ILE A   8      24.537   5.007 -11.550  1.00 95.23           H  
ATOM    142 HG13 ILE A   8      26.213   5.163 -11.031  1.00 95.23           H  
ATOM    143  CG2 ILE A   8      24.631   7.098 -13.476  1.00 95.23           C  
ATOM    144 HG21 ILE A   8      23.712   6.521 -13.574  1.00 95.23           H  
ATOM    145 HG22 ILE A   8      24.911   7.462 -14.465  1.00 95.23           H  
ATOM    146 HG23 ILE A   8      24.428   7.981 -12.871  1.00 95.23           H  
ATOM    147  CD1 ILE A   8      25.007   6.773 -10.430  1.00 95.23           C  
ATOM    148 HD11 ILE A   8      25.853   7.444 -10.280  1.00 95.23           H  
ATOM    149 HD12 ILE A   8      24.769   6.293  -9.481  1.00 95.23           H  
ATOM    150 HD13 ILE A   8      24.132   7.330 -10.765  1.00 95.23           H  
ATOM    151  N   PHE A   9      25.732   5.509 -16.120  1.00 96.78           N  
ATOM    152  H   PHE A   9      24.758   5.342 -15.912  1.00 96.78           H  
ATOM    153  CA  PHE A   9      26.040   5.762 -17.512  1.00 96.78           C  
ATOM    154  HA  PHE A   9      26.998   6.274 -17.599  1.00 96.78           H  
ATOM    155  C   PHE A   9      24.961   6.663 -18.105  1.00 96.78           C  
ATOM    156  CB  PHE A   9      26.114   4.422 -18.254  1.00 96.78           C  
ATOM    157  HB2 PHE A   9      25.142   3.936 -18.182  1.00 96.78           H  
ATOM    158  HB3 PHE A   9      26.308   4.620 -19.308  1.00 96.78           H  
ATOM    159  O   PHE A   9      23.867   6.783 -17.553  1.00 96.78           O  
ATOM    160  CG  PHE A   9      27.174   3.470 -17.734  1.00 96.78           C  
ATOM    161  CD1 PHE A   9      28.472   3.492 -18.274  1.00 96.78           C  
ATOM    162  HD1 PHE A   9      28.703   4.172 -19.080  1.00 96.78           H  
ATOM    163  CD2 PHE A   9      26.866   2.580 -16.687  1.00 96.78           C  
ATOM    164  HD2 PHE A   9      25.865   2.566 -16.279  1.00 96.78           H  
ATOM    165  CE1 PHE A   9      29.464   2.637 -17.760  1.00 96.78           C  
ATOM    166  HE1 PHE A   9      30.459   2.662 -18.178  1.00 96.78           H  
ATOM    167  CE2 PHE A   9      27.859   1.735 -16.164  1.00 96.78           C  
ATOM    168  HE2 PHE A   9      27.623   1.058 -15.356  1.00 96.78           H  
ATOM    169  CZ  PHE A   9      29.158   1.765 -16.702  1.00 96.78           C  
ATOM    170  HZ  PHE A   9      29.921   1.112 -16.305  1.00 96.78           H  
ATOM    171  N   THR A  10      25.276   7.284 -19.231  1.00 96.27           N  
ATOM    172  H   THR A  10      26.186   7.124 -19.639  1.00 96.27           H  
ATOM    173  CA  THR A  10      24.328   8.079 -20.010  1.00 96.27           C  
ATOM    174  HA  THR A  10      23.322   7.839 -19.667  1.00 96.27           H  
ATOM    175  C   THR A  10      24.403   7.684 -21.476  1.00 96.27           C  
ATOM    176  CB  THR A  10      24.549   9.583 -19.788  1.00 96.27           C  
ATOM    177  HB  THR A  10      24.447   9.792 -18.723  1.00 96.27           H  
ATOM    178  O   THR A  10      25.442   7.214 -21.942  1.00 96.27           O  
ATOM    179  CG2 THR A  10      25.928  10.064 -20.251  1.00 96.27           C  
ATOM    180 HG21 THR A  10      26.717   9.527 -19.724  1.00 96.27           H  
ATOM    181 HG22 THR A  10      26.026  11.128 -20.034  1.00 96.27           H  
ATOM    182 HG23 THR A  10      26.040   9.916 -21.325  1.00 96.27           H  
ATOM    183  OG1 THR A  10      23.585  10.339 -20.478  1.00 96.27           O  
ATOM    184  HG1 THR A  10      22.718   9.963 -20.309  1.00 96.27           H  
ATOM    185  N   CYS A  11      23.299   7.828 -22.194  1.00 94.94           N  
ATOM    186  H   CYS A  11      22.478   8.219 -21.754  1.00 94.94           H  
ATOM    187  CA  CYS A  11      23.228   7.660 -23.637  1.00 94.94           C  
ATOM    188  HA  CYS A  11      24.147   8.031 -24.091  1.00 94.94           H  
ATOM    189  C   CYS A  11      22.067   8.473 -24.195  1.00 94.94           C  
ATOM    190  CB  CYS A  11      23.063   6.173 -23.985  1.00 94.94           C  
ATOM    191  HB2 CYS A  11      23.908   5.633 -23.558  1.00 94.94           H  
ATOM    192  HB3 CYS A  11      23.085   6.044 -25.067  1.00 94.94           H  
ATOM    193  O   CYS A  11      21.236   8.974 -23.443  1.00 94.94           O  
ATOM    194  SG  CYS A  11      21.513   5.470 -23.340  1.00 94.94           S  
ATOM    195  HG  CYS A  11      20.670   6.367 -23.858  1.00 94.94           H  
ATOM    196  N   TYR A  12      21.974   8.511 -25.517  1.00 93.90           N  
ATOM    197  H   TYR A  12      22.694   8.087 -26.083  1.00 93.90           H  
ATOM    198  CA  TYR A  12      20.729   8.817 -26.198  1.00 93.90           C  
ATOM    199  HA  TYR A  12      19.993   9.141 -25.462  1.00 93.90           H  
ATOM    200  C   TYR A  12      20.186   7.559 -26.881  1.00 93.90           C  
ATOM    201  CB  TYR A  12      20.924   9.987 -27.157  1.00 93.90           C  
ATOM    202  HB2 TYR A  12      19.971  10.171 -27.653  1.00 93.90           H  
ATOM    203  HB3 TYR A  12      21.177  10.878 -26.582  1.00 93.90           H  
ATOM    204  O   TYR A  12      20.959   6.695 -27.319  1.00 93.90           O  
ATOM    205  CG  TYR A  12      21.972   9.775 -28.225  1.00 93.90           C  
ATOM    206  CD1 TYR A  12      23.316  10.117 -27.978  1.00 93.90           C  
ATOM    207  HD1 TYR A  12      23.589  10.536 -27.020  1.00 93.90           H  
ATOM    208  CD2 TYR A  12      21.588   9.265 -29.478  1.00 93.90           C  
ATOM    209  HD2 TYR A  12      20.555   9.013 -29.667  1.00 93.90           H  
ATOM    210  CE1 TYR A  12      24.279   9.956 -28.991  1.00 93.90           C  
ATOM    211  HE1 TYR A  12      25.307  10.234 -28.811  1.00 93.90           H  
ATOM    212  CE2 TYR A  12      22.543   9.117 -30.497  1.00 93.90           C  
ATOM    213  HE2 TYR A  12      22.250   8.747 -31.468  1.00 93.90           H  
ATOM    214  OH  TYR A  12      24.798   9.329 -31.256  1.00 93.90           O  
ATOM    215  HH  TYR A  12      25.698   9.465 -30.952  1.00 93.90           H  
ATOM    216  CZ  TYR A  12      23.885   9.473 -30.260  1.00 93.90           C  
ATOM    217  N   ILE A  13      18.862   7.455 -26.953  1.00 93.07           N  
ATOM    218  H   ILE A  13      18.309   8.171 -26.504  1.00 93.07           H  
ATOM    219  CA  ILE A  13      18.142   6.438 -27.723  1.00 93.07           C  
ATOM    220  HA  ILE A  13      18.855   5.762 -28.195  1.00 93.07           H  
ATOM    221  C   ILE A  13      17.368   7.164 -28.820  1.00 93.07           C  
ATOM    222  CB  ILE A  13      17.209   5.593 -26.826  1.00 93.07           C  
ATOM    223  HB  ILE A  13      16.432   6.241 -26.418  1.00 93.07           H  
ATOM    224  O   ILE A  13      16.528   8.009 -28.532  1.00 93.07           O  
ATOM    225  CG1 ILE A  13      17.982   4.954 -25.648  1.00 93.07           C  
ATOM    226 HG12 ILE A  13      18.435   5.741 -25.046  1.00 93.07           H  
ATOM    227 HG13 ILE A  13      18.782   4.325 -26.039  1.00 93.07           H  
ATOM    228  CG2 ILE A  13      16.534   4.506 -27.679  1.00 93.07           C  
ATOM    229 HG21 ILE A  13      15.748   4.019 -27.100  1.00 93.07           H  
ATOM    230 HG22 ILE A  13      16.057   4.937 -28.559  1.00 93.07           H  
ATOM    231 HG23 ILE A  13      17.270   3.766 -27.994  1.00 93.07           H  
ATOM    232  CD1 ILE A  13      17.111   4.114 -24.703  1.00 93.07           C  
ATOM    233 HD11 ILE A  13      17.719   3.771 -23.865  1.00 93.07           H  
ATOM    234 HD12 ILE A  13      16.719   3.235 -25.215  1.00 93.07           H  
ATOM    235 HD13 ILE A  13      16.284   4.715 -24.325  1.00 93.07           H  
ATOM    236  N   ASN A  14      17.669   6.856 -30.074  1.00 91.00           N  
ATOM    237  H   ASN A  14      18.340   6.123 -30.259  1.00 91.00           H  
ATOM    238  CA  ASN A  14      17.035   7.444 -31.249  1.00 91.00           C  
ATOM    239  HA  ASN A  14      16.205   8.079 -30.940  1.00 91.00           H  
ATOM    240  C   ASN A  14      16.441   6.354 -32.155  1.00 91.00           C  
ATOM    241  CB  ASN A  14      18.064   8.336 -31.972  1.00 91.00           C  
ATOM    242  HB2 ASN A  14      18.439   9.086 -31.275  1.00 91.00           H  
ATOM    243  HB3 ASN A  14      17.561   8.870 -32.778  1.00 91.00           H  
ATOM    244  O   ASN A  14      16.682   5.159 -31.951  1.00 91.00           O  
ATOM    245  CG  ASN A  14      19.255   7.588 -32.556  1.00 91.00           C  
ATOM    246  ND2 ASN A  14      20.030   8.243 -33.386  1.00 91.00           N  
ATOM    247 HD21 ASN A  14      20.780   7.719 -33.812  1.00 91.00           H  
ATOM    248 HD22 ASN A  14      19.822   9.206 -33.611  1.00 91.00           H  
ATOM    249  OD1 ASN A  14      19.547   6.439 -32.265  1.00 91.00           O  
ATOM    250  N   GLY A  15      15.693   6.798 -33.165  1.00 88.04           N  
ATOM    251  H   GLY A  15      15.495   7.787 -33.211  1.00 88.04           H  
ATOM    252  CA  GLY A  15      14.937   5.937 -34.072  1.00 88.04           C  
ATOM    253  HA2 GLY A  15      15.013   6.330 -35.086  1.00 88.04           H  
ATOM    254  HA3 GLY A  15      15.340   4.924 -34.068  1.00 88.04           H  
ATOM    255  C   GLY A  15      13.457   5.855 -33.702  1.00 88.04           C  
ATOM    256  O   GLY A  15      13.039   6.312 -32.633  1.00 88.04           O  
ATOM    257  N   ASP A  16      12.670   5.276 -34.603  1.00 87.60           N  
ATOM    258  H   ASP A  16      13.051   5.007 -35.499  1.00 87.60           H  
ATOM    259  CA  ASP A  16      11.222   5.110 -34.424  1.00 87.60           C  
ATOM    260  HA  ASP A  16      10.789   6.058 -34.106  1.00 87.60           H  
ATOM    261  C   ASP A  16      10.899   4.067 -33.337  1.00 87.60           C  
ATOM    262  CB  ASP A  16      10.592   4.732 -35.776  1.00 87.60           C  
ATOM    263  HB2 ASP A  16       9.516   4.619 -35.643  1.00 87.60           H  
ATOM    264  HB3 ASP A  16      10.996   3.772 -36.097  1.00 87.60           H  
ATOM    265  O   ASP A  16       9.877   4.145 -32.666  1.00 87.60           O  
ATOM    266  CG  ASP A  16      10.841   5.781 -36.871  1.00 87.60           C  
ATOM    267  OD1 ASP A  16      10.956   6.979 -36.527  1.00 87.60           O  
ATOM    268  OD2 ASP A  16      10.986   5.365 -38.042  1.00 87.60           O  
ATOM    269  N   ASP A  17      11.832   3.147 -33.085  1.00 91.18           N  
ATOM    270  H   ASP A  17      12.685   3.188 -33.624  1.00 91.18           H  
ATOM    271  CA  ASP A  17      11.783   2.095 -32.063  1.00 91.18           C  
ATOM    272  HA  ASP A  17      10.742   1.802 -31.921  1.00 91.18           H  
ATOM    273  C   ASP A  17      12.314   2.550 -30.687  1.00 91.18           C  
ATOM    274  CB  ASP A  17      12.542   0.863 -32.593  1.00 91.18           C  
ATOM    275  HB2 ASP A  17      12.393   0.034 -31.901  1.00 91.18           H  
ATOM    276  HB3 ASP A  17      12.116   0.571 -33.553  1.00 91.18           H  
ATOM    277  O   ASP A  17      12.582   1.733 -29.802  1.00 91.18           O  
ATOM    278  CG  ASP A  17      14.048   1.096 -32.772  1.00 91.18           C  
ATOM    279  OD1 ASP A  17      14.514   2.259 -32.868  1.00 91.18           O  
ATOM    280  OD2 ASP A  17      14.834   0.125 -32.809  1.00 91.18           O  
ATOM    281  N   ARG A  18      12.500   3.861 -30.471  1.00 93.11           N  
ATOM    282  H   ARG A  18      12.300   4.483 -31.241  1.00 93.11           H  
ATOM    283  CA  ARG A  18      13.107   4.397 -29.238  1.00 93.11           C  
ATOM    284  HA  ARG A  18      14.097   3.949 -29.151  1.00 93.11           H  
ATOM    285  C   ARG A  18      12.369   3.999 -27.957  1.00 93.11           C  
ATOM    286  CB  ARG A  18      13.278   5.922 -29.339  1.00 93.11           C  
ATOM    287  HB2 ARG A  18      13.915   6.140 -30.196  1.00 93.11           H  
ATOM    288  HB3 ARG A  18      13.800   6.272 -28.449  1.00 93.11           H  
ATOM    289  O   ARG A  18      13.023   3.737 -26.950  1.00 93.11           O  
ATOM    290  CG  ARG A  18      11.955   6.702 -29.475  1.00 93.11           C  
ATOM    291  HG2 ARG A  18      11.393   6.346 -30.338  1.00 93.11           H  
ATOM    292  HG3 ARG A  18      11.351   6.573 -28.576  1.00 93.11           H  
ATOM    293  CD  ARG A  18      12.250   8.192 -29.653  1.00 93.11           C  
ATOM    294  HD2 ARG A  18      12.824   8.540 -28.794  1.00 93.11           H  
ATOM    295  HD3 ARG A  18      12.875   8.324 -30.536  1.00 93.11           H  
ATOM    296  NE  ARG A  18      11.026   9.015 -29.755  1.00 93.11           N  
ATOM    297  HE  ARG A  18      10.612   9.312 -28.883  1.00 93.11           H  
ATOM    298  NH1 ARG A  18      11.096   9.437 -32.025  1.00 93.11           N  
ATOM    299 HH11 ARG A  18      11.665   8.620 -32.196  1.00 93.11           H  
ATOM    300 HH12 ARG A  18      10.772  10.025 -32.780  1.00 93.11           H  
ATOM    301  NH2 ARG A  18       9.751  10.630 -30.744  1.00 93.11           N  
ATOM    302 HH21 ARG A  18       9.399  10.909 -29.840  1.00 93.11           H  
ATOM    303 HH22 ARG A  18       9.731  11.324 -31.478  1.00 93.11           H  
ATOM    304  CZ  ARG A  18      10.623   9.671 -30.834  1.00 93.11           C  
ATOM    305  N   LEU A  19      11.038   3.928 -27.997  1.00 93.34           N  
ATOM    306  H   LEU A  19      10.583   4.120 -28.878  1.00 93.34           H  
ATOM    307  CA  LEU A  19      10.216   3.537 -26.846  1.00 93.34           C  
ATOM    308  HA  LEU A  19      10.565   4.067 -25.960  1.00 93.34           H  
ATOM    309  C   LEU A  19      10.350   2.047 -26.532  1.00 93.34           C  
ATOM    310  CB  LEU A  19       8.742   3.897 -27.101  1.00 93.34           C  
ATOM    311  HB2 LEU A  19       8.423   3.434 -28.035  1.00 93.34           H  
ATOM    312  HB3 LEU A  19       8.142   3.466 -26.300  1.00 93.34           H  
ATOM    313  O   LEU A  19      10.476   1.680 -25.369  1.00 93.34           O  
ATOM    314  CG  LEU A  19       8.446   5.404 -27.163  1.00 93.34           C  
ATOM    315  HG  LEU A  19       9.024   5.856 -27.969  1.00 93.34           H  
ATOM    316  CD1 LEU A  19       6.962   5.619 -27.453  1.00 93.34           C  
ATOM    317 HD11 LEU A  19       6.356   5.190 -26.655  1.00 93.34           H  
ATOM    318 HD12 LEU A  19       6.752   6.686 -27.523  1.00 93.34           H  
ATOM    319 HD13 LEU A  19       6.697   5.149 -28.400  1.00 93.34           H  
ATOM    320  CD2 LEU A  19       8.784   6.111 -25.852  1.00 93.34           C  
ATOM    321 HD21 LEU A  19       9.858   6.098 -25.666  1.00 93.34           H  
ATOM    322 HD22 LEU A  19       8.260   5.642 -25.019  1.00 93.34           H  
ATOM    323 HD23 LEU A  19       8.471   7.153 -25.922  1.00 93.34           H  
ATOM    324  N   GLU A  20      10.403   1.199 -27.557  1.00 93.34           N  
ATOM    325  H   GLU A  20      10.336   1.556 -28.499  1.00 93.34           H  
ATOM    326  CA  GLU A  20      10.637  -0.238 -27.396  1.00 93.34           C  
ATOM    327  HA  GLU A  20       9.902  -0.653 -26.707  1.00 93.34           H  
ATOM    328  C   GLU A  20      12.032  -0.500 -26.812  1.00 93.34           C  
ATOM    329  CB  GLU A  20      10.463  -0.908 -28.764  1.00 93.34           C  
ATOM    330  HB2 GLU A  20       9.491  -0.624 -29.168  1.00 93.34           H  
ATOM    331  HB3 GLU A  20      11.240  -0.549 -29.440  1.00 93.34           H  
ATOM    332  O   GLU A  20      12.183  -1.235 -25.835  1.00 93.34           O  
ATOM    333  CG  GLU A  20      10.536  -2.438 -28.675  1.00 93.34           C  
ATOM    334  HG2 GLU A  20       9.726  -2.789 -28.036  1.00 93.34           H  
ATOM    335  HG3 GLU A  20      11.481  -2.722 -28.213  1.00 93.34           H  
ATOM    336  CD  GLU A  20      10.439  -3.120 -30.048  1.00 93.34           C  
ATOM    337  OE1 GLU A  20      10.699  -4.344 -30.088  1.00 93.34           O  
ATOM    338  OE2 GLU A  20      10.135  -2.425 -31.044  1.00 93.34           O  
ATOM    339  N   LYS A  21      13.056   0.188 -27.335  1.00 93.31           N  
ATOM    340  H   LYS A  21      12.869   0.739 -28.160  1.00 93.31           H  
ATOM    341  CA  LYS A  21      14.419   0.154 -26.782  1.00 93.31           C  
ATOM    342  HA  LYS A  21      14.776  -0.876 -26.781  1.00 93.31           H  
ATOM    343  C   LYS A  21      14.467   0.631 -25.333  1.00 93.31           C  
ATOM    344  CB  LYS A  21      15.341   1.027 -27.637  1.00 93.31           C  
ATOM    345  HB2 LYS A  21      16.247   1.248 -27.073  1.00 93.31           H  
ATOM    346  HB3 LYS A  21      14.833   1.967 -27.852  1.00 93.31           H  
ATOM    347  O   LYS A  21      15.206   0.059 -24.534  1.00 93.31           O  
ATOM    348  CG  LYS A  21      15.748   0.354 -28.950  1.00 93.31           C  
ATOM    349  HG2 LYS A  21      16.395  -0.497 -28.736  1.00 93.31           H  
ATOM    350  HG3 LYS A  21      14.866   0.009 -29.489  1.00 93.31           H  
ATOM    351  CD  LYS A  21      16.495   1.377 -29.810  1.00 93.31           C  
ATOM    352  HD2 LYS A  21      17.297   1.839 -29.236  1.00 93.31           H  
ATOM    353  HD3 LYS A  21      15.778   2.143 -30.106  1.00 93.31           H  
ATOM    354  CE  LYS A  21      17.094   0.725 -31.053  1.00 93.31           C  
ATOM    355  HE2 LYS A  21      18.101   0.370 -30.831  1.00 93.31           H  
ATOM    356  HE3 LYS A  21      16.477  -0.134 -31.320  1.00 93.31           H  
ATOM    357  NZ  LYS A  21      17.088   1.671 -32.190  1.00 93.31           N  
ATOM    358  HZ1 LYS A  21      17.527   1.289 -33.016  1.00 93.31           H  
ATOM    359  HZ2 LYS A  21      17.382   2.610 -31.963  1.00 93.31           H  
ATOM    360  HZ3 LYS A  21      16.122   1.762 -32.470  1.00 93.31           H  
ATOM    361  N   LEU A  22      13.718   1.681 -24.991  1.00 94.33           N  
ATOM    362  H   LEU A  22      13.158   2.124 -25.705  1.00 94.33           H  
ATOM    363  CA  LEU A  22      13.623   2.171 -23.619  1.00 94.33           C  
ATOM    364  HA  LEU A  22      14.635   2.325 -23.245  1.00 94.33           H  
ATOM    365  C   LEU A  22      12.949   1.137 -22.705  1.00 94.33           C  
ATOM    366  CB  LEU A  22      12.875   3.514 -23.604  1.00 94.33           C  
ATOM    367  HB2 LEU A  22      13.381   4.222 -24.260  1.00 94.33           H  
ATOM    368  HB3 LEU A  22      11.869   3.355 -23.992  1.00 94.33           H  
ATOM    369  O   LEU A  22      13.440   0.904 -21.603  1.00 94.33           O  
ATOM    370  CG  LEU A  22      12.765   4.117 -22.193  1.00 94.33           C  
ATOM    371  HG  LEU A  22      12.362   3.379 -21.501  1.00 94.33           H  
ATOM    372  CD1 LEU A  22      14.123   4.596 -21.669  1.00 94.33           C  
ATOM    373 HD11 LEU A  22      14.571   5.288 -22.383  1.00 94.33           H  
ATOM    374 HD12 LEU A  22      13.986   5.103 -20.714  1.00 94.33           H  
ATOM    375 HD13 LEU A  22      14.782   3.741 -21.515  1.00 94.33           H  
ATOM    376  CD2 LEU A  22      11.804   5.297 -22.187  1.00 94.33           C  
ATOM    377 HD21 LEU A  22      12.241   6.158 -22.693  1.00 94.33           H  
ATOM    378 HD22 LEU A  22      11.585   5.564 -21.153  1.00 94.33           H  
ATOM    379 HD23 LEU A  22      10.869   5.027 -22.678  1.00 94.33           H  
ATOM    380  N   GLU A  23      11.875   0.491 -23.155  1.00 94.54           N  
ATOM    381  H   GLU A  23      11.487   0.747 -24.051  1.00 94.54           H  
ATOM    382  CA  GLU A  23      11.184  -0.550 -22.388  1.00 94.54           C  
ATOM    383  HA  GLU A  23      10.912  -0.130 -21.419  1.00 94.54           H  
ATOM    384  C   GLU A  23      12.105  -1.749 -22.126  1.00 94.54           C  
ATOM    385  CB  GLU A  23       9.896  -0.960 -23.126  1.00 94.54           C  
ATOM    386  HB2 GLU A  23      10.160  -1.484 -24.045  1.00 94.54           H  
ATOM    387  HB3 GLU A  23       9.342  -0.063 -23.405  1.00 94.54           H  
ATOM    388  O   GLU A  23      12.254  -2.180 -20.981  1.00 94.54           O  
ATOM    389  CG  GLU A  23       8.971  -1.866 -22.295  1.00 94.54           C  
ATOM    390  HG2 GLU A  23       9.505  -2.782 -22.043  1.00 94.54           H  
ATOM    391  HG3 GLU A  23       8.115  -2.139 -22.912  1.00 94.54           H  
ATOM    392  CD  GLU A  23       8.460  -1.198 -21.009  1.00 94.54           C  
ATOM    393  OE1 GLU A  23       8.072  -1.898 -20.046  1.00 94.54           O  
ATOM    394  OE2 GLU A  23       8.499   0.047 -20.878  1.00 94.54           O  
ATOM    395  N   ALA A  24      12.838  -2.202 -23.149  1.00 93.01           N  
ATOM    396  H   ALA A  24      12.651  -1.824 -24.067  1.00 93.01           H  
ATOM    397  CA  ALA A  24      13.817  -3.285 -23.038  1.00 93.01           C  
ATOM    398  HA  ALA A  24      13.304  -4.179 -22.685  1.00 93.01           H  
ATOM    399  C   ALA A  24      14.958  -2.984 -22.043  1.00 93.01           C  
ATOM    400  CB  ALA A  24      14.369  -3.563 -24.441  1.00 93.01           C  
ATOM    401  HB1 ALA A  24      15.062  -4.403 -24.401  1.00 93.01           H  
ATOM    402  HB2 ALA A  24      13.551  -3.813 -25.115  1.00 93.01           H  
ATOM    403  HB3 ALA A  24      14.888  -2.683 -24.821  1.00 93.01           H  
ATOM    404  O   ALA A  24      15.585  -3.897 -21.500  1.00 93.01           O  
ATOM    405  N   MET A  25      15.234  -1.709 -21.734  1.00 93.05           N  
ATOM    406  H   MET A  25      14.695  -0.981 -22.180  1.00 93.05           H  
ATOM    407  CA  MET A  25      16.231  -1.362 -20.714  1.00 93.05           C  
ATOM    408  HA  MET A  25      17.172  -1.843 -20.982  1.00 93.05           H  
ATOM    409  C   MET A  25      15.849  -1.882 -19.324  1.00 93.05           C  
ATOM    410  CB  MET A  25      16.467   0.154 -20.640  1.00 93.05           C  
ATOM    411  HB2 MET A  25      17.061   0.375 -19.754  1.00 93.05           H  
ATOM    412  HB3 MET A  25      15.520   0.679 -20.514  1.00 93.05           H  
ATOM    413  O   MET A  25      16.753  -2.165 -18.529  1.00 93.05           O  
ATOM    414  CG  MET A  25      17.209   0.690 -21.867  1.00 93.05           C  
ATOM    415  HG2 MET A  25      17.072   1.770 -21.922  1.00 93.05           H  
ATOM    416  HG3 MET A  25      16.773   0.250 -22.764  1.00 93.05           H  
ATOM    417  SD  MET A  25      18.985   0.321 -21.858  1.00 93.05           S  
ATOM    418  CE  MET A  25      19.552   1.582 -20.692  1.00 93.05           C  
ATOM    419  HE1 MET A  25      20.607   1.430 -20.463  1.00 93.05           H  
ATOM    420  HE2 MET A  25      19.427   2.565 -21.147  1.00 93.05           H  
ATOM    421  HE3 MET A  25      18.968   1.537 -19.773  1.00 93.05           H  
ATOM    422  N   LYS A  26      14.550  -2.024 -19.013  1.00 93.13           N  
ATOM    423  H   LYS A  26      13.869  -1.878 -19.745  1.00 93.13           H  
ATOM    424  CA  LYS A  26      14.056  -2.425 -17.682  1.00 93.13           C  
ATOM    425  HA  LYS A  26      14.394  -1.697 -16.945  1.00 93.13           H  
ATOM    426  C   LYS A  26      14.595  -3.782 -17.223  1.00 93.13           C  
ATOM    427  CB  LYS A  26      12.520  -2.450 -17.678  1.00 93.13           C  
ATOM    428  HB2 LYS A  26      12.166  -3.119 -18.463  1.00 93.13           H  
ATOM    429  HB3 LYS A  26      12.179  -2.849 -16.722  1.00 93.13           H  
ATOM    430  O   LYS A  26      14.809  -3.959 -16.023  1.00 93.13           O  
ATOM    431  CG  LYS A  26      11.905  -1.057 -17.872  1.00 93.13           C  
ATOM    432  HG2 LYS A  26      12.181  -0.663 -18.850  1.00 93.13           H  
ATOM    433  HG3 LYS A  26      12.280  -0.378 -17.105  1.00 93.13           H  
ATOM    434  CD  LYS A  26      10.382  -1.135 -17.778  1.00 93.13           C  
ATOM    435  HD2 LYS A  26      10.082  -1.498 -16.794  1.00 93.13           H  
ATOM    436  HD3 LYS A  26      10.039  -1.845 -18.530  1.00 93.13           H  
ATOM    437  CE  LYS A  26       9.757   0.236 -18.041  1.00 93.13           C  
ATOM    438  HE2 LYS A  26      10.174   0.618 -18.972  1.00 93.13           H  
ATOM    439  HE3 LYS A  26      10.012   0.928 -17.238  1.00 93.13           H  
ATOM    440  NZ  LYS A  26       8.294   0.113 -18.209  1.00 93.13           N  
ATOM    441  HZ1 LYS A  26       8.143  -0.574 -18.934  1.00 93.13           H  
ATOM    442  HZ2 LYS A  26       7.904   0.935 -18.648  1.00 93.13           H  
ATOM    443  HZ3 LYS A  26       7.798  -0.192 -17.384  1.00 93.13           H  
ATOM    444  N   ASP A  27      14.903  -4.679 -18.158  1.00 91.21           N  
ATOM    445  H   ASP A  27      14.630  -4.480 -19.110  1.00 91.21           H  
ATOM    446  CA  ASP A  27      15.454  -6.012 -17.880  1.00 91.21           C  
ATOM    447  HA  ASP A  27      14.963  -6.424 -16.998  1.00 91.21           H  
ATOM    448  C   ASP A  27      16.963  -6.007 -17.597  1.00 91.21           C  
ATOM    449  CB  ASP A  27      15.145  -6.925 -19.072  1.00 91.21           C  
ATOM    450  HB2 ASP A  27      15.638  -7.885 -18.921  1.00 91.21           H  
ATOM    451  HB3 ASP A  27      15.545  -6.478 -19.983  1.00 91.21           H  
ATOM    452  O   ASP A  27      17.528  -6.959 -17.049  1.00 91.21           O  
ATOM    453  CG  ASP A  27      13.645  -7.179 -19.222  1.00 91.21           C  
ATOM    454  OD1 ASP A  27      12.979  -7.282 -18.165  1.00 91.21           O  
ATOM    455  OD2 ASP A  27      13.204  -7.293 -20.381  1.00 91.21           O  
ATOM    456  N   HIS A  28      17.651  -4.922 -17.951  1.00 90.88           N  
ATOM    457  H   HIS A  28      17.137  -4.184 -18.409  1.00 90.88           H  
ATOM    458  CA  HIS A  28      19.106  -4.834 -17.872  1.00 90.88           C  
ATOM    459  HA  HIS A  28      19.523  -5.819 -17.659  1.00 90.88           H  
ATOM    460  C   HIS A  28      19.595  -3.905 -16.763  1.00 90.88           C  
ATOM    461  CB  HIS A  28      19.629  -4.393 -19.239  1.00 90.88           C  
ATOM    462  HB2 HIS A  28      19.184  -3.433 -19.501  1.00 90.88           H  
ATOM    463  HB3 HIS A  28      20.710  -4.268 -19.181  1.00 90.88           H  
ATOM    464  O   HIS A  28      20.646  -4.158 -16.155  1.00 90.88           O  
ATOM    465  CG  HIS A  28      19.331  -5.388 -20.330  1.00 90.88           C  
ATOM    466  CD2 HIS A  28      18.732  -5.128 -21.534  1.00 90.88           C  
ATOM    467  HD2 HIS A  28      18.371  -4.172 -21.881  1.00 90.88           H  
ATOM    468  ND1 HIS A  28      19.580  -6.744 -20.283  1.00 90.88           N  
ATOM    469  HD1 HIS A  28      19.747  -7.282 -19.445  1.00 90.88           H  
ATOM    470  CE1 HIS A  28      19.165  -7.278 -21.443  1.00 90.88           C  
ATOM    471  HE1 HIS A  28      19.141  -8.332 -21.679  1.00 90.88           H  
ATOM    472  NE2 HIS A  28      18.674  -6.329 -22.242  1.00 90.88           N  
ATOM    473  N   VAL A  29      18.858  -2.826 -16.497  1.00 94.74           N  
ATOM    474  H   VAL A  29      17.994  -2.706 -17.006  1.00 94.74           H  
ATOM    475  CA  VAL A  29      19.274  -1.767 -15.574  1.00 94.74           C  
ATOM    476  HA  VAL A  29      20.324  -1.932 -15.331  1.00 94.74           H  
ATOM    477  C   VAL A  29      18.519  -1.839 -14.251  1.00 94.74           C  
ATOM    478  CB  VAL A  29      19.230  -0.370 -16.220  1.00 94.74           C  
ATOM    479  HB  VAL A  29      19.785   0.307 -15.569  1.00 94.74           H  
ATOM    480  O   VAL A  29      17.446  -2.413 -14.132  1.00 94.74           O  
ATOM    481  CG1 VAL A  29      19.949  -0.367 -17.576  1.00 94.74           C  
ATOM    482 HG11 VAL A  29      19.387  -0.951 -18.304  1.00 94.74           H  
ATOM    483 HG12 VAL A  29      20.953  -0.777 -17.474  1.00 94.74           H  
ATOM    484 HG13 VAL A  29      20.013   0.656 -17.946  1.00 94.74           H  
ATOM    485  CG2 VAL A  29      17.826   0.218 -16.369  1.00 94.74           C  
ATOM    486 HG21 VAL A  29      17.355   0.340 -15.393  1.00 94.74           H  
ATOM    487 HG22 VAL A  29      17.891   1.195 -16.846  1.00 94.74           H  
ATOM    488 HG23 VAL A  29      17.193  -0.430 -16.975  1.00 94.74           H  
ATOM    489  N   ALA A  30      19.107  -1.261 -13.207  1.00 94.74           N  
ATOM    490  H   ALA A  30      19.927  -0.698 -13.379  1.00 94.74           H  
ATOM    491  CA  ALA A  30      18.445  -1.152 -11.911  1.00 94.74           C  
ATOM    492  HA  ALA A  30      17.879  -2.063 -11.715  1.00 94.74           H  
ATOM    493  C   ALA A  30      17.453   0.019 -11.865  1.00 94.74           C  
ATOM    494  CB  ALA A  30      19.532  -0.997 -10.845  1.00 94.74           C  
ATOM    495  HB1 ALA A  30      19.077  -1.037  -9.855  1.00 94.74           H  
ATOM    496  HB2 ALA A  30      20.259  -1.801 -10.960  1.00 94.74           H  
ATOM    497  HB3 ALA A  30      20.037  -0.039 -10.970  1.00 94.74           H  
ATOM    498  O   ALA A  30      16.498  -0.022 -11.093  1.00 94.74           O  
ATOM    499  N   TRP A  31      17.741   1.071 -12.632  1.00 95.67           N  
ATOM    500  H   TRP A  31      18.556   1.031 -13.227  1.00 95.67           H  
ATOM    501  CA  TRP A  31      16.940   2.282 -12.752  1.00 95.67           C  
ATOM    502  HA  TRP A  31      15.891   2.003 -12.856  1.00 95.67           H  
ATOM    503  C   TRP A  31      17.369   3.066 -13.997  1.00 95.67           C  
ATOM    504  CB  TRP A  31      17.124   3.155 -11.498  1.00 95.67           C  
ATOM    505  HB2 TRP A  31      16.489   4.037 -11.584  1.00 95.67           H  
ATOM    506  HB3 TRP A  31      16.781   2.606 -10.621  1.00 95.67           H  
ATOM    507  O   TRP A  31      18.514   2.931 -14.453  1.00 95.67           O  
ATOM    508  CG  TRP A  31      18.530   3.614 -11.267  1.00 95.67           C  
ATOM    509  CD1 TRP A  31      19.468   2.954 -10.553  1.00 95.67           C  
ATOM    510  HD1 TRP A  31      19.277   2.029 -10.030  1.00 95.67           H  
ATOM    511  CD2 TRP A  31      19.175   4.819 -11.769  1.00 95.67           C  
ATOM    512  CE2 TRP A  31      20.542   4.792 -11.365  1.00 95.67           C  
ATOM    513  CE3 TRP A  31      18.743   5.939 -12.509  1.00 95.67           C  
ATOM    514  HE3 TRP A  31      17.710   6.004 -12.817  1.00 95.67           H  
ATOM    515  NE1 TRP A  31      20.664   3.642 -10.613  1.00 95.67           N  
ATOM    516  HE1 TRP A  31      21.500   3.353 -10.125  1.00 95.67           H  
ATOM    517  CH2 TRP A  31      20.978   6.915 -12.435  1.00 95.67           C  
ATOM    518  HH2 TRP A  31      21.652   7.717 -12.699  1.00 95.67           H  
ATOM    519  CZ2 TRP A  31      21.439   5.816 -11.694  1.00 95.67           C  
ATOM    520  HZ2 TRP A  31      22.467   5.772 -11.368  1.00 95.67           H  
ATOM    521  CZ3 TRP A  31      19.635   6.975 -12.839  1.00 95.67           C  
ATOM    522  HZ3 TRP A  31      19.283   7.819 -13.414  1.00 95.67           H  
ATOM    523  N   TYR A  32      16.479   3.921 -14.494  1.00 96.02           N  
ATOM    524  H   TYR A  32      15.567   3.975 -14.063  1.00 96.02           H  
ATOM    525  CA  TYR A  32      16.802   4.961 -15.465  1.00 96.02           C  
ATOM    526  HA  TYR A  32      17.836   5.267 -15.308  1.00 96.02           H  
ATOM    527  C   TYR A  32      15.943   6.208 -15.251  1.00 96.02           C  
ATOM    528  CB  TYR A  32      16.687   4.435 -16.904  1.00 96.02           C  
ATOM    529  HB2 TYR A  32      17.075   5.202 -17.574  1.00 96.02           H  
ATOM    530  HB3 TYR A  32      17.344   3.571 -17.010  1.00 96.02           H  
ATOM    531  O   TYR A  32      14.884   6.157 -14.626  1.00 96.02           O  
ATOM    532  CG  TYR A  32      15.292   4.050 -17.364  1.00 96.02           C  
ATOM    533  CD1 TYR A  32      14.972   2.693 -17.564  1.00 96.02           C  
ATOM    534  HD1 TYR A  32      15.712   1.924 -17.402  1.00 96.02           H  
ATOM    535  CD2 TYR A  32      14.323   5.041 -17.638  1.00 96.02           C  
ATOM    536  HD2 TYR A  32      14.557   6.090 -17.536  1.00 96.02           H  
ATOM    537  CE1 TYR A  32      13.690   2.329 -18.014  1.00 96.02           C  
ATOM    538  HE1 TYR A  32      13.445   1.296 -18.212  1.00 96.02           H  
ATOM    539  CE2 TYR A  32      13.032   4.675 -18.058  1.00 96.02           C  
ATOM    540  HE2 TYR A  32      12.287   5.434 -18.247  1.00 96.02           H  
ATOM    541  OH  TYR A  32      11.460   2.945 -18.621  1.00 96.02           O  
ATOM    542  HH  TYR A  32      10.918   3.689 -18.895  1.00 96.02           H  
ATOM    543  CZ  TYR A  32      12.711   3.315 -18.245  1.00 96.02           C  
ATOM    544  N   ILE A  33      16.417   7.322 -15.794  1.00 94.87           N  
ATOM    545  H   ILE A  33      17.320   7.290 -16.245  1.00 94.87           H  
ATOM    546  CA  ILE A  33      15.676   8.566 -15.949  1.00 94.87           C  
ATOM    547  HA  ILE A  33      14.616   8.322 -16.015  1.00 94.87           H  
ATOM    548  C   ILE A  33      16.099   9.229 -17.253  1.00 94.87           C  
ATOM    549  CB  ILE A  33      15.881   9.483 -14.734  1.00 94.87           C  
ATOM    550  HB  ILE A  33      15.640   8.890 -13.852  1.00 94.87           H  
ATOM    551  O   ILE A  33      17.288   9.261 -17.576  1.00 94.87           O  
ATOM    552  CG1 ILE A  33      14.886  10.657 -14.793  1.00 94.87           C  
ATOM    553 HG12 ILE A  33      13.884  10.263 -14.967  1.00 94.87           H  
ATOM    554 HG13 ILE A  33      15.135  11.330 -15.613  1.00 94.87           H  
ATOM    555  CG2 ILE A  33      17.338   9.961 -14.586  1.00 94.87           C  
ATOM    556 HG21 ILE A  33      18.034   9.155 -14.816  1.00 94.87           H  
ATOM    557 HG22 ILE A  33      17.501  10.275 -13.555  1.00 94.87           H  
ATOM    558 HG23 ILE A  33      17.531  10.794 -15.262  1.00 94.87           H  
ATOM    559  CD1 ILE A  33      14.852  11.453 -13.489  1.00 94.87           C  
ATOM    560 HD11 ILE A  33      14.755  10.779 -12.639  1.00 94.87           H  
ATOM    561 HD12 ILE A  33      15.766  12.037 -13.379  1.00 94.87           H  
ATOM    562 HD13 ILE A  33      13.987  12.117 -13.499  1.00 94.87           H  
ATOM    563  N   GLY A  34      15.139   9.719 -18.017  1.00 94.24           N  
ATOM    564  H   GLY A  34      14.175   9.673 -17.718  1.00 94.24           H  
ATOM    565  CA  GLY A  34      15.400  10.332 -19.307  1.00 94.24           C  
ATOM    566  HA2 GLY A  34      15.642   9.569 -20.046  1.00 94.24           H  
ATOM    567  HA3 GLY A  34      16.242  11.019 -19.222  1.00 94.24           H  
ATOM    568  C   GLY A  34      14.206  11.107 -19.810  1.00 94.24           C  
ATOM    569  O   GLY A  34      13.118  10.969 -19.267  1.00 94.24           O  
ATOM    570  N   GLN A  35      14.402  11.895 -20.852  1.00 93.96           N  
ATOM    571  H   GLN A  35      15.315  11.934 -21.282  1.00 93.96           H  
ATOM    572  CA  GLN A  35      13.344  12.701 -21.444  1.00 93.96           C  
ATOM    573  HA  GLN A  35      12.385  12.216 -21.259  1.00 93.96           H  
ATOM    574  C   GLN A  35      13.511  12.783 -22.954  1.00 93.96           C  
ATOM    575  CB  GLN A  35      13.305  14.085 -20.778  1.00 93.96           C  
ATOM    576  HB2 GLN A  35      12.448  14.633 -21.170  1.00 93.96           H  
ATOM    577  HB3 GLN A  35      13.147  13.946 -19.709  1.00 93.96           H  
ATOM    578  O   GLN A  35      14.629  12.644 -23.460  1.00 93.96           O  
ATOM    579  CG  GLN A  35      14.572  14.935 -20.977  1.00 93.96           C  
ATOM    580  HG2 GLN A  35      15.457  14.378 -20.669  1.00 93.96           H  
ATOM    581  HG3 GLN A  35      14.665  15.178 -22.035  1.00 93.96           H  
ATOM    582  CD  GLN A  35      14.533  16.244 -20.193  1.00 93.96           C  
ATOM    583  NE2 GLN A  35      15.438  17.153 -20.469  1.00 93.96           N  
ATOM    584 HE21 GLN A  35      15.306  18.065 -20.056  1.00 93.96           H  
ATOM    585 HE22 GLN A  35      16.174  16.956 -21.132  1.00 93.96           H  
ATOM    586  OE1 GLN A  35      13.698  16.470 -19.325  1.00 93.96           O  
ATOM    587  N   ASP A  36      12.405  13.000 -23.660  1.00 94.29           N  
ATOM    588  H   ASP A  36      11.520  13.072 -23.178  1.00 94.29           H  
ATOM    589  CA  ASP A  36      12.455  13.347 -25.077  1.00 94.29           C  
ATOM    590  HA  ASP A  36      13.050  12.605 -25.610  1.00 94.29           H  
ATOM    591  C   ASP A  36      13.121  14.719 -25.248  1.00 94.29           C  
ATOM    592  CB  ASP A  36      11.050  13.357 -25.687  1.00 94.29           C  
ATOM    593  HB2 ASP A  36      11.096  13.816 -26.674  1.00 94.29           H  
ATOM    594  HB3 ASP A  36      10.407  13.971 -25.056  1.00 94.29           H  
ATOM    595  O   ASP A  36      12.698  15.708 -24.644  1.00 94.29           O  
ATOM    596  CG  ASP A  36      10.448  11.960 -25.838  1.00 94.29           C  
ATOM    597  OD1 ASP A  36      11.087  11.094 -26.479  1.00 94.29           O  
ATOM    598  OD2 ASP A  36       9.328  11.752 -25.321  1.00 94.29           O  
ATOM    599  N   GLU A  37      14.151  14.776 -26.088  1.00 93.51           N  
ATOM    600  H   GLU A  37      14.444  13.919 -26.534  1.00 93.51           H  
ATOM    601  CA  GLU A  37      14.874  15.988 -26.466  1.00 93.51           C  
ATOM    602  HA  GLU A  37      14.296  16.859 -26.156  1.00 93.51           H  
ATOM    603  C   GLU A  37      15.044  16.059 -27.990  1.00 93.51           C  
ATOM    604  CB  GLU A  37      16.261  16.071 -25.787  1.00 93.51           C  
ATOM    605  HB2 GLU A  37      16.868  15.223 -26.106  1.00 93.51           H  
ATOM    606  HB3 GLU A  37      16.746  16.986 -26.125  1.00 93.51           H  
ATOM    607  O   GLU A  37      15.074  15.051 -28.706  1.00 93.51           O  
ATOM    608  CG  GLU A  37      16.203  16.089 -24.252  1.00 93.51           C  
ATOM    609  HG2 GLU A  37      15.443  16.805 -23.939  1.00 93.51           H  
ATOM    610  HG3 GLU A  37      15.891  15.099 -23.921  1.00 93.51           H  
ATOM    611  CD  GLU A  37      17.526  16.441 -23.538  1.00 93.51           C  
ATOM    612  OE1 GLU A  37      17.506  16.428 -22.285  1.00 93.51           O  
ATOM    613  OE2 GLU A  37      18.571  16.739 -24.177  1.00 93.51           O  
ATOM    614  N   THR A  38      15.240  17.276 -28.496  1.00 90.28           N  
ATOM    615  H   THR A  38      15.210  18.063 -27.864  1.00 90.28           H  
ATOM    616  CA  THR A  38      15.661  17.502 -29.881  1.00 90.28           C  
ATOM    617  HA  THR A  38      15.490  16.597 -30.463  1.00 90.28           H  
ATOM    618  C   THR A  38      17.150  17.814 -29.919  1.00 90.28           C  
ATOM    619  CB  THR A  38      14.825  18.591 -30.544  1.00 90.28           C  
ATOM    620  HB  THR A  38      14.920  19.528 -29.994  1.00 90.28           H  
ATOM    621  O   THR A  38      17.624  18.820 -29.392  1.00 90.28           O  
ATOM    622  CG2 THR A  38      15.214  18.797 -32.006  1.00 90.28           C  
ATOM    623 HG21 THR A  38      16.234  19.175 -32.076  1.00 90.28           H  
ATOM    624 HG22 THR A  38      14.537  19.524 -32.455  1.00 90.28           H  
ATOM    625 HG23 THR A  38      15.125  17.852 -32.543  1.00 90.28           H  
ATOM    626  OG1 THR A  38      13.482  18.180 -30.560  1.00 90.28           O  
ATOM    627  HG1 THR A  38      13.263  17.794 -29.709  1.00 90.28           H  
ATOM    628  N   GLY A  39      17.909  16.920 -30.543  1.00 83.50           N  
ATOM    629  H   GLY A  39      17.442  16.131 -30.967  1.00 83.50           H  
ATOM    630  CA  GLY A  39      19.357  17.003 -30.646  1.00 83.50           C  
ATOM    631  HA2 GLY A  39      19.746  16.006 -30.852  1.00 83.50           H  
ATOM    632  HA3 GLY A  39      19.768  17.343 -29.695  1.00 83.50           H  
ATOM    633  C   GLY A  39      19.828  17.949 -31.744  1.00 83.50           C  
ATOM    634  O   GLY A  39      19.066  18.669 -32.395  1.00 83.50           O  
ATOM    635  N   ARG A  40      21.138  17.909 -32.007  1.00 81.80           N  
ATOM    636  H   ARG A  40      21.693  17.235 -31.499  1.00 81.80           H  
ATOM    637  CA  ARG A  40      21.725  18.632 -33.143  1.00 81.80           C  
ATOM    638  HA  ARG A  40      21.455  19.683 -33.047  1.00 81.80           H  
ATOM    639  C   ARG A  40      21.108  18.121 -34.445  1.00 81.80           C  
ATOM    640  CB  ARG A  40      23.253  18.493 -33.156  1.00 81.80           C  
ATOM    641  HB2 ARG A  40      23.638  18.967 -34.058  1.00 81.80           H  
ATOM    642  HB3 ARG A  40      23.520  17.436 -33.180  1.00 81.80           H  
ATOM    643  O   ARG A  40      20.941  16.918 -34.615  1.00 81.80           O  
ATOM    644  CG  ARG A  40      23.891  19.162 -31.932  1.00 81.80           C  
ATOM    645  HG2 ARG A  40      23.594  20.211 -31.896  1.00 81.80           H  
ATOM    646  HG3 ARG A  40      23.548  18.666 -31.023  1.00 81.80           H  
ATOM    647  CD  ARG A  40      25.416  19.069 -32.008  1.00 81.80           C  
ATOM    648  HD2 ARG A  40      25.755  19.606 -32.893  1.00 81.80           H  
ATOM    649  HD3 ARG A  40      25.696  18.019 -32.100  1.00 81.80           H  
ATOM    650  NE  ARG A  40      26.042  19.641 -30.803  1.00 81.80           N  
ATOM    651  HE  ARG A  40      25.413  19.985 -30.092  1.00 81.80           H  
ATOM    652  NH1 ARG A  40      28.226  19.295 -31.412  1.00 81.80           N  
ATOM    653 HH11 ARG A  40      27.902  18.893 -32.279  1.00 81.80           H  
ATOM    654 HH12 ARG A  40      29.214  19.360 -31.212  1.00 81.80           H  
ATOM    655  NH2 ARG A  40      27.762  20.234 -29.438  1.00 81.80           N  
ATOM    656 HH21 ARG A  40      28.752  20.300 -29.247  1.00 81.80           H  
ATOM    657 HH22 ARG A  40      27.095  20.563 -28.755  1.00 81.80           H  
ATOM    658  CZ  ARG A  40      27.336  19.721 -30.558  1.00 81.80           C  
ATOM    659  N   MET A  41      20.825  19.040 -35.367  1.00 84.61           N  
ATOM    660  H   MET A  41      20.987  20.010 -35.133  1.00 84.61           H  
ATOM    661  CA  MET A  41      20.188  18.757 -36.663  1.00 84.61           C  
ATOM    662  HA  MET A  41      20.155  19.702 -37.205  1.00 84.61           H  
ATOM    663  C   MET A  41      18.720  18.299 -36.576  1.00 84.61           C  
ATOM    664  CB  MET A  41      21.042  17.792 -37.519  1.00 84.61           C  
ATOM    665  HB2 MET A  41      20.935  16.777 -37.136  1.00 84.61           H  
ATOM    666  HB3 MET A  41      20.655  17.790 -38.538  1.00 84.61           H  
ATOM    667  O   MET A  41      18.219  17.723 -37.535  1.00 84.61           O  
ATOM    668  CG  MET A  41      22.536  18.135 -37.568  1.00 84.61           C  
ATOM    669  HG2 MET A  41      22.936  18.159 -36.554  1.00 84.61           H  
ATOM    670  HG3 MET A  41      23.053  17.331 -38.093  1.00 84.61           H  
ATOM    671  SD  MET A  41      22.939  19.699 -38.389  1.00 84.61           S  
ATOM    672  CE  MET A  41      22.852  19.149 -40.115  1.00 84.61           C  
ATOM    673  HE1 MET A  41      21.846  18.795 -40.341  1.00 84.61           H  
ATOM    674  HE2 MET A  41      23.089  19.984 -40.774  1.00 84.61           H  
ATOM    675  HE3 MET A  41      23.566  18.343 -40.284  1.00 84.61           H  
ATOM    676  N   GLY A  42      18.027  18.551 -35.458  1.00 84.81           N  
ATOM    677  H   GLY A  42      18.482  18.975 -34.663  1.00 84.81           H  
ATOM    678  CA  GLY A  42      16.598  18.233 -35.327  1.00 84.81           C  
ATOM    679  HA2 GLY A  42      16.175  18.831 -34.520  1.00 84.81           H  
ATOM    680  HA3 GLY A  42      16.078  18.497 -36.248  1.00 84.81           H  
ATOM    681  C   GLY A  42      16.301  16.760 -35.032  1.00 84.81           C  
ATOM    682  O   GLY A  42      15.170  16.323 -35.195  1.00 84.81           O  
ATOM    683  N   MET A  43      17.306  15.979 -34.624  1.00 87.56           N  
ATOM    684  H   MET A  43      18.221  16.390 -34.506  1.00 87.56           H  
ATOM    685  CA  MET A  43      17.120  14.565 -34.301  1.00 87.56           C  
ATOM    686  HA  MET A  43      16.519  14.104 -35.084  1.00 87.56           H  
ATOM    687  C   MET A  43      16.381  14.401 -32.971  1.00 87.56           C  
ATOM    688  CB  MET A  43      18.482  13.861 -34.265  1.00 87.56           C  
ATOM    689  HB2 MET A  43      19.110  14.326 -33.505  1.00 87.56           H  
ATOM    690  HB3 MET A  43      18.963  13.986 -35.235  1.00 87.56           H  
ATOM    691  O   MET A  43      16.937  14.694 -31.910  1.00 87.56           O  
ATOM    692  CG  MET A  43      18.353  12.362 -33.954  1.00 87.56           C  
ATOM    693  HG2 MET A  43      17.807  12.237 -33.019  1.00 87.56           H  
ATOM    694  HG3 MET A  43      17.773  11.884 -34.744  1.00 87.56           H  
ATOM    695  SD  MET A  43      19.935  11.489 -33.768  1.00 87.56           S  
ATOM    696  CE  MET A  43      20.599  11.641 -35.446  1.00 87.56           C  
ATOM    697  HE1 MET A  43      20.797  12.688 -35.673  1.00 87.56           H  
ATOM    698  HE2 MET A  43      21.529  11.078 -35.522  1.00 87.56           H  
ATOM    699  HE3 MET A  43      19.878  11.244 -36.162  1.00 87.56           H  
ATOM    700  N   GLU A  44      15.171  13.859 -33.021  1.00 91.83           N  
ATOM    701  H   GLU A  44      14.713  13.733 -33.913  1.00 91.83           H  
ATOM    702  CA  GLU A  44      14.463  13.415 -31.824  1.00 91.83           C  
ATOM    703  HA  GLU A  44      14.449  14.224 -31.094  1.00 91.83           H  
ATOM    704  C   GLU A  44      15.161  12.210 -31.198  1.00 91.83           C  
ATOM    705  CB  GLU A  44      13.014  13.049 -32.138  1.00 91.83           C  
ATOM    706  HB2 GLU A  44      12.569  12.650 -31.226  1.00 91.83           H  
ATOM    707  HB3 GLU A  44      12.990  12.277 -32.907  1.00 91.83           H  
ATOM    708  O   GLU A  44      15.512  11.232 -31.869  1.00 91.83           O  
ATOM    709  CG  GLU A  44      12.198  14.261 -32.597  1.00 91.83           C  
ATOM    710  HG2 GLU A  44      12.577  14.602 -33.561  1.00 91.83           H  
ATOM    711  HG3 GLU A  44      12.329  15.065 -31.873  1.00 91.83           H  
ATOM    712  CD  GLU A  44      10.702  13.936 -32.722  1.00 91.83           C  
ATOM    713  OE1 GLU A  44       9.955  14.879 -33.056  1.00 91.83           O  
ATOM    714  OE2 GLU A  44      10.315  12.757 -32.490  1.00 91.83           O  
ATOM    715  N   HIS A  45      15.383  12.288 -29.894  1.00 93.62           N  
ATOM    716  H   HIS A  45      15.089  13.108 -29.382  1.00 93.62           H  
ATOM    717  CA  HIS A  45      15.978  11.211 -29.125  1.00 93.62           C  
ATOM    718  HA  HIS A  45      15.626  10.258 -29.522  1.00 93.62           H  
ATOM    719  C   HIS A  45      15.542  11.300 -27.669  1.00 93.62           C  
ATOM    720  CB  HIS A  45      17.509  11.262 -29.245  1.00 93.62           C  
ATOM    721  HB2 HIS A  45      17.786  11.192 -30.297  1.00 93.62           H  
ATOM    722  HB3 HIS A  45      17.925  10.392 -28.737  1.00 93.62           H  
ATOM    723  O   HIS A  45      15.170  12.359 -27.178  1.00 93.62           O  
ATOM    724  CG  HIS A  45      18.136  12.511 -28.674  1.00 93.62           C  
ATOM    725  CD2 HIS A  45      18.791  12.631 -27.478  1.00 93.62           C  
ATOM    726  HD2 HIS A  45      18.938  11.852 -26.744  1.00 93.62           H  
ATOM    727  ND1 HIS A  45      18.071  13.771 -29.225  1.00 93.62           N  
ATOM    728  HD1 HIS A  45      17.475  14.038 -29.995  1.00 93.62           H  
ATOM    729  CE1 HIS A  45      18.667  14.617 -28.368  1.00 93.62           C  
ATOM    730  HE1 HIS A  45      18.663  15.695 -28.438  1.00 93.62           H  
ATOM    731  NE2 HIS A  45      19.180  13.959 -27.325  1.00 93.62           N  
ATOM    732  N   ILE A  46      15.656  10.184 -26.961  1.00 94.95           N  
ATOM    733  H   ILE A  46      15.924   9.337 -27.442  1.00 94.95           H  
ATOM    734  CA  ILE A  46      15.511  10.146 -25.512  1.00 94.95           C  
ATOM    735  HA  ILE A  46      14.895  10.984 -25.187  1.00 94.95           H  
ATOM    736  C   ILE A  46      16.906  10.294 -24.927  1.00 94.95           C  
ATOM    737  CB  ILE A  46      14.810   8.852 -25.061  1.00 94.95           C  
ATOM    738  HB  ILE A  46      15.398   8.001 -25.405  1.00 94.95           H  
ATOM    739  O   ILE A  46      17.733   9.387 -25.074  1.00 94.95           O  
ATOM    740  CG1 ILE A  46      13.401   8.768 -25.689  1.00 94.95           C  
ATOM    741 HG12 ILE A  46      13.441   9.036 -26.744  1.00 94.95           H  
ATOM    742 HG13 ILE A  46      12.741   9.482 -25.195  1.00 94.95           H  
ATOM    743  CG2 ILE A  46      14.721   8.799 -23.523  1.00 94.95           C  
ATOM    744 HG21 ILE A  46      14.165   9.664 -23.159  1.00 94.95           H  
ATOM    745 HG22 ILE A  46      14.205   7.893 -23.207  1.00 94.95           H  
ATOM    746 HG23 ILE A  46      15.715   8.801 -23.077  1.00 94.95           H  
ATOM    747  CD1 ILE A  46      12.776   7.374 -25.614  1.00 94.95           C  
ATOM    748 HD11 ILE A  46      11.860   7.365 -26.205  1.00 94.95           H  
ATOM    749 HD12 ILE A  46      12.521   7.135 -24.582  1.00 94.95           H  
ATOM    750 HD13 ILE A  46      13.465   6.627 -26.009  1.00 94.95           H  
ATOM    751  N   GLN A  47      17.182  11.418 -24.271  1.00 95.00           N  
ATOM    752  H   GLN A  47      16.451  12.108 -24.167  1.00 95.00           H  
ATOM    753  CA  GLN A  47      18.392  11.549 -23.472  1.00 95.00           C  
ATOM    754  HA  GLN A  47      19.218  11.095 -24.020  1.00 95.00           H  
ATOM    755  C   GLN A  47      18.189  10.788 -22.163  1.00 95.00           C  
ATOM    756  CB  GLN A  47      18.740  13.021 -23.235  1.00 95.00           C  
ATOM    757  HB2 GLN A  47      17.942  13.496 -22.665  1.00 95.00           H  
ATOM    758  HB3 GLN A  47      18.834  13.537 -24.191  1.00 95.00           H  
ATOM    759  O   GLN A  47      17.243  11.048 -21.427  1.00 95.00           O  
ATOM    760  CG  GLN A  47      20.058  13.141 -22.456  1.00 95.00           C  
ATOM    761  HG2 GLN A  47      20.225  14.191 -22.216  1.00 95.00           H  
ATOM    762  HG3 GLN A  47      19.974  12.618 -21.503  1.00 95.00           H  
ATOM    763  CD  GLN A  47      21.296  12.645 -23.200  1.00 95.00           C  
ATOM    764  NE2 GLN A  47      22.341  12.288 -22.489  1.00 95.00           N  
ATOM    765 HE21 GLN A  47      23.116  11.905 -23.012  1.00 95.00           H  
ATOM    766 HE22 GLN A  47      22.305  12.284 -21.479  1.00 95.00           H  
ATOM    767  OE1 GLN A  47      21.379  12.536 -24.411  1.00 95.00           O  
ATOM    768  N   LEU A  48      19.078   9.841 -21.864  1.00 95.55           N  
ATOM    769  H   LEU A  48      19.831   9.679 -22.518  1.00 95.55           H  
ATOM    770  CA  LEU A  48      18.911   8.885 -20.775  1.00 95.55           C  
ATOM    771  HA  LEU A  48      18.045   9.176 -20.180  1.00 95.55           H  
ATOM    772  C   LEU A  48      20.132   8.868 -19.855  1.00 95.55           C  
ATOM    773  CB  LEU A  48      18.640   7.499 -21.391  1.00 95.55           C  
ATOM    774  HB2 LEU A  48      17.925   7.604 -22.207  1.00 95.55           H  
ATOM    775  HB3 LEU A  48      19.572   7.135 -21.823  1.00 95.55           H  
ATOM    776  O   LEU A  48      21.280   8.802 -20.301  1.00 95.55           O  
ATOM    777  CG  LEU A  48      18.099   6.451 -20.401  1.00 95.55           C  
ATOM    778  HG  LEU A  48      18.708   6.439 -19.498  1.00 95.55           H  
ATOM    779  CD1 LEU A  48      16.645   6.735 -20.033  1.00 95.55           C  
ATOM    780 HD11 LEU A  48      16.060   6.930 -20.932  1.00 95.55           H  
ATOM    781 HD12 LEU A  48      16.590   7.607 -19.381  1.00 95.55           H  
ATOM    782 HD13 LEU A  48      16.203   5.879 -19.523  1.00 95.55           H  
ATOM    783  CD2 LEU A  48      18.153   5.061 -21.026  1.00 95.55           C  
ATOM    784 HD21 LEU A  48      17.496   5.030 -21.895  1.00 95.55           H  
ATOM    785 HD22 LEU A  48      17.816   4.317 -20.304  1.00 95.55           H  
ATOM    786 HD23 LEU A  48      19.173   4.833 -21.335  1.00 95.55           H  
ATOM    787  N   THR A  49      19.885   8.830 -18.551  1.00 96.41           N  
ATOM    788  H   THR A  49      18.926   8.950 -18.257  1.00 96.41           H  
ATOM    789  CA  THR A  49      20.854   8.439 -17.525  1.00 96.41           C  
ATOM    790  HA  THR A  49      21.799   8.178 -18.001  1.00 96.41           H  
ATOM    791  C   THR A  49      20.335   7.207 -16.798  1.00 96.41           C  
ATOM    792  CB  THR A  49      21.137   9.580 -16.544  1.00 96.41           C  
ATOM    793  HB  THR A  49      20.223   9.876 -16.029  1.00 96.41           H  
ATOM    794  O   THR A  49      19.179   7.147 -16.391  1.00 96.41           O  
ATOM    795  CG2 THR A  49      22.209   9.201 -15.523  1.00 96.41           C  
ATOM    796 HG21 THR A  49      23.094   8.827 -16.036  1.00 96.41           H  
ATOM    797 HG22 THR A  49      22.488  10.084 -14.948  1.00 96.41           H  
ATOM    798 HG23 THR A  49      21.823   8.437 -14.847  1.00 96.41           H  
ATOM    799  OG1 THR A  49      21.662  10.680 -17.240  1.00 96.41           O  
ATOM    800  HG1 THR A  49      20.933  11.083 -17.716  1.00 96.41           H  
ATOM    801  N   PHE A  50      21.181   6.200 -16.619  1.00 97.02           N  
ATOM    802  H   PHE A  50      22.130   6.295 -16.952  1.00 97.02           H  
ATOM    803  CA  PHE A  50      20.773   4.914 -16.060  1.00 97.02           C  
ATOM    804  HA  PHE A  50      19.926   5.062 -15.390  1.00 97.02           H  
ATOM    805  C   PHE A  50      21.882   4.286 -15.229  1.00 97.02           C  
ATOM    806  CB  PHE A  50      20.328   3.985 -17.198  1.00 97.02           C  
ATOM    807  HB2 PHE A  50      19.926   3.065 -16.773  1.00 97.02           H  
ATOM    808  HB3 PHE A  50      19.516   4.464 -17.745  1.00 97.02           H  
ATOM    809  O   PHE A  50      23.058   4.654 -15.331  1.00 97.02           O  
ATOM    810  CG  PHE A  50      21.425   3.633 -18.182  1.00 97.02           C  
ATOM    811  CD1 PHE A  50      21.700   4.490 -19.263  1.00 97.02           C  
ATOM    812  HD1 PHE A  50      21.131   5.398 -19.398  1.00 97.02           H  
ATOM    813  CD2 PHE A  50      22.167   2.447 -18.022  1.00 97.02           C  
ATOM    814  HD2 PHE A  50      21.953   1.782 -17.198  1.00 97.02           H  
ATOM    815  CE1 PHE A  50      22.711   4.164 -20.180  1.00 97.02           C  
ATOM    816  HE1 PHE A  50      22.920   4.824 -21.008  1.00 97.02           H  
ATOM    817  CE2 PHE A  50      23.153   2.104 -18.962  1.00 97.02           C  
ATOM    818  HE2 PHE A  50      23.681   1.166 -18.881  1.00 97.02           H  
ATOM    819  CZ  PHE A  50      23.426   2.965 -20.038  1.00 97.02           C  
ATOM    820  HZ  PHE A  50      24.180   2.704 -20.766  1.00 97.02           H  
ATOM    821  N   GLY A  51      21.525   3.308 -14.398  1.00 95.89           N  
ATOM    822  H   GLY A  51      20.552   3.043 -14.344  1.00 95.89           H  
ATOM    823  CA  GLY A  51      22.508   2.662 -13.543  1.00 95.89           C  
ATOM    824  HA2 GLY A  51      22.612   3.230 -12.618  1.00 95.89           H  
ATOM    825  HA3 GLY A  51      23.465   2.685 -14.063  1.00 95.89           H  
ATOM    826  C   GLY A  51      22.242   1.206 -13.205  1.00 95.89           C  
ATOM    827  O   GLY A  51      21.145   0.675 -13.342  1.00 95.89           O  
ATOM    828  N   PHE A  52      23.293   0.551 -12.720  1.00 95.36           N  
ATOM    829  H   PHE A  52      24.156   1.072 -12.653  1.00 95.36           H  
ATOM    830  CA  PHE A  52      23.302  -0.860 -12.348  1.00 95.36           C  
ATOM    831  HA  PHE A  52      22.344  -1.305 -12.619  1.00 95.36           H  
ATOM    832  C   PHE A  52      23.499  -1.045 -10.837  1.00 95.36           C  
ATOM    833  CB  PHE A  52      24.394  -1.594 -13.140  1.00 95.36           C  
ATOM    834  HB2 PHE A  52      25.355  -1.139 -12.902  1.00 95.36           H  
ATOM    835  HB3 PHE A  52      24.433  -2.632 -12.809  1.00 95.36           H  
ATOM    836  O   PHE A  52      24.163  -0.252 -10.154  1.00 95.36           O  
ATOM    837  CG  PHE A  52      24.218  -1.581 -14.647  1.00 95.36           C  
ATOM    838  CD1 PHE A  52      23.466  -2.583 -15.292  1.00 95.36           C  
ATOM    839  HD1 PHE A  52      22.951  -3.345 -14.726  1.00 95.36           H  
ATOM    840  CD2 PHE A  52      24.814  -0.559 -15.410  1.00 95.36           C  
ATOM    841  HD2 PHE A  52      25.367   0.232 -14.925  1.00 95.36           H  
ATOM    842  CE1 PHE A  52      23.329  -2.567 -16.691  1.00 95.36           C  
ATOM    843  HE1 PHE A  52      22.728  -3.312 -17.192  1.00 95.36           H  
ATOM    844  CE2 PHE A  52      24.669  -0.543 -16.807  1.00 95.36           C  
ATOM    845  HE2 PHE A  52      25.114   0.252 -17.387  1.00 95.36           H  
ATOM    846  CZ  PHE A  52      23.922  -1.546 -17.448  1.00 95.36           C  
ATOM    847  HZ  PHE A  52      23.775  -1.519 -18.518  1.00 95.36           H  
ATOM    848  N   LYS A  53      22.988  -2.167 -10.308  1.00 91.81           N  
ATOM    849  H   LYS A  53      22.402  -2.742 -10.897  1.00 91.81           H  
ATOM    850  CA  LYS A  53      23.236  -2.587  -8.916  1.00 91.81           C  
ATOM    851  HA  LYS A  53      22.878  -1.808  -8.242  1.00 91.81           H  
ATOM    852  C   LYS A  53      24.738  -2.739  -8.642  1.00 91.81           C  
ATOM    853  CB  LYS A  53      22.479  -3.890  -8.582  1.00 91.81           C  
ATOM    854  HB2 LYS A  53      22.779  -4.218  -7.587  1.00 91.81           H  
ATOM    855  HB3 LYS A  53      22.754  -4.668  -9.294  1.00 91.81           H  
ATOM    856  O   LYS A  53      25.228  -2.223  -7.643  1.00 91.81           O  
ATOM    857  CG  LYS A  53      20.950  -3.707  -8.588  1.00 91.81           C  
ATOM    858  HG2 LYS A  53      20.635  -3.447  -9.599  1.00 91.81           H  
ATOM    859  HG3 LYS A  53      20.684  -2.892  -7.915  1.00 91.81           H  
ATOM    860  CD  LYS A  53      20.183  -4.973  -8.172  1.00 91.81           C  
ATOM    861  HD2 LYS A  53      20.459  -5.253  -7.156  1.00 91.81           H  
ATOM    862  HD3 LYS A  53      20.443  -5.785  -8.851  1.00 91.81           H  
ATOM    863  CE  LYS A  53      18.667  -4.708  -8.247  1.00 91.81           C  
ATOM    864  HE2 LYS A  53      18.436  -4.296  -9.229  1.00 91.81           H  
ATOM    865  HE3 LYS A  53      18.405  -3.947  -7.511  1.00 91.81           H  
ATOM    866  NZ  LYS A  53      17.847  -5.930  -8.029  1.00 91.81           N  
ATOM    867  HZ1 LYS A  53      18.029  -6.622  -8.742  1.00 91.81           H  
ATOM    868  HZ2 LYS A  53      16.866  -5.703  -8.102  1.00 91.81           H  
ATOM    869  HZ3 LYS A  53      18.007  -6.338  -7.119  1.00 91.81           H  
ATOM    870  N   ASN A  54      25.467  -3.347  -9.579  1.00 91.99           N  
ATOM    871  H   ASN A  54      24.988  -3.640 -10.419  1.00 91.99           H  
ATOM    872  CA  ASN A  54      26.907  -3.602  -9.494  1.00 91.99           C  
ATOM    873  HA  ASN A  54      27.267  -3.302  -8.510  1.00 91.99           H  
ATOM    874  C   ASN A  54      27.682  -2.791 -10.540  1.00 91.99           C  
ATOM    875  CB  ASN A  54      27.146  -5.114  -9.648  1.00 91.99           C  
ATOM    876  HB2 ASN A  54      26.758  -5.448 -10.610  1.00 91.99           H  
ATOM    877  HB3 ASN A  54      28.215  -5.324  -9.618  1.00 91.99           H  
ATOM    878  O   ASN A  54      27.157  -2.503 -11.612  1.00 91.99           O  
ATOM    879  CG  ASN A  54      26.491  -5.909  -8.532  1.00 91.99           C  
ATOM    880  ND2 ASN A  54      25.969  -7.078  -8.814  1.00 91.99           N  
ATOM    881 HD21 ASN A  54      25.589  -7.587  -8.029  1.00 91.99           H  
ATOM    882 HD22 ASN A  54      26.052  -7.496  -9.730  1.00 91.99           H  
ATOM    883  OD1 ASN A  54      26.426  -5.478  -7.398  1.00 91.99           O  
ATOM    884  N   ALA A  55      28.939  -2.445 -10.248  1.00 93.08           N  
ATOM    885  H   ALA A  55      29.344  -2.754  -9.376  1.00 93.08           H  
ATOM    886  CA  ALA A  55      29.781  -1.690 -11.176  1.00 93.08           C  
ATOM    887  HA  ALA A  55      29.221  -0.812 -11.497  1.00 93.08           H  
ATOM    888  C   ALA A  55      30.117  -2.508 -12.439  1.00 93.08           C  
ATOM    889  CB  ALA A  55      31.034  -1.205 -10.438  1.00 93.08           C  
ATOM    890  HB1 ALA A  55      31.592  -0.519 -11.076  1.00 93.08           H  
ATOM    891  HB2 ALA A  55      30.751  -0.675  -9.528  1.00 93.08           H  
ATOM    892  HB3 ALA A  55      31.667  -2.053 -10.177  1.00 93.08           H  
ATOM    893  O   ALA A  55      30.501  -3.677 -12.355  1.00 93.08           O  
ATOM    894  N   ARG A  56      30.009  -1.877 -13.610  1.00 93.79           N  
ATOM    895  H   ARG A  56      29.740  -0.903 -13.593  1.00 93.79           H  
ATOM    896  CA  ARG A  56      30.248  -2.462 -14.938  1.00 93.79           C  
ATOM    897  HA  ARG A  56      30.592  -3.492 -14.835  1.00 93.79           H  
ATOM    898  C   ARG A  56      31.338  -1.665 -15.669  1.00 93.79           C  
ATOM    899  CB  ARG A  56      28.936  -2.453 -15.747  1.00 93.79           C  
ATOM    900  HB2 ARG A  56      29.129  -2.893 -16.725  1.00 93.79           H  
ATOM    901  HB3 ARG A  56      28.661  -1.411 -15.909  1.00 93.79           H  
ATOM    902  O   ARG A  56      31.559  -0.496 -15.360  1.00 93.79           O  
ATOM    903  CG  ARG A  56      27.703  -3.156 -15.141  1.00 93.79           C  
ATOM    904  HG2 ARG A  56      27.578  -2.869 -14.097  1.00 93.79           H  
ATOM    905  HG3 ARG A  56      26.832  -2.791 -15.684  1.00 93.79           H  
ATOM    906  CD  ARG A  56      27.712  -4.687 -15.265  1.00 93.79           C  
ATOM    907  HD2 ARG A  56      27.917  -4.946 -16.303  1.00 93.79           H  
ATOM    908  HD3 ARG A  56      28.501  -5.089 -14.630  1.00 93.79           H  
ATOM    909  NE  ARG A  56      26.406  -5.260 -14.870  1.00 93.79           N  
ATOM    910  HE  ARG A  56      25.722  -4.606 -14.519  1.00 93.79           H  
ATOM    911  NH1 ARG A  56      26.727  -7.415 -15.620  1.00 93.79           N  
ATOM    912 HH11 ARG A  56      27.617  -7.147 -16.015  1.00 93.79           H  
ATOM    913 HH12 ARG A  56      26.341  -8.326 -15.822  1.00 93.79           H  
ATOM    914  NH2 ARG A  56      24.787  -6.862 -14.686  1.00 93.79           N  
ATOM    915 HH21 ARG A  56      24.445  -7.783 -14.922  1.00 93.79           H  
ATOM    916 HH22 ARG A  56      24.099  -6.164 -14.443  1.00 93.79           H  
ATOM    917  CZ  ARG A  56      25.985  -6.504 -15.055  1.00 93.79           C  
ATOM    918  N   SER A  57      32.047  -2.287 -16.611  1.00 94.28           N  
ATOM    919  H   SER A  57      31.770  -3.214 -16.900  1.00 94.28           H  
ATOM    920  CA  SER A  57      32.961  -1.571 -17.516  1.00 94.28           C  
ATOM    921  HA  SER A  57      33.452  -0.761 -16.977  1.00 94.28           H  
ATOM    922  C   SER A  57      32.186  -0.965 -18.684  1.00 94.28           C  
ATOM    923  CB  SER A  57      34.052  -2.504 -18.054  1.00 94.28           C  
ATOM    924  HB2 SER A  57      34.659  -1.956 -18.775  1.00 94.28           H  
ATOM    925  HB3 SER A  57      34.689  -2.825 -17.230  1.00 94.28           H  
ATOM    926  O   SER A  57      31.222  -1.570 -19.146  1.00 94.28           O  
ATOM    927  OG  SER A  57      33.488  -3.640 -18.684  1.00 94.28           O  
ATOM    928  HG  SER A  57      34.164  -4.091 -19.196  1.00 94.28           H  
ATOM    929  N   LEU A  58      32.636   0.181 -19.205  1.00 94.01           N  
ATOM    930  H   LEU A  58      33.410   0.654 -18.762  1.00 94.01           H  
ATOM    931  CA  LEU A  58      31.975   0.863 -20.327  1.00 94.01           C  
ATOM    932  HA  LEU A  58      30.981   1.170 -20.001  1.00 94.01           H  
ATOM    933  C   LEU A  58      31.783  -0.056 -21.543  1.00 94.01           C  
ATOM    934  CB  LEU A  58      32.794   2.113 -20.693  1.00 94.01           C  
ATOM    935  HB2 LEU A  58      33.805   1.811 -20.967  1.00 94.01           H  
ATOM    936  HB3 LEU A  58      32.860   2.760 -19.818  1.00 94.01           H  
ATOM    937  O   LEU A  58      30.661  -0.246 -21.997  1.00 94.01           O  
ATOM    938  CG  LEU A  58      32.197   2.921 -21.859  1.00 94.01           C  
ATOM    939  HG  LEU A  58      32.137   2.296 -22.750  1.00 94.01           H  
ATOM    940  CD1 LEU A  58      30.802   3.426 -21.504  1.00 94.01           C  
ATOM    941 HD11 LEU A  58      30.805   3.956 -20.552  1.00 94.01           H  
ATOM    942 HD12 LEU A  58      30.090   2.601 -21.475  1.00 94.01           H  
ATOM    943 HD13 LEU A  58      30.474   4.114 -22.283  1.00 94.01           H  
ATOM    944  CD2 LEU A  58      33.100   4.111 -22.172  1.00 94.01           C  
ATOM    945 HD21 LEU A  58      34.094   3.764 -22.453  1.00 94.01           H  
ATOM    946 HD22 LEU A  58      33.170   4.778 -21.312  1.00 94.01           H  
ATOM    947 HD23 LEU A  58      32.683   4.664 -23.014  1.00 94.01           H  
ATOM    948  N   ALA A  59      32.859  -0.707 -21.993  1.00 93.56           N  
ATOM    949  H   ALA A  59      33.764  -0.448 -21.627  1.00 93.56           H  
ATOM    950  CA  ALA A  59      32.811  -1.630 -23.128  1.00 93.56           C  
ATOM    951  HA  ALA A  59      32.457  -1.090 -24.006  1.00 93.56           H  
ATOM    952  C   ALA A  59      31.860  -2.820 -22.895  1.00 93.56           C  
ATOM    953  CB  ALA A  59      34.240  -2.121 -23.392  1.00 93.56           C  
ATOM    954  HB1 ALA A  59      34.886  -1.272 -23.614  1.00 93.56           H  
ATOM    955  HB2 ALA A  59      34.625  -2.661 -22.527  1.00 93.56           H  
ATOM    956  HB3 ALA A  59      34.237  -2.784 -24.258  1.00 93.56           H  
ATOM    957  O   ALA A  59      31.242  -3.318 -23.832  1.00 93.56           O  
ATOM    958  N   GLY A  60      31.731  -3.282 -21.645  1.00 92.72           N  
ATOM    959  H   GLY A  60      32.168  -2.767 -20.894  1.00 92.72           H  
ATOM    960  CA  GLY A  60      30.788  -4.343 -21.293  1.00 92.72           C  
ATOM    961  HA2 GLY A  60      30.923  -5.194 -21.961  1.00 92.72           H  
ATOM    962  HA3 GLY A  60      30.975  -4.661 -20.268  1.00 92.72           H  
ATOM    963  C   GLY A  60      29.337  -3.877 -21.390  1.00 92.72           C  
ATOM    964  O   GLY A  60      28.494  -4.629 -21.864  1.00 92.72           O  
ATOM    965  N   VAL A  61      29.059  -2.636 -20.984  1.00 93.88           N  
ATOM    966  H   VAL A  61      29.814  -2.056 -20.647  1.00 93.88           H  
ATOM    967  CA  VAL A  61      27.720  -2.037 -21.063  1.00 93.88           C  
ATOM    968  HA  VAL A  61      26.988  -2.757 -20.696  1.00 93.88           H  
ATOM    969  C   VAL A  61      27.333  -1.733 -22.512  1.00 93.88           C  
ATOM    970  CB  VAL A  61      27.630  -0.780 -20.177  1.00 93.88           C  
ATOM    971  HB  VAL A  61      28.387  -0.058 -20.481  1.00 93.88           H  
ATOM    972  O   VAL A  61      26.254  -2.135 -22.929  1.00 93.88           O  
ATOM    973  CG1 VAL A  61      26.258  -0.122 -20.264  1.00 93.88           C  
ATOM    974 HG11 VAL A  61      26.081   0.186 -21.295  1.00 93.88           H  
ATOM    975 HG12 VAL A  61      26.217   0.764 -19.630  1.00 93.88           H  
ATOM    976 HG13 VAL A  61      25.477  -0.825 -19.974  1.00 93.88           H  
ATOM    977  CG2 VAL A  61      27.841  -1.133 -18.702  1.00 93.88           C  
ATOM    978 HG21 VAL A  61      28.842  -1.539 -18.557  1.00 93.88           H  
ATOM    979 HG22 VAL A  61      27.741  -0.230 -18.099  1.00 93.88           H  
ATOM    980 HG23 VAL A  61      27.096  -1.862 -18.384  1.00 93.88           H  
ATOM    981  N   GLN A  62      28.222  -1.110 -23.292  1.00 94.49           N  
ATOM    982  H   GLN A  62      29.086  -0.789 -22.879  1.00 94.49           H  
ATOM    983  CA  GLN A  62      28.000  -0.826 -24.718  1.00 94.49           C  
ATOM    984  HA  GLN A  62      27.163  -0.139 -24.839  1.00 94.49           H  
ATOM    985  C   GLN A  62      27.663  -2.092 -25.508  1.00 94.49           C  
ATOM    986  CB  GLN A  62      29.260  -0.184 -25.314  1.00 94.49           C  
ATOM    987  HB2 GLN A  62      30.131  -0.761 -25.002  1.00 94.49           H  
ATOM    988  HB3 GLN A  62      29.199  -0.220 -26.401  1.00 94.49           H  
ATOM    989  O   GLN A  62      26.739  -2.091 -26.315  1.00 94.49           O  
ATOM    990  CG  GLN A  62      29.427   1.285 -24.903  1.00 94.49           C  
ATOM    991  HG2 GLN A  62      28.627   1.864 -25.365  1.00 94.49           H  
ATOM    992  HG3 GLN A  62      29.358   1.392 -23.820  1.00 94.49           H  
ATOM    993  CD  GLN A  62      30.756   1.871 -25.360  1.00 94.49           C  
ATOM    994  NE2 GLN A  62      30.829   3.161 -25.587  1.00 94.49           N  
ATOM    995 HE21 GLN A  62      30.021   3.760 -25.496  1.00 94.49           H  
ATOM    996 HE22 GLN A  62      31.672   3.515 -26.016  1.00 94.49           H  
ATOM    997  OE1 GLN A  62      31.763   1.184 -25.480  1.00 94.49           O  
ATOM    998  N   ARG A  63      28.383  -3.189 -25.237  1.00 91.99           N  
ATOM    999  H   ARG A  63      29.154  -3.103 -24.591  1.00 91.99           H  
ATOM   1000  CA  ARG A  63      28.117  -4.487 -25.862  1.00 91.99           C  
ATOM   1001  HA  ARG A  63      28.006  -4.339 -26.936  1.00 91.99           H  
ATOM   1002  C   ARG A  63      26.800  -5.099 -25.389  1.00 91.99           C  
ATOM   1003  CB  ARG A  63      29.300  -5.422 -25.595  1.00 91.99           C  
ATOM   1004  HB2 ARG A  63      29.336  -5.667 -24.534  1.00 91.99           H  
ATOM   1005  HB3 ARG A  63      30.218  -4.896 -25.860  1.00 91.99           H  
ATOM   1006  O   ARG A  63      26.057  -5.610 -26.211  1.00 91.99           O  
ATOM   1007  CG  ARG A  63      29.205  -6.713 -26.424  1.00 91.99           C  
ATOM   1008  HG2 ARG A  63      29.259  -6.469 -27.485  1.00 91.99           H  
ATOM   1009  HG3 ARG A  63      28.254  -7.211 -26.233  1.00 91.99           H  
ATOM   1010  CD  ARG A  63      30.328  -7.689 -26.063  1.00 91.99           C  
ATOM   1011  HD2 ARG A  63      30.218  -8.582 -26.678  1.00 91.99           H  
ATOM   1012  HD3 ARG A  63      30.208  -7.970 -25.016  1.00 91.99           H  
ATOM   1013  NE  ARG A  63      31.661  -7.096 -26.287  1.00 91.99           N  
ATOM   1014  HE  ARG A  63      31.691  -6.318 -26.931  1.00 91.99           H  
ATOM   1015  NH1 ARG A  63      32.859  -8.501 -24.931  1.00 91.99           N  
ATOM   1016 HH11 ARG A  63      32.011  -9.030 -24.784  1.00 91.99           H  
ATOM   1017 HH12 ARG A  63      33.747  -8.855 -24.605  1.00 91.99           H  
ATOM   1018  NH2 ARG A  63      33.908  -6.863 -26.035  1.00 91.99           N  
ATOM   1019 HH21 ARG A  63      33.887  -6.106 -26.703  1.00 91.99           H  
ATOM   1020 HH22 ARG A  63      34.793  -7.206 -25.690  1.00 91.99           H  
ATOM   1021  CZ  ARG A  63      32.799  -7.486 -25.748  1.00 91.99           C  
ATOM   1022  N   ALA A  64      26.528  -5.068 -24.083  1.00 90.05           N  
ATOM   1023  H   ALA A  64      27.177  -4.615 -23.456  1.00 90.05           H  
ATOM   1024  CA  ALA A  64      25.331  -5.686 -23.512  1.00 90.05           C  
ATOM   1025  HA  ALA A  64      25.276  -6.723 -23.842  1.00 90.05           H  
ATOM   1026  C   ALA A  64      24.035  -5.005 -23.971  1.00 90.05           C  
ATOM   1027  CB  ALA A  64      25.445  -5.663 -21.984  1.00 90.05           C  
ATOM   1028  HB1 ALA A  64      26.324  -6.225 -21.670  1.00 90.05           H  
ATOM   1029  HB2 ALA A  64      24.555  -6.124 -21.554  1.00 90.05           H  
ATOM   1030  HB3 ALA A  64      25.516  -4.634 -21.631  1.00 90.05           H  
ATOM   1031  O   ALA A  64      23.048  -5.690 -24.190  1.00 90.05           O  
ATOM   1032  N   LEU A  65      24.054  -3.680 -24.124  1.00 90.34           N  
ATOM   1033  H   LEU A  65      24.899  -3.178 -23.891  1.00 90.34           H  
ATOM   1034  CA  LEU A  65      22.897  -2.889 -24.551  1.00 90.34           C  
ATOM   1035  HA  LEU A  65      21.983  -3.461 -24.387  1.00 90.34           H  
ATOM   1036  C   LEU A  65      22.904  -2.572 -26.051  1.00 90.34           C  
ATOM   1037  CB  LEU A  65      22.835  -1.612 -23.696  1.00 90.34           C  
ATOM   1038  HB2 LEU A  65      23.765  -1.059 -23.832  1.00 90.34           H  
ATOM   1039  HB3 LEU A  65      22.018  -0.988 -24.058  1.00 90.34           H  
ATOM   1040  O   LEU A  65      22.075  -1.795 -26.510  1.00 90.34           O  
ATOM   1041  CG  LEU A  65      22.614  -1.865 -22.195  1.00 90.34           C  
ATOM   1042  HG  LEU A  65      23.430  -2.464 -21.792  1.00 90.34           H  
ATOM   1043  CD1 LEU A  65      22.605  -0.533 -21.446  1.00 90.34           C  
ATOM   1044 HD11 LEU A  65      23.600  -0.091 -21.482  1.00 90.34           H  
ATOM   1045 HD12 LEU A  65      21.895   0.144 -21.921  1.00 90.34           H  
ATOM   1046 HD13 LEU A  65      22.312  -0.682 -20.407  1.00 90.34           H  
ATOM   1047  CD2 LEU A  65      21.300  -2.592 -21.917  1.00 90.34           C  
ATOM   1048 HD21 LEU A  65      21.080  -2.581 -20.850  1.00 90.34           H  
ATOM   1049 HD22 LEU A  65      20.484  -2.101 -22.447  1.00 90.34           H  
ATOM   1050 HD23 LEU A  65      21.358  -3.627 -22.254  1.00 90.34           H  
ATOM   1051  N   ASN A  66      23.869  -3.119 -26.800  1.00 90.39           N  
ATOM   1052  H   ASN A  66      24.476  -3.797 -26.362  1.00 90.39           H  
ATOM   1053  CA  ASN A  66      24.069  -2.859 -28.226  1.00 90.39           C  
ATOM   1054  HA  ASN A  66      25.092  -3.159 -28.456  1.00 90.39           H  
ATOM   1055  C   ASN A  66      23.979  -1.363 -28.603  1.00 90.39           C  
ATOM   1056  CB  ASN A  66      23.129  -3.767 -29.032  1.00 90.39           C  
ATOM   1057  HB2 ASN A  66      22.106  -3.403 -28.928  1.00 90.39           H  
ATOM   1058  HB3 ASN A  66      23.173  -4.787 -28.651  1.00 90.39           H  
ATOM   1059  O   ASN A  66      23.391  -0.988 -29.615  1.00 90.39           O  
ATOM   1060  CG  ASN A  66      23.507  -3.804 -30.501  1.00 90.39           C  
ATOM   1061  ND2 ASN A  66      22.541  -3.929 -31.379  1.00 90.39           N  
ATOM   1062 HD21 ASN A  66      22.803  -3.915 -32.354  1.00 90.39           H  
ATOM   1063 HD22 ASN A  66      21.577  -3.927 -31.076  1.00 90.39           H  
ATOM   1064  OD1 ASN A  66      24.672  -3.755 -30.869  1.00 90.39           O  
ATOM   1065  N   ASN A  67      24.545  -0.491 -27.764  1.00 90.36           N  
ATOM   1066  H   ASN A  67      25.029  -0.865 -26.960  1.00 90.36           H  
ATOM   1067  CA  ASN A  67      24.495   0.955 -27.951  1.00 90.36           C  
ATOM   1068  HA  ASN A  67      24.152   1.163 -28.965  1.00 90.36           H  
ATOM   1069  C   ASN A  67      25.904   1.550 -27.766  1.00 90.36           C  
ATOM   1070  CB  ASN A  67      23.419   1.564 -27.035  1.00 90.36           C  
ATOM   1071  HB2 ASN A  67      23.675   1.383 -25.991  1.00 90.36           H  
ATOM   1072  HB3 ASN A  67      22.471   1.067 -27.238  1.00 90.36           H  
ATOM   1073  O   ASN A  67      26.383   1.675 -26.632  1.00 90.36           O  
ATOM   1074  CG  ASN A  67      23.229   3.060 -27.253  1.00 90.36           C  
ATOM   1075  ND2 ASN A  67      22.118   3.613 -26.824  1.00 90.36           N  
ATOM   1076 HD21 ASN A  67      21.943   4.581 -27.055  1.00 90.36           H  
ATOM   1077 HD22 ASN A  67      21.395   3.046 -26.406  1.00 90.36           H  
ATOM   1078  OD1 ASN A  67      24.080   3.747 -27.800  1.00 90.36           O  
ATOM   1079  N   PRO A  68      26.594   1.919 -28.863  1.00 90.57           N  
ATOM   1080  CA  PRO A  68      27.949   2.462 -28.799  1.00 90.57           C  
ATOM   1081  HA  PRO A  68      28.576   1.825 -28.175  1.00 90.57           H  
ATOM   1082  C   PRO A  68      28.002   3.886 -28.224  1.00 90.57           C  
ATOM   1083  CB  PRO A  68      28.461   2.411 -30.242  1.00 90.57           C  
ATOM   1084  HB2 PRO A  68      29.181   3.202 -30.455  1.00 90.57           H  
ATOM   1085  HB3 PRO A  68      28.907   1.435 -30.432  1.00 90.57           H  
ATOM   1086  O   PRO A  68      29.062   4.316 -27.776  1.00 90.57           O  
ATOM   1087  CG  PRO A  68      27.192   2.559 -31.079  1.00 90.57           C  
ATOM   1088  HG2 PRO A  68      27.305   2.120 -32.071  1.00 90.57           H  
ATOM   1089  HG3 PRO A  68      26.923   3.613 -31.155  1.00 90.57           H  
ATOM   1090  CD  PRO A  68      26.146   1.823 -30.249  1.00 90.57           C  
ATOM   1091  HD2 PRO A  68      26.102   0.775 -30.548  1.00 90.57           H  
ATOM   1092  HD3 PRO A  68      25.175   2.298 -30.392  1.00 90.57           H  
ATOM   1093  N   ASN A  69      26.875   4.603 -28.179  1.00 92.85           N  
ATOM   1094  H   ASN A  69      26.012   4.179 -28.490  1.00 92.85           H  
ATOM   1095  CA  ASN A  69      26.803   5.983 -27.689  1.00 92.85           C  
ATOM   1096  HA  ASN A  69      27.694   6.515 -28.022  1.00 92.85           H  
ATOM   1097  C   ASN A  69      26.781   6.083 -26.161  1.00 92.85           C  
ATOM   1098  CB  ASN A  69      25.576   6.671 -28.297  1.00 92.85           C  
ATOM   1099  HB2 ASN A  69      24.664   6.181 -27.957  1.00 92.85           H  
ATOM   1100  HB3 ASN A  69      25.539   7.707 -27.959  1.00 92.85           H  
ATOM   1101  O   ASN A  69      26.777   7.185 -25.617  1.00 92.85           O  
ATOM   1102  CG  ASN A  69      25.627   6.683 -29.807  1.00 92.85           C  
ATOM   1103  ND2 ASN A  69      24.526   6.400 -30.459  1.00 92.85           N  
ATOM   1104 HD21 ASN A  69      23.663   6.240 -29.960  1.00 92.85           H  
ATOM   1105 HD22 ASN A  69      24.543   6.540 -31.459  1.00 92.85           H  
ATOM   1106  OD1 ASN A  69      26.654   6.953 -30.410  1.00 92.85           O  
ATOM   1107  N   ILE A  70      26.760   4.947 -25.460  1.00 95.57           N  
ATOM   1108  H   ILE A  70      26.722   4.074 -25.967  1.00 95.57           H  
ATOM   1109  CA  ILE A  70      26.827   4.924 -24.003  1.00 95.57           C  
ATOM   1110  HA  ILE A  70      26.041   5.580 -23.629  1.00 95.57           H  
ATOM   1111  C   ILE A  70      28.165   5.503 -23.543  1.00 95.57           C  
ATOM   1112  CB  ILE A  70      26.563   3.507 -23.453  1.00 95.57           C  
ATOM   1113  HB  ILE A  70      27.259   2.811 -23.921  1.00 95.57           H  
ATOM   1114  O   ILE A  70      29.226   5.125 -24.044  1.00 95.57           O  
ATOM   1115  CG1 ILE A  70      25.120   3.077 -23.799  1.00 95.57           C  
ATOM   1116 HG12 ILE A  70      24.419   3.672 -23.215  1.00 95.57           H  
ATOM   1117 HG13 ILE A  70      24.920   3.252 -24.856  1.00 95.57           H  
ATOM   1118  CG2 ILE A  70      26.785   3.469 -21.930  1.00 95.57           C  
ATOM   1119 HG21 ILE A  70      26.111   4.185 -21.459  1.00 95.57           H  
ATOM   1120 HG22 ILE A  70      27.816   3.722 -21.679  1.00 95.57           H  
ATOM   1121 HG23 ILE A  70      26.591   2.472 -21.535  1.00 95.57           H  
ATOM   1122  CD1 ILE A  70      24.807   1.613 -23.513  1.00 95.57           C  
ATOM   1123 HD11 ILE A  70      24.874   1.431 -22.440  1.00 95.57           H  
ATOM   1124 HD12 ILE A  70      25.489   0.958 -24.055  1.00 95.57           H  
ATOM   1125 HD13 ILE A  70      23.779   1.402 -23.808  1.00 95.57           H  
ATOM   1126  N   GLN A  71      28.101   6.384 -22.549  1.00 95.38           N  
ATOM   1127  H   GLN A  71      27.180   6.670 -22.249  1.00 95.38           H  
ATOM   1128  CA  GLN A  71      29.235   7.035 -21.903  1.00 95.38           C  
ATOM   1129  HA  GLN A  71      30.161   6.566 -22.235  1.00 95.38           H  
ATOM   1130  C   GLN A  71      29.151   6.878 -20.383  1.00 95.38           C  
ATOM   1131  CB  GLN A  71      29.281   8.516 -22.301  1.00 95.38           C  
ATOM   1132  HB2 GLN A  71      28.335   8.989 -22.036  1.00 95.38           H  
ATOM   1133  HB3 GLN A  71      30.080   9.010 -21.748  1.00 95.38           H  
ATOM   1134  O   GLN A  71      28.088   6.629 -19.812  1.00 95.38           O  
ATOM   1135  CG  GLN A  71      29.540   8.698 -23.804  1.00 95.38           C  
ATOM   1136  HG2 GLN A  71      28.744   8.220 -24.376  1.00 95.38           H  
ATOM   1137  HG3 GLN A  71      30.483   8.220 -24.069  1.00 95.38           H  
ATOM   1138  CD  GLN A  71      29.597  10.158 -24.232  1.00 95.38           C  
ATOM   1139  NE2 GLN A  71      29.833  10.423 -25.497  1.00 95.38           N  
ATOM   1140 HE21 GLN A  71      29.803  11.402 -25.745  1.00 95.38           H  
ATOM   1141 HE22 GLN A  71      29.862   9.677 -26.178  1.00 95.38           H  
ATOM   1142  OE1 GLN A  71      29.449  11.086 -23.458  1.00 95.38           O  
ATOM   1143  N   ILE A  72      30.293   7.012 -19.710  1.00 94.60           N  
ATOM   1144  H   ILE A  72      31.100   7.345 -20.219  1.00 94.60           H  
ATOM   1145  CA  ILE A  72      30.336   7.077 -18.248  1.00 94.60           C  
ATOM   1146  HA  ILE A  72      29.724   6.276 -17.834  1.00 94.60           H  
ATOM   1147  C   ILE A  72      29.725   8.410 -17.806  1.00 94.60           C  
ATOM   1148  CB  ILE A  72      31.788   6.898 -17.746  1.00 94.60           C  
ATOM   1149  HB  ILE A  72      32.435   7.570 -18.311  1.00 94.60           H  
ATOM   1150  O   ILE A  72      30.097   9.459 -18.321  1.00 94.60           O  
ATOM   1151  CG1 ILE A  72      32.243   5.440 -17.999  1.00 94.60           C  
ATOM   1152 HG12 ILE A  72      31.643   4.765 -17.389  1.00 94.60           H  
ATOM   1153 HG13 ILE A  72      32.068   5.192 -19.046  1.00 94.60           H  
ATOM   1154  CG2 ILE A  72      31.912   7.268 -16.257  1.00 94.60           C  
ATOM   1155 HG21 ILE A  72      32.938   7.128 -15.917  1.00 94.60           H  
ATOM   1156 HG22 ILE A  72      31.206   6.693 -15.659  1.00 94.60           H  
ATOM   1157 HG23 ILE A  72      31.710   8.331 -16.127  1.00 94.60           H  
ATOM   1158  CD1 ILE A  72      33.729   5.171 -17.722  1.00 94.60           C  
ATOM   1159 HD11 ILE A  72      33.946   5.264 -16.658  1.00 94.60           H  
ATOM   1160 HD12 ILE A  72      33.977   4.158 -18.037  1.00 94.60           H  
ATOM   1161 HD13 ILE A  72      34.342   5.877 -18.282  1.00 94.60           H  
ATOM   1162  N   ALA A  73      28.823   8.374 -16.823  1.00 92.33           N  
ATOM   1163  H   ALA A  73      28.545   7.486 -16.430  1.00 92.33           H  
ATOM   1164  CA  ALA A  73      28.363   9.589 -16.162  1.00 92.33           C  
ATOM   1165  HA  ALA A  73      28.246  10.384 -16.898  1.00 92.33           H  
ATOM   1166  C   ALA A  73      29.424  10.028 -15.139  1.00 92.33           C  
ATOM   1167  CB  ALA A  73      26.989   9.325 -15.538  1.00 92.33           C  
ATOM   1168  HB1 ALA A  73      26.279   9.034 -16.312  1.00 92.33           H  
ATOM   1169  HB2 ALA A  73      27.063   8.536 -14.790  1.00 92.33           H  
ATOM   1170  HB3 ALA A  73      26.630  10.237 -15.060  1.00 92.33           H  
ATOM   1171  O   ALA A  73      29.490   9.481 -14.033  1.00 92.33           O  
ATOM   1172  N   ASP A  74      30.291  10.966 -15.525  1.00 86.16           N  
ATOM   1173  H   ASP A  74      30.278  11.268 -16.489  1.00 86.16           H  
ATOM   1174  CA  ASP A  74      31.360  11.475 -14.653  1.00 86.16           C  
ATOM   1175  HA  ASP A  74      31.948  10.635 -14.283  1.00 86.16           H  
ATOM   1176  C   ASP A  74      30.804  12.198 -13.425  1.00 86.16           C  
ATOM   1177  CB  ASP A  74      32.286  12.412 -15.441  1.00 86.16           C  
ATOM   1178  HB2 ASP A  74      31.687  13.141 -15.986  1.00 86.16           H  
ATOM   1179  HB3 ASP A  74      32.918  12.953 -14.738  1.00 86.16           H  
ATOM   1180  O   ASP A  74      31.291  11.993 -12.310  1.00 86.16           O  
ATOM   1181  CG  ASP A  74      33.202  11.655 -16.404  1.00 86.16           C  
ATOM   1182  OD1 ASP A  74      33.615  10.521 -16.047  1.00 86.16           O  
ATOM   1183  OD2 ASP A  74      33.511  12.232 -17.465  1.00 86.16           O  
ATOM   1184  N   ASP A  75      29.732  12.962 -13.632  1.00 88.26           N  
ATOM   1185  H   ASP A  75      29.405  13.057 -14.583  1.00 88.26           H  
ATOM   1186  CA  ASP A  75      28.920  13.578 -12.589  1.00 88.26           C  
ATOM   1187  HA  ASP A  75      29.305  13.304 -11.607  1.00 88.26           H  
ATOM   1188  C   ASP A  75      27.472  13.069 -12.708  1.00 88.26           C  
ATOM   1189  CB  ASP A  75      29.037  15.102 -12.681  1.00 88.26           C  
ATOM   1190  HB2 ASP A  75      28.637  15.447 -13.634  1.00 88.26           H  
ATOM   1191  HB3 ASP A  75      30.094  15.369 -12.648  1.00 88.26           H  
ATOM   1192  O   ASP A  75      26.656  13.650 -13.430  1.00 88.26           O  
ATOM   1193  CG  ASP A  75      28.321  15.817 -11.531  1.00 88.26           C  
ATOM   1194  OD1 ASP A  75      27.479  15.181 -10.850  1.00 88.26           O  
ATOM   1195  OD2 ASP A  75      28.609  17.022 -11.370  1.00 88.26           O  
ATOM   1196  N   PRO A  76      27.142  11.954 -12.030  1.00 85.83           N  
ATOM   1197  CA  PRO A  76      25.808  11.372 -12.071  1.00 85.83           C  
ATOM   1198  HA  PRO A  76      25.608  11.004 -13.077  1.00 85.83           H  
ATOM   1199  C   PRO A  76      24.696  12.333 -11.658  1.00 85.83           C  
ATOM   1200  CB  PRO A  76      25.867  10.207 -11.090  1.00 85.83           C  
ATOM   1201  HB2 PRO A  76      25.169   9.419 -11.374  1.00 85.83           H  
ATOM   1202  HB3 PRO A  76      25.651  10.566 -10.084  1.00 85.83           H  
ATOM   1203  O   PRO A  76      23.607  12.263 -12.220  1.00 85.83           O  
ATOM   1204  CG  PRO A  76      27.322   9.761 -11.149  1.00 85.83           C  
ATOM   1205  HG2 PRO A  76      27.623   9.222 -10.251  1.00 85.83           H  
ATOM   1206  HG3 PRO A  76      27.490   9.161 -12.044  1.00 85.83           H  
ATOM   1207  CD  PRO A  76      28.047  11.095 -11.278  1.00 85.83           C  
ATOM   1208  HD2 PRO A  76      28.993  10.946 -11.799  1.00 85.83           H  
ATOM   1209  HD3 PRO A  76      28.219  11.527 -10.292  1.00 85.83           H  
ATOM   1210  N   GLU A  77      24.953  13.221 -10.693  1.00 85.37           N  
ATOM   1211  H   GLU A  77      25.908  13.370 -10.399  1.00 85.37           H  
ATOM   1212  CA  GLU A  77      23.947  14.175 -10.229  1.00 85.37           C  
ATOM   1213  HA  GLU A  77      23.031  13.635  -9.987  1.00 85.37           H  
ATOM   1214  C   GLU A  77      23.616  15.168 -11.340  1.00 85.37           C  
ATOM   1215  CB  GLU A  77      24.443  14.896  -8.964  1.00 85.37           C  
ATOM   1216  HB2 GLU A  77      24.739  14.148  -8.229  1.00 85.37           H  
ATOM   1217  HB3 GLU A  77      25.308  15.513  -9.204  1.00 85.37           H  
ATOM   1218  O   GLU A  77      22.444  15.393 -11.640  1.00 85.37           O  
ATOM   1219  CG  GLU A  77      23.334  15.780  -8.374  1.00 85.37           C  
ATOM   1220  HG2 GLU A  77      22.467  15.156  -8.156  1.00 85.37           H  
ATOM   1221  HG3 GLU A  77      23.031  16.515  -9.120  1.00 85.37           H  
ATOM   1222  CD  GLU A  77      23.735  16.533  -7.098  1.00 85.37           C  
ATOM   1223  OE1 GLU A  77      23.056  17.555  -6.822  1.00 85.37           O  
ATOM   1224  OE2 GLU A  77      24.648  16.083  -6.375  1.00 85.37           O  
ATOM   1225  N   LYS A  78      24.646  15.709 -11.999  1.00 87.04           N  
ATOM   1226  H   LYS A  78      25.580  15.484 -11.687  1.00 87.04           H  
ATOM   1227  CA  LYS A  78      24.473  16.612 -13.137  1.00 87.04           C  
ATOM   1228  HA  LYS A  78      23.824  17.433 -12.831  1.00 87.04           H  
ATOM   1229  C   LYS A  78      23.788  15.928 -14.318  1.00 87.04           C  
ATOM   1230  CB  LYS A  78      25.841  17.177 -13.520  1.00 87.04           C  
ATOM   1231  HB2 LYS A  78      26.477  16.368 -13.882  1.00 87.04           H  
ATOM   1232  HB3 LYS A  78      26.299  17.614 -12.633  1.00 87.04           H  
ATOM   1233  O   LYS A  78      22.911  16.533 -14.924  1.00 87.04           O  
ATOM   1234  CG  LYS A  78      25.729  18.259 -14.597  1.00 87.04           C  
ATOM   1235  HG2 LYS A  78      25.094  19.067 -14.233  1.00 87.04           H  
ATOM   1236  HG3 LYS A  78      25.293  17.840 -15.504  1.00 87.04           H  
ATOM   1237  CD  LYS A  78      27.118  18.808 -14.925  1.00 87.04           C  
ATOM   1238  HD2 LYS A  78      27.562  19.225 -14.021  1.00 87.04           H  
ATOM   1239  HD3 LYS A  78      27.746  17.995 -15.290  1.00 87.04           H  
ATOM   1240  CE  LYS A  78      26.985  19.891 -15.997  1.00 87.04           C  
ATOM   1241  HE2 LYS A  78      26.503  19.455 -16.872  1.00 87.04           H  
ATOM   1242  HE3 LYS A  78      26.335  20.678 -15.616  1.00 87.04           H  
ATOM   1243  NZ  LYS A  78      28.311  20.444 -16.360  1.00 87.04           N  
ATOM   1244  HZ1 LYS A  78      28.211  21.165 -17.060  1.00 87.04           H  
ATOM   1245  HZ2 LYS A  78      28.902  19.711 -16.724  1.00 87.04           H  
ATOM   1246  HZ3 LYS A  78      28.754  20.838 -15.543  1.00 87.04           H  
ATOM   1247  N   CYS A  79      24.155  14.686 -14.638  1.00 88.02           N  
ATOM   1248  H   CYS A  79      24.925  14.271 -14.133  1.00 88.02           H  
ATOM   1249  CA  CYS A  79      23.529  13.929 -15.727  1.00 88.02           C  
ATOM   1250  HA  CYS A  79      23.593  14.503 -16.651  1.00 88.02           H  
ATOM   1251  C   CYS A  79      22.038  13.677 -15.469  1.00 88.02           C  
ATOM   1252  CB  CYS A  79      24.270  12.599 -15.914  1.00 88.02           C  
ATOM   1253  HB2 CYS A  79      24.335  12.078 -14.959  1.00 88.02           H  
ATOM   1254  HB3 CYS A  79      23.711  11.976 -16.613  1.00 88.02           H  
ATOM   1255  O   CYS A  79      21.221  13.856 -16.367  1.00 88.02           O  
ATOM   1256  SG  CYS A  79      25.933  12.871 -16.588  1.00 88.02           S  
ATOM   1257  HG  CYS A  79      25.542  13.331 -17.780  1.00 88.02           H  
ATOM   1258  N   ILE A  80      21.670  13.316 -14.238  1.00 87.02           N  
ATOM   1259  H   ILE A  80      22.382  13.176 -13.535  1.00 87.02           H  
ATOM   1260  CA  ILE A  80      20.269  13.105 -13.868  1.00 87.02           C  
ATOM   1261  HA  ILE A  80      19.801  12.453 -14.606  1.00 87.02           H  
ATOM   1262  C   ILE A  80      19.487  14.418 -13.893  1.00 87.02           C  
ATOM   1263  CB  ILE A  80      20.188  12.420 -12.497  1.00 87.02           C  
ATOM   1264  HB  ILE A  80      20.837  12.959 -11.806  1.00 87.02           H  
ATOM   1265  O   ILE A  80      18.413  14.449 -14.478  1.00 87.02           O  
ATOM   1266  CG1 ILE A  80      20.676  10.964 -12.614  1.00 87.02           C  
ATOM   1267 HG12 ILE A  80      19.997  10.381 -13.235  1.00 87.02           H  
ATOM   1268 HG13 ILE A  80      21.660  10.950 -13.084  1.00 87.02           H  
ATOM   1269  CG2 ILE A  80      18.763  12.470 -11.940  1.00 87.02           C  
ATOM   1270 HG21 ILE A  80      18.537  13.493 -11.640  1.00 87.02           H  
ATOM   1271 HG22 ILE A  80      18.650  11.824 -11.070  1.00 87.02           H  
ATOM   1272 HG23 ILE A  80      18.044  12.182 -12.707  1.00 87.02           H  
ATOM   1273  CD1 ILE A  80      20.815  10.314 -11.244  1.00 87.02           C  
ATOM   1274 HD11 ILE A  80      19.858   9.910 -10.914  1.00 87.02           H  
ATOM   1275 HD12 ILE A  80      21.548   9.508 -11.289  1.00 87.02           H  
ATOM   1276 HD13 ILE A  80      21.158  11.077 -10.545  1.00 87.02           H  
ATOM   1277  N   LYS A  81      20.038  15.497 -13.318  1.00 85.46           N  
ATOM   1278  H   LYS A  81      20.918  15.391 -12.834  1.00 85.46           H  
ATOM   1279  CA  LYS A  81      19.422  16.834 -13.376  1.00 85.46           C  
ATOM   1280  HA  LYS A  81      18.430  16.799 -12.927  1.00 85.46           H  
ATOM   1281  C   LYS A  81      19.203  17.297 -14.811  1.00 85.46           C  
ATOM   1282  CB  LYS A  81      20.294  17.855 -12.634  1.00 85.46           C  
ATOM   1283  HB2 LYS A  81      20.024  18.858 -12.965  1.00 85.46           H  
ATOM   1284  HB3 LYS A  81      21.345  17.687 -12.870  1.00 85.46           H  
ATOM   1285  O   LYS A  81      18.163  17.863 -15.114  1.00 85.46           O  
ATOM   1286  CG  LYS A  81      20.069  17.781 -11.122  1.00 85.46           C  
ATOM   1287  HG2 LYS A  81      19.037  18.061 -10.911  1.00 85.46           H  
ATOM   1288  HG3 LYS A  81      20.238  16.764 -10.769  1.00 85.46           H  
ATOM   1289  CD  LYS A  81      21.015  18.733 -10.383  1.00 85.46           C  
ATOM   1290  HD2 LYS A  81      22.032  18.352 -10.463  1.00 85.46           H  
ATOM   1291  HD3 LYS A  81      20.959  19.727 -10.827  1.00 85.46           H  
ATOM   1292  CE  LYS A  81      20.584  18.804  -8.916  1.00 85.46           C  
ATOM   1293  HE2 LYS A  81      19.630  19.330  -8.872  1.00 85.46           H  
ATOM   1294  HE3 LYS A  81      20.419  17.792  -8.547  1.00 85.46           H  
ATOM   1295  NZ  LYS A  81      21.587  19.483  -8.066  1.00 85.46           N  
ATOM   1296  HZ1 LYS A  81      22.305  18.826  -7.795  1.00 85.46           H  
ATOM   1297  HZ2 LYS A  81      21.997  20.278  -8.535  1.00 85.46           H  
ATOM   1298  HZ3 LYS A  81      21.161  19.775  -7.199  1.00 85.46           H  
ATOM   1299  N   TYR A  82      20.168  17.027 -15.688  1.00 85.52           N  
ATOM   1300  H   TYR A  82      21.017  16.594 -15.354  1.00 85.52           H  
ATOM   1301  CA  TYR A  82      20.046  17.316 -17.112  1.00 85.52           C  
ATOM   1302  HA  TYR A  82      19.827  18.376 -17.239  1.00 85.52           H  
ATOM   1303  C   TYR A  82      18.878  16.547 -17.746  1.00 85.52           C  
ATOM   1304  CB  TYR A  82      21.385  17.007 -17.797  1.00 85.52           C  
ATOM   1305  HB2 TYR A  82      21.625  15.950 -17.677  1.00 85.52           H  
ATOM   1306  HB3 TYR A  82      22.170  17.582 -17.307  1.00 85.52           H  
ATOM   1307  O   TYR A  82      18.116  17.132 -18.497  1.00 85.52           O  
ATOM   1308  CG  TYR A  82      21.396  17.329 -19.274  1.00 85.52           C  
ATOM   1309  CD1 TYR A  82      20.825  16.425 -20.189  1.00 85.52           C  
ATOM   1310  HD1 TYR A  82      20.364  15.508 -19.854  1.00 85.52           H  
ATOM   1311  CD2 TYR A  82      21.914  18.559 -19.727  1.00 85.52           C  
ATOM   1312  HD2 TYR A  82      22.341  19.253 -19.019  1.00 85.52           H  
ATOM   1313  CE1 TYR A  82      20.706  16.787 -21.540  1.00 85.52           C  
ATOM   1314  HE1 TYR A  82      20.118  16.197 -22.227  1.00 85.52           H  
ATOM   1315  CE2 TYR A  82      21.871  18.873 -21.102  1.00 85.52           C  
ATOM   1316  HE2 TYR A  82      22.293  19.792 -21.481  1.00 85.52           H  
ATOM   1317  OH  TYR A  82      21.056  18.333 -23.308  1.00 85.52           O  
ATOM   1318  HH  TYR A  82      20.383  17.771 -23.698  1.00 85.52           H  
ATOM   1319  CZ  TYR A  82      21.229  17.997 -22.005  1.00 85.52           C  
ATOM   1320  N   CYS A  83      18.690  15.271 -17.391  1.00 85.94           N  
ATOM   1321  H   CYS A  83      19.323  14.858 -16.721  1.00 85.94           H  
ATOM   1322  CA  CYS A  83      17.582  14.442 -17.887  1.00 85.94           C  
ATOM   1323  HA  CYS A  83      17.513  14.554 -18.969  1.00 85.94           H  
ATOM   1324  C   CYS A  83      16.199  14.832 -17.328  1.00 85.94           C  
ATOM   1325  CB  CYS A  83      17.875  12.972 -17.554  1.00 85.94           C  
ATOM   1326  HB2 CYS A  83      17.019  12.370 -17.859  1.00 85.94           H  
ATOM   1327  HB3 CYS A  83      17.997  12.864 -16.476  1.00 85.94           H  
ATOM   1328  O   CYS A  83      15.214  14.188 -17.674  1.00 85.94           O  
ATOM   1329  SG  CYS A  83      19.358  12.383 -18.417  1.00 85.94           S  
ATOM   1330  HG  CYS A  83      20.173  13.300 -17.889  1.00 85.94           H  
ATOM   1331  N   THR A  84      16.129  15.820 -16.434  1.00 82.18           N  
ATOM   1332  H   THR A  84      16.989  16.269 -16.153  1.00 82.18           H  
ATOM   1333  CA  THR A  84      14.886  16.376 -15.875  1.00 82.18           C  
ATOM   1334  HA  THR A  84      14.031  15.897 -16.353  1.00 82.18           H  
ATOM   1335  C   THR A  84      14.737  17.868 -16.160  1.00 82.18           C  
ATOM   1336  CB  THR A  84      14.794  16.137 -14.357  1.00 82.18           C  
ATOM   1337  HB  THR A  84      13.904  16.626 -13.963  1.00 82.18           H  
ATOM   1338  O   THR A  84      13.883  18.519 -15.565  1.00 82.18           O  
ATOM   1339  CG2 THR A  84      14.694  14.656 -14.035  1.00 82.18           C  
ATOM   1340 HG21 THR A  84      13.830  14.238 -14.551  1.00 82.18           H  
ATOM   1341 HG22 THR A  84      15.600  14.147 -14.365  1.00 82.18           H  
ATOM   1342 HG23 THR A  84      14.568  14.529 -12.960  1.00 82.18           H  
ATOM   1343  OG1 THR A  84      15.932  16.625 -13.674  1.00 82.18           O  
ATOM   1344  HG1 THR A  84      16.133  17.482 -14.056  1.00 82.18           H  
ATOM   1345  N   ASP A  85      15.611  18.426 -16.996  1.00 84.72           N  
ATOM   1346  H   ASP A  85      16.236  17.829 -17.519  1.00 84.72           H  
ATOM   1347  CA  ASP A  85      15.619  19.845 -17.326  1.00 84.72           C  
ATOM   1348  HA  ASP A  85      15.466  20.426 -16.417  1.00 84.72           H  
ATOM   1349  C   ASP A  85      14.476  20.156 -18.297  1.00 84.72           C  
ATOM   1350  CB  ASP A  85      16.995  20.209 -17.899  1.00 84.72           C  
ATOM   1351  HB2 ASP A  85      17.763  19.877 -17.199  1.00 84.72           H  
ATOM   1352  HB3 ASP A  85      17.149  19.678 -18.838  1.00 84.72           H  
ATOM   1353  O   ASP A  85      14.536  19.807 -19.480  1.00 84.72           O  
ATOM   1354  CG  ASP A  85      17.196  21.702 -18.147  1.00 84.72           C  
ATOM   1355  OD1 ASP A  85      16.231  22.476 -17.994  1.00 84.72           O  
ATOM   1356  OD2 ASP A  85      18.359  22.039 -18.501  1.00 84.72           O  
ATOM   1357  N   GLU A  86      13.427  20.795 -17.781  1.00 83.01           N  
ATOM   1358  H   GLU A  86      13.445  21.042 -16.802  1.00 83.01           H  
ATOM   1359  CA  GLU A  86      12.204  21.065 -18.536  1.00 83.01           C  
ATOM   1360  HA  GLU A  86      11.828  20.122 -18.933  1.00 83.01           H  
ATOM   1361  C   GLU A  86      12.436  21.985 -19.735  1.00 83.01           C  
ATOM   1362  CB  GLU A  86      11.124  21.674 -17.631  1.00 83.01           C  
ATOM   1363  HB2 GLU A  86      10.212  21.757 -18.221  1.00 83.01           H  
ATOM   1364  HB3 GLU A  86      11.425  22.672 -17.313  1.00 83.01           H  
ATOM   1365  O   GLU A  86      11.734  21.853 -20.733  1.00 83.01           O  
ATOM   1366  CG  GLU A  86      10.839  20.813 -16.395  1.00 83.01           C  
ATOM   1367  HG2 GLU A  86      10.937  19.763 -16.672  1.00 83.01           H  
ATOM   1368  HG3 GLU A  86      11.580  21.024 -15.624  1.00 83.01           H  
ATOM   1369  CD  GLU A  86       9.430  21.045 -15.844  1.00 83.01           C  
ATOM   1370  OE1 GLU A  86       8.784  20.001 -15.566  1.00 83.01           O  
ATOM   1371  OE2 GLU A  86       8.974  22.206 -15.812  1.00 83.01           O  
ATOM   1372  N   GLU A  87      13.447  22.860 -19.688  1.00 85.60           N  
ATOM   1373  H   GLU A  87      14.049  22.873 -18.877  1.00 85.60           H  
ATOM   1374  CA  GLU A  87      13.763  23.769 -20.797  1.00 85.60           C  
ATOM   1375  HA  GLU A  87      12.868  24.325 -21.075  1.00 85.60           H  
ATOM   1376  C   GLU A  87      14.245  23.021 -22.046  1.00 85.60           C  
ATOM   1377  CB  GLU A  87      14.857  24.763 -20.376  1.00 85.60           C  
ATOM   1378  HB2 GLU A  87      15.101  25.375 -21.245  1.00 85.60           H  
ATOM   1379  HB3 GLU A  87      15.751  24.209 -20.090  1.00 85.60           H  
ATOM   1380  O   GLU A  87      14.123  23.523 -23.165  1.00 85.60           O  
ATOM   1381  CG  GLU A  87      14.446  25.701 -19.231  1.00 85.60           C  
ATOM   1382  HG2 GLU A  87      14.280  25.113 -18.328  1.00 85.60           H  
ATOM   1383  HG3 GLU A  87      13.505  26.180 -19.500  1.00 85.60           H  
ATOM   1384  CD  GLU A  87      15.497  26.792 -18.938  1.00 85.60           C  
ATOM   1385  OE1 GLU A  87      15.178  27.697 -18.132  1.00 85.60           O  
ATOM   1386  OE2 GLU A  87      16.606  26.760 -19.528  1.00 85.60           O  
ATOM   1387  N   LYS A  88      14.807  21.820 -21.867  1.00 85.77           N  
ATOM   1388  H   LYS A  88      14.830  21.461 -20.923  1.00 85.77           H  
ATOM   1389  CA  LYS A  88      15.316  20.983 -22.962  1.00 85.77           C  
ATOM   1390  HA  LYS A  88      15.495  21.604 -23.840  1.00 85.77           H  
ATOM   1391  C   LYS A  88      14.335  19.913 -23.417  1.00 85.77           C  
ATOM   1392  CB  LYS A  88      16.627  20.326 -22.541  1.00 85.77           C  
ATOM   1393  HB2 LYS A  88      16.955  19.665 -23.344  1.00 85.77           H  
ATOM   1394  HB3 LYS A  88      16.470  19.725 -21.645  1.00 85.77           H  
ATOM   1395  O   LYS A  88      14.541  19.312 -24.473  1.00 85.77           O  
ATOM   1396  CG  LYS A  88      17.709  21.370 -22.276  1.00 85.77           C  
ATOM   1397  HG2 LYS A  88      17.728  22.102 -23.084  1.00 85.77           H  
ATOM   1398  HG3 LYS A  88      17.513  21.878 -21.332  1.00 85.77           H  
ATOM   1399  CD  LYS A  88      19.049  20.649 -22.233  1.00 85.77           C  
ATOM   1400  HD2 LYS A  88      19.269  20.277 -23.234  1.00 85.77           H  
ATOM   1401  HD3 LYS A  88      18.991  19.797 -21.555  1.00 85.77           H  
ATOM   1402  CE  LYS A  88      20.146  21.613 -21.808  1.00 85.77           C  
ATOM   1403  HE2 LYS A  88      21.083  21.283 -22.255  1.00 85.77           H  
ATOM   1404  HE3 LYS A  88      19.904  22.610 -22.178  1.00 85.77           H  
ATOM   1405  NZ  LYS A  88      20.246  21.606 -20.339  1.00 85.77           N  
ATOM   1406  HZ1 LYS A  88      20.903  22.276 -19.966  1.00 85.77           H  
ATOM   1407  HZ2 LYS A  88      19.364  21.873 -19.926  1.00 85.77           H  
ATOM   1408  HZ3 LYS A  88      20.385  20.672 -19.980  1.00 85.77           H  
ATOM   1409  N   ARG A  89      13.297  19.660 -22.623  1.00 89.87           N  
ATOM   1410  H   ARG A  89      13.159  20.262 -21.824  1.00 89.87           H  
ATOM   1411  CA  ARG A  89      12.332  18.596 -22.867  1.00 89.87           C  
ATOM   1412  HA  ARG A  89      12.879  17.702 -23.165  1.00 89.87           H  
ATOM   1413  C   ARG A  89      11.401  18.991 -24.010  1.00 89.87           C  
ATOM   1414  CB  ARG A  89      11.594  18.300 -21.558  1.00 89.87           C  
ATOM   1415  HB2 ARG A  89      12.329  18.110 -20.776  1.00 89.87           H  
ATOM   1416  HB3 ARG A  89      11.004  19.170 -21.267  1.00 89.87           H  
ATOM   1417  O   ARG A  89      10.710  20.001 -23.939  1.00 89.87           O  
ATOM   1418  CG  ARG A  89      10.679  17.079 -21.697  1.00 89.87           C  
ATOM   1419  HG2 ARG A  89       9.849  17.339 -22.354  1.00 89.87           H  
ATOM   1420  HG3 ARG A  89      11.233  16.259 -22.154  1.00 89.87           H  
ATOM   1421  CD  ARG A  89      10.133  16.612 -20.341  1.00 89.87           C  
ATOM   1422  HD2 ARG A  89      10.979  16.399 -19.687  1.00 89.87           H  
ATOM   1423  HD3 ARG A  89       9.576  15.688 -20.498  1.00 89.87           H  
ATOM   1424  NE  ARG A  89       9.233  17.620 -19.739  1.00 89.87           N  
ATOM   1425  HE  ARG A  89       8.686  18.157 -20.397  1.00 89.87           H  
ATOM   1426  NH1 ARG A  89       9.656  17.218 -17.517  1.00 89.87           N  
ATOM   1427 HH11 ARG A  89      10.389  16.587 -17.808  1.00 89.87           H  
ATOM   1428 HH12 ARG A  89       9.655  17.651 -16.605  1.00 89.87           H  
ATOM   1429  NH2 ARG A  89       8.301  18.871 -18.066  1.00 89.87           N  
ATOM   1430 HH21 ARG A  89       8.325  19.188 -17.107  1.00 89.87           H  
ATOM   1431 HH22 ARG A  89       7.864  19.481 -18.742  1.00 89.87           H  
ATOM   1432  CZ  ARG A  89       9.058  17.887 -18.457  1.00 89.87           C  
ATOM   1433  N   THR A  90      11.351  18.165 -25.048  1.00 89.43           N  
ATOM   1434  H   THR A  90      11.975  17.371 -25.052  1.00 89.43           H  
ATOM   1435  CA  THR A  90      10.446  18.344 -26.197  1.00 89.43           C  
ATOM   1436  HA  THR A  90       9.999  19.337 -26.139  1.00 89.43           H  
ATOM   1437  C   THR A  90       9.260  17.382 -26.184  1.00 89.43           C  
ATOM   1438  CB  THR A  90      11.206  18.288 -27.531  1.00 89.43           C  
ATOM   1439  HB  THR A  90      10.500  18.410 -28.352  1.00 89.43           H  
ATOM   1440  O   THR A  90       8.407  17.461 -27.062  1.00 89.43           O  
ATOM   1441  CG2 THR A  90      12.231  19.421 -27.599  1.00 89.43           C  
ATOM   1442 HG21 THR A  90      11.765  20.359 -27.295  1.00 89.43           H  
ATOM   1443 HG22 THR A  90      12.589  19.538 -28.622  1.00 89.43           H  
ATOM   1444 HG23 THR A  90      13.071  19.214 -26.936  1.00 89.43           H  
ATOM   1445  OG1 THR A  90      11.914  17.077 -27.697  1.00 89.43           O  
ATOM   1446  HG1 THR A  90      11.273  16.386 -27.879  1.00 89.43           H  
ATOM   1447  N   GLY A  91       9.192  16.488 -25.198  1.00 89.03           N  
ATOM   1448  H   GLY A  91       9.937  16.473 -24.516  1.00 89.03           H  
ATOM   1449  CA  GLY A  91       8.115  15.512 -25.045  1.00 89.03           C  
ATOM   1450  HA2 GLY A  91       8.286  14.674 -25.721  1.00 89.03           H  
ATOM   1451  HA3 GLY A  91       7.160  15.966 -25.310  1.00 89.03           H  
ATOM   1452  C   GLY A  91       8.005  14.996 -23.613  1.00 89.03           C  
ATOM   1453  O   GLY A  91       7.912  15.783 -22.670  1.00 89.03           O  
ATOM   1454  N   GLU A  92       8.006  13.678 -23.447  1.00 91.08           N  
ATOM   1455  H   GLU A  92       8.205  13.074 -24.232  1.00 91.08           H  
ATOM   1456  CA  GLU A  92       7.721  13.028 -22.169  1.00 91.08           C  
ATOM   1457  HA  GLU A  92       7.005  13.637 -21.617  1.00 91.08           H  
ATOM   1458  C   GLU A  92       8.962  12.888 -21.277  1.00 91.08           C  
ATOM   1459  CB  GLU A  92       7.066  11.664 -22.430  1.00 91.08           C  
ATOM   1460  HB2 GLU A  92       7.650  11.152 -23.195  1.00 91.08           H  
ATOM   1461  HB3 GLU A  92       7.100  11.054 -21.527  1.00 91.08           H  
ATOM   1462  O   GLU A  92      10.110  12.901 -21.735  1.00 91.08           O  
ATOM   1463  CG  GLU A  92       5.612  11.763 -22.921  1.00 91.08           C  
ATOM   1464  HG2 GLU A  92       5.277  10.762 -23.189  1.00 91.08           H  
ATOM   1465  HG3 GLU A  92       5.581  12.376 -23.822  1.00 91.08           H  
ATOM   1466  CD  GLU A  92       4.657  12.335 -21.861  1.00 91.08           C  
ATOM   1467  OE1 GLU A  92       3.595  12.860 -22.261  1.00 91.08           O  
ATOM   1468  OE2 GLU A  92       5.000  12.261 -20.655  1.00 91.08           O  
ATOM   1469  N   LEU A  93       8.715  12.740 -19.970  1.00 91.73           N  
ATOM   1470  H   LEU A  93       7.743  12.665 -19.705  1.00 91.73           H  
ATOM   1471  CA  LEU A  93       9.719  12.336 -18.986  1.00 91.73           C  
ATOM   1472  HA  LEU A  93      10.709  12.449 -19.426  1.00 91.73           H  
ATOM   1473  C   LEU A  93       9.513  10.862 -18.636  1.00 91.73           C  
ATOM   1474  CB  LEU A  93       9.641  13.222 -17.728  1.00 91.73           C  
ATOM   1475  HB2 LEU A  93       9.766  14.265 -18.019  1.00 91.73           H  
ATOM   1476  HB3 LEU A  93       8.646  13.108 -17.296  1.00 91.73           H  
ATOM   1477  O   LEU A  93       8.453  10.454 -18.168  1.00 91.73           O  
ATOM   1478  CG  LEU A  93      10.693  12.860 -16.654  1.00 91.73           C  
ATOM   1479  HG  LEU A  93      10.707  11.784 -16.479  1.00 91.73           H  
ATOM   1480  CD1 LEU A  93      12.098  13.313 -17.030  1.00 91.73           C  
ATOM   1481 HD11 LEU A  93      12.820  12.977 -16.287  1.00 91.73           H  
ATOM   1482 HD12 LEU A  93      12.147  14.397 -17.129  1.00 91.73           H  
ATOM   1483 HD13 LEU A  93      12.380  12.871 -17.986  1.00 91.73           H  
ATOM   1484  CD2 LEU A  93      10.366  13.536 -15.328  1.00 91.73           C  
ATOM   1485 HD21 LEU A  93      11.188  13.390 -14.628  1.00 91.73           H  
ATOM   1486 HD22 LEU A  93       9.467  13.077 -14.918  1.00 91.73           H  
ATOM   1487 HD23 LEU A  93      10.225  14.606 -15.487  1.00 91.73           H  
ATOM   1488  N   TYR A  94      10.577  10.084 -18.750  1.00 94.39           N  
ATOM   1489  H   TYR A  94      11.427  10.497 -19.106  1.00 94.39           H  
ATOM   1490  CA  TYR A  94      10.590   8.664 -18.458  1.00 94.39           C  
ATOM   1491  HA  TYR A  94       9.567   8.324 -18.297  1.00 94.39           H  
ATOM   1492  C   TYR A  94      11.404   8.379 -17.202  1.00 94.39           C  
ATOM   1493  CB  TYR A  94      11.141   7.897 -19.658  1.00 94.39           C  
ATOM   1494  HB2 TYR A  94      12.212   8.083 -19.745  1.00 94.39           H  
ATOM   1495  HB3 TYR A  94      10.997   6.834 -19.463  1.00 94.39           H  
ATOM   1496  O   TYR A  94      12.524   8.863 -17.027  1.00 94.39           O  
ATOM   1497  CG  TYR A  94      10.473   8.245 -20.972  1.00 94.39           C  
ATOM   1498  CD1 TYR A  94       9.257   7.634 -21.334  1.00 94.39           C  
ATOM   1499  HD1 TYR A  94       8.786   6.914 -20.682  1.00 94.39           H  
ATOM   1500  CD2 TYR A  94      11.057   9.210 -21.817  1.00 94.39           C  
ATOM   1501  HD2 TYR A  94      11.973   9.707 -21.534  1.00 94.39           H  
ATOM   1502  CE1 TYR A  94       8.636   7.977 -22.552  1.00 94.39           C  
ATOM   1503  HE1 TYR A  94       7.696   7.531 -22.843  1.00 94.39           H  
ATOM   1504  CE2 TYR A  94      10.425   9.565 -23.022  1.00 94.39           C  
ATOM   1505  HE2 TYR A  94      10.849  10.323 -23.664  1.00 94.39           H  
ATOM   1506  OH  TYR A  94       8.597   9.295 -24.553  1.00 94.39           O  
ATOM   1507  HH  TYR A  94       8.931  10.124 -24.904  1.00 94.39           H  
ATOM   1508  CZ  TYR A  94       9.216   8.946 -23.397  1.00 94.39           C  
ATOM   1509  N   SER A  95      10.875   7.520 -16.336  1.00 92.77           N  
ATOM   1510  H   SER A  95       9.964   7.125 -16.522  1.00 92.77           H  
ATOM   1511  CA  SER A  95      11.612   7.027 -15.177  1.00 92.77           C  
ATOM   1512  HA  SER A  95      12.676   7.045 -15.414  1.00 92.77           H  
ATOM   1513  C   SER A  95      11.253   5.584 -14.860  1.00 92.77           C  
ATOM   1514  CB  SER A  95      11.403   7.936 -13.963  1.00 92.77           C  
ATOM   1515  HB2 SER A  95      11.693   8.955 -14.216  1.00 92.77           H  
ATOM   1516  HB3 SER A  95      12.037   7.581 -13.150  1.00 92.77           H  
ATOM   1517  O   SER A  95      10.135   5.130 -15.101  1.00 92.77           O  
ATOM   1518  OG  SER A  95      10.064   7.921 -13.520  1.00 92.77           O  
ATOM   1519  HG  SER A  95       9.497   8.237 -14.227  1.00 92.77           H  
ATOM   1520  N   TRP A  96      12.225   4.853 -14.324  1.00 93.04           N  
ATOM   1521  H   TRP A  96      13.137   5.272 -14.209  1.00 93.04           H  
ATOM   1522  CA  TRP A  96      12.038   3.479 -13.881  1.00 93.04           C  
ATOM   1523  HA  TRP A  96      11.010   3.351 -13.543  1.00 93.04           H  
ATOM   1524  C   TRP A  96      12.975   3.142 -12.731  1.00 93.04           C  
ATOM   1525  CB  TRP A  96      12.295   2.523 -15.041  1.00 93.04           C  
ATOM   1526  HB2 TRP A  96      13.307   2.700 -15.404  1.00 93.04           H  
ATOM   1527  HB3 TRP A  96      11.588   2.750 -15.839  1.00 93.04           H  
ATOM   1528  O   TRP A  96      14.129   3.575 -12.702  1.00 93.04           O  
ATOM   1529  CG  TRP A  96      12.156   1.074 -14.704  1.00 93.04           C  
ATOM   1530  CD1 TRP A  96      13.163   0.175 -14.624  1.00 93.04           C  
ATOM   1531  HD1 TRP A  96      14.201   0.395 -14.826  1.00 93.04           H  
ATOM   1532  CD2 TRP A  96      10.932   0.337 -14.421  1.00 93.04           C  
ATOM   1533  CE2 TRP A  96      11.278  -1.025 -14.173  1.00 93.04           C  
ATOM   1534  CE3 TRP A  96       9.564   0.682 -14.369  1.00 93.04           C  
ATOM   1535  HE3 TRP A  96       9.268   1.701 -14.569  1.00 93.04           H  
ATOM   1536  NE1 TRP A  96      12.649  -1.072 -14.323  1.00 93.04           N  
ATOM   1537  HE1 TRP A  96      13.195  -1.921 -14.351  1.00 93.04           H  
ATOM   1538  CH2 TRP A  96       8.957  -1.627 -13.849  1.00 93.04           C  
ATOM   1539  HH2 TRP A  96       8.197  -2.371 -13.663  1.00 93.04           H  
ATOM   1540  CZ2 TRP A  96      10.312  -2.001 -13.892  1.00 93.04           C  
ATOM   1541  HZ2 TRP A  96      10.601  -3.032 -13.752  1.00 93.04           H  
ATOM   1542  CZ3 TRP A  96       8.587  -0.290 -14.084  1.00 93.04           C  
ATOM   1543  HZ3 TRP A  96       7.543  -0.014 -14.062  1.00 93.04           H  
ATOM   1544  N   GLY A  97      12.496   2.296 -11.821  1.00 91.40           N  
ATOM   1545  H   GLY A  97      11.549   1.966 -11.940  1.00 91.40           H  
ATOM   1546  CA  GLY A  97      13.265   1.834 -10.673  1.00 91.40           C  
ATOM   1547  HA2 GLY A  97      14.227   1.457 -11.023  1.00 91.40           H  
ATOM   1548  HA3 GLY A  97      12.735   1.012 -10.192  1.00 91.40           H  
ATOM   1549  C   GLY A  97      13.522   2.923  -9.628  1.00 91.40           C  
ATOM   1550  O   GLY A  97      12.901   3.983  -9.619  1.00 91.40           O  
ATOM   1551  N   ASP A  98      14.435   2.635  -8.700  1.00 89.14           N  
ATOM   1552  H   ASP A  98      14.945   1.767  -8.781  1.00 89.14           H  
ATOM   1553  CA  ASP A  98      14.782   3.550  -7.609  1.00 89.14           C  
ATOM   1554  HA  ASP A  98      13.925   4.185  -7.386  1.00 89.14           H  
ATOM   1555  C   ASP A  98      15.940   4.469  -8.025  1.00 89.14           C  
ATOM   1556  CB  ASP A  98      15.102   2.756  -6.331  1.00 89.14           C  
ATOM   1557  HB2 ASP A  98      15.890   2.033  -6.542  1.00 89.14           H  
ATOM   1558  HB3 ASP A  98      15.475   3.448  -5.576  1.00 89.14           H  
ATOM   1559  O   ASP A  98      17.115   4.101  -7.910  1.00 89.14           O  
ATOM   1560  CG  ASP A  98      13.884   2.032  -5.747  1.00 89.14           C  
ATOM   1561  OD1 ASP A  98      12.808   2.653  -5.600  1.00 89.14           O  
ATOM   1562  OD2 ASP A  98      14.000   0.838  -5.394  1.00 89.14           O  
ATOM   1563  N   ILE A  99      15.608   5.675  -8.497  1.00 89.88           N  
ATOM   1564  H   ILE A  99      14.629   5.881  -8.635  1.00 89.88           H  
ATOM   1565  CA  ILE A  99      16.598   6.689  -8.888  1.00 89.88           C  
ATOM   1566  HA  ILE A  99      17.223   6.235  -9.656  1.00 89.88           H  
ATOM   1567  C   ILE A  99      17.457   7.070  -7.662  1.00 89.88           C  
ATOM   1568  CB  ILE A  99      15.922   7.924  -9.522  1.00 89.88           C  
ATOM   1569  HB  ILE A  99      15.209   8.328  -8.802  1.00 89.88           H  
ATOM   1570  O   ILE A  99      16.922   7.408  -6.599  1.00 89.88           O  
ATOM   1571  CG1 ILE A  99      15.174   7.541 -10.820  1.00 89.88           C  
ATOM   1572 HG12 ILE A  99      15.877   7.511 -11.653  1.00 89.88           H  
ATOM   1573 HG13 ILE A  99      14.725   6.551 -10.742  1.00 89.88           H  
ATOM   1574  CG2 ILE A  99      16.960   9.019  -9.863  1.00 89.88           C  
ATOM   1575 HG21 ILE A  99      16.461   9.887 -10.295  1.00 89.88           H  
ATOM   1576 HG22 ILE A  99      17.486   9.353  -8.969  1.00 89.88           H  
ATOM   1577 HG23 ILE A  99      17.679   8.643 -10.591  1.00 89.88           H  
ATOM   1578  CD1 ILE A  99      14.048   8.524 -11.146  1.00 89.88           C  
ATOM   1579 HD11 ILE A  99      13.810   8.464 -12.208  1.00 89.88           H  
ATOM   1580 HD12 ILE A  99      13.164   8.255 -10.567  1.00 89.88           H  
ATOM   1581 HD13 ILE A  99      14.331   9.546 -10.894  1.00 89.88           H  
ATOM   1582  N   PRO A 100      18.798   7.016  -7.765  1.00 86.06           N  
ATOM   1583  CA  PRO A 100      19.684   7.261  -6.637  1.00 86.06           C  
ATOM   1584  HA  PRO A 100      19.366   6.638  -5.801  1.00 86.06           H  
ATOM   1585  C   PRO A 100      19.662   8.721  -6.191  1.00 86.06           C  
ATOM   1586  CB  PRO A 100      21.079   6.819  -7.083  1.00 86.06           C  
ATOM   1587  HB2 PRO A 100      21.867   7.458  -6.682  1.00 86.06           H  
ATOM   1588  HB3 PRO A 100      21.240   5.784  -6.782  1.00 86.06           H  
ATOM   1589  O   PRO A 100      19.525   9.641  -6.993  1.00 86.06           O  
ATOM   1590  CG  PRO A 100      21.018   6.894  -8.604  1.00 86.06           C  
ATOM   1591  HG2 PRO A 100      21.689   6.163  -9.054  1.00 86.06           H  
ATOM   1592  HG3 PRO A 100      21.262   7.898  -8.951  1.00 86.06           H  
ATOM   1593  CD  PRO A 100      19.557   6.609  -8.929  1.00 86.06           C  
ATOM   1594  HD2 PRO A 100      19.258   7.159  -9.821  1.00 86.06           H  
ATOM   1595  HD3 PRO A 100      19.409   5.538  -9.070  1.00 86.06           H  
ATOM   1596  N   LYS A 101      19.872   8.917  -4.888  1.00 79.27           N  
ATOM   1597  H   LYS A 101      20.024   8.099  -4.315  1.00 79.27           H  
ATOM   1598  CA  LYS A 101      19.986  10.230  -4.245  1.00 79.27           C  
ATOM   1599  HA  LYS A 101      19.455  10.970  -4.844  1.00 79.27           H  
ATOM   1600  C   LYS A 101      21.447  10.641  -4.161  1.00 79.27           C  
ATOM   1601  CB  LYS A 101      19.368  10.196  -2.841  1.00 79.27           C  
ATOM   1602  HB2 LYS A 101      19.880   9.453  -2.229  1.00 79.27           H  
ATOM   1603  HB3 LYS A 101      19.482  11.176  -2.376  1.00 79.27           H  
ATOM   1604  O   LYS A 101      22.259   9.872  -3.645  1.00 79.27           O  
ATOM   1605  CG  LYS A 101      17.885   9.854  -2.933  1.00 79.27           C  
ATOM   1606  HG2 LYS A 101      17.763   8.887  -3.421  1.00 79.27           H  
ATOM   1607  HG3 LYS A 101      17.401  10.619  -3.541  1.00 79.27           H  
ATOM   1608  CD  LYS A 101      17.206   9.798  -1.568  1.00 79.27           C  
ATOM   1609  HD2 LYS A 101      17.181  10.795  -1.128  1.00 79.27           H  
ATOM   1610  HD3 LYS A 101      17.719   9.092  -0.915  1.00 79.27           H  
ATOM   1611  CE  LYS A 101      15.803   9.313  -1.903  1.00 79.27           C  
ATOM   1612  HE2 LYS A 101      15.395   9.974  -2.667  1.00 79.27           H  
ATOM   1613  HE3 LYS A 101      15.858   8.323  -2.355  1.00 79.27           H  
ATOM   1614  NZ  LYS A 101      14.892   9.311  -0.754  1.00 79.27           N  
ATOM   1615  HZ1 LYS A 101      14.689  10.270  -0.511  1.00 79.27           H  
ATOM   1616  HZ2 LYS A 101      14.009   8.946  -1.081  1.00 79.27           H  
ATOM   1617  HZ3 LYS A 101      15.276   8.798   0.027  1.00 79.27           H  
ATOM   1618  N   PHE A 102      21.756  11.857  -4.597  1.00 71.79           N  
ATOM   1619  H   PHE A 102      21.034  12.395  -5.054  1.00 71.79           H  
ATOM   1620  CA  PHE A 102      23.102  12.436  -4.487  1.00 71.79           C  
ATOM   1621  HA  PHE A 102      23.805  11.672  -4.154  1.00 71.79           H  
ATOM   1622  C   PHE A 102      23.161  13.549  -3.440  1.00 71.79           C  
ATOM   1623  CB  PHE A 102      23.577  12.902  -5.867  1.00 71.79           C  
ATOM   1624  HB2 PHE A 102      22.890  13.655  -6.254  1.00 71.79           H  
ATOM   1625  HB3 PHE A 102      24.558  13.367  -5.767  1.00 71.79           H  
ATOM   1626  O   PHE A 102      24.127  13.632  -2.680  1.00 71.79           O  
ATOM   1627  CG  PHE A 102      23.676  11.751  -6.842  1.00 71.79           C  
ATOM   1628  CD1 PHE A 102      24.826  10.939  -6.868  1.00 71.79           C  
ATOM   1629  HD1 PHE A 102      25.681  11.206  -6.265  1.00 71.79           H  
ATOM   1630  CD2 PHE A 102      22.563  11.416  -7.627  1.00 71.79           C  
ATOM   1631  HD2 PHE A 102      21.667  12.018  -7.598  1.00 71.79           H  
ATOM   1632  CE1 PHE A 102      24.858   9.782  -7.666  1.00 71.79           C  
ATOM   1633  HE1 PHE A 102      25.742   9.163  -7.689  1.00 71.79           H  
ATOM   1634  CE2 PHE A 102      22.585  10.244  -8.385  1.00 71.79           C  
ATOM   1635  HE2 PHE A 102      21.680   9.944  -8.893  1.00 71.79           H  
ATOM   1636  CZ  PHE A 102      23.726   9.433  -8.419  1.00 71.79           C  
ATOM   1637  HZ  PHE A 102      23.708   8.525  -9.003  1.00 71.79           H  
ATOM   1638  N   SER A 103      22.091  14.336  -3.308  1.00 63.30           N  
ATOM   1639  H   SER A 103      21.306  14.230  -3.934  1.00 63.30           H  
ATOM   1640  CA  SER A 103      22.002  15.411  -2.326  1.00 63.30           C  
ATOM   1641  HA  SER A 103      23.004  15.820  -2.194  1.00 63.30           H  
ATOM   1642  C   SER A 103      21.512  14.903  -0.960  1.00 63.30           C  
ATOM   1643  CB  SER A 103      21.146  16.554  -2.886  1.00 63.30           C  
ATOM   1644  HB2 SER A 103      21.115  17.377  -2.172  1.00 63.30           H  
ATOM   1645  HB3 SER A 103      21.586  16.910  -3.818  1.00 63.30           H  
ATOM   1646  O   SER A 103      20.573  14.114  -0.841  1.00 63.30           O  
ATOM   1647  OG  SER A 103      19.835  16.097  -3.133  1.00 63.30           O  
ATOM   1648  HG  SER A 103      19.315  16.786  -3.552  1.00 63.30           H  
ATOM   1649  N   LYS A 104      22.170  15.356   0.119  1.00 57.51           N  
ATOM   1650  H   LYS A 104      22.986  15.927  -0.050  1.00 57.51           H  
ATOM   1651  CA  LYS A 104      21.764  15.058   1.510  1.00 57.51           C  
ATOM   1652  HA  LYS A 104      21.320  14.064   1.545  1.00 57.51           H  
ATOM   1653  C   LYS A 104      20.682  15.998   2.041  1.00 57.51           C  
ATOM   1654  CB  LYS A 104      22.975  15.099   2.457  1.00 57.51           C  
ATOM   1655  HB2 LYS A 104      22.609  15.159   3.482  1.00 57.51           H  
ATOM   1656  HB3 LYS A 104      23.564  15.995   2.259  1.00 57.51           H  
ATOM   1657  O   LYS A 104      20.002  15.650   3.005  1.00 57.51           O  
ATOM   1658  CG  LYS A 104      23.864  13.854   2.352  1.00 57.51           C  
ATOM   1659  HG2 LYS A 104      23.258  12.963   2.517  1.00 57.51           H  
ATOM   1660  HG3 LYS A 104      24.307  13.805   1.357  1.00 57.51           H  
ATOM   1661  CD  LYS A 104      24.975  13.914   3.411  1.00 57.51           C  
ATOM   1662  HD2 LYS A 104      24.524  13.984   4.401  1.00 57.51           H  
ATOM   1663  HD3 LYS A 104      25.584  14.801   3.233  1.00 57.51           H  
ATOM   1664  CE  LYS A 104      25.855  12.663   3.337  1.00 57.51           C  
ATOM   1665  HE2 LYS A 104      26.252  12.581   2.325  1.00 57.51           H  
ATOM   1666  HE3 LYS A 104      25.232  11.787   3.520  1.00 57.51           H  
ATOM   1667  NZ  LYS A 104      26.969  12.720   4.319  1.00 57.51           N  
ATOM   1668  HZ1 LYS A 104      26.613  12.793   5.261  1.00 57.51           H  
ATOM   1669  HZ2 LYS A 104      27.558  13.520   4.135  1.00 57.51           H  
ATOM   1670  HZ3 LYS A 104      27.541  11.890   4.254  1.00 57.51           H  
ATOM   1671  N   LYS A 105      20.561  17.203   1.479  1.00 60.44           N  
ATOM   1672  H   LYS A 105      21.058  17.387   0.619  1.00 60.44           H  
ATOM   1673  CA  LYS A 105      19.612  18.206   1.965  1.00 60.44           C  
ATOM   1674  HA  LYS A 105      19.455  18.083   3.036  1.00 60.44           H  
ATOM   1675  C   LYS A 105      18.261  17.962   1.310  1.00 60.44           C  
ATOM   1676  CB  LYS A 105      20.135  19.632   1.744  1.00 60.44           C  
ATOM   1677  HB2 LYS A 105      19.305  20.324   1.888  1.00 60.44           H  
ATOM   1678  HB3 LYS A 105      20.493  19.744   0.720  1.00 60.44           H  
ATOM   1679  O   LYS A 105      18.016  18.408   0.200  1.00 60.44           O  
ATOM   1680  CG  LYS A 105      21.248  19.991   2.743  1.00 60.44           C  
ATOM   1681  HG2 LYS A 105      20.893  19.813   3.758  1.00 60.44           H  
ATOM   1682  HG3 LYS A 105      22.124  19.369   2.557  1.00 60.44           H  
ATOM   1683  CD  LYS A 105      21.628  21.470   2.600  1.00 60.44           C  
ATOM   1684  HD2 LYS A 105      20.735  22.076   2.754  1.00 60.44           H  
ATOM   1685  HD3 LYS A 105      21.993  21.646   1.588  1.00 60.44           H  
ATOM   1686  CE  LYS A 105      22.700  21.882   3.616  1.00 60.44           C  
ATOM   1687  HE2 LYS A 105      22.328  21.667   4.618  1.00 60.44           H  
ATOM   1688  HE3 LYS A 105      23.595  21.283   3.446  1.00 60.44           H  
ATOM   1689  NZ  LYS A 105      23.016  23.329   3.491  1.00 60.44           N  
ATOM   1690  HZ1 LYS A 105      23.352  23.545   2.563  1.00 60.44           H  
ATOM   1691  HZ2 LYS A 105      23.712  23.619   4.163  1.00 60.44           H  
ATOM   1692  HZ3 LYS A 105      22.185  23.883   3.641  1.00 60.44           H  
ATOM   1693  N   VAL A 106      17.420  17.220   2.019  1.00 63.25           N  
ATOM   1694  H   VAL A 106      17.756  16.834   2.890  1.00 63.25           H  
ATOM   1695  CA  VAL A 106      15.974  17.273   1.814  1.00 63.25           C  
ATOM   1696  HA  VAL A 106      15.733  17.114   0.763  1.00 63.25           H  
ATOM   1697  C   VAL A 106      15.545  18.674   2.217  1.00 63.25           C  
ATOM   1698  CB  VAL A 106      15.269  16.212   2.680  1.00 63.25           C  
ATOM   1699  HB  VAL A 106      15.569  16.341   3.720  1.00 63.25           H  
ATOM   1700  O   VAL A 106      15.788  19.059   3.366  1.00 63.25           O  
ATOM   1701  CG1 VAL A 106      13.745  16.315   2.613  1.00 63.25           C  
ATOM   1702 HG11 VAL A 106      13.415  16.301   1.574  1.00 63.25           H  
ATOM   1703 HG12 VAL A 106      13.407  17.249   3.061  1.00 63.25           H  
ATOM   1704 HG13 VAL A 106      13.279  15.491   3.154  1.00 63.25           H  
ATOM   1705  CG2 VAL A 106      15.687  14.799   2.247  1.00 63.25           C  
ATOM   1706 HG21 VAL A 106      15.418  14.640   1.203  1.00 63.25           H  
ATOM   1707 HG22 VAL A 106      15.175  14.061   2.864  1.00 63.25           H  
ATOM   1708 HG23 VAL A 106      16.763  14.669   2.363  1.00 63.25           H  
ATOM   1709  N   ASP A 107      14.956  19.428   1.295  1.00 69.25           N  
ATOM   1710  H   ASP A 107      14.795  19.089   0.357  1.00 69.25           H  
ATOM   1711  CA  ASP A 107      14.268  20.644   1.692  1.00 69.25           C  
ATOM   1712  HA  ASP A 107      14.934  21.216   2.337  1.00 69.25           H  
ATOM   1713  C   ASP A 107      13.042  20.222   2.505  1.00 69.25           C  
ATOM   1714  CB  ASP A 107      13.923  21.545   0.498  1.00 69.25           C  
ATOM   1715  HB2 ASP A 107      13.070  21.145  -0.050  1.00 69.25           H  
ATOM   1716  HB3 ASP A 107      14.781  21.590  -0.172  1.00 69.25           H  
ATOM   1717  O   ASP A 107      12.086  19.652   1.987  1.00 69.25           O  
ATOM   1718  CG  ASP A 107      13.617  22.958   1.005  1.00 69.25           C  
ATOM   1719  OD1 ASP A 107      13.297  23.080   2.217  1.00 69.25           O  
ATOM   1720  OD2 ASP A 107      13.811  23.922   0.248  1.00 69.25           O  
ATOM   1721  N   LYS A 108      13.126  20.374   3.826  1.00 76.36           N  
ATOM   1722  H   LYS A 108      13.931  20.862   4.193  1.00 76.36           H  
ATOM   1723  CA  LYS A 108      12.008  20.032   4.705  1.00 76.36           C  
ATOM   1724  HA  LYS A 108      11.574  19.083   4.391  1.00 76.36           H  
ATOM   1725  C   LYS A 108      10.874  21.043   4.571  1.00 76.36           C  
ATOM   1726  CB  LYS A 108      12.462  19.919   6.161  1.00 76.36           C  
ATOM   1727  HB2 LYS A 108      11.571  19.862   6.787  1.00 76.36           H  
ATOM   1728  HB3 LYS A 108      13.015  20.816   6.441  1.00 76.36           H  
ATOM   1729  O   LYS A 108       9.744  20.666   4.849  1.00 76.36           O  
ATOM   1730  CG  LYS A 108      13.315  18.669   6.406  1.00 76.36           C  
ATOM   1731  HG2 LYS A 108      12.770  17.784   6.076  1.00 76.36           H  
ATOM   1732  HG3 LYS A 108      14.254  18.743   5.857  1.00 76.36           H  
ATOM   1733  CD  LYS A 108      13.596  18.567   7.906  1.00 76.36           C  
ATOM   1734  HD2 LYS A 108      12.643  18.544   8.435  1.00 76.36           H  
ATOM   1735  HD3 LYS A 108      14.148  19.452   8.222  1.00 76.36           H  
ATOM   1736  CE  LYS A 108      14.393  17.308   8.238  1.00 76.36           C  
ATOM   1737  HE2 LYS A 108      15.351  17.357   7.720  1.00 76.36           H  
ATOM   1738  HE3 LYS A 108      13.840  16.446   7.864  1.00 76.36           H  
ATOM   1739  NZ  LYS A 108      14.582  17.212   9.704  1.00 76.36           N  
ATOM   1740  HZ1 LYS A 108      15.068  18.030  10.043  1.00 76.36           H  
ATOM   1741  HZ2 LYS A 108      13.677  17.196  10.153  1.00 76.36           H  
ATOM   1742  HZ3 LYS A 108      15.093  16.378   9.958  1.00 76.36           H  
ATOM   1743  N   SER A 109      11.162  22.265   4.110  1.00 85.08           N  
ATOM   1744  H   SER A 109      12.074  22.454   3.719  1.00 85.08           H  
ATOM   1745  CA  SER A 109      10.157  23.326   4.015  1.00 85.08           C  
ATOM   1746  HA  SER A 109       9.708  23.460   5.000  1.00 85.08           H  
ATOM   1747  C   SER A 109       9.028  22.942   3.065  1.00 85.08           C  
ATOM   1748  CB  SER A 109      10.790  24.660   3.608  1.00 85.08           C  
ATOM   1749  HB2 SER A 109      10.033  25.439   3.695  1.00 85.08           H  
ATOM   1750  HB3 SER A 109      11.609  24.901   4.286  1.00 85.08           H  
ATOM   1751  O   SER A 109       7.868  23.058   3.447  1.00 85.08           O  
ATOM   1752  OG  SER A 109      11.266  24.652   2.281  1.00 85.08           O  
ATOM   1753  HG  SER A 109      12.093  24.168   2.218  1.00 85.08           H  
ATOM   1754  N   ILE A 110       9.352  22.358   1.904  1.00 89.37           N  
ATOM   1755  H   ILE A 110      10.315  22.397   1.602  1.00 89.37           H  
ATOM   1756  CA  ILE A 110       8.328  21.927   0.949  1.00 89.37           C  
ATOM   1757  HA  ILE A 110       7.648  22.771   0.833  1.00 89.37           H  
ATOM   1758  C   ILE A 110       7.489  20.766   1.481  1.00 89.37           C  
ATOM   1759  CB  ILE A 110       8.945  21.604  -0.431  1.00 89.37           C  
ATOM   1760  HB  ILE A 110       9.648  22.398  -0.682  1.00 89.37           H  
ATOM   1761  O   ILE A 110       6.303  20.685   1.195  1.00 89.37           O  
ATOM   1762  CG1 ILE A 110       7.872  21.564  -1.533  1.00 89.37           C  
ATOM   1763 HG12 ILE A 110       8.332  21.222  -2.460  1.00 89.37           H  
ATOM   1764 HG13 ILE A 110       7.083  20.855  -1.281  1.00 89.37           H  
ATOM   1765  CG2 ILE A 110       9.721  20.276  -0.459  1.00 89.37           C  
ATOM   1766 HG21 ILE A 110      10.227  20.179  -1.420  1.00 89.37           H  
ATOM   1767 HG22 ILE A 110       9.047  19.429  -0.330  1.00 89.37           H  
ATOM   1768 HG23 ILE A 110      10.477  20.281   0.326  1.00 89.37           H  
ATOM   1769  CD1 ILE A 110       7.255  22.946  -1.783  1.00 89.37           C  
ATOM   1770 HD11 ILE A 110       6.639  22.915  -2.681  1.00 89.37           H  
ATOM   1771 HD12 ILE A 110       6.633  23.253  -0.942  1.00 89.37           H  
ATOM   1772 HD13 ILE A 110       8.041  23.689  -1.923  1.00 89.37           H  
ATOM   1773  N   ILE A 111       8.074  19.871   2.286  1.00 88.95           N  
ATOM   1774  H   ILE A 111       9.035  20.032   2.550  1.00 88.95           H  
ATOM   1775  CA  ILE A 111       7.315  18.785   2.920  1.00 88.95           C  
ATOM   1776  HA  ILE A 111       6.689  18.317   2.160  1.00 88.95           H  
ATOM   1777  C   ILE A 111       6.370  19.361   3.979  1.00 88.95           C  
ATOM   1778  CB  ILE A 111       8.245  17.702   3.512  1.00 88.95           C  
ATOM   1779  HB  ILE A 111       8.888  18.169   4.258  1.00 88.95           H  
ATOM   1780  O   ILE A 111       5.232  18.916   4.071  1.00 88.95           O  
ATOM   1781  CG1 ILE A 111       9.139  17.089   2.407  1.00 88.95           C  
ATOM   1782 HG12 ILE A 111       9.722  17.881   1.938  1.00 88.95           H  
ATOM   1783 HG13 ILE A 111       8.509  16.636   1.641  1.00 88.95           H  
ATOM   1784  CG2 ILE A 111       7.423  16.597   4.211  1.00 88.95           C  
ATOM   1785 HG21 ILE A 111       6.773  16.106   3.486  1.00 88.95           H  
ATOM   1786 HG22 ILE A 111       8.075  15.862   4.683  1.00 88.95           H  
ATOM   1787 HG23 ILE A 111       6.809  17.025   5.004  1.00 88.95           H  
ATOM   1788  CD1 ILE A 111      10.132  16.039   2.923  1.00 88.95           C  
ATOM   1789 HD11 ILE A 111      10.813  15.761   2.119  1.00 88.95           H  
ATOM   1790 HD12 ILE A 111      10.708  16.451   3.752  1.00 88.95           H  
ATOM   1791 HD13 ILE A 111       9.608  15.139   3.245  1.00 88.95           H  
ATOM   1792  N   ASP A 112       6.823  20.339   4.765  1.00 89.67           N  
ATOM   1793  H   ASP A 112       7.771  20.666   4.643  1.00 89.67           H  
ATOM   1794  CA  ASP A 112       6.004  20.991   5.789  1.00 89.67           C  
ATOM   1795  HA  ASP A 112       5.547  20.224   6.413  1.00 89.67           H  
ATOM   1796  C   ASP A 112       4.854  21.804   5.167  1.00 89.67           C  
ATOM   1797  CB  ASP A 112       6.891  21.873   6.690  1.00 89.67           C  
ATOM   1798  HB2 ASP A 112       7.441  22.581   6.071  1.00 89.67           H  
ATOM   1799  HB3 ASP A 112       6.243  22.448   7.351  1.00 89.67           H  
ATOM   1800  O   ASP A 112       3.735  21.761   5.679  1.00 89.67           O  
ATOM   1801  CG  ASP A 112       7.881  21.091   7.573  1.00 89.67           C  
ATOM   1802  OD1 ASP A 112       7.567  19.943   7.977  1.00 89.67           O  
ATOM   1803  OD2 ASP A 112       8.951  21.656   7.908  1.00 89.67           O  
ATOM   1804  N   GLU A 113       5.099  22.484   4.043  1.00 91.66           N  
ATOM   1805  H   GLU A 113       6.052  22.531   3.711  1.00 91.66           H  
ATOM   1806  CA  GLU A 113       4.074  23.167   3.242  1.00 91.66           C  
ATOM   1807  HA  GLU A 113       3.492  23.824   3.888  1.00 91.66           H  
ATOM   1808  C   GLU A 113       3.103  22.167   2.609  1.00 91.66           C  
ATOM   1809  CB  GLU A 113       4.766  24.023   2.173  1.00 91.66           C  
ATOM   1810  HB2 GLU A 113       5.337  23.378   1.504  1.00 91.66           H  
ATOM   1811  HB3 GLU A 113       5.456  24.699   2.678  1.00 91.66           H  
ATOM   1812  O   GLU A 113       1.889  22.303   2.752  1.00 91.66           O  
ATOM   1813  CG  GLU A 113       3.768  24.855   1.352  1.00 91.66           C  
ATOM   1814  HG2 GLU A 113       3.148  25.427   2.043  1.00 91.66           H  
ATOM   1815  HG3 GLU A 113       3.119  24.181   0.793  1.00 91.66           H  
ATOM   1816  CD  GLU A 113       4.447  25.823   0.369  1.00 91.66           C  
ATOM   1817  OE1 GLU A 113       3.698  26.568  -0.300  1.00 91.66           O  
ATOM   1818  OE2 GLU A 113       5.698  25.842   0.311  1.00 91.66           O  
ATOM   1819  N   ALA A 114       3.631  21.094   2.017  1.00 90.82           N  
ATOM   1820  H   ALA A 114       4.632  21.057   1.889  1.00 90.82           H  
ATOM   1821  CA  ALA A 114       2.837  20.000   1.481  1.00 90.82           C  
ATOM   1822  HA  ALA A 114       2.145  20.402   0.741  1.00 90.82           H  
ATOM   1823  C   ALA A 114       2.015  19.285   2.550  1.00 90.82           C  
ATOM   1824  CB  ALA A 114       3.754  18.984   0.795  1.00 90.82           C  
ATOM   1825  HB1 ALA A 114       3.154  18.192   0.346  1.00 90.82           H  
ATOM   1826  HB2 ALA A 114       4.339  19.464   0.011  1.00 90.82           H  
ATOM   1827  HB3 ALA A 114       4.433  18.557   1.534  1.00 90.82           H  
ATOM   1828  O   ALA A 114       1.106  18.569   2.172  1.00 90.82           O  
ATOM   1829  N   LEU A 115       2.303  19.430   3.852  1.00 87.99           N  
ATOM   1830  H   LEU A 115       3.109  19.994   4.080  1.00 87.99           H  
ATOM   1831  CA  LEU A 115       1.478  18.927   4.962  1.00 87.99           C  
ATOM   1832  HA  LEU A 115       1.013  17.989   4.657  1.00 87.99           H  
ATOM   1833  C   LEU A 115       0.319  19.866   5.347  1.00 87.99           C  
ATOM   1834  CB  LEU A 115       2.355  18.640   6.192  1.00 87.99           C  
ATOM   1835  HB2 LEU A 115       3.024  19.485   6.350  1.00 87.99           H  
ATOM   1836  HB3 LEU A 115       1.713  18.570   7.071  1.00 87.99           H  
ATOM   1837  O   LEU A 115      -0.503  19.485   6.181  1.00 87.99           O  
ATOM   1838  CG  LEU A 115       3.189  17.355   6.126  1.00 87.99           C  
ATOM   1839  HG  LEU A 115       3.817  17.342   5.235  1.00 87.99           H  
ATOM   1840  CD1 LEU A 115       4.082  17.315   7.369  1.00 87.99           C  
ATOM   1841 HD11 LEU A 115       4.685  16.406   7.376  1.00 87.99           H  
ATOM   1842 HD12 LEU A 115       4.760  18.168   7.343  1.00 87.99           H  
ATOM   1843 HD13 LEU A 115       3.475  17.369   8.273  1.00 87.99           H  
ATOM   1844  CD2 LEU A 115       2.336  16.085   6.112  1.00 87.99           C  
ATOM   1845 HD21 LEU A 115       2.991  15.214   6.119  1.00 87.99           H  
ATOM   1846 HD22 LEU A 115       1.745  16.053   5.196  1.00 87.99           H  
ATOM   1847 HD23 LEU A 115       1.662  16.075   6.969  1.00 87.99           H  
ATOM   1848  N   GLN A 116       0.263  21.074   4.779  1.00 89.51           N  
ATOM   1849  H   GLN A 116       0.982  21.332   4.118  1.00 89.51           H  
ATOM   1850  CA  GLN A 116      -0.837  22.029   4.962  1.00 89.51           C  
ATOM   1851  HA  GLN A 116      -1.358  21.799   5.891  1.00 89.51           H  
ATOM   1852  C   GLN A 116      -1.895  21.957   3.850  1.00 89.51           C  
ATOM   1853  CB  GLN A 116      -0.299  23.469   5.061  1.00 89.51           C  
ATOM   1854  HB2 GLN A 116      -1.134  24.134   5.281  1.00 89.51           H  
ATOM   1855  HB3 GLN A 116       0.109  23.765   4.095  1.00 89.51           H  
ATOM   1856  O   GLN A 116      -2.906  22.653   3.938  1.00 89.51           O  
ATOM   1857  CG  GLN A 116       0.776  23.696   6.129  1.00 89.51           C  
ATOM   1858  HG2 GLN A 116       1.684  23.178   5.823  1.00 89.51           H  
ATOM   1859  HG3 GLN A 116       1.008  24.760   6.175  1.00 89.51           H  
ATOM   1860  CD  GLN A 116       0.357  23.232   7.518  1.00 89.51           C  
ATOM   1861  NE2 GLN A 116       1.171  22.428   8.164  1.00 89.51           N  
ATOM   1862 HE21 GLN A 116       0.822  22.051   9.034  1.00 89.51           H  
ATOM   1863 HE22 GLN A 116       1.989  22.092   7.677  1.00 89.51           H  
ATOM   1864  OE1 GLN A 116      -0.681  23.580   8.059  1.00 89.51           O  
ATOM   1865  N   CYS A 117      -1.673  21.155   2.803  1.00 86.76           N  
ATOM   1866  H   CYS A 117      -0.826  20.605   2.786  1.00 86.76           H  
ATOM   1867  CA  CYS A 117      -2.656  20.921   1.744  1.00 86.76           C  
ATOM   1868  HA  CYS A 117      -2.957  21.883   1.329  1.00 86.76           H  
ATOM   1869  C   CYS A 117      -3.926  20.248   2.291  1.00 86.76           C  
ATOM   1870  CB  CYS A 117      -2.020  20.085   0.626  1.00 86.76           C  
ATOM   1871  HB2 CYS A 117      -2.770  19.880  -0.139  1.00 86.76           H  
ATOM   1872  HB3 CYS A 117      -1.672  19.133   1.026  1.00 86.76           H  
ATOM   1873  O   CYS A 117      -3.942  19.718   3.402  1.00 86.76           O  
ATOM   1874  SG  CYS A 117      -0.636  20.978  -0.137  1.00 86.76           S  
ATOM   1875  HG  CYS A 117      -1.348  21.983  -0.655  1.00 86.76           H  
ATOM   1876  N   ASN A 118      -5.012  20.250   1.514  1.00 82.01           N  
ATOM   1877  H   ASN A 118      -4.973  20.630   0.579  1.00 82.01           H  
ATOM   1878  CA  ASN A 118      -6.272  19.650   1.964  1.00 82.01           C  
ATOM   1879  HA  ASN A 118      -6.365  19.781   3.042  1.00 82.01           H  
ATOM   1880  C   ASN A 118      -6.338  18.146   1.689  1.00 82.01           C  
ATOM   1881  CB  ASN A 118      -7.449  20.371   1.305  1.00 82.01           C  
ATOM   1882  HB2 ASN A 118      -8.385  19.952   1.676  1.00 82.01           H  
ATOM   1883  HB3 ASN A 118      -7.413  20.217   0.226  1.00 82.01           H  
ATOM   1884  O   ASN A 118      -7.134  17.442   2.314  1.00 82.01           O  
ATOM   1885  CG  ASN A 118      -7.447  21.849   1.613  1.00 82.01           C  
ATOM   1886  ND2 ASN A 118      -7.226  22.662   0.610  1.00 82.01           N  
ATOM   1887 HD21 ASN A 118      -7.116  23.644   0.820  1.00 82.01           H  
ATOM   1888 HD22 ASN A 118      -6.950  22.259  -0.274  1.00 82.01           H  
ATOM   1889  OD1 ASN A 118      -7.637  22.278   2.742  1.00 82.01           O  
ATOM   1890  N   SER A 119      -5.526  17.653   0.753  1.00 78.05           N  
ATOM   1891  H   SER A 119      -4.930  18.290   0.244  1.00 78.05           H  
ATOM   1892  CA  SER A 119      -5.541  16.260   0.320  1.00 78.05           C  
ATOM   1893  HA  SER A 119      -5.974  15.651   1.114  1.00 78.05           H  
ATOM   1894  C   SER A 119      -4.145  15.706   0.045  1.00 78.05           C  
ATOM   1895  CB  SER A 119      -6.437  16.106  -0.914  1.00 78.05           C  
ATOM   1896  HB2 SER A 119      -6.620  15.047  -1.096  1.00 78.05           H  
ATOM   1897  HB3 SER A 119      -7.395  16.595  -0.732  1.00 78.05           H  
ATOM   1898  O   SER A 119      -3.164  16.436  -0.123  1.00 78.05           O  
ATOM   1899  OG  SER A 119      -5.825  16.672  -2.053  1.00 78.05           O  
ATOM   1900  HG  SER A 119      -6.424  16.564  -2.795  1.00 78.05           H  
ATOM   1901  N   TYR A 120      -4.079  14.375  -0.018  1.00 82.23           N  
ATOM   1902  H   TYR A 120      -4.947  13.860   0.026  1.00 82.23           H  
ATOM   1903  CA  TYR A 120      -2.891  13.637  -0.431  1.00 82.23           C  
ATOM   1904  HA  TYR A 120      -2.066  13.850   0.248  1.00 82.23           H  
ATOM   1905  C   TYR A 120      -2.454  14.028  -1.848  1.00 82.23           C  
ATOM   1906  CB  TYR A 120      -3.232  12.140  -0.385  1.00 82.23           C  
ATOM   1907  HB2 TYR A 120      -4.180  11.976  -0.898  1.00 82.23           H  
ATOM   1908  HB3 TYR A 120      -3.371  11.827   0.650  1.00 82.23           H  
ATOM   1909  O   TYR A 120      -1.264  14.214  -2.101  1.00 82.23           O  
ATOM   1910  CG  TYR A 120      -2.189  11.258  -1.034  1.00 82.23           C  
ATOM   1911  CD1 TYR A 120      -2.332  10.890  -2.385  1.00 82.23           C  
ATOM   1912  HD1 TYR A 120      -3.204  11.203  -2.941  1.00 82.23           H  
ATOM   1913  CD2 TYR A 120      -1.072  10.829  -0.298  1.00 82.23           C  
ATOM   1914  HD2 TYR A 120      -0.985  11.114   0.740  1.00 82.23           H  
ATOM   1915  CE1 TYR A 120      -1.345  10.112  -3.012  1.00 82.23           C  
ATOM   1916  HE1 TYR A 120      -1.454   9.829  -4.048  1.00 82.23           H  
ATOM   1917  CE2 TYR A 120      -0.097  10.020  -0.910  1.00 82.23           C  
ATOM   1918  HE2 TYR A 120       0.745   9.664  -0.335  1.00 82.23           H  
ATOM   1919  OH  TYR A 120       0.698   8.875  -2.861  1.00 82.23           O  
ATOM   1920  HH  TYR A 120       1.225   8.436  -2.190  1.00 82.23           H  
ATOM   1921  CZ  TYR A 120      -0.232   9.669  -2.272  1.00 82.23           C  
ATOM   1922  N   GLU A 121      -3.417  14.157  -2.760  1.00 82.47           N  
ATOM   1923  H   GLU A 121      -4.371  13.968  -2.485  1.00 82.47           H  
ATOM   1924  CA  GLU A 121      -3.192  14.475  -4.165  1.00 82.47           C  
ATOM   1925  HA  GLU A 121      -2.482  13.765  -4.587  1.00 82.47           H  
ATOM   1926  C   GLU A 121      -2.583  15.871  -4.311  1.00 82.47           C  
ATOM   1927  CB  GLU A 121      -4.511  14.381  -4.956  1.00 82.47           C  
ATOM   1928  HB2 GLU A 121      -4.305  14.699  -5.978  1.00 82.47           H  
ATOM   1929  HB3 GLU A 121      -5.241  15.078  -4.543  1.00 82.47           H  
ATOM   1930  O   GLU A 121      -1.561  16.017  -4.979  1.00 82.47           O  
ATOM   1931  CG  GLU A 121      -5.125  12.970  -5.033  1.00 82.47           C  
ATOM   1932  HG2 GLU A 121      -4.356  12.280  -5.379  1.00 82.47           H  
ATOM   1933  HG3 GLU A 121      -5.910  12.989  -5.789  1.00 82.47           H  
ATOM   1934  CD  GLU A 121      -5.736  12.451  -3.717  1.00 82.47           C  
ATOM   1935  OE1 GLU A 121      -5.848  11.214  -3.594  1.00 82.47           O  
ATOM   1936  OE2 GLU A 121      -6.032  13.272  -2.814  1.00 82.47           O  
ATOM   1937  N   GLU A 122      -3.144  16.869  -3.617  1.00 85.95           N  
ATOM   1938  H   GLU A 122      -3.958  16.669  -3.053  1.00 85.95           H  
ATOM   1939  CA  GLU A 122      -2.610  18.235  -3.588  1.00 85.95           C  
ATOM   1940  HA  GLU A 122      -2.565  18.634  -4.602  1.00 85.95           H  
ATOM   1941  C   GLU A 122      -1.183  18.262  -3.022  1.00 85.95           C  
ATOM   1942  CB  GLU A 122      -3.513  19.139  -2.732  1.00 85.95           C  
ATOM   1943  HB2 GLU A 122      -2.966  20.055  -2.509  1.00 85.95           H  
ATOM   1944  HB3 GLU A 122      -3.725  18.630  -1.791  1.00 85.95           H  
ATOM   1945  O   GLU A 122      -0.299  18.892  -3.600  1.00 85.95           O  
ATOM   1946  CG  GLU A 122      -4.837  19.539  -3.402  1.00 85.95           C  
ATOM   1947  HG2 GLU A 122      -4.608  20.137  -4.283  1.00 85.95           H  
ATOM   1948  HG3 GLU A 122      -5.359  18.643  -3.739  1.00 85.95           H  
ATOM   1949  CD  GLU A 122      -5.761  20.352  -2.468  1.00 85.95           C  
ATOM   1950  OE1 GLU A 122      -6.915  20.611  -2.873  1.00 85.95           O  
ATOM   1951  OE2 GLU A 122      -5.343  20.727  -1.340  1.00 85.95           O  
ATOM   1952  N   ALA A 123      -0.932  17.530  -1.932  1.00 89.74           N  
ATOM   1953  H   ALA A 123      -1.701  17.042  -1.496  1.00 89.74           H  
ATOM   1954  CA  ALA A 123       0.386  17.451  -1.307  1.00 89.74           C  
ATOM   1955  HA  ALA A 123       0.720  18.457  -1.054  1.00 89.74           H  
ATOM   1956  C   ALA A 123       1.442  16.816  -2.224  1.00 89.74           C  
ATOM   1957  CB  ALA A 123       0.242  16.638  -0.020  1.00 89.74           C  
ATOM   1958  HB1 ALA A 123      -0.104  15.628  -0.241  1.00 89.74           H  
ATOM   1959  HB2 ALA A 123       1.205  16.582   0.487  1.00 89.74           H  
ATOM   1960  HB3 ALA A 123      -0.489  17.125   0.626  1.00 89.74           H  
ATOM   1961  O   ALA A 123       2.556  17.327  -2.355  1.00 89.74           O  
ATOM   1962  N   MET A 124       1.106  15.696  -2.869  1.00 89.39           N  
ATOM   1963  H   MET A 124       0.173  15.333  -2.735  1.00 89.39           H  
ATOM   1964  CA  MET A 124       2.005  15.017  -3.805  1.00 89.39           C  
ATOM   1965  HA  MET A 124       2.963  14.844  -3.315  1.00 89.39           H  
ATOM   1966  C   MET A 124       2.287  15.886  -5.030  1.00 89.39           C  
ATOM   1967  CB  MET A 124       1.407  13.670  -4.235  1.00 89.39           C  
ATOM   1968  HB2 MET A 124       0.353  13.803  -4.480  1.00 89.39           H  
ATOM   1969  HB3 MET A 124       1.917  13.317  -5.131  1.00 89.39           H  
ATOM   1970  O   MET A 124       3.445  15.995  -5.434  1.00 89.39           O  
ATOM   1971  CG  MET A 124       1.541  12.603  -3.142  1.00 89.39           C  
ATOM   1972  HG2 MET A 124       0.957  11.736  -3.451  1.00 89.39           H  
ATOM   1973  HG3 MET A 124       1.093  12.987  -2.226  1.00 89.39           H  
ATOM   1974  SD  MET A 124       3.244  12.051  -2.784  1.00 89.39           S  
ATOM   1975  CE  MET A 124       3.515  10.934  -4.178  1.00 89.39           C  
ATOM   1976  HE1 MET A 124       3.221  11.420  -5.108  1.00 89.39           H  
ATOM   1977  HE2 MET A 124       2.902  10.042  -4.050  1.00 89.39           H  
ATOM   1978  HE3 MET A 124       4.567  10.652  -4.227  1.00 89.39           H  
ATOM   1979  N   GLN A 125       1.254  16.527  -5.579  1.00 90.25           N  
ATOM   1980  H   GLN A 125       0.330  16.395  -5.193  1.00 90.25           H  
ATOM   1981  CA  GLN A 125       1.379  17.412  -6.732  1.00 90.25           C  
ATOM   1982  HA  GLN A 125       1.882  16.869  -7.533  1.00 90.25           H  
ATOM   1983  C   GLN A 125       2.221  18.651  -6.409  1.00 90.25           C  
ATOM   1984  CB  GLN A 125      -0.031  17.789  -7.206  1.00 90.25           C  
ATOM   1985  HB2 GLN A 125      -0.522  18.402  -6.451  1.00 90.25           H  
ATOM   1986  HB3 GLN A 125      -0.611  16.878  -7.349  1.00 90.25           H  
ATOM   1987  O   GLN A 125       3.049  19.054  -7.220  1.00 90.25           O  
ATOM   1988  CG  GLN A 125       0.010  18.543  -8.539  1.00 90.25           C  
ATOM   1989  HG2 GLN A 125       0.540  19.486  -8.407  1.00 90.25           H  
ATOM   1990  HG3 GLN A 125       0.551  17.942  -9.271  1.00 90.25           H  
ATOM   1991  CD  GLN A 125      -1.375  18.859  -9.091  1.00 90.25           C  
ATOM   1992  NE2 GLN A 125      -1.476  19.152 -10.368  1.00 90.25           N  
ATOM   1993 HE21 GLN A 125      -0.671  19.083 -10.974  1.00 90.25           H  
ATOM   1994 HE22 GLN A 125      -2.414  19.330 -10.699  1.00 90.25           H  
ATOM   1995  OE1 GLN A 125      -2.383  18.874  -8.408  1.00 90.25           O  
ATOM   1996  N   LEU A 126       2.074  19.229  -5.213  1.00 92.21           N  
ATOM   1997  H   LEU A 126       1.334  18.905  -4.605  1.00 92.21           H  
ATOM   1998  CA  LEU A 126       2.883  20.364  -4.768  1.00 92.21           C  
ATOM   1999  HA  LEU A 126       2.781  21.165  -5.500  1.00 92.21           H  
ATOM   2000  C   LEU A 126       4.373  20.004  -4.708  1.00 92.21           C  
ATOM   2001  CB  LEU A 126       2.315  20.866  -3.428  1.00 92.21           C  
ATOM   2002  HB2 LEU A 126       2.357  20.073  -2.681  1.00 92.21           H  
ATOM   2003  HB3 LEU A 126       1.262  21.095  -3.595  1.00 92.21           H  
ATOM   2004  O   LEU A 126       5.209  20.757  -5.204  1.00 92.21           O  
ATOM   2005  CG  LEU A 126       3.007  22.133  -2.889  1.00 92.21           C  
ATOM   2006  HG  LEU A 126       3.420  22.711  -3.717  1.00 92.21           H  
ATOM   2007  CD1 LEU A 126       2.011  23.015  -2.138  1.00 92.21           C  
ATOM   2008 HD11 LEU A 126       2.507  23.922  -1.791  1.00 92.21           H  
ATOM   2009 HD12 LEU A 126       1.609  22.481  -1.277  1.00 92.21           H  
ATOM   2010 HD13 LEU A 126       1.195  23.302  -2.800  1.00 92.21           H  
ATOM   2011  CD2 LEU A 126       4.113  21.795  -1.896  1.00 92.21           C  
ATOM   2012 HD21 LEU A 126       3.690  21.248  -1.054  1.00 92.21           H  
ATOM   2013 HD22 LEU A 126       4.897  21.206  -2.373  1.00 92.21           H  
ATOM   2014 HD23 LEU A 126       4.534  22.725  -1.515  1.00 92.21           H  
ATOM   2015  N   VAL A 127       4.713  18.828  -4.167  1.00 90.89           N  
ATOM   2016  H   VAL A 127       3.980  18.253  -3.777  1.00 90.89           H  
ATOM   2017  CA  VAL A 127       6.109  18.365  -4.131  1.00 90.89           C  
ATOM   2018  HA  VAL A 127       6.720  19.183  -3.750  1.00 90.89           H  
ATOM   2019  C   VAL A 127       6.644  18.045  -5.530  1.00 90.89           C  
ATOM   2020  CB  VAL A 127       6.286  17.166  -3.182  1.00 90.89           C  
ATOM   2021  HB  VAL A 127       5.652  16.338  -3.500  1.00 90.89           H  
ATOM   2022  O   VAL A 127       7.802  18.349  -5.810  1.00 90.89           O  
ATOM   2023  CG1 VAL A 127       7.746  16.694  -3.155  1.00 90.89           C  
ATOM   2024 HG11 VAL A 127       8.400  17.556  -3.023  1.00 90.89           H  
ATOM   2025 HG12 VAL A 127       7.997  16.198  -4.092  1.00 90.89           H  
ATOM   2026 HG13 VAL A 127       7.898  15.999  -2.329  1.00 90.89           H  
ATOM   2027  CG2 VAL A 127       5.932  17.540  -1.738  1.00 90.89           C  
ATOM   2028 HG21 VAL A 127       6.078  16.685  -1.078  1.00 90.89           H  
ATOM   2029 HG22 VAL A 127       4.888  17.847  -1.680  1.00 90.89           H  
ATOM   2030 HG23 VAL A 127       6.551  18.371  -1.401  1.00 90.89           H  
ATOM   2031  N   GLU A 128       5.827  17.455  -6.410  1.00 89.93           N  
ATOM   2032  H   GLU A 128       4.886  17.219  -6.129  1.00 89.93           H  
ATOM   2033  CA  GLU A 128       6.213  17.200  -7.806  1.00 89.93           C  
ATOM   2034  HA  GLU A 128       7.147  16.639  -7.818  1.00 89.93           H  
ATOM   2035  C   GLU A 128       6.496  18.496  -8.572  1.00 89.93           C  
ATOM   2036  CB  GLU A 128       5.143  16.351  -8.519  1.00 89.93           C  
ATOM   2037  HB2 GLU A 128       4.226  16.930  -8.630  1.00 89.93           H  
ATOM   2038  HB3 GLU A 128       4.932  15.469  -7.914  1.00 89.93           H  
ATOM   2039  O   GLU A 128       7.517  18.587  -9.254  1.00 89.93           O  
ATOM   2040  CG  GLU A 128       5.646  15.905  -9.904  1.00 89.93           C  
ATOM   2041  HG2 GLU A 128       5.833  16.787 -10.516  1.00 89.93           H  
ATOM   2042  HG3 GLU A 128       6.597  15.388  -9.776  1.00 89.93           H  
ATOM   2043  CD  GLU A 128       4.693  14.986 -10.681  1.00 89.93           C  
ATOM   2044  OE1 GLU A 128       5.045  14.705 -11.860  1.00 89.93           O  
ATOM   2045  OE2 GLU A 128       3.670  14.543 -10.114  1.00 89.93           O  
ATOM   2046  N   ASN A 129       5.635  19.502  -8.415  1.00 89.85           N  
ATOM   2047  H   ASN A 129       4.800  19.329  -7.874  1.00 89.85           H  
ATOM   2048  CA  ASN A 129       5.765  20.797  -9.079  1.00 89.85           C  
ATOM   2049  HA  ASN A 129       5.938  20.640 -10.144  1.00 89.85           H  
ATOM   2050  C   ASN A 129       6.943  21.624  -8.550  1.00 89.85           C  
ATOM   2051  CB  ASN A 129       4.456  21.578  -8.886  1.00 89.85           C  
ATOM   2052  HB2 ASN A 129       4.606  22.603  -9.225  1.00 89.85           H  
ATOM   2053  HB3 ASN A 129       4.206  21.605  -7.826  1.00 89.85           H  
ATOM   2054  O   ASN A 129       7.500  22.431  -9.289  1.00 89.85           O  
ATOM   2055  CG  ASN A 129       3.278  21.021  -9.662  1.00 89.85           C  
ATOM   2056  ND2 ASN A 129       2.089  21.478  -9.345  1.00 89.85           N  
ATOM   2057 HD21 ASN A 129       1.984  22.109  -8.563  1.00 89.85           H  
ATOM   2058 HD22 ASN A 129       1.316  21.106  -9.877  1.00 89.85           H  
ATOM   2059  OD1 ASN A 129       3.384  20.224 -10.578  1.00 89.85           O  
ATOM   2060  N   TYR A 130       7.312  21.452  -7.279  1.00 87.99           N  
ATOM   2061  H   TYR A 130       6.761  20.837  -6.697  1.00 87.99           H  
ATOM   2062  CA  TYR A 130       8.451  22.152  -6.686  1.00 87.99           C  
ATOM   2063  HA  TYR A 130       8.376  23.214  -6.917  1.00 87.99           H  
ATOM   2064  C   TYR A 130       9.789  21.660  -7.251  1.00 87.99           C  
ATOM   2065  CB  TYR A 130       8.399  21.980  -5.167  1.00 87.99           C  
ATOM   2066  HB2 TYR A 130       8.306  20.921  -4.928  1.00 87.99           H  
ATOM   2067  HB3 TYR A 130       7.505  22.481  -4.794  1.00 87.99           H  
ATOM   2068  O   TYR A 130      10.632  22.462  -7.645  1.00 87.99           O  
ATOM   2069  CG  TYR A 130       9.616  22.537  -4.455  1.00 87.99           C  
ATOM   2070  CD1 TYR A 130      10.698  21.688  -4.154  1.00 87.99           C  
ATOM   2071  HD1 TYR A 130      10.653  20.645  -4.432  1.00 87.99           H  
ATOM   2072  CD2 TYR A 130       9.678  23.903  -4.122  1.00 87.99           C  
ATOM   2073  HD2 TYR A 130       8.844  24.549  -4.354  1.00 87.99           H  
ATOM   2074  CE1 TYR A 130      11.850  22.208  -3.540  1.00 87.99           C  
ATOM   2075  HE1 TYR A 130      12.699  21.571  -3.335  1.00 87.99           H  
ATOM   2076  CE2 TYR A 130      10.815  24.421  -3.472  1.00 87.99           C  
ATOM   2077  HE2 TYR A 130      10.855  25.466  -3.203  1.00 87.99           H  
ATOM   2078  OH  TYR A 130      13.027  24.041  -2.585  1.00 87.99           O  
ATOM   2079  HH  TYR A 130      12.863  24.836  -2.072  1.00 87.99           H  
ATOM   2080  CZ  TYR A 130      11.909  23.572  -3.195  1.00 87.99           C  
ATOM   2081  N   ASP A 131       9.994  20.341  -7.276  1.00 85.92           N  
ATOM   2082  H   ASP A 131       9.243  19.739  -6.971  1.00 85.92           H  
ATOM   2083  CA  ASP A 131      11.187  19.718  -7.851  1.00 85.92           C  
ATOM   2084  HA  ASP A 131      11.466  20.266  -8.751  1.00 85.92           H  
ATOM   2085  C   ASP A 131      10.861  18.273  -8.252  1.00 85.92           C  
ATOM   2086  CB  ASP A 131      12.372  19.821  -6.865  1.00 85.92           C  
ATOM   2087  HB2 ASP A 131      12.591  20.876  -6.697  1.00 85.92           H  
ATOM   2088  HB3 ASP A 131      12.074  19.405  -5.903  1.00 85.92           H  
ATOM   2089  O   ASP A 131      10.782  17.359  -7.420  1.00 85.92           O  
ATOM   2090  CG  ASP A 131      13.675  19.142  -7.330  1.00 85.92           C  
ATOM   2091  OD1 ASP A 131      13.650  18.328  -8.285  1.00 85.92           O  
ATOM   2092  OD2 ASP A 131      14.719  19.350  -6.669  1.00 85.92           O  
ATOM   2093  N   LYS A 132      10.715  18.057  -9.562  1.00 85.13           N  
ATOM   2094  H   LYS A 132      10.710  18.867 -10.166  1.00 85.13           H  
ATOM   2095  CA  LYS A 132      10.351  16.757 -10.133  1.00 85.13           C  
ATOM   2096  HA  LYS A 132       9.433  16.439  -9.641  1.00 85.13           H  
ATOM   2097  C   LYS A 132      11.407  15.684  -9.873  1.00 85.13           C  
ATOM   2098  CB  LYS A 132      10.050  16.952 -11.626  1.00 85.13           C  
ATOM   2099  HB2 LYS A 132       9.388  17.813 -11.714  1.00 85.13           H  
ATOM   2100  HB3 LYS A 132      10.966  17.176 -12.174  1.00 85.13           H  
ATOM   2101  O   LYS A 132      11.062  14.526  -9.637  1.00 85.13           O  
ATOM   2102  CG  LYS A 132       9.356  15.729 -12.250  1.00 85.13           C  
ATOM   2103  HG2 LYS A 132       8.724  15.249 -11.503  1.00 85.13           H  
ATOM   2104  HG3 LYS A 132      10.104  15.012 -12.589  1.00 85.13           H  
ATOM   2105  CD  LYS A 132       8.463  16.168 -13.420  1.00 85.13           C  
ATOM   2106  HD2 LYS A 132       7.749  16.899 -13.040  1.00 85.13           H  
ATOM   2107  HD3 LYS A 132       9.066  16.649 -14.190  1.00 85.13           H  
ATOM   2108  CE  LYS A 132       7.699  14.982 -14.026  1.00 85.13           C  
ATOM   2109  HE2 LYS A 132       7.745  14.139 -13.336  1.00 85.13           H  
ATOM   2110  HE3 LYS A 132       8.178  14.697 -14.962  1.00 85.13           H  
ATOM   2111  NZ  LYS A 132       6.277  15.305 -14.276  1.00 85.13           N  
ATOM   2112  HZ1 LYS A 132       6.153  16.242 -14.632  1.00 85.13           H  
ATOM   2113  HZ2 LYS A 132       5.768  15.241 -13.406  1.00 85.13           H  
ATOM   2114  HZ3 LYS A 132       5.834  14.637 -14.891  1.00 85.13           H  
ATOM   2115  N   LEU A 133      12.694  16.040  -9.848  1.00 83.81           N  
ATOM   2116  H   LEU A 133      12.911  17.026  -9.848  1.00 83.81           H  
ATOM   2117  CA  LEU A 133      13.756  15.088  -9.530  1.00 83.81           C  
ATOM   2118  HA  LEU A 133      13.590  14.190 -10.126  1.00 83.81           H  
ATOM   2119  C   LEU A 133      13.706  14.689  -8.053  1.00 83.81           C  
ATOM   2120  CB  LEU A 133      15.122  15.687  -9.902  1.00 83.81           C  
ATOM   2121  HB2 LEU A 133      15.235  16.653  -9.409  1.00 83.81           H  
ATOM   2122  HB3 LEU A 133      15.152  15.857 -10.978  1.00 83.81           H  
ATOM   2123  O   LEU A 133      13.799  13.501  -7.723  1.00 83.81           O  
ATOM   2124  CG  LEU A 133      16.302  14.792  -9.490  1.00 83.81           C  
ATOM   2125  HG  LEU A 133      16.311  14.667  -8.407  1.00 83.81           H  
ATOM   2126  CD1 LEU A 133      16.217  13.405 -10.132  1.00 83.81           C  
ATOM   2127 HD11 LEU A 133      15.316  12.885  -9.808  1.00 83.81           H  
ATOM   2128 HD12 LEU A 133      16.192  13.506 -11.218  1.00 83.81           H  
ATOM   2129 HD13 LEU A 133      17.073  12.809  -9.819  1.00 83.81           H  
ATOM   2130  CD2 LEU A 133      17.622  15.455  -9.879  1.00 83.81           C  
ATOM   2131 HD21 LEU A 133      17.689  16.423  -9.384  1.00 83.81           H  
ATOM   2132 HD22 LEU A 133      17.642  15.611 -10.957  1.00 83.81           H  
ATOM   2133 HD23 LEU A 133      18.462  14.830  -9.575  1.00 83.81           H  
ATOM   2134  N   PHE A 134      13.544  15.669  -7.164  1.00 85.31           N  
ATOM   2135  H   PHE A 134      13.484  16.617  -7.504  1.00 85.31           H  
ATOM   2136  CA  PHE A 134      13.356  15.415  -5.741  1.00 85.31           C  
ATOM   2137  HA  PHE A 134      14.237  14.903  -5.355  1.00 85.31           H  
ATOM   2138  C   PHE A 134      12.142  14.514  -5.503  1.00 85.31           C  
ATOM   2139  CB  PHE A 134      13.192  16.739  -4.997  1.00 85.31           C  
ATOM   2140  HB2 PHE A 134      14.121  17.306  -5.056  1.00 85.31           H  
ATOM   2141  HB3 PHE A 134      12.407  17.316  -5.486  1.00 85.31           H  
ATOM   2142  O   PHE A 134      12.255  13.528  -4.765  1.00 85.31           O  
ATOM   2143  CG  PHE A 134      12.804  16.563  -3.548  1.00 85.31           C  
ATOM   2144  CD1 PHE A 134      11.458  16.686  -3.160  1.00 85.31           C  
ATOM   2145  HD1 PHE A 134      10.708  16.962  -3.887  1.00 85.31           H  
ATOM   2146  CD2 PHE A 134      13.787  16.235  -2.600  1.00 85.31           C  
ATOM   2147  HD2 PHE A 134      14.820  16.167  -2.907  1.00 85.31           H  
ATOM   2148  CE1 PHE A 134      11.094  16.474  -1.821  1.00 85.31           C  
ATOM   2149  HE1 PHE A 134      10.067  16.604  -1.515  1.00 85.31           H  
ATOM   2150  CE2 PHE A 134      13.422  16.017  -1.261  1.00 85.31           C  
ATOM   2151  HE2 PHE A 134      14.180  15.777  -0.531  1.00 85.31           H  
ATOM   2152  CZ  PHE A 134      12.073  16.134  -0.876  1.00 85.31           C  
ATOM   2153  HZ  PHE A 134      11.775  15.994   0.153  1.00 85.31           H  
ATOM   2154  N   TYR A 135      11.017  14.803  -6.158  1.00 86.61           N  
ATOM   2155  H   TYR A 135      10.982  15.654  -6.700  1.00 86.61           H  
ATOM   2156  CA  TYR A 135       9.820  13.975  -6.118  1.00 86.61           C  
ATOM   2157  HA  TYR A 135       9.458  13.931  -5.091  1.00 86.61           H  
ATOM   2158  C   TYR A 135      10.120  12.541  -6.560  1.00 86.61           C  
ATOM   2159  CB  TYR A 135       8.724  14.617  -6.966  1.00 86.61           C  
ATOM   2160  HB2 TYR A 135       9.117  14.866  -7.952  1.00 86.61           H  
ATOM   2161  HB3 TYR A 135       8.429  15.549  -6.484  1.00 86.61           H  
ATOM   2162  O   TYR A 135       9.933  11.626  -5.763  1.00 86.61           O  
ATOM   2163  CG  TYR A 135       7.507  13.733  -7.142  1.00 86.61           C  
ATOM   2164  CD1 TYR A 135       7.409  12.885  -8.262  1.00 86.61           C  
ATOM   2165  HD1 TYR A 135       8.177  12.899  -9.021  1.00 86.61           H  
ATOM   2166  CD2 TYR A 135       6.471  13.769  -6.192  1.00 86.61           C  
ATOM   2167  HD2 TYR A 135       6.512  14.469  -5.370  1.00 86.61           H  
ATOM   2168  CE1 TYR A 135       6.289  12.051  -8.420  1.00 86.61           C  
ATOM   2169  HE1 TYR A 135       6.188  11.427  -9.296  1.00 86.61           H  
ATOM   2170  CE2 TYR A 135       5.327  12.973  -6.373  1.00 86.61           C  
ATOM   2171  HE2 TYR A 135       4.497  13.080  -5.690  1.00 86.61           H  
ATOM   2172  OH  TYR A 135       4.145  11.314  -7.656  1.00 86.61           O  
ATOM   2173  HH  TYR A 135       3.358  11.777  -7.362  1.00 86.61           H  
ATOM   2174  CZ  TYR A 135       5.237  12.105  -7.484  1.00 86.61           C  
ATOM   2175  N   LEU A 136      10.684  12.321  -7.753  1.00 85.55           N  
ATOM   2176  H   LEU A 136      10.830  13.114  -8.361  1.00 85.55           H  
ATOM   2177  CA  LEU A 136      10.971  10.976  -8.275  1.00 85.55           C  
ATOM   2178  HA  LEU A 136      10.040  10.411  -8.326  1.00 85.55           H  
ATOM   2179  C   LEU A 136      11.919  10.176  -7.369  1.00 85.55           C  
ATOM   2180  CB  LEU A 136      11.566  11.105  -9.687  1.00 85.55           C  
ATOM   2181  HB2 LEU A 136      12.385  11.824  -9.657  1.00 85.55           H  
ATOM   2182  HB3 LEU A 136      11.981  10.139  -9.974  1.00 85.55           H  
ATOM   2183  O   LEU A 136      11.699   8.996  -7.098  1.00 85.55           O  
ATOM   2184  CG  LEU A 136      10.564  11.527 -10.777  1.00 85.55           C  
ATOM   2185  HG  LEU A 136      10.059  12.450 -10.495  1.00 85.55           H  
ATOM   2186  CD1 LEU A 136      11.323  11.761 -12.081  1.00 85.55           C  
ATOM   2187 HD11 LEU A 136      12.051  12.560 -11.944  1.00 85.55           H  
ATOM   2188 HD12 LEU A 136      10.612  12.064 -12.850  1.00 85.55           H  
ATOM   2189 HD13 LEU A 136      11.823  10.847 -12.400  1.00 85.55           H  
ATOM   2190  CD2 LEU A 136       9.495  10.464 -11.023  1.00 85.55           C  
ATOM   2191 HD21 LEU A 136       8.849  10.362 -10.151  1.00 85.55           H  
ATOM   2192 HD22 LEU A 136       9.957   9.503 -11.248  1.00 85.55           H  
ATOM   2193 HD23 LEU A 136       8.870  10.760 -11.866  1.00 85.55           H  
ATOM   2194  N   GLN A 137      12.945  10.823  -6.815  1.00 85.36           N  
ATOM   2195  H   GLN A 137      13.085  11.790  -7.072  1.00 85.36           H  
ATOM   2196  CA  GLN A 137      13.869  10.192  -5.869  1.00 85.36           C  
ATOM   2197  HA  GLN A 137      14.256   9.270  -6.303  1.00 85.36           H  
ATOM   2198  C   GLN A 137      13.210   9.833  -4.525  1.00 85.36           C  
ATOM   2199  CB  GLN A 137      15.028  11.158  -5.610  1.00 85.36           C  
ATOM   2200  HB2 GLN A 137      14.628  12.149  -5.397  1.00 85.36           H  
ATOM   2201  HB3 GLN A 137      15.572  10.819  -4.728  1.00 85.36           H  
ATOM   2202  O   GLN A 137      13.689   8.951  -3.798  1.00 85.36           O  
ATOM   2203  CG  GLN A 137      16.021  11.237  -6.776  1.00 85.36           C  
ATOM   2204  HG2 GLN A 137      16.480  10.258  -6.917  1.00 85.36           H  
ATOM   2205  HG3 GLN A 137      15.500  11.504  -7.696  1.00 85.36           H  
ATOM   2206  CD  GLN A 137      17.120  12.265  -6.525  1.00 85.36           C  
ATOM   2207  NE2 GLN A 137      18.162  12.281  -7.323  1.00 85.36           N  
ATOM   2208 HE21 GLN A 137      18.235  11.605  -8.070  1.00 85.36           H  
ATOM   2209 HE22 GLN A 137      18.764  13.088  -7.246  1.00 85.36           H  
ATOM   2210  OE1 GLN A 137      17.116  13.035  -5.577  1.00 85.36           O  
ATOM   2211  N   ASN A 138      12.151  10.541  -4.129  1.00 86.42           N  
ATOM   2212  H   ASN A 138      11.800  11.255  -4.752  1.00 86.42           H  
ATOM   2213  CA  ASN A 138      11.503  10.391  -2.828  1.00 86.42           C  
ATOM   2214  HA  ASN A 138      12.050   9.650  -2.245  1.00 86.42           H  
ATOM   2215  C   ASN A 138      10.082   9.823  -2.905  1.00 86.42           C  
ATOM   2216  CB  ASN A 138      11.580  11.713  -2.046  1.00 86.42           C  
ATOM   2217  HB2 ASN A 138      11.009  11.628  -1.121  1.00 86.42           H  
ATOM   2218  HB3 ASN A 138      11.138  12.516  -2.635  1.00 86.42           H  
ATOM   2219  O   ASN A 138       9.514   9.561  -1.848  1.00 86.42           O  
ATOM   2220  CG  ASN A 138      12.997  12.079  -1.662  1.00 86.42           C  
ATOM   2221  ND2 ASN A 138      13.670  12.870  -2.454  1.00 86.42           N  
ATOM   2222 HD21 ASN A 138      14.554  13.269  -2.171  1.00 86.42           H  
ATOM   2223 HD22 ASN A 138      13.188  13.253  -3.255  1.00 86.42           H  
ATOM   2224  OD1 ASN A 138      13.539  11.582  -0.677  1.00 86.42           O  
ATOM   2225  N   GLN A 139       9.553   9.544  -4.096  1.00 83.60           N  
ATOM   2226  H   GLN A 139      10.064   9.869  -4.904  1.00 83.60           H  
ATOM   2227  CA  GLN A 139       8.139   9.268  -4.350  1.00 83.60           C  
ATOM   2228  HA  GLN A 139       7.572  10.184  -4.185  1.00 83.60           H  
ATOM   2229  C   GLN A 139       7.580   8.183  -3.432  1.00 83.60           C  
ATOM   2230  CB  GLN A 139       7.979   8.865  -5.821  1.00 83.60           C  
ATOM   2231  HB2 GLN A 139       8.472   7.906  -5.983  1.00 83.60           H  
ATOM   2232  HB3 GLN A 139       8.462   9.604  -6.461  1.00 83.60           H  
ATOM   2233  O   GLN A 139       6.604   8.416  -2.734  1.00 83.60           O  
ATOM   2234  CG  GLN A 139       6.504   8.773  -6.236  1.00 83.60           C  
ATOM   2235  HG2 GLN A 139       6.062   9.768  -6.189  1.00 83.60           H  
ATOM   2236  HG3 GLN A 139       5.951   8.122  -5.559  1.00 83.60           H  
ATOM   2237  CD  GLN A 139       6.346   8.209  -7.642  1.00 83.60           C  
ATOM   2238  NE2 GLN A 139       5.384   8.671  -8.406  1.00 83.60           N  
ATOM   2239 HE21 GLN A 139       5.319   8.296  -9.341  1.00 83.60           H  
ATOM   2240 HE22 GLN A 139       4.842   9.480  -8.137  1.00 83.60           H  
ATOM   2241  OE1 GLN A 139       7.070   7.313  -8.047  1.00 83.60           O  
ATOM   2242  N   LYS A 140       8.245   7.024  -3.330  1.00 82.64           N  
ATOM   2243  H   LYS A 140       9.003   6.875  -3.981  1.00 82.64           H  
ATOM   2244  CA  LYS A 140       7.811   5.930  -2.438  1.00 82.64           C  
ATOM   2245  HA  LYS A 140       6.798   5.636  -2.711  1.00 82.64           H  
ATOM   2246  C   LYS A 140       7.748   6.353  -0.967  1.00 82.64           C  
ATOM   2247  CB  LYS A 140       8.744   4.718  -2.588  1.00 82.64           C  
ATOM   2248  HB2 LYS A 140       9.777   5.037  -2.449  1.00 82.64           H  
ATOM   2249  HB3 LYS A 140       8.501   3.994  -1.810  1.00 82.64           H  
ATOM   2250  O   LYS A 140       6.853   5.934  -0.243  1.00 82.64           O  
ATOM   2251  CG  LYS A 140       8.599   4.023  -3.949  1.00 82.64           C  
ATOM   2252  HG2 LYS A 140       7.577   3.662  -4.063  1.00 82.64           H  
ATOM   2253  HG3 LYS A 140       8.814   4.733  -4.747  1.00 82.64           H  
ATOM   2254  CD  LYS A 140       9.573   2.841  -4.057  1.00 82.64           C  
ATOM   2255  HD2 LYS A 140      10.591   3.216  -3.953  1.00 82.64           H  
ATOM   2256  HD3 LYS A 140       9.371   2.120  -3.265  1.00 82.64           H  
ATOM   2257  CE  LYS A 140       9.428   2.161  -5.422  1.00 82.64           C  
ATOM   2258  HE2 LYS A 140       9.454   2.933  -6.191  1.00 82.64           H  
ATOM   2259  HE3 LYS A 140       8.458   1.667  -5.482  1.00 82.64           H  
ATOM   2260  NZ  LYS A 140      10.530   1.201  -5.670  1.00 82.64           N  
ATOM   2261  HZ1 LYS A 140      11.411   1.694  -5.634  1.00 82.64           H  
ATOM   2262  HZ2 LYS A 140      10.574   0.461  -4.985  1.00 82.64           H  
ATOM   2263  HZ3 LYS A 140      10.474   0.817  -6.603  1.00 82.64           H  
ATOM   2264  N   LYS A 141       8.705   7.167  -0.509  1.00 84.21           N  
ATOM   2265  H   LYS A 141       9.276   7.627  -1.203  1.00 84.21           H  
ATOM   2266  CA  LYS A 141       8.744   7.652   0.881  1.00 84.21           C  
ATOM   2267  HA  LYS A 141       8.481   6.834   1.552  1.00 84.21           H  
ATOM   2268  C   LYS A 141       7.697   8.731   1.126  1.00 84.21           C  
ATOM   2269  CB  LYS A 141      10.129   8.191   1.259  1.00 84.21           C  
ATOM   2270  HB2 LYS A 141      10.055   8.616   2.260  1.00 84.21           H  
ATOM   2271  HB3 LYS A 141      10.415   8.990   0.576  1.00 84.21           H  
ATOM   2272  O   LYS A 141       7.048   8.681   2.162  1.00 84.21           O  
ATOM   2273  CG  LYS A 141      11.212   7.107   1.267  1.00 84.21           C  
ATOM   2274  HG2 LYS A 141      11.416   6.789   0.245  1.00 84.21           H  
ATOM   2275  HG3 LYS A 141      10.865   6.252   1.846  1.00 84.21           H  
ATOM   2276  CD  LYS A 141      12.490   7.663   1.904  1.00 84.21           C  
ATOM   2277  HD2 LYS A 141      12.817   8.547   1.355  1.00 84.21           H  
ATOM   2278  HD3 LYS A 141      12.266   7.949   2.932  1.00 84.21           H  
ATOM   2279  CE  LYS A 141      13.586   6.594   1.892  1.00 84.21           C  
ATOM   2280  HE2 LYS A 141      13.896   6.417   0.862  1.00 84.21           H  
ATOM   2281  HE3 LYS A 141      13.155   5.664   2.264  1.00 84.21           H  
ATOM   2282  NZ  LYS A 141      14.738   6.985   2.743  1.00 84.21           N  
ATOM   2283  HZ1 LYS A 141      14.437   7.027   3.706  1.00 84.21           H  
ATOM   2284  HZ2 LYS A 141      15.097   7.897   2.499  1.00 84.21           H  
ATOM   2285  HZ3 LYS A 141      15.473   6.295   2.685  1.00 84.21           H  
ATOM   2286  N   LEU A 142       7.556   9.674   0.194  1.00 86.96           N  
ATOM   2287  H   LEU A 142       8.131   9.620  -0.634  1.00 86.96           H  
ATOM   2288  CA  LEU A 142       6.551  10.735   0.238  1.00 86.96           C  
ATOM   2289  HA  LEU A 142       6.638  11.295   1.169  1.00 86.96           H  
ATOM   2290  C   LEU A 142       5.153  10.136   0.214  1.00 86.96           C  
ATOM   2291  CB  LEU A 142       6.737  11.689  -0.952  1.00 86.96           C  
ATOM   2292  HB2 LEU A 142       6.780  11.103  -1.870  1.00 86.96           H  
ATOM   2293  HB3 LEU A 142       5.864  12.338  -1.022  1.00 86.96           H  
ATOM   2294  O   LEU A 142       4.373  10.442   1.098  1.00 86.96           O  
ATOM   2295  CG  LEU A 142       7.986  12.574  -0.856  1.00 86.96           C  
ATOM   2296  HG  LEU A 142       8.851  11.953  -0.626  1.00 86.96           H  
ATOM   2297  CD1 LEU A 142       8.221  13.242  -2.207  1.00 86.96           C  
ATOM   2298 HD11 LEU A 142       8.416  12.491  -2.973  1.00 86.96           H  
ATOM   2299 HD12 LEU A 142       7.333  13.803  -2.498  1.00 86.96           H  
ATOM   2300 HD13 LEU A 142       9.074  13.919  -2.154  1.00 86.96           H  
ATOM   2301  CD2 LEU A 142       7.863  13.643   0.232  1.00 86.96           C  
ATOM   2302 HD21 LEU A 142       7.781  13.187   1.218  1.00 86.96           H  
ATOM   2303 HD22 LEU A 142       8.737  14.295   0.213  1.00 86.96           H  
ATOM   2304 HD23 LEU A 142       6.977  14.251   0.049  1.00 86.96           H  
ATOM   2305  N   CYS A 143       4.894   9.198  -0.697  1.00 82.95           N  
ATOM   2306  H   CYS A 143       5.573   9.045  -1.429  1.00 82.95           H  
ATOM   2307  CA  CYS A 143       3.650   8.446  -0.767  1.00 82.95           C  
ATOM   2308  HA  CYS A 143       2.843   9.144  -0.991  1.00 82.95           H  
ATOM   2309  C   CYS A 143       3.328   7.807   0.588  1.00 82.95           C  
ATOM   2310  CB  CYS A 143       3.756   7.432  -1.916  1.00 82.95           C  
ATOM   2311  HB2 CYS A 143       3.824   7.973  -2.859  1.00 82.95           H  
ATOM   2312  HB3 CYS A 143       4.650   6.821  -1.795  1.00 82.95           H  
ATOM   2313  O   CYS A 143       2.328   8.163   1.189  1.00 82.95           O  
ATOM   2314  SG  CYS A 143       2.303   6.348  -1.949  1.00 82.95           S  
ATOM   2315  HG  CYS A 143       2.058   6.383  -3.261  1.00 82.95           H  
ATOM   2316  N   LEU A 144       4.219   6.978   1.149  1.00 79.66           N  
ATOM   2317  H   LEU A 144       5.040   6.720   0.620  1.00 79.66           H  
ATOM   2318  CA  LEU A 144       3.985   6.371   2.467  1.00 79.66           C  
ATOM   2319  HA  LEU A 144       3.074   5.775   2.418  1.00 79.66           H  
ATOM   2320  C   LEU A 144       3.756   7.408   3.579  1.00 79.66           C  
ATOM   2321  CB  LEU A 144       5.182   5.480   2.841  1.00 79.66           C  
ATOM   2322  HB2 LEU A 144       6.095   6.063   2.718  1.00 79.66           H  
ATOM   2323  HB3 LEU A 144       5.099   5.210   3.893  1.00 79.66           H  
ATOM   2324  O   LEU A 144       2.886   7.222   4.426  1.00 79.66           O  
ATOM   2325  CG  LEU A 144       5.293   4.188   2.018  1.00 79.66           C  
ATOM   2326  HG  LEU A 144       5.248   4.414   0.952  1.00 79.66           H  
ATOM   2327  CD1 LEU A 144       6.633   3.508   2.320  1.00 79.66           C  
ATOM   2328 HD11 LEU A 144       6.719   2.598   1.727  1.00 79.66           H  
ATOM   2329 HD12 LEU A 144       7.443   4.182   2.043  1.00 79.66           H  
ATOM   2330 HD13 LEU A 144       6.698   3.269   3.382  1.00 79.66           H  
ATOM   2331  CD2 LEU A 144       4.181   3.193   2.341  1.00 79.66           C  
ATOM   2332 HD21 LEU A 144       3.213   3.624   2.088  1.00 79.66           H  
ATOM   2333 HD22 LEU A 144       4.193   2.933   3.399  1.00 79.66           H  
ATOM   2334 HD23 LEU A 144       4.318   2.307   1.721  1.00 79.66           H  
ATOM   2335  N   TYR A 145       4.543   8.483   3.592  1.00 83.47           N  
ATOM   2336  H   TYR A 145       5.211   8.602   2.845  1.00 83.47           H  
ATOM   2337  CA  TYR A 145       4.468   9.517   4.620  1.00 83.47           C  
ATOM   2338  HA  TYR A 145       4.482   9.038   5.599  1.00 83.47           H  
ATOM   2339  C   TYR A 145       3.170  10.327   4.535  1.00 83.47           C  
ATOM   2340  CB  TYR A 145       5.699  10.422   4.494  1.00 83.47           C  
ATOM   2341  HB2 TYR A 145       5.697  10.902   3.516  1.00 83.47           H  
ATOM   2342  HB3 TYR A 145       6.596   9.806   4.559  1.00 83.47           H  
ATOM   2343  O   TYR A 145       2.492  10.509   5.543  1.00 83.47           O  
ATOM   2344  CG  TYR A 145       5.781  11.480   5.571  1.00 83.47           C  
ATOM   2345  CD1 TYR A 145       5.548  12.831   5.258  1.00 83.47           C  
ATOM   2346  HD1 TYR A 145       5.317  13.125   4.244  1.00 83.47           H  
ATOM   2347  CD2 TYR A 145       6.078  11.099   6.893  1.00 83.47           C  
ATOM   2348  HD2 TYR A 145       6.234  10.056   7.125  1.00 83.47           H  
ATOM   2349  CE1 TYR A 145       5.608  13.805   6.270  1.00 83.47           C  
ATOM   2350  HE1 TYR A 145       5.442  14.844   6.027  1.00 83.47           H  
ATOM   2351  CE2 TYR A 145       6.151  12.071   7.907  1.00 83.47           C  
ATOM   2352  HE2 TYR A 145       6.375  11.775   8.921  1.00 83.47           H  
ATOM   2353  OH  TYR A 145       5.969  14.357   8.582  1.00 83.47           O  
ATOM   2354  HH  TYR A 145       6.413  14.033   9.370  1.00 83.47           H  
ATOM   2355  CZ  TYR A 145       5.909  13.426   7.595  1.00 83.47           C  
ATOM   2356  N   PHE A 146       2.804  10.776   3.337  1.00 84.85           N  
ATOM   2357  H   PHE A 146       3.394  10.575   2.543  1.00 84.85           H  
ATOM   2358  CA  PHE A 146       1.590  11.535   3.077  1.00 84.85           C  
ATOM   2359  HA  PHE A 146       1.470  12.298   3.847  1.00 84.85           H  
ATOM   2360  C   PHE A 146       0.350  10.669   3.188  1.00 84.85           C  
ATOM   2361  CB  PHE A 146       1.685  12.230   1.714  1.00 84.85           C  
ATOM   2362  HB2 PHE A 146       1.951  11.489   0.962  1.00 84.85           H  
ATOM   2363  HB3 PHE A 146       0.702  12.609   1.433  1.00 84.85           H  
ATOM   2364  O   PHE A 146      -0.595  11.120   3.813  1.00 84.85           O  
ATOM   2365  CG  PHE A 146       2.653  13.397   1.622  1.00 84.85           C  
ATOM   2366  CD1 PHE A 146       3.121  14.100   2.756  1.00 84.85           C  
ATOM   2367  HD1 PHE A 146       2.798  13.843   3.754  1.00 84.85           H  
ATOM   2368  CD2 PHE A 146       3.040  13.830   0.344  1.00 84.85           C  
ATOM   2369  HD2 PHE A 146       2.620  13.354  -0.529  1.00 84.85           H  
ATOM   2370  CE1 PHE A 146       3.999  15.186   2.602  1.00 84.85           C  
ATOM   2371  HE1 PHE A 146       4.327  15.750   3.463  1.00 84.85           H  
ATOM   2372  CE2 PHE A 146       3.921  14.910   0.188  1.00 84.85           C  
ATOM   2373  HE2 PHE A 146       4.176  15.255  -0.803  1.00 84.85           H  
ATOM   2374  CZ  PHE A 146       4.413  15.579   1.320  1.00 84.85           C  
ATOM   2375  HZ  PHE A 146       5.068  16.428   1.198  1.00 84.85           H  
ATOM   2376  N   THR A 147       0.348   9.416   2.731  1.00 77.34           N  
ATOM   2377  H   THR A 147       1.122   9.080   2.175  1.00 77.34           H  
ATOM   2378  CA  THR A 147      -0.767   8.494   2.992  1.00 77.34           C  
ATOM   2379  HA  THR A 147      -1.676   8.904   2.550  1.00 77.34           H  
ATOM   2380  C   THR A 147      -1.009   8.371   4.499  1.00 77.34           C  
ATOM   2381  CB  THR A 147      -0.509   7.118   2.362  1.00 77.34           C  
ATOM   2382  HB  THR A 147       0.399   6.692   2.791  1.00 77.34           H  
ATOM   2383  O   THR A 147      -2.128   8.523   4.956  1.00 77.34           O  
ATOM   2384  CG2 THR A 147      -1.656   6.135   2.556  1.00 77.34           C  
ATOM   2385 HG21 THR A 147      -1.793   5.906   3.613  1.00 77.34           H  
ATOM   2386 HG22 THR A 147      -2.582   6.553   2.161  1.00 77.34           H  
ATOM   2387 HG23 THR A 147      -1.431   5.216   2.015  1.00 77.34           H  
ATOM   2388  OG1 THR A 147      -0.344   7.230   0.970  1.00 77.34           O  
ATOM   2389  HG1 THR A 147      -1.170   7.537   0.589  1.00 77.34           H  
ATOM   2390  N   GLN A 148       0.022   8.244   5.336  1.00 74.80           N  
ATOM   2391  H   GLN A 148       0.956   8.155   4.962  1.00 74.80           H  
ATOM   2392  CA  GLN A 148      -0.182   8.202   6.795  1.00 74.80           C  
ATOM   2393  HA  GLN A 148      -0.918   7.431   7.019  1.00 74.80           H  
ATOM   2394  C   GLN A 148      -0.723   9.504   7.415  1.00 74.80           C  
ATOM   2395  CB  GLN A 148       1.140   7.834   7.472  1.00 74.80           C  
ATOM   2396  HB2 GLN A 148       1.944   8.453   7.074  1.00 74.80           H  
ATOM   2397  HB3 GLN A 148       1.064   8.014   8.545  1.00 74.80           H  
ATOM   2398  O   GLN A 148      -1.220   9.475   8.544  1.00 74.80           O  
ATOM   2399  CG  GLN A 148       1.465   6.356   7.262  1.00 74.80           C  
ATOM   2400  HG2 GLN A 148       1.444   6.110   6.201  1.00 74.80           H  
ATOM   2401  HG3 GLN A 148       0.703   5.751   7.754  1.00 74.80           H  
ATOM   2402  CD  GLN A 148       2.825   5.965   7.820  1.00 74.80           C  
ATOM   2403  NE2 GLN A 148       3.168   4.703   7.696  1.00 74.80           N  
ATOM   2404 HE21 GLN A 148       4.046   4.422   8.110  1.00 74.80           H  
ATOM   2405 HE22 GLN A 148       2.500   4.065   7.288  1.00 74.80           H  
ATOM   2406  OE1 GLN A 148       3.582   6.738   8.395  1.00 74.80           O  
ATOM   2407  N   LYS A 149      -0.578  10.644   6.733  1.00 80.06           N  
ATOM   2408  H   LYS A 149      -0.192  10.578   5.802  1.00 80.06           H  
ATOM   2409  CA  LYS A 149      -0.975  11.977   7.219  1.00 80.06           C  
ATOM   2410  HA  LYS A 149      -1.087  11.959   8.303  1.00 80.06           H  
ATOM   2411  C   LYS A 149      -2.336  12.412   6.693  1.00 80.06           C  
ATOM   2412  CB  LYS A 149       0.098  12.998   6.805  1.00 80.06           C  
ATOM   2413  HB2 LYS A 149      -0.271  14.009   6.976  1.00 80.06           H  
ATOM   2414  HB3 LYS A 149       0.291  12.902   5.737  1.00 80.06           H  
ATOM   2415  O   LYS A 149      -3.121  12.976   7.451  1.00 80.06           O  
ATOM   2416  CG  LYS A 149       1.414  12.802   7.567  1.00 80.06           C  
ATOM   2417  HG2 LYS A 149       1.692  11.748   7.585  1.00 80.06           H  
ATOM   2418  HG3 LYS A 149       2.205  13.352   7.058  1.00 80.06           H  
ATOM   2419  CD  LYS A 149       1.290  13.304   9.003  1.00 80.06           C  
ATOM   2420  HD2 LYS A 149       0.532  12.727   9.532  1.00 80.06           H  
ATOM   2421  HD3 LYS A 149       1.000  14.354   8.986  1.00 80.06           H  
ATOM   2422  CE  LYS A 149       2.636  13.148   9.701  1.00 80.06           C  
ATOM   2423  HE2 LYS A 149       2.913  12.094   9.690  1.00 80.06           H  
ATOM   2424  HE3 LYS A 149       3.382  13.703   9.133  1.00 80.06           H  
ATOM   2425  NZ  LYS A 149       2.541  13.664  11.084  1.00 80.06           N  
ATOM   2426  HZ1 LYS A 149       1.818  13.171  11.588  1.00 80.06           H  
ATOM   2427  HZ2 LYS A 149       2.289  14.641  11.045  1.00 80.06           H  
ATOM   2428  HZ3 LYS A 149       3.428  13.579  11.560  1.00 80.06           H  
ATOM   2429  N   TYR A 150      -2.571  12.136   5.419  1.00 72.56           N  
ATOM   2430  H   TYR A 150      -1.837  11.671   4.903  1.00 72.56           H  
ATOM   2431  CA  TYR A 150      -3.713  12.567   4.637  1.00 72.56           C  
ATOM   2432  HA  TYR A 150      -4.208  13.400   5.138  1.00 72.56           H  
ATOM   2433  C   TYR A 150      -4.750  11.500   4.422  1.00 72.56           C  
ATOM   2434  CB  TYR A 150      -3.251  13.011   3.252  1.00 72.56           C  
ATOM   2435  HB2 TYR A 150      -2.596  12.261   2.808  1.00 72.56           H  
ATOM   2436  HB3 TYR A 150      -4.118  13.115   2.599  1.00 72.56           H  
ATOM   2437  O   TYR A 150      -5.863  11.886   4.084  1.00 72.56           O  
ATOM   2438  CG  TYR A 150      -2.582  14.342   3.295  1.00 72.56           C  
ATOM   2439  CD1 TYR A 150      -3.373  15.439   3.654  1.00 72.56           C  
ATOM   2440  HD1 TYR A 150      -4.427  15.325   3.859  1.00 72.56           H  
ATOM   2441  CD2 TYR A 150      -1.214  14.486   3.008  1.00 72.56           C  
ATOM   2442  HD2 TYR A 150      -0.627  13.621   2.735  1.00 72.56           H  
ATOM   2443  CE1 TYR A 150      -2.791  16.698   3.729  1.00 72.56           C  
ATOM   2444  HE1 TYR A 150      -3.385  17.554   4.016  1.00 72.56           H  
ATOM   2445  CE2 TYR A 150      -0.636  15.767   3.031  1.00 72.56           C  
ATOM   2446  HE2 TYR A 150       0.397  15.924   2.758  1.00 72.56           H  
ATOM   2447  OH  TYR A 150      -1.012  18.134   3.352  1.00 72.56           O  
ATOM   2448  HH  TYR A 150      -0.189  18.224   2.865  1.00 72.56           H  
ATOM   2449  CZ  TYR A 150      -1.452  16.870   3.374  1.00 72.56           C  
ATOM   2450  N   ASP A 151      -4.421  10.211   4.574  1.00 61.59           N  
ATOM   2451  H   ASP A 151      -3.482   9.934   4.822  1.00 61.59           H  
ATOM   2452  CA  ASP A 151      -5.416   9.160   4.404  1.00 61.59           C  
ATOM   2453  HA  ASP A 151      -5.931   9.375   3.467  1.00 61.59           H  
ATOM   2454  C   ASP A 151      -6.430   9.283   5.538  1.00 61.59           C  
ATOM   2455  CB  ASP A 151      -4.819   7.761   4.233  1.00 61.59           C  
ATOM   2456  HB2 ASP A 151      -4.013   7.822   3.502  1.00 61.59           H  
ATOM   2457  HB3 ASP A 151      -4.429   7.399   5.184  1.00 61.59           H  
ATOM   2458  O   ASP A 151      -6.257   8.869   6.692  1.00 61.59           O  
ATOM   2459  CG  ASP A 151      -5.839   6.766   3.685  1.00 61.59           C  
ATOM   2460  OD1 ASP A 151      -6.937   7.205   3.294  1.00 61.59           O  
ATOM   2461  OD2 ASP A 151      -5.507   5.560   3.660  1.00 61.59           O  
ATOM   2462  N   CYS A 152      -7.454  10.038   5.180  1.00 54.96           N  
ATOM   2463  H   CYS A 152      -7.458  10.331   4.213  1.00 54.96           H  
ATOM   2464  CA  CYS A 152      -8.480  10.608   5.999  1.00 54.96           C  
ATOM   2465  HA  CYS A 152      -8.106  10.676   7.021  1.00 54.96           H  
ATOM   2466  C   CYS A 152      -9.632   9.625   6.016  1.00 54.96           C  
ATOM   2467  CB  CYS A 152      -8.809  12.033   5.503  1.00 54.96           C  
ATOM   2468  HB2 CYS A 152      -9.750  12.369   5.940  1.00 54.96           H  
ATOM   2469  HB3 CYS A 152      -8.013  12.706   5.822  1.00 54.96           H  
ATOM   2470  O   CYS A 152     -10.769  10.008   5.785  1.00 54.96           O  
ATOM   2471  SG  CYS A 152      -8.921  12.156   3.692  1.00 54.96           S  
ATOM   2472  HG  CYS A 152      -7.608  12.119   3.444  1.00 54.96           H  
ATOM   2473  N   SER A 153      -9.320   8.382   6.388  1.00 63.93           N  
ATOM   2474  H   SER A 153      -8.332   8.179   6.447  1.00 63.93           H  
ATOM   2475  CA  SER A 153     -10.230   7.259   6.583  1.00 63.93           C  
ATOM   2476  HA  SER A 153      -9.603   6.392   6.790  1.00 63.93           H  
ATOM   2477  C   SER A 153     -11.103   6.879   5.393  1.00 63.93           C  
ATOM   2478  CB  SER A 153     -11.094   7.487   7.807  1.00 63.93           C  
ATOM   2479  HB2 SER A 153     -11.753   6.625   7.909  1.00 63.93           H  
ATOM   2480  HB3 SER A 153     -10.438   7.548   8.676  1.00 63.93           H  
ATOM   2481  O   SER A 153     -11.687   7.724   4.724  1.00 63.93           O  
ATOM   2482  OG  SER A 153     -11.889   8.659   7.723  1.00 63.93           O  
ATOM   2483  HG  SER A 153     -11.689   9.038   6.864  1.00 63.93           H  
ATOM   2484  N   ASP A 154     -11.297   5.581   5.210  1.00 77.96           N  
ATOM   2485  H   ASP A 154     -10.815   4.935   5.818  1.00 77.96           H  
ATOM   2486  CA  ASP A 154     -12.193   5.010   4.207  1.00 77.96           C  
ATOM   2487  HA  ASP A 154     -12.022   5.506   3.252  1.00 77.96           H  
ATOM   2488  C   ASP A 154     -13.666   5.227   4.609  1.00 77.96           C  
ATOM   2489  CB  ASP A 154     -11.847   3.526   4.045  1.00 77.96           C  
ATOM   2490  HB2 ASP A 154     -11.994   3.031   5.005  1.00 77.96           H  
ATOM   2491  HB3 ASP A 154     -12.527   3.082   3.318  1.00 77.96           H  
ATOM   2492  O   ASP A 154     -14.398   4.282   4.892  1.00 77.96           O  
ATOM   2493  CG  ASP A 154     -10.408   3.295   3.574  1.00 77.96           C  
ATOM   2494  OD1 ASP A 154     -10.096   3.566   2.402  1.00 77.96           O  
ATOM   2495  OD2 ASP A 154      -9.592   2.788   4.376  1.00 77.96           O  
ATOM   2496  N   LYS A 155     -14.104   6.483   4.758  1.00 81.98           N  
ATOM   2497  H   LYS A 155     -13.454   7.223   4.534  1.00 81.98           H  
ATOM   2498  CA  LYS A 155     -15.433   6.808   5.285  1.00 81.98           C  
ATOM   2499  HA  LYS A 155     -15.497   6.423   6.303  1.00 81.98           H  
ATOM   2500  C   LYS A 155     -16.517   6.113   4.470  1.00 81.98           C  
ATOM   2501  CB  LYS A 155     -15.694   8.316   5.298  1.00 81.98           C  
ATOM   2502  HB2 LYS A 155     -15.464   8.734   4.318  1.00 81.98           H  
ATOM   2503  HB3 LYS A 155     -16.752   8.479   5.502  1.00 81.98           H  
ATOM   2504  O   LYS A 155     -16.513   6.149   3.241  1.00 81.98           O  
ATOM   2505  CG  LYS A 155     -14.872   9.025   6.374  1.00 81.98           C  
ATOM   2506  HG2 LYS A 155     -13.820   8.984   6.092  1.00 81.98           H  
ATOM   2507  HG3 LYS A 155     -15.017   8.536   7.337  1.00 81.98           H  
ATOM   2508  CD  LYS A 155     -15.310  10.485   6.467  1.00 81.98           C  
ATOM   2509  HD2 LYS A 155     -15.150  10.957   5.498  1.00 81.98           H  
ATOM   2510  HD3 LYS A 155     -16.369  10.530   6.722  1.00 81.98           H  
ATOM   2511  CE  LYS A 155     -14.485  11.196   7.535  1.00 81.98           C  
ATOM   2512  HE2 LYS A 155     -13.431  11.016   7.323  1.00 81.98           H  
ATOM   2513  HE3 LYS A 155     -14.709  10.751   8.504  1.00 81.98           H  
ATOM   2514  NZ  LYS A 155     -14.785  12.646   7.511  1.00 81.98           N  
ATOM   2515  HZ1 LYS A 155     -14.238  13.133   8.207  1.00 81.98           H  
ATOM   2516  HZ2 LYS A 155     -15.771  12.797   7.666  1.00 81.98           H  
ATOM   2517  HZ3 LYS A 155     -14.546  13.010   6.600  1.00 81.98           H  
ATOM   2518  N   GLY A 156     -17.479   5.533   5.183  1.00 82.94           N  
ATOM   2519  H   GLY A 156     -17.408   5.538   6.190  1.00 82.94           H  
ATOM   2520  CA  GLY A 156     -18.684   4.996   4.564  1.00 82.94           C  
ATOM   2521  HA2 GLY A 156     -18.406   4.201   3.873  1.00 82.94           H  
ATOM   2522  HA3 GLY A 156     -19.344   4.582   5.326  1.00 82.94           H  
ATOM   2523  C   GLY A 156     -19.439   6.084   3.800  1.00 82.94           C  
ATOM   2524  O   GLY A 156     -19.463   7.245   4.209  1.00 82.94           O  
ATOM   2525  N   LEU A 157     -20.076   5.696   2.696  1.00 86.15           N  
ATOM   2526  H   LEU A 157     -20.040   4.719   2.442  1.00 86.15           H  
ATOM   2527  CA  LEU A 157     -20.906   6.592   1.883  1.00 86.15           C  
ATOM   2528  HA  LEU A 157     -20.379   7.533   1.722  1.00 86.15           H  
ATOM   2529  C   LEU A 157     -22.229   6.934   2.574  1.00 86.15           C  
ATOM   2530  CB  LEU A 157     -21.196   5.915   0.533  1.00 86.15           C  
ATOM   2531  HB2 LEU A 157     -21.896   6.538  -0.024  1.00 86.15           H  
ATOM   2532  HB3 LEU A 157     -21.687   4.961   0.726  1.00 86.15           H  
ATOM   2533  O   LEU A 157     -22.853   7.947   2.264  1.00 86.15           O  
ATOM   2534  CG  LEU A 157     -19.960   5.665  -0.345  1.00 86.15           C  
ATOM   2535  HG  LEU A 157     -19.234   5.063   0.201  1.00 86.15           H  
ATOM   2536  CD1 LEU A 157     -20.381   4.885  -1.591  1.00 86.15           C  
ATOM   2537 HD11 LEU A 157     -19.506   4.684  -2.210  1.00 86.15           H  
ATOM   2538 HD12 LEU A 157     -20.830   3.937  -1.296  1.00 86.15           H  
ATOM   2539 HD13 LEU A 157     -21.103   5.463  -2.167  1.00 86.15           H  
ATOM   2540  CD2 LEU A 157     -19.297   6.970  -0.787  1.00 86.15           C  
ATOM   2541 HD21 LEU A 157     -20.022   7.614  -1.285  1.00 86.15           H  
ATOM   2542 HD22 LEU A 157     -18.476   6.754  -1.471  1.00 86.15           H  
ATOM   2543 HD23 LEU A 157     -18.883   7.488   0.078  1.00 86.15           H  
ATOM   2544  N   TYR A 158     -22.660   6.073   3.495  1.00 87.92           N  
ATOM   2545  H   TYR A 158     -22.063   5.293   3.730  1.00 87.92           H  
ATOM   2546  CA  TYR A 158     -23.956   6.152   4.146  1.00 87.92           C  
ATOM   2547  HA  TYR A 158     -24.493   7.007   3.736  1.00 87.92           H  
ATOM   2548  C   TYR A 158     -23.783   6.324   5.655  1.00 87.92           C  
ATOM   2549  CB  TYR A 158     -24.777   4.907   3.809  1.00 87.92           C  
ATOM   2550  HB2 TYR A 158     -24.302   4.035   4.259  1.00 87.92           H  
ATOM   2551  HB3 TYR A 158     -25.768   5.010   4.253  1.00 87.92           H  
ATOM   2552  O   TYR A 158     -23.003   5.587   6.267  1.00 87.92           O  
ATOM   2553  CG  TYR A 158     -24.933   4.685   2.319  1.00 87.92           C  
ATOM   2554  CD1 TYR A 158     -25.814   5.492   1.576  1.00 87.92           C  
ATOM   2555  HD1 TYR A 158     -26.397   6.251   2.076  1.00 87.92           H  
ATOM   2556  CD2 TYR A 158     -24.151   3.712   1.669  1.00 87.92           C  
ATOM   2557  HD2 TYR A 158     -23.446   3.125   2.240  1.00 87.92           H  
ATOM   2558  CE1 TYR A 158     -25.924   5.319   0.183  1.00 87.92           C  
ATOM   2559  HE1 TYR A 158     -26.598   5.942  -0.385  1.00 87.92           H  
ATOM   2560  CE2 TYR A 158     -24.263   3.528   0.279  1.00 87.92           C  
ATOM   2561  HE2 TYR A 158     -23.666   2.789  -0.234  1.00 87.92           H  
ATOM   2562  OH  TYR A 158     -25.248   4.156  -1.807  1.00 87.92           O  
ATOM   2563  HH  TYR A 158     -25.871   4.773  -2.198  1.00 87.92           H  
ATOM   2564  CZ  TYR A 158     -25.150   4.332  -0.464  1.00 87.92           C  
ATOM   2565  N   PRO A 159     -24.498   7.277   6.271  1.00 87.89           N  
ATOM   2566  CA  PRO A 159     -24.475   7.447   7.714  1.00 87.89           C  
ATOM   2567  HA  PRO A 159     -23.447   7.447   8.077  1.00 87.89           H  
ATOM   2568  C   PRO A 159     -25.242   6.312   8.413  1.00 87.89           C  
ATOM   2569  CB  PRO A 159     -25.083   8.831   7.928  1.00 87.89           C  
ATOM   2570  HB2 PRO A 159     -25.504   8.955   8.926  1.00 87.89           H  
ATOM   2571  HB3 PRO A 159     -24.320   9.591   7.761  1.00 87.89           H  
ATOM   2572  O   PRO A 159     -26.023   5.591   7.786  1.00 87.89           O  
ATOM   2573  CG  PRO A 159     -26.134   8.917   6.824  1.00 87.89           C  
ATOM   2574  HG2 PRO A 159     -26.402   9.949   6.595  1.00 87.89           H  
ATOM   2575  HG3 PRO A 159     -27.014   8.339   7.105  1.00 87.89           H  
ATOM   2576  CD  PRO A 159     -25.402   8.247   5.661  1.00 87.89           C  
ATOM   2577  HD2 PRO A 159     -26.113   7.773   4.984  1.00 87.89           H  
ATOM   2578  HD3 PRO A 159     -24.817   8.990   5.120  1.00 87.89           H  
ATOM   2579  N   ALA A 160     -25.032   6.165   9.722  1.00 86.98           N  
ATOM   2580  H   ALA A 160     -24.462   6.852  10.194  1.00 86.98           H  
ATOM   2581  CA  ALA A 160     -25.588   5.083  10.537  1.00 86.98           C  
ATOM   2582  HA  ALA A 160     -25.154   4.136  10.215  1.00 86.98           H  
ATOM   2583  C   ALA A 160     -27.121   4.963  10.436  1.00 86.98           C  
ATOM   2584  CB  ALA A 160     -25.170   5.351  11.984  1.00 86.98           C  
ATOM   2585  HB1 ALA A 160     -25.628   6.274  12.339  1.00 86.98           H  
ATOM   2586  HB2 ALA A 160     -24.086   5.448  12.043  1.00 86.98           H  
ATOM   2587  HB3 ALA A 160     -25.501   4.527  12.617  1.00 86.98           H  
ATOM   2588  O   ALA A 160     -27.664   3.863  10.446  1.00 86.98           O  
ATOM   2589  N   GLU A 161     -27.815   6.089  10.277  1.00 87.94           N  
ATOM   2590  H   GLU A 161     -27.308   6.962  10.282  1.00 87.94           H  
ATOM   2591  CA  GLU A 161     -29.274   6.175  10.191  1.00 87.94           C  
ATOM   2592  HA  GLU A 161     -29.712   5.580  10.993  1.00 87.94           H  
ATOM   2593  C   GLU A 161     -29.836   5.629   8.869  1.00 87.94           C  
ATOM   2594  CB  GLU A 161     -29.723   7.640  10.363  1.00 87.94           C  
ATOM   2595  HB2 GLU A 161     -29.402   8.225   9.502  1.00 87.94           H  
ATOM   2596  HB3 GLU A 161     -30.813   7.651  10.366  1.00 87.94           H  
ATOM   2597  O   GLU A 161     -31.039   5.409   8.752  1.00 87.94           O  
ATOM   2598  CG  GLU A 161     -29.258   8.329  11.662  1.00 87.94           C  
ATOM   2599  HG2 GLU A 161     -29.860   9.228  11.796  1.00 87.94           H  
ATOM   2600  HG3 GLU A 161     -29.470   7.667  12.502  1.00 87.94           H  
ATOM   2601  CD  GLU A 161     -27.773   8.742  11.684  1.00 87.94           C  
ATOM   2602  OE1 GLU A 161     -27.254   9.010  12.788  1.00 87.94           O  
ATOM   2603  OE2 GLU A 161     -27.141   8.758  10.603  1.00 87.94           O  
ATOM   2604  N   SER A 162     -28.983   5.406   7.863  1.00 88.91           N  
ATOM   2605  H   SER A 162     -27.997   5.536   8.039  1.00 88.91           H  
ATOM   2606  CA  SER A 162     -29.398   4.814   6.582  1.00 88.91           C  
ATOM   2607  HA  SER A 162     -30.348   5.254   6.278  1.00 88.91           H  
ATOM   2608  C   SER A 162     -29.607   3.301   6.665  1.00 88.91           C  
ATOM   2609  CB  SER A 162     -28.366   5.112   5.497  1.00 88.91           C  
ATOM   2610  HB2 SER A 162     -27.413   4.659   5.771  1.00 88.91           H  
ATOM   2611  HB3 SER A 162     -28.698   4.694   4.547  1.00 88.91           H  
ATOM   2612  O   SER A 162     -30.149   2.705   5.730  1.00 88.91           O  
ATOM   2613  OG  SER A 162     -28.214   6.510   5.364  1.00 88.91           O  
ATOM   2614  HG  SER A 162     -27.994   6.839   6.239  1.00 88.91           H  
ATOM   2615  N   PHE A 163     -29.174   2.676   7.763  1.00 91.82           N  
ATOM   2616  H   PHE A 163     -28.805   3.227   8.525  1.00 91.82           H  
ATOM   2617  CA  PHE A 163     -29.256   1.238   7.959  1.00 91.82           C  
ATOM   2618  HA  PHE A 163     -29.402   0.783   6.979  1.00 91.82           H  
ATOM   2619  C   PHE A 163     -30.464   0.863   8.822  1.00 91.82           C  
ATOM   2620  CB  PHE A 163     -27.931   0.698   8.511  1.00 91.82           C  
ATOM   2621  HB2 PHE A 163     -27.753   1.128   9.497  1.00 91.82           H  
ATOM   2622  HB3 PHE A 163     -28.016  -0.382   8.634  1.00 91.82           H  
ATOM   2623  O   PHE A 163     -30.804   1.543   9.787  1.00 91.82           O  
ATOM   2624  CG  PHE A 163     -26.747   0.996   7.608  1.00 91.82           C  
ATOM   2625  CD1 PHE A 163     -26.447   0.156   6.519  1.00 91.82           C  
ATOM   2626  HD1 PHE A 163     -27.049  -0.723   6.337  1.00 91.82           H  
ATOM   2627  CD2 PHE A 163     -25.975   2.150   7.825  1.00 91.82           C  
ATOM   2628  HD2 PHE A 163     -26.215   2.813   8.643  1.00 91.82           H  
ATOM   2629  CE1 PHE A 163     -25.379   0.466   5.658  1.00 91.82           C  
ATOM   2630  HE1 PHE A 163     -25.154  -0.181   4.823  1.00 91.82           H  
ATOM   2631  CE2 PHE A 163     -24.922   2.472   6.957  1.00 91.82           C  
ATOM   2632  HE2 PHE A 163     -24.365   3.385   7.105  1.00 91.82           H  
ATOM   2633  CZ  PHE A 163     -24.621   1.628   5.879  1.00 91.82           C  
ATOM   2634  HZ  PHE A 163     -23.809   1.892   5.218  1.00 91.82           H  
ATOM   2635  N   ASN A 164     -31.115  -0.247   8.482  1.00 92.11           N  
ATOM   2636  H   ASN A 164     -30.742  -0.798   7.722  1.00 92.11           H  
ATOM   2637  CA  ASN A 164     -32.289  -0.757   9.201  1.00 92.11           C  
ATOM   2638  HA  ASN A 164     -32.899   0.092   9.507  1.00 92.11           H  
ATOM   2639  C   ASN A 164     -31.932  -1.511  10.497  1.00 92.11           C  
ATOM   2640  CB  ASN A 164     -33.124  -1.610   8.232  1.00 92.11           C  
ATOM   2641  HB2 ASN A 164     -34.011  -1.977   8.747  1.00 92.11           H  
ATOM   2642  HB3 ASN A 164     -33.453  -0.982   7.404  1.00 92.11           H  
ATOM   2643  O   ASN A 164     -32.814  -1.816  11.300  1.00 92.11           O  
ATOM   2644  CG  ASN A 164     -32.379  -2.808   7.665  1.00 92.11           C  
ATOM   2645  ND2 ASN A 164     -32.889  -3.365   6.596  1.00 92.11           N  
ATOM   2646 HD21 ASN A 164     -32.380  -4.123   6.165  1.00 92.11           H  
ATOM   2647 HD22 ASN A 164     -33.756  -3.034   6.196  1.00 92.11           H  
ATOM   2648  OD1 ASN A 164     -31.336  -3.224   8.145  1.00 92.11           O  
ATOM   2649  N   LYS A 165     -30.643  -1.791  10.718  1.00 91.97           N  
ATOM   2650  H   LYS A 165     -29.989  -1.508  10.002  1.00 91.97           H  
ATOM   2651  CA  LYS A 165     -30.111  -2.440  11.916  1.00 91.97           C  
ATOM   2652  HA  LYS A 165     -30.957  -2.768  12.520  1.00 91.97           H  
ATOM   2653  C   LYS A 165     -29.271  -1.440  12.717  1.00 91.97           C  
ATOM   2654  CB  LYS A 165     -29.310  -3.679  11.491  1.00 91.97           C  
ATOM   2655  HB2 LYS A 165     -29.913  -4.249  10.784  1.00 91.97           H  
ATOM   2656  HB3 LYS A 165     -28.395  -3.367  10.990  1.00 91.97           H  
ATOM   2657  O   LYS A 165     -28.441  -0.755  12.121  1.00 91.97           O  
ATOM   2658  CG  LYS A 165     -28.959  -4.585  12.680  1.00 91.97           C  
ATOM   2659  HG2 LYS A 165     -29.869  -4.795  13.241  1.00 91.97           H  
ATOM   2660  HG3 LYS A 165     -28.241  -4.085  13.330  1.00 91.97           H  
ATOM   2661  CD  LYS A 165     -28.376  -5.917  12.196  1.00 91.97           C  
ATOM   2662  HD2 LYS A 165     -29.075  -6.358  11.485  1.00 91.97           H  
ATOM   2663  HD3 LYS A 165     -27.425  -5.741  11.693  1.00 91.97           H  
ATOM   2664  CE  LYS A 165     -28.180  -6.868  13.383  1.00 91.97           C  
ATOM   2665  HE2 LYS A 165     -29.026  -6.750  14.059  1.00 91.97           H  
ATOM   2666  HE3 LYS A 165     -27.279  -6.578  13.924  1.00 91.97           H  
ATOM   2667  NZ  LYS A 165     -28.103  -8.283  12.935  1.00 91.97           N  
ATOM   2668  HZ1 LYS A 165     -27.331  -8.422  12.300  1.00 91.97           H  
ATOM   2669  HZ2 LYS A 165     -28.946  -8.553  12.448  1.00 91.97           H  
ATOM   2670  HZ3 LYS A 165     -27.978  -8.905  13.721  1.00 91.97           H  
ATOM   2671  N   PRO A 166     -29.433  -1.357  14.052  1.00 93.02           N  
ATOM   2672  CA  PRO A 166     -28.577  -0.510  14.873  1.00 93.02           C  
ATOM   2673  HA  PRO A 166     -28.618   0.517  14.512  1.00 93.02           H  
ATOM   2674  C   PRO A 166     -27.126  -0.996  14.830  1.00 93.02           C  
ATOM   2675  CB  PRO A 166     -29.158  -0.579  16.288  1.00 93.02           C  
ATOM   2676  HB2 PRO A 166     -28.390  -0.494  17.057  1.00 93.02           H  
ATOM   2677  HB3 PRO A 166     -29.906   0.204  16.409  1.00 93.02           H  
ATOM   2678  O   PRO A 166     -26.870  -2.204  14.802  1.00 93.02           O  
ATOM   2679  CG  PRO A 166     -29.843  -1.946  16.319  1.00 93.02           C  
ATOM   2680  HG2 PRO A 166     -29.105  -2.722  16.523  1.00 93.02           H  
ATOM   2681  HG3 PRO A 166     -30.649  -1.979  17.051  1.00 93.02           H  
ATOM   2682  CD  PRO A 166     -30.367  -2.096  14.892  1.00 93.02           C  
ATOM   2683  HD2 PRO A 166     -31.356  -1.645  14.811  1.00 93.02           H  
ATOM   2684  HD3 PRO A 166     -30.413  -3.152  14.628  1.00 93.02           H  
ATOM   2685  N   LEU A 167     -26.189  -0.046  14.877  1.00 94.34           N  
ATOM   2686  H   LEU A 167     -26.483   0.920  14.884  1.00 94.34           H  
ATOM   2687  CA  LEU A 167     -24.759  -0.334  14.958  1.00 94.34           C  
ATOM   2688  HA  LEU A 167     -24.470  -0.898  14.071  1.00 94.34           H  
ATOM   2689  C   LEU A 167     -24.441  -1.203  16.184  1.00 94.34           C  
ATOM   2690  CB  LEU A 167     -23.943   0.968  15.006  1.00 94.34           C  
ATOM   2691  HB2 LEU A 167     -24.186   1.491  15.931  1.00 94.34           H  
ATOM   2692  HB3 LEU A 167     -22.888   0.697  15.051  1.00 94.34           H  
ATOM   2693  O   LEU A 167     -25.074  -1.088  17.234  1.00 94.34           O  
ATOM   2694  CG  LEU A 167     -24.147   1.941  13.831  1.00 94.34           C  
ATOM   2695  HG  LEU A 167     -25.180   2.288  13.823  1.00 94.34           H  
ATOM   2696  CD1 LEU A 167     -23.231   3.144  14.059  1.00 94.34           C  
ATOM   2697 HD11 LEU A 167     -22.225   2.812  14.318  1.00 94.34           H  
ATOM   2698 HD12 LEU A 167     -23.623   3.755  14.873  1.00 94.34           H  
ATOM   2699 HD13 LEU A 167     -23.165   3.749  13.155  1.00 94.34           H  
ATOM   2700  CD2 LEU A 167     -23.832   1.336  12.464  1.00 94.34           C  
ATOM   2701 HD21 LEU A 167     -24.454   0.460  12.279  1.00 94.34           H  
ATOM   2702 HD22 LEU A 167     -22.778   1.065  12.418  1.00 94.34           H  
ATOM   2703 HD23 LEU A 167     -24.038   2.069  11.683  1.00 94.34           H  
ATOM   2704  N   GLN A 168     -23.452  -2.077  16.038  1.00 94.79           N  
ATOM   2705  H   GLN A 168     -22.902  -2.033  15.193  1.00 94.79           H  
ATOM   2706  CA  GLN A 168     -23.054  -3.037  17.065  1.00 94.79           C  
ATOM   2707  HA  GLN A 168     -23.926  -3.287  17.669  1.00 94.79           H  
ATOM   2708  C   GLN A 168     -22.002  -2.452  18.007  1.00 94.79           C  
ATOM   2709  CB  GLN A 168     -22.540  -4.327  16.411  1.00 94.79           C  
ATOM   2710  HB2 GLN A 168     -22.302  -5.056  17.185  1.00 94.79           H  
ATOM   2711  HB3 GLN A 168     -21.626  -4.105  15.860  1.00 94.79           H  
ATOM   2712  O   GLN A 168     -21.222  -1.576  17.632  1.00 94.79           O  
ATOM   2713  CG  GLN A 168     -23.559  -4.938  15.445  1.00 94.79           C  
ATOM   2714  HG2 GLN A 168     -23.731  -4.233  14.632  1.00 94.79           H  
ATOM   2715  HG3 GLN A 168     -23.116  -5.830  15.001  1.00 94.79           H  
ATOM   2716  CD  GLN A 168     -24.882  -5.309  16.114  1.00 94.79           C  
ATOM   2717  NE2 GLN A 168     -26.015  -4.825  15.653  1.00 94.79           N  
ATOM   2718 HE21 GLN A 168     -26.791  -4.983  16.281  1.00 94.79           H  
ATOM   2719 HE22 GLN A 168     -26.028  -4.003  15.066  1.00 94.79           H  
ATOM   2720  OE1 GLN A 168     -24.936  -6.042  17.080  1.00 94.79           O  
ATOM   2721  N   ASP A 169     -21.942  -2.983  19.230  1.00 94.48           N  
ATOM   2722  H   ASP A 169     -22.569  -3.739  19.463  1.00 94.48           H  
ATOM   2723  CA  ASP A 169     -20.879  -2.654  20.180  1.00 94.48           C  
ATOM   2724  HA  ASP A 169     -20.700  -1.579  20.144  1.00 94.48           H  
ATOM   2725  C   ASP A 169     -19.572  -3.360  19.789  1.00 94.48           C  
ATOM   2726  CB  ASP A 169     -21.314  -2.993  21.618  1.00 94.48           C  
ATOM   2727  HB2 ASP A 169     -21.556  -4.054  21.679  1.00 94.48           H  
ATOM   2728  HB3 ASP A 169     -22.216  -2.428  21.856  1.00 94.48           H  
ATOM   2729  O   ASP A 169     -19.340  -4.524  20.110  1.00 94.48           O  
ATOM   2730  CG  ASP A 169     -20.239  -2.669  22.668  1.00 94.48           C  
ATOM   2731  OD1 ASP A 169     -19.229  -2.013  22.318  1.00 94.48           O  
ATOM   2732  OD2 ASP A 169     -20.407  -3.086  23.847  1.00 94.48           O  
ATOM   2733  N   THR A 170     -18.682  -2.631  19.120  1.00 94.98           N  
ATOM   2734  H   THR A 170     -18.964  -1.716  18.799  1.00 94.98           H  
ATOM   2735  CA  THR A 170     -17.376  -3.138  18.675  1.00 94.98           C  
ATOM   2736  HA  THR A 170     -17.480  -4.193  18.422  1.00 94.98           H  
ATOM   2737  C   THR A 170     -16.286  -3.053  19.752  1.00 94.98           C  
ATOM   2738  CB  THR A 170     -16.925  -2.398  17.409  1.00 94.98           C  
ATOM   2739  HB  THR A 170     -15.967  -2.800  17.078  1.00 94.98           H  
ATOM   2740  O   THR A 170     -15.116  -3.291  19.457  1.00 94.98           O  
ATOM   2741  CG2 THR A 170     -17.905  -2.529  16.247  1.00 94.98           C  
ATOM   2742 HG21 THR A 170     -17.540  -1.932  15.412  1.00 94.98           H  
ATOM   2743 HG22 THR A 170     -18.892  -2.162  16.530  1.00 94.98           H  
ATOM   2744 HG23 THR A 170     -17.980  -3.572  15.940  1.00 94.98           H  
ATOM   2745  OG1 THR A 170     -16.785  -1.019  17.678  1.00 94.98           O  
ATOM   2746  HG1 THR A 170     -16.057  -0.910  18.295  1.00 94.98           H  
ATOM   2747  N   THR A 171     -16.612  -2.648  20.988  1.00 92.72           N  
ATOM   2748  H   THR A 171     -17.581  -2.451  21.196  1.00 92.72           H  
ATOM   2749  CA  THR A 171     -15.597  -2.382  22.029  1.00 92.72           C  
ATOM   2750  HA  THR A 171     -14.714  -1.957  21.551  1.00 92.72           H  
ATOM   2751  C   THR A 171     -15.123  -3.638  22.755  1.00 92.72           C  
ATOM   2752  CB  THR A 171     -16.082  -1.360  23.068  1.00 92.72           C  
ATOM   2753  HB  THR A 171     -15.253  -1.160  23.748  1.00 92.72           H  
ATOM   2754  O   THR A 171     -13.994  -3.679  23.242  1.00 92.72           O  
ATOM   2755  CG2 THR A 171     -16.500  -0.030  22.443  1.00 92.72           C  
ATOM   2756 HG21 THR A 171     -17.372  -0.167  21.803  1.00 92.72           H  
ATOM   2757 HG22 THR A 171     -16.753   0.674  23.235  1.00 92.72           H  
ATOM   2758 HG23 THR A 171     -15.679   0.374  21.852  1.00 92.72           H  
ATOM   2759  OG1 THR A 171     -17.154  -1.858  23.833  1.00 92.72           O  
ATOM   2760  HG1 THR A 171     -17.943  -1.858  23.286  1.00 92.72           H  
ATOM   2761  N   LYS A 172     -15.968  -4.673  22.828  1.00 91.93           N  
ATOM   2762  H   LYS A 172     -16.883  -4.536  22.422  1.00 91.93           H  
ATOM   2763  CA  LYS A 172     -15.696  -5.898  23.601  1.00 91.93           C  
ATOM   2764  HA  LYS A 172     -14.934  -5.696  24.354  1.00 91.93           H  
ATOM   2765  C   LYS A 172     -15.157  -7.038  22.751  1.00 91.93           C  
ATOM   2766  CB  LYS A 172     -16.979  -6.358  24.301  1.00 91.93           C  
ATOM   2767  HB2 LYS A 172     -16.792  -7.319  24.781  1.00 91.93           H  
ATOM   2768  HB3 LYS A 172     -17.761  -6.495  23.554  1.00 91.93           H  
ATOM   2769  O   LYS A 172     -14.310  -7.802  23.207  1.00 91.93           O  
ATOM   2770  CG  LYS A 172     -17.456  -5.365  25.364  1.00 91.93           C  
ATOM   2771  HG2 LYS A 172     -17.623  -4.388  24.912  1.00 91.93           H  
ATOM   2772  HG3 LYS A 172     -16.701  -5.274  26.145  1.00 91.93           H  
ATOM   2773  CD  LYS A 172     -18.767  -5.866  25.976  1.00 91.93           C  
ATOM   2774  HD2 LYS A 172     -18.579  -6.778  26.543  1.00 91.93           H  
ATOM   2775  HD3 LYS A 172     -19.466  -6.095  25.172  1.00 91.93           H  
ATOM   2776  CE  LYS A 172     -19.353  -4.796  26.899  1.00 91.93           C  
ATOM   2777  HE2 LYS A 172     -19.529  -5.226  27.885  1.00 91.93           H  
ATOM   2778  HE3 LYS A 172     -18.628  -3.988  26.998  1.00 91.93           H  
ATOM   2779  NZ  LYS A 172     -20.611  -4.261  26.334  1.00 91.93           N  
ATOM   2780  HZ1 LYS A 172     -21.302  -4.979  26.170  1.00 91.93           H  
ATOM   2781  HZ2 LYS A 172     -20.432  -3.853  25.427  1.00 91.93           H  
ATOM   2782  HZ3 LYS A 172     -20.999  -3.510  26.886  1.00 91.93           H  
ATOM   2783  N   LYS A 173     -15.689  -7.186  21.541  1.00 96.18           N  
ATOM   2784  H   LYS A 173     -16.338  -6.483  21.217  1.00 96.18           H  
ATOM   2785  CA  LYS A 173     -15.413  -8.302  20.638  1.00 96.18           C  
ATOM   2786  HA  LYS A 173     -14.481  -8.792  20.920  1.00 96.18           H  
ATOM   2787  C   LYS A 173     -15.247  -7.799  19.217  1.00 96.18           C  
ATOM   2788  CB  LYS A 173     -16.555  -9.321  20.707  1.00 96.18           C  
ATOM   2789  HB2 LYS A 173     -16.460 -10.004  19.863  1.00 96.18           H  
ATOM   2790  HB3 LYS A 173     -17.511  -8.806  20.615  1.00 96.18           H  
ATOM   2791  O   LYS A 173     -15.810  -6.776  18.839  1.00 96.18           O  
ATOM   2792  CG  LYS A 173     -16.522 -10.143  22.003  1.00 96.18           C  
ATOM   2793  HG2 LYS A 173     -16.605  -9.498  22.877  1.00 96.18           H  
ATOM   2794  HG3 LYS A 173     -15.583 -10.695  22.046  1.00 96.18           H  
ATOM   2795  CD  LYS A 173     -17.696 -11.119  21.981  1.00 96.18           C  
ATOM   2796  HD2 LYS A 173     -17.777 -11.522  20.972  1.00 96.18           H  
ATOM   2797  HD3 LYS A 173     -18.622 -10.586  22.196  1.00 96.18           H  
ATOM   2798  CE  LYS A 173     -17.507 -12.275  22.961  1.00 96.18           C  
ATOM   2799  HE2 LYS A 173     -16.452 -12.549  22.977  1.00 96.18           H  
ATOM   2800  HE3 LYS A 173     -17.803 -11.958  23.961  1.00 96.18           H  
ATOM   2801  NZ  LYS A 173     -18.308 -13.428  22.489  1.00 96.18           N  
ATOM   2802  HZ1 LYS A 173     -18.175 -14.246  23.066  1.00 96.18           H  
ATOM   2803  HZ2 LYS A 173     -19.287 -13.185  22.436  1.00 96.18           H  
ATOM   2804  HZ3 LYS A 173     -18.022 -13.659  21.548  1.00 96.18           H  
ATOM   2805  N   VAL A 174     -14.479  -8.549  18.438  1.00 98.06           N  
ATOM   2806  H   VAL A 174     -14.097  -9.402  18.822  1.00 98.06           H  
ATOM   2807  CA  VAL A 174     -14.415  -8.348  16.993  1.00 98.06           C  
ATOM   2808  HA  VAL A 174     -14.320  -7.283  16.782  1.00 98.06           H  
ATOM   2809  C   VAL A 174     -15.726  -8.839  16.388  1.00 98.06           C  
ATOM   2810  CB  VAL A 174     -13.199  -9.069  16.394  1.00 98.06           C  
ATOM   2811  HB  VAL A 174     -13.238 -10.122  16.673  1.00 98.06           H  
ATOM   2812  O   VAL A 174     -16.132  -9.978  16.626  1.00 98.06           O  
ATOM   2813  CG1 VAL A 174     -13.172  -8.977  14.863  1.00 98.06           C  
ATOM   2814 HG11 VAL A 174     -14.004  -9.539  14.439  1.00 98.06           H  
ATOM   2815 HG12 VAL A 174     -13.253  -7.939  14.541  1.00 98.06           H  
ATOM   2816 HG13 VAL A 174     -12.247  -9.403  14.476  1.00 98.06           H  
ATOM   2817  CG2 VAL A 174     -11.899  -8.492  16.971  1.00 98.06           C  
ATOM   2818 HG21 VAL A 174     -11.802  -8.775  18.019  1.00 98.06           H  
ATOM   2819 HG22 VAL A 174     -11.040  -8.884  16.426  1.00 98.06           H  
ATOM   2820 HG23 VAL A 174     -11.908  -7.404  16.900  1.00 98.06           H  
ATOM   2821  N   ILE A 175     -16.385  -7.989  15.610  1.00 98.14           N  
ATOM   2822  H   ILE A 175     -15.980  -7.083  15.421  1.00 98.14           H  
ATOM   2823  CA  ILE A 175     -17.638  -8.351  14.945  1.00 98.14           C  
ATOM   2824  HA  ILE A 175     -18.175  -9.071  15.564  1.00 98.14           H  
ATOM   2825  C   ILE A 175     -17.314  -9.030  13.616  1.00 98.14           C  
ATOM   2826  CB  ILE A 175     -18.549  -7.119  14.773  1.00 98.14           C  
ATOM   2827  HB  ILE A 175     -18.040  -6.415  14.115  1.00 98.14           H  
ATOM   2828  O   ILE A 175     -16.520  -8.509  12.837  1.00 98.14           O  
ATOM   2829  CG1 ILE A 175     -18.833  -6.381  16.103  1.00 98.14           C  
ATOM   2830 HG12 ILE A 175     -19.518  -5.557  15.905  1.00 98.14           H  
ATOM   2831 HG13 ILE A 175     -17.905  -5.943  16.471  1.00 98.14           H  
ATOM   2832  CG2 ILE A 175     -19.869  -7.510  14.086  1.00 98.14           C  
ATOM   2833 HG21 ILE A 175     -20.357  -8.316  14.635  1.00 98.14           H  
ATOM   2834 HG22 ILE A 175     -20.535  -6.648  14.046  1.00 98.14           H  
ATOM   2835 HG23 ILE A 175     -19.680  -7.842  13.065  1.00 98.14           H  
ATOM   2836  CD1 ILE A 175     -19.426  -7.239  17.228  1.00 98.14           C  
ATOM   2837 HD11 ILE A 175     -19.675  -6.598  18.073  1.00 98.14           H  
ATOM   2838 HD12 ILE A 175     -20.334  -7.743  16.895  1.00 98.14           H  
ATOM   2839 HD13 ILE A 175     -18.690  -7.971  17.560  1.00 98.14           H  
ATOM   2840  N   VAL A 176     -17.933 -10.175  13.340  1.00 98.19           N  
ATOM   2841  H   VAL A 176     -18.552 -10.560  14.039  1.00 98.19           H  
ATOM   2842  CA  VAL A 176     -17.820 -10.888  12.062  1.00 98.19           C  
ATOM   2843  HA  VAL A 176     -17.126 -10.358  11.410  1.00 98.19           H  
ATOM   2844  C   VAL A 176     -19.190 -10.889  11.391  1.00 98.19           C  
ATOM   2845  CB  VAL A 176     -17.266 -12.314  12.245  1.00 98.19           C  
ATOM   2846  HB  VAL A 176     -17.990 -12.912  12.798  1.00 98.19           H  
ATOM   2847  O   VAL A 176     -20.110 -11.568  11.840  1.00 98.19           O  
ATOM   2848  CG1 VAL A 176     -17.013 -12.977  10.884  1.00 98.19           C  
ATOM   2849 HG11 VAL A 176     -16.291 -12.397  10.309  1.00 98.19           H  
ATOM   2850 HG12 VAL A 176     -16.626 -13.985  11.028  1.00 98.19           H  
ATOM   2851 HG13 VAL A 176     -17.942 -13.046  10.318  1.00 98.19           H  
ATOM   2852  CG2 VAL A 176     -15.944 -12.329  13.028  1.00 98.19           C  
ATOM   2853 HG21 VAL A 176     -15.578 -13.353  13.107  1.00 98.19           H  
ATOM   2854 HG22 VAL A 176     -16.100 -11.938  14.033  1.00 98.19           H  
ATOM   2855 HG23 VAL A 176     -15.199 -11.720  12.518  1.00 98.19           H  
ATOM   2856  N   LEU A 177     -19.332 -10.106  10.327  1.00 97.99           N  
ATOM   2857  H   LEU A 177     -18.511  -9.624   9.989  1.00 97.99           H  
ATOM   2858  CA  LEU A 177     -20.529 -10.027   9.500  1.00 97.99           C  
ATOM   2859  HA  LEU A 177     -21.409 -10.224  10.113  1.00 97.99           H  
ATOM   2860  C   LEU A 177     -20.455 -11.092   8.407  1.00 97.99           C  
ATOM   2861  CB  LEU A 177     -20.657  -8.622   8.886  1.00 97.99           C  
ATOM   2862  HB2 LEU A 177     -21.570  -8.589   8.292  1.00 97.99           H  
ATOM   2863  HB3 LEU A 177     -19.815  -8.461   8.212  1.00 97.99           H  
ATOM   2864  O   LEU A 177     -19.572 -11.045   7.549  1.00 97.99           O  
ATOM   2865  CG  LEU A 177     -20.680  -7.467   9.899  1.00 97.99           C  
ATOM   2866  HG  LEU A 177     -19.749  -7.456  10.466  1.00 97.99           H  
ATOM   2867  CD1 LEU A 177     -20.792  -6.147   9.147  1.00 97.99           C  
ATOM   2868 HD11 LEU A 177     -21.729  -6.110   8.590  1.00 97.99           H  
ATOM   2869 HD12 LEU A 177     -19.962  -6.054   8.447  1.00 97.99           H  
ATOM   2870 HD13 LEU A 177     -20.736  -5.319   9.853  1.00 97.99           H  
ATOM   2871  CD2 LEU A 177     -21.851  -7.564  10.876  1.00 97.99           C  
ATOM   2872 HD21 LEU A 177     -21.866  -6.684  11.519  1.00 97.99           H  
ATOM   2873 HD22 LEU A 177     -21.712  -8.441  11.507  1.00 97.99           H  
ATOM   2874 HD23 LEU A 177     -22.792  -7.643  10.331  1.00 97.99           H  
ATOM   2875  N   VAL A 178     -21.401 -12.027   8.429  1.00 97.80           N  
ATOM   2876  H   VAL A 178     -22.101 -11.985   9.156  1.00 97.80           H  
ATOM   2877  CA  VAL A 178     -21.475 -13.142   7.480  1.00 97.80           C  
ATOM   2878  HA  VAL A 178     -20.618 -13.109   6.807  1.00 97.80           H  
ATOM   2879  C   VAL A 178     -22.746 -13.013   6.660  1.00 97.80           C  
ATOM   2880  CB  VAL A 178     -21.449 -14.501   8.202  1.00 97.80           C  
ATOM   2881  HB  VAL A 178     -22.352 -14.609   8.802  1.00 97.80           H  
ATOM   2882  O   VAL A 178     -23.828 -12.941   7.230  1.00 97.80           O  
ATOM   2883  CG1 VAL A 178     -21.391 -15.650   7.187  1.00 97.80           C  
ATOM   2884 HG11 VAL A 178     -20.507 -15.544   6.559  1.00 97.80           H  
ATOM   2885 HG12 VAL A 178     -21.355 -16.602   7.717  1.00 97.80           H  
ATOM   2886 HG13 VAL A 178     -22.281 -15.647   6.558  1.00 97.80           H  
ATOM   2887  CG2 VAL A 178     -20.243 -14.637   9.138  1.00 97.80           C  
ATOM   2888 HG21 VAL A 178     -20.285 -13.872   9.913  1.00 97.80           H  
ATOM   2889 HG22 VAL A 178     -19.312 -14.530   8.580  1.00 97.80           H  
ATOM   2890 HG23 VAL A 178     -20.266 -15.614   9.620  1.00 97.80           H  
ATOM   2891  N   GLY A 179     -22.643 -13.019   5.336  1.00 95.96           N  
ATOM   2892  H   GLY A 179     -21.731 -13.049   4.905  1.00 95.96           H  
ATOM   2893  CA  GLY A 179     -23.826 -13.075   4.477  1.00 95.96           C  
ATOM   2894  HA2 GLY A 179     -24.563 -12.345   4.812  1.00 95.96           H  
ATOM   2895  HA3 GLY A 179     -24.268 -14.067   4.571  1.00 95.96           H  
ATOM   2896  C   GLY A 179     -23.514 -12.794   3.012  1.00 95.96           C  
ATOM   2897  O   GLY A 179     -22.442 -12.264   2.726  1.00 95.96           O  
ATOM   2898  N   PRO A 180     -24.430 -13.082   2.077  1.00 93.39           N  
ATOM   2899  CA  PRO A 180     -24.218 -12.890   0.642  1.00 93.39           C  
ATOM   2900  HA  PRO A 180     -23.479 -13.622   0.315  1.00 93.39           H  
ATOM   2901  C   PRO A 180     -23.738 -11.488   0.229  1.00 93.39           C  
ATOM   2902  CB  PRO A 180     -25.564 -13.223  -0.009  1.00 93.39           C  
ATOM   2903  HB2 PRO A 180     -26.183 -12.327  -0.061  1.00 93.39           H  
ATOM   2904  HB3 PRO A 180     -25.439 -13.657  -1.001  1.00 93.39           H  
ATOM   2905  O   PRO A 180     -23.840 -10.499   0.968  1.00 93.39           O  
ATOM   2906  CG  PRO A 180     -26.200 -14.213   0.965  1.00 93.39           C  
ATOM   2907  HG2 PRO A 180     -25.818 -15.215   0.769  1.00 93.39           H  
ATOM   2908  HG3 PRO A 180     -27.288 -14.198   0.905  1.00 93.39           H  
ATOM   2909  CD  PRO A 180     -25.706 -13.739   2.328  1.00 93.39           C  
ATOM   2910  HD2 PRO A 180     -25.597 -14.598   2.989  1.00 93.39           H  
ATOM   2911  HD3 PRO A 180     -26.413 -13.032   2.763  1.00 93.39           H  
ATOM   2912  N   THR A 181     -23.208 -11.389  -0.992  1.00 92.93           N  
ATOM   2913  H   THR A 181     -23.158 -12.219  -1.565  1.00 92.93           H  
ATOM   2914  CA  THR A 181     -22.844 -10.098  -1.592  1.00 92.93           C  
ATOM   2915  HA  THR A 181     -22.173  -9.592  -0.898  1.00 92.93           H  
ATOM   2916  C   THR A 181     -24.075  -9.201  -1.783  1.00 92.93           C  
ATOM   2917  CB  THR A 181     -22.057 -10.279  -2.896  1.00 92.93           C  
ATOM   2918  HB  THR A 181     -21.223 -10.956  -2.707  1.00 92.93           H  
ATOM   2919  O   THR A 181     -25.203  -9.677  -1.880  1.00 92.93           O  
ATOM   2920  CG2 THR A 181     -22.889 -10.826  -4.057  1.00 92.93           C  
ATOM   2921 HG21 THR A 181     -23.674 -10.121  -4.330  1.00 92.93           H  
ATOM   2922 HG22 THR A 181     -22.244 -10.988  -4.921  1.00 92.93           H  
ATOM   2923 HG23 THR A 181     -23.342 -11.777  -3.778  1.00 92.93           H  
ATOM   2924  OG1 THR A 181     -21.538  -9.028  -3.277  1.00 92.93           O  
ATOM   2925  HG1 THR A 181     -20.815  -9.190  -3.888  1.00 92.93           H  
ATOM   2926  N   GLY A 182     -23.871  -7.883  -1.814  1.00 89.40           N  
ATOM   2927  H   GLY A 182     -22.911  -7.574  -1.878  1.00 89.40           H  
ATOM   2928  CA  GLY A 182     -24.941  -6.915  -2.088  1.00 89.40           C  
ATOM   2929  HA2 GLY A 182     -24.490  -5.983  -2.427  1.00 89.40           H  
ATOM   2930  HA3 GLY A 182     -25.557  -7.298  -2.901  1.00 89.40           H  
ATOM   2931  C   GLY A 182     -25.880  -6.585  -0.919  1.00 89.40           C  
ATOM   2932  O   GLY A 182     -26.726  -5.712  -1.068  1.00 89.40           O  
ATOM   2933  N   LEU A 183     -25.715  -7.188   0.265  1.00 92.95           N  
ATOM   2934  H   LEU A 183     -25.110  -7.996   0.299  1.00 92.95           H  
ATOM   2935  CA  LEU A 183     -26.556  -6.892   1.443  1.00 92.95           C  
ATOM   2936  HA  LEU A 183     -27.560  -6.652   1.091  1.00 92.95           H  
ATOM   2937  C   LEU A 183     -26.118  -5.653   2.247  1.00 92.95           C  
ATOM   2938  CB  LEU A 183     -26.668  -8.141   2.333  1.00 92.95           C  
ATOM   2939  HB2 LEU A 183     -25.684  -8.388   2.730  1.00 92.95           H  
ATOM   2940  HB3 LEU A 183     -27.317  -7.903   3.176  1.00 92.95           H  
ATOM   2941  O   LEU A 183     -26.703  -5.336   3.279  1.00 92.95           O  
ATOM   2942  CG  LEU A 183     -27.243  -9.383   1.627  1.00 92.95           C  
ATOM   2943  HG  LEU A 183     -26.543  -9.725   0.864  1.00 92.95           H  
ATOM   2944  CD1 LEU A 183     -27.418 -10.492   2.652  1.00 92.95           C  
ATOM   2945 HD11 LEU A 183     -26.458 -10.726   3.112  1.00 92.95           H  
ATOM   2946 HD12 LEU A 183     -28.123 -10.189   3.426  1.00 92.95           H  
ATOM   2947 HD13 LEU A 183     -27.809 -11.387   2.168  1.00 92.95           H  
ATOM   2948  CD2 LEU A 183     -28.600  -9.131   0.969  1.00 92.95           C  
ATOM   2949 HD21 LEU A 183     -28.991 -10.068   0.572  1.00 92.95           H  
ATOM   2950 HD22 LEU A 183     -28.501  -8.428   0.142  1.00 92.95           H  
ATOM   2951 HD23 LEU A 183     -29.302  -8.746   1.709  1.00 92.95           H  
ATOM   2952  N   GLY A 184     -25.084  -4.939   1.793  1.00 92.45           N  
ATOM   2953  H   GLY A 184     -24.707  -5.199   0.893  1.00 92.45           H  
ATOM   2954  CA  GLY A 184     -24.612  -3.702   2.427  1.00 92.45           C  
ATOM   2955  HA2 GLY A 184     -25.469  -3.136   2.792  1.00 92.45           H  
ATOM   2956  HA3 GLY A 184     -24.111  -3.094   1.673  1.00 92.45           H  
ATOM   2957  C   GLY A 184     -23.642  -3.888   3.602  1.00 92.45           C  
ATOM   2958  O   GLY A 184     -23.349  -2.908   4.281  1.00 92.45           O  
ATOM   2959  N   LYS A 185     -23.107  -5.101   3.824  1.00 95.69           N  
ATOM   2960  H   LYS A 185     -23.447  -5.857   3.247  1.00 95.69           H  
ATOM   2961  CA  LYS A 185     -22.181  -5.435   4.932  1.00 95.69           C  
ATOM   2962  HA  LYS A 185     -22.732  -5.404   5.872  1.00 95.69           H  
ATOM   2963  C   LYS A 185     -21.028  -4.437   5.077  1.00 95.69           C  
ATOM   2964  CB  LYS A 185     -21.585  -6.844   4.755  1.00 95.69           C  
ATOM   2965  HB2 LYS A 185     -20.942  -6.850   3.875  1.00 95.69           H  
ATOM   2966  HB3 LYS A 185     -20.963  -7.058   5.625  1.00 95.69           H  
ATOM   2967  O   LYS A 185     -20.832  -3.886   6.154  1.00 95.69           O  
ATOM   2968  CG  LYS A 185     -22.626  -7.965   4.612  1.00 95.69           C  
ATOM   2969  HG2 LYS A 185     -23.349  -7.888   5.425  1.00 95.69           H  
ATOM   2970  HG3 LYS A 185     -23.157  -7.855   3.667  1.00 95.69           H  
ATOM   2971  CD  LYS A 185     -21.980  -9.361   4.664  1.00 95.69           C  
ATOM   2972  HD2 LYS A 185     -22.761 -10.114   4.555  1.00 95.69           H  
ATOM   2973  HD3 LYS A 185     -21.543  -9.497   5.653  1.00 95.69           H  
ATOM   2974  CE  LYS A 185     -20.872  -9.626   3.625  1.00 95.69           C  
ATOM   2975  HE2 LYS A 185     -20.126  -8.832   3.658  1.00 95.69           H  
ATOM   2976  HE3 LYS A 185     -20.369 -10.546   3.920  1.00 95.69           H  
ATOM   2977  NZ  LYS A 185     -21.379  -9.810   2.244  1.00 95.69           N  
ATOM   2978  HZ1 LYS A 185     -20.643 -10.144   1.637  1.00 95.69           H  
ATOM   2979  HZ2 LYS A 185     -21.808  -8.985   1.850  1.00 95.69           H  
ATOM   2980  HZ3 LYS A 185     -22.054 -10.561   2.227  1.00 95.69           H  
ATOM   2981  N   THR A 186     -20.315  -4.165   3.983  1.00 95.34           N  
ATOM   2982  H   THR A 186     -20.442  -4.741   3.163  1.00 95.34           H  
ATOM   2983  CA  THR A 186     -19.169  -3.247   3.963  1.00 95.34           C  
ATOM   2984  HA  THR A 186     -18.405  -3.611   4.650  1.00 95.34           H  
ATOM   2985  C   THR A 186     -19.569  -1.841   4.389  1.00 95.34           C  
ATOM   2986  CB  THR A 186     -18.567  -3.187   2.554  1.00 95.34           C  
ATOM   2987  HB  THR A 186     -19.299  -2.735   1.885  1.00 95.34           H  
ATOM   2988  O   THR A 186     -18.966  -1.279   5.293  1.00 95.34           O  
ATOM   2989  CG2 THR A 186     -17.300  -2.345   2.496  1.00 95.34           C  
ATOM   2990 HG21 THR A 186     -17.525  -1.296   2.692  1.00 95.34           H  
ATOM   2991 HG22 THR A 186     -16.868  -2.431   1.499  1.00 95.34           H  
ATOM   2992 HG23 THR A 186     -16.587  -2.702   3.239  1.00 95.34           H  
ATOM   2993  OG1 THR A 186     -18.325  -4.489   2.081  1.00 95.34           O  
ATOM   2994  HG1 THR A 186     -17.380  -4.655   2.041  1.00 95.34           H  
ATOM   2995  N   GLN A 187     -20.616  -1.272   3.786  1.00 94.55           N  
ATOM   2996  H   GLN A 187     -21.152  -1.813   3.123  1.00 94.55           H  
ATOM   2997  CA  GLN A 187     -21.055   0.089   4.110  1.00 94.55           C  
ATOM   2998  HA  GLN A 187     -20.201   0.763   4.044  1.00 94.55           H  
ATOM   2999  C   GLN A 187     -21.561   0.189   5.551  1.00 94.55           C  
ATOM   3000  CB  GLN A 187     -22.130   0.544   3.113  1.00 94.55           C  
ATOM   3001  HB2 GLN A 187     -22.936  -0.189   3.083  1.00 94.55           H  
ATOM   3002  HB3 GLN A 187     -22.545   1.491   3.459  1.00 94.55           H  
ATOM   3003  O   GLN A 187     -21.246   1.151   6.245  1.00 94.55           O  
ATOM   3004  CG  GLN A 187     -21.572   0.750   1.697  1.00 94.55           C  
ATOM   3005  HG2 GLN A 187     -22.385   1.045   1.033  1.00 94.55           H  
ATOM   3006  HG3 GLN A 187     -21.167  -0.192   1.326  1.00 94.55           H  
ATOM   3007  CD  GLN A 187     -20.491   1.829   1.639  1.00 94.55           C  
ATOM   3008  NE2 GLN A 187     -19.446   1.637   0.866  1.00 94.55           N  
ATOM   3009 HE21 GLN A 187     -18.740   2.359   0.880  1.00 94.55           H  
ATOM   3010 HE22 GLN A 187     -19.353   0.805   0.301  1.00 94.55           H  
ATOM   3011  OE1 GLN A 187     -20.554   2.857   2.294  1.00 94.55           O  
ATOM   3012  N   TYR A 188     -22.269  -0.838   6.021  1.00 95.94           N  
ATOM   3013  H   TYR A 188     -22.511  -1.595   5.398  1.00 95.94           H  
ATOM   3014  CA  TYR A 188     -22.678  -0.949   7.414  1.00 95.94           C  
ATOM   3015  HA  TYR A 188     -23.271  -0.075   7.685  1.00 95.94           H  
ATOM   3016  C   TYR A 188     -21.465  -0.987   8.352  1.00 95.94           C  
ATOM   3017  CB  TYR A 188     -23.558  -2.191   7.553  1.00 95.94           C  
ATOM   3018  HB2 TYR A 188     -23.034  -3.056   7.146  1.00 95.94           H  
ATOM   3019  HB3 TYR A 188     -24.459  -2.051   6.956  1.00 95.94           H  
ATOM   3020  O   TYR A 188     -21.431  -0.248   9.330  1.00 95.94           O  
ATOM   3021  CG  TYR A 188     -23.966  -2.499   8.973  1.00 95.94           C  
ATOM   3022  CD1 TYR A 188     -23.311  -3.524   9.678  1.00 95.94           C  
ATOM   3023  HD1 TYR A 188     -22.495  -4.050   9.205  1.00 95.94           H  
ATOM   3024  CD2 TYR A 188     -25.019  -1.787   9.573  1.00 95.94           C  
ATOM   3025  HD2 TYR A 188     -25.510  -0.989   9.036  1.00 95.94           H  
ATOM   3026  CE1 TYR A 188     -23.726  -3.866  10.977  1.00 95.94           C  
ATOM   3027  HE1 TYR A 188     -23.225  -4.655  11.517  1.00 95.94           H  
ATOM   3028  CE2 TYR A 188     -25.430  -2.112  10.876  1.00 95.94           C  
ATOM   3029  HE2 TYR A 188     -26.230  -1.565  11.351  1.00 95.94           H  
ATOM   3030  OH  TYR A 188     -25.187  -3.477  12.821  1.00 95.94           O  
ATOM   3031  HH  TYR A 188     -24.594  -4.126  13.208  1.00 95.94           H  
ATOM   3032  CZ  TYR A 188     -24.790  -3.154  11.572  1.00 95.94           C  
ATOM   3033  N   ALA A 189     -20.430  -1.774   8.038  1.00 96.67           N  
ATOM   3034  H   ALA A 189     -20.503  -2.371   7.226  1.00 96.67           H  
ATOM   3035  CA  ALA A 189     -19.192  -1.825   8.816  1.00 96.67           C  
ATOM   3036  HA  ALA A 189     -19.442  -2.083   9.844  1.00 96.67           H  
ATOM   3037  C   ALA A 189     -18.464  -0.469   8.847  1.00 96.67           C  
ATOM   3038  CB  ALA A 189     -18.293  -2.930   8.251  1.00 96.67           C  
ATOM   3039  HB1 ALA A 189     -17.398  -3.022   8.865  1.00 96.67           H  
ATOM   3040  HB2 ALA A 189     -17.996  -2.698   7.228  1.00 96.67           H  
ATOM   3041  HB3 ALA A 189     -18.829  -3.880   8.256  1.00 96.67           H  
ATOM   3042  O   ALA A 189     -18.056  -0.022   9.916  1.00 96.67           O  
ATOM   3043  N   LEU A 190     -18.351   0.219   7.706  1.00 95.22           N  
ATOM   3044  H   LEU A 190     -18.694  -0.204   6.855  1.00 95.22           H  
ATOM   3045  CA  LEU A 190     -17.726   1.545   7.634  1.00 95.22           C  
ATOM   3046  HA  LEU A 190     -16.732   1.488   8.077  1.00 95.22           H  
ATOM   3047  C   LEU A 190     -18.494   2.591   8.455  1.00 95.22           C  
ATOM   3048  CB  LEU A 190     -17.592   1.995   6.168  1.00 95.22           C  
ATOM   3049  HB2 LEU A 190     -18.587   2.030   5.723  1.00 95.22           H  
ATOM   3050  HB3 LEU A 190     -17.182   3.005   6.164  1.00 95.22           H  
ATOM   3051  O   LEU A 190     -17.871   3.440   9.086  1.00 95.22           O  
ATOM   3052  CG  LEU A 190     -16.682   1.123   5.284  1.00 95.22           C  
ATOM   3053  HG  LEU A 190     -17.021   0.088   5.320  1.00 95.22           H  
ATOM   3054  CD1 LEU A 190     -16.758   1.590   3.831  1.00 95.22           C  
ATOM   3055 HD11 LEU A 190     -16.130   0.950   3.212  1.00 95.22           H  
ATOM   3056 HD12 LEU A 190     -16.392   2.614   3.755  1.00 95.22           H  
ATOM   3057 HD13 LEU A 190     -17.788   1.537   3.478  1.00 95.22           H  
ATOM   3058  CD2 LEU A 190     -15.225   1.113   5.730  1.00 95.22           C  
ATOM   3059 HD21 LEU A 190     -14.679   0.398   5.114  1.00 95.22           H  
ATOM   3060 HD22 LEU A 190     -15.148   0.801   6.771  1.00 95.22           H  
ATOM   3061 HD23 LEU A 190     -14.774   2.099   5.621  1.00 95.22           H  
ATOM   3062  N   ALA A 191     -19.825   2.496   8.516  1.00 94.43           N  
ATOM   3063  H   ALA A 191     -20.288   1.805   7.943  1.00 94.43           H  
ATOM   3064  CA  ALA A 191     -20.668   3.407   9.291  1.00 94.43           C  
ATOM   3065  HA  ALA A 191     -20.400   4.428   9.018  1.00 94.43           H  
ATOM   3066  C   ALA A 191     -20.486   3.299  10.820  1.00 94.43           C  
ATOM   3067  CB  ALA A 191     -22.124   3.180   8.879  1.00 94.43           C  
ATOM   3068  HB1 ALA A 191     -22.763   3.915   9.367  1.00 94.43           H  
ATOM   3069  HB2 ALA A 191     -22.450   2.179   9.162  1.00 94.43           H  
ATOM   3070  HB3 ALA A 191     -22.212   3.298   7.799  1.00 94.43           H  
ATOM   3071  O   ALA A 191     -20.950   4.178  11.546  1.00 94.43           O  
ATOM   3072  N   HIS A 192     -19.790   2.270  11.328  1.00 95.78           N  
ATOM   3073  H   HIS A 192     -19.391   1.593  10.694  1.00 95.78           H  
ATOM   3074  CA  HIS A 192     -19.476   2.154  12.762  1.00 95.78           C  
ATOM   3075  HA  HIS A 192     -20.378   2.361  13.337  1.00 95.78           H  
ATOM   3076  C   HIS A 192     -18.419   3.158  13.230  1.00 95.78           C  
ATOM   3077  CB  HIS A 192     -19.009   0.733  13.106  1.00 95.78           C  
ATOM   3078  HB2 HIS A 192     -18.594   0.730  14.114  1.00 95.78           H  
ATOM   3079  HB3 HIS A 192     -18.213   0.429  12.426  1.00 95.78           H  
ATOM   3080  O   HIS A 192     -18.255   3.371  14.432  1.00 95.78           O  
ATOM   3081  CG  HIS A 192     -20.120  -0.278  13.068  1.00 95.78           C  
ATOM   3082  CD2 HIS A 192     -20.677  -0.938  14.130  1.00 95.78           C  
ATOM   3083  HD2 HIS A 192     -20.380  -0.838  15.164  1.00 95.78           H  
ATOM   3084  ND1 HIS A 192     -20.807  -0.666  11.951  1.00 95.78           N  
ATOM   3085  HD1 HIS A 192     -20.724  -0.281  11.021  1.00 95.78           H  
ATOM   3086  CE1 HIS A 192     -21.776  -1.503  12.324  1.00 95.78           C  
ATOM   3087  HE1 HIS A 192     -22.536  -1.867  11.649  1.00 95.78           H  
ATOM   3088  NE2 HIS A 192     -21.733  -1.724  13.646  1.00 95.78           N  
ATOM   3089  N   PHE A 193     -17.687   3.764  12.299  1.00 94.66           N  
ATOM   3090  H   PHE A 193     -17.906   3.608  11.325  1.00 94.66           H  
ATOM   3091  CA  PHE A 193     -16.467   4.494  12.595  1.00 94.66           C  
ATOM   3092  HA  PHE A 193     -16.374   4.655  13.669  1.00 94.66           H  
ATOM   3093  C   PHE A 193     -16.474   5.862  11.922  1.00 94.66           C  
ATOM   3094  CB  PHE A 193     -15.297   3.626  12.139  1.00 94.66           C  
ATOM   3095  HB2 PHE A 193     -14.355   4.146  12.314  1.00 94.66           H  
ATOM   3096  HB3 PHE A 193     -15.400   3.493  11.062  1.00 94.66           H  
ATOM   3097  O   PHE A 193     -16.985   6.040  10.818  1.00 94.66           O  
ATOM   3098  CG  PHE A 193     -15.233   2.264  12.804  1.00 94.66           C  
ATOM   3099  CD1 PHE A 193     -15.122   2.145  14.202  1.00 94.66           C  
ATOM   3100  HD1 PHE A 193     -15.054   3.030  14.818  1.00 94.66           H  
ATOM   3101  CD2 PHE A 193     -15.361   1.106  12.022  1.00 94.66           C  
ATOM   3102  HD2 PHE A 193     -15.539   1.201  10.961  1.00 94.66           H  
ATOM   3103  CE1 PHE A 193     -15.144   0.874  14.801  1.00 94.66           C  
ATOM   3104  HE1 PHE A 193     -15.125   0.800  15.879  1.00 94.66           H  
ATOM   3105  CE2 PHE A 193     -15.323  -0.168  12.611  1.00 94.66           C  
ATOM   3106  HE2 PHE A 193     -15.428  -1.047  11.994  1.00 94.66           H  
ATOM   3107  CZ  PHE A 193     -15.221  -0.285  14.007  1.00 94.66           C  
ATOM   3108  HZ  PHE A 193     -15.243  -1.259  14.473  1.00 94.66           H  
ATOM   3109  N   LYS A 194     -15.877   6.857  12.581  1.00 90.51           N  
ATOM   3110  H   LYS A 194     -15.369   6.634  13.425  1.00 90.51           H  
ATOM   3111  CA  LYS A 194     -15.699   8.192  11.994  1.00 90.51           C  
ATOM   3112  HA  LYS A 194     -16.535   8.414  11.330  1.00 90.51           H  
ATOM   3113  C   LYS A 194     -14.443   8.250  11.141  1.00 90.51           C  
ATOM   3114  CB  LYS A 194     -15.622   9.253  13.094  1.00 90.51           C  
ATOM   3115  HB2 LYS A 194     -14.802   9.017  13.772  1.00 90.51           H  
ATOM   3116  HB3 LYS A 194     -15.417  10.219  12.632  1.00 90.51           H  
ATOM   3117  O   LYS A 194     -14.387   9.062  10.214  1.00 90.51           O  
ATOM   3118  CG  LYS A 194     -16.929   9.355  13.883  1.00 90.51           C  
ATOM   3119  HG2 LYS A 194     -17.145   8.402  14.367  1.00 90.51           H  
ATOM   3120  HG3 LYS A 194     -17.743   9.599  13.200  1.00 90.51           H  
ATOM   3121  CD  LYS A 194     -16.813  10.442  14.952  1.00 90.51           C  
ATOM   3122  HD2 LYS A 194     -16.600  11.399  14.475  1.00 90.51           H  
ATOM   3123  HD3 LYS A 194     -16.005  10.184  15.637  1.00 90.51           H  
ATOM   3124  CE  LYS A 194     -18.138  10.517  15.712  1.00 90.51           C  
ATOM   3125  HE2 LYS A 194     -18.934  10.739  15.002  1.00 90.51           H  
ATOM   3126  HE3 LYS A 194     -18.346   9.535  16.135  1.00 90.51           H  
ATOM   3127  NZ  LYS A 194     -18.101  11.540  16.784  1.00 90.51           N  
ATOM   3128  HZ1 LYS A 194     -18.988  11.557  17.265  1.00 90.51           H  
ATOM   3129  HZ2 LYS A 194     -17.378  11.315  17.454  1.00 90.51           H  
ATOM   3130  HZ3 LYS A 194     -17.930  12.456  16.393  1.00 90.51           H  
ATOM   3131  N   LYS A 195     -13.439   7.442  11.501  1.00 89.80           N  
ATOM   3132  H   LYS A 195     -13.576   6.845  12.304  1.00 89.80           H  
ATOM   3133  CA  LYS A 195     -12.160   7.313  10.810  1.00 89.80           C  
ATOM   3134  HA  LYS A 195     -12.316   7.777   9.837  1.00 89.80           H  
ATOM   3135  C   LYS A 195     -11.761   5.844  10.548  1.00 89.80           C  
ATOM   3136  CB  LYS A 195     -11.064   8.102  11.537  1.00 89.80           C  
ATOM   3137  HB2 LYS A 195     -10.112   7.912  11.042  1.00 89.80           H  
ATOM   3138  HB3 LYS A 195     -10.991   7.759  12.569  1.00 89.80           H  
ATOM   3139  O   LYS A 195     -10.685   5.421  10.990  1.00 89.80           O  
ATOM   3140  CG  LYS A 195     -11.331   9.609  11.503  1.00 89.80           C  
ATOM   3141  HG2 LYS A 195     -11.485   9.927  10.472  1.00 89.80           H  
ATOM   3142  HG3 LYS A 195     -12.218   9.845  12.091  1.00 89.80           H  
ATOM   3143  CD  LYS A 195     -10.127  10.346  12.086  1.00 89.80           C  
ATOM   3144  HD2 LYS A 195      -9.987  10.044  13.123  1.00 89.80           H  
ATOM   3145  HD3 LYS A 195      -9.240  10.076  11.513  1.00 89.80           H  
ATOM   3146  CE  LYS A 195     -10.361  11.853  12.003  1.00 89.80           C  
ATOM   3147  HE2 LYS A 195     -11.196  12.117  12.652  1.00 89.80           H  
ATOM   3148  HE3 LYS A 195     -10.634  12.096  10.976  1.00 89.80           H  
ATOM   3149  NZ  LYS A 195      -9.134  12.588  12.386  1.00 89.80           N  
ATOM   3150  HZ1 LYS A 195      -8.381  12.310  11.774  1.00 89.80           H  
ATOM   3151  HZ2 LYS A 195      -9.265  13.585  12.289  1.00 89.80           H  
ATOM   3152  HZ3 LYS A 195      -8.873  12.365  13.336  1.00 89.80           H  
ATOM   3153  N   PRO A 196     -12.598   5.070   9.831  1.00 93.88           N  
ATOM   3154  CA  PRO A 196     -12.300   3.677   9.511  1.00 93.88           C  
ATOM   3155  HA  PRO A 196     -12.191   3.107  10.433  1.00 93.88           H  
ATOM   3156  C   PRO A 196     -11.038   3.516   8.656  1.00 93.88           C  
ATOM   3157  CB  PRO A 196     -13.518   3.164   8.738  1.00 93.88           C  
ATOM   3158  HB2 PRO A 196     -13.248   2.438   7.972  1.00 93.88           H  
ATOM   3159  HB3 PRO A 196     -14.244   2.737   9.431  1.00 93.88           H  
ATOM   3160  O   PRO A 196     -10.753   4.334   7.785  1.00 93.88           O  
ATOM   3161  CG  PRO A 196     -14.095   4.424   8.107  1.00 93.88           C  
ATOM   3162  HG2 PRO A 196     -13.511   4.677   7.222  1.00 93.88           H  
ATOM   3163  HG3 PRO A 196     -15.154   4.321   7.872  1.00 93.88           H  
ATOM   3164  CD  PRO A 196     -13.837   5.477   9.173  1.00 93.88           C  
ATOM   3165  HD2 PRO A 196     -14.652   5.462   9.896  1.00 93.88           H  
ATOM   3166  HD3 PRO A 196     -13.764   6.463   8.713  1.00 93.88           H  
ATOM   3167  N   LEU A 197     -10.331   2.406   8.859  1.00 92.63           N  
ATOM   3168  H   LEU A 197     -10.585   1.832   9.650  1.00 92.63           H  
ATOM   3169  CA  LEU A 197      -9.389   1.845   7.893  1.00 92.63           C  
ATOM   3170  HA  LEU A 197      -9.185   2.576   7.111  1.00 92.63           H  
ATOM   3171  C   LEU A 197     -10.027   0.614   7.240  1.00 92.63           C  
ATOM   3172  CB  LEU A 197      -8.073   1.513   8.616  1.00 92.63           C  
ATOM   3173  HB2 LEU A 197      -7.639   2.440   8.991  1.00 92.63           H  
ATOM   3174  HB3 LEU A 197      -8.300   0.869   9.466  1.00 92.63           H  
ATOM   3175  O   LEU A 197     -10.246  -0.394   7.913  1.00 92.63           O  
ATOM   3176  CG  LEU A 197      -7.045   0.799   7.720  1.00 92.63           C  
ATOM   3177  HG  LEU A 197      -7.483  -0.107   7.303  1.00 92.63           H  
ATOM   3178  CD1 LEU A 197      -6.554   1.677   6.573  1.00 92.63           C  
ATOM   3179 HD11 LEU A 197      -5.857   1.107   5.959  1.00 92.63           H  
ATOM   3180 HD12 LEU A 197      -7.385   1.960   5.927  1.00 92.63           H  
ATOM   3181 HD13 LEU A 197      -6.077   2.582   6.947  1.00 92.63           H  
ATOM   3182  CD2 LEU A 197      -5.837   0.389   8.560  1.00 92.63           C  
ATOM   3183 HD21 LEU A 197      -5.101  -0.095   7.917  1.00 92.63           H  
ATOM   3184 HD22 LEU A 197      -6.154  -0.314   9.331  1.00 92.63           H  
ATOM   3185 HD23 LEU A 197      -5.405   1.280   9.017  1.00 92.63           H  
ATOM   3186  N   HIS A 198     -10.312   0.687   5.945  1.00 94.70           N  
ATOM   3187  H   HIS A 198     -10.047   1.528   5.452  1.00 94.70           H  
ATOM   3188  CA  HIS A 198     -10.869  -0.390   5.129  1.00 94.70           C  
ATOM   3189  HA  HIS A 198     -11.426  -1.070   5.773  1.00 94.70           H  
ATOM   3190  C   HIS A 198      -9.749  -1.166   4.448  1.00 94.70           C  
ATOM   3191  CB  HIS A 198     -11.836   0.195   4.093  1.00 94.70           C  
ATOM   3192  HB2 HIS A 198     -11.270   0.789   3.375  1.00 94.70           H  
ATOM   3193  HB3 HIS A 198     -12.532   0.856   4.609  1.00 94.70           H  
ATOM   3194  O   HIS A 198      -9.039  -0.651   3.594  1.00 94.70           O  
ATOM   3195  CG  HIS A 198     -12.659  -0.793   3.305  1.00 94.70           C  
ATOM   3196  CD2 HIS A 198     -12.882  -2.110   3.600  1.00 94.70           C  
ATOM   3197  HD2 HIS A 198     -12.463  -2.676   4.418  1.00 94.70           H  
ATOM   3198  ND1 HIS A 198     -13.424  -0.449   2.188  1.00 94.70           N  
ATOM   3199  CE1 HIS A 198     -14.107  -1.549   1.861  1.00 94.70           C  
ATOM   3200  HE1 HIS A 198     -14.832  -1.609   1.063  1.00 94.70           H  
ATOM   3201  NE2 HIS A 198     -13.787  -2.565   2.666  1.00 94.70           N  
ATOM   3202  HE2 HIS A 198     -14.209  -3.481   2.607  1.00 94.70           H  
ATOM   3203  N   ILE A 199      -9.597  -2.424   4.836  1.00 94.27           N  
ATOM   3204  H   ILE A 199     -10.229  -2.783   5.537  1.00 94.27           H  
ATOM   3205  CA  ILE A 199      -8.548  -3.330   4.380  1.00 94.27           C  
ATOM   3206  HA  ILE A 199      -7.782  -2.771   3.842  1.00 94.27           H  
ATOM   3207  C   ILE A 199      -9.172  -4.336   3.422  1.00 94.27           C  
ATOM   3208  CB  ILE A 199      -7.891  -4.005   5.602  1.00 94.27           C  
ATOM   3209  HB  ILE A 199      -8.665  -4.533   6.160  1.00 94.27           H  
ATOM   3210  O   ILE A 199      -9.971  -5.175   3.844  1.00 94.27           O  
ATOM   3211  CG1 ILE A 199      -7.304  -2.909   6.517  1.00 94.27           C  
ATOM   3212 HG12 ILE A 199      -6.648  -2.258   5.938  1.00 94.27           H  
ATOM   3213 HG13 ILE A 199      -8.118  -2.308   6.920  1.00 94.27           H  
ATOM   3214  CG2 ILE A 199      -6.825  -5.042   5.204  1.00 94.27           C  
ATOM   3215 HG21 ILE A 199      -6.563  -5.658   6.065  1.00 94.27           H  
ATOM   3216 HG22 ILE A 199      -7.195  -5.702   4.419  1.00 94.27           H  
ATOM   3217 HG23 ILE A 199      -5.927  -4.540   4.844  1.00 94.27           H  
ATOM   3218  CD1 ILE A 199      -6.523  -3.454   7.703  1.00 94.27           C  
ATOM   3219 HD11 ILE A 199      -6.291  -2.635   8.383  1.00 94.27           H  
ATOM   3220 HD12 ILE A 199      -7.116  -4.206   8.223  1.00 94.27           H  
ATOM   3221 HD13 ILE A 199      -5.593  -3.892   7.342  1.00 94.27           H  
ATOM   3222  N   LYS A 200      -8.771  -4.254   2.153  1.00 92.57           N  
ATOM   3223  H   LYS A 200      -8.103  -3.533   1.919  1.00 92.57           H  
ATOM   3224  CA  LYS A 200      -9.134  -5.198   1.086  1.00 92.57           C  
ATOM   3225  HA  LYS A 200      -9.913  -5.881   1.427  1.00 92.57           H  
ATOM   3226  C   LYS A 200      -7.954  -6.068   0.664  1.00 92.57           C  
ATOM   3227  CB  LYS A 200      -9.650  -4.424  -0.127  1.00 92.57           C  
ATOM   3228  HB2 LYS A 200      -8.884  -3.723  -0.458  1.00 92.57           H  
ATOM   3229  HB3 LYS A 200      -9.838  -5.134  -0.932  1.00 92.57           H  
ATOM   3230  O   LYS A 200      -8.149  -7.143   0.112  1.00 92.57           O  
ATOM   3231  CG  LYS A 200     -10.947  -3.665   0.171  1.00 92.57           C  
ATOM   3232  HG2 LYS A 200     -11.703  -4.363   0.530  1.00 92.57           H  
ATOM   3233  HG3 LYS A 200     -10.771  -2.903   0.930  1.00 92.57           H  
ATOM   3234  CD  LYS A 200     -11.431  -2.999  -1.117  1.00 92.57           C  
ATOM   3235  HD2 LYS A 200     -11.612  -3.764  -1.871  1.00 92.57           H  
ATOM   3236  HD3 LYS A 200     -10.664  -2.310  -1.473  1.00 92.57           H  
ATOM   3237  CE  LYS A 200     -12.718  -2.236  -0.831  1.00 92.57           C  
ATOM   3238  HE2 LYS A 200     -12.507  -1.494  -0.061  1.00 92.57           H  
ATOM   3239  HE3 LYS A 200     -13.453  -2.936  -0.433  1.00 92.57           H  
ATOM   3240  NZ  LYS A 200     -13.229  -1.577  -2.053  1.00 92.57           N  
ATOM   3241  HZ1 LYS A 200     -12.530  -0.939  -2.406  1.00 92.57           H  
ATOM   3242  HZ2 LYS A 200     -14.064  -1.050  -1.840  1.00 92.57           H  
ATOM   3243  HZ3 LYS A 200     -13.433  -2.269  -2.760  1.00 92.57           H  
ATOM   3244  N   ASP A 201      -6.733  -5.623   0.950  1.00 90.30           N  
ATOM   3245  H   ASP A 201      -6.637  -4.674   1.280  1.00 90.30           H  
ATOM   3246  CA  ASP A 201      -5.515  -6.412   0.794  1.00 90.30           C  
ATOM   3247  HA  ASP A 201      -5.785  -7.467   0.746  1.00 90.30           H  
ATOM   3248  C   ASP A 201      -4.576  -6.235   1.996  1.00 90.30           C  
ATOM   3249  CB  ASP A 201      -4.819  -6.058  -0.529  1.00 90.30           C  
ATOM   3250  HB2 ASP A 201      -5.506  -6.218  -1.360  1.00 90.30           H  
ATOM   3251  HB3 ASP A 201      -4.522  -5.009  -0.517  1.00 90.30           H  
ATOM   3252  O   ASP A 201      -4.648  -5.262   2.748  1.00 90.30           O  
ATOM   3253  CG  ASP A 201      -3.588  -6.948  -0.715  1.00 90.30           C  
ATOM   3254  OD1 ASP A 201      -2.462  -6.447  -0.492  1.00 90.30           O  
ATOM   3255  OD2 ASP A 201      -3.756  -8.181  -0.823  1.00 90.30           O  
ATOM   3256  N   LYS A 202      -3.638  -7.170   2.190  1.00 87.02           N  
ATOM   3257  H   LYS A 202      -3.529  -7.856   1.457  1.00 87.02           H  
ATOM   3258  CA  LYS A 202      -2.626  -7.053   3.249  1.00 87.02           C  
ATOM   3259  HA  LYS A 202      -3.144  -6.969   4.205  1.00 87.02           H  
ATOM   3260  C   LYS A 202      -1.789  -5.776   3.135  1.00 87.02           C  
ATOM   3261  CB  LYS A 202      -1.710  -8.284   3.256  1.00 87.02           C  
ATOM   3262  HB2 LYS A 202      -1.403  -8.515   2.236  1.00 87.02           H  
ATOM   3263  HB3 LYS A 202      -0.819  -8.055   3.840  1.00 87.02           H  
ATOM   3264  O   LYS A 202      -1.356  -5.266   4.164  1.00 87.02           O  
ATOM   3265  CG  LYS A 202      -2.405  -9.492   3.891  1.00 87.02           C  
ATOM   3266  HG2 LYS A 202      -2.709  -9.236   4.906  1.00 87.02           H  
ATOM   3267  HG3 LYS A 202      -3.292  -9.746   3.311  1.00 87.02           H  
ATOM   3268  CD  LYS A 202      -1.464 -10.701   3.936  1.00 87.02           C  
ATOM   3269  HD2 LYS A 202      -0.563 -10.450   4.496  1.00 87.02           H  
ATOM   3270  HD3 LYS A 202      -1.199 -10.974   2.914  1.00 87.02           H  
ATOM   3271  CE  LYS A 202      -2.206 -11.853   4.616  1.00 87.02           C  
ATOM   3272  HE2 LYS A 202      -3.193 -11.926   4.158  1.00 87.02           H  
ATOM   3273  HE3 LYS A 202      -2.357 -11.608   5.667  1.00 87.02           H  
ATOM   3274  NZ  LYS A 202      -1.506 -13.149   4.468  1.00 87.02           N  
ATOM   3275  HZ1 LYS A 202      -0.590 -13.122   4.892  1.00 87.02           H  
ATOM   3276  HZ2 LYS A 202      -1.419 -13.374   3.488  1.00 87.02           H  
ATOM   3277  HZ3 LYS A 202      -2.067 -13.878   4.886  1.00 87.02           H  
ATOM   3278  N   GLU A 203      -1.535  -5.234   1.949  1.00 84.85           N  
ATOM   3279  H   GLU A 203      -1.905  -5.660   1.111  1.00 84.85           H  
ATOM   3280  CA  GLU A 203      -0.731  -4.011   1.835  1.00 84.85           C  
ATOM   3281  HA  GLU A 203       0.156  -4.131   2.457  1.00 84.85           H  
ATOM   3282  C   GLU A 203      -1.438  -2.759   2.396  1.00 84.85           C  
ATOM   3283  CB  GLU A 203      -0.241  -3.823   0.391  1.00 84.85           C  
ATOM   3284  HB2 GLU A 203       0.249  -2.853   0.309  1.00 84.85           H  
ATOM   3285  HB3 GLU A 203      -1.099  -3.823  -0.281  1.00 84.85           H  
ATOM   3286  O   GLU A 203      -0.752  -1.813   2.798  1.00 84.85           O  
ATOM   3287  CG  GLU A 203       0.757  -4.912  -0.058  1.00 84.85           C  
ATOM   3288  HG2 GLU A 203       0.272  -5.887  -0.018  1.00 84.85           H  
ATOM   3289  HG3 GLU A 203       1.020  -4.725  -1.100  1.00 84.85           H  
ATOM   3290  CD  GLU A 203       2.061  -4.957   0.766  1.00 84.85           C  
ATOM   3291  OE1 GLU A 203       2.505  -6.067   1.153  1.00 84.85           O  
ATOM   3292  OE2 GLU A 203       2.699  -3.895   0.996  1.00 84.85           O  
ATOM   3293  N   ASP A 204      -2.770  -2.779   2.562  1.00 88.92           N  
ATOM   3294  H   ASP A 204      -3.290  -3.585   2.244  1.00 88.92           H  
ATOM   3295  CA  ASP A 204      -3.540  -1.680   3.170  1.00 88.92           C  
ATOM   3296  HA  ASP A 204      -3.356  -0.765   2.608  1.00 88.92           H  
ATOM   3297  C   ASP A 204      -3.151  -1.404   4.627  1.00 88.92           C  
ATOM   3298  CB  ASP A 204      -5.043  -1.983   3.132  1.00 88.92           C  
ATOM   3299  HB2 ASP A 204      -5.561  -1.263   3.766  1.00 88.92           H  
ATOM   3300  HB3 ASP A 204      -5.227  -2.972   3.550  1.00 88.92           H  
ATOM   3301  O   ASP A 204      -3.300  -0.282   5.116  1.00 88.92           O  
ATOM   3302  CG  ASP A 204      -5.647  -1.870   1.741  1.00 88.92           C  
ATOM   3303  OD1 ASP A 204      -5.368  -0.820   1.117  1.00 88.92           O  
ATOM   3304  OD2 ASP A 204      -6.463  -2.748   1.382  1.00 88.92           O  
ATOM   3305  N   TRP A 205      -2.558  -2.380   5.328  1.00 89.10           N  
ATOM   3306  H   TRP A 205      -2.453  -3.282   4.886  1.00 89.10           H  
ATOM   3307  CA  TRP A 205      -2.055  -2.177   6.689  1.00 89.10           C  
ATOM   3308  HA  TRP A 205      -2.899  -1.921   7.329  1.00 89.10           H  
ATOM   3309  C   TRP A 205      -1.049  -1.020   6.790  1.00 89.10           C  
ATOM   3310  CB  TRP A 205      -1.407  -3.467   7.211  1.00 89.10           C  
ATOM   3311  HB2 TRP A 205      -0.694  -3.818   6.465  1.00 89.10           H  
ATOM   3312  HB3 TRP A 205      -0.847  -3.233   8.117  1.00 89.10           H  
ATOM   3313  O   TRP A 205      -0.875  -0.465   7.875  1.00 89.10           O  
ATOM   3314  CG  TRP A 205      -2.340  -4.582   7.554  1.00 89.10           C  
ATOM   3315  CD1 TRP A 205      -2.381  -5.807   6.983  1.00 89.10           C  
ATOM   3316  HD1 TRP A 205      -1.718  -6.149   6.202  1.00 89.10           H  
ATOM   3317  CD2 TRP A 205      -3.361  -4.605   8.588  1.00 89.10           C  
ATOM   3318  CE2 TRP A 205      -4.026  -5.866   8.545  1.00 89.10           C  
ATOM   3319  CE3 TRP A 205      -3.797  -3.675   9.551  1.00 89.10           C  
ATOM   3320  HE3 TRP A 205      -3.341  -2.697   9.589  1.00 89.10           H  
ATOM   3321  NE1 TRP A 205      -3.408  -6.548   7.526  1.00 89.10           N  
ATOM   3322  HE1 TRP A 205      -3.692  -7.450   7.170  1.00 89.10           H  
ATOM   3323  CH2 TRP A 205      -5.487  -5.249  10.365  1.00 89.10           C  
ATOM   3324  HH2 TRP A 205      -6.315  -5.468  11.022  1.00 89.10           H  
ATOM   3325  CZ2 TRP A 205      -5.063  -6.200   9.423  1.00 89.10           C  
ATOM   3326  HZ2 TRP A 205      -5.544  -7.165   9.349  1.00 89.10           H  
ATOM   3327  CZ3 TRP A 205      -4.864  -3.987  10.410  1.00 89.10           C  
ATOM   3328  HZ3 TRP A 205      -5.216  -3.229  11.095  1.00 89.10           H  
ATOM   3329  N   ARG A 206      -0.380  -0.618   5.700  1.00 85.03           N  
ATOM   3330  H   ARG A 206      -0.600  -1.073   4.826  1.00 85.03           H  
ATOM   3331  CA  ARG A 206       0.542   0.540   5.687  1.00 85.03           C  
ATOM   3332  HA  ARG A 206       1.327   0.399   6.430  1.00 85.03           H  
ATOM   3333  C   ARG A 206      -0.132   1.868   6.011  1.00 85.03           C  
ATOM   3334  CB  ARG A 206       1.152   0.690   4.294  1.00 85.03           C  
ATOM   3335  HB2 ARG A 206       0.355   0.707   3.550  1.00 85.03           H  
ATOM   3336  HB3 ARG A 206       1.697   1.632   4.235  1.00 85.03           H  
ATOM   3337  O   ARG A 206       0.553   2.786   6.469  1.00 85.03           O  
ATOM   3338  CG  ARG A 206       2.114  -0.445   3.995  1.00 85.03           C  
ATOM   3339  HG2 ARG A 206       2.938  -0.399   4.707  1.00 85.03           H  
ATOM   3340  HG3 ARG A 206       1.590  -1.398   4.062  1.00 85.03           H  
ATOM   3341  CD  ARG A 206       2.655  -0.274   2.585  1.00 85.03           C  
ATOM   3342  HD2 ARG A 206       3.256   0.633   2.530  1.00 85.03           H  
ATOM   3343  HD3 ARG A 206       1.813  -0.167   1.902  1.00 85.03           H  
ATOM   3344  NE  ARG A 206       3.428  -1.437   2.167  1.00 85.03           N  
ATOM   3345  HE  ARG A 206       2.916  -2.164   1.688  1.00 85.03           H  
ATOM   3346  NH1 ARG A 206       5.542  -0.902   2.947  1.00 85.03           N  
ATOM   3347 HH11 ARG A 206       5.170  -0.076   3.393  1.00 85.03           H  
ATOM   3348 HH12 ARG A 206       6.518  -1.161   2.989  1.00 85.03           H  
ATOM   3349  NH2 ARG A 206       5.131  -2.716   1.689  1.00 85.03           N  
ATOM   3350 HH21 ARG A 206       5.931  -3.207   2.060  1.00 85.03           H  
ATOM   3351 HH22 ARG A 206       4.395  -3.282   1.292  1.00 85.03           H  
ATOM   3352  CZ  ARG A 206       4.710  -1.662   2.285  1.00 85.03           C  
ATOM   3353  N   ARG A 207      -1.436   1.963   5.743  1.00 85.18           N  
ATOM   3354  H   ARG A 207      -1.900   1.147   5.369  1.00 85.18           H  
ATOM   3355  CA  ARG A 207      -2.249   3.176   5.891  1.00 85.18           C  
ATOM   3356  HA  ARG A 207      -1.659   4.048   5.611  1.00 85.18           H  
ATOM   3357  C   ARG A 207      -2.675   3.408   7.342  1.00 85.18           C  
ATOM   3358  CB  ARG A 207      -3.452   3.097   4.925  1.00 85.18           C  
ATOM   3359  HB2 ARG A 207      -3.979   4.050   4.957  1.00 85.18           H  
ATOM   3360  HB3 ARG A 207      -4.137   2.315   5.253  1.00 85.18           H  
ATOM   3361  O   ARG A 207      -3.005   4.528   7.730  1.00 85.18           O  
ATOM   3362  CG  ARG A 207      -3.020   2.799   3.473  1.00 85.18           C  
ATOM   3363  HG2 ARG A 207      -2.639   1.780   3.408  1.00 85.18           H  
ATOM   3364  HG3 ARG A 207      -2.198   3.469   3.224  1.00 85.18           H  
ATOM   3365  CD  ARG A 207      -4.094   2.959   2.385  1.00 85.18           C  
ATOM   3366  HD2 ARG A 207      -3.595   2.892   1.419  1.00 85.18           H  
ATOM   3367  HD3 ARG A 207      -4.531   3.957   2.423  1.00 85.18           H  
ATOM   3368  NE  ARG A 207      -5.133   1.916   2.411  1.00 85.18           N  
ATOM   3369  HE  ARG A 207      -4.910   1.013   2.017  1.00 85.18           H  
ATOM   3370  NH1 ARG A 207      -7.005   3.191   2.961  1.00 85.18           N  
ATOM   3371 HH11 ARG A 207      -8.009   3.231   3.061  1.00 85.18           H  
ATOM   3372 HH12 ARG A 207      -6.481   4.039   3.121  1.00 85.18           H  
ATOM   3373  NH2 ARG A 207      -7.174   1.037   2.419  1.00 85.18           N  
ATOM   3374 HH21 ARG A 207      -8.149   1.061   2.682  1.00 85.18           H  
ATOM   3375 HH22 ARG A 207      -6.788   0.230   1.950  1.00 85.18           H  
ATOM   3376  CZ  ARG A 207      -6.430   2.076   2.607  1.00 85.18           C  
ATOM   3377  N   TYR A 208      -2.580   2.371   8.179  1.00 87.73           N  
ATOM   3378  H   TYR A 208      -2.276   1.485   7.801  1.00 87.73           H  
ATOM   3379  CA  TYR A 208      -2.865   2.470   9.605  1.00 87.73           C  
ATOM   3380  HA  TYR A 208      -3.911   2.754   9.716  1.00 87.73           H  
ATOM   3381  C   TYR A 208      -2.006   3.542  10.286  1.00 87.73           C  
ATOM   3382  CB  TYR A 208      -2.655   1.116  10.282  1.00 87.73           C  
ATOM   3383  HB2 TYR A 208      -1.612   0.842  10.126  1.00 87.73           H  
ATOM   3384  HB3 TYR A 208      -3.279   0.358   9.807  1.00 87.73           H  
ATOM   3385  O   TYR A 208      -0.775   3.544  10.208  1.00 87.73           O  
ATOM   3386  CG  TYR A 208      -2.942   1.152  11.770  1.00 87.73           C  
ATOM   3387  CD1 TYR A 208      -1.898   1.458  12.663  1.00 87.73           C  
ATOM   3388  HD1 TYR A 208      -0.896   1.605  12.289  1.00 87.73           H  
ATOM   3389  CD2 TYR A 208      -4.257   0.985  12.247  1.00 87.73           C  
ATOM   3390  HD2 TYR A 208      -5.061   0.773  11.558  1.00 87.73           H  
ATOM   3391  CE1 TYR A 208      -2.169   1.638  14.027  1.00 87.73           C  
ATOM   3392  HE1 TYR A 208      -1.367   1.902  14.699  1.00 87.73           H  
ATOM   3393  CE2 TYR A 208      -4.530   1.141  13.620  1.00 87.73           C  
ATOM   3394  HE2 TYR A 208      -5.540   1.053  13.992  1.00 87.73           H  
ATOM   3395  OH  TYR A 208      -3.714   1.699  15.816  1.00 87.73           O  
ATOM   3396  HH  TYR A 208      -2.953   2.145  16.196  1.00 87.73           H  
ATOM   3397  CZ  TYR A 208      -3.485   1.485  14.501  1.00 87.73           C  
ATOM   3398  N   ASN A 209      -2.675   4.421  11.026  1.00 84.56           N  
ATOM   3399  H   ASN A 209      -3.681   4.340  11.063  1.00 84.56           H  
ATOM   3400  CA  ASN A 209      -2.063   5.485  11.805  1.00 84.56           C  
ATOM   3401  HA  ASN A 209      -1.057   5.176  12.089  1.00 84.56           H  
ATOM   3402  C   ASN A 209      -2.857   5.715  13.107  1.00 84.56           C  
ATOM   3403  CB  ASN A 209      -1.946   6.729  10.902  1.00 84.56           C  
ATOM   3404  HB2 ASN A 209      -1.367   7.505  11.403  1.00 84.56           H  
ATOM   3405  HB3 ASN A 209      -1.411   6.463   9.990  1.00 84.56           H  
ATOM   3406  O   ASN A 209      -3.905   5.113  13.338  1.00 84.56           O  
ATOM   3407  CG  ASN A 209      -3.291   7.321  10.528  1.00 84.56           C  
ATOM   3408  ND2 ASN A 209      -3.700   7.253   9.285  1.00 84.56           N  
ATOM   3409 HD21 ASN A 209      -3.185   6.736   8.586  1.00 84.56           H  
ATOM   3410 HD22 ASN A 209      -4.564   7.695   9.006  1.00 84.56           H  
ATOM   3411  OD1 ASN A 209      -3.987   7.827  11.398  1.00 84.56           O  
ATOM   3412  N   ASN A 210      -2.370   6.597  13.984  1.00 83.18           N  
ATOM   3413  H   ASN A 210      -1.515   7.081  13.753  1.00 83.18           H  
ATOM   3414  CA  ASN A 210      -2.981   6.800  15.305  1.00 83.18           C  
ATOM   3415  HA  ASN A 210      -3.083   5.827  15.784  1.00 83.18           H  
ATOM   3416  C   ASN A 210      -4.399   7.392  15.266  1.00 83.18           C  
ATOM   3417  CB  ASN A 210      -2.051   7.677  16.160  1.00 83.18           C  
ATOM   3418  HB2 ASN A 210      -1.755   8.560  15.594  1.00 83.18           H  
ATOM   3419  HB3 ASN A 210      -2.589   8.011  17.047  1.00 83.18           H  
ATOM   3420  O   ASN A 210      -5.120   7.252  16.259  1.00 83.18           O  
ATOM   3421  CG  ASN A 210      -0.821   6.936  16.647  1.00 83.18           C  
ATOM   3422  ND2 ASN A 210       0.207   7.651  17.038  1.00 83.18           N  
ATOM   3423 HD21 ASN A 210       0.169   8.660  17.032  1.00 83.18           H  
ATOM   3424 HD22 ASN A 210       1.005   7.132  17.374  1.00 83.18           H  
ATOM   3425  OD1 ASN A 210      -0.766   5.720  16.708  1.00 83.18           O  
ATOM   3426  N   SER A 211      -4.788   8.034  14.159  1.00 84.79           N  
ATOM   3427  H   SER A 211      -4.190   8.009  13.345  1.00 84.79           H  
ATOM   3428  CA  SER A 211      -6.108   8.649  13.995  1.00 84.79           C  
ATOM   3429  HA  SER A 211      -6.395   9.082  14.953  1.00 84.79           H  
ATOM   3430  C   SER A 211      -7.211   7.653  13.635  1.00 84.79           C  
ATOM   3431  CB  SER A 211      -6.050   9.798  12.984  1.00 84.79           C  
ATOM   3432  HB2 SER A 211      -5.145  10.384  13.146  1.00 84.79           H  
ATOM   3433  HB3 SER A 211      -6.909  10.446  13.158  1.00 84.79           H  
ATOM   3434  O   SER A 211      -8.380   7.994  13.798  1.00 84.79           O  
ATOM   3435  OG  SER A 211      -6.101   9.369  11.644  1.00 84.79           O  
ATOM   3436  HG  SER A 211      -5.341   8.818  11.441  1.00 84.79           H  
ATOM   3437  N   VAL A 212      -6.844   6.436  13.213  1.00 90.02           N  
ATOM   3438  H   VAL A 212      -5.860   6.238  13.100  1.00 90.02           H  
ATOM   3439  CA  VAL A 212      -7.784   5.343  12.939  1.00 90.02           C  
ATOM   3440  HA  VAL A 212      -8.515   5.694  12.211  1.00 90.02           H  
ATOM   3441  C   VAL A 212      -8.529   4.974  14.225  1.00 90.02           C  
ATOM   3442  CB  VAL A 212      -7.056   4.126  12.329  1.00 90.02           C  
ATOM   3443  HB  VAL A 212      -6.268   3.804  13.010  1.00 90.02           H  
ATOM   3444  O   VAL A 212      -7.913   4.718  15.274  1.00 90.02           O  
ATOM   3445  CG1 VAL A 212      -7.995   2.939  12.097  1.00 90.02           C  
ATOM   3446 HG11 VAL A 212      -8.818   3.242  11.449  1.00 90.02           H  
ATOM   3447 HG12 VAL A 212      -8.399   2.575  13.041  1.00 90.02           H  
ATOM   3448 HG13 VAL A 212      -7.456   2.120  11.619  1.00 90.02           H  
ATOM   3449  CG2 VAL A 212      -6.419   4.484  10.978  1.00 90.02           C  
ATOM   3450 HG21 VAL A 212      -5.689   5.285  11.095  1.00 90.02           H  
ATOM   3451 HG22 VAL A 212      -7.191   4.811  10.281  1.00 90.02           H  
ATOM   3452 HG23 VAL A 212      -5.919   3.610  10.560  1.00 90.02           H  
ATOM   3453  N   ASP A 213      -9.858   4.965  14.141  1.00 92.57           N  
ATOM   3454  H   ASP A 213     -10.293   5.200  13.260  1.00 92.57           H  
ATOM   3455  CA  ASP A 213     -10.773   4.628  15.239  1.00 92.57           C  
ATOM   3456  HA  ASP A 213     -10.196   4.563  16.160  1.00 92.57           H  
ATOM   3457  C   ASP A 213     -11.436   3.250  15.080  1.00 92.57           C  
ATOM   3458  CB  ASP A 213     -11.800   5.757  15.456  1.00 92.57           C  
ATOM   3459  HB2 ASP A 213     -11.264   6.694  15.610  1.00 92.57           H  
ATOM   3460  HB3 ASP A 213     -12.359   5.545  16.368  1.00 92.57           H  
ATOM   3461  O   ASP A 213     -11.989   2.743  16.052  1.00 92.57           O  
ATOM   3462  CG  ASP A 213     -12.794   5.941  14.308  1.00 92.57           C  
ATOM   3463  OD1 ASP A 213     -12.579   5.350  13.237  1.00 92.57           O  
ATOM   3464  OD2 ASP A 213     -13.747   6.741  14.448  1.00 92.57           O  
ATOM   3465  N   GLY A 214     -11.300   2.605  13.918  1.00 95.39           N  
ATOM   3466  H   GLY A 214     -10.948   3.125  13.126  1.00 95.39           H  
ATOM   3467  CA  GLY A 214     -11.723   1.226  13.683  1.00 95.39           C  
ATOM   3468  HA2 GLY A 214     -12.809   1.187  13.601  1.00 95.39           H  
ATOM   3469  HA3 GLY A 214     -11.422   0.606  14.527  1.00 95.39           H  
ATOM   3470  C   GLY A 214     -11.145   0.637  12.401  1.00 95.39           C  
ATOM   3471  O   GLY A 214     -10.733   1.363  11.499  1.00 95.39           O  
ATOM   3472  N   ILE A 215     -11.081  -0.691  12.330  1.00 96.59           N  
ATOM   3473  H   ILE A 215     -11.426  -1.225  13.115  1.00 96.59           H  
ATOM   3474  CA  ILE A 215     -10.564  -1.426  11.169  1.00 96.59           C  
ATOM   3475  HA  ILE A 215     -10.265  -0.722  10.393  1.00 96.59           H  
ATOM   3476  C   ILE A 215     -11.670  -2.308  10.595  1.00 96.59           C  
ATOM   3477  CB  ILE A 215      -9.320  -2.254  11.555  1.00 96.59           C  
ATOM   3478  HB  ILE A 215      -9.609  -2.928  12.362  1.00 96.59           H  
ATOM   3479  O   ILE A 215     -12.291  -3.078  11.326  1.00 96.59           O  
ATOM   3480  CG1 ILE A 215      -8.152  -1.365  12.044  1.00 96.59           C  
ATOM   3481 HG12 ILE A 215      -8.526  -0.530  12.636  1.00 96.59           H  
ATOM   3482 HG13 ILE A 215      -7.632  -0.946  11.182  1.00 96.59           H  
ATOM   3483  CG2 ILE A 215      -8.848  -3.101  10.357  1.00 96.59           C  
ATOM   3484 HG21 ILE A 215      -9.603  -3.837  10.084  1.00 96.59           H  
ATOM   3485 HG22 ILE A 215      -8.674  -2.454   9.497  1.00 96.59           H  
ATOM   3486 HG23 ILE A 215      -7.928  -3.638  10.588  1.00 96.59           H  
ATOM   3487  CD1 ILE A 215      -7.158  -2.136  12.926  1.00 96.59           C  
ATOM   3488 HD11 ILE A 215      -6.858  -3.073  12.458  1.00 96.59           H  
ATOM   3489 HD12 ILE A 215      -7.632  -2.377  13.878  1.00 96.59           H  
ATOM   3490 HD13 ILE A 215      -6.277  -1.521  13.109  1.00 96.59           H  
ATOM   3491  N   ILE A 216     -11.875  -2.240   9.284  1.00 97.27           N  
ATOM   3492  H   ILE A 216     -11.311  -1.600   8.743  1.00 97.27           H  
ATOM   3493  CA  ILE A 216     -12.772  -3.120   8.540  1.00 97.27           C  
ATOM   3494  HA  ILE A 216     -13.339  -3.733   9.241  1.00 97.27           H  
ATOM   3495  C   ILE A 216     -11.908  -4.026   7.678  1.00 97.27           C  
ATOM   3496  CB  ILE A 216     -13.800  -2.338   7.695  1.00 97.27           C  
ATOM   3497  HB  ILE A 216     -13.276  -1.716   6.969  1.00 97.27           H  
ATOM   3498  O   ILE A 216     -11.150  -3.533   6.850  1.00 97.27           O  
ATOM   3499  CG1 ILE A 216     -14.715  -1.445   8.555  1.00 97.27           C  
ATOM   3500 HG12 ILE A 216     -15.568  -1.139   7.948  1.00 97.27           H  
ATOM   3501 HG13 ILE A 216     -15.103  -2.004   9.406  1.00 97.27           H  
ATOM   3502  CG2 ILE A 216     -14.698  -3.314   6.912  1.00 97.27           C  
ATOM   3503 HG21 ILE A 216     -14.105  -3.914   6.222  1.00 97.27           H  
ATOM   3504 HG22 ILE A 216     -15.228  -3.975   7.598  1.00 97.27           H  
ATOM   3505 HG23 ILE A 216     -15.423  -2.759   6.317  1.00 97.27           H  
ATOM   3506  CD1 ILE A 216     -14.032  -0.168   9.048  1.00 97.27           C  
ATOM   3507 HD11 ILE A 216     -14.790   0.614   9.101  1.00 97.27           H  
ATOM   3508 HD12 ILE A 216     -13.257   0.147   8.350  1.00 97.27           H  
ATOM   3509 HD13 ILE A 216     -13.599  -0.319  10.037  1.00 97.27           H  
ATOM   3510  N   LEU A 217     -12.018  -5.337   7.862  1.00 97.27           N  
ATOM   3511  H   LEU A 217     -12.692  -5.665   8.540  1.00 97.27           H  
ATOM   3512  CA  LEU A 217     -11.383  -6.328   6.999  1.00 97.27           C  
ATOM   3513  HA  LEU A 217     -10.636  -5.853   6.363  1.00 97.27           H  
ATOM   3514  C   LEU A 217     -12.450  -6.931   6.095  1.00 97.27           C  
ATOM   3515  CB  LEU A 217     -10.685  -7.404   7.835  1.00 97.27           C  
ATOM   3516  HB2 LEU A 217     -11.433  -7.974   8.386  1.00 97.27           H  
ATOM   3517  HB3 LEU A 217     -10.220  -8.088   7.124  1.00 97.27           H  
ATOM   3518  O   LEU A 217     -13.366  -7.580   6.595  1.00 97.27           O  
ATOM   3519  CG  LEU A 217      -9.621  -6.855   8.803  1.00 97.27           C  
ATOM   3520  HG  LEU A 217      -9.310  -5.858   8.492  1.00 97.27           H  
ATOM   3521  CD1 LEU A 217     -10.122  -6.783  10.251  1.00 97.27           C  
ATOM   3522 HD11 LEU A 217     -10.254  -7.787  10.655  1.00 97.27           H  
ATOM   3523 HD12 LEU A 217     -11.072  -6.251  10.286  1.00 97.27           H  
ATOM   3524 HD13 LEU A 217      -9.399  -6.242  10.861  1.00 97.27           H  
ATOM   3525  CD2 LEU A 217      -8.387  -7.753   8.792  1.00 97.27           C  
ATOM   3526 HD21 LEU A 217      -7.829  -7.570   7.873  1.00 97.27           H  
ATOM   3527 HD22 LEU A 217      -7.744  -7.507   9.637  1.00 97.27           H  
ATOM   3528 HD23 LEU A 217      -8.687  -8.800   8.832  1.00 97.27           H  
ATOM   3529  N   ASP A 218     -12.352  -6.695   4.796  1.00 95.10           N  
ATOM   3530  H   ASP A 218     -11.547  -6.206   4.429  1.00 95.10           H  
ATOM   3531  CA  ASP A 218     -13.422  -7.000   3.848  1.00 95.10           C  
ATOM   3532  HA  ASP A 218     -14.261  -7.461   4.369  1.00 95.10           H  
ATOM   3533  C   ASP A 218     -12.940  -7.980   2.785  1.00 95.10           C  
ATOM   3534  CB  ASP A 218     -13.904  -5.679   3.247  1.00 95.10           C  
ATOM   3535  HB2 ASP A 218     -13.137  -5.286   2.580  1.00 95.10           H  
ATOM   3536  HB3 ASP A 218     -14.041  -4.966   4.059  1.00 95.10           H  
ATOM   3537  O   ASP A 218     -11.979  -7.690   2.075  1.00 95.10           O  
ATOM   3538  CG  ASP A 218     -15.232  -5.767   2.500  1.00 95.10           C  
ATOM   3539  OD1 ASP A 218     -15.963  -6.761   2.664  1.00 95.10           O  
ATOM   3540  OD2 ASP A 218     -15.582  -4.730   1.887  1.00 95.10           O  
ATOM   3541  N   ASP A 219     -13.588  -9.147   2.723  1.00 89.48           N  
ATOM   3542  H   ASP A 219     -14.400  -9.269   3.310  1.00 89.48           H  
ATOM   3543  CA  ASP A 219     -13.330 -10.209   1.743  1.00 89.48           C  
ATOM   3544  HA  ASP A 219     -13.792 -11.110   2.146  1.00 89.48           H  
ATOM   3545  C   ASP A 219     -11.841 -10.603   1.611  1.00 89.48           C  
ATOM   3546  CB  ASP A 219     -14.067  -9.900   0.421  1.00 89.48           C  
ATOM   3547  HB2 ASP A 219     -13.863  -8.872   0.118  1.00 89.48           H  
ATOM   3548  HB3 ASP A 219     -13.684 -10.557  -0.360  1.00 89.48           H  
ATOM   3549  O   ASP A 219     -11.337 -10.932   0.536  1.00 89.48           O  
ATOM   3550  CG  ASP A 219     -15.590 -10.135   0.485  1.00 89.48           C  
ATOM   3551  OD1 ASP A 219     -16.058 -10.921   1.349  1.00 89.48           O  
ATOM   3552  OD2 ASP A 219     -16.310  -9.649  -0.419  1.00 89.48           O  
ATOM   3553  N   LEU A 220     -11.124 -10.621   2.741  1.00 92.86           N  
ATOM   3554  H   LEU A 220     -11.590 -10.319   3.585  1.00 92.86           H  
ATOM   3555  CA  LEU A 220      -9.761 -11.147   2.808  1.00 92.86           C  
ATOM   3556  HA  LEU A 220      -9.225 -10.791   1.928  1.00 92.86           H  
ATOM   3557  C   LEU A 220      -9.745 -12.677   2.755  1.00 92.86           C  
ATOM   3558  CB  LEU A 220      -9.032 -10.659   4.071  1.00 92.86           C  
ATOM   3559  HB2 LEU A 220      -9.613 -10.974   4.938  1.00 92.86           H  
ATOM   3560  HB3 LEU A 220      -8.062 -11.155   4.125  1.00 92.86           H  
ATOM   3561  O   LEU A 220     -10.598 -13.362   3.314  1.00 92.86           O  
ATOM   3562  CG  LEU A 220      -8.806  -9.143   4.151  1.00 92.86           C  
ATOM   3563  HG  LEU A 220      -9.764  -8.625   4.155  1.00 92.86           H  
ATOM   3564  CD1 LEU A 220      -8.068  -8.820   5.449  1.00 92.86           C  
ATOM   3565 HD11 LEU A 220      -7.030  -9.147   5.383  1.00 92.86           H  
ATOM   3566 HD12 LEU A 220      -8.102  -7.741   5.598  1.00 92.86           H  
ATOM   3567 HD13 LEU A 220      -8.556  -9.327   6.281  1.00 92.86           H  
ATOM   3568  CD2 LEU A 220      -7.936  -8.624   3.009  1.00 92.86           C  
ATOM   3569 HD21 LEU A 220      -7.750  -7.558   3.144  1.00 92.86           H  
ATOM   3570 HD22 LEU A 220      -6.993  -9.166   2.947  1.00 92.86           H  
ATOM   3571 HD23 LEU A 220      -8.481  -8.737   2.072  1.00 92.86           H  
ATOM   3572  N   ASP A 221      -8.676 -13.217   2.178  1.00 91.80           N  
ATOM   3573  H   ASP A 221      -8.084 -12.600   1.640  1.00 91.80           H  
ATOM   3574  CA  ASP A 221      -8.423 -14.654   2.079  1.00 91.80           C  
ATOM   3575  HA  ASP A 221      -9.364 -15.155   1.851  1.00 91.80           H  
ATOM   3576  C   ASP A 221      -7.903 -15.251   3.406  1.00 91.80           C  
ATOM   3577  CB  ASP A 221      -7.495 -14.863   0.881  1.00 91.80           C  
ATOM   3578  HB2 ASP A 221      -6.557 -14.340   1.069  1.00 91.80           H  
ATOM   3579  HB3 ASP A 221      -7.954 -14.419  -0.002  1.00 91.80           H  
ATOM   3580  O   ASP A 221      -6.776 -15.747   3.506  1.00 91.80           O  
ATOM   3581  CG  ASP A 221      -7.195 -16.325   0.571  1.00 91.80           C  
ATOM   3582  OD1 ASP A 221      -7.942 -17.233   1.001  1.00 91.80           O  
ATOM   3583  OD2 ASP A 221      -6.144 -16.531  -0.074  1.00 91.80           O  
ATOM   3584  N   PHE A 222      -8.713 -15.169   4.469  1.00 94.88           N  
ATOM   3585  H   PHE A 222      -9.608 -14.720   4.335  1.00 94.88           H  
ATOM   3586  CA  PHE A 222      -8.421 -15.776   5.774  1.00 94.88           C  
ATOM   3587  HA  PHE A 222      -7.521 -15.300   6.166  1.00 94.88           H  
ATOM   3588  C   PHE A 222      -8.138 -17.289   5.728  1.00 94.88           C  
ATOM   3589  CB  PHE A 222      -9.555 -15.525   6.775  1.00 94.88           C  
ATOM   3590  HB2 PHE A 222     -10.456 -16.032   6.432  1.00 94.88           H  
ATOM   3591  HB3 PHE A 222      -9.280 -15.987   7.722  1.00 94.88           H  
ATOM   3592  O   PHE A 222      -7.299 -17.731   6.521  1.00 94.88           O  
ATOM   3593  CG  PHE A 222      -9.867 -14.071   7.048  1.00 94.88           C  
ATOM   3594  CD1 PHE A 222      -9.009 -13.317   7.869  1.00 94.88           C  
ATOM   3595  HD1 PHE A 222      -8.123 -13.774   8.284  1.00 94.88           H  
ATOM   3596  CD2 PHE A 222     -11.016 -13.475   6.497  1.00 94.88           C  
ATOM   3597  HD2 PHE A 222     -11.666 -14.041   5.847  1.00 94.88           H  
ATOM   3598  CE1 PHE A 222      -9.302 -11.971   8.144  1.00 94.88           C  
ATOM   3599  HE1 PHE A 222      -8.637 -11.388   8.764  1.00 94.88           H  
ATOM   3600  CE2 PHE A 222     -11.311 -12.130   6.776  1.00 94.88           C  
ATOM   3601  HE2 PHE A 222     -12.186 -11.675   6.336  1.00 94.88           H  
ATOM   3602  CZ  PHE A 222     -10.457 -11.380   7.604  1.00 94.88           C  
ATOM   3603  HZ  PHE A 222     -10.689 -10.345   7.809  1.00 94.88           H  
ATOM   3604  N   PRO A 223      -8.731 -18.101   4.824  1.00 95.56           N  
ATOM   3605  CA  PRO A 223      -8.433 -19.528   4.740  1.00 95.56           C  
ATOM   3606  HA  PRO A 223      -8.743 -19.997   5.674  1.00 95.56           H  
ATOM   3607  C   PRO A 223      -6.952 -19.831   4.494  1.00 95.56           C  
ATOM   3608  CB  PRO A 223      -9.324 -20.071   3.620  1.00 95.56           C  
ATOM   3609  HB2 PRO A 223      -8.826 -19.970   2.656  1.00 95.56           H  
ATOM   3610  HB3 PRO A 223      -9.615 -21.106   3.803  1.00 95.56           H  
ATOM   3611  O   PRO A 223      -6.456 -20.863   4.948  1.00 95.56           O  
ATOM   3612  CG  PRO A 223     -10.528 -19.137   3.672  1.00 95.56           C  
ATOM   3613  HG2 PRO A 223     -11.169 -19.398   4.514  1.00 95.56           H  
ATOM   3614  HG3 PRO A 223     -11.086 -19.132   2.736  1.00 95.56           H  
ATOM   3615  CD  PRO A 223      -9.844 -17.803   3.932  1.00 95.56           C  
ATOM   3616  HD2 PRO A 223     -10.541 -17.091   4.375  1.00 95.56           H  
ATOM   3617  HD3 PRO A 223      -9.466 -17.409   2.988  1.00 95.56           H  
ATOM   3618  N   ASN A 224      -6.231 -18.924   3.829  1.00 94.37           N  
ATOM   3619  H   ASN A 224      -6.714 -18.123   3.447  1.00 94.37           H  
ATOM   3620  CA  ASN A 224      -4.797 -19.042   3.567  1.00 94.37           C  
ATOM   3621  HA  ASN A 224      -4.512 -20.091   3.648  1.00 94.37           H  
ATOM   3622  C   ASN A 224      -3.920 -18.302   4.601  1.00 94.37           C  
ATOM   3623  CB  ASN A 224      -4.545 -18.610   2.115  1.00 94.37           C  
ATOM   3624  HB2 ASN A 224      -4.956 -17.612   1.963  1.00 94.37           H  
ATOM   3625  HB3 ASN A 224      -3.473 -18.565   1.923  1.00 94.37           H  
ATOM   3626  O   ASN A 224      -2.703 -18.177   4.431  1.00 94.37           O  
ATOM   3627  CG  ASN A 224      -5.146 -19.564   1.083  1.00 94.37           C  
ATOM   3628  ND2 ASN A 224      -5.411 -19.085  -0.099  1.00 94.37           N  
ATOM   3629 HD21 ASN A 224      -5.923 -19.653  -0.759  1.00 94.37           H  
ATOM   3630 HD22 ASN A 224      -5.511 -18.083  -0.182  1.00 94.37           H  
ATOM   3631  OD1 ASN A 224      -5.338 -20.762   1.289  1.00 94.37           O  
ATOM   3632  N   TRP A 225      -4.499 -17.792   5.691  1.00 93.98           N  
ATOM   3633  H   TRP A 225      -5.491 -17.927   5.817  1.00 93.98           H  
ATOM   3634  CA  TRP A 225      -3.729 -17.228   6.800  1.00 93.98           C  
ATOM   3635  HA  TRP A 225      -2.839 -16.748   6.395  1.00 93.98           H  
ATOM   3636  C   TRP A 225      -3.251 -18.322   7.750  1.00 93.98           C  
ATOM   3637  CB  TRP A 225      -4.533 -16.157   7.543  1.00 93.98           C  
ATOM   3638  HB2 TRP A 225      -5.517 -16.547   7.802  1.00 93.98           H  
ATOM   3639  HB3 TRP A 225      -4.029 -15.943   8.486  1.00 93.98           H  
ATOM   3640  O   TRP A 225      -3.846 -19.388   7.858  1.00 93.98           O  
ATOM   3641  CG  TRP A 225      -4.692 -14.852   6.829  1.00 93.98           C  
ATOM   3642  CD1 TRP A 225      -4.786 -14.666   5.493  1.00 93.98           C  
ATOM   3643  HD1 TRP A 225      -4.806 -15.456   4.757  1.00 93.98           H  
ATOM   3644  CD2 TRP A 225      -4.837 -13.529   7.417  1.00 93.98           C  
ATOM   3645  CE2 TRP A 225      -5.004 -12.579   6.366  1.00 93.98           C  
ATOM   3646  CE3 TRP A 225      -4.850 -13.045   8.741  1.00 93.98           C  
ATOM   3647  HE3 TRP A 225      -4.780 -13.746   9.559  1.00 93.98           H  
ATOM   3648  NE1 TRP A 225      -5.019 -13.336   5.215  1.00 93.98           N  
ATOM   3649  HE1 TRP A 225      -5.407 -13.038   4.332  1.00 93.98           H  
ATOM   3650  CH2 TRP A 225      -5.120 -10.751   7.943  1.00 93.98           C  
ATOM   3651  HH2 TRP A 225      -5.246  -9.699   8.152  1.00 93.98           H  
ATOM   3652  CZ2 TRP A 225      -5.141 -11.209   6.614  1.00 93.98           C  
ATOM   3653  HZ2 TRP A 225      -5.294 -10.521   5.796  1.00 93.98           H  
ATOM   3654  CZ3 TRP A 225      -4.970 -11.668   9.000  1.00 93.98           C  
ATOM   3655  HZ3 TRP A 225      -4.959 -11.316  10.020  1.00 93.98           H  
ATOM   3656  N   SER A 226      -2.183 -18.046   8.505  1.00 93.91           N  
ATOM   3657  H   SER A 226      -1.736 -17.145   8.419  1.00 93.91           H  
ATOM   3658  CA  SER A 226      -1.840 -18.933   9.617  1.00 93.91           C  
ATOM   3659  HA  SER A 226      -1.867 -19.949   9.223  1.00 93.91           H  
ATOM   3660  C   SER A 226      -2.892 -18.794  10.733  1.00 93.91           C  
ATOM   3661  CB  SER A 226      -0.408 -18.715  10.124  1.00 93.91           C  
ATOM   3662  HB2 SER A 226      -0.046 -19.666  10.515  1.00 93.91           H  
ATOM   3663  HB3 SER A 226       0.241 -18.427   9.297  1.00 93.91           H  
ATOM   3664  O   SER A 226      -3.293 -17.661  11.036  1.00 93.91           O  
ATOM   3665  OG  SER A 226      -0.319 -17.763  11.170  1.00 93.91           O  
ATOM   3666  HG  SER A 226      -0.388 -16.870  10.823  1.00 93.91           H  
ATOM   3667  N   PRO A 227      -3.291 -19.889  11.408  1.00 95.39           N  
ATOM   3668  CA  PRO A 227      -4.210 -19.825  12.547  1.00 95.39           C  
ATOM   3669  HA  PRO A 227      -5.200 -19.542  12.188  1.00 95.39           H  
ATOM   3670  C   PRO A 227      -3.775 -18.837  13.638  1.00 95.39           C  
ATOM   3671  CB  PRO A 227      -4.262 -21.257  13.082  1.00 95.39           C  
ATOM   3672  HB2 PRO A 227      -5.227 -21.465  13.545  1.00 95.39           H  
ATOM   3673  HB3 PRO A 227      -3.454 -21.429  13.794  1.00 95.39           H  
ATOM   3674  O   PRO A 227      -4.593 -18.123  14.215  1.00 95.39           O  
ATOM   3675  CG  PRO A 227      -4.030 -22.113  11.839  1.00 95.39           C  
ATOM   3676  HG2 PRO A 227      -4.960 -22.210  11.278  1.00 95.39           H  
ATOM   3677  HG3 PRO A 227      -3.631 -23.096  12.087  1.00 95.39           H  
ATOM   3678  CD  PRO A 227      -3.030 -21.278  11.042  1.00 95.39           C  
ATOM   3679  HD2 PRO A 227      -2.013 -21.549  11.323  1.00 95.39           H  
ATOM   3680  HD3 PRO A 227      -3.189 -21.449   9.977  1.00 95.39           H  
ATOM   3681  N   LEU A 228      -2.464 -18.733  13.880  1.00 93.80           N  
ATOM   3682  H   LEU A 228      -1.839 -19.320  13.346  1.00 93.80           H  
ATOM   3683  CA  LEU A 228      -1.894 -17.798  14.851  1.00 93.80           C  
ATOM   3684  HA  LEU A 228      -2.452 -17.874  15.784  1.00 93.80           H  
ATOM   3685  C   LEU A 228      -1.996 -16.337  14.398  1.00 93.80           C  
ATOM   3686  CB  LEU A 228      -0.421 -18.163  15.102  1.00 93.80           C  
ATOM   3687  HB2 LEU A 228       0.110 -18.137  14.151  1.00 93.80           H  
ATOM   3688  HB3 LEU A 228       0.015 -17.402  15.749  1.00 93.80           H  
ATOM   3689  O   LEU A 228      -2.117 -15.448  15.239  1.00 93.80           O  
ATOM   3690  CG  LEU A 228      -0.198 -19.538  15.757  1.00 93.80           C  
ATOM   3691  HG  LEU A 228      -0.616 -20.319  15.123  1.00 93.80           H  
ATOM   3692  CD1 LEU A 228       1.306 -19.780  15.894  1.00 93.80           C  
ATOM   3693 HD11 LEU A 228       1.778 -19.745  14.912  1.00 93.80           H  
ATOM   3694 HD12 LEU A 228       1.475 -20.770  16.318  1.00 93.80           H  
ATOM   3695 HD13 LEU A 228       1.755 -19.032  16.548  1.00 93.80           H  
ATOM   3696  CD2 LEU A 228      -0.832 -19.624  17.147  1.00 93.80           C  
ATOM   3697 HD21 LEU A 228      -0.570 -20.577  17.607  1.00 93.80           H  
ATOM   3698 HD22 LEU A 228      -0.479 -18.812  17.782  1.00 93.80           H  
ATOM   3699 HD23 LEU A 228      -1.918 -19.585  17.068  1.00 93.80           H  
ATOM   3700  N   THR A 229      -1.940 -16.071  13.090  1.00 93.88           N  
ATOM   3701  H   THR A 229      -1.870 -16.842  12.442  1.00 93.88           H  
ATOM   3702  CA  THR A 229      -2.131 -14.719  12.548  1.00 93.88           C  
ATOM   3703  HA  THR A 229      -1.472 -14.030  13.076  1.00 93.88           H  
ATOM   3704  C   THR A 229      -3.562 -14.255  12.786  1.00 93.88           C  
ATOM   3705  CB  THR A 229      -1.814 -14.628  11.047  1.00 93.88           C  
ATOM   3706  HB  THR A 229      -2.528 -15.222  10.477  1.00 93.88           H  
ATOM   3707  O   THR A 229      -3.744 -13.134  13.257  1.00 93.88           O  
ATOM   3708  CG2 THR A 229      -1.840 -13.188  10.539  1.00 93.88           C  
ATOM   3709 HG21 THR A 229      -1.095 -12.584  11.059  1.00 93.88           H  
ATOM   3710 HG22 THR A 229      -2.820 -12.741  10.708  1.00 93.88           H  
ATOM   3711 HG23 THR A 229      -1.646 -13.165   9.466  1.00 93.88           H  
ATOM   3712  OG1 THR A 229      -0.506 -15.081  10.772  1.00 93.88           O  
ATOM   3713  HG1 THR A 229      -0.154 -14.477  10.115  1.00 93.88           H  
ATOM   3714  N   LEU A 230      -4.558 -15.113  12.526  1.00 96.31           N  
ATOM   3715  H   LEU A 230      -4.343 -16.026  12.150  1.00 96.31           H  
ATOM   3716  CA  LEU A 230      -5.953 -14.794  12.831  1.00 96.31           C  
ATOM   3717  HA  LEU A 230      -6.192 -13.849  12.343  1.00 96.31           H  
ATOM   3718  C   LEU A 230      -6.145 -14.592  14.338  1.00 96.31           C  
ATOM   3719  CB  LEU A 230      -6.901 -15.872  12.276  1.00 96.31           C  
ATOM   3720  HB2 LEU A 230      -6.634 -16.837  12.706  1.00 96.31           H  
ATOM   3721  HB3 LEU A 230      -6.782 -15.933  11.194  1.00 96.31           H  
ATOM   3722  O   LEU A 230      -6.675 -13.566  14.742  1.00 96.31           O  
ATOM   3723  CG  LEU A 230      -8.382 -15.576  12.605  1.00 96.31           C  
ATOM   3724  HG  LEU A 230      -8.509 -15.525  13.686  1.00 96.31           H  
ATOM   3725  CD1 LEU A 230      -8.871 -14.266  11.981  1.00 96.31           C  
ATOM   3726 HD11 LEU A 230      -8.374 -13.411  12.439  1.00 96.31           H  
ATOM   3727 HD12 LEU A 230      -9.942 -14.162  12.154  1.00 96.31           H  
ATOM   3728 HD13 LEU A 230      -8.697 -14.269  10.905  1.00 96.31           H  
ATOM   3729  CD2 LEU A 230      -9.281 -16.689  12.096  1.00 96.31           C  
ATOM   3730 HD21 LEU A 230      -9.333 -16.624  11.009  1.00 96.31           H  
ATOM   3731 HD22 LEU A 230     -10.293 -16.552  12.478  1.00 96.31           H  
ATOM   3732 HD23 LEU A 230      -8.911 -17.663  12.414  1.00 96.31           H  
ATOM   3733  N   LEU A 231      -5.644 -15.499  15.182  1.00 95.89           N  
ATOM   3734  H   LEU A 231      -5.261 -16.354  14.803  1.00 95.89           H  
ATOM   3735  CA  LEU A 231      -5.776 -15.367  16.637  1.00 95.89           C  
ATOM   3736  HA  LEU A 231      -6.838 -15.404  16.880  1.00 95.89           H  
ATOM   3737  C   LEU A 231      -5.233 -14.025  17.155  1.00 95.89           C  
ATOM   3738  CB  LEU A 231      -5.064 -16.553  17.309  1.00 95.89           C  
ATOM   3739  HB2 LEU A 231      -5.503 -17.481  16.943  1.00 95.89           H  
ATOM   3740  HB3 LEU A 231      -4.014 -16.538  17.020  1.00 95.89           H  
ATOM   3741  O   LEU A 231      -5.889 -13.365  17.958  1.00 95.89           O  
ATOM   3742  CG  LEU A 231      -5.151 -16.530  18.847  1.00 95.89           C  
ATOM   3743  HG  LEU A 231      -4.737 -15.596  19.227  1.00 95.89           H  
ATOM   3744  CD1 LEU A 231      -6.588 -16.676  19.347  1.00 95.89           C  
ATOM   3745 HD11 LEU A 231      -7.172 -15.799  19.068  1.00 95.89           H  
ATOM   3746 HD12 LEU A 231      -6.584 -16.762  20.434  1.00 95.89           H  
ATOM   3747 HD13 LEU A 231      -7.047 -17.565  18.914  1.00 95.89           H  
ATOM   3748  CD2 LEU A 231      -4.319 -17.668  19.435  1.00 95.89           C  
ATOM   3749 HD21 LEU A 231      -4.312 -17.594  20.523  1.00 95.89           H  
ATOM   3750 HD22 LEU A 231      -3.293 -17.603  19.074  1.00 95.89           H  
ATOM   3751 HD23 LEU A 231      -4.745 -18.629  19.147  1.00 95.89           H  
ATOM   3752  N   LYS A 232      -4.061 -13.598  16.666  1.00 95.14           N  
ATOM   3753  H   LYS A 232      -3.581 -14.199  16.011  1.00 95.14           H  
ATOM   3754  CA  LYS A 232      -3.490 -12.277  16.974  1.00 95.14           C  
ATOM   3755  HA  LYS A 232      -3.463 -12.136  18.054  1.00 95.14           H  
ATOM   3756  C   LYS A 232      -4.365 -11.152  16.426  1.00 95.14           C  
ATOM   3757  CB  LYS A 232      -2.070 -12.168  16.406  1.00 95.14           C  
ATOM   3758  HB2 LYS A 232      -2.085 -12.465  15.357  1.00 95.14           H  
ATOM   3759  HB3 LYS A 232      -1.746 -11.129  16.463  1.00 95.14           H  
ATOM   3760  O   LYS A 232      -4.622 -10.190  17.135  1.00 95.14           O  
ATOM   3761  CG  LYS A 232      -1.065 -13.032  17.178  1.00 95.14           C  
ATOM   3762  HG2 LYS A 232      -1.437 -14.052  17.274  1.00 95.14           H  
ATOM   3763  HG3 LYS A 232      -0.930 -12.619  18.177  1.00 95.14           H  
ATOM   3764  CD  LYS A 232       0.279 -13.051  16.442  1.00 95.14           C  
ATOM   3765  HD2 LYS A 232       0.671 -12.036  16.386  1.00 95.14           H  
ATOM   3766  HD3 LYS A 232       0.124 -13.435  15.434  1.00 95.14           H  
ATOM   3767  CE  LYS A 232       1.263 -13.957  17.187  1.00 95.14           C  
ATOM   3768  HE2 LYS A 232       1.377 -13.581  18.204  1.00 95.14           H  
ATOM   3769  HE3 LYS A 232       0.829 -14.955  17.249  1.00 95.14           H  
ATOM   3770  NZ  LYS A 232       2.577 -14.005  16.502  1.00 95.14           N  
ATOM   3771  HZ1 LYS A 232       2.465 -14.364  15.564  1.00 95.14           H  
ATOM   3772  HZ2 LYS A 232       2.979 -13.080  16.451  1.00 95.14           H  
ATOM   3773  HZ3 LYS A 232       3.212 -14.609  17.005  1.00 95.14           H  
ATOM   3774  N   LEU A 233      -4.859 -11.268  15.193  1.00 95.78           N  
ATOM   3775  H   LEU A 233      -4.652 -12.103  14.664  1.00 95.78           H  
ATOM   3776  CA  LEU A 233      -5.783 -10.293  14.605  1.00 95.78           C  
ATOM   3777  HA  LEU A 233      -5.302  -9.315  14.629  1.00 95.78           H  
ATOM   3778  C   LEU A 233      -7.096 -10.158  15.395  1.00 95.78           C  
ATOM   3779  CB  LEU A 233      -6.064 -10.671  13.138  1.00 95.78           C  
ATOM   3780  HB2 LEU A 233      -5.127 -10.686  12.580  1.00 95.78           H  
ATOM   3781  HB3 LEU A 233      -6.485 -11.676  13.114  1.00 95.78           H  
ATOM   3782  O   LEU A 233      -7.757  -9.133  15.289  1.00 95.78           O  
ATOM   3783  CG  LEU A 233      -7.058  -9.727  12.432  1.00 95.78           C  
ATOM   3784  HG  LEU A 233      -7.994  -9.681  12.990  1.00 95.78           H  
ATOM   3785  CD1 LEU A 233      -6.486  -8.314  12.284  1.00 95.78           C  
ATOM   3786 HD11 LEU A 233      -7.238  -7.684  11.808  1.00 95.78           H  
ATOM   3787 HD12 LEU A 233      -5.583  -8.328  11.675  1.00 95.78           H  
ATOM   3788 HD13 LEU A 233      -6.274  -7.884  13.263  1.00 95.78           H  
ATOM   3789  CD2 LEU A 233      -7.459 -10.263  11.068  1.00 95.78           C  
ATOM   3790 HD21 LEU A 233      -7.593 -11.344  11.099  1.00 95.78           H  
ATOM   3791 HD22 LEU A 233      -6.722  -9.996  10.311  1.00 95.78           H  
ATOM   3792 HD23 LEU A 233      -8.418  -9.821  10.796  1.00 95.78           H  
ATOM   3793  N   LEU A 234      -7.486 -11.140  16.198  1.00 97.04           N  
ATOM   3794  H   LEU A 234      -6.977 -12.012  16.176  1.00 97.04           H  
ATOM   3795  CA  LEU A 234      -8.686 -11.055  17.031  1.00 97.04           C  
ATOM   3796  HA  LEU A 234      -9.382 -10.341  16.589  1.00 97.04           H  
ATOM   3797  C   LEU A 234      -8.402 -10.517  18.441  1.00 97.04           C  
ATOM   3798  CB  LEU A 234      -9.379 -12.423  17.031  1.00 97.04           C  
ATOM   3799  HB2 LEU A 234     -10.266 -12.362  17.662  1.00 97.04           H  
ATOM   3800  HB3 LEU A 234      -8.700 -13.156  17.466  1.00 97.04           H  
ATOM   3801  O   LEU A 234      -9.333 -10.242  19.190  1.00 97.04           O  
ATOM   3802  CG  LEU A 234      -9.810 -12.902  15.628  1.00 97.04           C  
ATOM   3803  HG  LEU A 234      -8.950 -12.947  14.960  1.00 97.04           H  
ATOM   3804  CD1 LEU A 234     -10.361 -14.318  15.745  1.00 97.04           C  
ATOM   3805 HD11 LEU A 234      -9.567 -14.972  16.107  1.00 97.04           H  
ATOM   3806 HD12 LEU A 234     -11.200 -14.349  16.440  1.00 97.04           H  
ATOM   3807 HD13 LEU A 234     -10.681 -14.672  14.765  1.00 97.04           H  
ATOM   3808  CD2 LEU A 234     -10.819 -11.974  14.960  1.00 97.04           C  
ATOM   3809 HD21 LEU A 234     -10.328 -11.047  14.665  1.00 97.04           H  
ATOM   3810 HD22 LEU A 234     -11.631 -11.744  15.651  1.00 97.04           H  
ATOM   3811 HD23 LEU A 234     -11.225 -12.443  14.064  1.00 97.04           H  
ATOM   3812  N   ASP A 235      -7.132 -10.341  18.817  1.00 94.85           N  
ATOM   3813  H   ASP A 235      -6.394 -10.562  18.164  1.00 94.85           H  
ATOM   3814  CA  ASP A 235      -6.746  -9.772  20.108  1.00 94.85           C  
ATOM   3815  HA  ASP A 235      -7.438 -10.138  20.866  1.00 94.85           H  
ATOM   3816  C   ASP A 235      -6.841  -8.239  20.089  1.00 94.85           C  
ATOM   3817  CB  ASP A 235      -5.346 -10.265  20.508  1.00 94.85           C  
ATOM   3818  HB2 ASP A 235      -4.610  -9.896  19.794  1.00 94.85           H  
ATOM   3819  HB3 ASP A 235      -5.337 -11.355  20.477  1.00 94.85           H  
ATOM   3820  O   ASP A 235      -6.115  -7.557  19.354  1.00 94.85           O  
ATOM   3821  CG  ASP A 235      -4.938  -9.816  21.916  1.00 94.85           C  
ATOM   3822  OD1 ASP A 235      -5.762  -9.171  22.599  1.00 94.85           O  
ATOM   3823  OD2 ASP A 235      -3.803 -10.138  22.325  1.00 94.85           O  
ATOM   3824  N   MET A 236      -7.756  -7.703  20.895  1.00 95.16           N  
ATOM   3825  H   MET A 236      -8.308  -8.331  21.462  1.00 95.16           H  
ATOM   3826  CA  MET A 236      -7.913  -6.267  21.126  1.00 95.16           C  
ATOM   3827  HA  MET A 236      -7.332  -5.719  20.384  1.00 95.16           H  
ATOM   3828  C   MET A 236      -7.370  -5.825  22.492  1.00 95.16           C  
ATOM   3829  CB  MET A 236      -9.383  -5.852  20.952  1.00 95.16           C  
ATOM   3830  HB2 MET A 236      -9.470  -4.782  21.140  1.00 95.16           H  
ATOM   3831  HB3 MET A 236      -9.997  -6.380  21.682  1.00 95.16           H  
ATOM   3832  O   MET A 236      -7.336  -4.631  22.754  1.00 95.16           O  
ATOM   3833  CG  MET A 236      -9.911  -6.131  19.539  1.00 95.16           C  
ATOM   3834  HG2 MET A 236      -9.176  -5.772  18.818  1.00 95.16           H  
ATOM   3835  HG3 MET A 236     -10.020  -7.207  19.405  1.00 95.16           H  
ATOM   3836  SD  MET A 236     -11.493  -5.335  19.144  1.00 95.16           S  
ATOM   3837  CE  MET A 236     -12.580  -6.046  20.408  1.00 95.16           C  
ATOM   3838  HE1 MET A 236     -12.558  -7.134  20.349  1.00 95.16           H  
ATOM   3839  HE2 MET A 236     -13.596  -5.688  20.240  1.00 95.16           H  
ATOM   3840  HE3 MET A 236     -12.261  -5.724  21.399  1.00 95.16           H  
ATOM   3841  N   GLU A 237      -6.915  -6.726  23.362  1.00 94.05           N  
ATOM   3842  H   GLU A 237      -6.820  -7.690  23.078  1.00 94.05           H  
ATOM   3843  CA  GLU A 237      -6.389  -6.367  24.688  1.00 94.05           C  
ATOM   3844  HA  GLU A 237      -6.969  -5.545  25.108  1.00 94.05           H  
ATOM   3845  C   GLU A 237      -4.931  -5.909  24.609  1.00 94.05           C  
ATOM   3846  CB  GLU A 237      -6.495  -7.566  25.639  1.00 94.05           C  
ATOM   3847  HB2 GLU A 237      -6.029  -7.295  26.586  1.00 94.05           H  
ATOM   3848  HB3 GLU A 237      -5.947  -8.407  25.214  1.00 94.05           H  
ATOM   3849  O   GLU A 237      -4.507  -5.017  25.346  1.00 94.05           O  
ATOM   3850  CG  GLU A 237      -7.948  -7.985  25.914  1.00 94.05           C  
ATOM   3851  HG2 GLU A 237      -8.475  -7.139  26.354  1.00 94.05           H  
ATOM   3852  HG3 GLU A 237      -8.435  -8.232  24.971  1.00 94.05           H  
ATOM   3853  CD  GLU A 237      -8.059  -9.198  26.855  1.00 94.05           C  
ATOM   3854  OE1 GLU A 237      -9.210  -9.615  27.120  1.00 94.05           O  
ATOM   3855  OE2 GLU A 237      -7.015  -9.740  27.286  1.00 94.05           O  
ATOM   3856  N   THR A 238      -4.161  -6.490  23.686  1.00 94.14           N  
ATOM   3857  H   THR A 238      -4.567  -7.230  23.132  1.00 94.14           H  
ATOM   3858  CA  THR A 238      -2.744  -6.167  23.498  1.00 94.14           C  
ATOM   3859  HA  THR A 238      -2.476  -5.417  24.242  1.00 94.14           H  
ATOM   3860  C   THR A 238      -2.471  -5.546  22.126  1.00 94.14           C  
ATOM   3861  CB  THR A 238      -1.832  -7.371  23.781  1.00 94.14           C  
ATOM   3862  HB  THR A 238      -0.809  -6.999  23.830  1.00 94.14           H  
ATOM   3863  O   THR A 238      -3.212  -5.772  21.166  1.00 94.14           O  
ATOM   3864  CG2 THR A 238      -2.118  -8.036  25.125  1.00 94.14           C  
ATOM   3865 HG21 THR A 238      -1.355  -8.787  25.328  1.00 94.14           H  
ATOM   3866 HG22 THR A 238      -3.092  -8.525  25.101  1.00 94.14           H  
ATOM   3867 HG23 THR A 238      -2.111  -7.290  25.919  1.00 94.14           H  
ATOM   3868  OG1 THR A 238      -1.851  -8.334  22.756  1.00 94.14           O  
ATOM   3869  HG1 THR A 238      -2.641  -8.877  22.797  1.00 94.14           H  
ATOM   3870  N   PRO A 239      -1.424  -4.708  21.993  1.00 93.81           N  
ATOM   3871  CA  PRO A 239      -1.027  -4.206  20.688  1.00 93.81           C  
ATOM   3872  HA  PRO A 239      -1.887  -3.770  20.181  1.00 93.81           H  
ATOM   3873  C   PRO A 239      -0.462  -5.345  19.840  1.00 93.81           C  
ATOM   3874  CB  PRO A 239       0.014  -3.121  20.963  1.00 93.81           C  
ATOM   3875  HB2 PRO A 239       0.747  -3.040  20.160  1.00 93.81           H  
ATOM   3876  HB3 PRO A 239      -0.493  -2.167  21.112  1.00 93.81           H  
ATOM   3877  O   PRO A 239       0.391  -6.111  20.291  1.00 93.81           O  
ATOM   3878  CG  PRO A 239       0.647  -3.572  22.280  1.00 93.81           C  
ATOM   3879  HG2 PRO A 239       1.421  -4.314  22.082  1.00 93.81           H  
ATOM   3880  HG3 PRO A 239       1.056  -2.732  22.841  1.00 93.81           H  
ATOM   3881  CD  PRO A 239      -0.512  -4.232  23.025  1.00 93.81           C  
ATOM   3882  HD2 PRO A 239      -0.133  -5.044  23.645  1.00 93.81           H  
ATOM   3883  HD3 PRO A 239      -1.015  -3.493  23.650  1.00 93.81           H  
ATOM   3884  N   ILE A 240      -0.870  -5.400  18.577  1.00 94.84           N  
ATOM   3885  H   ILE A 240      -1.504  -4.684  18.252  1.00 94.84           H  
ATOM   3886  CA  ILE A 240      -0.451  -6.450  17.645  1.00 94.84           C  
ATOM   3887  HA  ILE A 240       0.196  -7.146  18.178  1.00 94.84           H  
ATOM   3888  C   ILE A 240       0.392  -5.876  16.515  1.00 94.84           C  
ATOM   3889  CB  ILE A 240      -1.647  -7.285  17.151  1.00 94.84           C  
ATOM   3890  HB  ILE A 240      -1.250  -8.106  16.554  1.00 94.84           H  
ATOM   3891  O   ILE A 240       0.384  -4.676  16.248  1.00 94.84           O  
ATOM   3892  CG1 ILE A 240      -2.598  -6.462  16.262  1.00 94.84           C  
ATOM   3893 HG12 ILE A 240      -2.013  -5.976  15.481  1.00 94.84           H  
ATOM   3894 HG13 ILE A 240      -3.090  -5.695  16.861  1.00 94.84           H  
ATOM   3895  CG2 ILE A 240      -2.358  -7.899  18.367  1.00 94.84           C  
ATOM   3896 HG21 ILE A 240      -3.058  -8.674  18.054  1.00 94.84           H  
ATOM   3897 HG22 ILE A 240      -1.641  -8.353  19.052  1.00 94.84           H  
ATOM   3898 HG23 ILE A 240      -2.922  -7.143  18.914  1.00 94.84           H  
ATOM   3899  CD1 ILE A 240      -3.663  -7.314  15.570  1.00 94.84           C  
ATOM   3900 HD11 ILE A 240      -4.246  -6.699  14.883  1.00 94.84           H  
ATOM   3901 HD12 ILE A 240      -3.187  -8.125  15.018  1.00 94.84           H  
ATOM   3902 HD13 ILE A 240      -4.339  -7.734  16.315  1.00 94.84           H  
ATOM   3903  N   THR A 241       1.140  -6.745  15.843  1.00 93.01           N  
ATOM   3904  H   THR A 241       1.062  -7.726  16.068  1.00 93.01           H  
ATOM   3905  CA  THR A 241       1.913  -6.383  14.652  1.00 93.01           C  
ATOM   3906  HA  THR A 241       1.748  -5.332  14.411  1.00 93.01           H  
ATOM   3907  C   THR A 241       1.435  -7.211  13.470  1.00 93.01           C  
ATOM   3908  CB  THR A 241       3.415  -6.554  14.899  1.00 93.01           C  
ATOM   3909  HB  THR A 241       3.631  -7.596  15.135  1.00 93.01           H  
ATOM   3910  O   THR A 241       1.392  -8.438  13.562  1.00 93.01           O  
ATOM   3911  CG2 THR A 241       4.253  -6.122  13.704  1.00 93.01           C  
ATOM   3912 HG21 THR A 241       5.309  -6.155  13.969  1.00 93.01           H  
ATOM   3913 HG22 THR A 241       4.084  -6.801  12.869  1.00 93.01           H  
ATOM   3914 HG23 THR A 241       3.987  -5.106  13.410  1.00 93.01           H  
ATOM   3915  OG1 THR A 241       3.792  -5.745  15.992  1.00 93.01           O  
ATOM   3916  HG1 THR A 241       3.130  -5.882  16.673  1.00 93.01           H  
ATOM   3917  N   GLN A 242       1.082  -6.537  12.378  1.00 92.41           N  
ATOM   3918  H   GLN A 242       1.160  -5.530  12.389  1.00 92.41           H  
ATOM   3919  CA  GLN A 242       0.753  -7.154  11.098  1.00 92.41           C  
ATOM   3920  HA  GLN A 242       0.569  -8.218  11.246  1.00 92.41           H  
ATOM   3921  C   GLN A 242       1.948  -7.027  10.159  1.00 92.41           C  
ATOM   3922  CB  GLN A 242      -0.520  -6.528  10.504  1.00 92.41           C  
ATOM   3923  HB2 GLN A 242      -0.656  -6.884   9.483  1.00 92.41           H  
ATOM   3924  HB3 GLN A 242      -0.412  -5.444  10.472  1.00 92.41           H  
ATOM   3925  O   GLN A 242       2.471  -5.933   9.944  1.00 92.41           O  
ATOM   3926  CG  GLN A 242      -1.768  -6.887  11.327  1.00 92.41           C  
ATOM   3927  HG2 GLN A 242      -2.632  -6.377  10.901  1.00 92.41           H  
ATOM   3928  HG3 GLN A 242      -1.641  -6.526  12.347  1.00 92.41           H  
ATOM   3929  CD  GLN A 242      -2.072  -8.385  11.365  1.00 92.41           C  
ATOM   3930  NE2 GLN A 242      -2.746  -8.860  12.388  1.00 92.41           N  
ATOM   3931 HE21 GLN A 242      -2.976  -9.842  12.347  1.00 92.41           H  
ATOM   3932 HE22 GLN A 242      -3.152  -8.230  13.065  1.00 92.41           H  
ATOM   3933  OE1 GLN A 242      -1.692  -9.167  10.509  1.00 92.41           O  
ATOM   3934  N   ASN A 243       2.399  -8.162   9.630  1.00 88.26           N  
ATOM   3935  H   ASN A 243       1.864  -9.005   9.782  1.00 88.26           H  
ATOM   3936  CA  ASN A 243       3.506  -8.207   8.684  1.00 88.26           C  
ATOM   3937  HA  ASN A 243       4.227  -7.428   8.934  1.00 88.26           H  
ATOM   3938  C   ASN A 243       2.985  -7.935   7.274  1.00 88.26           C  
ATOM   3939  CB  ASN A 243       4.219  -9.564   8.765  1.00 88.26           C  
ATOM   3940  HB2 ASN A 243       4.972  -9.616   7.978  1.00 88.26           H  
ATOM   3941  HB3 ASN A 243       3.493 -10.359   8.592  1.00 88.26           H  
ATOM   3942  O   ASN A 243       2.006  -8.541   6.840  1.00 88.26           O  
ATOM   3943  CG  ASN A 243       4.927  -9.793  10.086  1.00 88.26           C  
ATOM   3944  ND2 ASN A 243       5.040 -11.030  10.509  1.00 88.26           N  
ATOM   3945 HD21 ASN A 243       4.709 -11.796   9.940  1.00 88.26           H  
ATOM   3946 HD22 ASN A 243       5.573 -11.150  11.359  1.00 88.26           H  
ATOM   3947  OD1 ASN A 243       5.403  -8.892  10.753  1.00 88.26           O  
ATOM   3948  N   ILE A 244       3.694  -7.075   6.559  1.00 85.00           N  
ATOM   3949  H   ILE A 244       4.536  -6.693   6.966  1.00 85.00           H  
ATOM   3950  CA  ILE A 244       3.441  -6.704   5.165  1.00 85.00           C  
ATOM   3951  HA  ILE A 244       2.706  -7.377   4.723  1.00 85.00           H  
ATOM   3952  C   ILE A 244       4.735  -6.876   4.375  1.00 85.00           C  
ATOM   3953  CB  ILE A 244       2.900  -5.265   5.077  1.00 85.00           C  
ATOM   3954  HB  ILE A 244       2.892  -4.967   4.029  1.00 85.00           H  
ATOM   3955  O   ILE A 244       5.807  -7.065   4.962  1.00 85.00           O  
ATOM   3956  CG1 ILE A 244       3.790  -4.284   5.870  1.00 85.00           C  
ATOM   3957 HG12 ILE A 244       3.744  -4.513   6.935  1.00 85.00           H  
ATOM   3958 HG13 ILE A 244       4.819  -4.392   5.528  1.00 85.00           H  
ATOM   3959  CG2 ILE A 244       1.454  -5.232   5.577  1.00 85.00           C  
ATOM   3960 HG21 ILE A 244       0.892  -6.062   5.148  1.00 85.00           H  
ATOM   3961 HG22 ILE A 244       1.411  -5.296   6.664  1.00 85.00           H  
ATOM   3962 HG23 ILE A 244       0.990  -4.308   5.234  1.00 85.00           H  
ATOM   3963  CD1 ILE A 244       3.405  -2.827   5.694  1.00 85.00           C  
ATOM   3964 HD11 ILE A 244       4.102  -2.197   6.246  1.00 85.00           H  
ATOM   3965 HD12 ILE A 244       2.395  -2.645   6.060  1.00 85.00           H  
ATOM   3966 HD13 ILE A 244       3.479  -2.604   4.630  1.00 85.00           H  
ATOM   3967  N   LYS A 245       4.690  -6.824   3.041  1.00 78.01           N  
ATOM   3968  H   LYS A 245       3.828  -6.604   2.563  1.00 78.01           H  
ATOM   3969  CA  LYS A 245       5.934  -6.911   2.264  1.00 78.01           C  
ATOM   3970  HA  LYS A 245       6.432  -7.849   2.511  1.00 78.01           H  
ATOM   3971  C   LYS A 245       6.858  -5.767   2.688  1.00 78.01           C  
ATOM   3972  CB  LYS A 245       5.623  -6.899   0.762  1.00 78.01           C  
ATOM   3973  HB2 LYS A 245       5.025  -6.020   0.523  1.00 78.01           H  
ATOM   3974  HB3 LYS A 245       6.558  -6.841   0.206  1.00 78.01           H  
ATOM   3975  O   LYS A 245       6.423  -4.638   2.840  1.00 78.01           O  
ATOM   3976  CG  LYS A 245       4.885  -8.178   0.329  1.00 78.01           C  
ATOM   3977  HG2 LYS A 245       5.548  -9.034   0.455  1.00 78.01           H  
ATOM   3978  HG3 LYS A 245       4.002  -8.328   0.949  1.00 78.01           H  
ATOM   3979  CD  LYS A 245       4.441  -8.087  -1.136  1.00 78.01           C  
ATOM   3980  HD2 LYS A 245       5.310  -7.934  -1.776  1.00 78.01           H  
ATOM   3981  HD3 LYS A 245       3.769  -7.235  -1.237  1.00 78.01           H  
ATOM   3982  CE  LYS A 245       3.705  -9.367  -1.551  1.00 78.01           C  
ATOM   3983  HE2 LYS A 245       2.923  -9.558  -0.815  1.00 78.01           H  
ATOM   3984  HE3 LYS A 245       4.403 -10.204  -1.529  1.00 78.01           H  
ATOM   3985  NZ  LYS A 245       3.088  -9.237  -2.896  1.00 78.01           N  
ATOM   3986  HZ1 LYS A 245       2.414  -8.484  -2.894  1.00 78.01           H  
ATOM   3987  HZ2 LYS A 245       2.581 -10.073  -3.150  1.00 78.01           H  
ATOM   3988  HZ3 LYS A 245       3.774  -9.042  -3.611  1.00 78.01           H  
ATOM   3989  N   TYR A 246       8.142  -6.019   2.916  1.00 73.39           N  
ATOM   3990  H   TYR A 246       8.473  -6.966   2.798  1.00 73.39           H  
ATOM   3991  CA  TYR A 246       9.108  -4.953   3.238  1.00 73.39           C  
ATOM   3992  HA  TYR A 246      10.045  -5.448   3.493  1.00 73.39           H  
ATOM   3993  C   TYR A 246       8.753  -4.072   4.461  1.00 73.39           C  
ATOM   3994  CB  TYR A 246       9.370  -4.097   1.982  1.00 73.39           C  
ATOM   3995  HB2 TYR A 246      10.272  -3.505   2.142  1.00 73.39           H  
ATOM   3996  HB3 TYR A 246       8.547  -3.395   1.848  1.00 73.39           H  
ATOM   3997  O   TYR A 246       9.166  -2.912   4.515  1.00 73.39           O  
ATOM   3998  CG  TYR A 246       9.541  -4.896   0.709  1.00 73.39           C  
ATOM   3999  CD1 TYR A 246      10.716  -5.645   0.516  1.00 73.39           C  
ATOM   4000  HD1 TYR A 246      11.499  -5.621   1.260  1.00 73.39           H  
ATOM   4001  CD2 TYR A 246       8.516  -4.923  -0.258  1.00 73.39           C  
ATOM   4002  HD2 TYR A 246       7.613  -4.348  -0.114  1.00 73.39           H  
ATOM   4003  CE1 TYR A 246      10.872  -6.425  -0.644  1.00 73.39           C  
ATOM   4004  HE1 TYR A 246      11.772  -7.003  -0.793  1.00 73.39           H  
ATOM   4005  CE2 TYR A 246       8.669  -5.703  -1.419  1.00 73.39           C  
ATOM   4006  HE2 TYR A 246       7.895  -5.728  -2.172  1.00 73.39           H  
ATOM   4007  OH  TYR A 246       9.983  -7.207  -2.734  1.00 73.39           O  
ATOM   4008  HH  TYR A 246      10.814  -7.687  -2.765  1.00 73.39           H  
ATOM   4009  CZ  TYR A 246       9.846  -6.454  -1.613  1.00 73.39           C  
ATOM   4010  N   GLY A 247       7.986  -4.576   5.434  1.00 76.64           N  
ATOM   4011  H   GLY A 247       7.575  -5.494   5.338  1.00 76.64           H  
ATOM   4012  CA  GLY A 247       7.636  -3.795   6.619  1.00 76.64           C  
ATOM   4013  HA2 GLY A 247       8.549  -3.518   7.146  1.00 76.64           H  
ATOM   4014  HA3 GLY A 247       7.140  -2.878   6.301  1.00 76.64           H  
ATOM   4015  C   GLY A 247       6.716  -4.510   7.600  1.00 76.64           C  
ATOM   4016  O   GLY A 247       6.361  -5.675   7.435  1.00 76.64           O  
ATOM   4017  N   ALA A 248       6.320  -3.783   8.638  1.00 84.42           N  
ATOM   4018  H   ALA A 248       6.624  -2.824   8.725  1.00 84.42           H  
ATOM   4019  CA  ALA A 248       5.323  -4.235   9.590  1.00 84.42           C  
ATOM   4020  HA  ALA A 248       4.611  -4.886   9.081  1.00 84.42           H  
ATOM   4021  C   ALA A 248       4.556  -3.035  10.149  1.00 84.42           C  
ATOM   4022  CB  ALA A 248       6.014  -5.042  10.693  1.00 84.42           C  
ATOM   4023  HB1 ALA A 248       6.575  -5.869  10.257  1.00 84.42           H  
ATOM   4024  HB2 ALA A 248       5.252  -5.458  11.351  1.00 84.42           H  
ATOM   4025  HB3 ALA A 248       6.687  -4.403  11.265  1.00 84.42           H  
ATOM   4026  O   ALA A 248       5.138  -1.973  10.379  1.00 84.42           O  
ATOM   4027  N   THR A 249       3.265  -3.225  10.398  1.00 86.60           N  
ATOM   4028  H   THR A 249       2.865  -4.124  10.167  1.00 86.60           H  
ATOM   4029  CA  THR A 249       2.380  -2.220  10.986  1.00 86.60           C  
ATOM   4030  HA  THR A 249       2.881  -1.252  11.006  1.00 86.60           H  
ATOM   4031  C   THR A 249       2.030  -2.625  12.408  1.00 86.60           C  
ATOM   4032  CB  THR A 249       1.111  -2.054  10.147  1.00 86.60           C  
ATOM   4033  HB  THR A 249       0.640  -3.026  10.003  1.00 86.60           H  
ATOM   4034  O   THR A 249       1.537  -3.729  12.643  1.00 86.60           O  
ATOM   4035  CG2 THR A 249       0.106  -1.103  10.791  1.00 86.60           C  
ATOM   4036 HG21 THR A 249      -0.834  -1.189  10.247  1.00 86.60           H  
ATOM   4037 HG22 THR A 249       0.475  -0.078  10.757  1.00 86.60           H  
ATOM   4038 HG23 THR A 249      -0.118  -1.381  11.821  1.00 86.60           H  
ATOM   4039  OG1 THR A 249       1.459  -1.502   8.901  1.00 86.60           O  
ATOM   4040  HG1 THR A 249       0.664  -1.098   8.547  1.00 86.60           H  
ATOM   4041  N   ARG A 250       2.246  -1.718  13.367  1.00 89.92           N  
ATOM   4042  H   ARG A 250       2.596  -0.812  13.092  1.00 89.92           H  
ATOM   4043  CA  ARG A 250       1.865  -1.922  14.768  1.00 89.92           C  
ATOM   4044  HA  ARG A 250       1.772  -2.993  14.949  1.00 89.92           H  
ATOM   4045  C   ARG A 250       0.505  -1.289  15.053  1.00 89.92           C  
ATOM   4046  CB  ARG A 250       2.973  -1.391  15.684  1.00 89.92           C  
ATOM   4047  HB2 ARG A 250       3.923  -1.814  15.355  1.00 89.92           H  
ATOM   4048  HB3 ARG A 250       3.029  -0.305  15.611  1.00 89.92           H  
ATOM   4049  O   ARG A 250       0.358  -0.077  14.949  1.00 89.92           O  
ATOM   4050  CG  ARG A 250       2.725  -1.805  17.140  1.00 89.92           C  
ATOM   4051  HG2 ARG A 250       1.835  -1.308  17.524  1.00 89.92           H  
ATOM   4052  HG3 ARG A 250       2.577  -2.884  17.185  1.00 89.92           H  
ATOM   4053  CD  ARG A 250       3.935  -1.434  18.000  1.00 89.92           C  
ATOM   4054  HD2 ARG A 250       4.824  -1.859  17.534  1.00 89.92           H  
ATOM   4055  HD3 ARG A 250       4.038  -0.349  18.019  1.00 89.92           H  
ATOM   4056  NE  ARG A 250       3.781  -1.939  19.378  1.00 89.92           N  
ATOM   4057  HE  ARG A 250       2.852  -1.885  19.771  1.00 89.92           H  
ATOM   4058  NH1 ARG A 250       5.954  -2.610  19.734  1.00 89.92           N  
ATOM   4059 HH11 ARG A 250       6.195  -2.307  18.801  1.00 89.92           H  
ATOM   4060 HH12 ARG A 250       6.652  -3.029  20.333  1.00 89.92           H  
ATOM   4061  NH2 ARG A 250       4.436  -2.889  21.340  1.00 89.92           N  
ATOM   4062 HH21 ARG A 250       5.150  -3.307  21.919  1.00 89.92           H  
ATOM   4063 HH22 ARG A 250       3.489  -2.835  21.686  1.00 89.92           H  
ATOM   4064  CZ  ARG A 250       4.721  -2.473  20.139  1.00 89.92           C  
ATOM   4065  N   ILE A 251      -0.456  -2.108  15.461  1.00 92.46           N  
ATOM   4066  H   ILE A 251      -0.217  -3.082  15.588  1.00 92.46           H  
ATOM   4067  CA  ILE A 251      -1.830  -1.712  15.783  1.00 92.46           C  
ATOM   4068  HA  ILE A 251      -2.046  -0.752  15.315  1.00 92.46           H  
ATOM   4069  C   ILE A 251      -1.944  -1.556  17.300  1.00 92.46           C  
ATOM   4070  CB  ILE A 251      -2.829  -2.744  15.223  1.00 92.46           C  
ATOM   4071  HB  ILE A 251      -2.624  -3.696  15.713  1.00 92.46           H  
ATOM   4072  O   ILE A 251      -1.464  -2.409  18.053  1.00 92.46           O  
ATOM   4073  CG1 ILE A 251      -2.646  -2.928  13.699  1.00 92.46           C  
ATOM   4074 HG12 ILE A 251      -3.018  -2.050  13.171  1.00 92.46           H  
ATOM   4075 HG13 ILE A 251      -1.591  -3.043  13.452  1.00 92.46           H  
ATOM   4076  CG2 ILE A 251      -4.281  -2.341  15.542  1.00 92.46           C  
ATOM   4077 HG21 ILE A 251      -4.439  -2.295  16.620  1.00 92.46           H  
ATOM   4078 HG22 ILE A 251      -4.506  -1.366  15.108  1.00 92.46           H  
ATOM   4079 HG23 ILE A 251      -4.978  -3.072  15.132  1.00 92.46           H  
ATOM   4080  CD1 ILE A 251      -3.343  -4.177  13.167  1.00 92.46           C  
ATOM   4081 HD11 ILE A 251      -3.008  -4.343  12.143  1.00 92.46           H  
ATOM   4082 HD12 ILE A 251      -4.427  -4.062  13.192  1.00 92.46           H  
ATOM   4083 HD13 ILE A 251      -3.054  -5.049  13.755  1.00 92.46           H  
ATOM   4084  N   LYS A 252      -2.560  -0.463  17.765  1.00 92.85           N  
ATOM   4085  H   LYS A 252      -3.041   0.130  17.104  1.00 92.85           H  
ATOM   4086  CA  LYS A 252      -2.712  -0.188  19.204  1.00 92.85           C  
ATOM   4087  HA  LYS A 252      -1.755  -0.410  19.676  1.00 92.85           H  
ATOM   4088  C   LYS A 252      -3.735  -1.142  19.835  1.00 92.85           C  
ATOM   4089  CB  LYS A 252      -3.011   1.310  19.468  1.00 92.85           C  
ATOM   4090  HB2 LYS A 252      -2.911   1.511  20.535  1.00 92.85           H  
ATOM   4091  HB3 LYS A 252      -2.268   1.908  18.941  1.00 92.85           H  
ATOM   4092  O   LYS A 252      -4.681  -1.580  19.173  1.00 92.85           O  
ATOM   4093  CG  LYS A 252      -4.417   1.743  19.022  1.00 92.85           C  
ATOM   4094  HG2 LYS A 252      -4.572   1.329  18.026  1.00 92.85           H  
ATOM   4095  HG3 LYS A 252      -5.159   1.300  19.686  1.00 92.85           H  
ATOM   4096  CD  LYS A 252      -4.682   3.258  18.928  1.00 92.85           C  
ATOM   4097  HD2 LYS A 252      -3.883   3.732  18.359  1.00 92.85           H  
ATOM   4098  HD3 LYS A 252      -4.735   3.691  19.927  1.00 92.85           H  
ATOM   4099  CE  LYS A 252      -6.022   3.440  18.185  1.00 92.85           C  
ATOM   4100  HE2 LYS A 252      -5.964   2.871  17.257  1.00 92.85           H  
ATOM   4101  HE3 LYS A 252      -6.818   2.984  18.774  1.00 92.85           H  
ATOM   4102  NZ  LYS A 252      -6.377   4.849  17.852  1.00 92.85           N  
ATOM   4103  HZ1 LYS A 252      -6.676   5.375  18.660  1.00 92.85           H  
ATOM   4104  HZ2 LYS A 252      -5.636   5.342  17.375  1.00 92.85           H  
ATOM   4105  HZ3 LYS A 252      -7.131   4.846  17.180  1.00 92.85           H  
ATOM   4106  N   ALA A 253      -3.546  -1.438  21.120  1.00 93.99           N  
ATOM   4107  H   ALA A 253      -2.785  -0.998  21.617  1.00 93.99           H  
ATOM   4108  CA  ALA A 253      -4.556  -2.131  21.916  1.00 93.99           C  
ATOM   4109  HA  ALA A 253      -4.742  -3.115  21.486  1.00 93.99           H  
ATOM   4110  C   ALA A 253      -5.874  -1.341  21.909  1.00 93.99           C  
ATOM   4111  CB  ALA A 253      -4.039  -2.316  23.344  1.00 93.99           C  
ATOM   4112  HB1 ALA A 253      -4.802  -2.816  23.941  1.00 93.99           H  
ATOM   4113  HB2 ALA A 253      -3.142  -2.935  23.346  1.00 93.99           H  
ATOM   4114  HB3 ALA A 253      -3.822  -1.349  23.798  1.00 93.99           H  
ATOM   4115  O   ALA A 253      -5.873  -0.114  21.797  1.00 93.99           O  
ATOM   4116  N   GLY A 254      -6.986  -2.054  22.003  1.00 94.63           N  
ATOM   4117  H   GLY A 254      -6.905  -3.045  22.186  1.00 94.63           H  
ATOM   4118  CA  GLY A 254      -8.337  -1.508  22.022  1.00 94.63           C  
ATOM   4119  HA2 GLY A 254      -9.021  -2.285  22.363  1.00 94.63           H  
ATOM   4120  HA3 GLY A 254      -8.383  -0.680  22.729  1.00 94.63           H  
ATOM   4121  C   GLY A 254      -8.839  -1.007  20.670  1.00 94.63           C  
ATOM   4122  O   GLY A 254      -9.886  -0.376  20.639  1.00 94.63           O  
ATOM   4123  N   THR A 255      -8.119  -1.243  19.564  1.00 95.51           N  
ATOM   4124  H   THR A 255      -7.260  -1.768  19.651  1.00 95.51           H  
ATOM   4125  CA  THR A 255      -8.598  -0.845  18.228  1.00 95.51           C  
ATOM   4126  HA  THR A 255      -8.934   0.191  18.281  1.00 95.51           H  
ATOM   4127  C   THR A 255      -9.744  -1.761  17.796  1.00 95.51           C  
ATOM   4128  CB  THR A 255      -7.511  -0.893  17.151  1.00 95.51           C  
ATOM   4129  HB  THR A 255      -7.215  -1.924  16.957  1.00 95.51           H  
ATOM   4130  O   THR A 255      -9.468  -2.942  17.558  1.00 95.51           O  
ATOM   4131  CG2 THR A 255      -7.976  -0.234  15.852  1.00 95.51           C  
ATOM   4132 HG21 THR A 255      -8.305   0.788  16.045  1.00 95.51           H  
ATOM   4133 HG22 THR A 255      -7.153  -0.211  15.138  1.00 95.51           H  
ATOM   4134 HG23 THR A 255      -8.804  -0.791  15.415  1.00 95.51           H  
ATOM   4135  OG1 THR A 255      -6.383  -0.176  17.570  1.00 95.51           O  
ATOM   4136  HG1 THR A 255      -5.917  -0.710  18.218  1.00 95.51           H  
ATOM   4137  N   PRO A 256     -10.979  -1.246  17.652  1.00 97.17           N  
ATOM   4138  CA  PRO A 256     -12.130  -2.033  17.229  1.00 97.17           C  
ATOM   4139  HA  PRO A 256     -12.288  -2.842  17.942  1.00 97.17           H  
ATOM   4140  C   PRO A 256     -11.955  -2.598  15.822  1.00 97.17           C  
ATOM   4141  CB  PRO A 256     -13.325  -1.084  17.276  1.00 97.17           C  
ATOM   4142  HB2 PRO A 256     -13.497  -0.671  16.282  1.00 97.17           H  
ATOM   4143  HB3 PRO A 256     -14.214  -1.592  17.650  1.00 97.17           H  
ATOM   4144  O   PRO A 256     -11.310  -1.980  14.967  1.00 97.17           O  
ATOM   4145  CG  PRO A 256     -12.891   0.035  18.211  1.00 97.17           C  
ATOM   4146  HG2 PRO A 256     -13.039  -0.267  19.248  1.00 97.17           H  
ATOM   4147  HG3 PRO A 256     -13.406   0.971  17.996  1.00 97.17           H  
ATOM   4148  CD  PRO A 256     -11.404   0.123  17.902  1.00 97.17           C  
ATOM   4149  HD2 PRO A 256     -10.891   0.603  18.735  1.00 97.17           H  
ATOM   4150  HD3 PRO A 256     -11.243   0.696  16.989  1.00 97.17           H  
ATOM   4151  N   ARG A 257     -12.537  -3.776  15.573  1.00 97.44           N  
ATOM   4152  H   ARG A 257     -13.081  -4.213  16.303  1.00 97.44           H  
ATOM   4153  CA  ARG A 257     -12.429  -4.463  14.281  1.00 97.44           C  
ATOM   4154  HA  ARG A 257     -12.166  -3.719  13.529  1.00 97.44           H  
ATOM   4155  C   ARG A 257     -13.769  -5.057  13.868  1.00 97.44           C  
ATOM   4156  CB  ARG A 257     -11.313  -5.529  14.292  1.00 97.44           C  
ATOM   4157  HB2 ARG A 257     -11.163  -5.895  13.276  1.00 97.44           H  
ATOM   4158  HB3 ARG A 257     -11.626  -6.366  14.916  1.00 97.44           H  
ATOM   4159  O   ARG A 257     -14.460  -5.658  14.691  1.00 97.44           O  
ATOM   4160  CG  ARG A 257      -9.983  -4.988  14.838  1.00 97.44           C  
ATOM   4161  HG2 ARG A 257     -10.139  -4.680  15.872  1.00 97.44           H  
ATOM   4162  HG3 ARG A 257      -9.677  -4.119  14.254  1.00 97.44           H  
ATOM   4163  CD  ARG A 257      -8.845  -6.008  14.858  1.00 97.44           C  
ATOM   4164  HD2 ARG A 257      -9.181  -6.884  15.414  1.00 97.44           H  
ATOM   4165  HD3 ARG A 257      -8.608  -6.307  13.837  1.00 97.44           H  
ATOM   4166  NE  ARG A 257      -7.659  -5.398  15.502  1.00 97.44           N  
ATOM   4167  HE  ARG A 257      -7.553  -4.405  15.353  1.00 97.44           H  
ATOM   4168  NH1 ARG A 257      -6.982  -7.166  16.800  1.00 97.44           N  
ATOM   4169 HH11 ARG A 257      -7.611  -7.781  16.305  1.00 97.44           H  
ATOM   4170 HH12 ARG A 257      -6.510  -7.495  17.630  1.00 97.44           H  
ATOM   4171  NH2 ARG A 257      -6.010  -5.251  17.094  1.00 97.44           N  
ATOM   4172 HH21 ARG A 257      -5.588  -5.714  17.886  1.00 97.44           H  
ATOM   4173 HH22 ARG A 257      -5.975  -4.245  17.002  1.00 97.44           H  
ATOM   4174  CZ  ARG A 257      -6.897  -5.935  16.439  1.00 97.44           C  
ATOM   4175  N   ILE A 258     -14.091  -4.919  12.588  1.00 98.28           N  
ATOM   4176  H   ILE A 258     -13.469  -4.387  11.996  1.00 98.28           H  
ATOM   4177  CA  ILE A 258     -15.212  -5.593  11.936  1.00 98.28           C  
ATOM   4178  HA  ILE A 258     -15.652  -6.299  12.641  1.00 98.28           H  
ATOM   4179  C   ILE A 258     -14.662  -6.383  10.753  1.00 98.28           C  
ATOM   4180  CB  ILE A 258     -16.324  -4.608  11.515  1.00 98.28           C  
ATOM   4181  HB  ILE A 258     -15.918  -3.918  10.776  1.00 98.28           H  
ATOM   4182  O   ILE A 258     -13.846  -5.879   9.987  1.00 98.28           O  
ATOM   4183  CG1 ILE A 258     -16.809  -3.788  12.732  1.00 98.28           C  
ATOM   4184 HG12 ILE A 258     -15.973  -3.211  13.128  1.00 98.28           H  
ATOM   4185 HG13 ILE A 258     -17.153  -4.457  13.521  1.00 98.28           H  
ATOM   4186  CG2 ILE A 258     -17.488  -5.387  10.869  1.00 98.28           C  
ATOM   4187 HG21 ILE A 258     -18.290  -4.709  10.574  1.00 98.28           H  
ATOM   4188 HG22 ILE A 258     -17.159  -5.897   9.964  1.00 98.28           H  
ATOM   4189 HG23 ILE A 258     -17.885  -6.120  11.570  1.00 98.28           H  
ATOM   4190  CD1 ILE A 258     -17.926  -2.792  12.409  1.00 98.28           C  
ATOM   4191 HD11 ILE A 258     -17.654  -2.200  11.535  1.00 98.28           H  
ATOM   4192 HD12 ILE A 258     -18.868  -3.310  12.229  1.00 98.28           H  
ATOM   4193 HD13 ILE A 258     -18.062  -2.120  13.256  1.00 98.28           H  
ATOM   4194  N   ILE A 259     -15.094  -7.626  10.610  1.00 98.29           N  
ATOM   4195  H   ILE A 259     -15.763  -7.977  11.281  1.00 98.29           H  
ATOM   4196  CA  ILE A 259     -14.715  -8.514   9.516  1.00 98.29           C  
ATOM   4197  HA  ILE A 259     -13.981  -8.020   8.880  1.00 98.29           H  
ATOM   4198  C   ILE A 259     -15.962  -8.777   8.683  1.00 98.29           C  
ATOM   4199  CB  ILE A 259     -14.068  -9.801  10.067  1.00 98.29           C  
ATOM   4200  HB  ILE A 259     -14.772 -10.289  10.741  1.00 98.29           H  
ATOM   4201  O   ILE A 259     -16.986  -9.168   9.232  1.00 98.29           O  
ATOM   4202  CG1 ILE A 259     -12.794  -9.434  10.864  1.00 98.29           C  
ATOM   4203 HG12 ILE A 259     -12.100  -8.927  10.193  1.00 98.29           H  
ATOM   4204 HG13 ILE A 259     -13.053  -8.742  11.665  1.00 98.29           H  
ATOM   4205  CG2 ILE A 259     -13.761 -10.761   8.906  1.00 98.29           C  
ATOM   4206 HG21 ILE A 259     -13.149 -10.259   8.156  1.00 98.29           H  
ATOM   4207 HG22 ILE A 259     -14.691 -11.087   8.441  1.00 98.29           H  
ATOM   4208 HG23 ILE A 259     -13.246 -11.653   9.262  1.00 98.29           H  
ATOM   4209  CD1 ILE A 259     -12.054 -10.600  11.518  1.00 98.29           C  
ATOM   4210 HD11 ILE A 259     -11.254 -10.209  12.146  1.00 98.29           H  
ATOM   4211 HD12 ILE A 259     -12.747 -11.168  12.140  1.00 98.29           H  
ATOM   4212 HD13 ILE A 259     -11.607 -11.237  10.754  1.00 98.29           H  
ATOM   4213  N   CYS A 260     -15.886  -8.564   7.375  1.00 97.87           N  
ATOM   4214  H   CYS A 260     -15.002  -8.274   6.983  1.00 97.87           H  
ATOM   4215  CA  CYS A 260     -16.948  -8.887   6.431  1.00 97.87           C  
ATOM   4216  HA  CYS A 260     -17.862  -9.147   6.965  1.00 97.87           H  
ATOM   4217  C   CYS A 260     -16.519 -10.099   5.604  1.00 97.87           C  
ATOM   4218  CB  CYS A 260     -17.242  -7.670   5.545  1.00 97.87           C  
ATOM   4219  HB2 CYS A 260     -16.337  -7.384   5.009  1.00 97.87           H  
ATOM   4220  HB3 CYS A 260     -17.992  -7.927   4.797  1.00 97.87           H  
ATOM   4221  O   CYS A 260     -15.443 -10.089   5.009  1.00 97.87           O  
ATOM   4222  SG  CYS A 260     -17.820  -6.270   6.547  1.00 97.87           S  
ATOM   4223  HG  CYS A 260     -16.662  -6.100   7.192  1.00 97.87           H  
ATOM   4224  N   VAL A 261     -17.357 -11.136   5.582  1.00 97.17           N  
ATOM   4225  H   VAL A 261     -18.194 -11.101   6.146  1.00 97.17           H  
ATOM   4226  CA  VAL A 261     -17.162 -12.323   4.742  1.00 97.17           C  
ATOM   4227  HA  VAL A 261     -16.494 -12.063   3.922  1.00 97.17           H  
ATOM   4228  C   VAL A 261     -18.482 -12.757   4.118  1.00 97.17           C  
ATOM   4229  CB  VAL A 261     -16.528 -13.503   5.510  1.00 97.17           C  
ATOM   4230  HB  VAL A 261     -16.514 -14.363   4.842  1.00 97.17           H  
ATOM   4231  O   VAL A 261     -19.555 -12.608   4.710  1.00 97.17           O  
ATOM   4232  CG1 VAL A 261     -15.076 -13.219   5.907  1.00 97.17           C  
ATOM   4233 HG11 VAL A 261     -14.503 -12.944   5.021  1.00 97.17           H  
ATOM   4234 HG12 VAL A 261     -14.630 -14.112   6.347  1.00 97.17           H  
ATOM   4235 HG13 VAL A 261     -15.033 -12.399   6.623  1.00 97.17           H  
ATOM   4236  CG2 VAL A 261     -17.320 -13.897   6.764  1.00 97.17           C  
ATOM   4237 HG21 VAL A 261     -16.888 -14.798   7.199  1.00 97.17           H  
ATOM   4238 HG22 VAL A 261     -17.303 -13.092   7.498  1.00 97.17           H  
ATOM   4239 HG23 VAL A 261     -18.352 -14.119   6.493  1.00 97.17           H  
ATOM   4240  N   ASN A 262     -18.413 -13.332   2.919  1.00 95.70           N  
ATOM   4241  H   ASN A 262     -17.541 -13.275   2.413  1.00 95.70           H  
ATOM   4242  CA  ASN A 262     -19.613 -13.825   2.243  1.00 95.70           C  
ATOM   4243  HA  ASN A 262     -20.396 -13.085   2.405  1.00 95.70           H  
ATOM   4244  C   ASN A 262     -20.156 -15.132   2.848  1.00 95.70           C  
ATOM   4245  CB  ASN A 262     -19.361 -13.873   0.729  1.00 95.70           C  
ATOM   4246  HB2 ASN A 262     -20.219 -14.326   0.232  1.00 95.70           H  
ATOM   4247  HB3 ASN A 262     -18.479 -14.475   0.514  1.00 95.70           H  
ATOM   4248  O   ASN A 262     -21.367 -15.328   2.927  1.00 95.70           O  
ATOM   4249  CG  ASN A 262     -19.189 -12.462   0.174  1.00 95.70           C  
ATOM   4250  ND2 ASN A 262     -18.186 -12.231  -0.638  1.00 95.70           N  
ATOM   4251 HD21 ASN A 262     -17.862 -11.275  -0.673  1.00 95.70           H  
ATOM   4252 HD22 ASN A 262     -17.492 -12.943  -0.815  1.00 95.70           H  
ATOM   4253  OD1 ASN A 262     -19.950 -11.553   0.496  1.00 95.70           O  
ATOM   4254  N   HIS A 263     -19.263 -15.990   3.344  1.00 94.45           N  
ATOM   4255  H   HIS A 263     -18.288 -15.727   3.320  1.00 94.45           H  
ATOM   4256  CA  HIS A 263     -19.593 -17.257   3.997  1.00 94.45           C  
ATOM   4257  HA  HIS A 263     -20.631 -17.232   4.329  1.00 94.45           H  
ATOM   4258  C   HIS A 263     -18.708 -17.472   5.224  1.00 94.45           C  
ATOM   4259  CB  HIS A 263     -19.425 -18.417   3.005  1.00 94.45           C  
ATOM   4260  HB2 HIS A 263     -19.622 -19.359   3.517  1.00 94.45           H  
ATOM   4261  HB3 HIS A 263     -18.396 -18.441   2.648  1.00 94.45           H  
ATOM   4262  O   HIS A 263     -17.562 -17.024   5.250  1.00 94.45           O  
ATOM   4263  CG  HIS A 263     -20.354 -18.320   1.825  1.00 94.45           C  
ATOM   4264  CD2 HIS A 263     -20.027 -17.920   0.557  1.00 94.45           C  
ATOM   4265  HD2 HIS A 263     -19.043 -17.638   0.213  1.00 94.45           H  
ATOM   4266  ND1 HIS A 263     -21.708 -18.566   1.836  1.00 94.45           N  
ATOM   4267  HD1 HIS A 263     -22.261 -18.861   2.627  1.00 94.45           H  
ATOM   4268  CE1 HIS A 263     -22.185 -18.317   0.605  1.00 94.45           C  
ATOM   4269  HE1 HIS A 263     -23.218 -18.414   0.308  1.00 94.45           H  
ATOM   4270  NE2 HIS A 263     -21.196 -17.917  -0.208  1.00 94.45           N  
ATOM   4271  N   LEU A 264     -19.218 -18.191   6.227  1.00 94.30           N  
ATOM   4272  H   LEU A 264     -20.155 -18.558   6.143  1.00 94.30           H  
ATOM   4273  CA  LEU A 264     -18.477 -18.444   7.465  1.00 94.30           C  
ATOM   4274  HA  LEU A 264     -18.159 -17.478   7.858  1.00 94.30           H  
ATOM   4275  C   LEU A 264     -17.202 -19.273   7.228  1.00 94.30           C  
ATOM   4276  CB  LEU A 264     -19.423 -19.109   8.481  1.00 94.30           C  
ATOM   4277  HB2 LEU A 264     -19.740 -20.072   8.080  1.00 94.30           H  
ATOM   4278  HB3 LEU A 264     -20.308 -18.485   8.603  1.00 94.30           H  
ATOM   4279  O   LEU A 264     -16.196 -19.050   7.894  1.00 94.30           O  
ATOM   4280  CG  LEU A 264     -18.799 -19.343   9.870  1.00 94.30           C  
ATOM   4281  HG  LEU A 264     -17.947 -20.018   9.780  1.00 94.30           H  
ATOM   4282  CD1 LEU A 264     -18.334 -18.049  10.544  1.00 94.30           C  
ATOM   4283 HD11 LEU A 264     -17.551 -17.574   9.954  1.00 94.30           H  
ATOM   4284 HD12 LEU A 264     -17.913 -18.281  11.522  1.00 94.30           H  
ATOM   4285 HD13 LEU A 264     -19.173 -17.363  10.666  1.00 94.30           H  
ATOM   4286  CD2 LEU A 264     -19.830 -20.003  10.786  1.00 94.30           C  
ATOM   4287 HD21 LEU A 264     -20.693 -19.350  10.917  1.00 94.30           H  
ATOM   4288 HD22 LEU A 264     -19.385 -20.207  11.759  1.00 94.30           H  
ATOM   4289 HD23 LEU A 264     -20.156 -20.946  10.348  1.00 94.30           H  
ATOM   4290  N   ASP A 265     -17.198 -20.168   6.240  1.00 93.05           N  
ATOM   4291  H   ASP A 265     -18.069 -20.402   5.785  1.00 93.05           H  
ATOM   4292  CA  ASP A 265     -16.017 -20.975   5.900  1.00 93.05           C  
ATOM   4293  HA  ASP A 265     -15.661 -21.480   6.798  1.00 93.05           H  
ATOM   4294  C   ASP A 265     -14.854 -20.129   5.359  1.00 93.05           C  
ATOM   4295  CB  ASP A 265     -16.407 -22.049   4.875  1.00 93.05           C  
ATOM   4296  HB2 ASP A 265     -15.518 -22.617   4.604  1.00 93.05           H  
ATOM   4297  HB3 ASP A 265     -16.784 -21.559   3.977  1.00 93.05           H  
ATOM   4298  O   ASP A 265     -13.693 -20.505   5.500  1.00 93.05           O  
ATOM   4299  CG  ASP A 265     -17.459 -23.026   5.407  1.00 93.05           C  
ATOM   4300  OD1 ASP A 265     -17.505 -23.229   6.641  1.00 93.05           O  
ATOM   4301  OD2 ASP A 265     -18.236 -23.526   4.568  1.00 93.05           O  
ATOM   4302  N   LEU A 266     -15.147 -18.948   4.800  1.00 94.93           N  
ATOM   4303  H   LEU A 266     -16.114 -18.657   4.787  1.00 94.93           H  
ATOM   4304  CA  LEU A 266     -14.135 -17.992   4.343  1.00 94.93           C  
ATOM   4305  HA  LEU A 266     -13.320 -18.544   3.875  1.00 94.93           H  
ATOM   4306  C   LEU A 266     -13.503 -17.201   5.491  1.00 94.93           C  
ATOM   4307  CB  LEU A 266     -14.736 -17.029   3.305  1.00 94.93           C  
ATOM   4308  HB2 LEU A 266     -15.550 -16.474   3.771  1.00 94.93           H  
ATOM   4309  HB3 LEU A 266     -13.972 -16.304   3.022  1.00 94.93           H  
ATOM   4310  O   LEU A 266     -12.562 -16.452   5.266  1.00 94.93           O  
ATOM   4311  CG  LEU A 266     -15.254 -17.700   2.024  1.00 94.93           C  
ATOM   4312  HG  LEU A 266     -16.014 -18.439   2.277  1.00 94.93           H  
ATOM   4313  CD1 LEU A 266     -15.899 -16.638   1.132  1.00 94.93           C  
ATOM   4314 HD11 LEU A 266     -15.160 -15.890   0.849  1.00 94.93           H  
ATOM   4315 HD12 LEU A 266     -16.295 -17.107   0.231  1.00 94.93           H  
ATOM   4316 HD13 LEU A 266     -16.716 -16.154   1.668  1.00 94.93           H  
ATOM   4317  CD2 LEU A 266     -14.134 -18.388   1.241  1.00 94.93           C  
ATOM   4318 HD21 LEU A 266     -13.743 -19.230   1.811  1.00 94.93           H  
ATOM   4319 HD22 LEU A 266     -14.526 -18.769   0.297  1.00 94.93           H  
ATOM   4320 HD23 LEU A 266     -13.331 -17.680   1.035  1.00 94.93           H  
ATOM   4321  N   PHE A 267     -13.999 -17.340   6.719  1.00 96.57           N  
ATOM   4322  H   PHE A 267     -14.790 -17.952   6.856  1.00 96.57           H  
ATOM   4323  CA  PHE A 267     -13.399 -16.704   7.888  1.00 96.57           C  
ATOM   4324  HA  PHE A 267     -12.908 -15.779   7.589  1.00 96.57           H  
ATOM   4325  C   PHE A 267     -12.322 -17.584   8.543  1.00 96.57           C  
ATOM   4326  CB  PHE A 267     -14.529 -16.343   8.857  1.00 96.57           C  
ATOM   4327  HB2 PHE A 267     -15.170 -15.594   8.391  1.00 96.57           H  
ATOM   4328  HB3 PHE A 267     -15.134 -17.228   9.054  1.00 96.57           H  
ATOM   4329  O   PHE A 267     -11.369 -17.067   9.129  1.00 96.57           O  
ATOM   4330  CG  PHE A 267     -14.054 -15.805  10.179  1.00 96.57           C  
ATOM   4331  CD1 PHE A 267     -14.303 -16.529  11.357  1.00 96.57           C  
ATOM   4332  HD1 PHE A 267     -14.856 -17.456  11.318  1.00 96.57           H  
ATOM   4333  CD2 PHE A 267     -13.310 -14.614  10.226  1.00 96.57           C  
ATOM   4334  HD2 PHE A 267     -13.094 -14.075   9.315  1.00 96.57           H  
ATOM   4335  CE1 PHE A 267     -13.810 -16.061  12.584  1.00 96.57           C  
ATOM   4336  HE1 PHE A 267     -13.990 -16.638  13.479  1.00 96.57           H  
ATOM   4337  CE2 PHE A 267     -12.811 -14.155  11.454  1.00 96.57           C  
ATOM   4338  HE2 PHE A 267     -12.202 -13.264  11.484  1.00 96.57           H  
ATOM   4339  CZ  PHE A 267     -13.068 -14.871  12.634  1.00 96.57           C  
ATOM   4340  HZ  PHE A 267     -12.678 -14.515  13.577  1.00 96.57           H  
ATOM   4341  N   TRP A 268     -12.443 -18.910   8.443  1.00 96.95           N  
ATOM   4342  H   TRP A 268     -13.191 -19.291   7.881  1.00 96.95           H  
ATOM   4343  CA  TRP A 268     -11.584 -19.840   9.174  1.00 96.95           C  
ATOM   4344  HA  TRP A 268     -11.261 -19.328  10.081  1.00 96.95           H  
ATOM   4345  C   TRP A 268     -10.344 -20.273   8.372  1.00 96.95           C  
ATOM   4346  CB  TRP A 268     -12.401 -21.040   9.657  1.00 96.95           C  
ATOM   4347  HB2 TRP A 268     -11.723 -21.761  10.114  1.00 96.95           H  
ATOM   4348  HB3 TRP A 268     -12.866 -21.522   8.798  1.00 96.95           H  
ATOM   4349  O   TRP A 268     -10.470 -20.778   7.257  1.00 96.95           O  
ATOM   4350  CG  TRP A 268     -13.454 -20.698  10.668  1.00 96.95           C  
ATOM   4351  CD1 TRP A 268     -14.787 -20.823  10.486  1.00 96.95           C  
ATOM   4352  HD1 TRP A 268     -15.255 -21.184   9.582  1.00 96.95           H  
ATOM   4353  CD2 TRP A 268     -13.286 -20.144  12.011  1.00 96.95           C  
ATOM   4354  CE2 TRP A 268     -14.576 -19.988  12.600  1.00 96.95           C  
ATOM   4355  CE3 TRP A 268     -12.173 -19.752  12.787  1.00 96.95           C  
ATOM   4356  HE3 TRP A 268     -11.184 -19.851  12.364  1.00 96.95           H  
ATOM   4357  NE1 TRP A 268     -15.452 -20.416  11.626  1.00 96.95           N  
ATOM   4358  HE1 TRP A 268     -16.458 -20.441  11.709  1.00 96.95           H  
ATOM   4359  CH2 TRP A 268     -13.624 -19.106  14.645  1.00 96.95           C  
ATOM   4360  HH2 TRP A 268     -13.746 -18.719  15.645  1.00 96.95           H  
ATOM   4361  CZ2 TRP A 268     -14.753 -19.484  13.898  1.00 96.95           C  
ATOM   4362  HZ2 TRP A 268     -15.745 -19.396  14.316  1.00 96.95           H  
ATOM   4363  CZ3 TRP A 268     -12.339 -19.233  14.085  1.00 96.95           C  
ATOM   4364  HZ3 TRP A 268     -11.468 -18.939  14.652  1.00 96.95           H  
ATOM   4365  N   PRO A 269      -9.130 -20.157   8.946  1.00 96.36           N  
ATOM   4366  CA  PRO A 269      -7.906 -20.708   8.380  1.00 96.36           C  
ATOM   4367  HA  PRO A 269      -7.693 -20.210   7.434  1.00 96.36           H  
ATOM   4368  C   PRO A 269      -7.987 -22.219   8.174  1.00 96.36           C  
ATOM   4369  CB  PRO A 269      -6.803 -20.352   9.375  1.00 96.36           C  
ATOM   4370  HB2 PRO A 269      -6.737 -21.110  10.156  1.00 96.36           H  
ATOM   4371  HB3 PRO A 269      -5.839 -20.234   8.880  1.00 96.36           H  
ATOM   4372  O   PRO A 269      -8.451 -22.954   9.052  1.00 96.36           O  
ATOM   4373  CG  PRO A 269      -7.309 -19.050   9.982  1.00 96.36           C  
ATOM   4374  HG2 PRO A 269      -7.137 -18.224   9.292  1.00 96.36           H  
ATOM   4375  HG3 PRO A 269      -6.867 -18.844  10.957  1.00 96.36           H  
ATOM   4376  CD  PRO A 269      -8.802 -19.337  10.092  1.00 96.36           C  
ATOM   4377  HD2 PRO A 269      -9.362 -18.404  10.039  1.00 96.36           H  
ATOM   4378  HD3 PRO A 269      -9.023 -19.880  11.010  1.00 96.36           H  
ATOM   4379  N   LYS A 270      -7.447 -22.705   7.054  1.00 94.22           N  
ATOM   4380  H   LYS A 270      -7.061 -22.054   6.384  1.00 94.22           H  
ATOM   4381  CA  LYS A 270      -7.358 -24.144   6.781  1.00 94.22           C  
ATOM   4382  HA  LYS A 270      -8.366 -24.556   6.805  1.00 94.22           H  
ATOM   4383  C   LYS A 270      -6.532 -24.848   7.859  1.00 94.22           C  
ATOM   4384  CB  LYS A 270      -6.753 -24.382   5.392  1.00 94.22           C  
ATOM   4385  HB2 LYS A 270      -6.506 -25.438   5.282  1.00 94.22           H  
ATOM   4386  HB3 LYS A 270      -5.832 -23.805   5.307  1.00 94.22           H  
ATOM   4387  O   LYS A 270      -5.441 -24.404   8.216  1.00 94.22           O  
ATOM   4388  CG  LYS A 270      -7.721 -23.989   4.267  1.00 94.22           C  
ATOM   4389  HG2 LYS A 270      -8.562 -24.683   4.251  1.00 94.22           H  
ATOM   4390  HG3 LYS A 270      -8.101 -22.982   4.441  1.00 94.22           H  
ATOM   4391  CD  LYS A 270      -6.997 -24.018   2.918  1.00 94.22           C  
ATOM   4392  HD2 LYS A 270      -6.149 -23.335   2.975  1.00 94.22           H  
ATOM   4393  HD3 LYS A 270      -6.635 -25.024   2.708  1.00 94.22           H  
ATOM   4394  CE  LYS A 270      -7.936 -23.554   1.801  1.00 94.22           C  
ATOM   4395  HE2 LYS A 270      -8.646 -24.348   1.572  1.00 94.22           H  
ATOM   4396  HE3 LYS A 270      -8.500 -22.695   2.163  1.00 94.22           H  
ATOM   4397  NZ  LYS A 270      -7.170 -23.156   0.594  1.00 94.22           N  
ATOM   4398  HZ1 LYS A 270      -6.622 -23.922   0.229  1.00 94.22           H  
ATOM   4399  HZ2 LYS A 270      -7.793 -22.816  -0.125  1.00 94.22           H  
ATOM   4400  HZ3 LYS A 270      -6.547 -22.395   0.824  1.00 94.22           H  
ATOM   4401  N   GLY A 271      -7.047 -25.971   8.359  1.00 92.58           N  
ATOM   4402  H   GLY A 271      -7.964 -26.257   8.046  1.00 92.58           H  
ATOM   4403  CA  GLY A 271      -6.354 -26.793   9.354  1.00 92.58           C  
ATOM   4404  HA2 GLY A 271      -6.911 -27.719   9.494  1.00 92.58           H  
ATOM   4405  HA3 GLY A 271      -5.359 -27.042   8.985  1.00 92.58           H  
ATOM   4406  C   GLY A 271      -6.200 -26.131  10.727  1.00 92.58           C  
ATOM   4407  O   GLY A 271      -5.296 -26.500  11.477  1.00 92.58           O  
ATOM   4408  N   ILE A 272      -7.040 -25.144  11.066  1.00 95.47           N  
ATOM   4409  H   ILE A 272      -7.736 -24.834  10.404  1.00 95.47           H  
ATOM   4410  CA  ILE A 272      -7.053 -24.560  12.409  1.00 95.47           C  
ATOM   4411  HA  ILE A 272      -6.061 -24.138  12.573  1.00 95.47           H  
ATOM   4412  C   ILE A 272      -7.267 -25.648  13.472  1.00 95.47           C  
ATOM   4413  CB  ILE A 272      -8.065 -23.395  12.515  1.00 95.47           C  
ATOM   4414  HB  ILE A 272      -7.783 -22.659  11.761  1.00 95.47           H  
ATOM   4415  O   ILE A 272      -8.184 -26.462  13.392  1.00 95.47           O  
ATOM   4416  CG1 ILE A 272      -7.954 -22.721  13.900  1.00 95.47           C  
ATOM   4417 HG12 ILE A 272      -6.904 -22.647  14.184  1.00 95.47           H  
ATOM   4418 HG13 ILE A 272      -8.446 -23.346  14.646  1.00 95.47           H  
ATOM   4419  CG2 ILE A 272      -9.518 -23.818  12.236  1.00 95.47           C  
ATOM   4420 HG21 ILE A 272     -10.171 -22.946  12.201  1.00 95.47           H  
ATOM   4421 HG22 ILE A 272      -9.592 -24.317  11.270  1.00 95.47           H  
ATOM   4422 HG23 ILE A 272      -9.885 -24.495  13.008  1.00 95.47           H  
ATOM   4423  CD1 ILE A 272      -8.562 -21.314  13.953  1.00 95.47           C  
ATOM   4424 HD11 ILE A 272      -8.095 -20.679  13.201  1.00 95.47           H  
ATOM   4425 HD12 ILE A 272      -8.388 -20.882  14.939  1.00 95.47           H  
ATOM   4426 HD13 ILE A 272      -9.637 -21.359  13.779  1.00 95.47           H  
ATOM   4427  N   HIS A 273      -6.398 -25.669  14.484  1.00 95.37           N  
ATOM   4428  H   HIS A 273      -5.626 -25.017  14.482  1.00 95.37           H  
ATOM   4429  CA  HIS A 273      -6.544 -26.584  15.611  1.00 95.37           C  
ATOM   4430  HA  HIS A 273      -6.724 -27.583  15.213  1.00 95.37           H  
ATOM   4431  C   HIS A 273      -7.747 -26.182  16.472  1.00 95.37           C  
ATOM   4432  CB  HIS A 273      -5.248 -26.616  16.432  1.00 95.37           C  
ATOM   4433  HB2 HIS A 273      -5.092 -25.647  16.907  1.00 95.37           H  
ATOM   4434  HB3 HIS A 273      -4.409 -26.806  15.764  1.00 95.37           H  
ATOM   4435  O   HIS A 273      -7.971 -24.992  16.714  1.00 95.37           O  
ATOM   4436  CG  HIS A 273      -5.262 -27.693  17.487  1.00 95.37           C  
ATOM   4437  CD2 HIS A 273      -5.103 -29.034  17.265  1.00 95.37           C  
ATOM   4438  HD2 HIS A 273      -4.944 -29.507  16.308  1.00 95.37           H  
ATOM   4439  ND1 HIS A 273      -5.433 -27.525  18.846  1.00 95.37           N  
ATOM   4440  HD1 HIS A 273      -5.332 -26.664  19.364  1.00 95.37           H  
ATOM   4441  CE1 HIS A 273      -5.375 -28.738  19.424  1.00 95.37           C  
ATOM   4442  HE1 HIS A 273      -5.376 -28.922  20.488  1.00 95.37           H  
ATOM   4443  NE2 HIS A 273      -5.195 -29.685  18.495  1.00 95.37           N  
ATOM   4444  N   ILE A 274      -8.471 -27.167  17.010  1.00 95.43           N  
ATOM   4445  H   ILE A 274      -8.230 -28.117  16.766  1.00 95.43           H  
ATOM   4446  CA  ILE A 274      -9.701 -26.950  17.789  1.00 95.43           C  
ATOM   4447  HA  ILE A 274     -10.418 -26.478  17.118  1.00 95.43           H  
ATOM   4448  C   ILE A 274      -9.505 -25.997  18.979  1.00 95.43           C  
ATOM   4449  CB  ILE A 274     -10.275 -28.317  18.234  1.00 95.43           C  
ATOM   4450  HB  ILE A 274     -10.399 -28.924  17.337  1.00 95.43           H  
ATOM   4451  O   ILE A 274     -10.373 -25.183  19.282  1.00 95.43           O  
ATOM   4452  CG1 ILE A 274     -11.659 -28.208  18.909  1.00 95.43           C  
ATOM   4453 HG12 ILE A 274     -11.580 -27.624  19.826  1.00 95.43           H  
ATOM   4454 HG13 ILE A 274     -11.992 -29.211  19.177  1.00 95.43           H  
ATOM   4455  CG2 ILE A 274      -9.329 -29.084  19.180  1.00 95.43           C  
ATOM   4456 HG21 ILE A 274      -9.722 -30.086  19.353  1.00 95.43           H  
ATOM   4457 HG22 ILE A 274      -9.238 -28.578  20.141  1.00 95.43           H  
ATOM   4458 HG23 ILE A 274      -8.340 -29.194  18.735  1.00 95.43           H  
ATOM   4459  CD1 ILE A 274     -12.738 -27.586  18.013  1.00 95.43           C  
ATOM   4460 HD11 ILE A 274     -13.706 -27.659  18.509  1.00 95.43           H  
ATOM   4461 HD12 ILE A 274     -12.787 -28.117  17.062  1.00 95.43           H  
ATOM   4462 HD13 ILE A 274     -12.525 -26.533  17.830  1.00 95.43           H  
ATOM   4463  N   GLU A 275      -8.350 -26.045  19.644  1.00 95.66           N  
ATOM   4464  H   GLU A 275      -7.682 -26.756  19.383  1.00 95.66           H  
ATOM   4465  CA  GLU A 275      -8.043 -25.136  20.758  1.00 95.66           C  
ATOM   4466  HA  GLU A 275      -8.872 -25.131  21.465  1.00 95.66           H  
ATOM   4467  C   GLU A 275      -7.832 -23.692  20.294  1.00 95.66           C  
ATOM   4468  CB  GLU A 275      -6.783 -25.596  21.490  1.00 95.66           C  
ATOM   4469  HB2 GLU A 275      -6.535 -24.853  22.248  1.00 95.66           H  
ATOM   4470  HB3 GLU A 275      -5.963 -25.644  20.773  1.00 95.66           H  
ATOM   4471  O   GLU A 275      -8.267 -22.752  20.959  1.00 95.66           O  
ATOM   4472  CG  GLU A 275      -6.960 -26.952  22.181  1.00 95.66           C  
ATOM   4473  HG2 GLU A 275      -7.797 -26.880  22.876  1.00 95.66           H  
ATOM   4474  HG3 GLU A 275      -7.204 -27.710  21.436  1.00 95.66           H  
ATOM   4475  CD  GLU A 275      -5.693 -27.374  22.934  1.00 95.66           C  
ATOM   4476  OE1 GLU A 275      -5.828 -28.255  23.807  1.00 95.66           O  
ATOM   4477  OE2 GLU A 275      -4.617 -26.825  22.608  1.00 95.66           O  
ATOM   4478  N   THR A 276      -7.192 -23.504  19.136  1.00 95.35           N  
ATOM   4479  H   THR A 276      -6.965 -24.313  18.574  1.00 95.35           H  
ATOM   4480  CA  THR A 276      -7.001 -22.179  18.537  1.00 95.35           C  
ATOM   4481  HA  THR A 276      -6.602 -21.502  19.293  1.00 95.35           H  
ATOM   4482  C   THR A 276      -8.334 -21.609  18.074  1.00 95.35           C  
ATOM   4483  CB  THR A 276      -6.018 -22.236  17.360  1.00 95.35           C  
ATOM   4484  HB  THR A 276      -6.457 -22.807  16.541  1.00 95.35           H  
ATOM   4485  O   THR A 276      -8.608 -20.440  18.328  1.00 95.35           O  
ATOM   4486  CG2 THR A 276      -5.634 -20.849  16.848  1.00 95.35           C  
ATOM   4487 HG21 THR A 276      -6.509 -20.332  16.455  1.00 95.35           H  
ATOM   4488 HG22 THR A 276      -5.201 -20.260  17.657  1.00 95.35           H  
ATOM   4489 HG23 THR A 276      -4.901 -20.949  16.048  1.00 95.35           H  
ATOM   4490  OG1 THR A 276      -4.822 -22.867  17.758  1.00 95.35           O  
ATOM   4491  HG1 THR A 276      -4.692 -22.703  18.695  1.00 95.35           H  
ATOM   4492  N   GLN A 277      -9.195 -22.436  17.477  1.00 96.46           N  
ATOM   4493  H   GLN A 277      -8.912 -23.386  17.282  1.00 96.46           H  
ATOM   4494  CA  GLN A 277     -10.543 -22.029  17.089  1.00 96.46           C  
ATOM   4495  HA  GLN A 277     -10.467 -21.176  16.415  1.00 96.46           H  
ATOM   4496  C   GLN A 277     -11.366 -21.582  18.305  1.00 96.46           C  
ATOM   4497  CB  GLN A 277     -11.213 -23.175  16.329  1.00 96.46           C  
ATOM   4498  HB2 GLN A 277     -10.579 -23.471  15.494  1.00 96.46           H  
ATOM   4499  HB3 GLN A 277     -11.350 -24.032  16.988  1.00 96.46           H  
ATOM   4500  O   GLN A 277     -11.863 -20.459  18.311  1.00 96.46           O  
ATOM   4501  CG  GLN A 277     -12.573 -22.726  15.785  1.00 96.46           C  
ATOM   4502  HG2 GLN A 277     -12.445 -21.852  15.147  1.00 96.46           H  
ATOM   4503  HG3 GLN A 277     -13.224 -22.452  16.615  1.00 96.46           H  
ATOM   4504  CD  GLN A 277     -13.271 -23.803  14.972  1.00 96.46           C  
ATOM   4505  NE2 GLN A 277     -14.550 -23.640  14.740  1.00 96.46           N  
ATOM   4506 HE21 GLN A 277     -15.059 -22.962  15.289  1.00 96.46           H  
ATOM   4507 HE22 GLN A 277     -15.019 -24.349  14.194  1.00 96.46           H  
ATOM   4508  OE1 GLN A 277     -12.687 -24.796  14.563  1.00 96.46           O  
ATOM   4509  N   LYS A 278     -11.405 -22.375  19.386  1.00 96.93           N  
ATOM   4510  H   LYS A 278     -11.015 -23.303  19.303  1.00 96.93           H  
ATOM   4511  CA  LYS A 278     -12.067 -21.989  20.649  1.00 96.93           C  
ATOM   4512  HA  LYS A 278     -13.129 -21.832  20.460  1.00 96.93           H  
ATOM   4513  C   LYS A 278     -11.519 -20.682  21.226  1.00 96.93           C  
ATOM   4514  CB  LYS A 278     -11.896 -23.111  21.682  1.00 96.93           C  
ATOM   4515  HB2 LYS A 278     -12.157 -22.726  22.668  1.00 96.93           H  
ATOM   4516  HB3 LYS A 278     -10.853 -23.428  21.703  1.00 96.93           H  
ATOM   4517  O   LYS A 278     -12.254 -19.881  21.806  1.00 96.93           O  
ATOM   4518  CG  LYS A 278     -12.802 -24.312  21.387  1.00 96.93           C  
ATOM   4519  HG2 LYS A 278     -12.635 -24.671  20.372  1.00 96.93           H  
ATOM   4520  HG3 LYS A 278     -13.843 -24.001  21.475  1.00 96.93           H  
ATOM   4521  CD  LYS A 278     -12.518 -25.441  22.383  1.00 96.93           C  
ATOM   4522  HD2 LYS A 278     -12.689 -25.079  23.397  1.00 96.93           H  
ATOM   4523  HD3 LYS A 278     -11.479 -25.755  22.277  1.00 96.93           H  
ATOM   4524  CE  LYS A 278     -13.446 -26.621  22.088  1.00 96.93           C  
ATOM   4525  HE2 LYS A 278     -13.285 -26.934  21.057  1.00 96.93           H  
ATOM   4526  HE3 LYS A 278     -14.477 -26.277  22.163  1.00 96.93           H  
ATOM   4527  NZ  LYS A 278     -13.206 -27.753  23.017  1.00 96.93           N  
ATOM   4528  HZ1 LYS A 278     -13.822 -28.520  22.791  1.00 96.93           H  
ATOM   4529  HZ2 LYS A 278     -13.377 -27.471  23.972  1.00 96.93           H  
ATOM   4530  HZ3 LYS A 278     -12.252 -28.077  22.935  1.00 96.93           H  
ATOM   4531  N   ALA A 279     -10.216 -20.442  21.084  1.00 96.54           N  
ATOM   4532  H   ALA A 279      -9.642 -21.148  20.647  1.00 96.54           H  
ATOM   4533  CA  ALA A 279      -9.605 -19.186  21.499  1.00 96.54           C  
ATOM   4534  HA  ALA A 279      -9.927 -18.975  22.519  1.00 96.54           H  
ATOM   4535  C   ALA A 279     -10.069 -18.002  20.626  1.00 96.54           C  
ATOM   4536  CB  ALA A 279      -8.082 -19.357  21.512  1.00 96.54           C  
ATOM   4537  HB1 ALA A 279      -7.812 -20.220  22.121  1.00 96.54           H  
ATOM   4538  HB2 ALA A 279      -7.708 -19.510  20.500  1.00 96.54           H  
ATOM   4539  HB3 ALA A 279      -7.608 -18.469  21.930  1.00 96.54           H  
ATOM   4540  O   ALA A 279     -10.318 -16.922  21.166  1.00 96.54           O  
ATOM   4541  N   CYS A 280     -10.213 -18.187  19.313  1.00 96.92           N  
ATOM   4542  H   CYS A 280      -9.959 -19.080  18.915  1.00 96.92           H  
ATOM   4543  CA  CYS A 280     -10.786 -17.187  18.409  1.00 96.92           C  
ATOM   4544  HA  CYS A 280     -10.248 -16.245  18.520  1.00 96.92           H  
ATOM   4545  C   CYS A 280     -12.260 -16.908  18.738  1.00 96.92           C  
ATOM   4546  CB  CYS A 280     -10.632 -17.663  16.959  1.00 96.92           C  
ATOM   4547  HB2 CYS A 280     -11.171 -16.984  16.299  1.00 96.92           H  
ATOM   4548  HB3 CYS A 280     -11.068 -18.657  16.852  1.00 96.92           H  
ATOM   4549  O   CYS A 280     -12.635 -15.750  18.886  1.00 96.92           O  
ATOM   4550  SG  CYS A 280      -8.882 -17.706  16.468  1.00 96.92           S  
ATOM   4551  HG  CYS A 280      -9.089 -18.130  15.218  1.00 96.92           H  
ATOM   4552  N   GLU A 281     -13.069 -17.950  18.944  1.00 96.95           N  
ATOM   4553  H   GLU A 281     -12.698 -18.875  18.777  1.00 96.95           H  
ATOM   4554  CA  GLU A 281     -14.506 -17.862  19.260  1.00 96.95           C  
ATOM   4555  HA  GLU A 281     -15.045 -17.420  18.423  1.00 96.95           H  
ATOM   4556  C   GLU A 281     -14.793 -17.006  20.503  1.00 96.95           C  
ATOM   4557  CB  GLU A 281     -15.064 -19.277  19.458  1.00 96.95           C  
ATOM   4558  HB2 GLU A 281     -16.048 -19.215  19.922  1.00 96.95           H  
ATOM   4559  HB3 GLU A 281     -14.398 -19.820  20.128  1.00 96.95           H  
ATOM   4560  O   GLU A 281     -15.750 -16.236  20.538  1.00 96.95           O  
ATOM   4561  CG  GLU A 281     -15.205 -20.021  18.118  1.00 96.95           C  
ATOM   4562  HG2 GLU A 281     -15.995 -19.542  17.539  1.00 96.95           H  
ATOM   4563  HG3 GLU A 281     -14.279 -19.921  17.553  1.00 96.95           H  
ATOM   4564  CD  GLU A 281     -15.514 -21.518  18.274  1.00 96.95           C  
ATOM   4565  OE1 GLU A 281     -15.713 -22.165  17.220  1.00 96.95           O  
ATOM   4566  OE2 GLU A 281     -15.475 -22.022  19.424  1.00 96.95           O  
ATOM   4567  N   ARG A 282     -13.916 -17.051  21.514  1.00 96.63           N  
ATOM   4568  H   ARG A 282     -13.171 -17.730  21.444  1.00 96.63           H  
ATOM   4569  CA  ARG A 282     -14.023 -16.191  22.707  1.00 96.63           C  
ATOM   4570  HA  ARG A 282     -15.017 -16.312  23.138  1.00 96.63           H  
ATOM   4571  C   ARG A 282     -13.882 -14.693  22.412  1.00 96.63           C  
ATOM   4572  CB  ARG A 282     -12.965 -16.611  23.730  1.00 96.63           C  
ATOM   4573  HB2 ARG A 282     -12.888 -15.824  24.480  1.00 96.63           H  
ATOM   4574  HB3 ARG A 282     -11.999 -16.706  23.234  1.00 96.63           H  
ATOM   4575  O   ARG A 282     -14.355 -13.886  23.209  1.00 96.63           O  
ATOM   4576  CG  ARG A 282     -13.323 -17.930  24.431  1.00 96.63           C  
ATOM   4577  HG2 ARG A 282     -14.222 -17.785  25.029  1.00 96.63           H  
ATOM   4578  HG3 ARG A 282     -13.528 -18.705  23.692  1.00 96.63           H  
ATOM   4579  CD  ARG A 282     -12.180 -18.399  25.339  1.00 96.63           C  
ATOM   4580  HD2 ARG A 282     -11.327 -18.659  24.713  1.00 96.63           H  
ATOM   4581  HD3 ARG A 282     -12.508 -19.293  25.870  1.00 96.63           H  
ATOM   4582  NE  ARG A 282     -11.791 -17.349  26.305  1.00 96.63           N  
ATOM   4583  HE  ARG A 282     -12.274 -16.466  26.221  1.00 96.63           H  
ATOM   4584  NH1 ARG A 282     -10.224 -18.533  27.484  1.00 96.63           N  
ATOM   4585 HH11 ARG A 282     -10.465 -19.356  26.950  1.00 96.63           H  
ATOM   4586 HH12 ARG A 282      -9.552 -18.585  28.235  1.00 96.63           H  
ATOM   4587  NH2 ARG A 282     -10.590 -16.382  27.975  1.00 96.63           N  
ATOM   4588 HH21 ARG A 282      -9.893 -16.432  28.704  1.00 96.63           H  
ATOM   4589 HH22 ARG A 282     -11.061 -15.503  27.816  1.00 96.63           H  
ATOM   4590  CZ  ARG A 282     -10.874 -17.427  27.249  1.00 96.63           C  
ATOM   4591  N   ARG A 283     -13.215 -14.327  21.315  1.00 97.28           N  
ATOM   4592  H   ARG A 283     -12.943 -15.061  20.677  1.00 97.28           H  
ATOM   4593  CA  ARG A 283     -12.860 -12.945  20.945  1.00 97.28           C  
ATOM   4594  HA  ARG A 283     -12.951 -12.290  21.812  1.00 97.28           H  
ATOM   4595  C   ARG A 283     -13.782 -12.343  19.885  1.00 97.28           C  
ATOM   4596  CB  ARG A 283     -11.403 -12.912  20.459  1.00 97.28           C  
ATOM   4597  HB2 ARG A 283     -11.283 -13.605  19.626  1.00 97.28           H  
ATOM   4598  HB3 ARG A 283     -11.172 -11.909  20.102  1.00 97.28           H  
ATOM   4599  O   ARG A 283     -13.687 -11.147  19.619  1.00 97.28           O  
ATOM   4600  CG  ARG A 283     -10.409 -13.265  21.572  1.00 97.28           C  
ATOM   4601  HG2 ARG A 283     -10.660 -14.229  22.013  1.00 97.28           H  
ATOM   4602  HG3 ARG A 283     -10.457 -12.497  22.345  1.00 97.28           H  
ATOM   4603  CD  ARG A 283      -8.988 -13.331  21.005  1.00 97.28           C  
ATOM   4604  HD2 ARG A 283      -8.780 -12.400  20.479  1.00 97.28           H  
ATOM   4605  HD3 ARG A 283      -8.917 -14.145  20.284  1.00 97.28           H  
ATOM   4606  NE  ARG A 283      -7.989 -13.494  22.073  1.00 97.28           N  
ATOM   4607  HE  ARG A 283      -7.533 -12.646  22.379  1.00 97.28           H  
ATOM   4608  NH1 ARG A 283      -8.146 -15.771  22.372  1.00 97.28           N  
ATOM   4609 HH11 ARG A 283      -8.931 -15.813  21.738  1.00 97.28           H  
ATOM   4610 HH12 ARG A 283      -7.823 -16.614  22.825  1.00 97.28           H  
ATOM   4611  NH2 ARG A 283      -6.676 -14.599  23.555  1.00 97.28           N  
ATOM   4612 HH21 ARG A 283      -6.271 -13.710  23.813  1.00 97.28           H  
ATOM   4613 HH22 ARG A 283      -6.361 -15.445  24.006  1.00 97.28           H  
ATOM   4614  CZ  ARG A 283      -7.613 -14.617  22.651  1.00 97.28           C  
ATOM   4615  N   ILE A 284     -14.660 -13.155  19.300  1.00 97.47           N  
ATOM   4616  H   ILE A 284     -14.696 -14.123  19.587  1.00 97.47           H  
ATOM   4617  CA  ILE A 284     -15.547 -12.744  18.212  1.00 97.47           C  
ATOM   4618  HA  ILE A 284     -15.342 -11.696  17.995  1.00 97.47           H  
ATOM   4619  C   ILE A 284     -17.019 -12.808  18.602  1.00 97.47           C  
ATOM   4620  CB  ILE A 284     -15.274 -13.518  16.903  1.00 97.47           C  
ATOM   4621  HB  ILE A 284     -15.938 -13.127  16.132  1.00 97.47           H  
ATOM   4622  O   ILE A 284     -17.430 -13.522  19.526  1.00 97.47           O  
ATOM   4623  CG1 ILE A 284     -15.570 -15.021  17.057  1.00 97.47           C  
ATOM   4624 HG12 ILE A 284     -16.625 -15.151  17.302  1.00 97.47           H  
ATOM   4625 HG13 ILE A 284     -14.979 -15.406  17.887  1.00 97.47           H  
ATOM   4626  CG2 ILE A 284     -13.839 -13.247  16.445  1.00 97.47           C  
ATOM   4627 HG21 ILE A 284     -13.130 -13.645  17.171  1.00 97.47           H  
ATOM   4628 HG22 ILE A 284     -13.664 -13.689  15.464  1.00 97.47           H  
ATOM   4629 HG23 ILE A 284     -13.709 -12.168  16.350  1.00 97.47           H  
ATOM   4630  CD1 ILE A 284     -15.273 -15.861  15.813  1.00 97.47           C  
ATOM   4631 HD11 ILE A 284     -14.196 -15.922  15.656  1.00 97.47           H  
ATOM   4632 HD12 ILE A 284     -15.755 -15.419  14.940  1.00 97.47           H  
ATOM   4633 HD13 ILE A 284     -15.658 -16.870  15.960  1.00 97.47           H  
ATOM   4634  N   GLU A 285     -17.805 -12.046  17.858  1.00 97.63           N  
ATOM   4635  H   GLU A 285     -17.370 -11.418  17.198  1.00 97.63           H  
ATOM   4636  CA  GLU A 285     -19.254 -12.142  17.779  1.00 97.63           C  
ATOM   4637  HA  GLU A 285     -19.597 -13.040  18.293  1.00 97.63           H  
ATOM   4638  C   GLU A 285     -19.645 -12.245  16.305  1.00 97.63           C  
ATOM   4639  CB  GLU A 285     -19.871 -10.929  18.471  1.00 97.63           C  
ATOM   4640  HB2 GLU A 285     -19.510 -10.923  19.499  1.00 97.63           H  
ATOM   4641  HB3 GLU A 285     -19.539 -10.018  17.974  1.00 97.63           H  
ATOM   4642  O   GLU A 285     -19.314 -11.372  15.504  1.00 97.63           O  
ATOM   4643  CG  GLU A 285     -21.403 -10.983  18.473  1.00 97.63           C  
ATOM   4644  HG2 GLU A 285     -21.764 -10.889  17.448  1.00 97.63           H  
ATOM   4645  HG3 GLU A 285     -21.714 -11.954  18.857  1.00 97.63           H  
ATOM   4646  CD  GLU A 285     -22.026  -9.883  19.343  1.00 97.63           C  
ATOM   4647  OE1 GLU A 285     -23.256  -9.704  19.229  1.00 97.63           O  
ATOM   4648  OE2 GLU A 285     -21.289  -9.299  20.174  1.00 97.63           O  
ATOM   4649  N   ILE A 286     -20.297 -13.348  15.941  1.00 97.28           N  
ATOM   4650  H   ILE A 286     -20.620 -13.987  16.653  1.00 97.28           H  
ATOM   4651  CA  ILE A 286     -20.704 -13.623  14.563  1.00 97.28           C  
ATOM   4652  HA  ILE A 286     -20.079 -13.046  13.882  1.00 97.28           H  
ATOM   4653  C   ILE A 286     -22.146 -13.158  14.388  1.00 97.28           C  
ATOM   4654  CB  ILE A 286     -20.517 -15.116  14.210  1.00 97.28           C  
ATOM   4655  HB  ILE A 286     -21.095 -15.712  14.916  1.00 97.28           H  
ATOM   4656  O   ILE A 286     -23.024 -13.547  15.156  1.00 97.28           O  
ATOM   4657  CG1 ILE A 286     -19.026 -15.522  14.311  1.00 97.28           C  
ATOM   4658 HG12 ILE A 286     -18.469 -15.064  13.494  1.00 97.28           H  
ATOM   4659 HG13 ILE A 286     -18.604 -15.159  15.248  1.00 97.28           H  
ATOM   4660  CG2 ILE A 286     -21.045 -15.394  12.789  1.00 97.28           C  
ATOM   4661 HG21 ILE A 286     -20.511 -14.779  12.066  1.00 97.28           H  
ATOM   4662 HG22 ILE A 286     -20.926 -16.446  12.528  1.00 97.28           H  
ATOM   4663 HG23 ILE A 286     -22.112 -15.180  12.723  1.00 97.28           H  
ATOM   4664  CD1 ILE A 286     -18.796 -17.037  14.276  1.00 97.28           C  
ATOM   4665 HD11 ILE A 286     -19.147 -17.463  13.336  1.00 97.28           H  
ATOM   4666 HD12 ILE A 286     -19.324 -17.510  15.103  1.00 97.28           H  
ATOM   4667 HD13 ILE A 286     -17.730 -17.243  14.373  1.00 97.28           H  
ATOM   4668  N   ILE A 287     -22.387 -12.350  13.359  1.00 96.80           N  
ATOM   4669  H   ILE A 287     -21.610 -12.089  12.769  1.00 96.80           H  
ATOM   4670  CA  ILE A 287     -23.706 -11.837  13.003  1.00 96.80           C  
ATOM   4671  HA  ILE A 287     -24.456 -12.284  13.656  1.00 96.80           H  
ATOM   4672  C   ILE A 287     -24.008 -12.256  11.569  1.00 96.80           C  
ATOM   4673  CB  ILE A 287     -23.776 -10.309  13.192  1.00 96.80           C  
ATOM   4674  HB  ILE A 287     -23.059  -9.851  12.511  1.00 96.80           H  
ATOM   4675  O   ILE A 287     -23.349 -11.812  10.626  1.00 96.80           O  
ATOM   4676  CG1 ILE A 287     -23.395  -9.916  14.638  1.00 96.80           C  
ATOM   4677 HG12 ILE A 287     -22.383 -10.260  14.854  1.00 96.80           H  
ATOM   4678 HG13 ILE A 287     -24.072 -10.397  15.344  1.00 96.80           H  
ATOM   4679  CG2 ILE A 287     -25.184  -9.793  12.835  1.00 96.80           C  
ATOM   4680 HG21 ILE A 287     -25.463 -10.122  11.834  1.00 96.80           H  
ATOM   4681 HG22 ILE A 287     -25.185  -8.704  12.844  1.00 96.80           H  
ATOM   4682 HG23 ILE A 287     -25.902 -10.184  13.556  1.00 96.80           H  
ATOM   4683  CD1 ILE A 287     -23.406  -8.409  14.885  1.00 96.80           C  
ATOM   4684 HD11 ILE A 287     -22.838  -7.909  14.101  1.00 96.80           H  
ATOM   4685 HD12 ILE A 287     -22.947  -8.202  15.852  1.00 96.80           H  
ATOM   4686 HD13 ILE A 287     -24.429  -8.033  14.901  1.00 96.80           H  
ATOM   4687  N   HIS A 288     -25.032 -13.090  11.415  1.00 96.96           N  
ATOM   4688  H   HIS A 288     -25.528 -13.414  12.233  1.00 96.96           H  
ATOM   4689  CA  HIS A 288     -25.554 -13.485  10.113  1.00 96.96           C  
ATOM   4690  HA  HIS A 288     -24.715 -13.603   9.427  1.00 96.96           H  
ATOM   4691  C   HIS A 288     -26.466 -12.388   9.551  1.00 96.96           C  
ATOM   4692  CB  HIS A 288     -26.237 -14.851  10.222  1.00 96.96           C  
ATOM   4693  HB2 HIS A 288     -26.718 -15.083   9.272  1.00 96.96           H  
ATOM   4694  HB3 HIS A 288     -27.012 -14.819  10.988  1.00 96.96           H  
ATOM   4695  O   HIS A 288     -27.299 -11.823  10.268  1.00 96.96           O  
ATOM   4696  CG  HIS A 288     -25.246 -15.944  10.540  1.00 96.96           C  
ATOM   4697  CD2 HIS A 288     -24.878 -16.402  11.778  1.00 96.96           C  
ATOM   4698  HD2 HIS A 288     -25.271 -16.059  12.724  1.00 96.96           H  
ATOM   4699  ND1 HIS A 288     -24.492 -16.628   9.617  1.00 96.96           N  
ATOM   4700  HD1 HIS A 288     -24.592 -16.549   8.615  1.00 96.96           H  
ATOM   4701  CE1 HIS A 288     -23.694 -17.481  10.279  1.00 96.96           C  
ATOM   4702  HE1 HIS A 288     -23.007 -18.174   9.816  1.00 96.96           H  
ATOM   4703  NE2 HIS A 288     -23.886 -17.375  11.603  1.00 96.96           N  
ATOM   4704  N   ILE A 289     -26.242 -12.047   8.285  1.00 95.45           N  
ATOM   4705  H   ILE A 289     -25.534 -12.566   7.783  1.00 95.45           H  
ATOM   4706  CA  ILE A 289     -26.950 -11.025   7.522  1.00 95.45           C  
ATOM   4707  HA  ILE A 289     -27.726 -10.573   8.140  1.00 95.45           H  
ATOM   4708  C   ILE A 289     -27.622 -11.725   6.343  1.00 95.45           C  
ATOM   4709  CB  ILE A 289     -25.981  -9.913   7.050  1.00 95.45           C  
ATOM   4710  HB  ILE A 289     -25.287 -10.347   6.330  1.00 95.45           H  
ATOM   4711  O   ILE A 289     -26.971 -12.018   5.342  1.00 95.45           O  
ATOM   4712  CG1 ILE A 289     -25.108  -9.309   8.175  1.00 95.45           C  
ATOM   4713 HG12 ILE A 289     -24.464 -10.088   8.584  1.00 95.45           H  
ATOM   4714 HG13 ILE A 289     -24.452  -8.555   7.740  1.00 95.45           H  
ATOM   4715  CG2 ILE A 289     -26.766  -8.806   6.323  1.00 95.45           C  
ATOM   4716 HG21 ILE A 289     -27.241  -9.210   5.430  1.00 95.45           H  
ATOM   4717 HG22 ILE A 289     -26.095  -8.006   6.012  1.00 95.45           H  
ATOM   4718 HG23 ILE A 289     -27.550  -8.398   6.963  1.00 95.45           H  
ATOM   4719  CD1 ILE A 289     -25.881  -8.664   9.331  1.00 95.45           C  
ATOM   4720 HD11 ILE A 289     -26.528  -9.395   9.816  1.00 95.45           H  
ATOM   4721 HD12 ILE A 289     -26.492  -7.845   8.954  1.00 95.45           H  
ATOM   4722 HD13 ILE A 289     -25.175  -8.271  10.062  1.00 95.45           H  
ATOM   4723  N   ASP A 290     -28.921 -11.980   6.479  1.00 92.81           N  
ATOM   4724  H   ASP A 290     -29.346 -11.838   7.384  1.00 92.81           H  
ATOM   4725  CA  ASP A 290     -29.720 -12.700   5.477  1.00 92.81           C  
ATOM   4726  HA  ASP A 290     -29.054 -13.192   4.768  1.00 92.81           H  
ATOM   4727  C   ASP A 290     -30.629 -11.761   4.661  1.00 92.81           C  
ATOM   4728  CB  ASP A 290     -30.518 -13.804   6.187  1.00 92.81           C  
ATOM   4729  HB2 ASP A 290     -31.053 -14.392   5.442  1.00 92.81           H  
ATOM   4730  HB3 ASP A 290     -31.252 -13.341   6.847  1.00 92.81           H  
ATOM   4731  O   ASP A 290     -31.191 -12.151   3.640  1.00 92.81           O  
ATOM   4732  CG  ASP A 290     -29.613 -14.741   7.000  1.00 92.81           C  
ATOM   4733  OD1 ASP A 290     -28.597 -15.217   6.444  1.00 92.81           O  
ATOM   4734  OD2 ASP A 290     -29.918 -14.947   8.197  1.00 92.81           O  
ATOM   4735  N   GLU A 291     -30.735 -10.499   5.082  1.00 92.23           N  
ATOM   4736  H   GLU A 291     -30.188 -10.229   5.887  1.00 92.23           H  
ATOM   4737  CA  GLU A 291     -31.551  -9.458   4.457  1.00 92.23           C  
ATOM   4738  HA  GLU A 291     -31.920  -9.832   3.502  1.00 92.23           H  
ATOM   4739  C   GLU A 291     -30.712  -8.191   4.207  1.00 92.23           C  
ATOM   4740  CB  GLU A 291     -32.768  -9.130   5.338  1.00 92.23           C  
ATOM   4741  HB2 GLU A 291     -32.416  -8.792   6.313  1.00 92.23           H  
ATOM   4742  HB3 GLU A 291     -33.322  -8.316   4.870  1.00 92.23           H  
ATOM   4743  O   GLU A 291     -29.717  -7.963   4.907  1.00 92.23           O  
ATOM   4744  CG  GLU A 291     -33.717 -10.327   5.524  1.00 92.23           C  
ATOM   4745  HG2 GLU A 291     -33.181 -11.137   6.018  1.00 92.23           H  
ATOM   4746  HG3 GLU A 291     -34.028 -10.675   4.539  1.00 92.23           H  
ATOM   4747  CD  GLU A 291     -34.968  -9.992   6.355  1.00 92.23           C  
ATOM   4748  OE1 GLU A 291     -35.816 -10.899   6.506  1.00 92.23           O  
ATOM   4749  OE2 GLU A 291     -35.086  -8.837   6.828  1.00 92.23           O  
ATOM   4750  N   PRO A 292     -31.078  -7.342   3.225  1.00 92.33           N  
ATOM   4751  CA  PRO A 292     -30.386  -6.079   2.991  1.00 92.33           C  
ATOM   4752  HA  PRO A 292     -29.358  -6.295   2.701  1.00 92.33           H  
ATOM   4753  C   PRO A 292     -30.392  -5.192   4.240  1.00 92.33           C  
ATOM   4754  CB  PRO A 292     -31.116  -5.411   1.819  1.00 92.33           C  
ATOM   4755  HB2 PRO A 292     -31.899  -4.747   2.187  1.00 92.33           H  
ATOM   4756  HB3 PRO A 292     -30.427  -4.863   1.176  1.00 92.33           H  
ATOM   4757  O   PRO A 292     -31.439  -4.968   4.842  1.00 92.33           O  
ATOM   4758  CG  PRO A 292     -31.762  -6.585   1.086  1.00 92.33           C  
ATOM   4759  HG2 PRO A 292     -32.646  -6.278   0.528  1.00 92.33           H  
ATOM   4760  HG3 PRO A 292     -31.030  -7.051   0.426  1.00 92.33           H  
ATOM   4761  CD  PRO A 292     -32.113  -7.546   2.220  1.00 92.33           C  
ATOM   4762  HD2 PRO A 292     -33.084  -7.286   2.642  1.00 92.33           H  
ATOM   4763  HD3 PRO A 292     -32.123  -8.568   1.842  1.00 92.33           H  
ATOM   4764  N   LEU A 293     -29.234  -4.637   4.604  1.00 91.72           N  
ATOM   4765  H   LEU A 293     -28.397  -4.916   4.112  1.00 91.72           H  
ATOM   4766  CA  LEU A 293     -29.086  -3.750   5.768  1.00 91.72           C  
ATOM   4767  HA  LEU A 293     -29.727  -4.132   6.563  1.00 91.72           H  
ATOM   4768  C   LEU A 293     -29.555  -2.312   5.519  1.00 91.72           C  
ATOM   4769  CB  LEU A 293     -27.624  -3.777   6.243  1.00 91.72           C  
ATOM   4770  HB2 LEU A 293     -26.972  -3.626   5.383  1.00 91.72           H  
ATOM   4771  HB3 LEU A 293     -27.449  -2.956   6.938  1.00 91.72           H  
ATOM   4772  O   LEU A 293     -29.491  -1.474   6.413  1.00 91.72           O  
ATOM   4773  CG  LEU A 293     -27.255  -5.084   6.958  1.00 91.72           C  
ATOM   4774  HG  LEU A 293     -27.571  -5.940   6.361  1.00 91.72           H  
ATOM   4775  CD1 LEU A 293     -25.740  -5.149   7.140  1.00 91.72           C  
ATOM   4776 HD11 LEU A 293     -25.418  -4.330   7.782  1.00 91.72           H  
ATOM   4777 HD12 LEU A 293     -25.252  -5.073   6.168  1.00 91.72           H  
ATOM   4778 HD13 LEU A 293     -25.465  -6.097   7.602  1.00 91.72           H  
ATOM   4779  CD2 LEU A 293     -27.911  -5.146   8.342  1.00 91.72           C  
ATOM   4780 HD21 LEU A 293     -28.996  -5.180   8.246  1.00 91.72           H  
ATOM   4781 HD22 LEU A 293     -27.631  -4.267   8.922  1.00 91.72           H  
ATOM   4782 HD23 LEU A 293     -27.594  -6.044   8.872  1.00 91.72           H  
ATOM   4783  N   PHE A 294     -29.997  -2.007   4.306  1.00 87.04           N  
ATOM   4784  H   PHE A 294     -30.116  -2.767   3.651  1.00 87.04           H  
ATOM   4785  CA  PHE A 294     -30.484  -0.700   3.890  1.00 87.04           C  
ATOM   4786  HA  PHE A 294     -30.448  -0.005   4.728  1.00 87.04           H  
ATOM   4787  C   PHE A 294     -31.937  -0.817   3.450  1.00 87.04           C  
ATOM   4788  CB  PHE A 294     -29.584  -0.141   2.777  1.00 87.04           C  
ATOM   4789  HB2 PHE A 294     -30.004   0.800   2.422  1.00 87.04           H  
ATOM   4790  HB3 PHE A 294     -28.610   0.089   3.208  1.00 87.04           H  
ATOM   4791  O   PHE A 294     -32.376  -1.864   2.969  1.00 87.04           O  
ATOM   4792  CG  PHE A 294     -29.382  -1.075   1.594  1.00 87.04           C  
ATOM   4793  CD1 PHE A 294     -28.317  -1.997   1.603  1.00 87.04           C  
ATOM   4794  HD1 PHE A 294     -27.647  -2.036   2.449  1.00 87.04           H  
ATOM   4795  CD2 PHE A 294     -30.263  -1.041   0.496  1.00 87.04           C  
ATOM   4796  HD2 PHE A 294     -31.088  -0.344   0.488  1.00 87.04           H  
ATOM   4797  CE1 PHE A 294     -28.134  -2.876   0.522  1.00 87.04           C  
ATOM   4798  HE1 PHE A 294     -27.323  -3.589   0.528  1.00 87.04           H  
ATOM   4799  CE2 PHE A 294     -30.080  -1.922  -0.584  1.00 87.04           C  
ATOM   4800  HE2 PHE A 294     -30.763  -1.900  -1.421  1.00 87.04           H  
ATOM   4801  CZ  PHE A 294     -29.014  -2.839  -0.572  1.00 87.04           C  
ATOM   4802  HZ  PHE A 294     -28.874  -3.524  -1.395  1.00 87.04           H  
ATOM   4803  N   ASN A 295     -32.684   0.277   3.579  1.00 78.22           N  
ATOM   4804  H   ASN A 295     -32.273   1.116   3.963  1.00 78.22           H  
ATOM   4805  CA  ASN A 295     -34.032   0.320   3.032  1.00 78.22           C  
ATOM   4806  HA  ASN A 295     -34.574  -0.546   3.413  1.00 78.22           H  
ATOM   4807  C   ASN A 295     -33.945   0.241   1.499  1.00 78.22           C  
ATOM   4808  CB  ASN A 295     -34.753   1.586   3.513  1.00 78.22           C  
ATOM   4809  HB2 ASN A 295     -35.700   1.685   2.982  1.00 78.22           H  
ATOM   4810  HB3 ASN A 295     -34.143   2.461   3.290  1.00 78.22           H  
ATOM   4811  O   ASN A 295     -33.297   1.103   0.893  1.00 78.22           O  
ATOM   4812  CG  ASN A 295     -35.062   1.527   4.997  1.00 78.22           C  
ATOM   4813  ND2 ASN A 295     -34.920   2.621   5.706  1.00 78.22           N  
ATOM   4814 HD21 ASN A 295     -34.549   3.464   5.292  1.00 78.22           H  
ATOM   4815 HD22 ASN A 295     -35.072   2.527   6.700  1.00 78.22           H  
ATOM   4816  OD1 ASN A 295     -35.431   0.501   5.541  1.00 78.22           O  
ATOM   4817  N   PRO A 296     -34.575  -0.752   0.844  1.00 60.74           N  
ATOM   4818  CA  PRO A 296     -34.727  -0.699  -0.600  1.00 60.74           C  
ATOM   4819  HA  PRO A 296     -33.740  -0.680  -1.062  1.00 60.74           H  
ATOM   4820  C   PRO A 296     -35.504   0.579  -0.956  1.00 60.74           C  
ATOM   4821  CB  PRO A 296     -35.459  -1.986  -0.994  1.00 60.74           C  
ATOM   4822  HB2 PRO A 296     -34.726  -2.759  -1.222  1.00 60.74           H  
ATOM   4823  HB3 PRO A 296     -36.129  -1.835  -1.840  1.00 60.74           H  
ATOM   4824  O   PRO A 296     -36.383   0.990  -0.187  1.00 60.74           O  
ATOM   4825  CG  PRO A 296     -36.222  -2.372   0.273  1.00 60.74           C  
ATOM   4826  HG2 PRO A 296     -37.176  -1.847   0.295  1.00 60.74           H  
ATOM   4827  HG3 PRO A 296     -36.377  -3.449   0.341  1.00 60.74           H  
ATOM   4828  CD  PRO A 296     -35.336  -1.858   1.406  1.00 60.74           C  
ATOM   4829  HD2 PRO A 296     -35.965  -1.541   2.237  1.00 60.74           H  
ATOM   4830  HD3 PRO A 296     -34.650  -2.643   1.727  1.00 60.74           H  
ATOM   4831  N   PRO A 297     -35.202   1.235  -2.093  1.00 55.06           N  
ATOM   4832  CA  PRO A 297     -36.025   2.345  -2.549  1.00 55.06           C  
ATOM   4833  HA  PRO A 297     -35.915   3.174  -1.849  1.00 55.06           H  
ATOM   4834  C   PRO A 297     -37.490   1.882  -2.596  1.00 55.06           C  
ATOM   4835  CB  PRO A 297     -35.476   2.750  -3.920  1.00 55.06           C  
ATOM   4836  HB2 PRO A 297     -36.267   3.043  -4.610  1.00 55.06           H  
ATOM   4837  HB3 PRO A 297     -34.761   3.562  -3.794  1.00 55.06           H  
ATOM   4838  O   PRO A 297     -37.743   0.733  -2.982  1.00 55.06           O  
ATOM   4839  CG  PRO A 297     -34.740   1.498  -4.402  1.00 55.06           C  
ATOM   4840  HG2 PRO A 297     -35.446   0.829  -4.892  1.00 55.06           H  
ATOM   4841  HG3 PRO A 297     -33.917   1.744  -5.073  1.00 55.06           H  
ATOM   4842  CD  PRO A 297     -34.242   0.849  -3.111  1.00 55.06           C  
ATOM   4843  HD2 PRO A 297     -33.260   1.244  -2.849  1.00 55.06           H  
ATOM   4844  HD3 PRO A 297     -34.195  -0.232  -3.236  1.00 55.06           H  
ATOM   4845  N   PRO A 298     -38.450   2.725  -2.170  1.00 43.45           N  
ATOM   4846  CA  PRO A 298     -39.850   2.332  -2.131  1.00 43.45           C  
ATOM   4847  HA  PRO A 298     -39.966   1.551  -1.379  1.00 43.45           H  
ATOM   4848  C   PRO A 298     -40.270   1.802  -3.508  1.00 43.45           C  
ATOM   4849  CB  PRO A 298     -40.634   3.578  -1.704  1.00 43.45           C  
ATOM   4850  HB2 PRO A 298     -40.802   3.546  -0.628  1.00 43.45           H  
ATOM   4851  HB3 PRO A 298     -41.583   3.670  -2.233  1.00 43.45           H  
ATOM   4852  O   PRO A 298     -39.817   2.341  -4.527  1.00 43.45           O  
ATOM   4853  CG  PRO A 298     -39.690   4.736  -2.034  1.00 43.45           C  
ATOM   4854  HG2 PRO A 298     -39.812   5.017  -3.080  1.00 43.45           H  
ATOM   4855  HG3 PRO A 298     -39.856   5.594  -1.383  1.00 43.45           H  
ATOM   4856  CD  PRO A 298     -38.303   4.129  -1.831  1.00 43.45           C  
ATOM   4857  HD2 PRO A 298     -37.581   4.628  -2.477  1.00 43.45           H  
ATOM   4858  HD3 PRO A 298     -38.006   4.219  -0.786  1.00 43.45           H  
ATOM   4859  N   PRO A 299     -41.107   0.746  -3.567  1.00 41.82           N  
ATOM   4860  CA  PRO A 299     -41.576   0.219  -4.839  1.00 41.82           C  
ATOM   4861  HA  PRO A 299     -40.728  -0.213  -5.370  1.00 41.82           H  
ATOM   4862  C   PRO A 299     -42.183   1.368  -5.653  1.00 41.82           C  
ATOM   4863  CB  PRO A 299     -42.590  -0.880  -4.501  1.00 41.82           C  
ATOM   4864  HB2 PRO A 299     -42.085  -1.846  -4.504  1.00 41.82           H  
ATOM   4865  HB3 PRO A 299     -43.432  -0.890  -5.193  1.00 41.82           H  
ATOM   4866  O   PRO A 299     -42.846   2.232  -5.067  1.00 41.82           O  
ATOM   4867  CG  PRO A 299     -43.032  -0.546  -3.076  1.00 41.82           C  
ATOM   4868  HG2 PRO A 299     -43.335  -1.437  -2.525  1.00 41.82           H  
ATOM   4869  HG3 PRO A 299     -43.845   0.180  -3.108  1.00 41.82           H  
ATOM   4870  CD  PRO A 299     -41.796   0.105  -2.460  1.00 41.82           C  
ATOM   4871  HD2 PRO A 299     -42.098   0.826  -1.700  1.00 41.82           H  
ATOM   4872  HD3 PRO A 299     -41.149  -0.657  -2.026  1.00 41.82           H  
ATOM   4873  N   PRO A 300     -41.939   1.423  -6.977  1.00 40.20           N  
ATOM   4874  CA  PRO A 300     -42.423   2.522  -7.797  1.00 40.20           C  
ATOM   4875  HA  PRO A 300     -41.910   3.441  -7.514  1.00 40.20           H  
ATOM   4876  C   PRO A 300     -43.921   2.680  -7.564  1.00 40.20           C  
ATOM   4877  CB  PRO A 300     -42.072   2.163  -9.246  1.00 40.20           C  
ATOM   4878  HB2 PRO A 300     -41.135   2.648  -9.518  1.00 40.20           H  
ATOM   4879  HB3 PRO A 300     -42.861   2.447  -9.944  1.00 40.20           H  
ATOM   4880  O   PRO A 300     -44.665   1.697  -7.640  1.00 40.20           O  
ATOM   4881  CG  PRO A 300     -41.866   0.648  -9.212  1.00 40.20           C  
ATOM   4882  HG2 PRO A 300     -41.163   0.316  -9.976  1.00 40.20           H  
ATOM   4883  HG3 PRO A 300     -42.827   0.147  -9.331  1.00 40.20           H  
ATOM   4884  CD  PRO A 300     -41.333   0.395  -7.803  1.00 40.20           C  
ATOM   4885  HD2 PRO A 300     -40.250   0.511  -7.787  1.00 40.20           H  
ATOM   4886  HD3 PRO A 300     -41.614  -0.606  -7.474  1.00 40.20           H  
ATOM   4887  N   ALA A 301     -44.333   3.907  -7.223  1.00 43.79           N  
ATOM   4888  H   ALA A 301     -43.643   4.636  -7.116  1.00 43.79           H  
ATOM   4889  CA  ALA A 301     -45.722   4.234  -6.948  1.00 43.79           C  
ATOM   4890  HA  ALA A 301     -46.005   3.784  -5.996  1.00 43.79           H  
ATOM   4891  C   ALA A 301     -46.579   3.640  -8.065  1.00 43.79           C  
ATOM   4892  CB  ALA A 301     -45.880   5.756  -6.846  1.00 43.79           C  
ATOM   4893  HB1 ALA A 301     -45.255   6.142  -6.041  1.00 43.79           H  
ATOM   4894  HB2 ALA A 301     -45.591   6.227  -7.785  1.00 43.79           H  
ATOM   4895  HB3 ALA A 301     -46.921   6.002  -6.633  1.00 43.79           H  
ATOM   4896  O   ALA A 301     -46.364   3.935  -9.244  1.00 43.79           O  
ATOM   4897  N   ARG A 302     -47.492   2.736  -7.694  1.00 43.42           N  
ATOM   4898  H   ARG A 302     -47.557   2.511  -6.711  1.00 43.42           H  
ATOM   4899  CA  ARG A 302     -48.406   2.092  -8.632  1.00 43.42           C  
ATOM   4900  HA  ARG A 302     -47.817   1.555  -9.375  1.00 43.42           H  
ATOM   4901  C   ARG A 302     -49.160   3.230  -9.304  1.00 43.42           C  
ATOM   4902  CB  ARG A 302     -49.313   1.118  -7.856  1.00 43.42           C  
ATOM   4903  HB2 ARG A 302     -50.168   1.648  -7.438  1.00 43.42           H  
ATOM   4904  HB3 ARG A 302     -48.742   0.709  -7.022  1.00 43.42           H  
ATOM   4905  O   ARG A 302     -49.950   3.893  -8.640  1.00 43.42           O  
ATOM   4906  CG  ARG A 302     -49.797  -0.070  -8.697  1.00 43.42           C  
ATOM   4907  HG2 ARG A 302     -50.401   0.286  -9.532  1.00 43.42           H  
ATOM   4908  HG3 ARG A 302     -48.931  -0.609  -9.080  1.00 43.42           H  
ATOM   4909  CD  ARG A 302     -50.633  -1.004  -7.809  1.00 43.42           C  
ATOM   4910  HD2 ARG A 302     -51.579  -0.511  -7.587  1.00 43.42           H  
ATOM   4911  HD3 ARG A 302     -50.099  -1.171  -6.873  1.00 43.42           H  
ATOM   4912  NE  ARG A 302     -50.880  -2.313  -8.445  1.00 43.42           N  
ATOM   4913  HE  ARG A 302     -50.403  -2.494  -9.316  1.00 43.42           H  
ATOM   4914  NH1 ARG A 302     -52.350  -3.125  -6.875  1.00 43.42           N  
ATOM   4915 HH11 ARG A 302     -52.950  -3.863  -6.535  1.00 43.42           H  
ATOM   4916 HH12 ARG A 302     -52.306  -2.242  -6.387  1.00 43.42           H  
ATOM   4917  NH2 ARG A 302     -51.751  -4.415  -8.592  1.00 43.42           N  
ATOM   4918 HH21 ARG A 302     -52.352  -5.141  -8.229  1.00 43.42           H  
ATOM   4919 HH22 ARG A 302     -51.241  -4.572  -9.449  1.00 43.42           H  
ATOM   4920  CZ  ARG A 302     -51.656  -3.274  -7.970  1.00 43.42           C  
ATOM   4921  N   ALA A 303     -48.833   3.514 -10.563  1.00 42.68           N  
ATOM   4922  H   ALA A 303     -48.042   3.038 -10.975  1.00 42.68           H  
ATOM   4923  CA  ALA A 303     -49.461   4.587 -11.310  1.00 42.68           C  
ATOM   4924  HA  ALA A 303     -49.283   5.533 -10.800  1.00 42.68           H  
ATOM   4925  C   ALA A 303     -50.961   4.298 -11.323  1.00 42.68           C  
ATOM   4926  CB  ALA A 303     -48.848   4.658 -12.716  1.00 42.68           C  
ATOM   4927  HB1 ALA A 303     -48.999   3.715 -13.241  1.00 42.68           H  
ATOM   4928  HB2 ALA A 303     -49.329   5.457 -13.280  1.00 42.68           H  
ATOM   4929  HB3 ALA A 303     -47.780   4.867 -12.644  1.00 42.68           H  
ATOM   4930  O   ALA A 303     -51.418   3.390 -12.018  1.00 42.68           O  
ATOM   4931  N   THR A 304     -51.714   5.021 -10.495  1.00 42.24           N  
ATOM   4932  H   THR A 304     -51.269   5.661  -9.853  1.00 42.24           H  
ATOM   4933  CA  THR A 304     -53.167   5.069 -10.566  1.00 42.24           C  
ATOM   4934  HA  THR A 304     -53.586   4.066 -10.486  1.00 42.24           H  
ATOM   4935  C   THR A 304     -53.472   5.630 -11.939  1.00 42.24           C  
ATOM   4936  CB  THR A 304     -53.756   5.950  -9.454  1.00 42.24           C  
ATOM   4937  HB  THR A 304     -54.785   6.210  -9.704  1.00 42.24           H  
ATOM   4938  O   THR A 304     -53.313   6.825 -12.185  1.00 42.24           O
[truncated: 75,582 more chars]
