# Supplementary material for: Widespread Horizontal Gene Transfer Among Animal Viruses
Source: bioRxiv. 2024 Mar 26:2024.03.25.586562. Preprint. [Version 2] doi: 10.1101/2024.03.25.586562 (PMC11071296; doi:10.1101/2024.03.25.586562)
Supplement: Supplement 7 [file media-7.zip › File7_PDB/Parvo4218_Rep.pdb]

ATOM      1  N   GLU A   1     -15.525  25.173  67.402  1.00 28.36           N  
ATOM      2  H   GLU A   1     -15.759  25.033  66.429  1.00 28.36           H  
ATOM      3  H2  GLU A   1     -15.513  24.269  67.853  1.00 28.36           H  
ATOM      4  H3  GLU A   1     -16.212  25.752  67.865  1.00 28.36           H  
ATOM      5  CA  GLU A   1     -14.179  25.757  67.548  1.00 28.36           C  
ATOM      6  HA  GLU A   1     -14.128  26.709  67.018  1.00 28.36           H  
ATOM      7  C   GLU A   1     -13.151  24.809  66.943  1.00 28.36           C  
ATOM      8  CB  GLU A   1     -13.879  26.021  69.026  1.00 28.36           C  
ATOM      9  HB2 GLU A   1     -12.806  26.158  69.163  1.00 28.36           H  
ATOM     10  HB3 GLU A   1     -14.198  25.152  69.602  1.00 28.36           H  
ATOM     11  O   GLU A   1     -13.256  23.615  67.163  1.00 28.36           O  
ATOM     12  CG  GLU A   1     -14.595  27.295  69.489  1.00 28.36           C  
ATOM     13  HG2 GLU A   1     -14.093  28.155  69.044  1.00 28.36           H  
ATOM     14  HG3 GLU A   1     -15.621  27.283  69.122  1.00 28.36           H  
ATOM     15  CD  GLU A   1     -14.628  27.416  71.013  1.00 28.36           C  
ATOM     16  OE1 GLU A   1     -14.317  28.519  71.504  1.00 28.36           O  
ATOM     17  OE2 GLU A   1     -14.997  26.398  71.633  1.00 28.36           O  
ATOM     18  N   GLN A   2     -12.208  25.386  66.190  1.00 28.01           N  
ATOM     19  H   GLN A   2     -12.288  26.387  66.084  1.00 28.01           H  
ATOM     20  CA  GLN A   2     -10.952  24.836  65.650  1.00 28.01           C  
ATOM     21  HA  GLN A   2     -10.462  25.721  65.244  1.00 28.01           H  
ATOM     22  C   GLN A   2     -10.977  23.860  64.446  1.00 28.01           C  
ATOM     23  CB  GLN A   2     -10.006  24.400  66.782  1.00 28.01           C  
ATOM     24  HB2 GLN A   2      -9.079  24.032  66.341  1.00 28.01           H  
ATOM     25  HB3 GLN A   2     -10.459  23.593  67.358  1.00 28.01           H  
ATOM     26  O   GLN A   2     -11.507  22.761  64.497  1.00 28.01           O  
ATOM     27  CG  GLN A   2      -9.678  25.586  67.712  1.00 28.01           C  
ATOM     28  HG2 GLN A   2      -9.332  26.431  67.117  1.00 28.01           H  
ATOM     29  HG3 GLN A   2     -10.577  25.889  68.248  1.00 28.01           H  
ATOM     30  CD  GLN A   2      -8.610  25.277  68.754  1.00 28.01           C  
ATOM     31  NE2 GLN A   2      -8.227  26.243  69.558  1.00 28.01           N  
ATOM     32 HE21 GLN A   2      -8.689  27.141  69.570  1.00 28.01           H  
ATOM     33 HE22 GLN A   2      -7.551  25.970  70.257  1.00 28.01           H  
ATOM     34  OE1 GLN A   2      -8.088  24.185  68.860  1.00 28.01           O  
ATOM     35  N   MET A   3     -10.245  24.306  63.407  1.00 34.06           N  
ATOM     36  H   MET A   3      -9.863  25.232  63.539  1.00 34.06           H  
ATOM     37  CA  MET A   3      -9.778  23.641  62.172  1.00 34.06           C  
ATOM     38  HA  MET A   3      -8.968  24.268  61.800  1.00 34.06           H  
ATOM     39  C   MET A   3     -10.815  23.552  61.029  1.00 34.06           C  
ATOM     40  CB  MET A   3      -9.099  22.294  62.485  1.00 34.06           C  
ATOM     41  HB2 MET A   3      -8.533  21.992  61.604  1.00 34.06           H  
ATOM     42  HB3 MET A   3      -9.852  21.529  62.677  1.00 34.06           H  
ATOM     43  O   MET A   3     -11.728  22.748  61.073  1.00 34.06           O  
ATOM     44  CG  MET A   3      -8.149  22.361  63.693  1.00 34.06           C  
ATOM     45  HG2 MET A   3      -8.716  22.103  64.587  1.00 34.06           H  
ATOM     46  HG3 MET A   3      -7.774  23.378  63.809  1.00 34.06           H  
ATOM     47  SD  MET A   3      -6.708  21.273  63.578  1.00 34.06           S  
ATOM     48  CE  MET A   3      -6.323  21.084  65.339  1.00 34.06           C  
ATOM     49  HE1 MET A   3      -6.117  22.060  65.780  1.00 34.06           H  
ATOM     50  HE2 MET A   3      -5.449  20.443  65.455  1.00 34.06           H  
ATOM     51  HE3 MET A   3      -7.170  20.628  65.852  1.00 34.06           H  
ATOM     52  N   GLY A   4     -10.795  24.346  59.952  1.00 28.54           N  
ATOM     53  H   GLY A   4     -11.602  24.170  59.371  1.00 28.54           H  
ATOM     54  CA  GLY A   4      -9.723  25.127  59.326  1.00 28.54           C  
ATOM     55  HA2 GLY A   4     -10.091  26.127  59.094  1.00 28.54           H  
ATOM     56  HA3 GLY A   4      -8.861  25.222  59.987  1.00 28.54           H  
ATOM     57  C   GLY A   4      -9.262  24.440  58.036  1.00 28.54           C  
ATOM     58  O   GLY A   4      -8.459  23.518  58.096  1.00 28.54           O  
ATOM     59  N   GLY A   5      -9.752  24.881  56.869  1.00 29.55           N  
ATOM     60  H   GLY A   5     -10.477  25.585  56.876  1.00 29.55           H  
ATOM     61  CA  GLY A   5      -9.260  24.374  55.582  1.00 29.55           C  
ATOM     62  HA2 GLY A   5      -9.156  23.291  55.647  1.00 29.55           H  
ATOM     63  HA3 GLY A   5      -8.269  24.789  55.397  1.00 29.55           H  
ATOM     64  C   GLY A   5     -10.140  24.675  54.368  1.00 29.55           C  
ATOM     65  O   GLY A   5     -10.700  23.758  53.778  1.00 29.55           O  
ATOM     66  N   ASN A   6     -10.226  25.945  53.959  1.00 25.89           N  
ATOM     67  H   ASN A   6      -9.743  26.648  54.499  1.00 25.89           H  
ATOM     68  CA  ASN A   6     -10.719  26.334  52.631  1.00 25.89           C  
ATOM     69  HA  ASN A   6     -11.769  26.063  52.530  1.00 25.89           H  
ATOM     70  C   ASN A   6      -9.918  25.602  51.537  1.00 25.89           C  
ATOM     71  CB  ASN A   6     -10.539  27.864  52.454  1.00 25.89           C  
ATOM     72  HB2 ASN A   6      -9.636  28.198  52.965  1.00 25.89           H  
ATOM     73  HB3 ASN A   6     -10.406  28.082  51.395  1.00 25.89           H  
ATOM     74  O   ASN A   6      -8.729  25.879  51.368  1.00 25.89           O  
ATOM     75  CG  ASN A   6     -11.721  28.705  52.899  1.00 25.89           C  
ATOM     76  ND2 ASN A   6     -11.520  29.982  53.124  1.00 25.89           N  
ATOM     77 HD21 ASN A   6     -12.336  30.513  53.393  1.00 25.89           H  
ATOM     78 HD22 ASN A   6     -10.609  30.401  53.001  1.00 25.89           H  
ATOM     79  OD1 ASN A   6     -12.838  28.243  53.013  1.00 25.89           O  
ATOM     80  N   ARG A   7     -10.550  24.710  50.762  1.00 26.94           N  
ATOM     81  H   ARG A   7     -11.490  24.439  51.010  1.00 26.94           H  
ATOM     82  CA  ARG A   7      -9.983  24.199  49.503  1.00 26.94           C  
ATOM     83  HA  ARG A   7      -9.130  24.822  49.231  1.00 26.94           H  
ATOM     84  C   ARG A   7     -10.984  24.338  48.362  1.00 26.94           C  
ATOM     85  CB  ARG A   7      -9.437  22.769  49.637  1.00 26.94           C  
ATOM     86  HB2 ARG A   7      -9.173  22.410  48.643  1.00 26.94           H  
ATOM     87  HB3 ARG A   7     -10.207  22.115  50.045  1.00 26.94           H  
ATOM     88  O   ARG A   7     -11.946  23.589  48.234  1.00 26.94           O  
ATOM     89  CG  ARG A   7      -8.183  22.720  50.525  1.00 26.94           C  
ATOM     90  HG2 ARG A   7      -8.478  22.895  51.559  1.00 26.94           H  
ATOM     91  HG3 ARG A   7      -7.480  23.496  50.221  1.00 26.94           H  
ATOM     92  CD  ARG A   7      -7.492  21.356  50.413  1.00 26.94           C  
ATOM     93  HD2 ARG A   7      -8.245  20.577  50.533  1.00 26.94           H  
ATOM     94  HD3 ARG A   7      -7.048  21.267  49.422  1.00 26.94           H  
ATOM     95  NE  ARG A   7      -6.459  21.186  51.453  1.00 26.94           N  
ATOM     96  HE  ARG A   7      -6.411  21.903  52.163  1.00 26.94           H  
ATOM     97  NH1 ARG A   7      -5.647  19.158  50.745  1.00 26.94           N  
ATOM     98 HH11 ARG A   7      -5.060  18.350  50.898  1.00 26.94           H  
ATOM     99 HH12 ARG A   7      -6.302  19.173  49.976  1.00 26.94           H  
ATOM    100  NH2 ARG A   7      -4.868  20.057  52.631  1.00 26.94           N  
ATOM    101 HH21 ARG A   7      -4.285  19.242  52.757  1.00 26.94           H  
ATOM    102 HH22 ARG A   7      -4.880  20.771  53.346  1.00 26.94           H  
ATOM    103  CZ  ARG A   7      -5.664  20.141  51.602  1.00 26.94           C  
ATOM    104  N   THR A   8     -10.710  25.340  47.539  1.00 24.36           N  
ATOM    105  H   THR A   8      -9.970  25.969  47.816  1.00 24.36           H  
ATOM    106  CA  THR A   8     -11.293  25.620  46.229  1.00 24.36           C  
ATOM    107  HA  THR A   8     -12.344  25.885  46.347  1.00 24.36           H  
ATOM    108  C   THR A   8     -11.152  24.405  45.305  1.00 24.36           C  
ATOM    109  CB  THR A   8     -10.520  26.817  45.640  1.00 24.36           C  
ATOM    110  HB  THR A   8      -9.519  26.494  45.354  1.00 24.36           H  
ATOM    111  O   THR A   8     -10.041  23.928  45.079  1.00 24.36           O  
ATOM    112  CG2 THR A   8     -11.199  27.448  44.430  1.00 24.36           C  
ATOM    113 HG21 THR A   8     -10.596  28.277  44.060  1.00 24.36           H  
ATOM    114 HG22 THR A   8     -11.296  26.709  43.634  1.00 24.36           H  
ATOM    115 HG23 THR A   8     -12.188  27.812  44.706  1.00 24.36           H  
ATOM    116  OG1 THR A   8     -10.391  27.831  46.617  1.00 24.36           O  
ATOM    117  HG1 THR A   8      -9.986  28.593  46.197  1.00 24.36           H  
ATOM    118  N   ILE A   9     -12.262  23.906  44.752  1.00 26.76           N  
ATOM    119  H   ILE A   9     -13.151  24.318  44.998  1.00 26.76           H  
ATOM    120  CA  ILE A   9     -12.266  22.800  43.781  1.00 26.76           C  
ATOM    121  HA  ILE A   9     -11.386  22.180  43.954  1.00 26.76           H  
ATOM    122  C   ILE A   9     -12.161  23.375  42.362  1.00 26.76           C  
ATOM    123  CB  ILE A   9     -13.502  21.885  43.976  1.00 26.76           C  
ATOM    124  HB  ILE A   9     -14.399  22.503  43.932  1.00 26.76           H  
ATOM    125  O   ILE A   9     -13.079  24.033  41.874  1.00 26.76           O  
ATOM    126  CG1 ILE A   9     -13.441  21.200  45.364  1.00 26.76           C  
ATOM    127 HG12 ILE A   9     -13.305  21.958  46.135  1.00 26.76           H  
ATOM    128 HG13 ILE A   9     -12.580  20.532  45.402  1.00 26.76           H  
ATOM    129  CG2 ILE A   9     -13.592  20.824  42.858  1.00 26.76           C  
ATOM    130 HG21 ILE A   9     -14.476  20.201  42.996  1.00 26.76           H  
ATOM    131 HG22 ILE A   9     -12.705  20.191  42.870  1.00 26.76           H  
ATOM    132 HG23 ILE A   9     -13.683  21.300  41.881  1.00 26.76           H  
ATOM    133  CD1 ILE A   9     -14.698  20.404  45.739  1.00 26.76           C  
ATOM    134 HD11 ILE A   9     -14.615  20.072  46.774  1.00 26.76           H  
ATOM    135 HD12 ILE A   9     -14.801  19.523  45.106  1.00 26.76           H  
ATOM    136 HD13 ILE A   9     -15.582  21.036  45.642  1.00 26.76           H  
ATOM    137  N   CYS A  10     -11.046  23.091  41.685  1.00 22.76           N  
ATOM    138  H   CYS A  10     -10.310  22.606  42.178  1.00 22.76           H  
ATOM    139  CA  CYS A  10     -10.865  23.328  40.253  1.00 22.76           C  
ATOM    140  HA  CYS A  10     -11.273  24.306  39.997  1.00 22.76           H  
ATOM    141  C   CYS A  10     -11.609  22.261  39.433  1.00 22.76           C  
ATOM    142  CB  CYS A  10      -9.363  23.322  39.916  1.00 22.76           C  
ATOM    143  HB2 CYS A  10      -8.871  22.494  40.425  1.00 22.76           H  
ATOM    144  HB3 CYS A  10      -9.238  23.191  38.841  1.00 22.76           H  
ATOM    145  O   CYS A  10     -11.261  21.081  39.466  1.00 22.76           O  
ATOM    146  SG  CYS A  10      -8.604  24.900  40.391  1.00 22.76           S  
ATOM    147  HG  CYS A  10      -7.338  24.589  40.100  1.00 22.76           H  
ATOM    148  N   LEU A  11     -12.607  22.674  38.648  1.00 24.47           N  
ATOM    149  H   LEU A  11     -12.865  23.649  38.685  1.00 24.47           H  
ATOM    150  CA  LEU A  11     -13.258  21.833  37.641  1.00 24.47           C  
ATOM    151  HA  LEU A  11     -13.331  20.810  38.012  1.00 24.47           H  
ATOM    152  C   LEU A  11     -12.416  21.817  36.358  1.00 24.47           C  
ATOM    153  CB  LEU A  11     -14.678  22.370  37.368  1.00 24.47           C  
ATOM    154  HB2 LEU A  11     -15.022  22.005  36.400  1.00 24.47           H  
ATOM    155  HB3 LEU A  11     -14.626  23.457  37.297  1.00 24.47           H  
ATOM    156  O   LEU A  11     -12.391  22.798  35.618  1.00 24.47           O  
ATOM    157  CG  LEU A  11     -15.714  21.975  38.436  1.00 24.47           C  
ATOM    158  HG  LEU A  11     -15.271  22.051  39.428  1.00 24.47           H  
ATOM    159  CD1 LEU A  11     -16.920  22.912  38.373  1.00 24.47           C  
ATOM    160 HD11 LEU A  11     -16.598  23.933  38.576  1.00 24.47           H  
ATOM    161 HD12 LEU A  11     -17.650  22.627  39.131  1.00 24.47           H  
ATOM    162 HD13 LEU A  11     -17.381  22.871  37.386  1.00 24.47           H  
ATOM    163  CD2 LEU A  11     -16.217  20.544  38.212  1.00 24.47           C  
ATOM    164 HD21 LEU A  11     -16.945  20.293  38.984  1.00 24.47           H  
ATOM    165 HD22 LEU A  11     -16.683  20.457  37.231  1.00 24.47           H  
ATOM    166 HD23 LEU A  11     -15.384  19.844  38.286  1.00 24.47           H  
ATOM    167  N   ARG A  12     -11.764  20.689  36.053  1.00 23.04           N  
ATOM    168  H   ARG A  12     -11.750  19.951  36.741  1.00 23.04           H  
ATOM    169  CA  ARG A  12     -11.251  20.414  34.702  1.00 23.04           C  
ATOM    170  HA  ARG A  12     -11.114  21.367  34.191  1.00 23.04           H  
ATOM    171  C   ARG A  12     -12.325  19.645  33.931  1.00 23.04           C  
ATOM    172  CB  ARG A  12      -9.871  19.725  34.766  1.00 23.04           C  
ATOM    173  HB2 ARG A  12      -9.389  19.991  35.706  1.00 23.04           H  
ATOM    174  HB3 ARG A  12      -9.984  18.641  34.745  1.00 23.04           H  
ATOM    175  O   ARG A  12     -12.454  18.427  34.043  1.00 23.04           O  
ATOM    176  CG  ARG A  12      -8.946  20.183  33.624  1.00 23.04           C  
ATOM    177  HG2 ARG A  12      -8.813  21.262  33.694  1.00 23.04           H  
ATOM    178  HG3 ARG A  12      -9.398  19.942  32.662  1.00 23.04           H  
ATOM    179  CD  ARG A  12      -7.572  19.502  33.729  1.00 23.04           C  
ATOM    180  HD2 ARG A  12      -7.688  18.448  33.475  1.00 23.04           H  
ATOM    181  HD3 ARG A  12      -7.224  19.574  34.759  1.00 23.04           H  
ATOM    182  NE  ARG A  12      -6.565  20.130  32.847  1.00 23.04           N  
ATOM    183  HE  ARG A  12      -6.825  20.998  32.401  1.00 23.04           H  
ATOM    184  NH1 ARG A  12      -4.896  18.572  33.131  1.00 23.04           N  
ATOM    185 HH11 ARG A  12      -5.506  18.022  33.719  1.00 23.04           H  
ATOM    186 HH12 ARG A  12      -3.955  18.254  32.947  1.00 23.04           H  
ATOM    187  NH2 ARG A  12      -4.514  20.371  31.874  1.00 23.04           N  
ATOM    188 HH21 ARG A  12      -4.800  21.244  31.455  1.00 23.04           H  
ATOM    189 HH22 ARG A  12      -3.579  20.028  31.707  1.00 23.04           H  
ATOM    190  CZ  ARG A  12      -5.336  19.690  32.622  1.00 23.04           C  
ATOM    191  N   THR A  13     -13.155  20.365  33.187  1.00 23.06           N  
ATOM    192  H   THR A  13     -13.093  21.373  33.213  1.00 23.06           H  
ATOM    193  CA  THR A  13     -14.147  19.796  32.269  1.00 23.06           C  
ATOM    194  HA  THR A  13     -14.652  18.968  32.766  1.00 23.06           H  
ATOM    195  C   THR A  13     -13.431  19.238  31.041  1.00 23.06           C  
ATOM    196  CB  THR A  13     -15.213  20.841  31.851  1.00 23.06           C  
ATOM    197  HB  THR A  13     -15.305  20.876  30.766  1.00 23.06           H  
ATOM    198  O   THR A  13     -13.087  19.978  30.128  1.00 23.06           O  
ATOM    199  CG2 THR A  13     -16.584  20.499  32.432  1.00 23.06           C  
ATOM    200 HG21 THR A  13     -17.308  21.255  32.127  1.00 23.06           H  
ATOM    201 HG22 THR A  13     -16.910  19.529  32.057  1.00 23.06           H  
ATOM    202 HG23 THR A  13     -16.529  20.475  33.520  1.00 23.06           H  
ATOM    203  OG1 THR A  13     -14.892  22.132  32.324  1.00 23.06           O  
ATOM    204  HG1 THR A  13     -15.299  22.780  31.744  1.00 23.06           H  
ATOM    205  N   VAL A  14     -13.215  17.922  30.994  1.00 24.84           N  
ATOM    206  H   VAL A  14     -13.372  17.370  31.826  1.00 24.84           H  
ATOM    207  CA  VAL A  14     -13.022  17.230  29.712  1.00 24.84           C  
ATOM    208  HA  VAL A  14     -12.427  17.862  29.051  1.00 24.84           H  
ATOM    209  C   VAL A  14     -14.410  17.061  29.099  1.00 24.84           C  
ATOM    210  CB  VAL A  14     -12.271  15.891  29.851  1.00 24.84           C  
ATOM    211  HB  VAL A  14     -12.874  15.196  30.435  1.00 24.84           H  
ATOM    212  O   VAL A  14     -15.245  16.312  29.616  1.00 24.84           O  
ATOM    213  CG1 VAL A  14     -11.994  15.279  28.472  1.00 24.84           C  
ATOM    214 HG11 VAL A  14     -11.359  15.940  27.883  1.00 24.84           H  
ATOM    215 HG12 VAL A  14     -12.926  15.113  27.931  1.00 24.84           H  
ATOM    216 HG13 VAL A  14     -11.493  14.318  28.588  1.00 24.84           H  
ATOM    217  CG2 VAL A  14     -10.923  16.080  30.560  1.00 24.84           C  
ATOM    218 HG21 VAL A  14     -11.075  16.433  31.580  1.00 24.84           H  
ATOM    219 HG22 VAL A  14     -10.312  16.800  30.016  1.00 24.84           H  
ATOM    220 HG23 VAL A  14     -10.394  15.128  30.603  1.00 24.84           H  
ATOM    221  N   THR A  15     -14.691  17.820  28.046  1.00 23.81           N  
ATOM    222  H   THR A  15     -13.992  18.465  27.704  1.00 23.81           H  
ATOM    223  CA  THR A  15     -15.901  17.720  27.227  1.00 23.81           C  
ATOM    224  HA  THR A  15     -16.778  17.695  27.873  1.00 23.81           H  
ATOM    225  C   THR A  15     -15.870  16.416  26.432  1.00 23.81           C  
ATOM    226  CB  THR A  15     -16.022  18.936  26.281  1.00 23.81           C  
ATOM    227  HB  THR A  15     -16.574  18.659  25.383  1.00 23.81           H  
ATOM    228  O   THR A  15     -15.406  16.379  25.301  1.00 23.81           O  
ATOM    229  CG2 THR A  15     -16.756  20.094  26.953  1.00 23.81           C  
ATOM    230 HG21 THR A  15     -17.770  19.789  27.214  1.00 23.81           H  
ATOM    231 HG22 THR A  15     -16.221  20.399  27.852  1.00 23.81           H  
ATOM    232 HG23 THR A  15     -16.807  20.938  26.265  1.00 23.81           H  
ATOM    233  OG1 THR A  15     -14.749  19.433  25.925  1.00 23.81           O  
ATOM    234  HG1 THR A  15     -14.702  19.472  24.967  1.00 23.81           H  
ATOM    235  N   MET A  16     -16.364  15.327  27.023  1.00 28.41           N  
ATOM    236  H   MET A  16     -16.619  15.378  27.999  1.00 28.41           H  
ATOM    237  CA  MET A  16     -16.695  14.114  26.270  1.00 28.41           C  
ATOM    238  HA  MET A  16     -16.152  14.109  25.325  1.00 28.41           H  
ATOM    239  C   MET A  16     -18.188  14.129  25.932  1.00 28.41           C  
ATOM    240  CB  MET A  16     -16.269  12.846  27.021  1.00 28.41           C  
ATOM    241  HB2 MET A  16     -16.611  11.984  26.449  1.00 28.41           H  
ATOM    242  HB3 MET A  16     -16.736  12.813  28.005  1.00 28.41           H  
ATOM    243  O   MET A  16     -19.039  13.976  26.809  1.00 28.41           O  
ATOM    244  CG  MET A  16     -14.745  12.768  27.174  1.00 28.41           C  
ATOM    245  HG2 MET A  16     -14.266  13.187  26.289  1.00 28.41           H  
ATOM    246  HG3 MET A  16     -14.456  13.374  28.032  1.00 28.41           H  
ATOM    247  SD  MET A  16     -14.106  11.090  27.413  1.00 28.41           S  
ATOM    248  CE  MET A  16     -14.122  10.489  25.698  1.00 28.41           C  
ATOM    249  HE1 MET A  16     -13.487  11.122  25.079  1.00 28.41           H  
ATOM    250  HE2 MET A  16     -15.139  10.498  25.305  1.00 28.41           H  
ATOM    251  HE3 MET A  16     -13.740   9.468  25.669  1.00 28.41           H  
ATOM    252  N   SER A  17     -18.506  14.355  24.658  1.00 29.78           N  
ATOM    253  H   SER A  17     -17.767  14.499  23.985  1.00 29.78           H  
ATOM    254  CA  SER A  17     -19.848  14.240  24.090  1.00 29.78           C  
ATOM    255  HA  SER A  17     -20.578  14.642  24.793  1.00 29.78           H  
ATOM    256  C   SER A  17     -20.171  12.764  23.838  1.00 29.78           C  
ATOM    257  CB  SER A  17     -19.935  15.059  22.789  1.00 29.78           C  
ATOM    258  HB2 SER A  17     -20.033  16.115  23.042  1.00 29.78           H  
ATOM    259  HB3 SER A  17     -20.814  14.752  22.222  1.00 29.78           H  
ATOM    260  O   SER A  17     -19.623  12.139  22.938  1.00 29.78           O  
ATOM    261  OG  SER A  17     -18.772  14.895  21.999  1.00 29.78           O  
ATOM    262  HG  SER A  17     -18.996  14.959  21.068  1.00 29.78           H  
ATOM    263  N   GLY A  18     -21.060  12.179  24.641  1.00 44.15           N  
ATOM    264  H   GLY A  18     -21.407  12.676  25.449  1.00 44.15           H  
ATOM    265  CA  GLY A  18     -21.540  10.818  24.408  1.00 44.15           C  
ATOM    266  HA2 GLY A  18     -20.724  10.109  24.546  1.00 44.15           H  
ATOM    267  HA3 GLY A  18     -21.873  10.736  23.373  1.00 44.15           H  
ATOM    268  C   GLY A  18     -22.689  10.428  25.332  1.00 44.15           C  
ATOM    269  O   GLY A  18     -22.733  10.812  26.501  1.00 44.15           O  
ATOM    270  N   THR A  19     -23.644   9.684  24.785  1.00 52.57           N  
ATOM    271  H   THR A  19     -23.568   9.452  23.805  1.00 52.57           H  
ATOM    272  CA  THR A  19     -24.801   9.111  25.473  1.00 52.57           C  
ATOM    273  HA  THR A  19     -24.962   9.620  26.423  1.00 52.57           H  
ATOM    274  C   THR A  19     -24.521   7.638  25.770  1.00 52.57           C  
ATOM    275  CB  THR A  19     -26.063   9.271  24.599  1.00 52.57           C  
ATOM    276  HB  THR A  19     -26.752   8.449  24.793  1.00 52.57           H  
ATOM    277  O   THR A  19     -24.677   6.789  24.897  1.00 52.57           O  
ATOM    278  CG2 THR A  19     -26.760  10.606  24.868  1.00 52.57           C  
ATOM    279 HG21 THR A  19     -26.091  11.426  24.605  1.00 52.57           H  
ATOM    280 HG22 THR A  19     -27.029  10.686  25.921  1.00 52.57           H  
ATOM    281 HG23 THR A  19     -27.663  10.672  24.260  1.00 52.57           H  
ATOM    282  OG1 THR A  19     -25.772   9.251  23.222  1.00 52.57           O  
ATOM    283  HG1 THR A  19     -26.404   8.680  22.779  1.00 52.57           H  
ATOM    284  N   TYR A  20     -24.112   7.322  27.001  1.00 59.45           N  
ATOM    285  H   TYR A  20     -24.003   8.053  27.688  1.00 59.45           H  
ATOM    286  CA  TYR A  20     -23.758   5.953  27.396  1.00 59.45           C  
ATOM    287  HA  TYR A  20     -23.651   5.339  26.502  1.00 59.45           H  
ATOM    288  C   TYR A  20     -24.850   5.329  28.260  1.00 59.45           C  
ATOM    289  CB  TYR A  20     -22.398   5.927  28.101  1.00 59.45           C  
ATOM    290  HB2 TYR A  20     -22.445   6.542  29.000  1.00 59.45           H  
ATOM    291  HB3 TYR A  20     -22.179   4.907  28.416  1.00 59.45           H  
ATOM    292  O   TYR A  20     -25.416   5.991  29.130  1.00 59.45           O  
ATOM    293  CG  TYR A  20     -21.268   6.416  27.220  1.00 59.45           C  
ATOM    294  CD1 TYR A  20     -20.595   5.518  26.368  1.00 59.45           C  
ATOM    295  HD1 TYR A  20     -20.864   4.472  26.348  1.00 59.45           H  
ATOM    296  CD2 TYR A  20     -20.891   7.773  27.256  1.00 59.45           C  
ATOM    297  HD2 TYR A  20     -21.403   8.460  27.914  1.00 59.45           H  
ATOM    298  CE1 TYR A  20     -19.539   5.977  25.558  1.00 59.45           C  
ATOM    299  HE1 TYR A  20     -19.005   5.297  24.911  1.00 59.45           H  
ATOM    300  CE2 TYR A  20     -19.831   8.233  26.453  1.00 59.45           C  
ATOM    301  HE2 TYR A  20     -19.528   9.268  26.494  1.00 59.45           H  
ATOM    302  OH  TYR A  20     -18.134   7.768  24.819  1.00 59.45           O  
ATOM    303  HH  TYR A  20     -17.953   8.706  24.910  1.00 59.45           H  
ATOM    304  CZ  TYR A  20     -19.154   7.332  25.601  1.00 59.45           C  
ATOM    305  N   ARG A  21     -25.146   4.050  28.020  1.00 70.30           N  
ATOM    306  H   ARG A  21     -24.646   3.583  27.276  1.00 70.30           H  
ATOM    307  CA  ARG A  21     -26.104   3.273  28.826  1.00 70.30           C  
ATOM    308  HA  ARG A  21     -26.864   3.931  29.247  1.00 70.30           H  
ATOM    309  C   ARG A  21     -25.454   2.609  30.038  1.00 70.30           C  
ATOM    310  CB  ARG A  21     -26.820   2.235  27.953  1.00 70.30           C  
ATOM    311  HB2 ARG A  21     -27.424   1.601  28.602  1.00 70.30           H  
ATOM    312  HB3 ARG A  21     -26.086   1.606  27.450  1.00 70.30           H  
ATOM    313  O   ARG A  21     -26.131   2.437  31.039  1.00 70.30           O  
ATOM    314  CG  ARG A  21     -27.742   2.896  26.919  1.00 70.30           C  
ATOM    315  HG2 ARG A  21     -27.143   3.452  26.197  1.00 70.30           H  
ATOM    316  HG3 ARG A  21     -28.423   3.582  27.423  1.00 70.30           H  
ATOM    317  CD  ARG A  21     -28.561   1.828  26.189  1.00 70.30           C  
ATOM    318  HD2 ARG A  21     -29.205   1.340  26.920  1.00 70.30           H  
ATOM    319  HD3 ARG A  21     -27.882   1.092  25.759  1.00 70.30           H  
ATOM    320  NE  ARG A  21     -29.388   2.419  25.122  1.00 70.30           N  
ATOM    321  HE  ARG A  21     -29.376   3.426  25.050  1.00 70.30           H  
ATOM    322  NH1 ARG A  21     -30.484   0.502  24.499  1.00 70.30           N  
ATOM    323 HH11 ARG A  21     -31.238   0.060  23.992  1.00 70.30           H  
ATOM    324 HH12 ARG A  21     -30.017   0.022  25.254  1.00 70.30           H  
ATOM    325  NH2 ARG A  21     -30.986   2.426  23.495  1.00 70.30           N  
ATOM    326 HH21 ARG A  21     -30.918   3.432  23.432  1.00 70.30           H  
ATOM    327 HH22 ARG A  21     -31.710   1.945  22.980  1.00 70.30           H  
ATOM    328  CZ  ARG A  21     -30.279   1.784  24.381  1.00 70.30           C  
ATOM    329  N   TRP A  22     -24.165   2.277  29.948  1.00 73.30           N  
ATOM    330  H   TRP A  22     -23.657   2.536  29.114  1.00 73.30           H  
ATOM    331  CA  TRP A  22     -23.378   1.636  31.005  1.00 73.30           C  
ATOM    332  HA  TRP A  22     -24.041   1.296  31.800  1.00 73.30           H  
ATOM    333  C   TRP A  22     -22.365   2.607  31.608  1.00 73.30           C  
ATOM    334  CB  TRP A  22     -22.653   0.409  30.448  1.00 73.30           C  
ATOM    335  HB2 TRP A  22     -21.939   0.061  31.195  1.00 73.30           H  
ATOM    336  HB3 TRP A  22     -22.080   0.694  29.566  1.00 73.30           H  
ATOM    337  O   TRP A  22     -21.727   3.373  30.882  1.00 73.30           O  
ATOM    338  CG  TRP A  22     -23.542  -0.743  30.110  1.00 73.30           C  
ATOM    339  CD1 TRP A  22     -24.101  -0.993  28.906  1.00 73.30           C  
ATOM    340  HD1 TRP A  22     -23.961  -0.375  28.031  1.00 73.30           H  
ATOM    341  CD2 TRP A  22     -23.974  -1.823  30.989  1.00 73.30           C  
ATOM    342  CE2 TRP A  22     -24.778  -2.723  30.231  1.00 73.30           C  
ATOM    343  CE3 TRP A  22     -23.765  -2.135  32.348  1.00 73.30           C  
ATOM    344  HE3 TRP A  22     -23.176  -1.465  32.957  1.00 73.30           H  
ATOM    345  NE1 TRP A  22     -24.822  -2.170  28.968  1.00 73.30           N  
ATOM    346  HE1 TRP A  22     -25.302  -2.590  28.184  1.00 73.30           H  
ATOM    347  CH2 TRP A  22     -25.119  -4.159  32.146  1.00 73.30           C  
ATOM    348  HH2 TRP A  22     -25.547  -5.041  32.600  1.00 73.30           H  
ATOM    349  CZ2 TRP A  22     -25.334  -3.882  30.785  1.00 73.30           C  
ATOM    350  HZ2 TRP A  22     -25.915  -4.559  30.176  1.00 73.30           H  
ATOM    351  CZ3 TRP A  22     -24.335  -3.287  32.923  1.00 73.30           C  
ATOM    352  HZ3 TRP A  22     -24.175  -3.503  33.969  1.00 73.30           H  
ATOM    353  N   TRP A  23     -22.210   2.554  32.927  1.00 73.03           N  
ATOM    354  H   TRP A  23     -22.791   1.917  33.454  1.00 73.03           H  
ATOM    355  CA  TRP A  23     -21.263   3.367  33.685  1.00 73.03           C  
ATOM    356  HA  TRP A  23     -20.484   3.751  33.026  1.00 73.03           H  
ATOM    357  C   TRP A  23     -20.597   2.521  34.757  1.00 73.03           C  
ATOM    358  CB  TRP A  23     -21.998   4.554  34.319  1.00 73.03           C  
ATOM    359  HB2 TRP A  23     -21.344   5.013  35.060  1.00 73.03           H  
ATOM    360  HB3 TRP A  23     -22.884   4.195  34.843  1.00 73.03           H  
ATOM    361  O   TRP A  23     -21.274   1.769  35.448  1.00 73.03           O  
ATOM    362  CG  TRP A  23     -22.403   5.611  33.342  1.00 73.03           C  
ATOM    363  CD1 TRP A  23     -23.443   5.541  32.481  1.00 73.03           C  
ATOM    364  HD1 TRP A  23     -24.115   4.700  32.403  1.00 73.03           H  
ATOM    365  CD2 TRP A  23     -21.755   6.889  33.087  1.00 73.03           C  
ATOM    366  CE2 TRP A  23     -22.470   7.554  32.046  1.00 73.03           C  
ATOM    367  CE3 TRP A  23     -20.662   7.573  33.662  1.00 73.03           C  
ATOM    368  HE3 TRP A  23     -20.099   7.091  34.448  1.00 73.03           H  
ATOM    369  NE1 TRP A  23     -23.451   6.662  31.675  1.00 73.03           N  
ATOM    370  HE1 TRP A  23     -24.079   6.771  30.891  1.00 73.03           H  
ATOM    371  CH2 TRP A  23     -21.011   9.477  32.175  1.00 73.03           C  
ATOM    372  HH2 TRP A  23     -20.688  10.438  31.801  1.00 73.03           H  
ATOM    373  CZ2 TRP A  23     -22.112   8.829  31.588  1.00 73.03           C  
ATOM    374  HZ2 TRP A  23     -22.658   9.280  30.772  1.00 73.03           H  
ATOM    375  CZ3 TRP A  23     -20.296   8.856  33.216  1.00 73.03           C  
ATOM    376  HZ3 TRP A  23     -19.438   9.344  33.655  1.00 73.03           H  
ATOM    377  N   TRP A  24     -19.289   2.678  34.930  1.00 74.40           N  
ATOM    378  H   TRP A  24     -18.784   3.324  34.341  1.00 74.40           H  
ATOM    379  CA  TRP A  24     -18.565   2.122  36.071  1.00 74.40           C  
ATOM    380  HA  TRP A  24     -19.222   1.487  36.665  1.00 74.40           H  
ATOM    381  C   TRP A  24     -18.097   3.263  36.960  1.00 74.40           C  
ATOM    382  CB  TRP A  24     -17.405   1.253  35.599  1.00 74.40           C  
ATOM    383  HB2 TRP A  24     -17.813   0.386  35.079  1.00 74.40           H  
ATOM    384  HB3 TRP A  24     -16.800   1.830  34.900  1.00 74.40           H  
ATOM    385  O   TRP A  24     -17.680   4.316  36.467  1.00 74.40           O  
ATOM    386  CG  TRP A  24     -16.499   0.768  36.684  1.00 74.40           C  
ATOM    387  CD1 TRP A  24     -16.722  -0.286  37.501  1.00 74.40           C  
ATOM    388  HD1 TRP A  24     -17.597  -0.918  37.474  1.00 74.40           H  
ATOM    389  CD2 TRP A  24     -15.214   1.324  37.089  1.00 74.40           C  
ATOM    390  CE2 TRP A  24     -14.704   0.542  38.167  1.00 74.40           C  
ATOM    391  CE3 TRP A  24     -14.425   2.405  36.644  1.00 74.40           C  
ATOM    392  HE3 TRP A  24     -14.783   3.017  35.829  1.00 74.40           H  
ATOM    393  NE1 TRP A  24     -15.661  -0.428  38.376  1.00 74.40           N  
ATOM    394  HE1 TRP A  24     -15.593  -1.172  39.056  1.00 74.40           H  
ATOM    395  CH2 TRP A  24     -12.697   1.888  38.294  1.00 74.40           C  
ATOM    396  HH2 TRP A  24     -11.730   2.095  38.727  1.00 74.40           H  
ATOM    397  CZ2 TRP A  24     -13.470   0.816  38.774  1.00 74.40           C  
ATOM    398  HZ2 TRP A  24     -13.113   0.189  39.577  1.00 74.40           H  
ATOM    399  CZ3 TRP A  24     -13.174   2.673  37.229  1.00 74.40           C  
ATOM    400  HZ3 TRP A  24     -12.568   3.476  36.837  1.00 74.40           H  
ATOM    401  N   CYS A  25     -18.226   3.076  38.268  1.00 73.92           N  
ATOM    402  H   CYS A  25     -18.556   2.182  38.601  1.00 73.92           H  
ATOM    403  CA  CYS A  25     -17.823   4.056  39.262  1.00 73.92           C  
ATOM    404  HA  CYS A  25     -17.118   4.754  38.812  1.00 73.92           H  
ATOM    405  C   CYS A  25     -17.107   3.361  40.422  1.00 73.92           C  
ATOM    406  CB  CYS A  25     -19.047   4.853  39.740  1.00 73.92           C  
ATOM    407  HB2 CYS A  25     -18.755   5.542  40.533  1.00 73.92           H  
ATOM    408  HB3 CYS A  25     -19.785   4.161  40.146  1.00 73.92           H  
ATOM    409  O   CYS A  25     -17.529   2.304  40.893  1.00 73.92           O  
ATOM    410  SG  CYS A  25     -19.816   5.783  38.381  1.00 73.92           S  
ATOM    411  HG  CYS A  25     -19.563   4.873  37.436  1.00 73.92           H  
ATOM    412  N   ARG A  26     -16.053   4.004  40.923  1.00 70.31           N  
ATOM    413  H   ARG A  26     -15.714   4.812  40.420  1.00 70.31           H  
ATOM    414  CA  ARG A  26     -15.411   3.663  42.195  1.00 70.31           C  
ATOM    415  HA  ARG A  26     -15.921   2.803  42.631  1.00 70.31           H  
ATOM    416  C   ARG A  26     -15.555   4.827  43.165  1.00 70.31           C  
ATOM    417  CB  ARG A  26     -13.949   3.268  41.951  1.00 70.31           C  
ATOM    418  HB2 ARG A  26     -13.419   4.108  41.502  1.00 70.31           H  
ATOM    419  HB3 ARG A  26     -13.922   2.428  41.257  1.00 70.31           H  
ATOM    420  O   ARG A  26     -15.232   5.957  42.804  1.00 70.31           O  
ATOM    421  CG  ARG A  26     -13.252   2.866  43.261  1.00 70.31           C  
ATOM    422  HG2 ARG A  26     -13.290   3.700  43.961  1.00 70.31           H  
ATOM    423  HG3 ARG A  26     -13.767   2.018  43.711  1.00 70.31           H  
ATOM    424  CD  ARG A  26     -11.776   2.524  43.050  1.00 70.31           C  
ATOM    425  HD2 ARG A  26     -11.314   3.299  42.438  1.00 70.31           H  
ATOM    426  HD3 ARG A  26     -11.291   2.519  44.026  1.00 70.31           H  
ATOM    427  NE  ARG A  26     -11.584   1.200  42.431  1.00 70.31           N  
ATOM    428  HE  ARG A  26     -12.378   0.578  42.390  1.00 70.31           H  
ATOM    429  NH1 ARG A  26      -9.312   1.363  42.131  1.00 70.31           N  
ATOM    430 HH11 ARG A  26      -9.331   2.281  42.552  1.00 70.31           H  
ATOM    431 HH12 ARG A  26      -8.429   0.919  41.923  1.00 70.31           H  
ATOM    432  NH2 ARG A  26     -10.359  -0.544  41.651  1.00 70.31           N  
ATOM    433 HH21 ARG A  26     -11.180  -1.128  41.719  1.00 70.31           H  
ATOM    434 HH22 ARG A  26      -9.464  -0.978  41.471  1.00 70.31           H  
ATOM    435  CZ  ARG A  26     -10.425   0.683  42.070  1.00 70.31           C  
ATOM    436  N   VAL A  27     -16.003   4.544  44.384  1.00 70.82           N  
ATOM    437  H   VAL A  27     -16.253   3.585  44.578  1.00 70.82           H  
ATOM    438  CA  VAL A  27     -16.254   5.525  45.448  1.00 70.82           C  
ATOM    439  HA  VAL A  27     -15.863   6.500  45.158  1.00 70.82           H  
ATOM    440  C   VAL A  27     -15.524   5.088  46.718  1.00 70.82           C  
ATOM    441  CB  VAL A  27     -17.772   5.663  45.671  1.00 70.82           C  
ATOM    442  HB  VAL A  27     -18.185   4.703  45.978  1.00 70.82           H  
ATOM    443  O   VAL A  27     -15.581   3.921  47.079  1.00 70.82           O  
ATOM    444  CG1 VAL A  27     -18.101   6.675  46.752  1.00 70.82           C  
ATOM    445 HG11 VAL A  27     -19.181   6.791  46.844  1.00 70.82           H  
ATOM    446 HG12 VAL A  27     -17.726   6.310  47.708  1.00 70.82           H  
ATOM    447 HG13 VAL A  27     -17.656   7.641  46.514  1.00 70.82           H  
ATOM    448  CG2 VAL A  27     -18.511   6.096  44.406  1.00 70.82           C  
ATOM    449 HG21 VAL A  27     -19.571   6.203  44.636  1.00 70.82           H  
ATOM    450 HG22 VAL A  27     -18.113   7.046  44.048  1.00 70.82           H  
ATOM    451 HG23 VAL A  27     -18.413   5.338  43.630  1.00 70.82           H  
ATOM    452  N   THR A  28     -14.807   5.981  47.398  1.00 68.19           N  
ATOM    453  H   THR A  28     -14.821   6.949  47.111  1.00 68.19           H  
ATOM    454  CA  THR A  28     -14.054   5.636  48.622  1.00 68.19           C  
ATOM    455  HA  THR A  28     -13.771   4.583  48.610  1.00 68.19           H  
ATOM    456  C   THR A  28     -14.917   5.880  49.853  1.00 68.19           C  
ATOM    457  CB  THR A  28     -12.766   6.466  48.720  1.00 68.19           C  
ATOM    458  HB  THR A  28     -13.014   7.525  48.784  1.00 68.19           H  
ATOM    459  O   THR A  28     -15.156   7.035  50.174  1.00 68.19           O  
ATOM    460  CG2 THR A  28     -11.905   6.078  49.922  1.00 68.19           C  
ATOM    461 HG21 THR A  28     -12.430   6.305  50.850  1.00 68.19           H  
ATOM    462 HG22 THR A  28     -11.687   5.010  49.897  1.00 68.19           H  
ATOM    463 HG23 THR A  28     -10.971   6.639  49.912  1.00 68.19           H  
ATOM    464  OG1 THR A  28     -11.975   6.258  47.570  1.00 68.19           O  
ATOM    465  HG1 THR A  28     -11.185   6.792  47.685  1.00 68.19           H  
ATOM    466  N   ILE A  29     -15.356   4.836  50.558  1.00 67.47           N  
ATOM    467  H   ILE A  29     -14.978   3.927  50.332  1.00 67.47           H  
ATOM    468  CA  ILE A  29     -16.170   4.923  51.781  1.00 67.47           C  
ATOM    469  HA  ILE A  29     -16.779   5.824  51.717  1.00 67.47           H  
ATOM    470  C   ILE A  29     -15.252   5.055  53.014  1.00 67.47           C  
ATOM    471  CB  ILE A  29     -17.139   3.717  51.909  1.00 67.47           C  
ATOM    472  HB  ILE A  29     -16.549   2.825  52.122  1.00 67.47           H  
ATOM    473  O   ILE A  29     -14.205   4.412  53.092  1.00 67.47           O  
ATOM    474  CG1 ILE A  29     -17.977   3.457  50.632  1.00 67.47           C  
ATOM    475 HG12 ILE A  29     -17.344   3.475  49.745  1.00 67.47           H  
ATOM    476 HG13 ILE A  29     -18.720   4.248  50.527  1.00 67.47           H  
ATOM    477  CG2 ILE A  29     -18.112   3.973  53.083  1.00 67.47           C  
ATOM    478 HG21 ILE A  29     -17.567   4.075  54.021  1.00 67.47           H  
ATOM    479 HG22 ILE A  29     -18.792   3.136  53.239  1.00 67.47           H  
ATOM    480 HG23 ILE A  29     -18.701   4.872  52.905  1.00 67.47           H  
ATOM    481  CD1 ILE A  29     -18.691   2.094  50.651  1.00 67.47           C  
ATOM    482 HD11 ILE A  29     -17.990   1.308  50.371  1.00 67.47           H  
ATOM    483 HD12 ILE A  29     -19.105   1.850  51.630  1.00 67.47           H  
ATOM    484 HD13 ILE A  29     -19.532   2.111  49.958  1.00 67.47           H  
ATOM    485  N   GLY A  30     -15.642   5.893  53.982  1.00 62.88           N  
ATOM    486  H   GLY A  30     -16.545   6.337  53.890  1.00 62.88           H  
ATOM    487  CA  GLY A  30     -14.955   6.014  55.275  1.00 62.88           C  
ATOM    488  HA2 GLY A  30     -13.896   6.203  55.099  1.00 62.88           H  
ATOM    489  HA3 GLY A  30     -15.363   6.857  55.832  1.00 62.88           H  
ATOM    490  C   GLY A  30     -15.080   4.757  56.152  1.00 62.88           C  
ATOM    491  O   GLY A  30     -15.950   3.913  55.936  1.00 62.88           O  
ATOM    492  N   GLU A  31     -14.210   4.624  57.155  1.00 57.70           N  
ATOM    493  H   GLU A  31     -13.500   5.327  57.301  1.00 57.70           H  
ATOM    494  CA  GLU A  31     -14.182   3.453  58.048  1.00 57.70           C  
ATOM    495  HA  GLU A  31     -14.142   2.551  57.438  1.00 57.70           H  
ATOM    496  C   GLU A  31     -15.466   3.317  58.899  1.00 57.70           C  
ATOM    497  CB  GLU A  31     -12.894   3.465  58.902  1.00 57.70           C  
ATOM    498  HB2 GLU A  31     -12.990   2.713  59.686  1.00 57.70           H  
ATOM    499  HB3 GLU A  31     -12.783   4.444  59.369  1.00 57.70           H  
ATOM    500  O   GLU A  31     -15.917   2.198  59.106  1.00 57.70           O  
ATOM    501  CG  GLU A  31     -11.638   3.132  58.061  1.00 57.70           C  
ATOM    502  HG2 GLU A  31     -11.549   3.870  57.265  1.00 57.70           H  
ATOM    503  HG3 GLU A  31     -11.790   2.160  57.591  1.00 57.70           H  
ATOM    504  CD  GLU A  31     -10.311   3.104  58.853  1.00 57.70           C  
ATOM    505  OE1 GLU A  31      -9.280   2.706  58.256  1.00 57.70           O  
ATOM    506  OE2 GLU A  31     -10.304   3.532  60.026  1.00 57.70           O  
ATOM    507  N   GLU A  32     -16.142   4.417  59.257  1.00 52.55           N  
ATOM    508  H   GLU A  32     -15.708   5.307  59.056  1.00 52.55           H  
ATOM    509  CA  GLU A  32     -17.261   4.453  60.229  1.00 52.55           C  
ATOM    510  HA  GLU A  32     -17.242   3.530  60.808  1.00 52.55           H  
ATOM    511  C   GLU A  32     -18.688   4.521  59.629  1.00 52.55           C  
ATOM    512  CB  GLU A  32     -17.026   5.605  61.224  1.00 52.55           C  
ATOM    513  HB2 GLU A  32     -16.887   6.528  60.662  1.00 52.55           H  
ATOM    514  HB3 GLU A  32     -17.898   5.717  61.868  1.00 52.55           H  
ATOM    515  O   GLU A  32     -19.596   5.093  60.226  1.00 52.55           O  
ATOM    516  CG  GLU A  32     -15.828   5.367  62.151  1.00 52.55           C  
ATOM    517  HG2 GLU A  32     -14.918   5.308  61.553  1.00 52.55           H  
ATOM    518  HG3 GLU A  32     -15.965   4.413  62.659  1.00 52.55           H  
ATOM    519  CD  GLU A  32     -15.677   6.492  63.188  1.00 52.55           C  
ATOM    520  OE1 GLU A  32     -15.137   6.203  64.278  1.00 52.55           O  
ATOM    521  OE2 GLU A  32     -16.062   7.642  62.870  1.00 52.55           O  
ATOM    522  N   GLY A  33     -18.930   3.967  58.438  1.00 55.64           N  
ATOM    523  H   GLY A  33     -18.179   3.463  57.987  1.00 55.64           H  
ATOM    524  CA  GLY A  33     -20.270   3.960  57.826  1.00 55.64           C  
ATOM    525  HA2 GLY A  33     -20.987   4.495  58.449  1.00 55.64           H  
ATOM    526  HA3 GLY A  33     -20.225   4.477  56.867  1.00 55.64           H  
ATOM    527  C   GLY A  33     -20.815   2.561  57.570  1.00 55.64           C  
ATOM    528  O   GLY A  33     -20.083   1.717  57.040  1.00 55.64           O  
ATOM    529  N   ASP A  34     -22.100   2.349  57.874  1.00 58.52           N  
ATOM    530  H   ASP A  34     -22.613   3.030  58.417  1.00 58.52           H  
ATOM    531  CA  ASP A  34     -22.857   1.222  57.329  1.00 58.52           C  
ATOM    532  HA  ASP A  34     -22.403   0.308  57.712  1.00 58.52           H  
ATOM    533  C   ASP A  34     -22.756   1.244  55.797  1.00 58.52           C  
ATOM    534  CB  ASP A  34     -24.338   1.248  57.749  1.00 58.52           C  
ATOM    535  HB2 ASP A  34     -24.899   0.578  57.098  1.00 58.52           H  
ATOM    536  HB3 ASP A  34     -24.732   2.255  57.611  1.00 58.52           H  
ATOM    537  O   ASP A  34     -22.793   2.324  55.180  1.00 58.52           O  
ATOM    538  CG  ASP A  34     -24.562   0.787  59.190  1.00 58.52           C  
ATOM    539  OD1 ASP A  34     -23.806  -0.104  59.635  1.00 58.52           O  
ATOM    540  OD2 ASP A  34     -25.472   1.358  59.828  1.00 58.52           O  
ATOM    541  N   PRO A  35     -22.580   0.077  55.160  1.00 62.32           N  
ATOM    542  CA  PRO A  35     -22.521   0.004  53.714  1.00 62.32           C  
ATOM    543  HA  PRO A  35     -21.652   0.577  53.389  1.00 62.32           H  
ATOM    544  C   PRO A  35     -23.807   0.606  53.109  1.00 62.32           C  
ATOM    545  CB  PRO A  35     -22.270  -1.467  53.396  1.00 62.32           C  
ATOM    546  HB2 PRO A  35     -21.195  -1.628  53.314  1.00 62.32           H  
ATOM    547  HB3 PRO A  35     -22.748  -1.767  52.464  1.00 62.32           H  
ATOM    548  O   PRO A  35     -24.906   0.384  53.618  1.00 62.32           O  
ATOM    549  CG  PRO A  35     -22.772  -2.220  54.633  1.00 62.32           C  
ATOM    550  HG2 PRO A  35     -23.850  -2.376  54.582  1.00 62.32           H  
ATOM    551  HG3 PRO A  35     -22.250  -3.166  54.777  1.00 62.32           H  
ATOM    552  CD  PRO A  35     -22.507  -1.243  55.766  1.00 62.32           C  
ATOM    553  HD2 PRO A  35     -21.509  -1.406  56.172  1.00 62.32           H  
ATOM    554  HD3 PRO A  35     -23.259  -1.375  56.545  1.00 62.32           H  
ATOM    555  N   PRO A  36     -23.702   1.437  52.052  1.00 71.58           N  
ATOM    556  CA  PRO A  36     -24.771   2.355  51.656  1.00 71.58           C  
ATOM    557  HA  PRO A  36     -25.219   2.778  52.555  1.00 71.58           H  
ATOM    558  C   PRO A  36     -25.905   1.673  50.868  1.00 71.58           C  
ATOM    559  CB  PRO A  36     -24.049   3.479  50.892  1.00 71.58           C  
ATOM    560  HB2 PRO A  36     -24.672   3.993  50.160  1.00 71.58           H  
ATOM    561  HB3 PRO A  36     -23.654   4.201  51.607  1.00 71.58           H  
ATOM    562  O   PRO A  36     -26.393   2.251  49.901  1.00 71.58           O  
ATOM    563  CG  PRO A  36     -22.889   2.742  50.231  1.00 71.58           C  
ATOM    564  HG2 PRO A  36     -23.241   2.217  49.343  1.00 71.58           H  
ATOM    565  HG3 PRO A  36     -22.071   3.420  49.988  1.00 71.58           H  
ATOM    566  CD  PRO A  36     -22.486   1.735  51.306  1.00 71.58           C  
ATOM    567  HD2 PRO A  36     -22.070   0.835  50.853  1.00 71.58           H  
ATOM    568  HD3 PRO A  36     -21.757   2.196  51.972  1.00 71.58           H  
ATOM    569  N   HIS A  37     -26.329   0.459  51.235  1.00 73.71           N  
ATOM    570  H   HIS A  37     -25.944   0.059  52.079  1.00 73.71           H  
ATOM    571  CA  HIS A  37     -27.302  -0.342  50.478  1.00 73.71           C  
ATOM    572  HA  HIS A  37     -26.874  -0.572  49.503  1.00 73.71           H  
ATOM    573  C   HIS A  37     -28.609   0.408  50.227  1.00 73.71           C  
ATOM    574  CB  HIS A  37     -27.592  -1.663  51.203  1.00 73.71           C  
ATOM    575  HB2 HIS A  37     -28.066  -1.460  52.163  1.00 73.71           H  
ATOM    576  HB3 HIS A  37     -28.283  -2.256  50.605  1.00 73.71           H  
ATOM    577  O   HIS A  37     -28.996   0.590  49.073  1.00 73.71           O  
ATOM    578  CG  HIS A  37     -26.349  -2.465  51.435  1.00 73.71           C  
ATOM    579  CD2 HIS A  37     -25.814  -2.774  52.652  1.00 73.71           C  
ATOM    580  HD2 HIS A  37     -26.226  -2.524  53.619  1.00 73.71           H  
ATOM    581  ND1 HIS A  37     -25.489  -2.931  50.467  1.00 73.71           N  
ATOM    582  HD1 HIS A  37     -25.731  -3.133  49.507  1.00 73.71           H  
ATOM    583  CE1 HIS A  37     -24.430  -3.460  51.099  1.00 73.71           C  
ATOM    584  HE1 HIS A  37     -23.579  -3.936  50.636  1.00 73.71           H  
ATOM    585  NE2 HIS A  37     -24.612  -3.427  52.417  1.00 73.71           N  
ATOM    586  N   ASP A  38     -29.232   0.930  51.285  1.00 76.39           N  
ATOM    587  H   ASP A  38     -28.945   0.636  52.208  1.00 76.39           H  
ATOM    588  CA  ASP A  38     -30.496   1.663  51.174  1.00 76.39           C  
ATOM    589  HA  ASP A  38     -31.234   1.034  50.676  1.00 76.39           H  
ATOM    590  C   ASP A  38     -30.337   2.937  50.346  1.00 76.39           C  
ATOM    591  CB  ASP A  38     -31.022   2.007  52.573  1.00 76.39           C  
ATOM    592  HB2 ASP A  38     -31.914   2.625  52.469  1.00 76.39           H  
ATOM    593  HB3 ASP A  38     -30.268   2.588  53.104  1.00 76.39           H  
ATOM    594  O   ASP A  38     -31.197   3.274  49.538  1.00 76.39           O  
ATOM    595  CG  ASP A  38     -31.388   0.767  53.390  1.00 76.39           C  
ATOM    596  OD1 ASP A  38     -31.638  -0.287  52.764  1.00 76.39           O  
ATOM    597  OD2 ASP A  38     -31.369   0.901  54.630  1.00 76.39           O  
ATOM    598  N   ARG A  39     -29.191   3.619  50.467  1.00 79.61           N  
ATOM    599  H   ARG A  39     -28.487   3.223  51.073  1.00 79.61           H  
ATOM    600  CA  ARG A  39     -28.898   4.826  49.680  1.00 79.61           C  
ATOM    601  HA  ARG A  39     -29.768   5.482  49.716  1.00 79.61           H  
ATOM    602  C   ARG A  39     -28.679   4.509  48.205  1.00 79.61           C  
ATOM    603  CB  ARG A  39     -27.682   5.574  50.238  1.00 79.61           C  
ATOM    604  HB2 ARG A  39     -27.485   6.435  49.600  1.00 79.61           H  
ATOM    605  HB3 ARG A  39     -26.811   4.919  50.205  1.00 79.61           H  
ATOM    606  O   ARG A  39     -29.087   5.301  47.363  1.00 79.61           O  
ATOM    607  CG  ARG A  39     -27.896   6.065  51.672  1.00 79.61           C  
ATOM    608  HG2 ARG A  39     -28.019   5.208  52.334  1.00 79.61           H  
ATOM    609  HG3 ARG A  39     -28.788   6.690  51.721  1.00 79.61           H  
ATOM    610  CD  ARG A  39     -26.675   6.875  52.112  1.00 79.61           C  
ATOM    611  HD2 ARG A  39     -25.781   6.292  51.890  1.00 79.61           H  
ATOM    612  HD3 ARG A  39     -26.638   7.804  51.543  1.00 79.61           H  
ATOM    613  NE  ARG A  39     -26.729   7.171  53.555  1.00 79.61           N  
ATOM    614  HE  ARG A  39     -27.619   7.032  54.012  1.00 79.61           H  
ATOM    615  NH1 ARG A  39     -24.509   7.671  53.828  1.00 79.61           N  
ATOM    616 HH11 ARG A  39     -23.726   7.783  54.456  1.00 79.61           H  
ATOM    617 HH12 ARG A  39     -24.375   7.471  52.847  1.00 79.61           H  
ATOM    618  NH2 ARG A  39     -25.864   7.643  55.606  1.00 79.61           N  
ATOM    619 HH21 ARG A  39     -26.754   7.422  56.029  1.00 79.61           H  
ATOM    620 HH22 ARG A  39     -25.075   7.820  56.212  1.00 79.61           H  
ATOM    621  CZ  ARG A  39     -25.705   7.499  54.321  1.00 79.61           C  
ATOM    622  N   VAL A  40     -28.036   3.384  47.885  1.00 80.62           N  
ATOM    623  H   VAL A  40     -27.732   2.785  48.639  1.00 80.62           H  
ATOM    624  CA  VAL A  40     -27.832   2.923  46.503  1.00 80.62           C  
ATOM    625  HA  VAL A  40     -27.434   3.746  45.909  1.00 80.62           H  
ATOM    626  C   VAL A  40     -29.168   2.543  45.872  1.00 80.62           C  
ATOM    627  CB  VAL A  40     -26.823   1.757  46.441  1.00 80.62           C  
ATOM    628  HB  VAL A  40     -27.110   0.983  47.153  1.00 80.62           H  
ATOM    629  O   VAL A  40     -29.457   3.013  44.773  1.00 80.62           O  
ATOM    630  CG1 VAL A  40     -26.754   1.137  45.040  1.00 80.62           C  
ATOM    631 HG11 VAL A  40     -25.921   0.437  44.982  1.00 80.62           H  
ATOM    632 HG12 VAL A  40     -27.668   0.581  44.834  1.00 80.62           H  
ATOM    633 HG13 VAL A  40     -26.627   1.915  44.286  1.00 80.62           H  
ATOM    634  CG2 VAL A  40     -25.401   2.232  46.775  1.00 80.62           C  
ATOM    635 HG21 VAL A  40     -24.746   1.367  46.875  1.00 80.62           H  
ATOM    636 HG22 VAL A  40     -25.394   2.785  47.714  1.00 80.62           H  
ATOM    637 HG23 VAL A  40     -25.028   2.877  45.979  1.00 80.62           H  
ATOM    638  N   ASN A  41     -30.001   1.776  46.579  1.00 81.79           N  
ATOM    639  H   ASN A  41     -29.687   1.414  47.468  1.00 81.79           H  
ATOM    640  CA  ASN A  41     -31.334   1.381  46.116  1.00 81.79           C  
ATOM    641  HA  ASN A  41     -31.250   0.896  45.144  1.00 81.79           H  
ATOM    642  C   ASN A  41     -32.254   2.594  45.926  1.00 81.79           C  
ATOM    643  CB  ASN A  41     -31.931   0.384  47.124  1.00 81.79           C  
ATOM    644  HB2 ASN A  41     -31.842   0.780  48.136  1.00 81.79           H  
ATOM    645  HB3 ASN A  41     -32.991   0.245  46.907  1.00 81.79           H  
ATOM    646  O   ASN A  41     -32.866   2.743  44.868  1.00 81.79           O  
ATOM    647  CG  ASN A  41     -31.279  -0.983  47.061  1.00 81.79           C  
ATOM    648  ND2 ASN A  41     -31.448  -1.797  48.075  1.00 81.79           N  
ATOM    649 HD21 ASN A  41     -31.937  -1.496  48.905  1.00 81.79           H  
ATOM    650 HD22 ASN A  41     -31.031  -2.714  47.998  1.00 81.79           H  
ATOM    651  OD1 ASN A  41     -30.642  -1.349  46.091  1.00 81.79           O  
ATOM    652  N   GLN A  42     -32.292   3.501  46.906  1.00 82.50           N  
ATOM    653  H   GLN A  42     -31.817   3.304  47.776  1.00 82.50           H  
ATOM    654  CA  GLN A  42     -33.074   4.733  46.821  1.00 82.50           C  
ATOM    655  HA  GLN A  42     -34.113   4.465  46.629  1.00 82.50           H  
ATOM    656  C   GLN A  42     -32.595   5.614  45.663  1.00 82.50           C  
ATOM    657  CB  GLN A  42     -32.994   5.486  48.159  1.00 82.50           C  
ATOM    658  HB2 GLN A  42     -31.972   5.826  48.325  1.00 82.50           H  
ATOM    659  HB3 GLN A  42     -33.263   4.809  48.970  1.00 82.50           H  
ATOM    660  O   GLN A  42     -33.400   6.062  44.855  1.00 82.50           O  
ATOM    661  CG  GLN A  42     -33.938   6.698  48.204  1.00 82.50           C  
ATOM    662  HG2 GLN A  42     -33.696   7.388  47.395  1.00 82.50           H  
ATOM    663  HG3 GLN A  42     -33.792   7.228  49.145  1.00 82.50           H  
ATOM    664  CD  GLN A  42     -35.406   6.295  48.115  1.00 82.50           C  
ATOM    665  NE2 GLN A  42     -36.214   6.965  47.326  1.00 82.50           N  
ATOM    666 HE21 GLN A  42     -35.872   7.635  46.652  1.00 82.50           H  
ATOM    667 HE22 GLN A  42     -37.164   6.630  47.264  1.00 82.50           H  
ATOM    668  OE1 GLN A  42     -35.853   5.355  48.750  1.00 82.50           O  
ATOM    669  N   ALA A  43     -31.280   5.809  45.513  1.00 82.82           N  
ATOM    670  H   ALA A  43     -30.645   5.423  46.197  1.00 82.82           H  
ATOM    671  CA  ALA A  43     -30.734   6.594  44.411  1.00 82.82           C  
ATOM    672  HA  ALA A  43     -31.219   7.571  44.416  1.00 82.82           H  
ATOM    673  C   ALA A  43     -31.007   5.947  43.043  1.00 82.82           C  
ATOM    674  CB  ALA A  43     -29.232   6.791  44.636  1.00 82.82           C  
ATOM    675  HB1 ALA A  43     -29.065   7.251  45.610  1.00 82.82           H  
ATOM    676  HB2 ALA A  43     -28.824   7.443  43.864  1.00 82.82           H  
ATOM    677  HB3 ALA A  43     -28.721   5.828  44.611  1.00 82.82           H  
ATOM    678  O   ALA A  43     -31.222   6.657  42.058  1.00 82.82           O  
ATOM    679  N   ALA A  44     -30.994   4.615  42.954  1.00 83.85           N  
ATOM    680  H   ALA A  44     -30.788   4.067  43.777  1.00 83.85           H  
ATOM    681  CA  ALA A  44     -31.315   3.909  41.721  1.00 83.85           C  
ATOM    682  HA  ALA A  44     -30.700   4.321  40.921  1.00 83.85           H  
ATOM    683  C   ALA A  44     -32.784   4.129  41.327  1.00 83.85           C  
ATOM    684  CB  ALA A  44     -30.962   2.428  41.879  1.00 83.85           C  
ATOM    685  HB1 ALA A  44     -29.915   2.319  42.163  1.00 83.85           H  
ATOM    686  HB2 ALA A  44     -31.585   1.968  42.646  1.00 83.85           H  
ATOM    687  HB3 ALA A  44     -31.128   1.913  40.933  1.00 83.85           H  
ATOM    688  O   ALA A  44     -33.055   4.447  40.166  1.00 83.85           O  
ATOM    689  N   ALA A  45     -33.704   4.065  42.295  1.00 82.51           N  
ATOM    690  H   ALA A  45     -33.414   3.784  43.221  1.00 82.51           H  
ATOM    691  CA  ALA A  45     -35.114   4.388  42.094  1.00 82.51           C  
ATOM    692  HA  ALA A  45     -35.494   3.777  41.275  1.00 82.51           H  
ATOM    693  C   ALA A  45     -35.318   5.865  41.698  1.00 82.51           C  
ATOM    694  CB  ALA A  45     -35.883   4.007  43.366  1.00 82.51           C  
ATOM    695  HB1 ALA A  45     -35.540   4.605  44.211  1.00 82.51           H  
ATOM    696  HB2 ALA A  45     -35.729   2.952  43.593  1.00 82.51           H  
ATOM    697  HB3 ALA A  45     -36.948   4.188  43.218  1.00 82.51           H  
ATOM    698  O   ALA A  45     -35.920   6.147  40.659  1.00 82.51           O  
ATOM    699  N   ASP A  46     -34.737   6.804  42.452  1.00 82.69           N  
ATOM    700  H   ASP A  46     -34.316   6.506  43.320  1.00 82.69           H  
ATOM    701  CA  ASP A  46     -34.892   8.253  42.251  1.00 82.69           C  
ATOM    702  HA  ASP A  46     -35.947   8.515  42.330  1.00 82.69           H  
ATOM    703  C   ASP A  46     -34.385   8.729  40.878  1.00 82.69           C  
ATOM    704  CB  ASP A  46     -34.110   9.017  43.336  1.00 82.69           C  
ATOM    705  HB2 ASP A  46     -34.086  10.071  43.059  1.00 82.69           H  
ATOM    706  HB3 ASP A  46     -33.080   8.662  43.345  1.00 82.69           H  
ATOM    707  O   ASP A  46     -34.948   9.645  40.274  1.00 82.69           O  
ATOM    708  CG  ASP A  46     -34.683   8.934  44.756  1.00 82.69           C  
ATOM    709  OD1 ASP A  46     -35.818   8.445  44.940  1.00 82.69           O  
ATOM    710  OD2 ASP A  46     -33.973   9.415  45.667  1.00 82.69           O  
ATOM    711  N   TYR A  47     -33.311   8.118  40.362  1.00 81.26           N  
ATOM    712  H   TYR A  47     -32.874   7.401  40.923  1.00 81.26           H  
ATOM    713  CA  TYR A  47     -32.707   8.488  39.075  1.00 81.26           C  
ATOM    714  HA  TYR A  47     -33.104   9.463  38.791  1.00 81.26           H  
ATOM    715  C   TYR A  47     -33.102   7.572  37.910  1.00 81.26           C  
ATOM    716  CB  TYR A  47     -31.190   8.669  39.230  1.00 81.26           C  
ATOM    717  HB2 TYR A  47     -30.742   8.806  38.246  1.00 81.26           H  
ATOM    718  HB3 TYR A  47     -30.761   7.766  39.664  1.00 81.26           H  
ATOM    719  O   TYR A  47     -32.545   7.709  36.811  1.00 81.26           O  
ATOM    720  CG  TYR A  47     -30.823   9.879  40.066  1.00 81.26           C  
ATOM    721  CD1 TYR A  47     -31.055  11.176  39.567  1.00 81.26           C  
ATOM    722  HD1 TYR A  47     -31.496  11.292  38.588  1.00 81.26           H  
ATOM    723  CD2 TYR A  47     -30.298   9.714  41.358  1.00 81.26           C  
ATOM    724  HD2 TYR A  47     -30.112   8.723  41.746  1.00 81.26           H  
ATOM    725  CE1 TYR A  47     -30.818  12.300  40.381  1.00 81.26           C  
ATOM    726  HE1 TYR A  47     -31.082  13.291  40.042  1.00 81.26           H  
ATOM    727  CE2 TYR A  47     -30.047  10.831  42.165  1.00 81.26           C  
ATOM    728  HE2 TYR A  47     -29.631  10.685  43.151  1.00 81.26           H  
ATOM    729  OH  TYR A  47     -30.188  13.197  42.517  1.00 81.26           O  
ATOM    730  HH  TYR A  47     -30.074  12.898  43.422  1.00 81.26           H  
ATOM    731  CZ  TYR A  47     -30.350  12.123  41.700  1.00 81.26           C  
ATOM    732  N   SER A  48     -34.078   6.682  38.120  1.00 83.24           N  
ATOM    733  H   SER A  48     -34.480   6.634  39.045  1.00 83.24           H  
ATOM    734  CA  SER A  48     -34.556   5.711  37.127  1.00 83.24           C  
ATOM    735  HA  SER A  48     -35.178   4.988  37.654  1.00 83.24           H  
ATOM    736  C   SER A  48     -33.402   4.924  36.500  1.00 83.24           C  
ATOM    737  CB  SER A  48     -35.422   6.372  36.043  1.00 83.24           C  
ATOM    738  HB2 SER A  48     -34.775   6.865  35.318  1.00 83.24           H  
ATOM    739  HB3 SER A  48     -35.991   5.598  35.527  1.00 83.24           H  
ATOM    740  O   SER A  48     -33.226   4.935  35.277  1.00 83.24           O  
ATOM    741  OG  SER A  48     -36.308   7.348  36.549  1.00 83.24           O  
ATOM    742  HG  SER A  48     -36.633   7.052  37.402  1.00 83.24           H  
ATOM    743  N   ILE A  49     -32.557   4.336  37.345  1.00 81.96           N  
ATOM    744  H   ILE A  49     -32.786   4.361  38.328  1.00 81.96           H  
ATOM    745  CA  ILE A  49     -31.480   3.437  36.938  1.00 81.96           C  
ATOM    746  HA  ILE A  49     -31.168   3.682  35.923  1.00 81.96           H  
ATOM    747  C   ILE A  49     -32.045   2.018  36.932  1.00 81.96           C  
ATOM    748  CB  ILE A  49     -30.253   3.586  37.862  1.00 81.96           C  
ATOM    749  HB  ILE A  49     -30.533   3.299  38.876  1.00 81.96           H  
ATOM    750  O   ILE A  49     -32.472   1.518  37.965  1.00 81.96           O  
ATOM    751  CG1 ILE A  49     -29.777   5.057  37.874  1.00 81.96           C  
ATOM    752 HG12 ILE A  49     -30.544   5.665  38.355  1.00 81.96           H  
ATOM    753 HG13 ILE A  49     -29.656   5.411  36.850  1.00 81.96           H  
ATOM    754  CG2 ILE A  49     -29.138   2.643  37.387  1.00 81.96           C  
ATOM    755 HG21 ILE A  49     -28.851   2.883  36.363  1.00 81.96           H  
ATOM    756 HG22 ILE A  49     -29.474   1.607  37.436  1.00 81.96           H  
ATOM    757 HG23 ILE A  49     -28.265   2.734  38.033  1.00 81.96           H  
ATOM    758  CD1 ILE A  49     -28.469   5.296  38.628  1.00 81.96           C  
ATOM    759 HD11 ILE A  49     -28.346   6.364  38.810  1.00 81.96           H  
ATOM    760 HD12 ILE A  49     -27.628   4.948  38.029  1.00 81.96           H  
ATOM    761 HD13 ILE A  49     -28.497   4.758  39.576  1.00 81.96           H  
ATOM    762  N   ASP A  50     -32.057   1.385  35.761  1.00 82.36           N  
ATOM    763  H   ASP A  50     -31.714   1.865  34.941  1.00 82.36           H  
ATOM    764  CA  ASP A  50     -32.693   0.078  35.556  1.00 82.36           C  
ATOM    765  HA  ASP A  50     -33.698   0.094  35.978  1.00 82.36           H  
ATOM    766  C   ASP A  50     -31.926  -1.070  36.220  1.00 82.36           C  
ATOM    767  CB  ASP A  50     -32.797  -0.193  34.050  1.00 82.36           C  
ATOM    768  HB2 ASP A  50     -31.795  -0.231  33.624  1.00 82.36           H  
ATOM    769  HB3 ASP A  50     -33.265  -1.164  33.891  1.00 82.36           H  
ATOM    770  O   ASP A  50     -32.511  -2.100  36.550  1.00 82.36           O  
ATOM    771  CG  ASP A  50     -33.606   0.874  33.315  1.00 82.36           C  
ATOM    772  OD1 ASP A  50     -34.840   0.751  33.229  1.00 82.36           O  
ATOM    773  OD2 ASP A  50     -32.972   1.805  32.766  1.00 82.36           O  
ATOM    774  N   TYR A  51     -30.610  -0.912  36.377  1.00 83.55           N  
ATOM    775  H   TYR A  51     -30.187  -0.051  36.062  1.00 83.55           H  
ATOM    776  CA  TYR A  51     -29.762  -1.939  36.961  1.00 83.55           C  
ATOM    777  HA  TYR A  51     -30.344  -2.481  37.707  1.00 83.55           H  
ATOM    778  C   TYR A  51     -28.528  -1.354  37.648  1.00 83.55           C  
ATOM    779  CB  TYR A  51     -29.382  -2.921  35.857  1.00 83.55           C  
ATOM    780  HB2 TYR A  51     -28.972  -2.373  35.009  1.00 83.55           H  
ATOM    781  HB3 TYR A  51     -30.288  -3.410  35.499  1.00 83.55           H  
ATOM    782  O   TYR A  51     -27.829  -0.516  37.071  1.00 83.55           O  
ATOM    783  CG  TYR A  51     -28.419  -3.986  36.299  1.00 83.55           C  
ATOM    784  CD1 TYR A  51     -27.040  -3.933  36.005  1.00 83.55           C  
ATOM    785  HD1 TYR A  51     -26.632  -3.089  35.469  1.00 83.55           H  
ATOM    786  CD2 TYR A  51     -28.945  -5.034  37.056  1.00 83.55           C  
ATOM    787  HD2 TYR A  51     -29.989  -5.042  37.331  1.00 83.55           H  
ATOM    788  CE1 TYR A  51     -26.199  -4.979  36.438  1.00 83.55           C  
ATOM    789  HE1 TYR A  51     -25.137  -4.953  36.243  1.00 83.55           H  
ATOM    790  CE2 TYR A  51     -28.120  -6.080  37.458  1.00 83.55           C  
ATOM    791  HE2 TYR A  51     -28.579  -6.885  38.012  1.00 83.55           H  
ATOM    792  OH  TYR A  51     -25.973  -7.134  37.479  1.00 83.55           O  
ATOM    793  HH  TYR A  51     -26.516  -7.781  37.934  1.00 83.55           H  
ATOM    794  CZ  TYR A  51     -26.748  -6.075  37.140  1.00 83.55           C  
ATOM    795  N   VAL A  52     -28.228  -1.822  38.860  1.00 85.06           N  
ATOM    796  H   VAL A  52     -28.837  -2.521  39.260  1.00 85.06           H  
ATOM    797  CA  VAL A  52     -26.995  -1.493  39.589  1.00 85.06           C  
ATOM    798  HA  VAL A  52     -26.266  -1.108  38.876  1.00 85.06           H  
ATOM    799  C   VAL A  52     -26.433  -2.759  40.212  1.00 85.06           C  
ATOM    800  CB  VAL A  52     -27.202  -0.420  40.681  1.00 85.06           C  
ATOM    801  HB  VAL A  52     -27.782  -0.833  41.506  1.00 85.06           H  
ATOM    802  O   VAL A  52     -27.153  -3.494  40.875  1.00 85.06           O  
ATOM    803  CG1 VAL A  52     -25.857   0.083  41.231  1.00 85.06           C  
ATOM    804 HG11 VAL A  52     -25.273  -0.740  41.642  1.00 85.06           H  
ATOM    805 HG12 VAL A  52     -25.281   0.560  40.437  1.00 85.06           H  
ATOM    806 HG13 VAL A  52     -26.036   0.800  42.032  1.00 85.06           H  
ATOM    807  CG2 VAL A  52     -27.928   0.810  40.134  1.00 85.06           C  
ATOM    808 HG21 VAL A  52     -27.404   1.154  39.243  1.00 85.06           H  
ATOM    809 HG22 VAL A  52     -27.952   1.600  40.884  1.00 85.06           H  
ATOM    810 HG23 VAL A  52     -28.956   0.551  39.878  1.00 85.06           H  
ATOM    811  N   LYS A  53     -25.134  -2.990  40.049  1.00 83.92           N  
ATOM    812  H   LYS A  53     -24.609  -2.342  39.480  1.00 83.92           H  
ATOM    813  CA  LYS A  53     -24.404  -4.067  40.724  1.00 83.92           C  
ATOM    814  HA  LYS A  53     -25.039  -4.531  41.478  1.00 83.92           H  
ATOM    815  C   LYS A  53     -23.203  -3.472  41.435  1.00 83.92           C  
ATOM    816  CB  LYS A  53     -24.055  -5.131  39.683  1.00 83.92           C  
ATOM    817  HB2 LYS A  53     -23.497  -4.677  38.864  1.00 83.92           H  
ATOM    818  HB3 LYS A  53     -24.995  -5.507  39.277  1.00 83.92           H  
ATOM    819  O   LYS A  53     -22.461  -2.704  40.821  1.00 83.92           O  
ATOM    820  CG  LYS A  53     -23.267  -6.319  40.234  1.00 83.92           C  
ATOM    821  HG2 LYS A  53     -22.359  -5.979  40.733  1.00 83.92           H  
ATOM    822  HG3 LYS A  53     -23.894  -6.851  40.950  1.00 83.92           H  
ATOM    823  CD  LYS A  53     -22.885  -7.245  39.073  1.00 83.92           C  
ATOM    824  HD2 LYS A  53     -23.755  -7.418  38.441  1.00 83.92           H  
ATOM    825  HD3 LYS A  53     -22.083  -6.798  38.486  1.00 83.92           H  
ATOM    826  CE  LYS A  53     -22.449  -8.576  39.647  1.00 83.92           C  
ATOM    827  HE2 LYS A  53     -21.571  -8.412  40.273  1.00 83.92           H  
ATOM    828  HE3 LYS A  53     -23.258  -8.938  40.282  1.00 83.92           H  
ATOM    829  NZ  LYS A  53     -22.144  -9.594  38.619  1.00 83.92           N  
ATOM    830  HZ1 LYS A  53     -22.916  -9.694  37.975  1.00 83.92           H  
ATOM    831  HZ2 LYS A  53     -21.283  -9.362  38.145  1.00 83.92           H  
ATOM    832  HZ3 LYS A  53     -22.013 -10.487  39.070  1.00 83.92           H  
ATOM    833  N   TRP A  54     -23.025  -3.774  42.717  1.00 84.68           N  
ATOM    834  H   TRP A  54     -23.663  -4.409  43.173  1.00 84.68           H  
ATOM    835  CA  TRP A  54     -21.949  -3.189  43.514  1.00 84.68           C  
ATOM    836  HA  TRP A  54     -21.120  -2.977  42.839  1.00 84.68           H  
ATOM    837  C   TRP A  54     -21.397  -4.139  44.571  1.00 84.68           C  
ATOM    838  CB  TRP A  54     -22.398  -1.862  44.144  1.00 84.68           C  
ATOM    839  HB2 TRP A  54     -21.520  -1.349  44.535  1.00 84.68           H  
ATOM    840  HB3 TRP A  54     -22.815  -1.228  43.361  1.00 84.68           H  
ATOM    841  O   TRP A  54     -22.060  -5.086  44.995  1.00 84.68           O  
ATOM    842  CG  TRP A  54     -23.400  -1.950  45.251  1.00 84.68           C  
ATOM    843  CD1 TRP A  54     -23.122  -1.985  46.574  1.00 84.68           C  
ATOM    844  HD1 TRP A  54     -22.128  -2.012  46.996  1.00 84.68           H  
ATOM    845  CD2 TRP A  54     -24.846  -2.097  45.156  1.00 84.68           C  
ATOM    846  CE2 TRP A  54     -25.394  -2.057  46.474  1.00 84.68           C  
ATOM    847  CE3 TRP A  54     -25.740  -2.309  44.088  1.00 84.68           C  
ATOM    848  HE3 TRP A  54     -25.362  -2.393  43.080  1.00 84.68           H  
ATOM    849  NE1 TRP A  54     -24.294  -1.970  47.302  1.00 84.68           N  
ATOM    850  HE1 TRP A  54     -24.317  -1.982  48.311  1.00 84.68           H  
ATOM    851  CH2 TRP A  54     -27.620  -2.451  45.628  1.00 84.68           C  
ATOM    852  HH2 TRP A  54     -28.671  -2.634  45.794  1.00 84.68           H  
ATOM    853  CZ2 TRP A  54     -26.766  -2.207  46.716  1.00 84.68           C  
ATOM    854  HZ2 TRP A  54     -27.162  -2.195  47.721  1.00 84.68           H  
ATOM    855  CZ3 TRP A  54     -27.111  -2.492  44.321  1.00 84.68           C  
ATOM    856  HZ3 TRP A  54     -27.778  -2.688  43.494  1.00 84.68           H  
ATOM    857  N   GLN A  55     -20.165  -3.855  44.984  1.00 81.24           N  
ATOM    858  H   GLN A  55     -19.687  -3.074  44.556  1.00 81.24           H  
ATOM    859  CA  GLN A  55     -19.452  -4.561  46.040  1.00 81.24           C  
ATOM    860  HA  GLN A  55     -20.181  -4.996  46.724  1.00 81.24           H  
ATOM    861  C   GLN A  55     -18.587  -3.573  46.827  1.00 81.24           C  
ATOM    862  CB  GLN A  55     -18.626  -5.700  45.417  1.00 81.24           C  
ATOM    863  HB2 GLN A  55     -17.892  -5.278  44.730  1.00 81.24           H  
ATOM    864  HB3 GLN A  55     -19.299  -6.340  44.847  1.00 81.24           H  
ATOM    865  O   GLN A  55     -18.030  -2.624  46.261  1.00 81.24           O  
ATOM    866  CG  GLN A  55     -17.893  -6.565  46.457  1.00 81.24           C  
ATOM    867  HG2 GLN A  55     -18.608  -6.964  47.177  1.00 81.24           H  
ATOM    868  HG3 GLN A  55     -17.173  -5.947  46.994  1.00 81.24           H  
ATOM    869  CD  GLN A  55     -17.138  -7.736  45.830  1.00 81.24           C  
ATOM    870  NE2 GLN A  55     -16.054  -8.175  46.430  1.00 81.24           N  
ATOM    871 HE21 GLN A  55     -15.501  -8.855  45.927  1.00 81.24           H  
ATOM    872 HE22 GLN A  55     -15.771  -7.782  47.316  1.00 81.24           H  
ATOM    873  OE1 GLN A  55     -17.512  -8.299  44.811  1.00 81.24           O  
ATOM    874  N   VAL A  56     -18.478  -3.791  48.136  1.00 77.10           N  
ATOM    875  H   VAL A  56     -18.950  -4.591  48.532  1.00 77.10           H  
ATOM    876  CA  VAL A  56     -17.507  -3.093  48.985  1.00 77.10           C  
ATOM    877  HA  VAL A  56     -17.305  -2.107  48.566  1.00 77.10           H  
ATOM    878  C   VAL A  56     -16.203  -3.890  48.975  1.00 77.10           C  
ATOM    879  CB  VAL A  56     -18.048  -2.885  50.413  1.00 77.10           C  
ATOM    880  HB  VAL A  56     -18.223  -3.852  50.885  1.00 77.10           H  
ATOM    881  O   VAL A  56     -16.143  -5.020  49.441  1.00 77.10           O  
ATOM    882  CG1 VAL A  56     -17.050  -2.083  51.262  1.00 77.10           C  
ATOM    883 HG11 VAL A  56     -17.471  -1.923  52.254  1.00 77.10           H  
ATOM    884 HG12 VAL A  56     -16.125  -2.648  51.372  1.00 77.10           H  
ATOM    885 HG13 VAL A  56     -16.839  -1.123  50.790  1.00 77.10           H  
ATOM    886  CG2 VAL A  56     -19.366  -2.097  50.400  1.00 77.10           C  
ATOM    887 HG21 VAL A  56     -19.712  -1.955  51.424  1.00 77.10           H  
ATOM    888 HG22 VAL A  56     -20.133  -2.659  49.868  1.00 77.10           H  
ATOM    889 HG23 VAL A  56     -19.214  -1.127  49.927  1.00 77.10           H  
ATOM    890  N   GLU A  57     -15.142  -3.309  48.431  1.00 71.35           N  
ATOM    891  H   GLU A  57     -15.255  -2.390  48.027  1.00 71.35           H  
ATOM    892  CA  GLU A  57     -13.789  -3.858  48.465  1.00 71.35           C  
ATOM    893  HA  GLU A  57     -13.830  -4.934  48.638  1.00 71.35           H  
ATOM    894  C   GLU A  57     -12.986  -3.215  49.600  1.00 71.35           C  
ATOM    895  CB  GLU A  57     -13.075  -3.616  47.129  1.00 71.35           C  
ATOM    896  HB2 GLU A  57     -12.035  -3.919  47.245  1.00 71.35           H  
ATOM    897  HB3 GLU A  57     -13.097  -2.548  46.914  1.00 71.35           H  
ATOM    898  O   GLU A  57     -13.032  -2.000  49.803  1.00 71.35           O  
ATOM    899  CG  GLU A  57     -13.668  -4.387  45.937  1.00 71.35           C  
ATOM    900  HG2 GLU A  57     -13.664  -5.452  46.168  1.00 71.35           H  
ATOM    901  HG3 GLU A  57     -14.699  -4.069  45.778  1.00 71.35           H  
ATOM    902  CD  GLU A  57     -12.860  -4.134  44.653  1.00 71.35           C  
ATOM    903  OE1 GLU A  57     -13.081  -4.813  43.628  1.00 71.35           O  
ATOM    904  OE2 GLU A  57     -12.042  -3.178  44.621  1.00 71.35           O  
ATOM    905  N   GLN A  58     -12.182  -4.000  50.316  1.00 66.19           N  
ATOM    906  H   GLN A  58     -12.161  -4.991  50.121  1.00 66.19           H  
ATOM    907  CA  GLN A  58     -11.103  -3.439  51.128  1.00 66.19           C  
ATOM    908  HA  GLN A  58     -11.432  -2.504  51.581  1.00 66.19           H  
ATOM    909  C   GLN A  58      -9.913  -3.124  50.216  1.00 66.19           C  
ATOM    910  CB  GLN A  58     -10.713  -4.394  52.264  1.00 66.19           C  
ATOM    911  HB2 GLN A  58      -9.801  -4.015  52.724  1.00 66.19           H  
ATOM    912  HB3 GLN A  58     -10.510  -5.387  51.863  1.00 66.19           H  
ATOM    913  O   GLN A  58      -9.448  -3.994  49.480  1.00 66.19           O  
ATOM    914  CG  GLN A  58     -11.805  -4.479  53.343  1.00 66.19           C  
ATOM    915  HG2 GLN A  58     -12.687  -4.968  52.931  1.00 66.19           H  
ATOM    916  HG3 GLN A  58     -12.083  -3.472  53.653  1.00 66.19           H  
ATOM    917  CD  GLN A  58     -11.358  -5.247  54.585  1.00 66.19           C  
ATOM    918  NE2 GLN A  58     -12.189  -5.332  55.600  1.00 66.19           N  
ATOM    919 HE21 GLN A  58     -11.867  -5.879  56.386  1.00 66.19           H  
ATOM    920 HE22 GLN A  58     -13.142  -5.006  55.523  1.00 66.19           H  
ATOM    921  OE1 GLN A  58     -10.260  -5.766  54.686  1.00 66.19           O  
ATOM    922  N   GLY A  59      -9.415  -1.884  50.241  1.00 59.26           N  
ATOM    923  H   GLY A  59      -9.836  -1.179  50.829  1.00 59.26           H  
ATOM    924  CA  GLY A  59      -8.213  -1.528  49.493  1.00 59.26           C  
ATOM    925  HA2 GLY A  59      -8.375  -1.720  48.432  1.00 59.26           H  
ATOM    926  HA3 GLY A  59      -8.002  -0.467  49.627  1.00 59.26           H  
ATOM    927  C   GLY A  59      -7.005  -2.333  49.981  1.00 59.26           C  
ATOM    928  O   GLY A  59      -6.574  -2.183  51.123  1.00 59.26           O  
ATOM    929  N   SER A  60      -6.430  -3.171  49.117  1.00 49.89           N  
ATOM    930  H   SER A  60      -6.876  -3.343  48.227  1.00 49.89           H  
ATOM    931  CA  SER A  60      -5.117  -3.777  49.343  1.00 49.89           C  
ATOM    932  HA  SER A  60      -5.098  -4.250  50.325  1.00 49.89           H  
ATOM    933  C   SER A  60      -4.068  -2.664  49.299  1.00 49.89           C  
ATOM    934  CB  SER A  60      -4.845  -4.852  48.281  1.00 49.89           C  
ATOM    935  HB2 SER A  60      -5.506  -5.701  48.453  1.00 49.89           H  
ATOM    936  HB3 SER A  60      -3.811  -5.191  48.357  1.00 49.89           H  
ATOM    937  O   SER A  60      -3.855  -2.074  48.239  1.00 49.89           O  
ATOM    938  OG  SER A  60      -5.089  -4.335  46.985  1.00 49.89           O  
ATOM    939  HG  SER A  60      -4.578  -3.526  46.914  1.00 49.89           H  
ATOM    940  N   GLY A  61      -3.461  -2.331  50.441  1.00 41.73           N  
ATOM    941  H   GLY A  61      -3.743  -2.809  51.285  1.00 41.73           H  
ATOM    942  CA  GLY A  61      -2.454  -1.274  50.543  1.00 41.73           C  
ATOM    943  HA2 GLY A  61      -2.089  -1.213  51.568  1.00 41.73           H  
ATOM    944  HA3 GLY A  61      -2.902  -0.317  50.276  1.00 41.73           H  
ATOM    945  C   GLY A  61      -1.261  -1.546  49.626  1.00 41.73           C  
ATOM    946  O   GLY A  61      -0.393  -2.338  49.974  1.00 41.73           O  
ATOM    947  N   GLY A  62      -1.239  -0.911  48.454  1.00 37.05           N  
ATOM    948  H   GLY A  62      -2.035  -0.340  48.209  1.00 37.05           H  
ATOM    949  CA  GLY A  62      -0.112  -0.929  47.525  1.00 37.05           C  
ATOM    950  HA2 GLY A  62      -0.479  -0.949  46.499  1.00 37.05           H  
ATOM    951  HA3 GLY A  62       0.499  -1.817  47.685  1.00 37.05           H  
ATOM    952  C   GLY A  62       0.747   0.321  47.704  1.00 37.05           C  
ATOM    953  O   GLY A  62       0.193   1.414  47.711  1.00 37.05           O  
ATOM    954  N   ASP A  63       2.056   0.115  47.893  1.00 38.82           N  
ATOM    955  H   ASP A  63       2.307  -0.859  47.984  1.00 38.82           H  
ATOM    956  CA  ASP A  63       3.284   0.942  47.788  1.00 38.82           C  
ATOM    957  HA  ASP A  63       3.887   0.644  48.646  1.00 38.82           H  
ATOM    958  C   ASP A  63       3.296   2.491  47.914  1.00 38.82           C  
ATOM    959  CB  ASP A  63       4.072   0.453  46.555  1.00 38.82           C  
ATOM    960  HB2 ASP A  63       4.970   1.060  46.439  1.00 38.82           H  
ATOM    961  HB3 ASP A  63       3.458   0.587  45.664  1.00 38.82           H  
ATOM    962  O   ASP A  63       4.364   3.066  48.115  1.00 38.82           O  
ATOM    963  CG  ASP A  63       4.510  -1.020  46.670  1.00 38.82           C  
ATOM    964  OD1 ASP A  63       4.547  -1.535  47.812  1.00 38.82           O  
ATOM    965  OD2 ASP A  63       4.774  -1.629  45.612  1.00 38.82           O  
ATOM    966  N   GLU A  64       2.174   3.211  47.922  1.00 36.39           N  
ATOM    967  H   GLU A  64       1.311   2.722  47.731  1.00 36.39           H  
ATOM    968  CA  GLU A  64       2.096   4.671  48.134  1.00 36.39           C  
ATOM    969  HA  GLU A  64       3.036   5.110  47.799  1.00 36.39           H  
ATOM    970  C   GLU A  64       1.972   5.088  49.618  1.00 36.39           C  
ATOM    971  CB  GLU A  64       0.983   5.278  47.262  1.00 36.39           C  
ATOM    972  HB2 GLU A  64       0.679   6.239  47.677  1.00 36.39           H  
ATOM    973  HB3 GLU A  64       0.115   4.619  47.262  1.00 36.39           H  
ATOM    974  O   GLU A  64       1.759   6.263  49.946  1.00 36.39           O  
ATOM    975  CG  GLU A  64       1.464   5.534  45.825  1.00 36.39           C  
ATOM    976  HG2 GLU A  64       1.687   4.580  45.348  1.00 36.39           H  
ATOM    977  HG3 GLU A  64       2.385   6.115  45.869  1.00 36.39           H  
ATOM    978  CD  GLU A  64       0.433   6.303  44.978  1.00 36.39           C  
ATOM    979  OE1 GLU A  64       0.864   6.984  44.019  1.00 36.39           O  
ATOM    980  OE2 GLU A  64      -0.779   6.239  45.292  1.00 36.39           O  
ATOM    981  N   ALA A  65       2.175   4.147  50.547  1.00 36.57           N  
ATOM    982  H   ALA A  65       2.359   3.213  50.208  1.00 36.57           H  
ATOM    983  CA  ALA A  65       2.098   4.361  51.996  1.00 36.57           C  
ATOM    984  HA  ALA A  65       1.125   4.800  52.213  1.00 36.57           H  
ATOM    985  C   ALA A  65       3.160   5.335  52.565  1.00 36.57           C  
ATOM    986  CB  ALA A  65       2.156   2.990  52.684  1.00 36.57           C  
ATOM    987  HB1 ALA A  65       1.965   3.108  53.750  1.00 36.57           H  
ATOM    988  HB2 ALA A  65       3.141   2.544  52.546  1.00 36.57           H  
ATOM    989  HB3 ALA A  65       1.400   2.328  52.262  1.00 36.57           H  
ATOM    990  O   ALA A  65       3.061   5.741  53.722  1.00 36.57           O  
ATOM    991  N   GLN A  66       4.146   5.772  51.772  1.00 35.99           N  
ATOM    992  H   GLN A  66       4.180   5.419  50.826  1.00 35.99           H  
ATOM    993  CA  GLN A  66       5.171   6.740  52.199  1.00 35.99           C  
ATOM    994  HA  GLN A  66       5.442   6.514  53.231  1.00 35.99           H  
ATOM    995  C   GLN A  66       4.695   8.206  52.219  1.00 35.99           C  
ATOM    996  CB  GLN A  66       6.437   6.573  51.343  1.00 35.99           C  
ATOM    997  HB2 GLN A  66       6.171   6.560  50.286  1.00 35.99           H  
ATOM    998  HB3 GLN A  66       7.097   7.422  51.520  1.00 35.99           H  
ATOM    999  O   GLN A  66       5.402   9.067  52.737  1.00 35.99           O  
ATOM   1000  CG  GLN A  66       7.205   5.292  51.708  1.00 35.99           C  
ATOM   1001  HG2 GLN A  66       6.594   4.421  51.470  1.00 35.99           H  
ATOM   1002  HG3 GLN A  66       7.406   5.288  52.779  1.00 35.99           H  
ATOM   1003  CD  GLN A  66       8.538   5.159  50.975  1.00 35.99           C  
ATOM   1004  NE2 GLN A  66       9.322   4.151  51.285  1.00 35.99           N  
ATOM   1005 HE21 GLN A  66      10.165   4.074  50.734  1.00 35.99           H  
ATOM   1006 HE22 GLN A  66       9.020   3.439  51.935  1.00 35.99           H  
ATOM   1007  OE1 GLN A  66       8.912   5.948  50.124  1.00 35.99           O  
ATOM   1008  N   SER A  67       3.496   8.513  51.708  1.00 39.77           N  
ATOM   1009  H   SER A  67       2.952   7.770  51.293  1.00 39.77           H  
ATOM   1010  CA  SER A  67       2.978   9.894  51.624  1.00 39.77           C  
ATOM   1011  HA  SER A  67       3.826  10.576  51.682  1.00 39.77           H  
ATOM   1012  C   SER A  67       2.037  10.313  52.768  1.00 39.77           C  
ATOM   1013  CB  SER A  67       2.338  10.133  50.256  1.00 39.77           C  
ATOM   1014  HB2 SER A  67       3.036   9.856  49.466  1.00 39.77           H  
ATOM   1015  HB3 SER A  67       2.096  11.191  50.154  1.00 39.77           H  
ATOM   1016  O   SER A  67       1.445  11.392  52.715  1.00 39.77           O  
ATOM   1017  OG  SER A  67       1.150   9.376  50.137  1.00 39.77           O  
ATOM   1018  HG  SER A  67       1.354   8.502  49.795  1.00 39.77           H  
ATOM   1019  N   GLY A  68       1.869   9.482  53.806  1.00 34.55           N  
ATOM   1020  H   GLY A  68       2.383   8.613  53.796  1.00 34.55           H  
ATOM   1021  CA  GLY A  68       1.150   9.847  55.038  1.00 34.55           C  
ATOM   1022  HA2 GLY A  68       1.222   9.016  55.740  1.00 34.55           H  
ATOM   1023  HA3 GLY A  68       1.644  10.709  55.487  1.00 34.55           H  
ATOM   1024  C   GLY A  68      -0.340  10.196  54.882  1.00 34.55           C  
ATOM   1025  O   GLY A  68      -0.926  10.745  55.809  1.00 34.55           O  
ATOM   1026  N   THR A  69      -0.966   9.908  53.733  1.00 40.53           N  
ATOM   1027  H   THR A  69      -0.411   9.522  52.983  1.00 40.53           H  
ATOM   1028  CA  THR A  69      -2.341  10.357  53.417  1.00 40.53           C  
ATOM   1029  HA  THR A  69      -2.791  10.758  54.325  1.00 40.53           H  
ATOM   1030  C   THR A  69      -3.310   9.249  52.988  1.00 40.53           C  
ATOM   1031  CB  THR A  69      -2.334  11.505  52.390  1.00 40.53           C  
ATOM   1032  HB  THR A  69      -3.341  11.651  51.999  1.00 40.53           H  
ATOM   1033  O   THR A  69      -4.447   9.551  52.627  1.00 40.53           O  
ATOM   1034  CG2 THR A  69      -1.893  12.830  53.005  1.00 40.53           C  
ATOM   1035 HG21 THR A  69      -0.879  12.746  53.396  1.00 40.53           H  
ATOM   1036 HG22 THR A  69      -1.922  13.611  52.245  1.00 40.53           H  
ATOM   1037 HG23 THR A  69      -2.566  13.098  53.820  1.00 40.53           H  
ATOM   1038  OG1 THR A  69      -1.469  11.238  51.311  1.00 40.53           O  
ATOM   1039  HG1 THR A  69      -0.565  11.310  51.626  1.00 40.53           H  
ATOM   1040  N   CYS A  70      -2.919   7.972  53.051  1.00 37.12           N  
ATOM   1041  H   CYS A  70      -1.996   7.760  53.402  1.00 37.12           H  
ATOM   1042  CA  CYS A  70      -3.786   6.852  52.670  1.00 37.12           C  
ATOM   1043  HA  CYS A  70      -4.753   7.241  52.350  1.00 37.12           H  
ATOM   1044  C   CYS A  70      -4.092   5.952  53.878  1.00 37.12           C  
ATOM   1045  CB  CYS A  70      -3.177   6.121  51.458  1.00 37.12           C  
ATOM   1046  HB2 CYS A  70      -2.360   6.702  51.030  1.00 37.12           H  
ATOM   1047  HB3 CYS A  70      -2.786   5.148  51.757  1.00 37.12           H  
ATOM   1048  O   CYS A  70      -3.367   5.005  54.175  1.00 37.12           O  
ATOM   1049  SG  CYS A  70      -4.456   5.899  50.187  1.00 37.12           S  
ATOM   1050  HG  CYS A  70      -4.674   7.200  49.979  1.00 37.12           H  
ATOM   1051  N   THR A  71      -5.163   6.283  54.601  1.00 41.95           N  
ATOM   1052  H   THR A  71      -5.696   7.097  54.331  1.00 41.95           H  
ATOM   1053  CA  THR A  71      -5.869   5.364  55.506  1.00 41.95           C  
ATOM   1054  HA  THR A  71      -5.166   4.970  56.240  1.00 41.95           H  
ATOM   1055  C   THR A  71      -6.424   4.180  54.707  1.00 41.95           C  
ATOM   1056  CB  THR A  71      -7.007   6.101  56.243  1.00 41.95           C  
ATOM   1057  HB  THR A  71      -7.794   5.395  56.507  1.00 41.95           H  
ATOM   1058  O   THR A  71      -6.660   4.307  53.506  1.00 41.95           O  
ATOM   1059  CG2 THR A  71      -6.500   6.766  57.520  1.00 41.95           C  
ATOM   1060 HG21 THR A  71      -5.713   7.483  57.285  1.00 41.95           H  
ATOM   1061 HG22 THR A  71      -6.108   6.007  58.196  1.00 41.95           H  
ATOM   1062 HG23 THR A  71      -7.322   7.277  58.021  1.00 41.95           H  
ATOM   1063  OG1 THR A  71      -7.547   7.142  55.449  1.00 41.95           O  
ATOM   1064  HG1 THR A  71      -8.314   7.472  55.923  1.00 41.95           H  
ATOM   1065  N   ARG A  72      -6.608   3.021  55.353  1.00 48.23           N  
ATOM   1066  H   ARG A  72      -6.506   3.038  56.358  1.00 48.23           H  
ATOM   1067  CA  ARG A  72      -7.124   1.763  54.777  1.00 48.23           C  
ATOM   1068  HA  ARG A  72      -6.516   1.466  53.923  1.00 48.23           H  
ATOM   1069  C   ARG A  72      -8.566   1.929  54.261  1.00 48.23           C  
ATOM   1070  CB  ARG A  72      -7.062   0.667  55.858  1.00 48.23           C  
ATOM   1071  HB2 ARG A  72      -7.532   1.043  56.767  1.00 48.23           H  
ATOM   1072  HB3 ARG A  72      -7.644  -0.189  55.516  1.00 48.23           H  
ATOM   1073  O   ARG A  72      -9.523   1.457  54.862  1.00 48.23           O  
ATOM   1074  CG  ARG A  72      -5.653   0.156  56.182  1.00 48.23           C  
ATOM   1075  HG2 ARG A  72      -5.246  -0.353  55.308  1.00 48.23           H  
ATOM   1076  HG3 ARG A  72      -5.002   0.987  56.454  1.00 48.23           H  
ATOM   1077  CD  ARG A  72      -5.753  -0.820  57.361  1.00 48.23           C  
ATOM   1078  HD2 ARG A  72      -6.526  -1.557  57.142  1.00 48.23           H  
ATOM   1079  HD3 ARG A  72      -6.058  -0.255  58.242  1.00 48.23           H  
ATOM   1080  NE  ARG A  72      -4.481  -1.526  57.615  1.00 48.23           N  
ATOM   1081  HE  ARG A  72      -3.830  -1.573  56.845  1.00 48.23           H  
ATOM   1082  NH1 ARG A  72      -4.932  -2.153  59.779  1.00 48.23           N  
ATOM   1083 HH11 ARG A  72      -5.809  -1.654  59.726  1.00 48.23           H  
ATOM   1084 HH12 ARG A  72      -4.688  -2.654  60.621  1.00 48.23           H  
ATOM   1085  NH2 ARG A  72      -3.039  -2.827  58.809  1.00 48.23           N  
ATOM   1086 HH21 ARG A  72      -2.813  -3.326  59.657  1.00 48.23           H  
ATOM   1087 HH22 ARG A  72      -2.424  -2.881  58.010  1.00 48.23           H  
ATOM   1088  CZ  ARG A  72      -4.158  -2.161  58.729  1.00 48.23           C  
ATOM   1089  N   GLY A  73      -8.732   2.640  53.150  1.00 56.68           N  
ATOM   1090  H   GLY A  73      -7.910   3.081  52.763  1.00 56.68           H  
ATOM   1091  CA  GLY A  73     -10.036   3.006  52.612  1.00 56.68           C  
ATOM   1092  HA2 GLY A  73     -10.627   3.475  53.399  1.00 56.68           H  
ATOM   1093  HA3 GLY A  73      -9.909   3.723  51.802  1.00 56.68           H  
ATOM   1094  C   GLY A  73     -10.790   1.796  52.067  1.00 56.68           C  
ATOM   1095  O   GLY A  73     -10.260   1.031  51.258  1.00 56.68           O  
ATOM   1096  N   ARG A  74     -12.054   1.648  52.473  1.00 65.55           N  
ATOM   1097  H   ARG A  74     -12.421   2.324  53.128  1.00 65.55           H  
ATOM   1098  CA  ARG A  74     -13.008   0.771  51.787  1.00 65.55           C  
ATOM   1099  HA  ARG A  74     -12.515  -0.167  51.531  1.00 65.55           H  
ATOM   1100  C   ARG A  74     -13.409   1.440  50.470  1.00 65.55           C  
ATOM   1101  CB  ARG A  74     -14.217   0.460  52.693  1.00 65.55           C  
ATOM   1102  HB2 ARG A  74     -14.659   1.390  53.050  1.00 65.55           H  
ATOM   1103  HB3 ARG A  74     -14.962  -0.068  52.099  1.00 65.55           H  
ATOM   1104  O   ARG A  74     -13.686   2.637  50.436  1.00 65.55           O  
ATOM   1105  CG  ARG A  74     -13.832  -0.427  53.893  1.00 65.55           C  
ATOM   1106  HG2 ARG A  74     -13.158   0.115  54.556  1.00 65.55           H  
ATOM   1107  HG3 ARG A  74     -13.303  -1.301  53.513  1.00 65.55           H  
ATOM   1108  CD  ARG A  74     -15.045  -0.931  54.698  1.00 65.55           C  
ATOM   1109  HD2 ARG A  74     -14.703  -1.721  55.367  1.00 65.55           H  
ATOM   1110  HD3 ARG A  74     -15.769  -1.364  54.008  1.00 65.55           H  
ATOM   1111  NE  ARG A  74     -15.687   0.122  55.515  1.00 65.55           N  
ATOM   1112  HE  ARG A  74     -15.184   0.988  55.648  1.00 65.55           H  
ATOM   1113  NH1 ARG A  74     -17.665  -0.977  55.996  1.00 65.55           N  
ATOM   1114 HH11 ARG A  74     -17.378  -1.804  55.491  1.00 65.55           H  
ATOM   1115 HH12 ARG A  74     -18.551  -0.966  56.479  1.00 65.55           H  
ATOM   1116  NH2 ARG A  74     -17.322   1.058  56.793  1.00 65.55           N  
ATOM   1117 HH21 ARG A  74     -18.283   1.071  57.104  1.00 65.55           H  
ATOM   1118 HH22 ARG A  74     -16.706   1.798  57.097  1.00 65.55           H  
ATOM   1119  CZ  ARG A  74     -16.877   0.057  56.097  1.00 65.55           C  
ATOM   1120  N   HIS A  75     -13.445   0.698  49.373  1.00 68.25           N  
ATOM   1121  H   HIS A  75     -13.232  -0.286  49.457  1.00 68.25           H  
ATOM   1122  CA  HIS A  75     -13.876   1.188  48.068  1.00 68.25           C  
ATOM   1123  HA  HIS A  75     -14.067   2.260  48.121  1.00 68.25           H  
ATOM   1124  C   HIS A  75     -15.175   0.504  47.657  1.00 68.25           C  
ATOM   1125  CB  HIS A  75     -12.778   0.972  47.021  1.00 68.25           C  
ATOM   1126  HB2 HIS A  75     -13.163   1.266  46.045  1.00 68.25           H  
ATOM   1127  HB3 HIS A  75     -12.535  -0.090  46.975  1.00 68.25           H  
ATOM   1128  O   HIS A  75     -15.234  -0.707  47.526  1.00 68.25           O  
ATOM   1129  CG  HIS A  75     -11.518   1.755  47.287  1.00 68.25           C  
ATOM   1130  CD2 HIS A  75     -10.284   1.228  47.555  1.00 68.25           C  
ATOM   1131  HD2 HIS A  75     -10.045   0.177  47.627  1.00 68.25           H  
ATOM   1132  ND1 HIS A  75     -11.388   3.128  47.304  1.00 68.25           N  
ATOM   1133  HD1 HIS A  75     -12.129   3.811  47.236  1.00 68.25           H  
ATOM   1134  CE1 HIS A  75     -10.106   3.414  47.579  1.00 68.25           C  
ATOM   1135  HE1 HIS A  75      -9.702   4.409  47.697  1.00 68.25           H  
ATOM   1136  NE2 HIS A  75      -9.389   2.291  47.710  1.00 68.25           N  
ATOM   1137  N   LEU A  76     -16.212   1.283  47.389  1.00 73.71           N  
ATOM   1138  H   LEU A  76     -16.097   2.281  47.496  1.00 73.71           H  
ATOM   1139  CA  LEU A  76     -17.407   0.819  46.704  1.00 73.71           C  
ATOM   1140  HA  LEU A  76     -17.663  -0.180  47.055  1.00 73.71           H  
ATOM   1141  C   LEU A  76     -17.127   0.787  45.205  1.00 73.71           C  
ATOM   1142  CB  LEU A  76     -18.541   1.788  47.035  1.00 73.71           C  
ATOM   1143  HB2 LEU A  76     -18.525   1.977  48.108  1.00 73.71           H  
ATOM   1144  HB3 LEU A  76     -18.328   2.737  46.544  1.00 73.71           H  
ATOM   1145  O   LEU A  76     -16.958   1.839  44.579  1.00 73.71           O  
ATOM   1146  CG  LEU A  76     -19.948   1.338  46.631  1.00 73.71           C  
ATOM   1147  HG  LEU A  76     -19.991   1.150  45.558  1.00 73.71           H  
ATOM   1148  CD1 LEU A  76     -20.393   0.099  47.393  1.00 73.71           C  
ATOM   1149 HD11 LEU A  76     -20.215   0.230  48.460  1.00 73.71           H  
ATOM   1150 HD12 LEU A  76     -21.464  -0.035  47.241  1.00 73.71           H  
ATOM   1151 HD13 LEU A  76     -19.861  -0.782  47.034  1.00 73.71           H  
ATOM   1152  CD2 LEU A  76     -20.926   2.455  46.988  1.00 73.71           C  
ATOM   1153 HD21 LEU A  76     -20.621   3.389  46.516  1.00 73.71           H  
ATOM   1154 HD22 LEU A  76     -20.939   2.602  48.068  1.00 73.71           H  
ATOM   1155 HD23 LEU A  76     -21.930   2.186  46.659  1.00 73.71           H  
ATOM   1156  N   GLN A  77     -17.079  -0.405  44.627  1.00 76.27           N  
ATOM   1157  H   GLN A  77     -17.234  -1.225  45.196  1.00 76.27           H  
ATOM   1158  CA  GLN A  77     -17.111  -0.571  43.181  1.00 76.27           C  
ATOM   1159  HA  GLN A  77     -16.749   0.332  42.689  1.00 76.27           H  
ATOM   1160  C   GLN A  77     -18.546  -0.802  42.734  1.00 76.27           C  
ATOM   1161  CB  GLN A  77     -16.226  -1.734  42.742  1.00 76.27           C  
ATOM   1162  HB2 GLN A  77     -16.428  -1.885  41.682  1.00 76.27           H  
ATOM   1163  HB3 GLN A  77     -16.507  -2.646  43.269  1.00 76.27           H  
ATOM   1164  O   GLN A  77     -19.239  -1.641  43.300  1.00 76.27           O  
ATOM   1165  CG  GLN A  77     -14.731  -1.451  42.962  1.00 76.27           C  
ATOM   1166  HG2 GLN A  77     -14.532  -0.387  42.833  1.00 76.27           H  
ATOM   1167  HG3 GLN A  77     -14.458  -1.731  43.979  1.00 76.27           H  
ATOM   1168  CD  GLN A  77     -13.860  -2.206  41.965  1.00 76.27           C  
ATOM   1169  NE2 GLN A  77     -12.574  -2.316  42.166  1.00 76.27           N  
ATOM   1170 HE21 GLN A  77     -12.317  -3.170  41.692  1.00 76.27           H  
ATOM   1171 HE22 GLN A  77     -12.350  -2.405  43.147  1.00 76.27           H  
ATOM   1172  OE1 GLN A  77     -14.274  -2.612  40.898  1.00 76.27           O  
ATOM   1173  N   MET A  78     -18.995  -0.071  41.716  1.00 79.37           N  
ATOM   1174  H   MET A  78     -18.387   0.620  41.301  1.00 79.37           H  
ATOM   1175  CA  MET A  78     -20.346  -0.201  41.179  1.00 79.37           C  
ATOM   1176  HA  MET A  78     -20.725  -1.187  41.447  1.00 79.37           H  
ATOM   1177  C   MET A  78     -20.357  -0.116  39.654  1.00 79.37           C  
ATOM   1178  CB  MET A  78     -21.285   0.838  41.817  1.00 79.37           C  
ATOM   1179  HB2 MET A  78     -21.272   0.708  42.899  1.00 79.37           H  
ATOM   1180  HB3 MET A  78     -22.302   0.675  41.460  1.00 79.37           H  
ATOM   1181  O   MET A  78     -19.593   0.637  39.043  1.00 79.37           O  
ATOM   1182  CG  MET A  78     -20.852   2.264  41.471  1.00 79.37           C  
ATOM   1183  HG2 MET A  78     -20.885   2.370  40.387  1.00 79.37           H  
ATOM   1184  HG3 MET A  78     -19.823   2.406  41.801  1.00 79.37           H  
ATOM   1185  SD  MET A  78     -21.826   3.612  42.163  1.00 79.37           S  
ATOM   1186  CE  MET A  78     -21.486   3.377  43.917  1.00 79.37           C  
ATOM   1187  HE1 MET A  78     -22.025   2.502  44.281  1.00 79.37           H  
ATOM   1188  HE2 MET A  78     -21.814   4.264  44.459  1.00 79.37           H  
ATOM   1189  HE3 MET A  78     -20.416   3.240  44.070  1.00 79.37           H  
ATOM   1190  N   ILE A  79     -21.277  -0.852  39.045  1.00 80.34           N  
ATOM   1191  H   ILE A  79     -21.845  -1.461  39.617  1.00 80.34           H  
ATOM   1192  CA  ILE A  79     -21.646  -0.735  37.640  1.00 80.34           C  
ATOM   1193  HA  ILE A  79     -21.105   0.113  37.220  1.00 80.34           H  
ATOM   1194  C   ILE A  79     -23.135  -0.419  37.545  1.00 80.34           C  
ATOM   1195  CB  ILE A  79     -21.212  -1.981  36.846  1.00 80.34           C  
ATOM   1196  HB  ILE A  79     -20.142  -2.105  37.017  1.00 80.34           H  
ATOM   1197  O   ILE A  79     -23.954  -1.020  38.236  1.00 80.34           O  
ATOM   1198  CG1 ILE A  79     -21.400  -1.764  35.335  1.00 80.34           C  
ATOM   1199 HG12 ILE A  79     -22.463  -1.709  35.103  1.00 80.34           H  
ATOM   1200 HG13 ILE A  79     -20.933  -0.820  35.055  1.00 80.34           H  
ATOM   1201  CG2 ILE A  79     -21.920  -3.258  37.317  1.00 80.34           C  
ATOM   1202 HG21 ILE A  79     -21.820  -3.350  38.398  1.00 80.34           H  
ATOM   1203 HG22 ILE A  79     -22.977  -3.237  37.048  1.00 80.34           H  
ATOM   1204 HG23 ILE A  79     -21.442  -4.133  36.877  1.00 80.34           H  
ATOM   1205  CD1 ILE A  79     -20.753  -2.869  34.492  1.00 80.34           C  
ATOM   1206 HD11 ILE A  79     -21.302  -3.804  34.599  1.00 80.34           H  
ATOM   1207 HD12 ILE A  79     -19.722  -3.011  34.815  1.00 80.34           H  
ATOM   1208 HD13 ILE A  79     -20.764  -2.577  33.442  1.00 80.34           H  
ATOM   1209  N   LEU A  80     -23.473   0.558  36.708  1.00 80.56           N  
ATOM   1210  H   LEU A  80     -22.735   0.989  36.169  1.00 80.56           H  
ATOM   1211  CA  LEU A  80     -24.824   1.074  36.532  1.00 80.56           C  
ATOM   1212  HA  LEU A  80     -25.514   0.508  37.158  1.00 80.56           H  
ATOM   1213  C   LEU A  80     -25.247   0.909  35.078  1.00 80.56           C  
ATOM   1214  CB  LEU A  80     -24.911   2.555  36.946  1.00 80.56           C  
ATOM   1215  HB2 LEU A  80     -24.417   3.164  36.189  1.00 80.56           H  
ATOM   1216  HB3 LEU A  80     -25.964   2.835  36.941  1.00 80.56           H  
ATOM   1217  O   LEU A  80     -24.455   1.157  34.162  1.00 80.56           O  
ATOM   1218  CG  LEU A  80     -24.300   2.858  38.328  1.00 80.56           C  
ATOM   1219  HG  LEU A  80     -24.072   1.932  38.855  1.00 80.56           H  
ATOM   1220  CD1 LEU A  80     -23.014   3.682  38.199  1.00 80.56           C  
ATOM   1221 HD11 LEU A  80     -23.216   4.632  37.704  1.00 80.56           H  
ATOM   1222 HD12 LEU A  80     -22.278   3.117  37.628  1.00 80.56           H  
ATOM   1223 HD13 LEU A  80     -22.607   3.875  39.192  1.00 80.56           H  
ATOM   1224  CD2 LEU A  80     -25.264   3.641  39.199  1.00 80.56           C  
ATOM   1225 HD21 LEU A  80     -24.828   3.682  40.198  1.00 80.56           H  
ATOM   1226 HD22 LEU A  80     -26.219   3.122  39.276  1.00 80.56           H  
ATOM   1227 HD23 LEU A  80     -25.414   4.650  38.815  1.00 80.56           H  
ATOM   1228  N   TYR A  81     -26.510   0.565  34.867  1.00 78.38           N  
ATOM   1229  H   TYR A  81     -27.088   0.342  35.665  1.00 78.38           H  
ATOM   1230  CA  TYR A  81     -27.138   0.539  33.561  1.00 78.38           C  
ATOM   1231  HA  TYR A  81     -26.485   1.060  32.861  1.00 78.38           H  
ATOM   1232  C   TYR A  81     -28.471   1.277  33.570  1.00 78.38           C  
ATOM   1233  CB  TYR A  81     -27.265  -0.894  33.048  1.00 78.38           C  
ATOM   1234  HB2 TYR A  81     -27.588  -1.546  33.859  1.00 78.38           H  
ATOM   1235  HB3 TYR A  81     -26.270  -1.239  32.766  1.00 78.38           H  
ATOM   1236  O   TYR A  81     -29.285   1.136  34.481  1.00 78.38           O  
ATOM   1237  CG  TYR A  81     -28.190  -1.054  31.859  1.00 78.38           C  
ATOM   1238  CD1 TYR A  81     -29.560  -1.334  32.034  1.00 78.38           C  
ATOM   1239  HD1 TYR A  81     -29.964  -1.451  33.029  1.00 78.38           H  
ATOM   1240  CD2 TYR A  81     -27.667  -0.879  30.567  1.00 78.38           C  
ATOM   1241  HD2 TYR A  81     -26.622  -0.633  30.454  1.00 78.38           H  
ATOM   1242  CE1 TYR A  81     -30.405  -1.455  30.913  1.00 78.38           C  
ATOM   1243  HE1 TYR A  81     -31.455  -1.668  31.048  1.00 78.38           H  
ATOM   1244  CE2 TYR A  81     -28.495  -1.038  29.443  1.00 78.38           C  
ATOM   1245  HE2 TYR A  81     -28.075  -0.931  28.453  1.00 78.38           H  
ATOM   1246  OH  TYR A  81     -30.640  -1.520  28.516  1.00 78.38           O  
ATOM   1247  HH  TYR A  81     -30.095  -1.536  27.726  1.00 78.38           H  
ATOM   1248  CZ  TYR A  81     -29.865  -1.330  29.616  1.00 78.38           C  
ATOM   1249  N   ARG A  82     -28.689   2.045  32.503  1.00 76.85           N  
ATOM   1250  H   ARG A  82     -27.948   2.112  31.819  1.00 76.85           H  
ATOM   1251  CA  ARG A  82     -29.963   2.684  32.198  1.00 76.85           C  
ATOM   1252  HA  ARG A  82     -30.726   2.219  32.822  1.00 76.85           H  
ATOM   1253  C   ARG A  82     -30.335   2.445  30.737  1.00 76.85           C  
ATOM   1254  CB  ARG A  82     -29.876   4.163  32.572  1.00 76.85           C  
ATOM   1255  HB2 ARG A  82     -29.427   4.239  33.562  1.00 76.85           H  
ATOM   1256  HB3 ARG A  82     -29.231   4.664  31.850  1.00 76.85           H  
ATOM   1257  O   ARG A  82     -29.515   2.635  29.834  1.00 76.85           O  
ATOM   1258  CG  ARG A  82     -31.240   4.856  32.620  1.00 76.85           C  
ATOM   1259  HG2 ARG A  82     -31.867   4.335  33.343  1.00 76.85           H  
ATOM   1260  HG3 ARG A  82     -31.721   4.810  31.643  1.00 76.85           H  
ATOM   1261  CD  ARG A  82     -31.044   6.319  33.033  1.00 76.85           C  
ATOM   1262  HD2 ARG A  82     -30.458   6.342  33.952  1.00 76.85           H  
ATOM   1263  HD3 ARG A  82     -30.486   6.817  32.240  1.00 76.85           H  
ATOM   1264  NE  ARG A  82     -32.318   7.001  33.298  1.00 76.85           N  
ATOM   1265  HE  ARG A  82     -32.952   6.480  33.886  1.00 76.85           H  
ATOM   1266  NH1 ARG A  82     -31.780   9.045  32.406  1.00 76.85           N  
ATOM   1267 HH11 ARG A  82     -32.095   9.957  32.108  1.00 76.85           H  
ATOM   1268 HH12 ARG A  82     -30.967   8.594  32.014  1.00 76.85           H  
ATOM   1269  NH2 ARG A  82     -33.771   8.758  33.360  1.00 76.85           N  
ATOM   1270 HH21 ARG A  82     -34.003   9.731  33.219  1.00 76.85           H  
ATOM   1271 HH22 ARG A  82     -34.386   8.190  33.925  1.00 76.85           H  
ATOM   1272  CZ  ARG A  82     -32.616   8.259  33.028  1.00 76.85           C  
ATOM   1273  N   ALA A  83     -31.575   2.045  30.485  1.00 66.60           N  
ATOM   1274  H   ALA A  83     -32.175   1.885  31.281  1.00 66.60           H  
ATOM   1275  CA  ALA A  83     -32.133   1.810  29.160  1.00 66.60           C  
ATOM   1276  HA  ALA A  83     -31.533   1.057  28.650  1.00 66.60           H  
ATOM   1277  C   ALA A  83     -32.114   3.096  28.320  1.00 66.60           C  
ATOM   1278  CB  ALA A  83     -33.557   1.271  29.342  1.00 66.60           C  
ATOM   1279  HB1 ALA A  83     -34.168   1.986  29.894  1.00 66.60           H  
ATOM   1280  HB2 ALA A  83     -34.015   1.079  28.372  1.00 66.60           H  
ATOM   1281  HB3 ALA A  83     -33.529   0.342  29.911  1.00 66.60           H  
ATOM   1282  O   ALA A  83     -31.773   3.076  27.131  1.00 66.60           O  
ATOM   1283  N   SER A  84     -32.412   4.227  28.964  1.00 69.79           N  
ATOM   1284  H   SER A  84     -32.627   4.142  29.947  1.00 69.79           H  
ATOM   1285  CA  SER A  84     -32.204   5.563  28.407  1.00 69.79           C  
ATOM   1286  HA  SER A  84     -32.356   5.502  27.329  1.00 69.79           H  
ATOM   1287  C   SER A  84     -30.769   6.043  28.643  1.00 69.79           C  
ATOM   1288  CB  SER A  84     -33.243   6.554  28.938  1.00 69.79           C  
ATOM   1289  HB2 SER A  84     -33.133   7.498  28.404  1.00 69.79           H  
ATOM   1290  HB3 SER A  84     -34.245   6.168  28.750  1.00 69.79           H  
ATOM   1291  O   SER A  84     -30.122   5.691  29.625  1.00 69.79           O  
ATOM   1292  OG  SER A  84     -33.081   6.795  30.317  1.00 69.79           O  
ATOM   1293  HG  SER A  84     -33.539   6.109  30.809  1.00 69.79           H  
ATOM   1294  N   ALA A  85     -30.239   6.854  27.729  1.00 64.27           N  
ATOM   1295  H   ALA A  85     -30.807   7.171  26.957  1.00 64.27           H  
ATOM   1296  CA  ALA A  85     -28.861   7.314  27.835  1.00 64.27           C  
ATOM   1297  HA  ALA A  85     -28.209   6.440  27.847  1.00 64.27           H  
ATOM   1298  C   ALA A  85     -28.605   8.114  29.126  1.00 64.27           C  
ATOM   1299  CB  ALA A  85     -28.530   8.145  26.606  1.00 64.27           C  
ATOM   1300  HB1 ALA A  85     -29.215   8.988  26.522  1.00 64.27           H  
ATOM   1301  HB2 ALA A  85     -27.516   8.520  26.746  1.00 64.27           H  
ATOM   1302  HB3 ALA A  85     -28.588   7.525  25.711  1.00 64.27           H  
ATOM   1303  O   ALA A  85     -29.249   9.136  29.384  1.00 64.27           O  
ATOM   1304  N   CYS A  86     -27.611   7.688  29.902  1.00 64.47           N  
ATOM   1305  H   CYS A  86     -27.115   6.846  29.646  1.00 64.47           H  
ATOM   1306  CA  CYS A  86     -27.139   8.404  31.078  1.00 64.47           C  
ATOM   1307  HA  CYS A  86     -27.994   8.848  31.587  1.00 64.47           H  
ATOM   1308  C   CYS A  86     -26.188   9.534  30.672  1.00 64.47           C  
ATOM   1309  CB  CYS A  86     -26.476   7.419  32.047  1.00 64.47           C  
ATOM   1310  HB2 CYS A  86     -25.971   6.632  31.488  1.00 64.47           H  
ATOM   1311  HB3 CYS A  86     -25.757   7.931  32.686  1.00 64.47           H  
ATOM   1312  O   CYS A  86     -25.247   9.345  29.898  1.00 64.47           O  
ATOM   1313  SG  CYS A  86     -27.735   6.660  33.084  1.00 64.47           S  
ATOM   1314  HG  CYS A  86     -26.964   5.760  33.701  1.00 64.47           H  
ATOM   1315  N   ARG A  87     -26.419  10.725  31.234  1.00 66.42           N  
ATOM   1316  H   ARG A  87     -27.185  10.779  31.889  1.00 66.42           H  
ATOM   1317  CA  ARG A  87     -25.478  11.852  31.173  1.00 66.42           C  
ATOM   1318  HA  ARG A  87     -24.834  11.730  30.302  1.00 66.42           H  
ATOM   1319  C   ARG A  87     -24.585  11.824  32.412  1.00 66.42           C  
ATOM   1320  CB  ARG A  87     -26.234  13.189  31.052  1.00 66.42           C  
ATOM   1321  HB2 ARG A  87     -26.922  13.288  31.892  1.00 66.42           H  
ATOM   1322  HB3 ARG A  87     -25.511  14.003  31.108  1.00 66.42           H  
ATOM   1323  O   ARG A  87     -25.049  11.467  33.493  1.00 66.42           O  
ATOM   1324  CG  ARG A  87     -27.017  13.325  29.735  1.00 66.42           C  
ATOM   1325  HG2 ARG A  87     -27.779  12.547  29.682  1.00 66.42           H  
ATOM   1326  HG3 ARG A  87     -26.334  13.206  28.894  1.00 66.42           H  
ATOM   1327  CD  ARG A  87     -27.696  14.700  29.647  1.00 66.42           C  
ATOM   1328  HD2 ARG A  87     -26.927  15.473  29.670  1.00 66.42           H  
ATOM   1329  HD3 ARG A  87     -28.345  14.823  30.515  1.00 66.42           H  
ATOM   1330  NE  ARG A  87     -28.501  14.841  28.417  1.00 66.42           N  
ATOM   1331  HE  ARG A  87     -28.560  14.030  27.817  1.00 66.42           H  
ATOM   1332  NH1 ARG A  87     -29.200  17.012  28.731  1.00 66.42           N  
ATOM   1333 HH11 ARG A  87     -29.746  17.803  28.421  1.00 66.42           H  
ATOM   1334 HH12 ARG A  87     -28.670  17.064  29.590  1.00 66.42           H  
ATOM   1335  NH2 ARG A  87     -29.886  15.889  26.936  1.00 66.42           N  
ATOM   1336 HH21 ARG A  87     -29.923  15.060  26.360  1.00 66.42           H  
ATOM   1337 HH22 ARG A  87     -30.420  16.699  26.655  1.00 66.42           H  
ATOM   1338  CZ  ARG A  87     -29.187  15.908  28.036  1.00 66.42           C  
ATOM   1339  N   LYS A  88     -23.350  12.320  32.291  1.00 67.00           N  
ATOM   1340  H   LYS A  88     -23.023  12.533  31.360  1.00 67.00           H  
ATOM   1341  CA  LYS A  88     -22.404  12.472  33.417  1.00 67.00           C  
ATOM   1342  HA  LYS A  88     -22.116  11.480  33.767  1.00 67.00           H  
ATOM   1343  C   LYS A  88     -23.015  13.201  34.623  1.00 67.00           C  
ATOM   1344  CB  LYS A  88     -21.155  13.214  32.906  1.00 67.00           C  
ATOM   1345  HB2 LYS A  88     -21.410  14.250  32.686  1.00 67.00           H  
ATOM   1346  HB3 LYS A  88     -20.817  12.745  31.982  1.00 67.00           H  
ATOM   1347  O   LYS A  88     -22.705  12.889  35.766  1.00 67.00           O  
ATOM   1348  CG  LYS A  88     -19.997  13.178  33.916  1.00 67.00           C  
ATOM   1349  HG2 LYS A  88     -20.287  13.699  34.829  1.00 67.00           H  
ATOM   1350  HG3 LYS A  88     -19.773  12.140  34.161  1.00 67.00           H  
ATOM   1351  CD  LYS A  88     -18.734  13.841  33.348  1.00 67.00           C  
ATOM   1352  HD2 LYS A  88     -18.936  14.892  33.137  1.00 67.00           H  
ATOM   1353  HD3 LYS A  88     -18.451  13.336  32.424  1.00 67.00           H  
ATOM   1354  CE  LYS A  88     -17.589  13.723  34.364  1.00 67.00           C  
ATOM   1355  HE2 LYS A  88     -17.468  12.672  34.624  1.00 67.00           H  
ATOM   1356  HE3 LYS A  88     -17.867  14.251  35.277  1.00 67.00           H  
ATOM   1357  NZ  LYS A  88     -16.307  14.250  33.831  1.00 67.00           N  
ATOM   1358  HZ1 LYS A  88     -15.573  14.115  34.512  1.00 67.00           H  
ATOM   1359  HZ2 LYS A  88     -16.036  13.741  33.002  1.00 67.00           H  
ATOM   1360  HZ3 LYS A  88     -16.371  15.233  33.609  1.00 67.00           H  
ATOM   1361  N   THR A  89     -23.912  14.155  34.371  1.00 70.94           N  
ATOM   1362  H   THR A  89     -24.157  14.342  33.409  1.00 70.94           H  
ATOM   1363  CA  THR A  89     -24.628  14.911  35.407  1.00 70.94           C  
ATOM   1364  HA  THR A  89     -23.904  15.348  36.094  1.00 70.94           H  
ATOM   1365  C   THR A  89     -25.568  14.049  36.245  1.00 70.94           C  
ATOM   1366  CB  THR A  89     -25.448  16.044  34.776  1.00 70.94           C  
ATOM   1367  HB  THR A  89     -26.104  16.476  35.532  1.00 70.94           H  
ATOM   1368  O   THR A  89     -25.670  14.282  37.444  1.00 70.94           O  
ATOM   1369  CG2 THR A  89     -24.555  17.148  34.214  1.00 70.94           C  
ATOM   1370 HG21 THR A  89     -23.932  17.554  35.011  1.00 70.94           H  
ATOM   1371 HG22 THR A  89     -25.170  17.953  33.812  1.00 70.94           H  
ATOM   1372 HG23 THR A  89     -23.913  16.758  33.424  1.00 70.94           H  
ATOM   1373  OG1 THR A  89     -26.224  15.564  33.697  1.00 70.94           O  
ATOM   1374  HG1 THR A  89     -26.864  16.250  33.494  1.00 70.94           H  
ATOM   1375  N   LEU A  90     -26.231  13.054  35.647  1.00 73.01           N  
ATOM   1376  H   LEU A  90     -26.035  12.854  34.677  1.00 73.01           H  
ATOM   1377  CA  LEU A  90     -27.108  12.129  36.367  1.00 73.01           C  
ATOM   1378  HA  LEU A  90     -27.772  12.699  37.016  1.00 73.01           H  
ATOM   1379  C   LEU A  90     -26.285  11.215  37.274  1.00 73.01           C  
ATOM   1380  CB  LEU A  90     -27.973  11.367  35.348  1.00 73.01           C  
ATOM   1381  HB2 LEU A  90     -28.510  12.117  34.768  1.00 73.01           H  
ATOM   1382  HB3 LEU A  90     -27.338  10.808  34.660  1.00 73.01           H  
ATOM   1383  O   LEU A  90     -26.583  11.105  38.455  1.00 73.01           O  
ATOM   1384  CG  LEU A  90     -29.002  10.406  35.986  1.00 73.01           C  
ATOM   1385  HG  LEU A  90     -29.339  10.805  36.943  1.00 73.01           H  
ATOM   1386  CD1 LEU A  90     -30.209  10.298  35.057  1.00 73.01           C  
ATOM   1387 HD11 LEU A  90     -30.693  11.269  34.953  1.00 73.01           H  
ATOM   1388 HD12 LEU A  90     -30.931   9.605  35.489  1.00 73.01           H  
ATOM   1389 HD13 LEU A  90     -29.890   9.921  34.085  1.00 73.01           H  
ATOM   1390  CD2 LEU A  90     -28.437   8.997  36.179  1.00 73.01           C  
ATOM   1391 HD21 LEU A  90     -28.015   8.614  35.250  1.00 73.01           H  
ATOM   1392 HD22 LEU A  90     -27.677   8.988  36.961  1.00 73.01           H  
ATOM   1393 HD23 LEU A  90     -29.231   8.323  36.501  1.00 73.01           H  
ATOM   1394  N   ILE A  91     -25.189  10.659  36.754  1.00 71.28           N  
ATOM   1395  H   ILE A  91     -25.012  10.775  35.766  1.00 71.28           H  
ATOM   1396  CA  ILE A  91     -24.282   9.808  37.536  1.00 71.28           C  
ATOM   1397  HA  ILE A  91     -24.864   9.017  38.010  1.00 71.28           H  
ATOM   1398  C   ILE A  91     -23.624  10.597  38.669  1.00 71.28           C  
ATOM   1399  CB  ILE A  91     -23.243   9.155  36.607  1.00 71.28           C  
ATOM   1400  HB  ILE A  91     -22.691   9.946  36.099  1.00 71.28           H  
ATOM   1401  O   ILE A  91     -23.565  10.127  39.796  1.00 71.28           O  
ATOM   1402  CG1 ILE A  91     -23.929   8.301  35.519  1.00 71.28           C  
ATOM   1403 HG12 ILE A  91     -24.546   8.935  34.883  1.00 71.28           H  
ATOM   1404 HG13 ILE A  91     -23.141   7.893  34.885  1.00 71.28           H  
ATOM   1405  CG2 ILE A  91     -22.221   8.317  37.393  1.00 71.28           C  
ATOM   1406 HG21 ILE A  91     -22.727   7.600  38.040  1.00 71.28           H  
ATOM   1407 HG22 ILE A  91     -21.591   8.956  38.012  1.00 71.28           H  
ATOM   1408 HG23 ILE A  91     -21.576   7.771  36.705  1.00 71.28           H  
ATOM   1409  CD1 ILE A  91     -24.783   7.124  36.011  1.00 71.28           C  
ATOM   1410 HD11 ILE A  91     -24.184   6.445  36.617  1.00 71.28           H  
ATOM   1411 HD12 ILE A  91     -25.633   7.481  36.593  1.00 71.28           H  
ATOM   1412 HD13 ILE A  91     -25.161   6.573  35.150  1.00 71.28           H  
ATOM   1413  N   SER A  92     -23.210  11.842  38.424  1.00 70.18           N  
ATOM   1414  H   SER A  92     -23.229  12.181  37.473  1.00 70.18           H  
ATOM   1415  CA  SER A  92     -22.672  12.698  39.486  1.00 70.18           C  
ATOM   1416  HA  SER A  92     -21.820  12.188  39.936  1.00 70.18           H  
ATOM   1417  C   SER A  92     -23.687  12.963  40.605  1.00 70.18           C  
ATOM   1418  CB  SER A  92     -22.188  14.018  38.889  1.00 70.18           C  
ATOM   1419  HB2 SER A  92     -23.012  14.516  38.378  1.00 70.18           H  
ATOM   1420  HB3 SER A  92     -21.398  13.812  38.166  1.00 70.18           H  
ATOM   1421  O   SER A  92     -23.300  12.990  41.771  1.00 70.18           O  
ATOM   1422  OG  SER A  92     -21.683  14.868  39.900  1.00 70.18           O  
ATOM   1423  HG  SER A  92     -21.273  14.315  40.570  1.00 70.18           H  
ATOM   1424  N   LYS A  93     -24.972  13.142  40.273  1.00 76.26           N  
ATOM   1425  H   LYS A  93     -25.230  13.083  39.298  1.00 76.26           H  
ATOM   1426  CA  LYS A  93     -26.044  13.292  41.265  1.00 76.26           C  
ATOM   1427  HA  LYS A  93     -25.752  14.025  42.018  1.00 76.26           H  
ATOM   1428  C   LYS A  93     -26.303  11.993  42.031  1.00 76.26           C  
ATOM   1429  CB  LYS A  93     -27.328  13.758  40.580  1.00 76.26           C  
ATOM   1430  HB2 LYS A  93     -27.534  13.133  39.712  1.00 76.26           H  
ATOM   1431  HB3 LYS A  93     -28.138  13.619  41.295  1.00 76.26           H  
ATOM   1432  O   LYS A  93     -26.401  12.041  43.252  1.00 76.26           O  
ATOM   1433  CG  LYS A  93     -27.333  15.236  40.178  1.00 76.26           C  
ATOM   1434  HG2 LYS A  93     -27.229  15.850  41.072  1.00 76.26           H  
ATOM   1435  HG3 LYS A  93     -26.509  15.455  39.500  1.00 76.26           H  
ATOM   1436  CD  LYS A  93     -28.675  15.539  39.501  1.00 76.26           C  
ATOM   1437  HD2 LYS A  93     -28.778  14.917  38.612  1.00 76.26           H  
ATOM   1438  HD3 LYS A  93     -29.475  15.287  40.198  1.00 76.26           H  
ATOM   1439  CE  LYS A  93     -28.789  17.014  39.114  1.00 76.26           C  
ATOM   1440  HE2 LYS A  93     -28.533  17.615  39.987  1.00 76.26           H  
ATOM   1441  HE3 LYS A  93     -28.067  17.232  38.327  1.00 76.26           H  
ATOM   1442  NZ  LYS A  93     -30.171  17.336  38.676  1.00 76.26           N  
ATOM   1443  HZ1 LYS A  93     -30.451  16.767  37.890  1.00 76.26           H  
ATOM   1444  HZ2 LYS A  93     -30.819  17.140  39.427  1.00 76.26           H  
ATOM   1445  HZ3 LYS A  93     -30.270  18.313  38.442  1.00 76.26           H  
ATOM   1446  N   PHE A  94     -26.334  10.859  41.334  1.00 78.39           N  
ATOM   1447  H   PHE A  94     -26.301  10.911  40.326  1.00 78.39           H  
ATOM   1448  CA  PHE A  94     -26.430   9.531  41.939  1.00 78.39           C  
ATOM   1449  HA  PHE A  94     -27.374   9.445  42.477  1.00 78.39           H  
ATOM   1450  C   PHE A  94     -25.304   9.301  42.964  1.00 78.39           C  
ATOM   1451  CB  PHE A  94     -26.425   8.485  40.813  1.00 78.39           C  
ATOM   1452  HB2 PHE A  94     -27.320   8.616  40.205  1.00 78.39           H  
ATOM   1453  HB3 PHE A  94     -25.562   8.642  40.166  1.00 78.39           H  
ATOM   1454  O   PHE A  94     -25.571   8.996  44.123  1.00 78.39           O  
ATOM   1455  CG  PHE A  94     -26.376   7.063  41.318  1.00 78.39           C  
ATOM   1456  CD1 PHE A  94     -25.135   6.465  41.601  1.00 78.39           C  
ATOM   1457  HD1 PHE A  94     -24.211   6.993  41.419  1.00 78.39           H  
ATOM   1458  CD2 PHE A  94     -27.567   6.360  41.570  1.00 78.39           C  
ATOM   1459  HD2 PHE A  94     -28.527   6.812  41.367  1.00 78.39           H  
ATOM   1460  CE1 PHE A  94     -25.097   5.185  42.170  1.00 78.39           C  
ATOM   1461  HE1 PHE A  94     -24.152   4.735  42.435  1.00 78.39           H  
ATOM   1462  CE2 PHE A  94     -27.517   5.055  42.088  1.00 78.39           C  
ATOM   1463  HE2 PHE A  94     -28.425   4.502  42.275  1.00 78.39           H  
ATOM   1464  CZ  PHE A  94     -26.282   4.469  42.391  1.00 78.39           C  
ATOM   1465  HZ  PHE A  94     -26.246   3.471  42.801  1.00 78.39           H  
ATOM   1466  N   LEU A  95     -24.046   9.561  42.585  1.00 73.76           N  
ATOM   1467  H   LEU A  95     -23.884   9.797  41.617  1.00 73.76           H  
ATOM   1468  CA  LEU A  95     -22.882   9.358  43.459  1.00 73.76           C  
ATOM   1469  HA  LEU A  95     -22.895   8.329  43.819  1.00 73.76           H  
ATOM   1470  C   LEU A  95     -22.906  10.240  44.718  1.00 73.76           C  
ATOM   1471  CB  LEU A  95     -21.588   9.602  42.660  1.00 73.76           C  
ATOM   1472  HB2 LEU A  95     -21.639  10.597  42.218  1.00 73.76           H  
ATOM   1473  HB3 LEU A  95     -20.749   9.590  43.356  1.00 73.76           H  
ATOM   1474  O   LEU A  95     -22.428   9.812  45.765  1.00 73.76           O  
ATOM   1475  CG  LEU A  95     -21.297   8.573  41.551  1.00 73.76           C  
ATOM   1476  HG  LEU A  95     -22.146   8.496  40.872  1.00 73.76           H  
ATOM   1477  CD1 LEU A  95     -20.070   9.026  40.755  1.00 73.76           C  
ATOM   1478 HD11 LEU A  95     -19.861   8.301  39.968  1.00 73.76           H  
ATOM   1479 HD12 LEU A  95     -20.266   9.995  40.297  1.00 73.76           H  
ATOM   1480 HD13 LEU A  95     -19.202   9.102  41.411  1.00 73.76           H  
ATOM   1481  CD2 LEU A  95     -21.023   7.179  42.094  1.00 73.76           C  
ATOM   1482 HD21 LEU A  95     -21.861   6.816  42.689  1.00 73.76           H  
ATOM   1483 HD22 LEU A  95     -20.879   6.486  41.265  1.00 73.76           H  
ATOM   1484 HD23 LEU A  95     -20.120   7.206  42.705  1.00 73.76           H  
ATOM   1485  N   ARG A  96     -23.493  11.443  44.647  1.00 72.77           N  
ATOM   1486  H   ARG A  96     -23.891  11.720  43.761  1.00 72.77           H  
ATOM   1487  CA  ARG A  96     -23.669  12.319  45.820  1.00 72.77           C  
ATOM   1488  HA  ARG A  96     -22.722  12.406  46.353  1.00 72.77           H  
ATOM   1489  C   ARG A  96     -24.644  11.752  46.851  1.00 72.77           C  
ATOM   1490  CB  ARG A  96     -24.151  13.711  45.394  1.00 72.77           C  
ATOM   1491  HB2 ARG A  96     -24.516  14.238  46.276  1.00 72.77           H  
ATOM   1492  HB3 ARG A  96     -24.980  13.613  44.694  1.00 72.77           H  
ATOM   1493  O   ARG A  96     -24.450  12.001  48.034  1.00 72.77           O  
ATOM   1494  CG  ARG A  96     -23.036  14.552  44.773  1.00 72.77           C  
ATOM   1495  HG2 ARG A  96     -22.609  14.030  43.917  1.00 72.77           H  
ATOM   1496  HG3 ARG A  96     -22.257  14.718  45.516  1.00 72.77           H  
ATOM   1497  CD  ARG A  96     -23.613  15.897  44.326  1.00 72.77           C  
ATOM   1498  HD2 ARG A  96     -24.013  16.400  45.207  1.00 72.77           H  
ATOM   1499  HD3 ARG A  96     -24.426  15.714  43.624  1.00 72.77           H  
ATOM   1500  NE  ARG A  96     -22.589  16.736  43.678  1.00 72.77           N  
ATOM   1501  HE  ARG A  96     -21.778  16.249  43.324  1.00 72.77           H  
ATOM   1502  NH1 ARG A  96     -23.610  18.766  44.012  1.00 72.77           N  
ATOM   1503 HH11 ARG A  96     -24.331  18.295  44.540  1.00 72.77           H  
ATOM   1504 HH12 ARG A  96     -23.584  19.776  43.987  1.00 72.77           H  
ATOM   1505  NH2 ARG A  96     -21.641  18.677  42.963  1.00 72.77           N  
ATOM   1506 HH21 ARG A  96     -20.833  18.155  42.657  1.00 72.77           H  
ATOM   1507 HH22 ARG A  96     -21.638  19.686  42.925  1.00 72.77           H  
ATOM   1508  CZ  ARG A  96     -22.620  18.051  43.553  1.00 72.77           C  
ATOM   1509  N   ILE A  97     -25.673  11.015  46.422  1.00 72.88           N  
ATOM   1510  H   ILE A  97     -25.764  10.829  45.434  1.00 72.88           H  
ATOM   1511  CA  ILE A  97     -26.602  10.349  47.351  1.00 72.88           C  
ATOM   1512  HA  ILE A  97     -26.846  11.038  48.160  1.00 72.88           H  
ATOM   1513  C   ILE A  97     -25.920   9.144  47.998  1.00 72.88           C  
ATOM   1514  CB  ILE A  97     -27.925   9.952  46.656  1.00 72.88           C  
ATOM   1515  HB  ILE A  97     -27.705   9.290  45.818  1.00 72.88           H  
ATOM   1516  O   ILE A  97     -26.004   8.961  49.212  1.00 72.88           O  
ATOM   1517  CG1 ILE A  97     -28.624  11.218  46.106  1.00 72.88           C  
ATOM   1518 HG12 ILE A  97     -28.617  11.997  46.868  1.00 72.88           H  
ATOM   1519 HG13 ILE A  97     -28.060  11.580  45.247  1.00 72.88           H  
ATOM   1520  CG2 ILE A  97     -28.827   9.183  47.642  1.00 72.88           C  
ATOM   1521 HG21 ILE A  97     -29.769   8.893  47.176  1.00 72.88           H  
ATOM   1522 HG22 ILE A  97     -29.045   9.796  48.517  1.00 72.88           H  
ATOM   1523 HG23 ILE A  97     -28.355   8.255  47.964  1.00 72.88           H  
ATOM   1524  CD1 ILE A  97     -30.078  11.007  45.665  1.00 72.88           C  
ATOM   1525 HD11 ILE A  97     -30.725  10.953  46.540  1.00 72.88           H  
ATOM   1526 HD12 ILE A  97     -30.178  10.075  45.108  1.00 72.88           H  
ATOM   1527 HD13 ILE A  97     -30.406  11.850  45.057  1.00 72.88           H  
ATOM   1528  N   VAL A  98     -25.192   8.355  47.202  1.00 69.56           N  
ATOM   1529  H   VAL A  98     -25.206   8.531  46.207  1.00 69.56           H  
ATOM   1530  CA  VAL A  98     -24.481   7.172  47.703  1.00 69.56           C  
ATOM   1531  HA  VAL A  98     -25.196   6.550  48.242  1.00 69.56           H  
ATOM   1532  C   VAL A  98     -23.393   7.556  48.710  1.00 69.56           C  
ATOM   1533  CB  VAL A  98     -23.919   6.337  46.540  1.00 69.56           C  
ATOM   1534  HB  VAL A  98     -23.233   6.940  45.946  1.00 69.56           H  
ATOM   1535  O   VAL A  98     -23.226   6.868  49.718  1.00 69.56           O  
ATOM   1536  CG1 VAL A  98     -23.172   5.108  47.067  1.00 69.56           C  
ATOM   1537 HG11 VAL A  98     -22.229   5.405  47.528  1.00 69.56           H  
ATOM   1538 HG12 VAL A  98     -23.782   4.591  47.807  1.00 69.56           H  
ATOM   1539 HG13 VAL A  98     -22.962   4.415  46.253  1.00 69.56           H  
ATOM   1540  CG2 VAL A  98     -25.056   5.843  45.639  1.00 69.56           C  
ATOM   1541 HG21 VAL A  98     -25.558   6.676  45.146  1.00 69.56           H  
ATOM   1542 HG22 VAL A  98     -25.790   5.299  46.234  1.00 69.56           H  
ATOM   1543 HG23 VAL A  98     -24.661   5.178  44.871  1.00 69.56           H  
ATOM   1544  N   GLN A  99     -22.699   8.681  48.500  1.00 68.04           N  
ATOM   1545  H   GLN A  99     -22.839   9.188  47.638  1.00 68.04           H  
ATOM   1546  CA  GLN A  99     -21.731   9.199  49.463  1.00 68.04           C  
ATOM   1547  HA  GLN A  99     -21.945   8.744  50.430  1.00 68.04           H  
ATOM   1548  C   GLN A  99     -21.810  10.731  49.641  1.00 68.04           C  
ATOM   1549  CB  GLN A  99     -20.328   8.721  49.078  1.00 68.04           C  
ATOM   1550  HB2 GLN A  99     -19.934   9.314  48.253  1.00 68.04           H  
ATOM   1551  HB3 GLN A  99     -20.363   7.674  48.777  1.00 68.04           H  
ATOM   1552  O   GLN A  99     -21.117  11.477  48.946  1.00 68.04           O  
ATOM   1553  CG  GLN A  99     -19.438   8.837  50.319  1.00 68.04           C  
ATOM   1554  HG2 GLN A  99     -19.786   8.128  51.071  1.00 68.04           H  
ATOM   1555  HG3 GLN A  99     -19.510   9.839  50.740  1.00 68.04           H  
ATOM   1556  CD  GLN A  99     -17.978   8.557  50.043  1.00 68.04           C  
ATOM   1557  NE2 GLN A  99     -17.179   8.525  51.078  1.00 68.04           N  
ATOM   1558 HE21 GLN A  99     -17.509   8.672  52.021  1.00 68.04           H  
ATOM   1559 HE22 GLN A  99     -16.238   8.224  50.865  1.00 68.04           H  
ATOM   1560  OE1 GLN A  99     -17.520   8.430  48.924  1.00 68.04           O  
ATOM   1561  N   PRO A 100     -22.570  11.215  50.642  1.00 58.81           N  
ATOM   1562  CA  PRO A 100     -22.742  12.650  50.904  1.00 58.81           C  
ATOM   1563  HA  PRO A 100     -23.115  13.127  49.998  1.00 58.81           H  
ATOM   1564  C   PRO A 100     -21.460  13.373  51.350  1.00 58.81           C  
ATOM   1565  CB  PRO A 100     -23.817  12.735  51.997  1.00 58.81           C  
ATOM   1566  HB2 PRO A 100     -24.480  13.586  51.839  1.00 58.81           H  
ATOM   1567  HB3 PRO A 100     -23.351  12.803  52.980  1.00 58.81           H  
ATOM   1568  O   PRO A 100     -21.320  14.574  51.135  1.00 58.81           O  
ATOM   1569  CG  PRO A 100     -24.569  11.411  51.895  1.00 58.81           C  
ATOM   1570  HG2 PRO A 100     -25.018  11.121  52.845  1.00 58.81           H  
ATOM   1571  HG3 PRO A 100     -25.329  11.482  51.116  1.00 58.81           H  
ATOM   1572  CD  PRO A 100     -23.489  10.435  51.457  1.00 58.81           C  
ATOM   1573  HD2 PRO A 100     -22.964  10.045  52.330  1.00 58.81           H  
ATOM   1574  HD3 PRO A 100     -23.947   9.622  50.894  1.00 58.81           H  
ATOM   1575  N   HIS A 101     -20.524  12.641  51.966  1.00 54.87           N  
ATOM   1576  H   HIS A 101     -20.737  11.666  52.121  1.00 54.87           H  
ATOM   1577  CA  HIS A 101     -19.303  13.177  52.586  1.00 54.87           C  
ATOM   1578  HA  HIS A 101     -19.353  14.265  52.576  1.00 54.87           H  
ATOM   1579  C   HIS A 101     -18.014  12.812  51.827  1.00 54.87           C  
ATOM   1580  CB  HIS A 101     -19.263  12.733  54.059  1.00 54.87           C  
ATOM   1581  HB2 HIS A 101     -18.373  13.144  54.534  1.00 54.87           H  
ATOM   1582  HB3 HIS A 101     -19.200  11.646  54.110  1.00 54.87           H  
ATOM   1583  O   HIS A 101     -16.915  13.017  52.334  1.00 54.87           O  
ATOM   1584  CG  HIS A 101     -20.466  13.202  54.838  1.00 54.87           C  
ATOM   1585  CD2 HIS A 101     -21.480  12.427  55.335  1.00 54.87           C  
ATOM   1586  HD2 HIS A 101     -21.550  11.351  55.272  1.00 54.87           H  
ATOM   1587  ND1 HIS A 101     -20.775  14.509  55.135  1.00 54.87           N  
ATOM   1588  HD1 HIS A 101     -20.211  15.320  54.920  1.00 54.87           H  
ATOM   1589  CE1 HIS A 101     -21.946  14.523  55.792  1.00 54.87           C  
ATOM   1590  HE1 HIS A 101     -22.443  15.406  56.165  1.00 54.87           H  
ATOM   1591  NE2 HIS A 101     -22.421  13.276  55.921  1.00 54.87           N  
ATOM   1592  N   GLY A 102     -18.144  12.238  50.625  1.00 50.97           N  
ATOM   1593  H   GLY A 102     -19.065  12.195  50.213  1.00 50.97           H  
ATOM   1594  CA  GLY A 102     -17.023  11.759  49.822  1.00 50.97           C  
ATOM   1595  HA2 GLY A 102     -16.249  11.352  50.472  1.00 50.97           H  
ATOM   1596  HA3 GLY A 102     -17.368  10.963  49.163  1.00 50.97           H  
ATOM   1597  C   GLY A 102     -16.429  12.838  48.928  1.00 50.97           C  
ATOM   1598  O   GLY A 102     -17.144  13.523  48.195  1.00 50.97           O  
ATOM   1599  N   ASP A 103     -15.104  12.946  48.935  1.00 49.60           N  
ATOM   1600  H   ASP A 103     -14.573  12.379  49.580  1.00 49.60           H  
ATOM   1601  CA  ASP A 103     -14.370  13.764  47.978  1.00 49.60           C  
ATOM   1602  HA  ASP A 103     -14.837  14.749  47.948  1.00 49.60           H  
ATOM   1603  C   ASP A 103     -14.489  13.120  46.578  1.00 49.60           C  
ATOM   1604  CB  ASP A 103     -12.927  13.947  48.492  1.00 49.60           C  
ATOM   1605  HB2 ASP A 103     -12.327  13.073  48.238  1.00 49.60           H  
ATOM   1606  HB3 ASP A 103     -12.953  14.024  49.579  1.00 49.60           H  
ATOM   1607  O   ASP A 103     -13.769  12.183  46.223  1.00 49.60           O  
ATOM   1608  CG  ASP A 103     -12.245  15.212  47.967  1.00 49.60           C  
ATOM   1609  OD1 ASP A 103     -12.735  15.773  46.957  1.00 49.60           O  
ATOM   1610  OD2 ASP A 103     -11.183  15.575  48.513  1.00 49.60           O  
ATOM   1611  N   LEU A 104     -15.448  13.598  45.769  1.00 50.27           N  
ATOM   1612  H   LEU A 104     -16.098  14.247  46.188  1.00 50.27           H  
ATOM   1613  CA  LEU A 104     -15.701  13.121  44.396  1.00 50.27           C  
ATOM   1614  HA  LEU A 104     -15.965  12.064  44.441  1.00 50.27           H  
ATOM   1615  C   LEU A 104     -14.462  13.235  43.487  1.00 50.27           C  
ATOM   1616  CB  LEU A 104     -16.873  13.916  43.780  1.00 50.27           C  
ATOM   1617  HB2 LEU A 104     -16.818  13.855  42.693  1.00 50.27           H  
ATOM   1618  HB3 LEU A 104     -16.749  14.964  44.052  1.00 50.27           H  
ATOM   1619  O   LEU A 104     -14.432  12.625  42.416  1.00 50.27           O  
ATOM   1620  CG  LEU A 104     -18.272  13.435  44.210  1.00 50.27           C  
ATOM   1621  HG  LEU A 104     -18.283  13.237  45.282  1.00 50.27           H  
ATOM   1622  CD1 LEU A 104     -19.302  14.526  43.906  1.00 50.27           C  
ATOM   1623 HD11 LEU A 104     -19.296  14.759  42.841  1.00 50.27           H  
ATOM   1624 HD12 LEU A 104     -20.285  14.163  44.208  1.00 50.27           H  
ATOM   1625 HD13 LEU A 104     -19.063  15.414  44.491  1.00 50.27           H  
ATOM   1626  CD2 LEU A 104     -18.702  12.175  43.451  1.00 50.27           C  
ATOM   1627 HD21 LEU A 104     -18.713  12.353  42.376  1.00 50.27           H  
ATOM   1628 HD22 LEU A 104     -19.691  11.866  43.787  1.00 50.27           H  
ATOM   1629 HD23 LEU A 104     -18.007  11.364  43.668  1.00 50.27           H  
ATOM   1630  N   SER A 105     -13.445  13.995  43.909  1.00 41.66           N  
ATOM   1631  H   SER A 105     -13.509  14.384  44.839  1.00 41.66           H  
ATOM   1632  CA  SER A 105     -12.217  14.279  43.162  1.00 41.66           C  
ATOM   1633  HA  SER A 105     -12.498  14.736  42.214  1.00 41.66           H  
ATOM   1634  C   SER A 105     -11.377  13.042  42.820  1.00 41.66           C  
ATOM   1635  CB  SER A 105     -11.372  15.298  43.938  1.00 41.66           C  
ATOM   1636  HB2 SER A 105     -11.958  16.199  44.117  1.00 41.66           H  
ATOM   1637  HB3 SER A 105     -10.499  15.563  43.341  1.00 41.66           H  
ATOM   1638  O   SER A 105     -10.576  13.111  41.889  1.00 41.66           O  
ATOM   1639  OG  SER A 105     -10.941  14.770  45.173  1.00 41.66           O  
ATOM   1640  HG  SER A 105     -11.441  15.199  45.871  1.00 41.66           H  
ATOM   1641  N   LYS A 106     -11.591  11.903  43.497  1.00 43.72           N  
ATOM   1642  H   LYS A 106     -12.216  11.953  44.289  1.00 43.72           H  
ATOM   1643  CA  LYS A 106     -10.886  10.631  43.229  1.00 43.72           C  
ATOM   1644  HA  LYS A 106     -10.144  10.804  42.450  1.00 43.72           H  
ATOM   1645  C   LYS A 106     -11.769   9.516  42.652  1.00 43.72           C  
ATOM   1646  CB  LYS A 106     -10.120  10.187  44.486  1.00 43.72           C  
ATOM   1647  HB2 LYS A 106      -9.686   9.203  44.305  1.00 43.72           H  
ATOM   1648  HB3 LYS A 106     -10.811  10.107  45.326  1.00 43.72           H  
ATOM   1649  O   LYS A 106     -11.312   8.384  42.510  1.00 43.72           O  
ATOM   1650  CG  LYS A 106      -8.979  11.155  44.839  1.00 43.72           C  
ATOM   1651  HG2 LYS A 106      -9.392  12.117  45.143  1.00 43.72           H  
ATOM   1652  HG3 LYS A 106      -8.348  11.302  43.963  1.00 43.72           H  
ATOM   1653  CD  LYS A 106      -8.126  10.586  45.980  1.00 43.72           C  
ATOM   1654  HD2 LYS A 106      -8.752  10.455  46.862  1.00 43.72           H  
ATOM   1655  HD3 LYS A 106      -7.733   9.615  45.677  1.00 43.72           H  
ATOM   1656  CE  LYS A 106      -6.960  11.525  46.313  1.00 43.72           C  
ATOM   1657  HE2 LYS A 106      -6.397  11.713  45.399  1.00 43.72           H  
ATOM   1658  HE3 LYS A 106      -7.368  12.475  46.657  1.00 43.72           H  
ATOM   1659  NZ  LYS A 106      -6.065  10.939  47.346  1.00 43.72           N  
ATOM   1660  HZ1 LYS A 106      -5.290  11.554  47.550  1.00 43.72           H  
ATOM   1661  HZ2 LYS A 106      -5.677  10.061  47.031  1.00 43.72           H  
ATOM   1662  HZ3 LYS A 106      -6.566  10.769  48.206  1.00 43.72           H  
ATOM   1663  N   THR A 107     -13.022   9.810  42.297  1.00 49.55           N  
ATOM   1664  H   THR A 107     -13.330  10.769  42.375  1.00 49.55           H  
ATOM   1665  CA  THR A 107     -13.929   8.800  41.729  1.00 49.55           C  
ATOM   1666  HA  THR A 107     -13.741   7.860  42.247  1.00 49.55           H  
ATOM   1667  C   THR A 107     -13.625   8.558  40.251  1.00 49.55           C  
ATOM   1668  CB  THR A 107     -15.416   9.120  41.970  1.00 49.55           C  
ATOM   1669  HB  THR A 107     -16.014   8.351  41.481  1.00 49.55           H  
ATOM   1670  O   THR A 107     -13.860   9.415  39.396  1.00 49.55           O  
ATOM   1671  CG2 THR A 107     -15.759   9.115  43.458  1.00 49.55           C  
ATOM   1672 HG21 THR A 107     -16.840   9.183  43.584  1.00 49.55           H  
ATOM   1673 HG22 THR A 107     -15.404   8.194  43.921  1.00 49.55           H  
ATOM   1674 HG23 THR A 107     -15.280   9.954  43.962  1.00 49.55           H  
ATOM   1675  OG1 THR A 107     -15.805  10.381  41.467  1.00 49.55           O  
ATOM   1676  HG1 THR A 107     -15.241  11.064  41.837  1.00 49.55           H  
ATOM   1677  N   ALA A 108     -13.106   7.373  39.925  1.00 48.69           N  
ATOM   1678  H   ALA A 108     -12.870   6.726  40.665  1.00 48.69           H  
ATOM   1679  CA  ALA A 108     -13.005   6.916  38.545  1.00 48.69           C  
ATOM   1680  HA  ALA A 108     -12.619   7.729  37.930  1.00 48.69           H  
ATOM   1681  C   ALA A 108     -14.422   6.576  38.056  1.00 48.69           C  
ATOM   1682  CB  ALA A 108     -12.004   5.758  38.459  1.00 48.69           C  
ATOM   1683  HB1 ALA A 108     -12.379   4.894  39.007  1.00 48.69           H  
ATOM   1684  HB2 ALA A 108     -11.047   6.065  38.880  1.00 48.69           H  
ATOM   1685  HB3 ALA A 108     -11.853   5.492  37.413  1.00 48.69           H  
ATOM   1686  O   ALA A 108     -14.889   5.449  38.178  1.00 48.69           O  
ATOM   1687  N   SER A 109     -15.147   7.600  37.606  1.00 53.68           N  
ATOM   1688  H   SER A 109     -14.726   8.517  37.645  1.00 53.68           H  
ATOM   1689  CA  SER A 109     -16.434   7.473  36.927  1.00 53.68           C  
ATOM   1690  HA  SER A 109     -16.840   6.478  37.112  1.00 53.68           H  
ATOM   1691  C   SER A 109     -16.184   7.603  35.429  1.00 53.68           C  
ATOM   1692  CB  SER A 109     -17.472   8.465  37.469  1.00 53.68           C  
ATOM   1693  HB2 SER A 109     -18.347   8.455  36.819  1.00 53.68           H  
ATOM   1694  HB3 SER A 109     -17.782   8.135  38.461  1.00 53.68           H  
ATOM   1695  O   SER A 109     -15.915   8.690  34.912  1.00 53.68           O  
ATOM   1696  OG  SER A 109     -16.974   9.790  37.574  1.00 53.68           O  
ATOM   1697  HG  SER A 109     -16.365   9.815  38.316  1.00 53.68           H  
ATOM   1698  N   GLY A 110     -16.204   6.469  34.738  1.00 57.41           N  
ATOM   1699  H   GLY A 110     -16.461   5.617  35.217  1.00 57.41           H  
ATOM   1700  CA  GLY A 110     -15.957   6.388  33.304  1.00 57.41           C  
ATOM   1701  HA2 GLY A 110     -15.074   5.776  33.120  1.00 57.41           H  
ATOM   1702  HA3 GLY A 110     -15.769   7.383  32.899  1.00 57.41           H  
ATOM   1703  C   GLY A 110     -17.139   5.735  32.594  1.00 57.41           C  
ATOM   1704  O   GLY A 110     -17.706   4.775  33.126  1.00 57.41           O  
ATOM   1705  N   PRO A 111     -17.538   6.219  31.404  1.00 55.94           N  
ATOM   1706  CA  PRO A 111     -18.353   5.394  30.531  1.00 55.94           C  
ATOM   1707  HA  PRO A 111     -19.292   5.120  31.013  1.00 55.94           H  
ATOM   1708  C   PRO A 111     -17.549   4.138  30.198  1.00 55.94           C  
ATOM   1709  CB  PRO A 111     -18.624   6.250  29.298  1.00 55.94           C  
ATOM   1710  HB2 PRO A 111     -19.517   6.848  29.477  1.00 55.94           H  
ATOM   1711  HB3 PRO A 111     -18.732   5.642  28.400  1.00 55.94           H  
ATOM   1712  O   PRO A 111     -16.373   4.238  29.845  1.00 55.94           O  
ATOM   1713  CG  PRO A 111     -17.406   7.169  29.212  1.00 55.94           C  
ATOM   1714  HG2 PRO A 111     -17.650   8.116  28.730  1.00 55.94           H  
ATOM   1715  HG3 PRO A 111     -16.603   6.666  28.674  1.00 55.94           H  
ATOM   1716  CD  PRO A 111     -17.004   7.365  30.675  1.00 55.94           C  
ATOM   1717  HD2 PRO A 111     -17.454   8.279  31.063  1.00 55.94           H  
ATOM   1718  HD3 PRO A 111     -15.918   7.415  30.745  1.00 55.94           H  
ATOM   1719  N   VAL A 112     -18.170   2.970  30.314  1.00 55.72           N  
ATOM   1720  H   VAL A 112     -19.145   2.945  30.577  1.00 55.72           H  
ATOM   1721  CA  VAL A 112     -17.546   1.732  29.844  1.00 55.72           C  
ATOM   1722  HA  VAL A 112     -16.511   1.941  29.576  1.00 55.72           H  
ATOM   1723  C   VAL A 112     -18.261   1.312  28.582  1.00 55.72           C  
ATOM   1724  CB  VAL A 112     -17.496   0.610  30.890  1.00 55.72           C  
ATOM   1725  HB  VAL A 112     -18.462   0.106  30.947  1.00 55.72           H  
ATOM   1726  O   VAL A 112     -19.494   1.291  28.536  1.00 55.72           O  
ATOM   1727  CG1 VAL A 112     -16.395  -0.377  30.481  1.00 55.72           C  
ATOM   1728 HG11 VAL A 112     -16.280  -1.154  31.236  1.00 55.72           H  
ATOM   1729 HG12 VAL A 112     -15.436   0.134  30.398  1.00 55.72           H  
ATOM   1730 HG13 VAL A 112     -16.626  -0.843  29.523  1.00 55.72           H  
ATOM   1731  CG2 VAL A 112     -17.130   1.129  32.278  1.00 55.72           C  
ATOM   1732 HG21 VAL A 112     -16.209   1.711  32.231  1.00 55.72           H  
ATOM   1733 HG22 VAL A 112     -16.981   0.281  32.947  1.00 55.72           H  
ATOM   1734 HG23 VAL A 112     -17.936   1.750  32.667  1.00 55.72           H  
ATOM   1735  N   ASP A 113     -17.485   1.030  27.541  1.00 51.72           N  
ATOM   1736  H   ASP A 113     -16.481   1.052  27.650  1.00 51.72           H  
ATOM   1737  CA  ASP A 113     -18.035   0.541  26.292  1.00 51.72           C  
ATOM   1738  HA  ASP A 113     -19.026   0.980  26.176  1.00 51.72           H  
ATOM   1739  C   ASP A 113     -18.133  -0.994  26.338  1.00 51.72           C  
ATOM   1740  CB  ASP A 113     -17.240   1.055  25.085  1.00 51.72           C  
ATOM   1741  HB2 ASP A 113     -16.262   0.576  25.045  1.00 51.72           H  
ATOM   1742  HB3 ASP A 113     -17.094   2.130  25.190  1.00 51.72           H  
ATOM   1743  O   ASP A 113     -17.117  -1.679  26.171  1.00 51.72           O  
ATOM   1744  CG  ASP A 113     -18.005   0.793  23.782  1.00 51.72           C  
ATOM   1745  OD1 ASP A 113     -19.036   0.074  23.834  1.00 51.72           O  
ATOM   1746  OD2 ASP A 113     -17.567   1.312  22.737  1.00 51.72           O  
ATOM   1747  N   PRO A 114     -19.339  -1.573  26.521  1.00 48.74           N  
ATOM   1748  CA  PRO A 114     -19.526  -3.021  26.460  1.00 48.74           C  
ATOM   1749  HA  PRO A 114     -18.957  -3.499  27.257  1.00 48.74           H  
ATOM   1750  C   PRO A 114     -19.087  -3.635  25.125  1.00 48.74           C  
ATOM   1751  CB  PRO A 114     -21.029  -3.248  26.668  1.00 48.74           C  
ATOM   1752  HB2 PRO A 114     -21.243  -3.422  27.723  1.00 48.74           H  
ATOM   1753  HB3 PRO A 114     -21.413  -4.075  26.072  1.00 48.74           H  
ATOM   1754  O   PRO A 114     -18.960  -4.856  25.049  1.00 48.74           O  
ATOM   1755  CG  PRO A 114     -21.663  -1.927  26.258  1.00 48.74           C  
ATOM   1756  HG2 PRO A 114     -21.767  -1.891  25.174  1.00 48.74           H  
ATOM   1757  HG3 PRO A 114     -22.626  -1.770  26.743  1.00 48.74           H  
ATOM   1758  CD  PRO A 114     -20.623  -0.911  26.699  1.00 48.74           C  
ATOM   1759  HD2 PRO A 114     -20.768  -0.679  27.754  1.00 48.74           H  
ATOM   1760  HD3 PRO A 114     -20.729  -0.015  26.087  1.00 48.74           H  
ATOM   1761  N   VAL A 115     -18.900  -2.832  24.067  1.00 43.47           N  
ATOM   1762  H   VAL A 115     -18.992  -1.834  24.193  1.00 43.47           H  
ATOM   1763  CA  VAL A 115     -18.404  -3.292  22.763  1.00 43.47           C  
ATOM   1764  HA  VAL A 115     -19.023  -4.120  22.417  1.00 43.47           H  
ATOM   1765  C   VAL A 115     -16.973  -3.823  22.865  1.00 43.47           C  
ATOM   1766  CB  VAL A 115     -18.453  -2.153  21.719  1.00 43.47           C  
ATOM   1767  HB  VAL A 115     -17.798  -1.352  22.060  1.00 43.47           H  
ATOM   1768  O   VAL A 115     -16.678  -4.819  22.211  1.00 43.47           O  
ATOM   1769  CG1 VAL A 115     -17.953  -2.599  20.339  1.00 43.47           C  
ATOM   1770 HG11 VAL A 115     -18.480  -3.490  19.998  1.00 43.47           H  
ATOM   1771 HG12 VAL A 115     -18.078  -1.787  19.623  1.00 43.47           H  
ATOM   1772 HG13 VAL A 115     -16.886  -2.817  20.389  1.00 43.47           H  
ATOM   1773  CG2 VAL A 115     -19.869  -1.586  21.498  1.00 43.47           C  
ATOM   1774 HG21 VAL A 115     -19.757  -0.538  21.220  1.00 43.47           H  
ATOM   1775 HG22 VAL A 115     -20.375  -2.092  20.675  1.00 43.47           H  
ATOM   1776 HG23 VAL A 115     -20.461  -1.613  22.413  1.00 43.47           H  
ATOM   1777  N   ASN A 116     -16.116  -3.198  23.676  1.00 42.87           N  
ATOM   1778  H   ASN A 116     -16.449  -2.429  24.240  1.00 42.87           H  
ATOM   1779  CA  ASN A 116     -14.679  -3.489  23.675  1.00 42.87           C  
ATOM   1780  HA  ASN A 116     -14.407  -3.941  22.721  1.00 42.87           H  
ATOM   1781  C   ASN A 116     -14.267  -4.506  24.747  1.00 42.87           C  
ATOM   1782  CB  ASN A 116     -13.908  -2.165  23.795  1.00 42.87           C  
ATOM   1783  HB2 ASN A 116     -14.219  -1.644  24.701  1.00 42.87           H  
ATOM   1784  HB3 ASN A 116     -12.841  -2.374  23.874  1.00 42.87           H  
ATOM   1785  O   ASN A 116     -13.341  -5.279  24.520  1.00 42.87           O  
ATOM   1786  CG  ASN A 116     -14.114  -1.269  22.584  1.00 42.87           C  
ATOM   1787  ND2 ASN A 116     -14.171   0.026  22.782  1.00 42.87           N  
ATOM   1788 HD21 ASN A 116     -14.464   0.586  21.995  1.00 42.87           H  
ATOM   1789 HD22 ASN A 116     -14.108   0.405  23.716  1.00 42.87           H  
ATOM   1790  OD1 ASN A 116     -14.256  -1.715  21.457  1.00 42.87           O  
ATOM   1791  N   GLU A 117     -14.952  -4.539  25.894  1.00 52.73           N  
ATOM   1792  H   GLU A 117     -15.641  -3.819  26.057  1.00 52.73           H  
ATOM   1793  CA  GLU A 117     -14.545  -5.391  27.026  1.00 52.73           C  
ATOM   1794  HA  GLU A 117     -13.606  -5.888  26.784  1.00 52.73           H  
ATOM   1795  C   GLU A 117     -15.517  -6.537  27.332  1.00 52.73           C  
ATOM   1796  CB  GLU A 117     -14.266  -4.517  28.257  1.00 52.73           C  
ATOM   1797  HB2 GLU A 117     -15.151  -3.932  28.504  1.00 52.73           H  
ATOM   1798  HB3 GLU A 117     -14.031  -5.176  29.093  1.00 52.73           H  
ATOM   1799  O   GLU A 117     -15.125  -7.498  27.987  1.00 52.73           O  
ATOM   1800  CG  GLU A 117     -13.068  -3.583  27.998  1.00 52.73           C  
ATOM   1801  HG2 GLU A 117     -13.336  -2.866  27.222  1.00 52.73           H  
ATOM   1802  HG3 GLU A 117     -12.237  -4.184  27.629  1.00 52.73           H  
ATOM   1803  CD  GLU A 117     -12.597  -2.818  29.240  1.00 52.73           C  
ATOM   1804  OE1 GLU A 117     -11.731  -1.935  29.060  1.00 52.73           O  
ATOM   1805  OE2 GLU A 117     -13.051  -3.157  30.355  1.00 52.73           O  
ATOM   1806  N   GLY A 118     -16.745  -6.490  26.802  1.00 56.73           N  
ATOM   1807  H   GLY A 118     -16.966  -5.707  26.204  1.00 56.73           H  
ATOM   1808  CA  GLY A 118     -17.798  -7.471  27.071  1.00 56.73           C  
ATOM   1809  HA2 GLY A 118     -17.367  -8.472  27.096  1.00 56.73           H  
ATOM   1810  HA3 GLY A 118     -18.523  -7.432  26.258  1.00 56.73           H  
ATOM   1811  C   GLY A 118     -18.512  -7.222  28.405  1.00 56.73           C  
ATOM   1812  O   GLY A 118     -17.885  -7.051  29.446  1.00 56.73           O  
ATOM   1813  N   VAL A 119     -19.853  -7.224  28.387  1.00 58.67           N  
ATOM   1814  H   VAL A 119     -20.310  -7.368  27.498  1.00 58.67           H  
ATOM   1815  CA  VAL A 119     -20.696  -6.988  29.584  1.00 58.67           C  
ATOM   1816  HA  VAL A 119     -20.496  -5.991  29.977  1.00 58.67           H  
ATOM   1817  C   VAL A 119     -20.352  -7.943  30.719  1.00 58.67           C  
ATOM   1818  CB  VAL A 119     -22.199  -7.081  29.252  1.00 58.67           C  
ATOM   1819  HB  VAL A 119     -22.405  -8.064  28.829  1.00 58.67           H  
ATOM   1820  O   VAL A 119     -20.246  -7.518  31.859  1.00 58.67           O  
ATOM   1821  CG1 VAL A 119     -23.095  -6.883  30.479  1.00 58.67           C  
ATOM   1822 HG11 VAL A 119     -22.853  -5.947  30.983  1.00 58.67           H  
ATOM   1823 HG12 VAL A 119     -22.954  -7.706  31.179  1.00 58.67           H  
ATOM   1824 HG13 VAL A 119     -24.146  -6.874  30.189  1.00 58.67           H  
ATOM   1825  CG2 VAL A 119     -22.614  -6.018  28.227  1.00 58.67           C  
ATOM   1826 HG21 VAL A 119     -22.012  -6.101  27.322  1.00 58.67           H  
ATOM   1827 HG22 VAL A 119     -23.663  -6.159  27.963  1.00 58.67           H  
ATOM   1828 HG23 VAL A 119     -22.494  -5.029  28.668  1.00 58.67           H  
ATOM   1829  N   GLU A 120     -20.119  -9.210  30.401  1.00 64.79           N  
ATOM   1830  H   GLU A 120     -20.202  -9.502  29.438  1.00 64.79           H  
ATOM   1831  CA  GLU A 120     -19.771 -10.239  31.377  1.00 64.79           C  
ATOM   1832  HA  GLU A 120     -20.549 -10.309  32.138  1.00 64.79           H  
ATOM   1833  C   GLU A 120     -18.449  -9.937  32.086  1.00 64.79           C  
ATOM   1834  CB  GLU A 120     -19.715 -11.554  30.612  1.00 64.79           C  
ATOM   1835  HB2 GLU A 120     -18.888 -11.517  29.902  1.00 64.79           H  
ATOM   1836  HB3 GLU A 120     -20.646 -11.658  30.056  1.00 64.79           H  
ATOM   1837  O   GLU A 120     -18.392  -9.947  33.310  1.00 64.79           O  
ATOM   1838  CG  GLU A 120     -19.559 -12.768  31.525  1.00 64.79           C  
ATOM   1839  HG2 GLU A 120     -20.354 -12.752  32.271  1.00 64.79           H  
ATOM   1840  HG3 GLU A 120     -18.597 -12.706  32.034  1.00 64.79           H  
ATOM   1841  CD  GLU A 120     -19.624 -14.074  30.726  1.00 64.79           C  
ATOM   1842  OE1 GLU A 120     -19.652 -15.129  31.385  1.00 64.79           O  
ATOM   1843  OE2 GLU A 120     -19.638 -13.992  29.473  1.00 64.79           O  
ATOM   1844  N   LYS A 121     -17.413  -9.537  31.341  1.00 64.62           N  
ATOM   1845  H   LYS A 121     -17.530  -9.489  30.339  1.00 64.62           H  
ATOM   1846  CA  LYS A 121     -16.134  -9.121  31.924  1.00 64.62           C  
ATOM   1847  HA  LYS A 121     -15.744  -9.940  32.528  1.00 64.62           H  
ATOM   1848  C   LYS A 121     -16.304  -7.915  32.845  1.00 64.62           C  
ATOM   1849  CB  LYS A 121     -15.153  -8.801  30.797  1.00 64.62           C  
ATOM   1850  HB2 LYS A 121     -15.443  -7.844  30.364  1.00 64.62           H  
ATOM   1851  HB3 LYS A 121     -15.215  -9.574  30.032  1.00 64.62           H  
ATOM   1852  O   LYS A 121     -15.666  -7.869  33.888  1.00 64.62           O  
ATOM   1853  CG  LYS A 121     -13.704  -8.706  31.287  1.00 64.62           C  
ATOM   1854  HG2 LYS A 121     -13.400  -9.661  31.715  1.00 64.62           H  
ATOM   1855  HG3 LYS A 121     -13.620  -7.929  32.047  1.00 64.62           H  
ATOM   1856  CD  LYS A 121     -12.789  -8.354  30.111  1.00 64.62           C  
ATOM   1857  HD2 LYS A 121     -13.108  -7.399  29.694  1.00 64.62           H  
ATOM   1858  HD3 LYS A 121     -12.875  -9.123  29.343  1.00 64.62           H  
ATOM   1859  CE  LYS A 121     -11.338  -8.241  30.577  1.00 64.62           C  
ATOM   1860  HE2 LYS A 121     -11.018  -9.206  30.969  1.00 64.62           H  
ATOM   1861  HE3 LYS A 121     -11.295  -7.513  31.387  1.00 64.62           H  
ATOM   1862  NZ  LYS A 121     -10.463  -7.811  29.461  1.00 64.62           N  
ATOM   1863  HZ1 LYS A 121      -9.504  -7.730  29.767  1.00 64.62           H  
ATOM   1864  HZ2 LYS A 121     -10.517  -8.470  28.697  1.00 64.62           H  
ATOM   1865  HZ3 LYS A 121     -10.767  -6.908  29.123  1.00 64.62           H  
ATOM   1866  N   MET A 122     -17.174  -6.967  32.494  1.00 63.88           N  
ATOM   1867  H   MET A 122     -17.646  -7.067  31.606  1.00 63.88           H  
ATOM   1868  CA  MET A 122     -17.467  -5.800  33.334  1.00 63.88           C  
ATOM   1869  HA  MET A 122     -16.528  -5.355  33.662  1.00 63.88           H  
ATOM   1870  C   MET A 122     -18.270  -6.163  34.592  1.00 63.88           C  
ATOM   1871  CB  MET A 122     -18.245  -4.748  32.540  1.00 63.88           C  
ATOM   1872  HB2 MET A 122     -18.441  -3.909  33.207  1.00 63.88           H  
ATOM   1873  HB3 MET A 122     -19.201  -5.168  32.227  1.00 63.88           H  
ATOM   1874  O   MET A 122     -17.969  -5.673  35.677  1.00 63.88           O  
ATOM   1875  CG  MET A 122     -17.511  -4.190  31.322  1.00 63.88           C  
ATOM   1876  HG2 MET A 122     -17.370  -4.972  30.576  1.00 63.88           H  
ATOM   1877  HG3 MET A 122     -16.526  -3.844  31.635  1.00 63.88           H  
ATOM   1878  SD  MET A 122     -18.384  -2.795  30.564  1.00 63.88           S  
ATOM   1879  CE  MET A 122     -19.930  -3.513  30.012  1.00 63.88           C  
ATOM   1880  HE1 MET A 122     -19.718  -4.244  29.231  1.00 63.88           H  
ATOM   1881  HE2 MET A 122     -20.557  -2.711  29.623  1.00 63.88           H  
ATOM   1882  HE3 MET A 122     -20.448  -3.978  30.851  1.00 63.88           H  
ATOM   1883  N   LEU A 123     -19.274  -7.036  34.470  1.00 68.71           N  
ATOM   1884  H   LEU A 123     -19.483  -7.400  33.552  1.00 68.71           H  
ATOM   1885  CA  LEU A 123     -20.057  -7.538  35.604  1.00 68.71           C  
ATOM   1886  HA  LEU A 123     -20.413  -6.694  36.195  1.00 68.71           H  
ATOM   1887  C   LEU A 123     -19.206  -8.401  36.544  1.00 68.71           C  
ATOM   1888  CB  LEU A 123     -21.256  -8.356  35.087  1.00 68.71           C  
ATOM   1889  HB2 LEU A 123     -20.883  -9.112  34.397  1.00 68.71           H  
ATOM   1890  HB3 LEU A 123     -21.705  -8.883  35.929  1.00 68.71           H  
ATOM   1891  O   LEU A 123     -19.434  -8.370  37.753  1.00 68.71           O  
ATOM   1892  CG  LEU A 123     -22.367  -7.551  34.390  1.00 68.71           C  
ATOM   1893  HG  LEU A 123     -21.954  -6.981  33.558  1.00 68.71           H  
ATOM   1894  CD1 LEU A 123     -23.425  -8.514  33.851  1.00 68.71           C  
ATOM   1895 HD11 LEU A 123     -23.881  -9.069  34.671  1.00 68.71           H  
ATOM   1896 HD12 LEU A 123     -22.964  -9.220  33.160  1.00 68.71           H  
ATOM   1897 HD13 LEU A 123     -24.204  -7.958  33.330  1.00 68.71           H  
ATOM   1898  CD2 LEU A 123     -23.071  -6.571  35.321  1.00 68.71           C  
ATOM   1899 HD21 LEU A 123     -23.548  -7.107  36.142  1.00 68.71           H  
ATOM   1900 HD22 LEU A 123     -22.363  -5.841  35.714  1.00 68.71           H  
ATOM   1901 HD23 LEU A 123     -23.837  -6.040  34.756  1.00 68.71           H  
ATOM   1902  N   ASN A 124     -18.237  -9.136  35.994  1.00 71.28           N  
ATOM   1903  H   ASN A 124     -18.224  -9.220  34.988  1.00 71.28           H  
ATOM   1904  CA  ASN A 124     -17.251  -9.917  36.739  1.00 71.28           C  
ATOM   1905  HA  ASN A 124     -17.739 -10.410  37.579  1.00 71.28           H  
ATOM   1906  C   ASN A 124     -16.153  -9.023  37.324  1.00 71.28           C  
ATOM   1907  CB  ASN A 124     -16.659 -11.005  35.822  1.00 71.28           C  
ATOM   1908  HB2 ASN A 124     -15.848 -11.506  36.350  1.00 71.28           H  
ATOM   1909  HB3 ASN A 124     -16.253 -10.548  34.919  1.00 71.28           H  
ATOM   1910  O   ASN A 124     -15.633  -9.318  38.389  1.00 71.28           O  
ATOM   1911  CG  ASN A 124     -17.669 -12.074  35.431  1.00 71.28           C  
ATOM   1912  ND2 ASN A 124     -17.331 -12.929  34.494  1.00 71.28           N  
ATOM   1913 HD21 ASN A 124     -16.409 -12.928  34.081  1.00 71.28           H  
ATOM   1914 HD22 ASN A 124     -18.020 -13.629  34.261  1.00 71.28           H  
ATOM   1915  OD1 ASN A 124     -18.765 -12.155  35.961  1.00 71.28           O  
ATOM   1916  N   TYR A 125     -15.829  -7.894  36.686  1.00 69.27           N  
ATOM   1917  H   TYR A 125     -16.208  -7.731  35.764  1.00 69.27           H  
ATOM   1918  CA  TYR A 125     -14.867  -6.930  37.224  1.00 69.27           C  
ATOM   1919  HA  TYR A 125     -13.929  -7.452  37.414  1.00 69.27           H  
ATOM   1920  C   TYR A 125     -15.330  -6.339  38.561  1.00 69.27           C  
ATOM   1921  CB  TYR A 125     -14.606  -5.815  36.202  1.00 69.27           C  
ATOM   1922  HB2 TYR A 125     -15.535  -5.284  35.992  1.00 69.27           H  
ATOM   1923  HB3 TYR A 125     -14.259  -6.261  35.270  1.00 69.27           H  
ATOM   1924  O   TYR A 125     -14.496  -6.096  39.427  1.00 69.27           O  
ATOM   1925  CG  TYR A 125     -13.576  -4.804  36.658  1.00 69.27           C  
ATOM   1926  CD1 TYR A 125     -13.970  -3.687  37.418  1.00 69.27           C  
ATOM   1927  HD1 TYR A 125     -15.006  -3.553  37.690  1.00 69.27           H  
ATOM   1928  CD2 TYR A 125     -12.218  -4.996  36.340  1.00 69.27           C  
ATOM   1929  HD2 TYR A 125     -11.932  -5.844  35.737  1.00 69.27           H  
ATOM   1930  CE1 TYR A 125     -13.004  -2.777  37.881  1.00 69.27           C  
ATOM   1931  HE1 TYR A 125     -13.297  -1.943  38.501  1.00 69.27           H  
ATOM   1932  CE2 TYR A 125     -11.254  -4.061  36.763  1.00 69.27           C  
ATOM   1933  HE2 TYR A 125     -10.224  -4.176  36.460  1.00 69.27           H  
ATOM   1934  OH  TYR A 125     -10.717  -2.062  37.977  1.00 69.27           O  
ATOM   1935  HH  TYR A 125      -9.917  -2.105  37.448  1.00 69.27           H  
ATOM   1936  CZ  TYR A 125     -11.649  -2.953  37.545  1.00 69.27           C  
ATOM   1937  N   VAL A 126     -16.640  -6.128  38.732  1.00 67.91           N  
ATOM   1938  H   VAL A 126     -17.255  -6.314  37.953  1.00 67.91           H  
ATOM   1939  CA  VAL A 126     -17.229  -5.681  40.009  1.00 67.91           C  
ATOM   1940  HA  VAL A 126     -16.576  -4.927  40.449  1.00 67.91           H  
ATOM   1941  C   VAL A 126     -17.309  -6.820  41.031  1.00 67.91           C  
ATOM   1942  CB  VAL A 126     -18.609  -5.035  39.771  1.00 67.91           C  
ATOM   1943  HB  VAL A 126     -19.272  -5.758  39.295  1.00 67.91           H  
ATOM   1944  O   VAL A 126     -17.273  -6.562  42.226  1.00 67.91           O  
ATOM   1945  CG1 VAL A 126     -19.278  -4.542  41.061  1.00 67.91           C  
ATOM   1946 HG11 VAL A 126     -19.533  -5.386  41.702  1.00 67.91           H  
ATOM   1947 HG12 VAL A 126     -20.200  -4.010  40.827  1.00 67.91           H  
ATOM   1948 HG13 VAL A 126     -18.604  -3.880  41.605  1.00 67.91           H  
ATOM   1949  CG2 VAL A 126     -18.471  -3.815  38.849  1.00 67.91           C  
ATOM   1950 HG21 VAL A 126     -18.164  -4.126  37.850  1.00 67.91           H  
ATOM   1951 HG22 VAL A 126     -19.431  -3.305  38.778  1.00 67.91           H  
ATOM   1952 HG23 VAL A 126     -17.733  -3.125  39.259  1.00 67.91           H  
ATOM   1953  N   TRP A 127     -17.367  -8.073  40.574  1.00 68.80           N  
ATOM   1954  H   TRP A 127     -17.328  -8.212  39.574  1.00 68.80           H  
ATOM   1955  CA  TRP A 127     -17.261  -9.280  41.400  1.00 68.80           C  
ATOM   1956  HA  TRP A 127     -17.465  -9.036  42.442  1.00 68.80           H  
ATOM   1957  C   TRP A 127     -15.841  -9.846  41.381  1.00 68.80           C  
ATOM   1958  CB  TRP A 127     -18.274 -10.335  40.941  1.00 68.80           C  
ATOM   1959  HB2 TRP A 127     -17.982 -11.302  41.350  1.00 68.80           H  
ATOM   1960  HB3 TRP A 127     -18.234 -10.421  39.856  1.00 68.80           H  
ATOM   1961  O   TRP A 127     -15.620 -11.003  41.022  1.00 68.80           O  
ATOM   1962  CG  TRP A 127     -19.691 -10.181  41.364  1.00 68.80           C  
ATOM   1963  CD1 TRP A 127     -20.199  -9.300  42.258  1.00 68.80           C  
ATOM   1964  HD1 TRP A 127     -19.625  -8.554  42.788  1.00 68.80           H  
ATOM   1965  CD2 TRP A 127     -20.792 -11.034  40.956  1.00 68.80           C  
ATOM   1966  CE2 TRP A 127     -21.964 -10.619  41.655  1.00 68.80           C  
ATOM   1967  CE3 TRP A 127     -20.919 -12.088  40.025  1.00 68.80           C  
ATOM   1968  HE3 TRP A 127     -20.042 -12.446  39.506  1.00 68.80           H  
ATOM   1969  NE1 TRP A 127     -21.547  -9.556  42.432  1.00 68.80           N  
ATOM   1970  HE1 TRP A 127     -22.130  -9.041  43.076  1.00 68.80           H  
ATOM   1971  CH2 TRP A 127     -23.318 -12.230  40.457  1.00 68.80           C  
ATOM   1972  HH2 TRP A 127     -24.276 -12.691  40.270  1.00 68.80           H  
ATOM   1973  CZ2 TRP A 127     -23.216 -11.196  41.404  1.00 68.80           C  
ATOM   1974  HZ2 TRP A 127     -24.099 -10.853  41.924  1.00 68.80           H  
ATOM   1975  CZ3 TRP A 127     -22.171 -12.678  39.775  1.00 68.80           C  
ATOM   1976  HZ3 TRP A 127     -22.252 -13.497  39.075  1.00 68.80           H  
ATOM   1977  N   LYS A 128     -14.848  -9.046  41.765  1.00 63.26           N  
ATOM   1978  H   LYS A 128     -15.068  -8.116  42.094  1.00 63.26           H  
ATOM   1979  CA  LYS A 128     -13.549  -9.640  42.081  1.00 63.26           C  
ATOM   1980  HA  LYS A 128     -13.283 -10.346  41.294  1.00 63.26           H  
ATOM   1981  C   LYS A 128     -13.697 -10.445  43.365  1.00 63.26           C  
ATOM   1982  CB  LYS A 128     -12.457  -8.575  42.162  1.00 63.26           C  
ATOM   1983  HB2 LYS A 128     -11.591  -8.985  42.681  1.00 63.26           H  
ATOM   1984  HB3 LYS A 128     -12.824  -7.710  42.716  1.00 63.26           H  
ATOM   1985  O   LYS A 128     -14.105  -9.909  44.397  1.00 63.26           O  
ATOM   1986  CG  LYS A 128     -12.045  -8.176  40.743  1.00 63.26           C  
ATOM   1987  HG2 LYS A 128     -12.922  -7.846  40.185  1.00 63.26           H  
ATOM   1988  HG3 LYS A 128     -11.613  -9.038  40.234  1.00 63.26           H  
ATOM   1989  CD  LYS A 128     -11.017  -7.053  40.796  1.00 63.26           C  
ATOM   1990  HD2 LYS A 128     -10.119  -7.418  41.295  1.00 63.26           H  
ATOM   1991  HD3 LYS A 128     -11.433  -6.218  41.361  1.00 63.26           H  
ATOM   1992  CE  LYS A 128     -10.701  -6.611  39.372  1.00 63.26           C  
ATOM   1993  HE2 LYS A 128     -11.612  -6.200  38.937  1.00 63.26           H  
ATOM   1994  HE3 LYS A 128     -10.405  -7.485  38.792  1.00 63.26           H  
ATOM   1995  NZ  LYS A 128      -9.625  -5.599  39.392  1.00 63.26           N  
ATOM   1996  HZ1 LYS A 128      -8.798  -5.994  39.816  1.00 63.26           H  
ATOM   1997  HZ2 LYS A 128      -9.937  -4.819  39.953  1.00 63.26           H  
ATOM   1998  HZ3 LYS A 128      -9.427  -5.285  38.453  1.00 63.26           H  
ATOM   1999  N   ASP A 129     -13.358 -11.729  43.295  1.00 53.45           N  
ATOM   2000  H   ASP A 129     -13.177 -12.144  42.392  1.00 53.45           H  
ATOM   2001  CA  ASP A 129     -13.119 -12.544  44.479  1.00 53.45           C  
ATOM   2002  HA  ASP A 129     -13.996 -12.518  45.126  1.00 53.45           H  
ATOM   2003  C   ASP A 129     -11.938 -11.911  45.223  1.00 53.45           C  
ATOM   2004  CB  ASP A 129     -12.853 -14.010  44.092  1.00 53.45           C  
ATOM   2005  HB2 ASP A 129     -12.591 -14.564  44.994  1.00 53.45           H  
ATOM   2006  HB3 ASP A 129     -12.002 -14.051  43.413  1.00 53.45           H  
ATOM   2007  O   ASP A 129     -10.773 -12.077  44.853  1.00 53.45           O  
ATOM   2008  CG  ASP A 129     -14.059 -14.696  43.439  1.00 53.45           C  
ATOM   2009  OD1 ASP A 129     -15.209 -14.408  43.852  1.00 53.45           O  
ATOM   2010  OD2 ASP A 129     -13.825 -15.490  42.507  1.00 53.45           O  
ATOM   2011  N   ALA A 130     -12.237 -11.086  46.227  1.00 47.96           N  
ATOM   2012  H   ALA A 130     -13.209 -10.904  46.435  1.00 47.96           H  
ATOM   2013  CA  ALA A 130     -11.223 -10.573  47.127  1.00 47.96           C  
ATOM   2014  HA  ALA A 130     -10.452 -10.067  46.546  1.00 47.96           H  
ATOM   2015  C   ALA A 130     -10.612 -11.787  47.832  1.00 47.96           C  
ATOM   2016  CB  ALA A 130     -11.853  -9.564  48.095  1.00 47.96           C  
ATOM   2017  HB1 ALA A 130     -11.093  -9.187  48.778  1.00 47.96           H  
ATOM   2018  HB2 ALA A 130     -12.640 -10.046  48.676  1.00 47.96           H  
ATOM   2019  HB3 ALA A 130     -12.279  -8.731  47.536  1.00 47.96           H  
ATOM   2020  O   ALA A 130     -11.327 -12.542  48.491  1.00 47.96           O  
ATOM   2021  N   HIS A 131      -9.310 -12.002  47.628  1.00 40.52           N  
ATOM   2022  H   HIS A 131      -8.831 -11.388  46.985  1.00 40.52           H  
ATOM   2023  CA  HIS A 131      -8.552 -13.126  48.169  1.00 40.52           C  
ATOM   2024  HA  HIS A 131      -8.776 -14.018  47.584  1.00 40.52           H  
ATOM   2025  C   HIS A 131      -8.924 -13.409  49.636  1.00 40.52           C  
ATOM   2026  CB  HIS A 131      -7.050 -12.807  48.044  1.00 40.52           C  
ATOM   2027  HB2 HIS A 131      -6.489 -13.574  48.578  1.00 40.52           H  
ATOM   2028  HB3 HIS A 131      -6.844 -11.854  48.531  1.00 40.52           H  
ATOM   2029  O   HIS A 131      -8.485 -12.697  50.536  1.00 40.52           O  
ATOM   2030  CG  HIS A 131      -6.522 -12.763  46.630  1.00 40.52           C  
ATOM   2031  CD2 HIS A 131      -5.692 -11.814  46.092  1.00 40.52           C  
ATOM   2032  HD2 HIS A 131      -5.318 -10.939  46.601  1.00 40.52           H  
ATOM   2033  ND1 HIS A 131      -6.717 -13.721  45.662  1.00 40.52           N  
ATOM   2034  HD1 HIS A 131      -7.306 -14.538  45.736  1.00 40.52           H  
ATOM   2035  CE1 HIS A 131      -6.027 -13.357  44.569  1.00 40.52           C  
ATOM   2036  HE1 HIS A 131      -6.001 -13.910  43.641  1.00 40.52           H  
ATOM   2037  NE2 HIS A 131      -5.386 -12.198  44.781  1.00 40.52           N  
ATOM   2038  N   GLY A 132      -9.722 -14.456  49.870  1.00 43.45           N  
ATOM   2039  H   GLY A 132     -10.160 -14.911  49.081  1.00 43.45           H  
ATOM   2040  CA  GLY A 132     -10.010 -14.972  51.209  1.00 43.45           C  
ATOM   2041  HA2 GLY A 132     -10.190 -16.044  51.129  1.00 43.45           H  
ATOM   2042  HA3 GLY A 132      -9.132 -14.834  51.841  1.00 43.45           H  
ATOM   2043  C   GLY A 132     -11.208 -14.376  51.959  1.00 43.45           C  
ATOM   2044  O   GLY A 132     -11.304 -14.622  53.157  1.00 43.45           O  
ATOM   2045  N   MET A 133     -12.124 -13.639  51.316  1.00 41.60           N  
ATOM   2046  H   MET A 133     -11.992 -13.426  50.338  1.00 41.60           H  
ATOM   2047  CA  MET A 133     -13.412 -13.288  51.941  1.00 41.60           C  
ATOM   2048  HA  MET A 133     -13.365 -13.497  53.010  1.00 41.60           H  
ATOM   2049  C   MET A 133     -14.549 -14.163  51.401  1.00 41.60           C  
ATOM   2050  CB  MET A 133     -13.709 -11.784  51.821  1.00 41.60           C  
ATOM   2051  HB2 MET A 133     -14.749 -11.612  52.101  1.00 41.60           H  
ATOM   2052  HB3 MET A 133     -13.564 -11.447  50.794  1.00 41.60           H  
ATOM   2053  O   MET A 133     -14.972 -14.013  50.256  1.00 41.60           O  
ATOM   2054  CG  MET A 133     -12.818 -10.979  52.775  1.00 41.60           C  
ATOM   2055  HG2 MET A 133     -12.842 -11.464  53.751  1.00 41.60           H  
ATOM   2056  HG3 MET A 133     -11.791 -11.004  52.411  1.00 41.60           H  
ATOM   2057  SD  MET A 133     -13.324  -9.253  53.014  1.00 41.60           S  
ATOM   2058  CE  MET A 133     -12.264  -8.836  54.421  1.00 41.60           C  
ATOM   2059  HE1 MET A 133     -11.217  -8.893  54.124  1.00 41.60           H  
ATOM   2060  HE2 MET A 133     -12.451  -9.534  55.238  1.00 41.60           H  
ATOM   2061  HE3 MET A 133     -12.494  -7.825  54.756  1.00 41.60           H  
ATOM   2062  N   GLU A 134     -15.052 -15.072  52.241  1.00 42.89           N  
ATOM   2063  H   GLU A 134     -14.634 -15.171  53.155  1.00 42.89           H  
ATOM   2064  CA  GLU A 134     -16.321 -15.774  52.028  1.00 42.89           C  
ATOM   2065  HA  GLU A 134     -16.261 -16.390  51.131  1.00 42.89           H  
ATOM   2066  C   GLU A 134     -17.451 -14.747  51.844  1.00 42.89           C  
ATOM   2067  CB  GLU A 134     -16.644 -16.688  53.234  1.00 42.89           C  
ATOM   2068  HB2 GLU A 134     -16.340 -16.182  54.150  1.00 42.89           H  
ATOM   2069  HB3 GLU A 134     -17.722 -16.841  53.275  1.00 42.89           H  
ATOM   2070  O   GLU A 134     -17.833 -14.046  52.776  1.00 42.89           O  
ATOM   2071  CG  GLU A 134     -15.992 -18.077  53.154  1.00 42.89           C  
ATOM   2072  HG2 GLU A 134     -14.911 -17.952  53.080  1.00 42.89           H  
ATOM   2073  HG3 GLU A 134     -16.335 -18.564  52.242  1.00 42.89           H  
ATOM   2074  CD  GLU A 134     -16.316 -18.964  54.374  1.00 42.89           C  
ATOM   2075  OE1 GLU A 134     -16.405 -20.198  54.183  1.00 42.89           O  
ATOM   2076  OE2 GLU A 134     -16.423 -18.412  55.492  1.00 42.89           O  
ATOM   2077  N   THR A 135     -18.016 -14.671  50.635  1.00 45.97           N  
ATOM   2078  H   THR A 135     -17.556 -15.191  49.902  1.00 45.97           H  
ATOM   2079  CA  THR A 135     -19.398 -14.213  50.361  1.00 45.97           C  
ATOM   2080  HA  THR A 135     -19.473 -14.140  49.276  1.00 45.97           H  
ATOM   2081  C   THR A 135     -19.855 -12.815  50.832  1.00 45.97           C  
ATOM   2082  CB  THR A 135     -20.417 -15.298  50.781  1.00 45.97           C  
ATOM   2083  HB  THR A 135     -21.430 -14.896  50.766  1.00 45.97           H  
ATOM   2084  O   THR A 135     -21.042 -12.519  50.720  1.00 45.97           O  
ATOM   2085  CG2 THR A 135     -20.380 -16.489  49.823  1.00 45.97           C  
ATOM   2086 HG21 THR A 135     -20.620 -16.162  48.811  1.00 45.97           H  
ATOM   2087 HG22 THR A 135     -21.121 -17.224  50.140  1.00 45.97           H  
ATOM   2088 HG23 THR A 135     -19.395 -16.957  49.837  1.00 45.97           H  
ATOM   2089  OG1 THR A 135     -20.150 -15.818  52.064  1.00 45.97           O  
ATOM   2090  HG1 THR A 135     -19.770 -15.126  52.610  1.00 45.97           H  
ATOM   2091  N   ALA A 136     -18.979 -11.925  51.302  1.00 50.58           N  
ATOM   2092  H   ALA A 136     -18.032 -12.236  51.462  1.00 50.58           H  
ATOM   2093  CA  ALA A 136     -19.414 -10.684  51.954  1.00 50.58           C  
ATOM   2094  HA  ALA A 136     -20.378 -10.879  52.424  1.00 50.58           H  
ATOM   2095  C   ALA A 136     -19.628  -9.494  50.983  1.00 50.58           C  
ATOM   2096  CB  ALA A 136     -18.457 -10.380  53.109  1.00 50.58           C  
ATOM   2097  HB1 ALA A 136     -18.815  -9.508  53.655  1.00 50.58           H  
ATOM   2098  HB2 ALA A 136     -17.461 -10.170  52.718  1.00 50.58           H  
ATOM   2099  HB3 ALA A 136     -18.410 -11.232  53.788  1.00 50.58           H  
ATOM   2100  O   ALA A 136     -18.733  -9.105  50.233  1.00 50.58           O  
ATOM   2101  N   ASP A 137     -20.834  -8.920  51.044  1.00 64.44           N  
ATOM   2102  H   ASP A 137     -21.420  -9.256  51.795  1.00 64.44           H  
ATOM   2103  CA  ASP A 137     -21.321  -7.650  50.474  1.00 64.44           C  
ATOM   2104  HA  ASP A 137     -22.359  -7.592  50.802  1.00 64.44           H  
ATOM   2105  C   ASP A 137     -21.428  -7.527  48.942  1.00 64.44           C  
ATOM   2106  CB  ASP A 137     -20.646  -6.444  51.150  1.00 64.44           C  
ATOM   2107  HB2 ASP A 137     -21.095  -5.528  50.765  1.00 64.44           H  
ATOM   2108  HB3 ASP A 137     -19.589  -6.434  50.884  1.00 64.44           H  
ATOM   2109  O   ASP A 137     -21.089  -6.493  48.353  1.00 64.44           O  
ATOM   2110  CG  ASP A 137     -20.782  -6.418  52.678  1.00 64.44           C  
ATOM   2111  OD1 ASP A 137     -21.558  -7.230  53.232  1.00 64.44           O  
ATOM   2112  OD2 ASP A 137     -20.088  -5.562  53.275  1.00 64.44           O  
ATOM   2113  N   ARG A 138     -21.962  -8.556  48.269  1.00 73.26           N  
ATOM   2114  H   ARG A 138     -22.244  -9.357  48.816  1.00 73.26           H  
ATOM   2115  CA  ARG A 138     -22.418  -8.458  46.866  1.00 73.26           C  
ATOM   2116  HA  ARG A 138     -21.838  -7.690  46.356  1.00 73.26           H  
ATOM   2117  C   ARG A 138     -23.883  -8.043  46.811  1.00 73.26           C  
ATOM   2118  CB  ARG A 138     -22.231  -9.792  46.133  1.00 73.26           C  
ATOM   2119  HB2 ARG A 138     -22.707 -10.588  46.705  1.00 73.26           H  
ATOM   2120  HB3 ARG A 138     -22.716  -9.732  45.158  1.00 73.26           H  
ATOM   2121  O   ARG A 138     -24.738  -8.740  47.346  1.00 73.26           O  
ATOM   2122  CG  ARG A 138     -20.752 -10.122  45.928  1.00 73.26           C  
ATOM   2123  HG2 ARG A 138     -20.247 -10.166  46.893  1.00 73.26           H  
ATOM   2124  HG3 ARG A 138     -20.288  -9.342  45.324  1.00 73.26           H  
ATOM   2125  CD  ARG A 138     -20.600 -11.474  45.226  1.00 73.26           C  
ATOM   2126  HD2 ARG A 138     -21.028 -12.250  45.861  1.00 73.26           H  
ATOM   2127  HD3 ARG A 138     -21.135 -11.460  44.276  1.00 73.26           H  
ATOM   2128  NE  ARG A 138     -19.178 -11.753  44.993  1.00 73.26           N  
ATOM   2129  HE  ARG A 138     -18.533 -11.027  45.268  1.00 73.26           H  
ATOM   2130  NH1 ARG A 138     -19.333 -13.851  44.046  1.00 73.26           N  
ATOM   2131 HH11 ARG A 138     -20.342 -13.820  44.084  1.00 73.26           H  
ATOM   2132 HH12 ARG A 138     -18.832 -14.651  43.686  1.00 73.26           H  
ATOM   2133  NH2 ARG A 138     -17.342 -12.918  44.453  1.00 73.26           N  
ATOM   2134 HH21 ARG A 138     -16.822 -13.712  44.107  1.00 73.26           H  
ATOM   2135 HH22 ARG A 138     -16.767 -12.155  44.781  1.00 73.26           H  
ATOM   2136  CZ  ARG A 138     -18.635 -12.847  44.495  1.00 73.26           C  
ATOM   2137  N   HIS A 139     -24.178  -6.954  46.106  1.00 81.86           N  
ATOM   2138  H   HIS A 139     -23.431  -6.409  45.700  1.00 81.86           H  
ATOM   2139  CA  HIS A 139     -25.543  -6.447  45.984  1.00 81.86           C  
ATOM   2140  HA  HIS A 139     -26.246  -7.211  46.315  1.00 81.86           H  
ATOM   2141  C   HIS A 139     -25.898  -6.103  44.543  1.00 81.86           C  
ATOM   2142  CB  HIS A 139     -25.731  -5.232  46.880  1.00 81.86           C  
ATOM   2143  HB2 HIS A 139     -26.739  -4.842  46.736  1.00 81.86           H  
ATOM   2144  HB3 HIS A 139     -24.984  -4.502  46.570  1.00 81.86           H  
ATOM   2145  O   HIS A 139     -25.059  -5.677  43.742  1.00 81.86           O  
ATOM   2146  CG  HIS A 139     -25.530  -5.521  48.335  1.00 81.86           C  
ATOM   2147  CD2 HIS A 139     -24.317  -5.681  48.937  1.00 81.86           C  
ATOM   2148  HD2 HIS A 139     -23.353  -5.549  48.468  1.00 81.86           H  
ATOM   2149  ND1 HIS A 139     -26.498  -5.841  49.261  1.00 81.86           N  
ATOM   2150  HD1 HIS A 139     -27.491  -5.922  49.096  1.00 81.86           H  
ATOM   2151  CE1 HIS A 139     -25.874  -6.212  50.392  1.00 81.86           C  
ATOM   2152  HE1 HIS A 139     -26.356  -6.558  51.295  1.00 81.86           H  
ATOM   2153  NE2 HIS A 139     -24.546  -6.150  50.225  1.00 81.86           N  
ATOM   2154  N   GLU A 140     -27.174  -6.295  44.235  1.00 83.39           N  
ATOM   2155  H   GLU A 140     -27.812  -6.614  44.950  1.00 83.39           H  
ATOM   2156  CA  GLU A 140     -27.744  -6.126  42.911  1.00 83.39           C  
ATOM   2157  HA  GLU A 140     -27.111  -5.452  42.334  1.00 83.39           H  
ATOM   2158  C   GLU A 140     -29.133  -5.495  43.047  1.00 83.39           C  
ATOM   2159  CB  GLU A 140     -27.746  -7.496  42.215  1.00 83.39           C  
ATOM   2160  HB2 GLU A 140     -28.463  -8.156  42.705  1.00 83.39           H  
ATOM   2161  HB3 GLU A 140     -26.750  -7.920  42.342  1.00 83.39           H  
ATOM   2162  O   GLU A 140     -29.931  -5.888  43.897  1.00 83.39           O  
ATOM   2163  CG  GLU A 140     -28.040  -7.443  40.710  1.00 83.39           C  
ATOM   2164  HG2 GLU A 140     -29.097  -7.226  40.555  1.00 83.39           H  
ATOM   2165  HG3 GLU A 140     -27.458  -6.628  40.279  1.00 83.39           H  
ATOM   2166  CD  GLU A 140     -27.657  -8.757  39.992  1.00 83.39           C  
ATOM   2167  OE1 GLU A 140     -27.531  -8.736  38.744  1.00 83.39           O  
ATOM   2168  OE2 GLU A 140     -27.369  -9.767  40.662  1.00 83.39           O  
ATOM   2169  N   PHE A 141     -29.399  -4.484  42.227  1.00 83.93           N  
ATOM   2170  H   PHE A 141     -28.683  -4.218  41.566  1.00 83.93           H  
ATOM   2171  CA  PHE A 141     -30.673  -3.786  42.123  1.00 83.93           C  
ATOM   2172  HA  PHE A 141     -31.408  -4.262  42.773  1.00 83.93           H  
ATOM   2173  C   PHE A 141     -31.157  -3.882  40.679  1.00 83.93           C  
ATOM   2174  CB  PHE A 141     -30.515  -2.323  42.560  1.00 83.93           C  
ATOM   2175  HB2 PHE A 141     -29.715  -1.867  41.978  1.00 83.93           H  
ATOM   2176  HB3 PHE A 141     -30.218  -2.299  43.608  1.00 83.93           H  
ATOM   2177  O   PHE A 141     -30.400  -3.587  39.752  1.00 83.93           O  
ATOM   2178  CG  PHE A 141     -31.771  -1.490  42.382  1.00 83.93           C  
ATOM   2179  CD1 PHE A 141     -32.023  -0.835  41.161  1.00 83.93           C  
ATOM   2180  HD1 PHE A 141     -31.320  -0.914  40.345  1.00 83.93           H  
ATOM   2181  CD2 PHE A 141     -32.706  -1.393  43.429  1.00 83.93           C  
ATOM   2182  HD2 PHE A 141     -32.522  -1.899  44.365  1.00 83.93           H  
ATOM   2183  CE1 PHE A 141     -33.201  -0.086  40.990  1.00 83.93           C  
ATOM   2184  HE1 PHE A 141     -33.396   0.409  40.051  1.00 83.93           H  
ATOM   2185  CE2 PHE A 141     -33.878  -0.634  43.262  1.00 83.93           C  
ATOM   2186  HE2 PHE A 141     -34.587  -0.551  44.073  1.00 83.93           H  
ATOM   2187  CZ  PHE A 141     -34.126   0.020  42.043  1.00 83.93           C  
ATOM   2188  HZ  PHE A 141     -35.025   0.605  41.917  1.00 83.93           H  
ATOM   2189  N   GLY A 142     -32.426  -4.247  40.497  1.00 82.70           N  
ATOM   2190  H   GLY A 142     -32.972  -4.481  41.313  1.00 82.70           H  
ATOM   2191  CA  GLY A 142     -33.033  -4.441  39.181  1.00 82.70           C  
ATOM   2192  HA2 GLY A 142     -34.118  -4.425  39.281  1.00 82.70           H  
ATOM   2193  HA3 GLY A 142     -32.743  -3.616  38.530  1.00 82.70           H  
ATOM   2194  C   GLY A 142     -32.626  -5.756  38.511  1.00 82.70           C  
ATOM   2195  O   GLY A 142     -31.960  -6.603  39.100  1.00 82.70           O  
ATOM   2196  N   GLN A 143     -33.046  -5.939  37.260  1.00 76.74           N  
ATOM   2197  H   GLN A 143     -33.523  -5.178  36.799  1.00 76.74           H  
ATOM   2198  CA  GLN A 143     -32.659  -7.097  36.451  1.00 76.74           C  
ATOM   2199  HA  GLN A 143     -32.197  -7.852  37.086  1.00 76.74           H  
ATOM   2200  C   GLN A 143     -31.622  -6.677  35.415  1.00 76.74           C  
ATOM   2201  CB  GLN A 143     -33.882  -7.745  35.785  1.00 76.74           C  
ATOM   2202  HB2 GLN A 143     -33.525  -8.493  35.077  1.00 76.74           H  
ATOM   2203  HB3 GLN A 143     -34.448  -6.993  35.236  1.00 76.74           H  
ATOM   2204  O   GLN A 143     -31.833  -5.718  34.667  1.00 76.74           O  
ATOM   2205  CG  GLN A 143     -34.795  -8.443  36.806  1.00 76.74           C  
ATOM   2206  HG2 GLN A 143     -35.265  -7.698  37.448  1.00 76.74           H  
ATOM   2207  HG3 GLN A 143     -34.191  -9.099  37.432  1.00 76.74           H  
ATOM   2208  CD  GLN A 143     -35.888  -9.284  36.150  1.00 76.74           C  
ATOM   2209  NE2 GLN A 143     -36.573 -10.111  36.908  1.00 76.74           N  
ATOM   2210 HE21 GLN A 143     -37.296 -10.647  36.450  1.00 76.74           H  
ATOM   2211 HE22 GLN A 143     -36.387 -10.182  37.899  1.00 76.74           H  
ATOM   2212  OE1 GLN A 143     -36.143  -9.230  34.957  1.00 76.74           O  
ATOM   2213  N   ALA A 144     -30.510  -7.414  35.341  1.00 70.03           N  
ATOM   2214  H   ALA A 144     -30.358  -8.153  36.012  1.00 70.03           H  
ATOM   2215  CA  ALA A 144     -29.507  -7.183  34.313  1.00 70.03           C  
ATOM   2216  HA  ALA A 144     -29.094  -6.188  34.482  1.00 70.03           H  
ATOM   2217  C   ALA A 144     -30.176  -7.251  32.928  1.00 70.03           C  
ATOM   2218  CB  ALA A 144     -28.374  -8.206  34.449  1.00 70.03           C  
ATOM   2219  HB1 ALA A 144     -27.944  -8.155  35.449  1.00 70.03           H  
ATOM   2220  HB2 ALA A 144     -27.595  -7.997  33.716  1.00 70.03           H  
ATOM   2221  HB3 ALA A 144     -28.761  -9.213  34.286  1.00 70.03           H  
ATOM   2222  O   ALA A 144     -30.945  -8.179  32.653  1.00 70.03           O  
ATOM   2223  N   PRO A 145     -29.914  -6.291  32.026  1.00 64.61           N  
ATOM   2224  CA  PRO A 145     -30.561  -6.286  30.726  1.00 64.61           C  
ATOM   2225  HA  PRO A 145     -31.642  -6.240  30.860  1.00 64.61           H  
ATOM   2226  C   PRO A 145     -30.192  -7.563  29.962  1.00 64.61           C  
ATOM   2227  CB  PRO A 145     -30.076  -5.005  30.037  1.00 64.61           C  
ATOM   2228  HB2 PRO A 145     -30.770  -4.195  30.262  1.00 64.61           H  
ATOM   2229  HB3 PRO A 145     -29.968  -5.127  28.959  1.00 64.61           H  
ATOM   2230  O   PRO A 145     -29.048  -7.739  29.542  1.00 64.61           O  
ATOM   2231  CG  PRO A 145     -28.735  -4.732  30.717  1.00 64.61           C  
ATOM   2232  HG2 PRO A 145     -28.447  -3.682  30.667  1.00 64.61           H  
ATOM   2233  HG3 PRO A 145     -27.971  -5.364  30.264  1.00 64.61           H  
ATOM   2234  CD  PRO A 145     -28.978  -5.188  32.151  1.00 64.61           C  
ATOM   2235  HD2 PRO A 145     -29.435  -4.386  32.730  1.00 64.61           H  
ATOM   2236  HD3 PRO A 145     -28.041  -5.502  32.611  1.00 64.61           H  
ATOM   2237  N   GLN A 146     -31.186  -8.410  29.677  1.00 54.83           N  
ATOM   2238  H   GLN A 146     -32.046  -8.312  30.197  1.00 54.83           H  
ATOM   2239  CA  GLN A 146     -31.008  -9.611  28.842  1.00 54.83           C  
ATOM   2240  HA  GLN A 146     -30.243 -10.239  29.299  1.00 54.83           H  
ATOM   2241  C   GLN A 146     -30.527  -9.281  27.413  1.00 54.83           C  
ATOM   2242  CB  GLN A 146     -32.313 -10.417  28.783  1.00 54.83           C  
ATOM   2243  HB2 GLN A 146     -32.146 -11.254  28.105  1.00 54.83           H  
ATOM   2244  HB3 GLN A 146     -33.112  -9.800  28.372  1.00 54.83           H  
ATOM   2245  O   GLN A 146     -30.059 -10.143  26.675  1.00 54.83           O  
ATOM   2246  CG  GLN A 146     -32.746 -10.982  30.148  1.00 54.83           C  
ATOM   2247  HG2 GLN A 146     -31.886 -11.436  30.638  1.00 54.83           H  
ATOM   2248  HG3 GLN A 146     -33.115 -10.177  30.785  1.00 54.83           H  
ATOM   2249  CD  GLN A 146     -33.829 -12.052  30.018  1.00 54.83           C  
ATOM   2250  NE2 GLN A 146     -34.267 -12.638  31.108  1.00 54.83           N  
ATOM   2251 HE21 GLN A 146     -34.975 -13.348  30.984  1.00 54.83           H  
ATOM   2252 HE22 GLN A 146     -33.930 -12.374  32.023  1.00 54.83           H  
ATOM   2253  OE1 GLN A 146     -34.291 -12.381  28.937  1.00 54.83           O  
ATOM   2254  N   ASN A 147     -30.565  -7.999  27.027  1.00 47.98           N  
ATOM   2255  H   ASN A 147     -30.913  -7.347  27.715  1.00 47.98           H  
ATOM   2256  CA  ASN A 147     -30.025  -7.473  25.772  1.00 47.98           C  
ATOM   2257  HA  ASN A 147     -30.272  -8.189  24.989  1.00 47.98           H  
ATOM   2258  C   ASN A 147     -28.476  -7.365  25.748  1.00 47.98           C  
ATOM   2259  CB  ASN A 147     -30.744  -6.149  25.453  1.00 47.98           C  
ATOM   2260  HB2 ASN A 147     -30.565  -5.442  26.264  1.00 47.98           H  
ATOM   2261  HB3 ASN A 147     -30.332  -5.725  24.538  1.00 47.98           H  
ATOM   2262  O   ASN A 147     -27.929  -6.649  24.905  1.00 47.98           O  
ATOM   2263  CG  ASN A 147     -32.240  -6.321  25.238  1.00 47.98           C  
ATOM   2264  ND2 ASN A 147     -33.058  -5.473  25.812  1.00 47.98           N  
ATOM   2265 HD21 ASN A 147     -34.045  -5.683  25.762  1.00 47.98           H  
ATOM   2266 HD22 ASN A 147     -32.720  -4.805  26.490  1.00 47.98           H  
ATOM   2267  OD1 ASN A 147     -32.700  -7.176  24.499  1.00 47.98           O  
ATOM   2268  N   GLY A 148     -27.780  -8.062  26.656  1.00 44.32           N  
ATOM   2269  H   GLY A 148     -28.315  -8.571  27.345  1.00 44.32           H  
ATOM   2270  CA  GLY A 148     -26.331  -8.298  26.653  1.00 44.32           C  
ATOM   2271  HA2 GLY A 148     -25.808  -7.342  26.610  1.00 44.32           H  
ATOM   2272  HA3 GLY A 148     -26.074  -8.784  27.594  1.00 44.32           H  
ATOM   2273  C   GLY A 148     -25.850  -9.176  25.480  1.00 44.32           C  
ATOM   2274  O   GLY A 148     -26.603  -9.385  24.526  1.00 44.32           O  
ATOM   2275  N   PRO A 149     -24.591  -9.669  25.488  1.00 35.65           N  
ATOM   2276  CA  PRO A 149     -23.915 -10.281  24.335  1.00 35.65           C  
ATOM   2277  HA  PRO A 149     -23.686  -9.496  23.614  1.00 35.65           H  
ATOM   2278  C   PRO A 149     -24.729 -11.346  23.600  1.00 35.65           C  
ATOM   2279  CB  PRO A 149     -22.589 -10.854  24.857  1.00 35.65           C  
ATOM   2280  HB2 PRO A 149     -21.779 -10.163  24.622  1.00 35.65           H  
ATOM   2281  HB3 PRO A 149     -22.368 -11.840  24.448  1.00 35.65           H  
ATOM   2282  O   PRO A 149     -24.533 -11.475  22.402  1.00 35.65           O  
ATOM   2283  CG  PRO A 149     -22.781 -10.912  26.369  1.00 35.65           C  
ATOM   2284  HG2 PRO A 149     -21.837 -10.809  26.904  1.00 35.65           H  
ATOM   2285  HG3 PRO A 149     -23.271 -11.848  26.641  1.00 35.65           H  
ATOM   2286  CD  PRO A 149     -23.722  -9.743  26.646  1.00 35.65           C  
ATOM   2287  HD2 PRO A 149     -23.150  -8.819  26.730  1.00 35.65           H  
ATOM   2288  HD3 PRO A 149     -24.274  -9.933  27.566  1.00 35.65           H  
ATOM   2289  N   ALA A 150     -25.706 -12.001  24.229  1.00 35.18           N  
ATOM   2290  H   ALA A 150     -25.820 -11.860  25.222  1.00 35.18           H  
ATOM   2291  CA  ALA A 150     -26.669 -12.877  23.568  1.00 35.18           C  
ATOM   2292  HA  ALA A 150     -26.149 -13.780  23.248  1.00 35.18           H  
ATOM   2293  C   ALA A 150     -27.328 -12.258  22.317  1.00 35.18           C  
ATOM   2294  CB  ALA A 150     -27.722 -13.284  24.601  1.00 35.18           C  
ATOM   2295  HB1 ALA A 150     -27.244 -13.787  25.442  1.00 35.18           H  
ATOM   2296  HB2 ALA A 150     -28.433 -13.975  24.148  1.00 35.18           H  
ATOM   2297  HB3 ALA A 150     -28.261 -12.410  24.966  1.00 35.18           H  
ATOM   2298  O   ALA A 150     -27.373 -12.921  21.290  1.00 35.18           O  
ATOM   2299  N   LYS A 151     -27.750 -10.979  22.309  1.00 40.01           N  
ATOM   2300  H   LYS A 151     -27.662 -10.446  23.162  1.00 40.01           H  
ATOM   2301  CA  LYS A 151     -28.326 -10.358  21.089  1.00 40.01           C  
ATOM   2302  HA  LYS A 151     -28.968 -11.105  20.622  1.00 40.01           H  
ATOM   2303  C   LYS A 151     -27.281 -10.033  20.018  1.00 40.01           C  
ATOM   2304  CB  LYS A 151     -29.198  -9.131  21.425  1.00 40.01           C  
ATOM   2305  HB2 LYS A 151     -28.962  -8.317  20.739  1.00 40.01           H  
ATOM   2306  HB3 LYS A 151     -28.991  -8.788  22.439  1.00 40.01           H  
ATOM   2307  O   LYS A 151     -27.600 -10.084  18.833  1.00 40.01           O  
ATOM   2308  CG  LYS A 151     -30.694  -9.462  21.281  1.00 40.01           C  
ATOM   2309  HG2 LYS A 151     -30.947 -10.246  21.996  1.00 40.01           H  
ATOM   2310  HG3 LYS A 151     -30.889  -9.829  20.274  1.00 40.01           H  
ATOM   2311  CD  LYS A 151     -31.578  -8.236  21.543  1.00 40.01           C  
ATOM   2312  HD2 LYS A 151     -31.318  -7.834  22.522  1.00 40.01           H  
ATOM   2313  HD3 LYS A 151     -31.390  -7.477  20.783  1.00 40.01           H  
ATOM   2314  CE  LYS A 151     -33.057  -8.650  21.518  1.00 40.01           C  
ATOM   2315  HE2 LYS A 151     -33.166  -9.542  22.136  1.00 40.01           H  
ATOM   2316  HE3 LYS A 151     -33.340  -8.919  20.501  1.00 40.01           H  
ATOM   2317  NZ  LYS A 151     -33.947  -7.590  22.050  1.00 40.01           N  
ATOM   2318  HZ1 LYS A 151     -34.901  -7.921  22.092  1.00 40.01           H  
ATOM   2319  HZ2 LYS A 151     -33.666  -7.383  22.998  1.00 40.01           H  
ATOM   2320  HZ3 LYS A 151     -33.906  -6.747  21.495  1.00 40.01           H  
ATOM   2321  N   LYS A 152     -26.029  -9.738  20.392  1.00 41.70           N  
ATOM   2322  H   LYS A 152     -25.820  -9.804  21.378  1.00 41.70           H  
ATOM   2323  CA  LYS A 152     -24.918  -9.536  19.435  1.00 41.70           C  
ATOM   2324  HA  LYS A 152     -25.305  -9.043  18.543  1.00 41.70           H  
ATOM   2325  C   LYS A 152     -24.319 -10.854  18.943  1.00 41.70           C  
ATOM   2326  CB  LYS A 152     -23.815  -8.647  20.027  1.00 41.70           C  
ATOM   2327  HB2 LYS A 152     -22.885  -8.857  19.498  1.00 41.70           H  
ATOM   2328  HB3 LYS A 152     -23.663  -8.896  21.077  1.00 41.70           H  
ATOM   2329  O   LYS A 152     -23.925 -10.918  17.787  1.00 41.70           O  
ATOM   2330  CG  LYS A 152     -24.108  -7.146  19.874  1.00 41.70           C  
ATOM   2331  HG2 LYS A 152     -24.988  -6.883  20.461  1.00 41.70           H  
ATOM   2332  HG3 LYS A 152     -24.294  -6.917  18.824  1.00 41.70           H  
ATOM   2333  CD  LYS A 152     -22.896  -6.340  20.360  1.00 41.70           C  
ATOM   2334  HD2 LYS A 152     -22.718  -6.574  21.410  1.00 41.70           H  
ATOM   2335  HD3 LYS A 152     -22.019  -6.636  19.785  1.00 41.70           H  
ATOM   2336  CE  LYS A 152     -23.111  -4.832  20.205  1.00 41.70           C  
ATOM   2337  HE2 LYS A 152     -24.008  -4.547  20.756  1.00 41.70           H  
ATOM   2338  HE3 LYS A 152     -23.274  -4.606  19.151  1.00 41.70           H  
ATOM   2339  NZ  LYS A 152     -21.936  -4.082  20.716  1.00 41.70           N  
ATOM   2340  HZ1 LYS A 152     -22.067  -3.084  20.630  1.00 41.70           H  
ATOM   2341  HZ2 LYS A 152     -21.101  -4.327  20.205  1.00 41.70           H  
ATOM   2342  HZ3 LYS A 152     -21.763  -4.289  21.690  1.00 41.70           H  
ATOM   2343  N   MET A 153     -24.291 -11.898  19.766  1.00 34.70           N  
ATOM   2344  H   MET A 153     -24.593 -11.754  20.719  1.00 34.70           H  
ATOM   2345  CA  MET A 153     -23.923 -13.263  19.396  1.00 34.70           C  
ATOM   2346  HA  MET A 153     -23.011 -13.242  18.800  1.00 34.70           H  
ATOM   2347  C   MET A 153     -25.010 -13.879  18.533  1.00 34.70           C  
ATOM   2348  CB  MET A 153     -23.669 -14.145  20.625  1.00 34.70           C  
ATOM   2349  HB2 MET A 153     -23.710 -15.190  20.318  1.00 34.70           H  
ATOM   2350  HB3 MET A 153     -24.442 -13.983  21.377  1.00 34.70           H  
ATOM   2351  O   MET A 153     -24.675 -14.378  17.473  1.00 34.70           O  
ATOM   2352  CG  MET A 153     -22.287 -13.883  21.224  1.00 34.70           C  
ATOM   2353  HG2 MET A 153     -21.527 -14.038  20.459  1.00 34.70           H  
ATOM   2354  HG3 MET A 153     -22.241 -12.843  21.546  1.00 34.70           H  
ATOM   2355  SD  MET A 153     -21.885 -14.925  22.649  1.00 34.70           S  
ATOM   2356  CE  MET A 153     -21.650 -16.553  21.874  1.00 34.70           C  
ATOM   2357  HE1 MET A 153     -21.351 -17.272  22.636  1.00 34.70           H  
ATOM   2358  HE2 MET A 153     -22.582 -16.893  21.422  1.00 34.70           H  
ATOM   2359  HE3 MET A 153     -20.870 -16.495  21.115  1.00 34.70           H  
ATOM   2360  N   ALA A 154     -26.290 -13.718  18.877  1.00 42.61           N  
ATOM   2361  H   ALA A 154     -26.518 -13.399  19.808  1.00 42.61           H  
ATOM   2362  CA  ALA A 154     -27.401 -14.068  17.997  1.00 42.61           C  
ATOM   2363  HA  ALA A 154     -27.310 -15.119  17.722  1.00 42.61           H  
ATOM   2364  C   ALA A 154     -27.358 -13.240  16.708  1.00 42.61           C  
ATOM   2365  CB  ALA A 154     -28.732 -13.877  18.731  1.00 42.61           C  
ATOM   2366  HB1 ALA A 154     -28.867 -12.832  19.011  1.00 42.61           H  
ATOM   2367  HB2 ALA A 154     -29.552 -14.180  18.079  1.00 42.61           H  
ATOM   2368  HB3 ALA A 154     -28.754 -14.502  19.623  1.00 42.61           H  
ATOM   2369  O   ALA A 154     -27.572 -13.785  15.636  1.00 42.61           O  
ATOM   2370  N   SER A 155     -26.994 -11.950  16.764  1.00 57.21           N  
ATOM   2371  H   SER A 155     -26.945 -11.501  17.668  1.00 57.21           H  
ATOM   2372  CA  SER A 155     -26.745 -11.162  15.552  1.00 57.21           C  
ATOM   2373  HA  SER A 155     -27.613 -11.267  14.901  1.00 57.21           H  
ATOM   2374  C   SER A 155     -25.541 -11.673  14.765  1.00 57.21           C  
ATOM   2375  CB  SER A 155     -26.558  -9.675  15.867  1.00 57.21           C  
ATOM   2376  HB2 SER A 155     -25.641  -9.533  16.439  1.00 57.21           H  
ATOM   2377  HB3 SER A 155     -27.406  -9.314  16.449  1.00 57.21           H  
ATOM   2378  O   SER A 155     -25.578 -11.628  13.545  1.00 57.21           O  
ATOM   2379  OG  SER A 155     -26.479  -8.925  14.670  1.00 57.21           O  
ATOM   2380  HG  SER A 155     -25.900  -9.376  14.051  1.00 57.21           H  
ATOM   2381  N   SER A 156     -24.483 -12.151  15.418  1.00 69.50           N  
ATOM   2382  H   SER A 156     -24.497 -12.128  16.428  1.00 69.50           H  
ATOM   2383  CA  SER A 156     -23.284 -12.681  14.767  1.00 69.50           C  
ATOM   2384  HA  SER A 156     -22.995 -12.003  13.963  1.00 69.50           H  
ATOM   2385  C   SER A 156     -23.551 -14.050  14.150  1.00 69.50           C  
ATOM   2386  CB  SER A 156     -22.134 -12.754  15.776  1.00 69.50           C  
ATOM   2387  HB2 SER A 156     -21.988 -11.772  16.227  1.00 69.50           H  
ATOM   2388  HB3 SER A 156     -22.379 -13.468  16.562  1.00 69.50           H  
ATOM   2389  O   SER A 156     -23.141 -14.299  13.024  1.00 69.50           O  
ATOM   2390  OG  SER A 156     -20.932 -13.150  15.146  1.00 69.50           O  
ATOM   2391  HG  SER A 156     -20.758 -12.541  14.424  1.00 69.50           H  
ATOM   2392  N   GLU A 157     -24.280 -14.920  14.841  1.00 80.46           N  
ATOM   2393  H   GLU A 157     -24.579 -14.666  15.772  1.00 80.46           H  
ATOM   2394  CA  GLU A 157     -24.703 -16.226  14.357  1.00 80.46           C  
ATOM   2395  HA  GLU A 157     -23.841 -16.739  13.929  1.00 80.46           H  
ATOM   2396  C   GLU A 157     -25.753 -16.092  13.253  1.00 80.46           C  
ATOM   2397  CB  GLU A 157     -25.217 -17.064  15.530  1.00 80.46           C  
ATOM   2398  HB2 GLU A 157     -26.195 -16.697  15.841  1.00 80.46           H  
ATOM   2399  HB3 GLU A 157     -24.519 -16.974  16.362  1.00 80.46           H  
ATOM   2400  O   GLU A 157     -25.619 -16.742  12.225  1.00 80.46           O  
ATOM   2401  CG  GLU A 157     -25.306 -18.539  15.122  1.00 80.46           C  
ATOM   2402  HG2 GLU A 157     -25.910 -18.618  14.218  1.00 80.46           H  
ATOM   2403  HG3 GLU A 157     -24.305 -18.902  14.889  1.00 80.46           H  
ATOM   2404  CD  GLU A 157     -25.930 -19.417  16.207  1.00 80.46           C  
ATOM   2405  OE1 GLU A 157     -26.536 -20.437  15.798  1.00 80.46           O  
ATOM   2406  OE2 GLU A 157     -25.886 -19.016  17.386  1.00 80.46           O  
ATOM   2407  N   ALA A 158     -26.729 -15.189  13.388  1.00 80.62           N  
ATOM   2408  H   ALA A 158     -26.840 -14.717  14.274  1.00 80.62           H  
ATOM   2409  CA  ALA A 158     -27.669 -14.863  12.317  1.00 80.62           C  
ATOM   2410  HA  ALA A 158     -28.183 -15.775  12.012  1.00 80.62           H  
ATOM   2411  C   ALA A 158     -26.935 -14.312  11.088  1.00 80.62           C  
ATOM   2412  CB  ALA A 158     -28.717 -13.868  12.827  1.00 80.62           C  
ATOM   2413  HB1 ALA A 158     -29.417 -13.633  12.026  1.00 80.62           H  
ATOM   2414  HB2 ALA A 158     -29.273 -14.309  13.655  1.00 80.62           H  
ATOM   2415  HB3 ALA A 158     -28.232 -12.950  13.158  1.00 80.62           H  
ATOM   2416  O   ALA A 158     -27.164 -14.783   9.980  1.00 80.62           O  
ATOM   2417  N   VAL A 159     -25.987 -13.384  11.271  1.00 83.88           N  
ATOM   2418  H   VAL A 159     -25.850 -13.011  12.200  1.00 83.88           H  
ATOM   2419  CA  VAL A 159     -25.131 -12.887  10.179  1.00 83.88           C  
ATOM   2420  HA  VAL A 159     -25.769 -12.490   9.390  1.00 83.88           H  
ATOM   2421  C   VAL A 159     -24.319 -14.022   9.548  1.00 83.88           C  
ATOM   2422  CB  VAL A 159     -24.216 -11.746  10.673  1.00 83.88           C  
ATOM   2423  HB  VAL A 159     -23.774 -12.031  11.628  1.00 83.88           H  
ATOM   2424  O   VAL A 159     -24.209 -14.062   8.326  1.00 83.88           O  
ATOM   2425  CG1 VAL A 159     -23.072 -11.406   9.710  1.00 83.88           C  
ATOM   2426 HG11 VAL A 159     -23.477 -11.224   8.714  1.00 83.88           H  
ATOM   2427 HG12 VAL A 159     -22.545 -10.516  10.053  1.00 83.88           H  
ATOM   2428 HG13 VAL A 159     -22.360 -12.230   9.663  1.00 83.88           H  
ATOM   2429  CG2 VAL A 159     -25.017 -10.451  10.857  1.00 83.88           C  
ATOM   2430 HG21 VAL A 159     -24.444  -9.743  11.456  1.00 83.88           H  
ATOM   2431 HG22 VAL A 159     -25.972 -10.650  11.342  1.00 83.88           H  
ATOM   2432 HG23 VAL A 159     -25.223 -10.009   9.882  1.00 83.88           H  
ATOM   2433  N   ARG A 160     -23.780 -14.960  10.341  1.00 86.57           N  
ATOM   2434  H   ARG A 160     -23.893 -14.859  11.340  1.00 86.57           H  
ATOM   2435  CA  ARG A 160     -23.063 -16.141   9.832  1.00 86.57           C  
ATOM   2436  HA  ARG A 160     -22.309 -15.821   9.114  1.00 86.57           H  
ATOM   2437  C   ARG A 160     -23.979 -17.080   9.053  1.00 86.57           C  
ATOM   2438  CB  ARG A 160     -22.368 -16.917  10.961  1.00 86.57           C  
ATOM   2439  HB2 ARG A 160     -22.123 -17.913  10.594  1.00 86.57           H  
ATOM   2440  HB3 ARG A 160     -23.054 -17.032  11.801  1.00 86.57           H  
ATOM   2441  O   ARG A 160     -23.579 -17.493   7.978  1.00 86.57           O  
ATOM   2442  CG  ARG A 160     -21.064 -16.263  11.435  1.00 86.57           C  
ATOM   2443  HG2 ARG A 160     -20.367 -16.197  10.600  1.00 86.57           H  
ATOM   2444  HG3 ARG A 160     -21.255 -15.256  11.806  1.00 86.57           H  
ATOM   2445  CD  ARG A 160     -20.445 -17.122  12.544  1.00 86.57           C  
ATOM   2446  HD2 ARG A 160     -21.218 -17.367  13.273  1.00 86.57           H  
ATOM   2447  HD3 ARG A 160     -20.103 -18.060  12.109  1.00 86.57           H  
ATOM   2448  NE  ARG A 160     -19.306 -16.442  13.193  1.00 86.57           N  
ATOM   2449  HE  ARG A 160     -18.454 -16.381  12.654  1.00 86.57           H  
ATOM   2450  NH1 ARG A 160     -20.288 -16.044  15.235  1.00 86.57           N  
ATOM   2451 HH11 ARG A 160     -20.293 -15.541  16.111  1.00 86.57           H  
ATOM   2452 HH12 ARG A 160     -21.122 -16.527  14.932  1.00 86.57           H  
ATOM   2453  NH2 ARG A 160     -18.207 -15.351  14.865  1.00 86.57           N  
ATOM   2454 HH21 ARG A 160     -17.366 -15.323  14.306  1.00 86.57           H  
ATOM   2455 HH22 ARG A 160     -18.192 -15.025  15.821  1.00 86.57           H  
ATOM   2456  CZ  ARG A 160     -19.276 -15.950  14.421  1.00 86.57           C  
ATOM   2457  N   LYS A 161     -25.193 -17.362   9.534  1.00 88.18           N  
ATOM   2458  H   LYS A 161     -25.429 -17.002  10.448  1.00 88.18           H  
ATOM   2459  CA  LYS A 161     -26.194 -18.186   8.831  1.00 88.18           C  
ATOM   2460  HA  LYS A 161     -25.759 -19.152   8.577  1.00 88.18           H  
ATOM   2461  C   LYS A 161     -26.599 -17.555   7.502  1.00 88.18           C  
ATOM   2462  CB  LYS A 161     -27.426 -18.413   9.728  1.00 88.18           C  
ATOM   2463  HB2 LYS A 161     -27.742 -17.466  10.166  1.00 88.18           H  
ATOM   2464  HB3 LYS A 161     -28.244 -18.798   9.119  1.00 88.18           H  
ATOM   2465  O   LYS A 161     -26.607 -18.232   6.483  1.00 88.18           O  
ATOM   2466  CG  LYS A 161     -27.139 -19.433  10.840  1.00 88.18           C  
ATOM   2467  HG2 LYS A 161     -26.249 -19.126  11.389  1.00 88.18           H  
ATOM   2468  HG3 LYS A 161     -26.936 -20.401  10.382  1.00 88.18           H  
ATOM   2469  CD  LYS A 161     -28.304 -19.583  11.834  1.00 88.18           C  
ATOM   2470  HD2 LYS A 161     -28.513 -18.613  12.285  1.00 88.18           H  
ATOM   2471  HD3 LYS A 161     -29.191 -19.954  11.321  1.00 88.18           H  
ATOM   2472  CE  LYS A 161     -27.855 -20.578  12.914  1.00 88.18           C  
ATOM   2473  HE2 LYS A 161     -26.854 -20.290  13.234  1.00 88.18           H  
ATOM   2474  HE3 LYS A 161     -27.770 -21.575  12.481  1.00 88.18           H  
ATOM   2475  NZ  LYS A 161     -28.715 -20.611  14.121  1.00 88.18           N  
ATOM   2476  HZ1 LYS A 161     -29.459 -21.292  14.051  1.00 88.18           H  
ATOM   2477  HZ2 LYS A 161     -28.116 -20.854  14.897  1.00 88.18           H  
ATOM   2478  HZ3 LYS A 161     -29.075 -19.696  14.351  1.00 88.18           H  
ATOM   2479  N   ILE A 162     -26.850 -16.243   7.486  1.00 87.12           N  
ATOM   2480  H   ILE A 162     -26.869 -15.749   8.367  1.00 87.12           H  
ATOM   2481  CA  ILE A 162     -27.112 -15.503   6.243  1.00 87.12           C  
ATOM   2482  HA  ILE A 162     -27.949 -15.971   5.724  1.00 87.12           H  
ATOM   2483  C   ILE A 162     -25.895 -15.581   5.312  1.00 87.12           C  
ATOM   2484  CB  ILE A 162     -27.478 -14.033   6.541  1.00 87.12           C  
ATOM   2485  HB  ILE A 162     -26.661 -13.599   7.117  1.00 87.12           H  
ATOM   2486  O   ILE A 162     -26.053 -15.810   4.118  1.00 87.12           O  
ATOM   2487  CG1 ILE A 162     -28.785 -13.891   7.351  1.00 87.12           C  
ATOM   2488 HG12 ILE A 162     -29.646 -14.105   6.718  1.00 87.12           H  
ATOM   2489 HG13 ILE A 162     -28.805 -14.611   8.169  1.00 87.12           H  
ATOM   2490  CG2 ILE A 162     -27.630 -13.227   5.238  1.00 87.12           C  
ATOM   2491 HG21 ILE A 162     -26.692 -13.217   4.682  1.00 87.12           H  
ATOM   2492 HG22 ILE A 162     -28.405 -13.671   4.613  1.00 87.12           H  
ATOM   2493 HG23 ILE A 162     -27.888 -12.189   5.451  1.00 87.12           H  
ATOM   2494  CD1 ILE A 162     -28.923 -12.481   7.946  1.00 87.12           C  
ATOM   2495 HD11 ILE A 162     -29.625 -12.498   8.780  1.00 87.12           H  
ATOM   2496 HD12 ILE A 162     -29.281 -11.779   7.193  1.00 87.12           H  
ATOM   2497 HD13 ILE A 162     -27.962 -12.140   8.333  1.00 87.12           H  
ATOM   2498  N   LEU A 163     -24.677 -15.394   5.832  1.00 88.31           N  
ATOM   2499  H   LEU A 163     -24.597 -15.196   6.819  1.00 88.31           H  
ATOM   2500  CA  LEU A 163     -23.453 -15.462   5.031  1.00 88.31           C  
ATOM   2501  HA  LEU A 163     -23.566 -14.771   4.196  1.00 88.31           H  
ATOM   2502  C   LEU A 163     -23.226 -16.858   4.435  1.00 88.31           C  
ATOM   2503  CB  LEU A 163     -22.252 -15.020   5.886  1.00 88.31           C  
ATOM   2504  HB2 LEU A 163     -22.180 -15.683   6.748  1.00 88.31           H  
ATOM   2505  HB3 LEU A 163     -22.429 -14.008   6.251  1.00 88.31           H  
ATOM   2506  O   LEU A 163     -22.880 -16.947   3.261  1.00 88.31           O  
ATOM   2507  CG  LEU A 163     -20.909 -15.061   5.134  1.00 88.31           C  
ATOM   2508  HG  LEU A 163     -20.726 -16.057   4.731  1.00 88.31           H  
ATOM   2509  CD1 LEU A 163     -20.862 -14.041   3.993  1.00 88.31           C  
ATOM   2510 HD11 LEU A 163     -19.868 -14.039   3.546  1.00 88.31           H  
ATOM   2511 HD12 LEU A 163     -21.583 -14.328   3.228  1.00 88.31           H  
ATOM   2512 HD13 LEU A 163     -21.105 -13.049   4.374  1.00 88.31           H  
ATOM   2513  CD2 LEU A 163     -19.770 -14.736   6.095  1.00 88.31           C  
ATOM   2514 HD21 LEU A 163     -18.813 -14.791   5.575  1.00 88.31           H  
ATOM   2515 HD22 LEU A 163     -19.921 -13.736   6.502  1.00 88.31           H  
ATOM   2516 HD23 LEU A 163     -19.766 -15.464   6.906  1.00 88.31           H  
ATOM   2517  N   ASP A 164     -23.422 -17.911   5.224  1.00 89.59           N  
ATOM   2518  H   ASP A 164     -23.678 -17.753   6.188  1.00 89.59           H  
ATOM   2519  CA  ASP A 164     -23.314 -19.310   4.805  1.00 89.59           C  
ATOM   2520  HA  ASP A 164     -22.321 -19.498   4.397  1.00 89.59           H  
ATOM   2521  C   ASP A 164     -24.345 -19.638   3.717  1.00 89.59           C  
ATOM   2522  CB  ASP A 164     -23.503 -20.194   6.043  1.00 89.59           C  
ATOM   2523  HB2 ASP A 164     -24.508 -20.058   6.442  1.00 89.59           H  
ATOM   2524  HB3 ASP A 164     -22.791 -19.890   6.810  1.00 89.59           H  
ATOM   2525  O   ASP A 164     -24.003 -20.188   2.668  1.00 89.59           O  
ATOM   2526  CG  ASP A 164     -23.261 -21.665   5.720  1.00 89.59           C  
ATOM   2527  OD1 ASP A 164     -22.116 -21.964   5.318  1.00 89.59           O  
ATOM   2528  OD2 ASP A 164     -24.211 -22.453   5.906  1.00 89.59           O  
ATOM   2529  N   ASN A 165     -25.579 -19.155   3.886  1.00 89.31           N  
ATOM   2530  H   ASN A 165     -25.827 -18.765   4.785  1.00 89.31           H  
ATOM   2531  CA  ASN A 165     -26.611 -19.264   2.864  1.00 89.31           C  
ATOM   2532  HA  ASN A 165     -26.720 -20.320   2.619  1.00 89.31           H  
ATOM   2533  C   ASN A 165     -26.200 -18.534   1.569  1.00 89.31           C  
ATOM   2534  CB  ASN A 165     -27.946 -18.754   3.439  1.00 89.31           C  
ATOM   2535  HB2 ASN A 165     -28.104 -19.188   4.427  1.00 89.31           H  
ATOM   2536  HB3 ASN A 165     -27.935 -17.668   3.527  1.00 89.31           H  
ATOM   2537  O   ASN A 165     -26.166 -19.126   0.492  1.00 89.31           O  
ATOM   2538  CG  ASN A 165     -29.114 -19.181   2.574  1.00 89.31           C  
ATOM   2539  ND2 ASN A 165     -30.289 -18.660   2.812  1.00 89.31           N  
ATOM   2540 HD21 ASN A 165     -31.046 -19.124   2.331  1.00 89.31           H  
ATOM   2541 HD22 ASN A 165     -30.476 -18.071   3.610  1.00 89.31           H  
ATOM   2542  OD1 ASN A 165     -28.969 -19.995   1.685  1.00 89.31           O  
ATOM   2543  N   ILE A 166     -25.753 -17.274   1.668  1.00 88.78           N  
ATOM   2544  H   ILE A 166     -25.778 -16.843   2.580  1.00 88.78           H  
ATOM   2545  CA  ILE A 166     -25.242 -16.503   0.519  1.00 88.78           C  
ATOM   2546  HA  ILE A 166     -26.048 -16.398  -0.206  1.00 88.78           H  
ATOM   2547  C   ILE A 166     -24.094 -17.236  -0.198  1.00 88.78           C  
ATOM   2548  CB  ILE A 166     -24.790 -15.091   0.971  1.00 88.78           C  
ATOM   2549  HB  ILE A 166     -24.149 -15.194   1.846  1.00 88.78           H  
ATOM   2550  O   ILE A 166     -23.976 -17.136  -1.424  1.00 88.78           O  
ATOM   2551  CG1 ILE A 166     -25.984 -14.184   1.344  1.00 88.78           C  
ATOM   2552 HG12 ILE A 166     -26.688 -14.742   1.961  1.00 88.78           H  
ATOM   2553 HG13 ILE A 166     -26.517 -13.892   0.439  1.00 88.78           H  
ATOM   2554  CG2 ILE A 166     -23.977 -14.395  -0.137  1.00 88.78           C  
ATOM   2555 HG21 ILE A 166     -24.520 -14.475  -1.079  1.00 88.78           H  
ATOM   2556 HG22 ILE A 166     -23.837 -13.345   0.119  1.00 88.78           H  
ATOM   2557 HG23 ILE A 166     -22.999 -14.867  -0.228  1.00 88.78           H  
ATOM   2558  CD1 ILE A 166     -25.584 -12.915   2.118  1.00 88.78           C  
ATOM   2559 HD11 ILE A 166     -26.488 -12.403   2.447  1.00 88.78           H  
ATOM   2560 HD12 ILE A 166     -24.988 -13.182   2.990  1.00 88.78           H  
ATOM   2561 HD13 ILE A 166     -25.023 -12.223   1.489  1.00 88.78           H  
ATOM   2562  N   GLN A 167     -23.219 -17.924   0.539  1.00 87.71           N  
ATOM   2563  H   GLN A 167     -23.369 -17.977   1.536  1.00 87.71           H  
ATOM   2564  CA  GLN A 167     -22.109 -18.692  -0.029  1.00 87.71           C  
ATOM   2565  HA  GLN A 167     -21.633 -18.099  -0.810  1.00 87.71           H  
ATOM   2566  C   GLN A 167     -22.575 -19.989  -0.705  1.00 87.71           C  
ATOM   2567  CB  GLN A 167     -21.067 -18.978   1.064  1.00 87.71           C  
ATOM   2568  HB2 GLN A 167     -20.374 -19.739   0.706  1.00 87.71           H  
ATOM   2569  HB3 GLN A 167     -21.562 -19.361   1.957  1.00 87.71           H  
ATOM   2570  O   GLN A 167     -21.978 -20.374  -1.710  1.00 87.71           O  
ATOM   2571  CG  GLN A 167     -20.262 -17.716   1.412  1.00 87.71           C  
ATOM   2572  HG2 GLN A 167     -19.728 -17.388   0.520  1.00 87.71           H  
ATOM   2573  HG3 GLN A 167     -20.933 -16.911   1.710  1.00 87.71           H  
ATOM   2574  CD  GLN A 167     -19.240 -17.929   2.525  1.00 87.71           C  
ATOM   2575  NE2 GLN A 167     -18.416 -16.945   2.809  1.00 87.71           N  
ATOM   2576 HE21 GLN A 167     -17.830 -17.148   3.606  1.00 87.71           H  
ATOM   2577 HE22 GLN A 167     -18.564 -16.032   2.402  1.00 87.71           H  
ATOM   2578  OE1 GLN A 167     -19.108 -18.957   3.152  1.00 87.71           O  
ATOM   2579  N   THR A 168     -23.643 -20.608  -0.200  1.00 90.79           N  
ATOM   2580  H   THR A 168     -24.038 -20.242   0.655  1.00 90.79           H  
ATOM   2581  CA  THR A 168     -24.172 -21.894  -0.673  1.00 90.79           C  
ATOM   2582  HA  THR A 168     -23.338 -22.527  -0.975  1.00 90.79           H  
ATOM   2583  C   THR A 168     -25.085 -21.743  -1.891  1.00 90.79           C  
ATOM   2584  CB  THR A 168     -24.896 -22.617   0.474  1.00 90.79           C  
ATOM   2585  HB  THR A 168     -25.739 -22.021   0.822  1.00 90.79           H  
ATOM   2586  O   THR A 168     -24.844 -22.378  -2.917  1.00 90.79           O  
ATOM   2587  CG2 THR A 168     -25.389 -24.007   0.073  1.00 90.79           C  
ATOM   2588 HG21 THR A 168     -24.560 -24.602  -0.311  1.00 90.79           H  
ATOM   2589 HG22 THR A 168     -25.809 -24.503   0.948  1.00 90.79           H  
ATOM   2590 HG23 THR A 168     -26.167 -23.928  -0.686  1.00 90.79           H  
ATOM   2591  OG1 THR A 168     -23.988 -22.808   1.532  1.00 90.79           O  
ATOM   2592  HG1 THR A 168     -23.997 -22.037   2.105  1.00 90.79           H  
ATOM   2593  N   VAL A 169     -26.110 -20.885  -1.818  1.00 90.18           N  
ATOM   2594  H   VAL A 169     -26.266 -20.401  -0.946  1.00 90.18           H  
ATOM   2595  CA  VAL A 169     -27.132 -20.741  -2.880  1.00 90.18           C  
ATOM   2596  HA  VAL A 169     -27.045 -21.589  -3.560  1.00 90.18           H  
ATOM   2597  C   VAL A 169     -26.940 -19.495  -3.751  1.00 90.18           C  
ATOM   2598  CB  VAL A 169     -28.563 -20.802  -2.307  1.00 90.18           C  
ATOM   2599  HB  VAL A 169     -29.256 -20.826  -3.148  1.00 90.18           H  
ATOM   2600  O   VAL A 169     -27.571 -19.351  -4.797  1.00 90.18           O  
ATOM   2601  CG1 VAL A 169     -28.791 -22.078  -1.487  1.00 90.18           C  
ATOM   2602 HG11 VAL A 169     -29.843 -22.143  -1.210  1.00 90.18           H  
ATOM   2603 HG12 VAL A 169     -28.523 -22.957  -2.074  1.00 90.18           H  
ATOM   2604 HG13 VAL A 169     -28.204 -22.054  -0.569  1.00 90.18           H  
ATOM   2605  CG2 VAL A 169     -28.909 -19.586  -1.447  1.00 90.18           C  
ATOM   2606 HG21 VAL A 169     -29.927 -19.678  -1.070  1.00 90.18           H  
ATOM   2607 HG22 VAL A 169     -28.818 -18.661  -2.015  1.00 90.18           H  
ATOM   2608 HG23 VAL A 169     -28.241 -19.538  -0.587  1.00 90.18           H  
ATOM   2609  N   GLY A 170     -26.045 -18.588  -3.351  1.00 87.05           N  
ATOM   2610  H   GLY A 170     -25.583 -18.759  -2.469  1.00 87.05           H  
ATOM   2611  CA  GLY A 170     -25.833 -17.301  -4.011  1.00 87.05           C  
ATOM   2612  HA2 GLY A 170     -26.046 -17.394  -5.075  1.00 87.05           H  
ATOM   2613  HA3 GLY A 170     -24.783 -17.029  -3.897  1.00 87.05           H  
ATOM   2614  C   GLY A 170     -26.698 -16.173  -3.439  1.00 87.05           C  
ATOM   2615  O   GLY A 170     -27.646 -16.387  -2.694  1.00 87.05           O  
ATOM   2616  N   VAL A 171     -26.354 -14.928  -3.793  1.00 87.55           N  
ATOM   2617  H   VAL A 171     -25.606 -14.821  -4.463  1.00 87.55           H  
ATOM   2618  CA  VAL A 171     -26.973 -13.721  -3.205  1.00 87.55           C  
ATOM   2619  HA  VAL A 171     -26.901 -13.787  -2.119  1.00 87.55           H  
ATOM   2620  C   VAL A 171     -28.463 -13.626  -3.529  1.00 87.55           C  
ATOM   2621  CB  VAL A 171     -26.258 -12.434  -3.667  1.00 87.55           C  
ATOM   2622  HB  VAL A 171     -26.290 -12.387  -4.756  1.00 87.55           H  
ATOM   2623  O   VAL A 171     -29.244 -13.340  -2.635  1.00 87.55           O  
ATOM   2624  CG1 VAL A 171     -26.894 -11.155  -3.107  1.00 87.55           C  
ATOM   2625 HG11 VAL A 171     -27.917 -11.049  -3.470  1.00 87.55           H  
ATOM   2626 HG12 VAL A 171     -26.924 -11.192  -2.018  1.00 87.55           H  
ATOM   2627 HG13 VAL A 171     -26.339 -10.277  -3.437  1.00 87.55           H  
ATOM   2628  CG2 VAL A 171     -24.780 -12.420  -3.238  1.00 87.55           C  
ATOM   2629 HG21 VAL A 171     -24.296 -11.534  -3.648  1.00 87.55           H  
ATOM   2630 HG22 VAL A 171     -24.273 -13.315  -3.601  1.00 87.55           H  
ATOM   2631 HG23 VAL A 171     -24.730 -12.388  -2.149  1.00 87.55           H  
ATOM   2632  N   GLU A 172     -28.850 -13.873  -4.783  1.00 87.03           N  
ATOM   2633  H   GLU A 172     -28.162 -14.137  -5.473  1.00 87.03           H  
ATOM   2634  CA  GLU A 172     -30.237 -13.701  -5.238  1.00 87.03           C  
ATOM   2635  HA  GLU A 172     -30.579 -12.691  -5.012  1.00 87.03           H  
ATOM   2636  C   GLU A 172     -31.200 -14.667  -4.540  1.00 87.03           C  
ATOM   2637  CB  GLU A 172     -30.318 -13.934  -6.757  1.00 87.03           C  
ATOM   2638  HB2 GLU A 172     -29.924 -14.925  -6.981  1.00 87.03           H  
ATOM   2639  HB3 GLU A 172     -31.366 -13.903  -7.054  1.00 87.03           H  
ATOM   2640  O   GLU A 172     -32.296 -14.275  -4.148  1.00 87.03           O  
ATOM   2641  CG  GLU A 172     -29.546 -12.887  -7.575  1.00 87.03           C  
ATOM   2642  HG2 GLU A 172     -29.962 -11.902  -7.361  1.00 87.03           H  
ATOM   2643  HG3 GLU A 172     -28.505 -12.887  -7.254  1.00 87.03           H  
ATOM   2644  CD  GLU A 172     -29.591 -13.139  -9.093  1.00 87.03           C  
ATOM   2645  OE1 GLU A 172     -28.883 -12.391  -9.807  1.00 87.03           O  
ATOM   2646  OE2 GLU A 172     -30.285 -14.084  -9.533  1.00 87.03           O  
ATOM   2647  N   GLN A 173     -30.788 -15.925  -4.367  1.00 87.59           N  
ATOM   2648  H   GLN A 173     -29.864 -16.190  -4.678  1.00 87.59           H  
ATOM   2649  CA  GLN A 173     -31.610 -16.934  -3.706  1.00 87.59           C  
ATOM   2650  HA  GLN A 173     -32.637 -16.816  -4.051  1.00 87.59           H  
ATOM   2651  C   GLN A 173     -31.634 -16.719  -2.185  1.00 87.59           C  
ATOM   2652  CB  GLN A 173     -31.121 -18.324  -4.142  1.00 87.59           C  
ATOM   2653  HB2 GLN A 173     -30.079 -18.451  -3.849  1.00 87.59           H  
ATOM   2654  HB3 GLN A 173     -31.169 -18.390  -5.229  1.00 87.59           H  
ATOM   2655  O   GLN A 173     -32.709 -16.718  -1.592  1.00 87.59           O  
ATOM   2656  CG  GLN A 173     -31.953 -19.466  -3.547  1.00 87.59           C  
ATOM   2657  HG2 GLN A 173     -31.839 -19.459  -2.463  1.00 87.59           H  
ATOM   2658  HG3 GLN A 173     -31.567 -20.419  -3.910  1.00 87.59           H  
ATOM   2659  CD  GLN A 173     -33.437 -19.392  -3.893  1.00 87.59           C  
ATOM   2660  NE2 GLN A 173     -34.273 -19.849  -2.988  1.00 87.59           N  
ATOM   2661 HE21 GLN A 173     -33.904 -20.149  -2.097  1.00 87.59           H  
ATOM   2662 HE22 GLN A 173     -35.270 -19.771  -3.129  1.00 87.59           H  
ATOM   2663  OE1 GLN A 173     -33.850 -18.922  -4.954  1.00 87.59           O  
ATOM   2664  N   ALA A 174     -30.487 -16.404  -1.574  1.00 87.48           N  
ATOM   2665  H   ALA A 174     -29.621 -16.430  -2.094  1.00 87.48           H  
ATOM   2666  CA  ALA A 174     -30.423 -16.076  -0.152  1.00 87.48           C  
ATOM   2667  HA  ALA A 174     -30.858 -16.900   0.414  1.00 87.48           H  
ATOM   2668  C   ALA A 174     -31.214 -14.802   0.203  1.00 87.48           C  
ATOM   2669  CB  ALA A 174     -28.950 -15.939   0.245  1.00 87.48           C  
ATOM   2670  HB1 ALA A 174     -28.488 -15.128  -0.317  1.00 87.48           H  
ATOM   2671  HB2 ALA A 174     -28.431 -16.875   0.038  1.00 87.48           H  
ATOM   2672  HB3 ALA A 174     -28.884 -15.732   1.313  1.00 87.48           H  
ATOM   2673  O   ALA A 174     -31.705 -14.685   1.320  1.00 87.48           O  
ATOM   2674  N   GLU A 175     -31.352 -13.848  -0.727  1.00 87.14           N  
ATOM   2675  H   GLU A 175     -30.866 -13.953  -1.606  1.00 87.14           H  
ATOM   2676  CA  GLU A 175     -32.158 -12.636  -0.528  1.00 87.14           C  
ATOM   2677  HA  GLU A 175     -31.900 -12.193   0.434  1.00 87.14           H  
ATOM   2678  C   GLU A 175     -33.652 -12.956  -0.470  1.00 87.14           C  
ATOM   2679  CB  GLU A 175     -31.844 -11.606  -1.629  1.00 87.14           C  
ATOM   2680  HB2 GLU A 175     -32.151 -12.003  -2.597  1.00 87.14           H  
ATOM   2681  HB3 GLU A 175     -30.767 -11.447  -1.652  1.00 87.14           H  
ATOM   2682  O   GLU A 175     -34.349 -12.431   0.396  1.00 87.14           O  
ATOM   2683  CG  GLU A 175     -32.530 -10.248  -1.394  1.00 87.14           C  
ATOM   2684  HG2 GLU A 175     -33.602 -10.357  -1.555  1.00 87.14           H  
ATOM   2685  HG3 GLU A 175     -32.370  -9.957  -0.356  1.00 87.14           H  
ATOM   2686  CD  GLU A 175     -31.992  -9.130  -2.308  1.00 87.14           C  
ATOM   2687  OE1 GLU A 175     -32.169  -7.944  -1.943  1.00 87.14           O  
ATOM   2688  OE2 GLU A 175     -31.347  -9.435  -3.340  1.00 87.14           O  
ATOM   2689  N   LYS A 176     -34.140 -13.854  -1.337  1.00 87.02           N  
ATOM   2690  H   LYS A 176     -33.500 -14.282  -1.991  1.00 87.02           H  
ATOM   2691  CA  LYS A 176     -35.534 -14.324  -1.291  1.00 87.02           C  
ATOM   2692  HA  LYS A 176     -36.210 -13.472  -1.352  1.00 87.02           H  
ATOM   2693  C   LYS A 176     -35.841 -15.006   0.039  1.00 87.02           C  
ATOM   2694  CB  LYS A 176     -35.822 -15.289  -2.443  1.00 87.02           C  
ATOM   2695  HB2 LYS A 176     -36.807 -15.731  -2.287  1.00 87.02           H  
ATOM   2696  HB3 LYS A 176     -35.087 -16.094  -2.435  1.00 87.02           H  
ATOM   2697  O   LYS A 176     -36.804 -14.638   0.700  1.00 87.02           O  
ATOM   2698  CG  LYS A 176     -35.812 -14.588  -3.804  1.00 87.02           C  
ATOM   2699  HG2 LYS A 176     -34.854 -14.094  -3.965  1.00 87.02           H  
ATOM   2700  HG3 LYS A 176     -36.608 -13.844  -3.840  1.00 87.02           H  
ATOM   2701  CD  LYS A 176     -36.034 -15.641  -4.887  1.00 87.02           C  
ATOM   2702  HD2 LYS A 176     -37.016 -16.093  -4.752  1.00 87.02           H  
ATOM   2703  HD3 LYS A 176     -35.272 -16.413  -4.783  1.00 87.02           H  
ATOM   2704  CE  LYS A 176     -35.931 -15.011  -6.272  1.00 87.02           C  
ATOM   2705  HE2 LYS A 176     -34.966 -14.508  -6.344  1.00 87.02           H  
ATOM   2706  HE3 LYS A 176     -36.719 -14.267  -6.385  1.00 87.02           H  
ATOM   2707  NZ  LYS A 176     -36.038 -16.070  -7.300  1.00 87.02           N  
ATOM   2708  HZ1 LYS A 176     -35.332 -16.769  -7.118  1.00 87.02           H  
ATOM   2709  HZ2 LYS A 176     -36.937 -16.525  -7.235  1.00 87.02           H  
ATOM   2710  HZ3 LYS A 176     -35.897 -15.693  -8.226  1.00 87.02           H  
ATOM   2711  N   GLU A 177     -34.973 -15.920   0.461  1.00 85.65           N  
ATOM   2712  H   GLU A 177     -34.217 -16.189  -0.152  1.00 85.65           H  
ATOM   2713  CA  GLU A 177     -35.127 -16.628   1.735  1.00 85.65           C  
ATOM   2714  HA  GLU A 177     -36.109 -17.099   1.775  1.00 85.65           H  
ATOM   2715  C   GLU A 177     -35.034 -15.669   2.929  1.00 85.65           C  
ATOM   2716  CB  GLU A 177     -34.056 -17.721   1.827  1.00 85.65           C  
ATOM   2717  HB2 GLU A 177     -33.077 -17.280   1.639  1.00 85.65           H  
ATOM   2718  HB3 GLU A 177     -34.063 -18.141   2.833  1.00 85.65           H  
ATOM   2719  O   GLU A 177     -35.833 -15.753   3.856  1.00 85.65           O  
ATOM   2720  CG  GLU A 177     -34.323 -18.846   0.813  1.00 85.65           C  
ATOM   2721  HG2 GLU A 177     -34.484 -18.414  -0.175  1.00 85.65           H  
ATOM   2722  HG3 GLU A 177     -35.237 -19.367   1.099  1.00 85.65           H  
ATOM   2723  CD  GLU A 177     -33.175 -19.853   0.720  1.00 85.65           C  
ATOM   2724  OE1 GLU A 177     -33.049 -20.466  -0.369  1.00 85.65           O  
ATOM   2725  OE2 GLU A 177     -32.414 -19.970   1.708  1.00 85.65           O  
ATOM   2726  N   PHE A 178     -34.122 -14.691   2.887  1.00 84.35           N  
ATOM   2727  H   PHE A 178     -33.472 -14.673   2.115  1.00 84.35           H  
ATOM   2728  CA  PHE A 178     -34.005 -13.662   3.923  1.00 84.35           C  
ATOM   2729  HA  PHE A 178     -33.833 -14.155   4.880  1.00 84.35           H  
ATOM   2730  C   PHE A 178     -35.289 -12.829   4.079  1.00 84.35           C  
ATOM   2731  CB  PHE A 178     -32.799 -12.765   3.602  1.00 84.35           C  
ATOM   2732  HB2 PHE A 178     -31.886 -13.346   3.727  1.00 84.35           H  
ATOM   2733  HB3 PHE A 178     -32.852 -12.452   2.559  1.00 84.35           H  
ATOM   2734  O   PHE A 178     -35.689 -12.530   5.210  1.00 84.35           O  
ATOM   2735  CG  PHE A 178     -32.725 -11.526   4.466  1.00 84.35           C  
ATOM   2736  CD1 PHE A 178     -33.312 -10.327   4.019  1.00 84.35           C  
ATOM   2737  HD1 PHE A 178     -33.763 -10.283   3.039  1.00 84.35           H  
ATOM   2738  CD2 PHE A 178     -32.148 -11.593   5.746  1.00 84.35           C  
ATOM   2739  HD2 PHE A 178     -31.700 -12.515   6.086  1.00 84.35           H  
ATOM   2740  CE1 PHE A 178     -33.379  -9.216   4.873  1.00 84.35           C  
ATOM   2741  HE1 PHE A 178     -33.882  -8.318   4.547  1.00 84.35           H  
ATOM   2742  CE2 PHE A 178     -32.204 -10.474   6.595  1.00 84.35           C  
ATOM   2743  HE2 PHE A 178     -31.767 -10.509   7.582  1.00 84.35           H  
ATOM   2744  CZ  PHE A 178     -32.850  -9.302   6.168  1.00 84.35           C  
ATOM   2745  HZ  PHE A 178     -32.947  -8.461   6.839  1.00 84.35           H  
ATOM   2746  N   LEU A 179     -35.926 -12.456   2.960  1.00 81.01           N  
ATOM   2747  H   LEU A 179     -35.542 -12.748   2.073  1.00 81.01           H  
ATOM   2748  CA  LEU A 179     -37.195 -11.721   2.959  1.00 81.01           C  
ATOM   2749  HA  LEU A 179     -37.101 -10.857   3.618  1.00 81.01           H  
ATOM   2750  C   LEU A 179     -38.346 -12.564   3.527  1.00 81.01           C  
ATOM   2751  CB  LEU A 179     -37.521 -11.246   1.529  1.00 81.01           C  
ATOM   2752  HB2 LEU A 179     -37.446 -12.101   0.857  1.00 81.01           H  
ATOM   2753  HB3 LEU A 179     -38.556 -10.904   1.504  1.00 81.01           H  
ATOM   2754  O   LEU A 179     -39.224 -12.014   4.188  1.00 81.01           O  
ATOM   2755  CG  LEU A 179     -36.626 -10.111   0.998  1.00 81.01           C  
ATOM   2756  HG  LEU A 179     -35.574 -10.373   1.116  1.00 81.01           H  
ATOM   2757  CD1 LEU A 179     -36.910  -9.883  -0.489  1.00 81.01           C  
ATOM   2758 HD11 LEU A 179     -36.697 -10.803  -1.034  1.00 81.01           H  
ATOM   2759 HD12 LEU A 179     -37.954  -9.607  -0.635  1.00 81.01           H  
ATOM   2760 HD13 LEU A 179     -36.257  -9.099  -0.872  1.00 81.01           H  
ATOM   2761  CD2 LEU A 179     -36.865  -8.789   1.733  1.00 81.01           C  
ATOM   2762 HD21 LEU A 179     -36.248  -8.009   1.286  1.00 81.01           H  
ATOM   2763 HD22 LEU A 179     -36.585  -8.894   2.781  1.00 81.01           H  
ATOM   2764 HD23 LEU A 179     -37.917  -8.511   1.665  1.00 81.01           H  
ATOM   2765  N   GLU A 180     -38.323 -13.881   3.316  1.00 81.83           N  
ATOM   2766  H   GLU A 180     -37.598 -14.262   2.725  1.00 81.83           H  
ATOM   2767  CA  GLU A 180     -39.315 -14.817   3.857  1.00 81.83           C  
ATOM   2768  HA  GLU A 180     -40.312 -14.392   3.739  1.00 81.83           H  
ATOM   2769  C   GLU A 180     -39.127 -15.076   5.361  1.00 81.83           C  
ATOM   2770  CB  GLU A 180     -39.263 -16.133   3.061  1.00 81.83           C  
ATOM   2771  HB2 GLU A 180     -38.231 -16.480   3.011  1.00 81.83           H  
ATOM   2772  HB3 GLU A 180     -39.855 -16.884   3.583  1.00 81.83           H  
ATOM   2773  O   GLU A 180     -40.108 -15.191   6.093  1.00 81.83           O  
ATOM   2774  CG  GLU A 180     -39.828 -15.973   1.637  1.00 81.83           C  
ATOM   2775  HG2 GLU A 180     -40.892 -15.747   1.715  1.00 81.83           H  
ATOM   2776  HG3 GLU A 180     -39.353 -15.121   1.150  1.00 81.83           H  
ATOM   2777  CD  GLU A 180     -39.642 -17.216   0.749  1.00 81.83           C  
ATOM   2778  OE1 GLU A 180     -40.000 -17.118  -0.450  1.00 81.83           O  
ATOM   2779  OE2 GLU A 180     -39.157 -18.254   1.251  1.00 81.83           O  
ATOM   2780  N   THR A 181     -37.887 -15.107   5.865  1.00 76.21           N  
ATOM   2781  H   THR A 181     -37.114 -15.078   5.215  1.00 76.21           H  
ATOM   2782  CA  THR A 181     -37.595 -15.420   7.278  1.00 76.21           C  
ATOM   2783  HA  THR A 181     -38.325 -16.160   7.604  1.00 76.21           H  
ATOM   2784  C   THR A 181     -37.758 -14.239   8.247  1.00 76.21           C  
ATOM   2785  CB  THR A 181     -36.208 -16.070   7.440  1.00 76.21           C  
ATOM   2786  HB  THR A 181     -36.019 -16.232   8.501  1.00 76.21           H  
ATOM   2787  O   THR A 181     -37.453 -14.383   9.429  1.00 76.21           O  
ATOM   2788  CG2 THR A 181     -36.116 -17.434   6.756  1.00 76.21           C  
ATOM   2789 HG21 THR A 181     -35.104 -17.826   6.855  1.00 76.21           H  
ATOM   2790 HG22 THR A 181     -36.362 -17.354   5.697  1.00 76.21           H  
ATOM   2791 HG23 THR A 181     -36.816 -18.126   7.224  1.00 76.21           H  
ATOM   2792  OG1 THR A 181     -35.185 -15.237   6.937  1.00 76.21           O  
ATOM   2793  HG1 THR A 181     -35.325 -14.379   7.345  1.00 76.21           H  
ATOM   2794  N   ALA A 182     -38.203 -13.064   7.777  1.00 62.06           N  
ATOM   2795  H   ALA A 182     -38.479 -13.037   6.806  1.00 62.06           H  
ATOM   2796  CA  ALA A 182     -38.349 -11.832   8.574  1.00 62.06           C  
ATOM   2797  HA  ALA A 182     -38.492 -11.024   7.857  1.00 62.06           H  
ATOM   2798  C   ALA A 182     -37.086 -11.448   9.383  1.00 62.06           C  
ATOM   2799  CB  ALA A 182     -39.629 -11.910   9.419  1.00 62.06           C  
ATOM   2800  HB1 ALA A 182     -39.808 -10.952   9.908  1.00 62.06           H  
ATOM   2801  HB2 ALA A 182     -40.479 -12.149   8.780  1.00 62.06           H  
ATOM   2802  HB3 ALA A 182     -39.524 -12.684  10.179  1.00 62.06           H  
ATOM   2803  O   ALA A 182     -37.156 -10.872  10.473  1.00 62.06           O  
ATOM   2804  N   THR A 183     -35.908 -11.768   8.847  1.00 68.48           N  
ATOM   2805  H   THR A 183     -35.909 -12.199   7.933  1.00 68.48           H  
ATOM   2806  CA  THR A 183     -34.626 -11.528   9.514  1.00 68.48           C  
ATOM   2807  HA  THR A 183     -34.743 -11.807  10.561  1.00 68.48           H  
ATOM   2808  C   THR A 183     -34.279 -10.031   9.463  1.00 68.48           C  
ATOM   2809  CB  THR A 183     -33.552 -12.448   8.919  1.00 68.48           C  
ATOM   2810  HB  THR A 183     -33.414 -12.218   7.863  1.00 68.48           H  
ATOM   2811  O   THR A 183     -34.709  -9.298   8.575  1.00 68.48           O  
ATOM   2812  CG2 THR A 183     -32.229 -12.423   9.671  1.00 68.48           C  
ATOM   2813 HG21 THR A 183     -32.414 -12.620  10.727  1.00 68.48           H  
ATOM   2814 HG22 THR A 183     -31.735 -11.458   9.555  1.00 68.48           H  
ATOM   2815 HG23 THR A 183     -31.589 -13.215   9.283  1.00 68.48           H  
ATOM   2816  OG1 THR A 183     -33.963 -13.786   9.018  1.00 68.48           O  
ATOM   2817  HG1 THR A 183     -33.572 -14.301   8.308  1.00 68.48           H  
ATOM   2818  N   SER A 184     -33.523  -9.518  10.440  1.00 76.22           N  
ATOM   2819  H   SER A 184     -33.132 -10.152  11.123  1.00 76.22           H  
ATOM   2820  CA  SER A 184     -33.272  -8.073  10.560  1.00 76.22           C  
ATOM   2821  HA  SER A 184     -34.236  -7.568  10.630  1.00 76.22           H  
ATOM   2822  C   SER A 184     -32.513  -7.513   9.349  1.00 76.22           C  
ATOM   2823  CB  SER A 184     -32.477  -7.794  11.836  1.00 76.22           C  
ATOM   2824  HB2 SER A 184     -33.039  -8.143  12.702  1.00 76.22           H  
ATOM   2825  HB3 SER A 184     -31.535  -8.341  11.786  1.00 76.22           H  
ATOM   2826  O   SER A 184     -31.434  -8.005   9.012  1.00 76.22           O  
ATOM   2827  OG  SER A 184     -32.196  -6.412  11.973  1.00 76.22           O  
ATOM   2828  HG  SER A 184     -32.945  -6.010  12.420  1.00 76.22           H  
ATOM   2829  N   THR A 185     -32.995  -6.412   8.754  1.00 79.71           N  
ATOM   2830  H   THR A 185     -33.948  -6.138   8.946  1.00 79.71           H  
ATOM   2831  CA  THR A 185     -32.304  -5.698   7.656  1.00 79.71           C  
ATOM   2832  HA  THR A 185     -32.290  -6.340   6.775  1.00 79.71           H  
ATOM   2833  C   THR A 185     -30.858  -5.354   8.014  1.00 79.71           C  
ATOM   2834  CB  THR A 185     -33.040  -4.396   7.294  1.00 79.71           C  
ATOM   2835  HB  THR A 185     -32.886  -3.661   8.084  1.00 79.71           H  
ATOM   2836  O   THR A 185     -29.970  -5.425   7.168  1.00 79.71           O  
ATOM   2837  CG2 THR A 185     -32.579  -3.799   5.964  1.00 79.71           C  
ATOM   2838 HG21 THR A 185     -33.166  -2.909   5.735  1.00 79.71           H  
ATOM   2839 HG22 THR A 185     -32.707  -4.531   5.167  1.00 79.71           H  
ATOM   2840 HG23 THR A 185     -31.529  -3.515   6.025  1.00 79.71           H  
ATOM   2841  OG1 THR A 185     -34.418  -4.647   7.190  1.00 79.71           O  
ATOM   2842  HG1 THR A 185     -34.814  -4.004   6.597  1.00 79.71           H  
ATOM   2843  N   TYR A 186     -30.589  -5.048   9.287  1.00 78.87           N  
ATOM   2844  H   TYR A 186     -31.344  -5.090   9.957  1.00 78.87           H  
ATOM   2845  CA  TYR A 186     -29.233  -4.823   9.782  1.00 78.87           C  
ATOM   2846  HA  TYR A 186     -28.785  -4.003   9.221  1.00 78.87           H  
ATOM   2847  C   TYR A 186     -28.341  -6.061   9.589  1.00 78.87           C  
ATOM   2848  CB  TYR A 186     -29.306  -4.412  11.256  1.00 78.87           C  
ATOM   2849  HB2 TYR A 186     -29.867  -5.165  11.811  1.00 78.87           H  
ATOM   2850  HB3 TYR A 186     -29.849  -3.470  11.336  1.00 78.87           H  
ATOM   2851  O   TYR A 186     -27.247  -5.949   9.036  1.00 78.87           O  
ATOM   2852  CG  TYR A 186     -27.947  -4.249  11.903  1.00 78.87           C  
ATOM   2853  CD1 TYR A 186     -27.455  -5.246  12.768  1.00 78.87           C  
ATOM   2854  HD1 TYR A 186     -28.049  -6.120  12.988  1.00 78.87           H  
ATOM   2855  CD2 TYR A 186     -27.159  -3.122  11.602  1.00 78.87           C  
ATOM   2856  HD2 TYR A 186     -27.528  -2.371  10.920  1.00 78.87           H  
ATOM   2857  CE1 TYR A 186     -26.178  -5.110  13.342  1.00 78.87           C  
ATOM   2858  HE1 TYR A 186     -25.788  -5.873  14.000  1.00 78.87           H  
ATOM   2859  CE2 TYR A 186     -25.877  -2.988  12.168  1.00 78.87           C  
ATOM   2860  HE2 TYR A 186     -25.263  -2.135  11.920  1.00 78.87           H  
ATOM   2861  OH  TYR A 186     -24.149  -3.862  13.587  1.00 78.87           O  
ATOM   2862  HH  TYR A 186     -23.670  -3.121  13.207  1.00 78.87           H  
ATOM   2863  CZ  TYR A 186     -25.386  -3.983  13.041  1.00 78.87           C  
ATOM   2864  N   GLN A 187     -28.827  -7.252   9.953  1.00 81.77           N  
ATOM   2865  H   GLN A 187     -29.793  -7.308  10.240  1.00 81.77           H  
ATOM   2866  CA  GLN A 187     -28.084  -8.509   9.807  1.00 81.77           C  
ATOM   2867  HA  GLN A 187     -27.124  -8.411  10.314  1.00 81.77           H  
ATOM   2868  C   GLN A 187     -27.787  -8.819   8.334  1.00 81.77           C  
ATOM   2869  CB  GLN A 187     -28.864  -9.662  10.456  1.00 81.77           C  
ATOM   2870  HB2 GLN A 187     -28.356 -10.602  10.239  1.00 81.77           H  
ATOM   2871  HB3 GLN A 187     -29.859  -9.711  10.013  1.00 81.77           H  
ATOM   2872  O   GLN A 187     -26.662  -9.199   8.014  1.00 81.77           O  
ATOM   2873  CG  GLN A 187     -28.968  -9.520  11.984  1.00 81.77           C  
ATOM   2874  HG2 GLN A 187     -29.262  -8.505  12.253  1.00 81.77           H  
ATOM   2875  HG3 GLN A 187     -27.988  -9.712  12.421  1.00 81.77           H  
ATOM   2876  CD  GLN A 187     -29.984 -10.474  12.604  1.00 81.77           C  
ATOM   2877  NE2 GLN A 187     -29.911 -10.729  13.888  1.00 81.77           N  
ATOM   2878 HE21 GLN A 187     -29.198 -10.304  14.463  1.00 81.77           H  
ATOM   2879 HE22 GLN A 187     -30.588 -11.392  14.238  1.00 81.77           H  
ATOM   2880  OE1 GLN A 187     -30.901 -10.961  11.974  1.00 81.77           O  
ATOM   2881  N   TRP A 188     -28.731  -8.565   7.422  1.00 83.28           N  
ATOM   2882  H   TRP A 188     -29.652  -8.293   7.736  1.00 83.28           H  
ATOM   2883  CA  TRP A 188     -28.470  -8.666   5.981  1.00 83.28           C  
ATOM   2884  HA  TRP A 188     -28.137  -9.677   5.747  1.00 83.28           H  
ATOM   2885  C   TRP A 188     -27.380  -7.704   5.520  1.00 83.28           C  
ATOM   2886  CB  TRP A 188     -29.746  -8.392   5.195  1.00 83.28           C  
ATOM   2887  HB2 TRP A 188     -30.159  -7.418   5.455  1.00 83.28           H  
ATOM   2888  HB3 TRP A 188     -30.455  -9.165   5.491  1.00 83.28           H  
ATOM   2889  O   TRP A 188     -26.453  -8.105   4.817  1.00 83.28           O  
ATOM   2890  CG  TRP A 188     -29.617  -8.505   3.714  1.00 83.28           C  
ATOM   2891  CD1 TRP A 188     -29.594  -7.485   2.827  1.00 83.28           C  
ATOM   2892  HD1 TRP A 188     -29.701  -6.442   3.087  1.00 83.28           H  
ATOM   2893  CD2 TRP A 188     -29.560  -9.729   2.924  1.00 83.28           C  
ATOM   2894  CE2 TRP A 188     -29.439  -9.368   1.551  1.00 83.28           C  
ATOM   2895  CE3 TRP A 188     -29.626 -11.105   3.227  1.00 83.28           C  
ATOM   2896  HE3 TRP A 188     -29.789 -11.415   4.249  1.00 83.28           H  
ATOM   2897  NE1 TRP A 188     -29.515  -7.993   1.543  1.00 83.28           N  
ATOM   2898  HE1 TRP A 188     -29.718  -7.460   0.710  1.00 83.28           H  
ATOM   2899  CH2 TRP A 188     -29.342 -11.683   0.874  1.00 83.28           C  
ATOM   2900  HH2 TRP A 188     -29.266 -12.433   0.100  1.00 83.28           H  
ATOM   2901  CZ2 TRP A 188     -29.324 -10.321   0.534  1.00 83.28           C  
ATOM   2902  HZ2 TRP A 188     -29.264 -10.017  -0.501  1.00 83.28           H  
ATOM   2903  CZ3 TRP A 188     -29.525 -12.074   2.211  1.00 83.28           C  
ATOM   2904  HZ3 TRP A 188     -29.608 -13.123   2.452  1.00 83.28           H  
ATOM   2905  N   THR A 189     -27.441  -6.435   5.941  1.00 83.61           N  
ATOM   2906  H   THR A 189     -28.239  -6.145   6.488  1.00 83.61           H  
ATOM   2907  CA  THR A 189     -26.425  -5.449   5.546  1.00 83.61           C  
ATOM   2908  HA  THR A 189     -26.369  -5.456   4.457  1.00 83.61           H  
ATOM   2909  C   THR A 189     -25.032  -5.816   6.050  1.00 83.61           C  
ATOM   2910  CB  THR A 189     -26.772  -4.016   5.970  1.00 83.61           C  
ATOM   2911  HB  THR A 189     -25.948  -3.375   5.655  1.00 83.61           H  
ATOM   2912  O   THR A 189     -24.065  -5.691   5.296  1.00 83.61           O  
ATOM   2913  CG2 THR A 189     -28.025  -3.482   5.279  1.00 83.61           C  
ATOM   2914 HG21 THR A 189     -28.865  -4.166   5.402  1.00 83.61           H  
ATOM   2915 HG22 THR A 189     -28.291  -2.512   5.701  1.00 83.61           H  
ATOM   2916 HG23 THR A 189     -27.831  -3.365   4.213  1.00 83.61           H  
ATOM   2917  OG1 THR A 189     -26.909  -3.843   7.359  1.00 83.61           O  
ATOM   2918  HG1 THR A 189     -27.079  -4.684   7.789  1.00 83.61           H  
ATOM   2919  N   GLU A 190     -24.913  -6.325   7.277  1.00 83.35           N  
ATOM   2920  H   GLU A 190     -25.735  -6.397   7.859  1.00 83.35           H  
ATOM   2921  CA  GLU A 190     -23.641  -6.786   7.836  1.00 83.35           C  
ATOM   2922  HA  GLU A 190     -22.876  -6.033   7.644  1.00 83.35           H  
ATOM   2923  C   GLU A 190     -23.141  -8.065   7.147  1.00 83.35           C  
ATOM   2924  CB  GLU A 190     -23.764  -6.957   9.360  1.00 83.35           C  
ATOM   2925  HB2 GLU A 190     -22.863  -7.447   9.728  1.00 83.35           H  
ATOM   2926  HB3 GLU A 190     -24.612  -7.604   9.584  1.00 83.35           H  
ATOM   2927  O   GLU A 190     -21.972  -8.125   6.753  1.00 83.35           O  
ATOM   2928  CG  GLU A 190     -23.935  -5.622  10.112  1.00 83.35           C  
ATOM   2929  HG2 GLU A 190     -23.913  -5.824  11.183  1.00 83.35           H  
ATOM   2930  HG3 GLU A 190     -24.911  -5.198   9.876  1.00 83.35           H  
ATOM   2931  CD  GLU A 190     -22.840  -4.598   9.765  1.00 83.35           C  
ATOM   2932  OE1 GLU A 190     -23.168  -3.462   9.334  1.00 83.35           O  
ATOM   2933  OE2 GLU A 190     -21.644  -4.955   9.820  1.00 83.35           O  
ATOM   2934  N   ALA A 191     -24.019  -9.040   6.881  1.00 86.59           N  
ATOM   2935  H   ALA A 191     -24.966  -8.952   7.220  1.00 86.59           H  
ATOM   2936  CA  ALA A 191     -23.679 -10.240   6.113  1.00 86.59           C  
ATOM   2937  HA  ALA A 191     -22.860 -10.758   6.611  1.00 86.59           H  
ATOM   2938  C   ALA A 191     -23.205  -9.892   4.695  1.00 86.59           C  
ATOM   2939  CB  ALA A 191     -24.893 -11.176   6.080  1.00 86.59           C  
ATOM   2940  HB1 ALA A 191     -25.724 -10.702   5.557  1.00 86.59           H  
ATOM   2941  HB2 ALA A 191     -24.629 -12.101   5.568  1.00 86.59           H  
ATOM   2942  HB3 ALA A 191     -25.209 -11.420   7.094  1.00 86.59           H  
ATOM   2943  O   ALA A 191     -22.202 -10.424   4.220  1.00 86.59           O  
ATOM   2944  N   MET A 192     -23.851  -8.929   4.035  1.00 88.08           N  
ATOM   2945  H   MET A 192     -24.701  -8.573   4.448  1.00 88.08           H  
ATOM   2946  CA  MET A 192     -23.462  -8.456   2.708  1.00 88.08           C  
ATOM   2947  HA  MET A 192     -23.319  -9.328   2.070  1.00 88.08           H  
ATOM   2948  C   MET A 192     -22.128  -7.701   2.714  1.00 88.08           C  
ATOM   2949  CB  MET A 192     -24.590  -7.595   2.119  1.00 88.08           C  
ATOM   2950  HB2 MET A 192     -24.972  -6.911   2.877  1.00 88.08           H  
ATOM   2951  HB3 MET A 192     -24.205  -7.004   1.288  1.00 88.08           H  
ATOM   2952  O   MET A 192     -21.310  -7.903   1.811  1.00 88.08           O  
ATOM   2953  CG  MET A 192     -25.727  -8.483   1.600  1.00 88.08           C  
ATOM   2954  HG2 MET A 192     -26.585  -7.862   1.342  1.00 88.08           H  
ATOM   2955  HG3 MET A 192     -26.044  -9.160   2.393  1.00 88.08           H  
ATOM   2956  SD  MET A 192     -25.250  -9.471   0.149  1.00 88.08           S  
ATOM   2957  CE  MET A 192     -25.545  -8.258  -1.159  1.00 88.08           C  
ATOM   2958  HE1 MET A 192     -26.608  -8.020  -1.188  1.00 88.08           H  
ATOM   2959  HE2 MET A 192     -25.254  -8.681  -2.120  1.00 88.08           H  
ATOM   2960  HE3 MET A 192     -24.974  -7.350  -0.963  1.00 88.08           H  
ATOM   2961  N   LYS A 193     -21.860  -6.861   3.726  1.00 86.16           N  
ATOM   2962  H   LYS A 193     -22.569  -6.729   4.433  1.00 86.16           H  
ATOM   2963  CA  LYS A 193     -20.544  -6.219   3.909  1.00 86.16           C  
ATOM   2964  HA  LYS A 193     -20.283  -5.650   3.016  1.00 86.16           H  
ATOM   2965  C   LYS A 193     -19.449  -7.269   4.100  1.00 86.16           C  
ATOM   2966  CB  LYS A 193     -20.565  -5.278   5.123  1.00 86.16           C  
ATOM   2967  HB2 LYS A 193     -21.016  -5.806   5.964  1.00 86.16           H  
ATOM   2968  HB3 LYS A 193     -19.539  -5.039   5.401  1.00 86.16           H  
ATOM   2969  O   LYS A 193     -18.407  -7.185   3.445  1.00 86.16           O  
ATOM   2970  CG  LYS A 193     -21.308  -3.953   4.892  1.00 86.16           C  
ATOM   2971  HG2 LYS A 193     -20.753  -3.336   4.185  1.00 86.16           H  
ATOM   2972  HG3 LYS A 193     -22.302  -4.140   4.485  1.00 86.16           H  
ATOM   2973  CD  LYS A 193     -21.425  -3.224   6.238  1.00 86.16           C  
ATOM   2974  HD2 LYS A 193     -21.841  -3.919   6.968  1.00 86.16           H  
ATOM   2975  HD3 LYS A 193     -20.433  -2.930   6.582  1.00 86.16           H  
ATOM   2976  CE  LYS A 193     -22.338  -1.997   6.191  1.00 86.16           C  
ATOM   2977  HE2 LYS A 193     -23.293  -2.302   5.762  1.00 86.16           H  
ATOM   2978  HE3 LYS A 193     -21.896  -1.226   5.560  1.00 86.16           H  
ATOM   2979  NZ  LYS A 193     -22.564  -1.492   7.568  1.00 86.16           N  
ATOM   2980  HZ1 LYS A 193     -23.270  -0.772   7.616  1.00 86.16           H  
ATOM   2981  HZ2 LYS A 193     -22.889  -2.244   8.159  1.00 86.16           H  
ATOM   2982  HZ3 LYS A 193     -21.713  -1.180   8.015  1.00 86.16           H  
ATOM   2983  N   LEU A 194     -19.691  -8.272   4.945  1.00 84.72           N  
ATOM   2984  H   LEU A 194     -20.555  -8.263   5.467  1.00 84.72           H  
ATOM   2985  CA  LEU A 194     -18.745  -9.355   5.197  1.00 84.72           C  
ATOM   2986  HA  LEU A 194     -17.785  -8.900   5.440  1.00 84.72           H  
ATOM   2987  C   LEU A 194     -18.535 -10.226   3.951  1.00 84.72           C  
ATOM   2988  CB  LEU A 194     -19.225 -10.155   6.419  1.00 84.72           C  
ATOM   2989  HB2 LEU A 194     -20.175 -10.634   6.179  1.00 84.72           H  
ATOM   2990  HB3 LEU A 194     -19.405  -9.460   7.239  1.00 84.72           H  
ATOM   2991  O   LEU A 194     -17.394 -10.493   3.589  1.00 84.72           O  
ATOM   2992  CG  LEU A 194     -18.239 -11.233   6.906  1.00 84.72           C  
ATOM   2993  HG  LEU A 194     -18.136 -12.000   6.138  1.00 84.72           H  
ATOM   2994  CD1 LEU A 194     -16.854 -10.663   7.232  1.00 84.72           C  
ATOM   2995 HD11 LEU A 194     -16.242 -11.443   7.685  1.00 84.72           H  
ATOM   2996 HD12 LEU A 194     -16.354 -10.340   6.319  1.00 84.72           H  
ATOM   2997 HD13 LEU A 194     -16.945  -9.832   7.931  1.00 84.72           H  
ATOM   2998  CD2 LEU A 194     -18.783 -11.875   8.181  1.00 84.72           C  
ATOM   2999 HD21 LEU A 194     -18.192 -12.756   8.431  1.00 84.72           H  
ATOM   3000 HD22 LEU A 194     -18.741 -11.167   9.008  1.00 84.72           H  
ATOM   3001 HD23 LEU A 194     -19.823 -12.173   8.044  1.00 84.72           H  
ATOM   3002  N   ASN A 195     -19.597 -10.564   3.216  1.00 89.14           N  
ATOM   3003  H   ASN A 195     -20.515 -10.381   3.596  1.00 89.14           H  
ATOM   3004  CA  ASN A 195     -19.513 -11.272   1.937  1.00 89.14           C  
ATOM   3005  HA  ASN A 195     -19.044 -12.243   2.102  1.00 89.14           H  
ATOM   3006  C   ASN A 195     -18.657 -10.507   0.912  1.00 89.14           C  
ATOM   3007  CB  ASN A 195     -20.935 -11.498   1.402  1.00 89.14           C  
ATOM   3008  HB2 ASN A 195     -21.412 -10.534   1.223  1.00 89.14           H  
ATOM   3009  HB3 ASN A 195     -21.531 -12.029   2.144  1.00 89.14           H  
ATOM   3010  O   ASN A 195     -17.816 -11.100   0.239  1.00 89.14           O  
ATOM   3011  CG  ASN A 195     -20.963 -12.316   0.123  1.00 89.14           C  
ATOM   3012  ND2 ASN A 195     -21.877 -12.025  -0.771  1.00 89.14           N  
ATOM   3013 HD21 ASN A 195     -22.135 -12.840  -1.309  1.00 89.14           H  
ATOM   3014 HD22 ASN A 195     -22.613 -11.400  -0.476  1.00 89.14           H  
ATOM   3015  OD1 ASN A 195     -20.178 -13.215  -0.116  1.00 89.14           O  
ATOM   3016  N   ARG A 196     -18.812  -9.176   0.810  1.00 86.77           N  
ATOM   3017  H   ARG A 196     -19.526  -8.741   1.376  1.00 86.77           H  
ATOM   3018  CA  ARG A 196     -17.961  -8.337  -0.059  1.00 86.77           C  
ATOM   3019  HA  ARG A 196     -17.991  -8.733  -1.074  1.00 86.77           H  
ATOM   3020  C   ARG A 196     -16.490  -8.398   0.359  1.00 86.77           C  
ATOM   3021  CB  ARG A 196     -18.449  -6.880  -0.072  1.00 86.77           C  
ATOM   3022  HB2 ARG A 196     -18.594  -6.540   0.953  1.00 86.77           H  
ATOM   3023  HB3 ARG A 196     -17.678  -6.257  -0.526  1.00 86.77           H  
ATOM   3024  O   ARG A 196     -15.633  -8.561  -0.509  1.00 86.77           O  
ATOM   3025  CG  ARG A 196     -19.747  -6.682  -0.867  1.00 86.77           C  
ATOM   3026  HG2 ARG A 196     -20.524  -7.343  -0.483  1.00 86.77           H  
ATOM   3027  HG3 ARG A 196     -19.574  -6.921  -1.916  1.00 86.77           H  
ATOM   3028  CD  ARG A 196     -20.204  -5.223  -0.743  1.00 86.77           C  
ATOM   3029  HD2 ARG A 196     -19.485  -4.585  -1.257  1.00 86.77           H  
ATOM   3030  HD3 ARG A 196     -20.219  -4.955   0.314  1.00 86.77           H  
ATOM   3031  NE  ARG A 196     -21.554  -5.015  -1.299  1.00 86.77           N  
ATOM   3032  HE  ARG A 196     -22.070  -5.842  -1.565  1.00 86.77           H  
ATOM   3033  NH1 ARG A 196     -21.647  -2.736  -1.016  1.00 86.77           N  
ATOM   3034 HH11 ARG A 196     -20.701  -2.742  -0.661  1.00 86.77           H  
ATOM   3035 HH12 ARG A 196     -22.167  -1.871  -1.068  1.00 86.77           H  
ATOM   3036  NH2 ARG A 196     -23.427  -3.818  -1.811  1.00 86.77           N  
ATOM   3037 HH21 ARG A 196     -23.914  -4.662  -2.077  1.00 86.77           H  
ATOM   3038 HH22 ARG A 196     -23.930  -2.943  -1.843  1.00 86.77           H  
ATOM   3039  CZ  ARG A 196     -22.199  -3.862  -1.375  1.00 86.77           C  
ATOM   3040  N   ARG A 197     -16.199  -8.313   1.664  1.00 84.36           N  
ATOM   3041  H   ARG A 197     -16.968  -8.191   2.308  1.00 84.36           H  
ATOM   3042  CA  ARG A 197     -14.834  -8.450   2.207  1.00 84.36           C  
ATOM   3043  HA  ARG A 197     -14.173  -7.739   1.712  1.00 84.36           H  
ATOM   3044  C   ARG A 197     -14.246  -9.833   1.906  1.00 84.36           C  
ATOM   3045  CB  ARG A 197     -14.817  -8.165   3.719  1.00 84.36           C  
ATOM   3046  HB2 ARG A 197     -13.849  -8.468   4.119  1.00 84.36           H  
ATOM   3047  HB3 ARG A 197     -15.583  -8.764   4.212  1.00 84.36           H  
ATOM   3048  O   ARG A 197     -13.148  -9.909   1.369  1.00 84.36           O  
ATOM   3049  CG  ARG A 197     -15.028  -6.681   4.064  1.00 84.36           C  
ATOM   3050  HG2 ARG A 197     -14.203  -6.097   3.655  1.00 84.36           H  
ATOM   3051  HG3 ARG A 197     -15.962  -6.325   3.630  1.00 84.36           H  
ATOM   3052  CD  ARG A 197     -15.076  -6.502   5.587  1.00 84.36           C  
ATOM   3053  HD2 ARG A 197     -14.147  -6.878   6.016  1.00 84.36           H  
ATOM   3054  HD3 ARG A 197     -15.904  -7.094   5.977  1.00 84.36           H  
ATOM   3055  NE  ARG A 197     -15.252  -5.089   5.981  1.00 84.36           N  
ATOM   3056  HE  ARG A 197     -15.069  -4.387   5.279  1.00 84.36           H  
ATOM   3057  NH1 ARG A 197     -15.723  -5.459   8.204  1.00 84.36           N  
ATOM   3058 HH11 ARG A 197     -15.931  -5.100   9.125  1.00 84.36           H  
ATOM   3059 HH12 ARG A 197     -15.594  -6.452   8.075  1.00 84.36           H  
ATOM   3060  NH2 ARG A 197     -15.651  -3.372   7.433  1.00 84.36           N  
ATOM   3061 HH21 ARG A 197     -15.810  -3.054   8.378  1.00 84.36           H  
ATOM   3062 HH22 ARG A 197     -15.408  -2.693   6.726  1.00 84.36           H  
ATOM   3063  CZ  ARG A 197     -15.542  -4.650   7.197  1.00 84.36           C  
ATOM   3064  N   MET A 198     -14.998 -10.906   2.150  1.00 85.37           N  
ATOM   3065  H   MET A 198     -15.883 -10.766   2.617  1.00 85.37           H  
ATOM   3066  CA  MET A 198     -14.584 -12.287   1.866  1.00 85.37           C  
ATOM   3067  HA  MET A 198     -13.649 -12.495   2.387  1.00 85.37           H  
ATOM   3068  C   MET A 198     -14.322 -12.513   0.374  1.00 85.37           C  
ATOM   3069  CB  MET A 198     -15.656 -13.271   2.363  1.00 85.37           C  
ATOM   3070  HB2 MET A 198     -16.634 -12.960   1.997  1.00 85.37           H  
ATOM   3071  HB3 MET A 198     -15.449 -14.262   1.958  1.00 85.37           H  
ATOM   3072  O   MET A 198     -13.285 -13.055   0.007  1.00 85.37           O  
ATOM   3073  CG  MET A 198     -15.704 -13.372   3.891  1.00 85.37           C  
ATOM   3074  HG2 MET A 198     -16.537 -14.017   4.172  1.00 85.37           H  
ATOM   3075  HG3 MET A 198     -15.898 -12.384   4.308  1.00 85.37           H  
ATOM   3076  SD  MET A 198     -14.198 -14.018   4.668  1.00 85.37           S  
ATOM   3077  CE  MET A 198     -14.239 -15.750   4.120  1.00 85.37           C  
ATOM   3078  HE1 MET A 198     -13.420 -16.295   4.590  1.00 85.37           H  
ATOM   3079  HE2 MET A 198     -14.119 -15.806   3.038  1.00 85.37           H  
ATOM   3080  HE3 MET A 198     -15.182 -16.210   4.414  1.00 85.37           H  
ATOM   3081  N   LYS A 199     -15.206 -12.035  -0.512  1.00 87.94           N  
ATOM   3082  H   LYS A 199     -16.064 -11.635  -0.160  1.00 87.94           H  
ATOM   3083  CA  LYS A 199     -14.985 -12.087  -1.968  1.00 87.94           C  
ATOM   3084  HA  LYS A 199     -14.829 -13.125  -2.261  1.00 87.94           H  
ATOM   3085  C   LYS A 199     -13.714 -11.344  -2.380  1.00 87.94           C  
ATOM   3086  CB  LYS A 199     -16.205 -11.528  -2.718  1.00 87.94           C  
ATOM   3087  HB2 LYS A 199     -16.546 -10.611  -2.237  1.00 87.94           H  
ATOM   3088  HB3 LYS A 199     -15.910 -11.288  -3.740  1.00 87.94           H  
ATOM   3089  O   LYS A 199     -12.975 -11.846  -3.226  1.00 87.94           O  
ATOM   3090  CG  LYS A 199     -17.350 -12.548  -2.779  1.00 87.94           C  
ATOM   3091  HG2 LYS A 199     -16.995 -13.441  -3.294  1.00 87.94           H  
ATOM   3092  HG3 LYS A 199     -17.648 -12.829  -1.769  1.00 87.94           H  
ATOM   3093  CD  LYS A 199     -18.566 -11.990  -3.531  1.00 87.94           C  
ATOM   3094  HD2 LYS A 199     -18.268 -11.686  -4.534  1.00 87.94           H  
ATOM   3095  HD3 LYS A 199     -18.956 -11.131  -2.986  1.00 87.94           H  
ATOM   3096  CE  LYS A 199     -19.642 -13.081  -3.612  1.00 87.94           C  
ATOM   3097  HE2 LYS A 199     -19.216 -13.959  -4.098  1.00 87.94           H  
ATOM   3098  HE3 LYS A 199     -19.903 -13.375  -2.595  1.00 87.94           H  
ATOM   3099  NZ  LYS A 199     -20.859 -12.640  -4.340  1.00 87.94           N  
ATOM   3100  HZ1 LYS A 199     -21.275 -11.842  -3.881  1.00 87.94           H  
ATOM   3101  HZ2 LYS A 199     -21.541 -13.384  -4.336  1.00 87.94           H  
ATOM   3102  HZ3 LYS A 199     -20.653 -12.414  -5.303  1.00 87.94           H  
ATOM   3103  N   ALA A 200     -13.444 -10.180  -1.788  1.00 83.46           N  
ATOM   3104  H   ALA A 200     -14.100  -9.813  -1.112  1.00 83.46           H  
ATOM   3105  CA  ALA A 200     -12.221  -9.426  -2.049  1.00 83.46           C  
ATOM   3106  HA  ALA A 200     -12.123  -9.295  -3.126  1.00 83.46           H  
ATOM   3107  C   ALA A 200     -10.965 -10.179  -1.572  1.00 83.46           C  
ATOM   3108  CB  ALA A 200     -12.345  -8.035  -1.416  1.00 83.46           C  
ATOM   3109  HB1 ALA A 200     -13.232  -7.530  -1.799  1.00 83.46           H  
ATOM   3110  HB2 ALA A 200     -12.418  -8.114  -0.332  1.00 83.46           H  
ATOM   3111  HB3 ALA A 200     -11.465  -7.442  -1.665  1.00 83.46           H  
ATOM   3112  O   ALA A 200      -9.998 -10.264  -2.328  1.00 83.46           O  
ATOM   3113  N   LEU A 201     -10.995 -10.781  -0.376  1.00 84.77           N  
ATOM   3114  H   LEU A 201     -11.812 -10.653   0.204  1.00 84.77           H  
ATOM   3115  CA  LEU A 201      -9.900 -11.602   0.158  1.00 84.77           C  
ATOM   3116  HA  LEU A 201      -8.975 -11.028   0.117  1.00 84.77           H  
ATOM   3117  C   LEU A 201      -9.657 -12.860  -0.688  1.00 84.77           C  
ATOM   3118  CB  LEU A 201     -10.192 -11.976   1.624  1.00 84.77           C  
ATOM   3119  HB2 LEU A 201      -9.482 -12.743   1.934  1.00 84.77           H  
ATOM   3120  HB3 LEU A 201     -11.188 -12.416   1.682  1.00 84.77           H  
ATOM   3121  O   LEU A 201      -8.526 -13.104  -1.099  1.00 84.77           O  
ATOM   3122  CG  LEU A 201     -10.101 -10.810   2.627  1.00 84.77           C  
ATOM   3123  HG  LEU A 201     -10.756  -9.998   2.309  1.00 84.77           H  
ATOM   3124  CD1 LEU A 201     -10.557 -11.285   4.006  1.00 84.77           C  
ATOM   3125 HD11 LEU A 201     -10.518 -10.461   4.717  1.00 84.77           H  
ATOM   3126 HD12 LEU A 201     -11.582 -11.654   3.953  1.00 84.77           H  
ATOM   3127 HD13 LEU A 201      -9.911 -12.089   4.359  1.00 84.77           H  
ATOM   3128  CD2 LEU A 201      -8.678 -10.257   2.749  1.00 84.77           C  
ATOM   3129 HD21 LEU A 201      -7.991 -11.060   3.015  1.00 84.77           H  
ATOM   3130 HD22 LEU A 201      -8.365  -9.800   1.811  1.00 84.77           H  
ATOM   3131 HD23 LEU A 201      -8.649  -9.498   3.531  1.00 84.77           H  
ATOM   3132  N   ASN A 202     -10.711 -13.598  -1.045  1.00 87.06           N  
ATOM   3133  H   ASN A 202     -11.600 -13.389  -0.613  1.00 87.06           H  
ATOM   3134  CA  ASN A 202     -10.616 -14.785  -1.900  1.00 87.06           C  
ATOM   3135  HA  ASN A 202      -9.921 -15.493  -1.449  1.00 87.06           H  
ATOM   3136  C   ASN A 202     -10.073 -14.441  -3.294  1.00 87.06           C  
ATOM   3137  CB  ASN A 202     -12.006 -15.444  -2.007  1.00 87.06           C  
ATOM   3138  HB2 ASN A 202     -11.976 -16.208  -2.784  1.00 87.06           H  
ATOM   3139  HB3 ASN A 202     -12.749 -14.695  -2.283  1.00 87.06           H  
ATOM   3140  O   ASN A 202      -9.243 -15.164  -3.842  1.00 87.06           O  
ATOM   3141  CG  ASN A 202     -12.448 -16.131  -0.726  1.00 87.06           C  
ATOM   3142  ND2 ASN A 202     -13.685 -16.564  -0.644  1.00 87.06           N  
ATOM   3143 HD21 ASN A 202     -14.341 -16.471  -1.406  1.00 87.06           H  
ATOM   3144 HD22 ASN A 202     -13.900 -17.072   0.201  1.00 87.06           H  
ATOM   3145  OD1 ASN A 202     -11.692 -16.317   0.205  1.00 87.06           O  
ATOM   3146  N   MET A 203     -10.512 -13.322  -3.879  1.00 86.97           N  
ATOM   3147  H   MET A 203     -11.214 -12.772  -3.405  1.00 86.97           H  
ATOM   3148  CA  MET A 203      -9.973 -12.839  -5.153  1.00 86.97           C  
ATOM   3149  HA  MET A 203     -10.052 -13.639  -5.888  1.00 86.97           H  
ATOM   3150  C   MET A 203      -8.491 -12.473  -5.030  1.00 86.97           C  
ATOM   3151  CB  MET A 203     -10.793 -11.635  -5.637  1.00 86.97           C  
ATOM   3152  HB2 MET A 203     -10.730 -10.834  -4.901  1.00 86.97           H  
ATOM   3153  HB3 MET A 203     -11.839 -11.928  -5.727  1.00 86.97           H  
ATOM   3154  O   MET A 203      -7.700 -12.816  -5.908  1.00 86.97           O  
ATOM   3155  CG  MET A 203     -10.306 -11.096  -6.990  1.00 86.97           C  
ATOM   3156  HG2 MET A 203     -10.908 -10.224  -7.247  1.00 86.97           H  
ATOM   3157  HG3 MET A 203      -9.276 -10.754  -6.881  1.00 86.97           H  
ATOM   3158  SD  MET A 203     -10.370 -12.263  -8.381  1.00 86.97           S  
ATOM   3159  CE  MET A 203     -12.164 -12.401  -8.602  1.00 86.97           C  
ATOM   3160  HE1 MET A 203     -12.374 -13.035  -9.463  1.00 86.97           H  
ATOM   3161  HE2 MET A 203     -12.614 -12.843  -7.713  1.00 86.97           H  
ATOM   3162  HE3 MET A 203     -12.591 -11.412  -8.770  1.00 86.97           H  
ATOM   3163  N   LYS A 204      -8.105 -11.797  -3.944  1.00 86.15           N  
ATOM   3164  H   LYS A 204      -8.803 -11.543  -3.259  1.00 86.15           H  
ATOM   3165  CA  LYS A 204      -6.710 -11.443  -3.669  1.00 86.15           C  
ATOM   3166  HA  LYS A 204      -6.318 -10.876  -4.513  1.00 86.15           H  
ATOM   3167  C   LYS A 204      -5.834 -12.690  -3.535  1.00 86.15           C  
ATOM   3168  CB  LYS A 204      -6.657 -10.564  -2.414  1.00 86.15           C  
ATOM   3169  HB2 LYS A 204      -6.949 -11.149  -1.541  1.00 86.15           H  
ATOM   3170  HB3 LYS A 204      -7.357  -9.736  -2.526  1.00 86.15           H  
ATOM   3171  O   LYS A 204      -4.771 -12.724  -4.146  1.00 86.15           O  
ATOM   3172  CG  LYS A 204      -5.257  -9.989  -2.190  1.00 86.15           C  
ATOM   3173  HG2 LYS A 204      -4.998  -9.340  -3.026  1.00 86.15           H  
ATOM   3174  HG3 LYS A 204      -4.526 -10.796  -2.125  1.00 86.15           H  
ATOM   3175  CD  LYS A 204      -5.219  -9.189  -0.888  1.00 86.15           C  
ATOM   3176  HD2 LYS A 204      -5.444  -9.852  -0.052  1.00 86.15           H  
ATOM   3177  HD3 LYS A 204      -5.956  -8.386  -0.922  1.00 86.15           H  
ATOM   3178  CE  LYS A 204      -3.822  -8.599  -0.721  1.00 86.15           C  
ATOM   3179  HE2 LYS A 204      -3.076  -9.388  -0.811  1.00 86.15           H  
ATOM   3180  HE3 LYS A 204      -3.638  -7.885  -1.523  1.00 86.15           H  
ATOM   3181  NZ  LYS A 204      -3.680  -7.924   0.582  1.00 86.15           N  
ATOM   3182  HZ1 LYS A 204      -2.786  -7.455   0.588  1.00 86.15           H  
ATOM   3183  HZ2 LYS A 204      -3.682  -8.595   1.337  1.00 86.15           H  
ATOM   3184  HZ3 LYS A 204      -4.412  -7.246   0.739  1.00 86.15           H  
ATOM   3185  N   GLN A 205      -6.304 -13.716  -2.824  1.00 87.56           N  
ATOM   3186  H   GLN A 205      -7.162 -13.586  -2.307  1.00 87.56           H  
ATOM   3187  CA  GLN A 205      -5.605 -14.994  -2.670  1.00 87.56           C  
ATOM   3188  HA  GLN A 205      -4.616 -14.791  -2.258  1.00 87.56           H  
ATOM   3189  C   GLN A 205      -5.396 -15.694  -4.023  1.00 87.56           C  
ATOM   3190  CB  GLN A 205      -6.380 -15.867  -1.667  1.00 87.56           C  
ATOM   3191  HB2 GLN A 205      -7.379 -16.066  -2.054  1.00 87.56           H  
ATOM   3192  HB3 GLN A 205      -6.485 -15.322  -0.729  1.00 87.56           H  
ATOM   3193  O   GLN A 205      -4.266 -16.010  -4.381  1.00 87.56           O  
ATOM   3194  CG  GLN A 205      -5.692 -17.209  -1.381  1.00 87.56           C  
ATOM   3195  HG2 GLN A 205      -6.280 -17.764  -0.650  1.00 87.56           H  
ATOM   3196  HG3 GLN A 205      -5.671 -17.801  -2.296  1.00 87.56           H  
ATOM   3197  CD  GLN A 205      -4.271 -17.070  -0.839  1.00 87.56           C  
ATOM   3198  NE2 GLN A 205      -3.416 -18.017  -1.143  1.00 87.56           N  
ATOM   3199 HE21 GLN A 205      -3.705 -18.772  -1.749  1.00 87.56           H  
ATOM   3200 HE22 GLN A 205      -2.476 -17.977  -0.776  1.00 87.56           H  
ATOM   3201  OE1 GLN A 205      -3.916 -16.104  -0.172  1.00 87.56           O  
ATOM   3202  N   ARG A 206      -6.449 -15.809  -4.844  1.00 90.53           N  
ATOM   3203  H   ARG A 206      -7.357 -15.556  -4.480  1.00 90.53           H  
ATOM   3204  CA  ARG A 206      -6.350 -16.369  -6.209  1.00 90.53           C  
ATOM   3205  HA  ARG A 206      -5.968 -17.388  -6.150  1.00 90.53           H  
ATOM   3206  C   ARG A 206      -5.375 -15.596  -7.100  1.00 90.53           C  
ATOM   3207  CB  ARG A 206      -7.734 -16.361  -6.869  1.00 90.53           C  
ATOM   3208  HB2 ARG A 206      -7.616 -16.587  -7.929  1.00 90.53           H  
ATOM   3209  HB3 ARG A 206      -8.169 -15.366  -6.778  1.00 90.53           H  
ATOM   3210  O   ARG A 206      -4.671 -16.178  -7.922  1.00 90.53           O  
ATOM   3211  CG  ARG A 206      -8.689 -17.397  -6.268  1.00 90.53           C  
ATOM   3212  HG2 ARG A 206      -8.307 -18.398  -6.470  1.00 90.53           H  
ATOM   3213  HG3 ARG A 206      -8.765 -17.265  -5.189  1.00 90.53           H  
ATOM   3214  CD  ARG A 206     -10.071 -17.230  -6.908  1.00 90.53           C  
ATOM   3215  HD2 ARG A 206     -10.426 -16.219  -6.709  1.00 90.53           H  
ATOM   3216  HD3 ARG A 206      -9.972 -17.372  -7.984  1.00 90.53           H  
ATOM   3217  NE  ARG A 206     -11.034 -18.201  -6.365  1.00 90.53           N  
ATOM   3218  HE  ARG A 206     -10.694 -18.791  -5.618  1.00 90.53           H  
ATOM   3219  NH1 ARG A 206     -12.788 -17.730  -7.770  1.00 90.53           N  
ATOM   3220 HH11 ARG A 206     -12.196 -17.068  -8.252  1.00 90.53           H  
ATOM   3221 HH12 ARG A 206     -13.714 -17.956  -8.104  1.00 90.53           H  
ATOM   3222  NH2 ARG A 206     -13.015 -19.310  -6.209  1.00 90.53           N  
ATOM   3223 HH21 ARG A 206     -13.947 -19.514  -6.540  1.00 90.53           H  
ATOM   3224 HH22 ARG A 206     -12.631 -19.884  -5.473  1.00 90.53           H  
ATOM   3225  CZ  ARG A 206     -12.270 -18.408  -6.781  1.00 90.53           C  
ATOM   3226  N   LEU A 207      -5.358 -14.265  -6.985  1.00 88.67           N  
ATOM   3227  H   LEU A 207      -5.987 -13.839  -6.319  1.00 88.67           H  
ATOM   3228  CA  LEU A 207      -4.412 -13.425  -7.721  1.00 88.67           C  
ATOM   3229  HA  LEU A 207      -4.408 -13.732  -8.767  1.00 88.67           H  
ATOM   3230  C   LEU A 207      -2.980 -13.617  -7.229  1.00 88.67           C  
ATOM   3231  CB  LEU A 207      -4.804 -11.942  -7.612  1.00 88.67           C  
ATOM   3232  HB2 LEU A 207      -5.039 -11.720  -6.571  1.00 88.67           H  
ATOM   3233  HB3 LEU A 207      -3.943 -11.333  -7.887  1.00 88.67           H  
ATOM   3234  O   LEU A 207      -2.073 -13.594  -8.054  1.00 88.67           O  
ATOM   3235  CG  LEU A 207      -5.986 -11.527  -8.499  1.00 88.67           C  
ATOM   3236  HG  LEU A 207      -6.845 -12.171  -8.311  1.00 88.67           H  
ATOM   3237  CD1 LEU A 207      -6.370 -10.082  -8.171  1.00 88.67           C  
ATOM   3238 HD11 LEU A 207      -5.526  -9.416  -8.349  1.00 88.67           H  
ATOM   3239 HD12 LEU A 207      -7.225  -9.780  -8.775  1.00 88.67           H  
ATOM   3240 HD13 LEU A 207      -6.654 -10.022  -7.120  1.00 88.67           H  
ATOM   3241  CD2 LEU A 207      -5.641 -11.588  -9.992  1.00 88.67           C  
ATOM   3242 HD21 LEU A 207      -6.482 -11.212 -10.574  1.00 88.67           H  
ATOM   3243 HD22 LEU A 207      -4.749 -10.994 -10.191  1.00 88.67           H  
ATOM   3244 HD23 LEU A 207      -5.459 -12.623 -10.283  1.00 88.67           H  
ATOM   3245  N   ARG A 208      -2.780 -13.795  -5.921  1.00 89.90           N  
ATOM   3246  H   ARG A 208      -3.580 -13.796  -5.304  1.00 89.90           H  
ATOM   3247  CA  ARG A 208      -1.468 -14.065  -5.336  1.00 89.90           C  
ATOM   3248  HA  ARG A 208      -0.775 -13.277  -5.629  1.00 89.90           H  
ATOM   3249  C   ARG A 208      -0.896 -15.359  -5.901  1.00 89.90           C  
ATOM   3250  CB  ARG A 208      -1.579 -14.073  -3.806  1.00 89.90           C  
ATOM   3251  HB2 ARG A 208      -1.998 -13.123  -3.474  1.00 89.90           H  
ATOM   3252  HB3 ARG A 208      -2.237 -14.878  -3.480  1.00 89.90           H  
ATOM   3253  O   ARG A 208       0.142 -15.286  -6.542  1.00 89.90           O  
ATOM   3254  CG  ARG A 208      -0.209 -14.268  -3.156  1.00 89.90           C  
ATOM   3255  HG2 ARG A 208       0.463 -13.473  -3.478  1.00 89.90           H  
ATOM   3256  HG3 ARG A 208       0.210 -15.232  -3.445  1.00 89.90           H  
ATOM   3257  CD  ARG A 208      -0.356 -14.225  -1.638  1.00 89.90           C  
ATOM   3258  HD2 ARG A 208      -1.065 -14.992  -1.327  1.00 89.90           H  
ATOM   3259  HD3 ARG A 208      -0.735 -13.244  -1.350  1.00 89.90           H  
ATOM   3260  NE  ARG A 208       0.942 -14.472  -0.998  1.00 89.90           N  
ATOM   3261  HE  ARG A 208       1.651 -14.904  -1.573  1.00 89.90           H  
ATOM   3262  NH1 ARG A 208       0.330 -13.887   1.135  1.00 89.90           N  
ATOM   3263 HH11 ARG A 208      -0.628 -13.821   0.820  1.00 89.90           H  
ATOM   3264 HH12 ARG A 208       0.564 -13.797   2.113  1.00 89.90           H  
ATOM   3265  NH2 ARG A 208       2.435 -14.517   0.702  1.00 89.90           N  
ATOM   3266 HH21 ARG A 208       2.666 -14.435   1.682  1.00 89.90           H  
ATOM   3267 HH22 ARG A 208       3.105 -14.915   0.059  1.00 89.90           H  
ATOM   3268  CZ  ARG A 208       1.229 -14.285   0.274  1.00 89.90           C  
ATOM   3269  N   GLU A 209      -1.626 -16.467  -5.794  1.00 89.68           N  
ATOM   3270  H   GLU A 209      -2.477 -16.426  -5.250  1.00 89.68           H  
ATOM   3271  CA  GLU A 209      -1.227 -17.780  -6.330  1.00 89.68           C  
ATOM   3272  HA  GLU A 209      -0.353 -18.154  -5.797  1.00 89.68           H  
ATOM   3273  C   GLU A 209      -0.855 -17.692  -7.817  1.00 89.68           C  
ATOM   3274  CB  GLU A 209      -2.394 -18.765  -6.136  1.00 89.68           C  
ATOM   3275  HB2 GLU A 209      -2.197 -19.678  -6.696  1.00 89.68           H  
ATOM   3276  HB3 GLU A 209      -3.295 -18.301  -6.536  1.00 89.68           H  
ATOM   3277  O   GLU A 209       0.252 -18.037  -8.219  1.00 89.68           O  
ATOM   3278  CG  GLU A 209      -2.607 -19.129  -4.657  1.00 89.68           C  
ATOM   3279  HG2 GLU A 209      -2.499 -18.230  -4.049  1.00 89.68           H  
ATOM   3280  HG3 GLU A 209      -1.824 -19.823  -4.352  1.00 89.68           H  
ATOM   3281  CD  GLU A 209      -3.985 -19.737  -4.354  1.00 89.68           C  
ATOM   3282  OE1 GLU A 209      -4.273 -19.867  -3.140  1.00 89.68           O  
ATOM   3283  OE2 GLU A 209      -4.788 -19.953  -5.295  1.00 89.68           O  
ATOM   3284  N   LYS A 210      -1.735 -17.100  -8.634  1.00 90.77           N  
ATOM   3285  H   LYS A 210      -2.631 -16.848  -8.242  1.00 90.77           H  
ATOM   3286  CA  LYS A 210      -1.511 -16.962 -10.080  1.00 90.77           C  
ATOM   3287  HA  LYS A 210      -1.306 -17.954 -10.483  1.00 90.77           H  
ATOM   3288  C   LYS A 210      -0.296 -16.101 -10.448  1.00 90.77           C  
ATOM   3289  CB  LYS A 210      -2.800 -16.405 -10.701  1.00 90.77           C  
ATOM   3290  HB2 LYS A 210      -3.028 -15.437 -10.255  1.00 90.77           H  
ATOM   3291  HB3 LYS A 210      -3.614 -17.094 -10.476  1.00 90.77           H  
ATOM   3292  O   LYS A 210       0.292 -16.290 -11.511  1.00 90.77           O  
ATOM   3293  CG  LYS A 210      -2.675 -16.249 -12.220  1.00 90.77           C  
ATOM   3294  HG2 LYS A 210      -2.332 -17.192 -12.648  1.00 90.77           H  
ATOM   3295  HG3 LYS A 210      -1.953 -15.466 -12.452  1.00 90.77           H  
ATOM   3296  CD  LYS A 210      -4.008 -15.866 -12.853  1.00 90.77           C  
ATOM   3297  HD2 LYS A 210      -4.737 -16.647 -12.635  1.00 90.77           H  
ATOM   3298  HD3 LYS A 210      -4.351 -14.916 -12.444  1.00 90.77           H  
ATOM   3299  CE  LYS A 210      -3.782 -15.757 -14.361  1.00 90.77           C  
ATOM   3300  HE2 LYS A 210      -3.103 -14.927 -14.557  1.00 90.77           H  
ATOM   3301  HE3 LYS A 210      -3.286 -16.670 -14.691  1.00 90.77           H  
ATOM   3302  NZ  LYS A 210      -5.062 -15.590 -15.084  1.00 90.77           N  
ATOM   3303  HZ1 LYS A 210      -5.543 -14.757 -14.776  1.00 90.77           H  
ATOM   3304  HZ2 LYS A 210      -4.897 -15.558 -16.080  1.00 90.77           H  
ATOM   3305  HZ3 LYS A 210      -5.647 -16.392 -14.897  1.00 90.77           H  
ATOM   3306  N   LEU A 211       0.010 -15.071  -9.659  1.00 88.86           N  
ATOM   3307  H   LEU A 211      -0.480 -14.991  -8.780  1.00 88.86           H  
ATOM   3308  CA  LEU A 211       1.038 -14.075  -9.991  1.00 88.86           C  
ATOM   3309  HA  LEU A 211       1.284 -14.154 -11.050  1.00 88.86           H  
ATOM   3310  C   LEU A 211       2.365 -14.313  -9.257  1.00 88.86           C  
ATOM   3311  CB  LEU A 211       0.492 -12.658  -9.736  1.00 88.86           C  
ATOM   3312  HB2 LEU A 211       0.256 -12.571  -8.675  1.00 88.86           H  
ATOM   3313  HB3 LEU A 211       1.285 -11.945  -9.960  1.00 88.86           H  
ATOM   3314  O   LEU A 211       3.363 -13.672  -9.598  1.00 88.86           O  
ATOM   3315  CG  LEU A 211      -0.747 -12.268 -10.566  1.00 88.86           C  
ATOM   3316  HG  LEU A 211      -1.551 -12.990 -10.423  1.00 88.86           H  
ATOM   3317  CD1 LEU A 211      -1.260 -10.889 -10.146  1.00 88.86           C  
ATOM   3318 HD11 LEU A 211      -0.526 -10.127 -10.411  1.00 88.86           H  
ATOM   3319 HD12 LEU A 211      -1.432 -10.884  -9.070  1.00 88.86           H  
ATOM   3320 HD13 LEU A 211      -2.205 -10.683 -10.650  1.00 88.86           H  
ATOM   3321  CD2 LEU A 211      -0.447 -12.194 -12.062  1.00 88.86           C  
ATOM   3322 HD21 LEU A 211      -0.246 -13.204 -12.420  1.00 88.86           H  
ATOM   3323 HD22 LEU A 211      -1.311 -11.805 -12.601  1.00 88.86           H  
ATOM   3324 HD23 LEU A 211       0.425 -11.566 -12.242  1.00 88.86           H  
ATOM   3325  N   GLU A 212       2.384 -15.201  -8.265  1.00 85.18           N  
ATOM   3326  H   GLU A 212       1.517 -15.633  -7.980  1.00 85.18           H  
ATOM   3327  CA  GLU A 212       3.582 -15.643  -7.549  1.00 85.18           C  
ATOM   3328  HA  GLU A 212       4.166 -14.771  -7.256  1.00 85.18           H  
ATOM   3329  C   GLU A 212       4.489 -16.481  -8.449  1.00 85.18           C  
ATOM   3330  CB  GLU A 212       3.143 -16.379  -6.273  1.00 85.18           C  
ATOM   3331  HB2 GLU A 212       2.490 -15.694  -5.732  1.00 85.18           H  
ATOM   3332  HB3 GLU A 212       2.568 -17.267  -6.531  1.00 85.18           H  
ATOM   3333  O   GLU A 212       5.684 -16.208  -8.522  1.00 85.18           O  
ATOM   3334  CG  GLU A 212       4.302 -16.769  -5.341  1.00 85.18           C  
ATOM   3335  HG2 GLU A 212       5.103 -16.039  -5.459  1.00 85.18           H  
ATOM   3336  HG3 GLU A 212       4.692 -17.740  -5.647  1.00 85.18           H  
ATOM   3337  CD  GLU A 212       3.885 -16.809  -3.856  1.00 85.18           C  
ATOM   3338  OE1 GLU A 212       4.777 -16.587  -3.008  1.00 85.18           O  
ATOM   3339  OE2 GLU A 212       2.673 -16.912  -3.553  1.00 85.18           O  
ATOM   3340  N   GLU A 213       3.902 -17.375  -9.244  1.00 83.01           N  
ATOM   3341  H   GLU A 213       2.930 -17.593  -9.073  1.00 83.01           H  
ATOM   3342  CA  GLU A 213       4.607 -18.208 -10.229  1.00 83.01           C  
ATOM   3343  HA  GLU A 213       5.443 -18.712  -9.745  1.00 83.01           H  
ATOM   3344  C   GLU A 213       5.173 -17.409 -11.420  1.00 83.01           C  
ATOM   3345  CB  GLU A 213       3.630 -19.269 -10.755  1.00 83.01           C  
ATOM   3346  HB2 GLU A 213       4.134 -19.856 -11.522  1.00 83.01           H  
ATOM   3347  HB3 GLU A 213       2.781 -18.758 -11.210  1.00 83.01           H  
ATOM   3348  O   GLU A 213       5.985 -17.907 -12.202  1.00 83.01           O  
ATOM   3349  CG  GLU A 213       3.125 -20.226  -9.662  1.00 83.01           C  
ATOM   3350  HG2 GLU A 213       2.638 -19.651  -8.874  1.00 83.01           H  
ATOM   3351  HG3 GLU A 213       3.984 -20.738  -9.227  1.00 83.01           H  
ATOM   3352  CD  GLU A 213       2.126 -21.264 -10.200  1.00 83.01           C  
ATOM   3353  OE1 GLU A 213       1.737 -22.148  -9.407  1.00 83.01           O  
ATOM   3354  OE2 GLU A 213       1.748 -21.169 -11.394  1.00 83.01           O  
ATOM   3355  N   MET A 214       4.756 -16.151 -11.597  1.00 86.03           N  
ATOM   3356  H   MET A 214       4.167 -15.754 -10.879  1.00 86.03           H  
ATOM   3357  CA  MET A 214       5.207 -15.327 -12.714  1.00 86.03           C  
ATOM   3358  HA  MET A 214       5.303 -15.969 -13.589  1.00 86.03           H  
ATOM   3359  C   MET A 214       6.579 -14.700 -12.449  1.00 86.03           C  
ATOM   3360  CB  MET A 214       4.186 -14.238 -13.057  1.00 86.03           C  
ATOM   3361  HB2 MET A 214       3.934 -13.667 -12.163  1.00 86.03           H  
ATOM   3362  HB3 MET A 214       4.656 -13.560 -13.769  1.00 86.03           H  
ATOM   3363  O   MET A 214       6.735 -13.833 -11.584  1.00 86.03           O  
ATOM   3364  CG  MET A 214       2.906 -14.797 -13.685  1.00 86.03           C  
ATOM   3365  HG2 MET A 214       2.381 -15.388 -12.935  1.00 86.03           H  
ATOM   3366  HG3 MET A 214       3.174 -15.465 -14.504  1.00 86.03           H  
ATOM   3367  SD  MET A 214       1.769 -13.525 -14.324  1.00 86.03           S  
ATOM   3368  CE  MET A 214       2.762 -12.817 -15.661  1.00 86.03           C  
ATOM   3369  HE1 MET A 214       3.608 -12.270 -15.245  1.00 86.03           H  
ATOM   3370  HE2 MET A 214       2.145 -12.139 -16.250  1.00 86.03           H  
ATOM   3371  HE3 MET A 214       3.129 -13.620 -16.301  1.00 86.03           H  
ATOM   3372  N   ASN A 215       7.545 -15.031 -13.307  1.00 90.08           N  
ATOM   3373  H   ASN A 215       7.392 -15.835 -13.899  1.00 90.08           H  
ATOM   3374  CA  ASN A 215       8.840 -14.357 -13.344  1.00 90.08           C  
ATOM   3375  HA  ASN A 215       9.277 -14.421 -12.348  1.00 90.08           H  
ATOM   3376  C   ASN A 215       8.689 -12.867 -13.692  1.00 90.08           C  
ATOM   3377  CB  ASN A 215       9.773 -15.084 -14.328  1.00 90.08           C  
ATOM   3378  HB2 ASN A 215      10.666 -14.482 -14.496  1.00 90.08           H  
ATOM   3379  HB3 ASN A 215       9.267 -15.224 -15.284  1.00 90.08           H  
ATOM   3380  O   ASN A 215       8.052 -12.492 -14.682  1.00 90.08           O  
ATOM   3381  CG  ASN A 215      10.231 -16.421 -13.778  1.00 90.08           C  
ATOM   3382  ND2 ASN A 215      10.325 -17.443 -14.594  1.00 90.08           N  
ATOM   3383 HD21 ASN A 215      10.595 -18.313 -14.157  1.00 90.08           H  
ATOM   3384 HD22 ASN A 215      10.075 -17.380 -15.571  1.00 90.08           H  
ATOM   3385  OD1 ASN A 215      10.525 -16.553 -12.608  1.00 90.08           O  
ATOM   3386  N   LEU A 216       9.310 -12.008 -12.881  1.00 90.99           N  
ATOM   3387  H   LEU A 216       9.822 -12.385 -12.096  1.00 90.99           H  
ATOM   3388  CA  LEU A 216       9.326 -10.566 -13.109  1.00 90.99           C  
ATOM   3389  HA  LEU A 216       8.308 -10.237 -13.318  1.00 90.99           H  
ATOM   3390  C   LEU A 216      10.178 -10.218 -14.330  1.00 90.99           C  
ATOM   3391  CB  LEU A 216       9.852  -9.833 -11.864  1.00 90.99           C  
ATOM   3392  HB2 LEU A 216      10.046  -8.795 -12.134  1.00 90.99           H  
ATOM   3393  HB3 LEU A 216      10.803 -10.281 -11.575  1.00 90.99           H  
ATOM   3394  O   LEU A 216      11.326 -10.649 -14.445  1.00 90.99           O  
ATOM   3395  CG  LEU A 216       8.907  -9.845 -10.653  1.00 90.99           C  
ATOM   3396  HG  LEU A 216       8.712 -10.869 -10.337  1.00 90.99           H  
ATOM   3397  CD1 LEU A 216       9.582  -9.099  -9.501  1.00 90.99           C  
ATOM   3398 HD11 LEU A 216      10.525  -9.586  -9.251  1.00 90.99           H  
ATOM   3399 HD12 LEU A 216       8.946  -9.114  -8.615  1.00 90.99           H  
ATOM   3400 HD13 LEU A 216       9.780  -8.064  -9.779  1.00 90.99           H  
ATOM   3401  CD2 LEU A 216       7.578  -9.154 -10.975  1.00 90.99           C  
ATOM   3402 HD21 LEU A 216       7.765  -8.215 -11.496  1.00 90.99           H  
ATOM   3403 HD22 LEU A 216       6.970  -9.807 -11.600  1.00 90.99           H  
ATOM   3404 HD23 LEU A 216       7.036  -8.938 -10.054  1.00 90.99           H  
ATOM   3405  N   LYS A 217       9.641  -9.366 -15.205  1.00 93.61           N  
ATOM   3406  H   LYS A 217       8.703  -9.042 -15.013  1.00 93.61           H  
ATOM   3407  CA  LYS A 217      10.384  -8.784 -16.331  1.00 93.61           C  
ATOM   3408  HA  LYS A 217      10.842  -9.606 -16.881  1.00 93.61           H  
ATOM   3409  C   LYS A 217      11.505  -7.863 -15.823  1.00 93.61           C  
ATOM   3410  CB  LYS A 217       9.430  -8.013 -17.250  1.00 93.61           C  
ATOM   3411  HB2 LYS A 217       8.961  -7.209 -16.682  1.00 93.61           H  
ATOM   3412  HB3 LYS A 217      10.003  -7.565 -18.061  1.00 93.61           H  
ATOM   3413  O   LYS A 217      11.351  -7.291 -14.744  1.00 93.61           O  
ATOM   3414  CG  LYS A 217       8.345  -8.916 -17.851  1.00 93.61           C  
ATOM   3415  HG2 LYS A 217       7.736  -9.353 -17.060  1.00 93.61           H  
ATOM   3416  HG3 LYS A 217       8.815  -9.716 -18.424  1.00 93.61           H  
ATOM   3417  CD  LYS A 217       7.451  -8.085 -18.767  1.00 93.61           C  
ATOM   3418  HD2 LYS A 217       6.998  -7.284 -18.184  1.00 93.61           H  
ATOM   3419  HD3 LYS A 217       8.068  -7.655 -19.557  1.00 93.61           H  
ATOM   3420  CE  LYS A 217       6.356  -8.956 -19.385  1.00 93.61           C  
ATOM   3421  HE2 LYS A 217       5.706  -9.313 -18.586  1.00 93.61           H  
ATOM   3422  HE3 LYS A 217       6.818  -9.824 -19.855  1.00 93.61           H  
ATOM   3423  NZ  LYS A 217       5.587  -8.177 -20.382  1.00 93.61           N  
ATOM   3424  HZ1 LYS A 217       5.292  -7.303 -19.972  1.00 93.61           H  
ATOM   3425  HZ2 LYS A 217       6.183  -7.952 -21.166  1.00 93.61           H  
ATOM   3426  HZ3 LYS A 217       4.792  -8.698 -20.722  1.00 93.61           H  
ATOM   3427  N   PRO A 218      12.573  -7.612 -16.601  1.00 95.09           N  
ATOM   3428  CA  PRO A 218      13.709  -6.812 -16.133  1.00 95.09           C  
ATOM   3429  HA  PRO A 218      14.200  -7.362 -15.330  1.00 95.09           H  
ATOM   3430  C   PRO A 218      13.318  -5.427 -15.589  1.00 95.09           C  
ATOM   3431  CB  PRO A 218      14.671  -6.734 -17.321  1.00 95.09           C  
ATOM   3432  HB2 PRO A 218      15.710  -6.709 -16.990  1.00 95.09           H  
ATOM   3433  HB3 PRO A 218      14.456  -5.861 -17.938  1.00 95.09           H  
ATOM   3434  O   PRO A 218      13.670  -5.094 -14.462  1.00 95.09           O  
ATOM   3435  CG  PRO A 218      14.366  -8.006 -18.110  1.00 95.09           C  
ATOM   3436  HG2 PRO A 218      14.615  -7.896 -19.166  1.00 95.09           H  
ATOM   3437  HG3 PRO A 218      14.909  -8.844 -17.674  1.00 95.09           H  
ATOM   3438  CD  PRO A 218      12.868  -8.203 -17.901  1.00 95.09           C  
ATOM   3439  HD2 PRO A 218      12.636  -9.268 -17.931  1.00 95.09           H  
ATOM   3440  HD3 PRO A 218      12.319  -7.669 -18.677  1.00 95.09           H  
ATOM   3441  N   TRP A 219      12.495  -4.654 -16.308  1.00 95.90           N  
ATOM   3442  H   TRP A 219      12.303  -4.909 -17.267  1.00 95.90           H  
ATOM   3443  CA  TRP A 219      12.018  -3.351 -15.815  1.00 95.90           C  
ATOM   3444  HA  TRP A 219      12.890  -2.740 -15.579  1.00 95.90           H  
ATOM   3445  C   TRP A 219      11.186  -3.455 -14.522  1.00 95.90           C  
ATOM   3446  CB  TRP A 219      11.210  -2.638 -16.912  1.00 95.90           C  
ATOM   3447  HB2 TRP A 219      11.760  -2.661 -17.853  1.00 95.90           H  
ATOM   3448  HB3 TRP A 219      11.125  -1.592 -16.618  1.00 95.90           H  
ATOM   3449  O   TRP A 219      11.221  -2.553 -13.685  1.00 95.90           O  
ATOM   3450  CG  TRP A 219       9.808  -3.128 -17.128  1.00 95.90           C  
ATOM   3451  CD1 TRP A 219       9.391  -4.051 -18.025  1.00 95.90           C  
ATOM   3452  HD1 TRP A 219      10.039  -4.554 -18.727  1.00 95.90           H  
ATOM   3453  CD2 TRP A 219       8.619  -2.730 -16.384  1.00 95.90           C  
ATOM   3454  CE2 TRP A 219       7.504  -3.466 -16.882  1.00 95.90           C  
ATOM   3455  CE3 TRP A 219       8.384  -1.849 -15.307  1.00 95.90           C  
ATOM   3456  HE3 TRP A 219       9.203  -1.266 -14.912  1.00 95.90           H  
ATOM   3457  NE1 TRP A 219       8.023  -4.234 -17.903  1.00 95.90           N  
ATOM   3458  HE1 TRP A 219       7.480  -4.844 -18.497  1.00 95.90           H  
ATOM   3459  CH2 TRP A 219       6.040  -2.511 -15.211  1.00 95.90           C  
ATOM   3460  HH2 TRP A 219       5.087  -2.443 -14.707  1.00 95.90           H  
ATOM   3461  CZ2 TRP A 219       6.225  -3.362 -16.316  1.00 95.90           C  
ATOM   3462  HZ2 TRP A 219       5.412  -3.955 -16.708  1.00 95.90           H  
ATOM   3463  CZ3 TRP A 219       7.111  -1.748 -14.722  1.00 95.90           C  
ATOM   3464  HZ3 TRP A 219       6.963  -1.088 -13.880  1.00 95.90           H  
ATOM   3465  N   GLN A 220      10.446  -4.556 -14.337  1.00 95.98           N  
ATOM   3466  H   GLN A 220      10.555  -5.312 -14.998  1.00 95.98           H  
ATOM   3467  CA  GLN A 220       9.659  -4.809 -13.126  1.00 95.98           C  
ATOM   3468  HA  GLN A 220       9.077  -3.920 -12.883  1.00 95.98           H  
ATOM   3469  C   GLN A 220      10.563  -5.114 -11.930  1.00 95.98           C  
ATOM   3470  CB  GLN A 220       8.702  -5.993 -13.327  1.00 95.98           C  
ATOM   3471  HB2 GLN A 220       9.264  -6.884 -13.606  1.00 95.98           H  
ATOM   3472  HB3 GLN A 220       8.229  -6.208 -12.369  1.00 95.98           H  
ATOM   3473  O   GLN A 220      10.233  -4.725 -10.811  1.00 95.98           O  
ATOM   3474  CG  GLN A 220       7.608  -5.734 -14.367  1.00 95.98           C  
ATOM   3475  HG2 GLN A 220       6.997  -4.897 -14.030  1.00 95.98           H  
ATOM   3476  HG3 GLN A 220       8.081  -5.472 -15.313  1.00 95.98           H  
ATOM   3477  CD  GLN A 220       6.723  -6.950 -14.620  1.00 95.98           C  
ATOM   3478  NE2 GLN A 220       5.465  -6.779 -14.962  1.00 95.98           N  
ATOM   3479 HE21 GLN A 220       4.925  -7.630 -15.022  1.00 95.98           H  
ATOM   3480 HE22 GLN A 220       5.060  -5.854 -14.989  1.00 95.98           H  
ATOM   3481  OE1 GLN A 220       7.138  -8.093 -14.560  1.00 95.98           O  
ATOM   3482  N   GLN A 221      11.696  -5.785 -12.154  1.00 94.69           N  
ATOM   3483  H   GLN A 221      11.905  -6.085 -13.096  1.00 94.69           H  
ATOM   3484  CA  GLN A 221      12.718  -5.996 -11.128  1.00 94.69           C  
ATOM   3485  HA  GLN A 221      12.252  -6.421 -10.239  1.00 94.69           H  
ATOM   3486  C   GLN A 221      13.345  -4.658 -10.724  1.00 94.69           C  
ATOM   3487  CB  GLN A 221      13.793  -6.975 -11.617  1.00 94.69           C  
ATOM   3488  HB2 GLN A 221      14.268  -6.581 -12.515  1.00 94.69           H  
ATOM   3489  HB3 GLN A 221      14.558  -7.060 -10.845  1.00 94.69           H  
ATOM   3490  O   GLN A 221      13.377  -4.348  -9.540  1.00 94.69           O  
ATOM   3491  CG  GLN A 221      13.242  -8.380 -11.912  1.00 94.69           C  
ATOM   3492  HG2 GLN A 221      12.420  -8.313 -12.624  1.00 94.69           H  
ATOM   3493  HG3 GLN A 221      12.865  -8.823 -10.990  1.00 94.69           H  
ATOM   3494  CD  GLN A 221      14.300  -9.307 -12.503  1.00 94.69           C  
ATOM   3495  NE2 GLN A 221      13.916 -10.428 -13.069  1.00 94.69           N  
ATOM   3496 HE21 GLN A 221      14.661 -11.023 -13.402  1.00 94.69           H  
ATOM   3497 HE22 GLN A 221      12.944 -10.633 -13.255  1.00 94.69           H  
ATOM   3498  OE1 GLN A 221      15.486  -9.034 -12.500  1.00 94.69           O  
ATOM   3499  N   THR A 222      13.712  -3.809 -11.692  1.00 95.45           N  
ATOM   3500  H   THR A 222      13.720  -4.136 -12.647  1.00 95.45           H  
ATOM   3501  CA  THR A 222      14.223  -2.452 -11.425  1.00 95.45           C  
ATOM   3502  HA  THR A 222      15.152  -2.531 -10.862  1.00 95.45           H  
ATOM   3503  C   THR A 222      13.249  -1.616 -10.590  1.00 95.45           C  
ATOM   3504  CB  THR A 222      14.500  -1.715 -12.745  1.00 95.45           C  
ATOM   3505  HB  THR A 222      13.556  -1.538 -13.261  1.00 95.45           H  
ATOM   3506  O   THR A 222      13.659  -0.955  -9.635  1.00 95.45           O  
ATOM   3507  CG2 THR A 222      15.204  -0.375 -12.547  1.00 95.45           C  
ATOM   3508 HG21 THR A 222      16.103  -0.506 -11.945  1.00 95.45           H  
ATOM   3509 HG22 THR A 222      14.534   0.326 -12.048  1.00 95.45           H  
ATOM   3510 HG23 THR A 222      15.475   0.042 -13.517  1.00 95.45           H  
ATOM   3511  OG1 THR A 222      15.312  -2.496 -13.588  1.00 95.45           O  
ATOM   3512  HG1 THR A 222      16.181  -2.560 -13.187  1.00 95.45           H  
ATOM   3513  N   LEU A 223      11.951  -1.663 -10.912  1.00 96.21           N  
ATOM   3514  H   LEU A 223      11.674  -2.170 -11.740  1.00 96.21           H  
ATOM   3515  CA  LEU A 223      10.923  -0.996 -10.111  1.00 96.21           C  
ATOM   3516  HA  LEU A 223      11.240   0.035  -9.952  1.00 96.21           H  
ATOM   3517  C   LEU A 223      10.787  -1.634  -8.720  1.00 96.21           C  
ATOM   3518  CB  LEU A 223       9.598  -0.988 -10.893  1.00 96.21           C  
ATOM   3519  HB2 LEU A 223       9.316  -2.019 -11.111  1.00 96.21           H  
ATOM   3520  HB3 LEU A 223       9.757  -0.474 -11.841  1.00 96.21           H  
ATOM   3521  O   LEU A 223      10.716  -0.920  -7.729  1.00 96.21           O  
ATOM   3522  CG  LEU A 223       8.430  -0.311 -10.149  1.00 96.21           C  
ATOM   3523  HG  LEU A 223       8.218  -0.861  -9.232  1.00 96.21           H  
ATOM   3524  CD1 LEU A 223       8.699   1.156  -9.810  1.00 96.21           C  
ATOM   3525 HD11 LEU A 223       8.930   1.716 -10.716  1.00 96.21           H  
ATOM   3526 HD12 LEU A 223       9.526   1.237  -9.105  1.00 96.21           H  
ATOM   3527 HD13 LEU A 223       7.821   1.595  -9.336  1.00 96.21           H  
ATOM   3528  CD2 LEU A 223       7.182  -0.348 -11.028  1.00 96.21           C  
ATOM   3529 HD21 LEU A 223       6.989  -1.372 -11.349  1.00 96.21           H  
ATOM   3530 HD22 LEU A 223       7.338   0.281 -11.905  1.00 96.21           H  
ATOM   3531 HD23 LEU A 223       6.327   0.022 -10.461  1.00 96.21           H  
ATOM   3532  N   THR A 224      10.804  -2.964  -8.621  1.00 94.92           N  
ATOM   3533  H   THR A 224      10.914  -3.501  -9.470  1.00 94.92           H  
ATOM   3534  CA  THR A 224      10.741  -3.685  -7.336  1.00 94.92           C  
ATOM   3535  HA  THR A 224       9.806  -3.437  -6.835  1.00 94.92           H  
ATOM   3536  C   THR A 224      11.877  -3.279  -6.402  1.00 94.92           C  
ATOM   3537  CB  THR A 224      10.784  -5.204  -7.554  1.00 94.92           C  
ATOM   3538  HB  THR A 224      11.669  -5.464  -8.136  1.00 94.92           H  
ATOM   3539  O   THR A 224      11.625  -3.023  -5.226  1.00 94.92           O  
ATOM   3540  CG2 THR A 224      10.828  -6.017  -6.259  1.00 94.92           C  
ATOM   3541 HG21 THR A 224      10.514  -7.044  -6.450  1.00 94.92           H  
ATOM   3542 HG22 THR A 224      11.851  -6.038  -5.882  1.00 94.92           H  
ATOM   3543 HG23 THR A 224      10.198  -5.572  -5.489  1.00 94.92           H  
ATOM   3544  OG1 THR A 224       9.651  -5.596  -8.293  1.00 94.92           O  
ATOM   3545  HG1 THR A 224       9.793  -5.261  -9.181  1.00 94.92           H  
ATOM   3546  N   THR A 225      13.105  -3.167  -6.911  1.00 94.68           N  
ATOM   3547  H   THR A 225      13.273  -3.453  -7.865  1.00 94.68           H  
ATOM   3548  CA  THR A 225      14.262  -2.710  -6.132  1.00 94.68           C  
ATOM   3549  HA  THR A 225      14.407  -3.380  -5.285  1.00 94.68           H  
ATOM   3550  C   THR A 225      14.033  -1.307  -5.572  1.00 94.68           C  
ATOM   3551  CB  THR A 225      15.532  -2.740  -6.994  1.00 94.68           C  
ATOM   3552  HB  THR A 225      15.416  -2.052  -7.832  1.00 94.68           H  
ATOM   3553  O   THR A 225      14.239  -1.096  -4.381  1.00 94.68           O  
ATOM   3554  CG2 THR A 225      16.793  -2.375  -6.215  1.00 94.68           C  
ATOM   3555 HG21 THR A 225      16.756  -1.329  -5.912  1.00 94.68           H  
ATOM   3556 HG22 THR A 225      17.670  -2.518  -6.846  1.00 94.68           H  
ATOM   3557 HG23 THR A 225      16.882  -2.997  -5.324  1.00 94.68           H  
ATOM   3558  OG1 THR A 225      15.734  -4.037  -7.502  1.00 94.68           O  
ATOM   3559  HG1 THR A 225      16.251  -4.526  -6.857  1.00 94.68           H  
ATOM   3560  N   ALA A 226      13.524  -0.375  -6.387  1.00 94.13           N  
ATOM   3561  H   ALA A 226      13.343  -0.612  -7.352  1.00 94.13           H  
ATOM   3562  CA  ALA A 226      13.218   0.985  -5.935  1.00 94.13           C  
ATOM   3563  HA  ALA A 226      14.114   1.413  -5.486  1.00 94.13           H  
ATOM   3564  C   ALA A 226      12.116   1.023  -4.856  1.00 94.13           C  
ATOM   3565  CB  ALA A 226      12.843   1.830  -7.158  1.00 94.13           C  
ATOM   3566  HB1 ALA A 226      12.655   2.856  -6.842  1.00 94.13           H  
ATOM   3567  HB2 ALA A 226      13.667   1.830  -7.872  1.00 94.13           H  
ATOM   3568  HB3 ALA A 226      11.943   1.438  -7.633  1.00 94.13           H  
ATOM   3569  O   ALA A 226      12.218   1.783  -3.899  1.00 94.13           O  
ATOM   3570  N   LEU A 227      11.087   0.178  -4.981  1.00 94.83           N  
ATOM   3571  H   LEU A 227      11.057  -0.401  -5.808  1.00 94.83           H  
ATOM   3572  CA  LEU A 227       9.938   0.149  -4.065  1.00 94.83           C  
ATOM   3573  HA  LEU A 227       9.721   1.166  -3.739  1.00 94.83           H  
ATOM   3574  C   LEU A 227      10.162  -0.653  -2.774  1.00 94.83           C  
ATOM   3575  CB  LEU A 227       8.718  -0.418  -4.812  1.00 94.83           C  
ATOM   3576  HB2 LEU A 227       8.963  -1.425  -5.149  1.00 94.83           H  
ATOM   3577  HB3 LEU A 227       7.891  -0.496  -4.106  1.00 94.83           H  
ATOM   3578  O   LEU A 227       9.321  -0.598  -1.875  1.00 94.83           O  
ATOM   3579  CG  LEU A 227       8.229   0.395  -6.018  1.00 94.83           C  
ATOM   3580  HG  LEU A 227       9.001   0.435  -6.787  1.00 94.83           H  
ATOM   3581  CD1 LEU A 227       6.995  -0.301  -6.600  1.00 94.83           C  
ATOM   3582 HD11 LEU A 227       6.200  -0.317  -5.855  1.00 94.83           H  
ATOM   3583 HD12 LEU A 227       6.656   0.236  -7.486  1.00 94.83           H  
ATOM   3584 HD13 LEU A 227       7.251  -1.324  -6.874  1.00 94.83           H  
ATOM   3585  CD2 LEU A 227       7.868   1.833  -5.672  1.00 94.83           C  
ATOM   3586 HD21 LEU A 227       8.716   2.346  -5.218  1.00 94.83           H  
ATOM   3587 HD22 LEU A 227       7.625   2.374  -6.587  1.00 94.83           H  
ATOM   3588 HD23 LEU A 227       7.017   1.855  -4.991  1.00 94.83           H  
ATOM   3589  N   THR A 228      11.233  -1.446  -2.694  1.00 93.37           N  
ATOM   3590  H   THR A 228      11.874  -1.457  -3.475  1.00 93.37           H  
ATOM   3591  CA  THR A 228      11.534  -2.273  -1.512  1.00 93.37           C  
ATOM   3592  HA  THR A 228      10.599  -2.660  -1.107  1.00 93.37           H  
ATOM   3593  C   THR A 228      12.185  -1.451  -0.399  1.00 93.37           C  
ATOM   3594  CB  THR A 228      12.396  -3.486  -1.897  1.00 93.37           C  
ATOM   3595  HB  THR A 228      13.334  -3.147  -2.337  1.00 93.37           H  
ATOM   3596  O   THR A 228      11.914  -1.712   0.773  1.00 93.37           O  
ATOM   3597  CG2 THR A 228      12.701  -4.414  -0.721  1.00 93.37           C  
ATOM   3598 HG21 THR A 228      11.777  -4.708  -0.223  1.00 93.37           H  
ATOM   3599 HG22 THR A 228      13.352  -3.912  -0.006  1.00 93.37           H  
ATOM   3600 HG23 THR A 228      13.215  -5.305  -1.084  1.00 93.37           H  
ATOM   3601  OG1 THR A 228      11.693  -4.263  -2.844  1.00 93.37           O  
ATOM   3602  HG1 THR A 228      11.687  -3.767  -3.665  1.00 93.37           H  
ATOM   3603  N   GLY A 229      12.988  -0.445  -0.759  1.00 90.93           N  
ATOM   3604  H   GLY A 229      13.111  -0.252  -1.743  1.00 90.93           H  
ATOM   3605  CA  GLY A 229      13.606   0.482   0.191  1.00 90.93           C  
ATOM   3606  HA2 GLY A 229      14.374   1.061  -0.324  1.00 90.93           H  
ATOM   3607  HA3 GLY A 229      14.088  -0.081   0.991  1.00 90.93           H  
ATOM   3608  C   GLY A 229      12.617   1.463   0.825  1.00 90.93           C  
ATOM   3609  O   GLY A 229      11.403   1.379   0.613  1.00 90.93           O  
ATOM   3610  N   GLU A 230      13.147   2.410   1.595  1.00 92.99           N  
ATOM   3611  H   GLU A 230      14.146   2.447   1.739  1.00 92.99           H  
ATOM   3612  CA  GLU A 230      12.345   3.490   2.171  1.00 92.99           C  
ATOM   3613  HA  GLU A 230      11.467   3.024   2.618  1.00 92.99           H  
ATOM   3614  C   GLU A 230      11.847   4.465   1.092  1.00 92.99           C  
ATOM   3615  CB  GLU A 230      13.117   4.221   3.287  1.00 92.99           C  
ATOM   3616  HB2 GLU A 230      14.126   4.450   2.945  1.00 92.99           H  
ATOM   3617  HB3 GLU A 230      12.613   5.162   3.505  1.00 92.99           H  
ATOM   3618  O   GLU A 230      12.572   4.741   0.126  1.00 92.99           O  
ATOM   3619  CG  GLU A 230      13.185   3.394   4.583  1.00 92.99           C  
ATOM   3620  HG2 GLU A 230      13.784   2.501   4.404  1.00 92.99           H  
ATOM   3621  HG3 GLU A 230      13.681   3.983   5.356  1.00 92.99           H  
ATOM   3622  CD  GLU A 230      11.774   3.003   5.049  1.00 92.99           C  
ATOM   3623  OE1 GLU A 230      11.435   1.797   4.961  1.00 92.99           O  
ATOM   3624  OE2 GLU A 230      10.947   3.906   5.274  1.00 92.99           O  
ATOM   3625  N   PRO A 231      10.603   4.968   1.206  1.00 93.96           N  
ATOM   3626  CA  PRO A 231      10.115   6.031   0.342  1.00 93.96           C  
ATOM   3627  HA  PRO A 231      10.084   5.683  -0.690  1.00 93.96           H  
ATOM   3628  C   PRO A 231      11.009   7.260   0.443  1.00 93.96           C  
ATOM   3629  CB  PRO A 231       8.698   6.352   0.809  1.00 93.96           C  
ATOM   3630  HB2 PRO A 231       8.039   6.552  -0.036  1.00 93.96           H  
ATOM   3631  HB3 PRO A 231       8.717   7.209   1.483  1.00 93.96           H  
ATOM   3632  O   PRO A 231      11.296   7.753   1.526  1.00 93.96           O  
ATOM   3633  CG  PRO A 231       8.263   5.122   1.598  1.00 93.96           C  
ATOM   3634  HG2 PRO A 231       7.832   4.380   0.926  1.00 93.96           H  
ATOM   3635  HG3 PRO A 231       7.554   5.379   2.385  1.00 93.96           H  
ATOM   3636  CD  PRO A 231       9.578   4.606   2.176  1.00 93.96           C  
ATOM   3637  HD2 PRO A 231       9.508   3.527   2.320  1.00 93.96           H  
ATOM   3638  HD3 PRO A 231       9.787   5.103   3.123  1.00 93.96           H  
ATOM   3639  N   HIS A 232      11.423   7.790  -0.701  1.00 94.76           N  
ATOM   3640  H   HIS A 232      11.164   7.343  -1.568  1.00 94.76           H  
ATOM   3641  CA  HIS A 232      12.090   9.084  -0.727  1.00 94.76           C  
ATOM   3642  HA  HIS A 232      12.783   9.150   0.111  1.00 94.76           H  
ATOM   3643  C   HIS A 232      11.044  10.195  -0.585  1.00 94.76           C  
ATOM   3644  CB  HIS A 232      12.886   9.191  -2.027  1.00 94.76           C  
ATOM   3645  HB2 HIS A 232      13.540   8.322  -2.107  1.00 94.76           H  
ATOM   3646  HB3 HIS A 232      12.194   9.174  -2.869  1.00 94.76           H  
ATOM   3647  O   HIS A 232      10.020  10.149  -1.266  1.00 94.76           O  
ATOM   3648  CG  HIS A 232      13.735  10.428  -2.110  1.00 94.76           C  
ATOM   3649  CD2 HIS A 232      15.100  10.475  -2.141  1.00 94.76           C  
ATOM   3650  HD2 HIS A 232      15.769   9.627  -2.119  1.00 94.76           H  
ATOM   3651  ND1 HIS A 232      13.286  11.726  -2.123  1.00 94.76           N  
ATOM   3652  HD1 HIS A 232      12.343  12.007  -1.895  1.00 94.76           H  
ATOM   3653  CE1 HIS A 232      14.355  12.539  -2.169  1.00 94.76           C  
ATOM   3654  HE1 HIS A 232      14.330  13.618  -2.118  1.00 94.76           H  
ATOM   3655  NE2 HIS A 232      15.481  11.816  -2.197  1.00 94.76           N  
ATOM   3656  N   ASP A 233      11.324  11.237   0.197  1.00 93.34           N  
ATOM   3657  H   ASP A 233      12.086  11.130   0.852  1.00 93.34           H  
ATOM   3658  CA  ASP A 233      10.365  12.305   0.523  1.00 93.34           C  
ATOM   3659  HA  ASP A 233       9.551  11.876   1.107  1.00 93.34           H  
ATOM   3660  C   ASP A 233       9.747  12.971  -0.714  1.00 93.34           C  
ATOM   3661  CB  ASP A 233      11.059  13.359   1.398  1.00 93.34           C  
ATOM   3662  HB2 ASP A 233      10.351  14.159   1.613  1.00 93.34           H  
ATOM   3663  HB3 ASP A 233      11.895  13.785   0.844  1.00 93.34           H  
ATOM   3664  O   ASP A 233       8.532  13.118  -0.801  1.00 93.34           O  
ATOM   3665  CG  ASP A 233      11.563  12.786   2.726  1.00 93.34           C  
ATOM   3666  OD1 ASP A 233      10.990  11.767   3.163  1.00 93.34           O  
ATOM   3667  OD2 ASP A 233      12.557  13.344   3.232  1.00 93.34           O  
ATOM   3668  N   ARG A 234      10.566  13.291  -1.728  1.00 94.30           N  
ATOM   3669  H   ARG A 234      11.545  13.324  -1.483  1.00 94.30           H  
ATOM   3670  CA  ARG A 234      10.125  14.021  -2.933  1.00 94.30           C  
ATOM   3671  HA  ARG A 234       9.129  14.421  -2.743  1.00 94.30           H  
ATOM   3672  C   ARG A 234       9.966  13.210  -4.226  1.00 94.30           C  
ATOM   3673  CB  ARG A 234      11.051  15.230  -3.146  1.00 94.30           C  
ATOM   3674  HB2 ARG A 234      12.076  14.894  -3.302  1.00 94.30           H  
ATOM   3675  HB3 ARG A 234      10.727  15.760  -4.041  1.00 94.30           H  
ATOM   3676  O   ARG A 234       9.265  13.673  -5.121  1.00 94.30           O  
ATOM   3677  CG  ARG A 234      10.996  16.192  -1.943  1.00 94.30           C  
ATOM   3678  HG2 ARG A 234       9.958  16.429  -1.712  1.00 94.30           H  
ATOM   3679  HG3 ARG A 234      11.438  15.710  -1.071  1.00 94.30           H  
ATOM   3680  CD  ARG A 234      11.754  17.499  -2.189  1.00 94.30           C  
ATOM   3681  HD2 ARG A 234      11.749  18.069  -1.259  1.00 94.30           H  
ATOM   3682  HD3 ARG A 234      12.786  17.272  -2.455  1.00 94.30           H  
ATOM   3683  NE  ARG A 234      11.143  18.291  -3.269  1.00 94.30           N  
ATOM   3684  HE  ARG A 234      10.829  17.784  -4.084  1.00 94.30           H  
ATOM   3685  NH1 ARG A 234      11.896  20.370  -2.649  1.00 94.30           N  
ATOM   3686 HH11 ARG A 234      12.099  21.324  -2.910  1.00 94.30           H  
ATOM   3687 HH12 ARG A 234      12.271  19.964  -1.803  1.00 94.30           H  
ATOM   3688  NH2 ARG A 234      10.883  20.094  -4.613  1.00 94.30           N  
ATOM   3689 HH21 ARG A 234      10.935  21.092  -4.763  1.00 94.30           H  
ATOM   3690 HH22 ARG A 234      11.061  19.535  -5.435  1.00 94.30           H  
ATOM   3691  CZ  ARG A 234      11.300  19.580  -3.496  1.00 94.30           C  
ATOM   3692  N   HIS A 235      10.575  12.027  -4.359  1.00 96.21           N  
ATOM   3693  H   HIS A 235      11.089  11.643  -3.579  1.00 96.21           H  
ATOM   3694  CA  HIS A 235      10.607  11.326  -5.652  1.00 96.21           C  
ATOM   3695  HA  HIS A 235      10.901  12.053  -6.409  1.00 96.21           H  
ATOM   3696  C   HIS A 235       9.253  10.745  -6.079  1.00 96.21           C  
ATOM   3697  CB  HIS A 235      11.645  10.199  -5.683  1.00 96.21           C  
ATOM   3698  HB2 HIS A 235      11.534   9.663  -6.626  1.00 96.21           H  
ATOM   3699  HB3 HIS A 235      11.417   9.489  -4.888  1.00 96.21           H  
ATOM   3700  O   HIS A 235       8.626   9.967  -5.365  1.00 96.21           O  
ATOM   3701  CG  HIS A 235      13.090  10.613  -5.590  1.00 96.21           C  
ATOM   3702  CD2 HIS A 235      13.629  11.858  -5.787  1.00 96.21           C  
ATOM   3703  HD2 HIS A 235      13.096  12.764  -6.035  1.00 96.21           H  
ATOM   3704  ND1 HIS A 235      14.131   9.756  -5.320  1.00 96.21           N  
ATOM   3705  HD1 HIS A 235      14.049   8.779  -5.076  1.00 96.21           H  
ATOM   3706  CE1 HIS A 235      15.265  10.469  -5.303  1.00 96.21           C  
ATOM   3707  HE1 HIS A 235      16.240  10.086  -5.039  1.00 96.21           H  
ATOM   3708  NE2 HIS A 235      15.010  11.748  -5.603  1.00 96.21           N  
ATOM   3709  N   VAL A 236       8.875  11.032  -7.317  1.00 97.29           N  
ATOM   3710  H   VAL A 236       9.444  11.695  -7.823  1.00 97.29           H  
ATOM   3711  CA  VAL A 236       7.769  10.441  -8.061  1.00 97.29           C  
ATOM   3712  HA  VAL A 236       7.188   9.793  -7.405  1.00 97.29           H  
ATOM   3713  C   VAL A 236       8.354   9.594  -9.187  1.00 97.29           C  
ATOM   3714  CB  VAL A 236       6.839  11.544  -8.594  1.00 97.29           C  
ATOM   3715  HB  VAL A 236       7.421  12.276  -9.155  1.00 97.29           H  
ATOM   3716  O   VAL A 236       8.998  10.101 -10.110  1.00 97.29           O  
ATOM   3717  CG1 VAL A 236       5.779  10.955  -9.531  1.00 97.29           C  
ATOM   3718 HG11 VAL A 236       5.372  10.035  -9.110  1.00 97.29           H  
ATOM   3719 HG12 VAL A 236       6.233  10.727 -10.495  1.00 97.29           H  
ATOM   3720 HG13 VAL A 236       4.984  11.682  -9.693  1.00 97.29           H  
ATOM   3721  CG2 VAL A 236       6.146  12.270  -7.432  1.00 97.29           C  
ATOM   3722 HG21 VAL A 236       6.888  12.743  -6.789  1.00 97.29           H  
ATOM   3723 HG22 VAL A 236       5.557  11.566  -6.843  1.00 97.29           H  
ATOM   3724 HG23 VAL A 236       5.489  13.050  -7.817  1.00 97.29           H  
ATOM   3725  N   TYR A 237       8.122   8.286  -9.117  1.00 97.43           N  
ATOM   3726  H   TYR A 237       7.546   7.939  -8.363  1.00 97.43           H  
ATOM   3727  CA  TYR A 237       8.596   7.331 -10.110  1.00 97.43           C  
ATOM   3728  HA  TYR A 237       9.577   7.642 -10.469  1.00 97.43           H  
ATOM   3729  C   TYR A 237       7.635   7.278 -11.294  1.00 97.43           C  
ATOM   3730  CB  TYR A 237       8.743   5.952  -9.464  1.00 97.43           C  
ATOM   3731  HB2 TYR A 237       7.792   5.673  -9.008  1.00 97.43           H  
ATOM   3732  HB3 TYR A 237       8.956   5.220 -10.242  1.00 97.43           H  
ATOM   3733  O   TYR A 237       6.466   6.940 -11.134  1.00 97.43           O  
ATOM   3734  CG  TYR A 237       9.839   5.876  -8.423  1.00 97.43           C  
ATOM   3735  CD1 TYR A 237      11.185   5.789  -8.828  1.00 97.43           C  
ATOM   3736  HD1 TYR A 237      11.437   5.788  -9.878  1.00 97.43           H  
ATOM   3737  CD2 TYR A 237       9.514   5.900  -7.053  1.00 97.43           C  
ATOM   3738  HD2 TYR A 237       8.484   5.982  -6.740  1.00 97.43           H  
ATOM   3739  CE1 TYR A 237      12.207   5.718  -7.864  1.00 97.43           C  
ATOM   3740  HE1 TYR A 237      13.243   5.651  -8.163  1.00 97.43           H  
ATOM   3741  CE2 TYR A 237      10.534   5.819  -6.085  1.00 97.43           C  
ATOM   3742  HE2 TYR A 237      10.282   5.821  -5.035  1.00 97.43           H  
ATOM   3743  OH  TYR A 237      12.874   5.647  -5.568  1.00 97.43           O  
ATOM   3744  HH  TYR A 237      12.528   5.543  -4.679  1.00 97.43           H  
ATOM   3745  CZ  TYR A 237      11.883   5.730  -6.492  1.00 97.43           C  
ATOM   3746  N   VAL A 238       8.112   7.551 -12.504  1.00 97.16           N  
ATOM   3747  H   VAL A 238       9.076   7.841 -12.579  1.00 97.16           H  
ATOM   3748  CA  VAL A 238       7.295   7.506 -13.722  1.00 97.16           C  
ATOM   3749  HA  VAL A 238       6.258   7.300 -13.455  1.00 97.16           H  
ATOM   3750  C   VAL A 238       7.775   6.376 -14.613  1.00 97.16           C  
ATOM   3751  CB  VAL A 238       7.296   8.855 -14.461  1.00 97.16           C  
ATOM   3752  HB  VAL A 238       8.297   9.083 -14.827  1.00 97.16           H  
ATOM   3753  O   VAL A 238       8.883   6.427 -15.136  1.00 97.16           O  
ATOM   3754  CG1 VAL A 238       6.328   8.801 -15.652  1.00 97.16           C  
ATOM   3755 HG11 VAL A 238       5.341   8.483 -15.316  1.00 97.16           H  
ATOM   3756 HG12 VAL A 238       6.239   9.790 -16.101  1.00 97.16           H  
ATOM   3757 HG13 VAL A 238       6.701   8.111 -16.409  1.00 97.16           H  
ATOM   3758  CG2 VAL A 238       6.851   9.981 -13.521  1.00 97.16           C  
ATOM   3759 HG21 VAL A 238       7.605  10.141 -12.751  1.00 97.16           H  
ATOM   3760 HG22 VAL A 238       6.736  10.910 -14.080  1.00 97.16           H  
ATOM   3761 HG23 VAL A 238       5.903   9.734 -13.044  1.00 97.16           H  
ATOM   3762  N   VAL A 239       6.936   5.365 -14.827  1.00 96.84           N  
ATOM   3763  H   VAL A 239       6.024   5.412 -14.395  1.00 96.84           H  
ATOM   3764  CA  VAL A 239       7.206   4.300 -15.801  1.00 96.84           C  
ATOM   3765  HA  VAL A 239       8.279   4.253 -15.981  1.00 96.84           H  
ATOM   3766  C   VAL A 239       6.521   4.651 -17.114  1.00 96.84           C  
ATOM   3767  CB  VAL A 239       6.796   2.912 -15.294  1.00 96.84           C  
ATOM   3768  HB  VAL A 239       5.712   2.876 -15.184  1.00 96.84           H  
ATOM   3769  O   VAL A 239       5.296   4.532 -17.257  1.00 96.84           O  
ATOM   3770  CG1 VAL A 239       7.188   1.817 -16.292  1.00 96.84           C  
ATOM   3771 HG11 VAL A 239       6.694   1.978 -17.250  1.00 96.84           H  
ATOM   3772 HG12 VAL A 239       8.267   1.831 -16.443  1.00 96.84           H  
ATOM   3773 HG13 VAL A 239       6.895   0.840 -15.909  1.00 96.84           H  
ATOM   3774  CG2 VAL A 239       7.452   2.594 -13.946  1.00 96.84           C  
ATOM   3775 HG21 VAL A 239       7.241   1.560 -13.675  1.00 96.84           H  
ATOM   3776 HG22 VAL A 239       7.062   3.254 -13.171  1.00 96.84           H  
ATOM   3777 HG23 VAL A 239       8.531   2.729 -14.020  1.00 96.84           H  
ATOM   3778  N   LEU A 240       7.335   5.073 -18.078  1.00 95.29           N  
ATOM   3779  H   LEU A 240       8.325   5.087 -17.881  1.00 95.29           H  
ATOM   3780  CA  LEU A 240       6.912   5.474 -19.411  1.00 95.29           C  
ATOM   3781  HA  LEU A 240       5.852   5.725 -19.372  1.00 95.29           H  
ATOM   3782  C   LEU A 240       7.103   4.317 -20.395  1.00 95.29           C  
ATOM   3783  CB  LEU A 240       7.687   6.739 -19.822  1.00 95.29           C  
ATOM   3784  HB2 LEU A 240       8.755   6.526 -19.772  1.00 95.29           H  
ATOM   3785  HB3 LEU A 240       7.472   7.530 -19.103  1.00 95.29           H  
ATOM   3786  O   LEU A 240       8.209   3.836 -20.616  1.00 95.29           O  
ATOM   3787  CG  LEU A 240       7.358   7.249 -21.238  1.00 95.29           C  
ATOM   3788  HG  LEU A 240       7.597   6.477 -21.970  1.00 95.29           H  
ATOM   3789  CD1 LEU A 240       5.887   7.630 -21.396  1.00 95.29           C  
ATOM   3790 HD11 LEU A 240       5.718   8.021 -22.400  1.00 95.29           H  
ATOM   3791 HD12 LEU A 240       5.241   6.765 -21.250  1.00 95.29           H  
ATOM   3792 HD13 LEU A 240       5.641   8.406 -20.671  1.00 95.29           H  
ATOM   3793  CD2 LEU A 240       8.194   8.485 -21.561  1.00 95.29           C  
ATOM   3794 HD21 LEU A 240       7.992   9.280 -20.843  1.00 95.29           H  
ATOM   3795 HD22 LEU A 240       9.256   8.243 -21.519  1.00 95.29           H  
ATOM   3796 HD23 LEU A 240       7.965   8.851 -22.562  1.00 95.29           H  
ATOM   3797  N   ASP A 241       6.015   3.892 -21.032  1.00 93.66           N  
ATOM   3798  H   ASP A 241       5.136   4.327 -20.791  1.00 93.66           H  
ATOM   3799  CA  ASP A 241       6.050   2.888 -22.100  1.00 93.66           C  
ATOM   3800  HA  ASP A 241       7.061   2.802 -22.499  1.00 93.66           H  
ATOM   3801  C   ASP A 241       5.153   3.343 -23.254  1.00 93.66           C  
ATOM   3802  CB  ASP A 241       5.689   1.513 -21.511  1.00 93.66           C  
ATOM   3803  HB2 ASP A 241       5.049   1.657 -20.640  1.00 93.66           H  
ATOM   3804  HB3 ASP A 241       6.592   1.042 -21.124  1.00 93.66           H  
ATOM   3805  O   ASP A 241       3.927   3.211 -23.188  1.00 93.66           O  
ATOM   3806  CG  ASP A 241       5.019   0.549 -22.489  1.00 93.66           C  
ATOM   3807  OD1 ASP A 241       5.427   0.492 -23.669  1.00 93.66           O  
ATOM   3808  OD2 ASP A 241       4.018  -0.073 -22.046  1.00 93.66           O  
ATOM   3809  N   LYS A 242       5.767   3.889 -24.310  1.00 88.39           N  
ATOM   3810  H   LYS A 242       6.773   3.977 -24.271  1.00 88.39           H  
ATOM   3811  CA  LYS A 242       5.061   4.477 -25.460  1.00 88.39           C  
ATOM   3812  HA  LYS A 242       4.376   5.246 -25.102  1.00 88.39           H  
ATOM   3813  C   LYS A 242       4.189   3.451 -26.200  1.00 88.39           C  
ATOM   3814  CB  LYS A 242       6.071   5.158 -26.410  1.00 88.39           C  
ATOM   3815  HB2 LYS A 242       5.525   5.516 -27.283  1.00 88.39           H  
ATOM   3816  HB3 LYS A 242       6.805   4.426 -26.750  1.00 88.39           H  
ATOM   3817  O   LYS A 242       3.060   3.749 -26.591  1.00 88.39           O  
ATOM   3818  CG  LYS A 242       6.809   6.361 -25.781  1.00 88.39           C  
ATOM   3819  HG2 LYS A 242       7.441   6.014 -24.964  1.00 88.39           H  
ATOM   3820  HG3 LYS A 242       6.073   7.058 -25.380  1.00 88.39           H  
ATOM   3821  CD  LYS A 242       7.682   7.103 -26.815  1.00 88.39           C  
ATOM   3822  HD2 LYS A 242       7.043   7.465 -27.620  1.00 88.39           H  
ATOM   3823  HD3 LYS A 242       8.414   6.412 -27.232  1.00 88.39           H  
ATOM   3824  CE  LYS A 242       8.417   8.305 -26.196  1.00 88.39           C  
ATOM   3825  HE2 LYS A 242       7.684   8.968 -25.735  1.00 88.39           H  
ATOM   3826  HE3 LYS A 242       9.092   7.950 -25.417  1.00 88.39           H  
ATOM   3827  NZ  LYS A 242       9.178   9.090 -27.203  1.00 88.39           N  
ATOM   3828  HZ1 LYS A 242       9.770   8.546 -27.815  1.00 88.39           H  
ATOM   3829  HZ2 LYS A 242       8.567   9.642 -27.789  1.00 88.39           H  
ATOM   3830  HZ3 LYS A 242       9.733   9.818 -26.778  1.00 88.39           H  
ATOM   3831  N   ARG A 243       4.663   2.206 -26.338  1.00 88.51           N  
ATOM   3832  H   ARG A 243       5.522   1.978 -25.858  1.00 88.51           H  
ATOM   3833  CA  ARG A 243       3.963   1.152 -27.097  1.00 88.51           C  
ATOM   3834  HA  ARG A 243       3.544   1.588 -28.005  1.00 88.51           H  
ATOM   3835  C   ARG A 243       2.775   0.568 -26.339  1.00 88.51           C  
ATOM   3836  CB  ARG A 243       4.940   0.039 -27.502  1.00 88.51           C  
ATOM   3837  HB2 ARG A 243       5.482  -0.313 -26.624  1.00 88.51           H  
ATOM   3838  HB3 ARG A 243       4.365  -0.795 -27.905  1.00 88.51           H  
ATOM   3839  O   ARG A 243       1.723   0.353 -26.938  1.00 88.51           O  
ATOM   3840  CG  ARG A 243       5.932   0.506 -28.577  1.00 88.51           C  
ATOM   3841  HG2 ARG A 243       6.583   1.277 -28.166  1.00 88.51           H  
ATOM   3842  HG3 ARG A 243       5.380   0.920 -29.422  1.00 88.51           H  
ATOM   3843  CD  ARG A 243       6.782  -0.672 -29.067  1.00 88.51           C  
ATOM   3844  HD2 ARG A 243       6.118  -1.442 -29.460  1.00 88.51           H  
ATOM   3845  HD3 ARG A 243       7.336  -1.080 -28.221  1.00 88.51           H  
ATOM   3846  NE  ARG A 243       7.729  -0.259 -30.120  1.00 88.51           N  
ATOM   3847  HE  ARG A 243       7.764   0.724 -30.350  1.00 88.51           H  
ATOM   3848  NH1 ARG A 243       8.586  -2.339 -30.598  1.00 88.51           N  
ATOM   3849 HH11 ARG A 243       9.221  -2.915 -31.131  1.00 88.51           H  
ATOM   3850 HH12 ARG A 243       7.973  -2.751 -29.909  1.00 88.51           H  
ATOM   3851  NH2 ARG A 243       9.341  -0.559 -31.704  1.00 88.51           N  
ATOM   3852 HH21 ARG A 243       9.348   0.431 -31.908  1.00 88.51           H  
ATOM   3853 HH22 ARG A 243       9.958  -1.163 -32.228  1.00 88.51           H  
ATOM   3854  CZ  ARG A 243       8.544  -1.050 -30.799  1.00 88.51           C  
ATOM   3855  N   GLY A 244       2.902   0.372 -25.030  1.00 87.48           N  
ATOM   3856  H   GLY A 244       3.819   0.506 -24.628  1.00 87.48           H  
ATOM   3857  CA  GLY A 244       1.931  -0.370 -24.231  1.00 87.48           C  
ATOM   3858  HA2 GLY A 244       1.896   0.051 -23.227  1.00 87.48           H  
ATOM   3859  HA3 GLY A 244       0.937  -0.282 -24.671  1.00 87.48           H  
ATOM   3860  C   GLY A 244       2.277  -1.857 -24.115  1.00 87.48           C  
ATOM   3861  O   GLY A 244       3.256  -2.350 -24.666  1.00 87.48           O  
ATOM   3862  N   SER A 245       1.436  -2.599 -23.389  1.00 87.53           N  
ATOM   3863  H   SER A 245       0.615  -2.145 -23.015  1.00 87.53           H  
ATOM   3864  CA  SER A 245       1.550  -4.057 -23.217  1.00 87.53           C  
ATOM   3865  HA  SER A 245       0.749  -4.343 -22.535  1.00 87.53           H  
ATOM   3866  C   SER A 245       2.851  -4.567 -22.561  1.00 87.53           C  
ATOM   3867  CB  SER A 245       1.245  -4.770 -24.542  1.00 87.53           C  
ATOM   3868  HB2 SER A 245       0.391  -4.294 -25.024  1.00 87.53           H  
ATOM   3869  HB3 SER A 245       2.105  -4.714 -25.209  1.00 87.53           H  
ATOM   3870  O   SER A 245       3.105  -5.773 -22.540  1.00 87.53           O  
ATOM   3871  OG  SER A 245       0.919  -6.117 -24.282  1.00 87.53           O  
ATOM   3872  HG  SER A 245       1.724  -6.572 -24.025  1.00 87.53           H  
ATOM   3873  N   CYS A 246       3.658  -3.705 -21.929  1.00 91.05           N  
ATOM   3874  H   CYS A 246       3.538  -2.713 -22.076  1.00 91.05           H  
ATOM   3875  CA  CYS A 246       4.863  -4.158 -21.221  1.00 91.05           C  
ATOM   3876  HA  CYS A 246       5.354  -4.897 -21.854  1.00 91.05           H  
ATOM   3877  C   CYS A 246       4.567  -4.866 -19.880  1.00 91.05           C  
ATOM   3878  CB  CYS A 246       5.847  -2.992 -21.079  1.00 91.05           C  
ATOM   3879  HB2 CYS A 246       6.837  -3.380 -20.839  1.00 91.05           H  
ATOM   3880  HB3 CYS A 246       5.911  -2.440 -22.017  1.00 91.05           H  
ATOM   3881  O   CYS A 246       5.445  -5.531 -19.329  1.00 91.05           O  
ATOM   3882  SG  CYS A 246       5.324  -1.878 -19.753  1.00 91.05           S  
ATOM   3883  HG  CYS A 246       6.330  -1.008 -19.871  1.00 91.05           H  
ATOM   3884  N   GLY A 247       3.321  -4.810 -19.390  1.00 90.91           N  
ATOM   3885  H   GLY A 247       2.642  -4.309 -19.945  1.00 90.91           H  
ATOM   3886  CA  GLY A 247       2.877  -5.470 -18.155  1.00 90.91           C  
ATOM   3887  HA2 GLY A 247       3.571  -6.266 -17.884  1.00 90.91           H  
ATOM   3888  HA3 GLY A 247       1.906  -5.929 -18.340  1.00 90.91           H  
ATOM   3889  C   GLY A 247       2.728  -4.547 -16.940  1.00 90.91           C  
ATOM   3890  O   GLY A 247       2.800  -5.038 -15.818  1.00 90.91           O  
ATOM   3891  N   LYS A 248       2.513  -3.234 -17.134  1.00 92.85           N  
ATOM   3892  H   LYS A 248       2.597  -2.880 -18.076  1.00 92.85           H  
ATOM   3893  CA  LYS A 248       2.309  -2.251 -16.043  1.00 92.85           C  
ATOM   3894  HA  LYS A 248       3.200  -2.221 -15.416  1.00 92.85           H  
ATOM   3895  C   LYS A 248       1.167  -2.633 -15.103  1.00 92.85           C  
ATOM   3896  CB  LYS A 248       2.090  -0.831 -16.602  1.00 92.85           C  
ATOM   3897  HB2 LYS A 248       1.166  -0.796 -17.180  1.00 92.85           H  
ATOM   3898  HB3 LYS A 248       1.991  -0.148 -15.758  1.00 92.85           H  
ATOM   3899  O   LYS A 248       1.355  -2.785 -13.901  1.00 92.85           O  
ATOM   3900  CG  LYS A 248       3.256  -0.353 -17.477  1.00 92.85           C  
ATOM   3901  HG2 LYS A 248       3.244  -0.932 -18.400  1.00 92.85           H  
ATOM   3902  HG3 LYS A 248       4.193  -0.534 -16.949  1.00 92.85           H  
ATOM   3903  CD  LYS A 248       3.187   1.135 -17.844  1.00 92.85           C  
ATOM   3904  HD2 LYS A 248       3.029   1.714 -16.934  1.00 92.85           H  
ATOM   3905  HD3 LYS A 248       4.155   1.447 -18.237  1.00 92.85           H  
ATOM   3906  CE  LYS A 248       2.080   1.458 -18.862  1.00 92.85           C  
ATOM   3907  HE2 LYS A 248       1.593   2.378 -18.539  1.00 92.85           H  
ATOM   3908  HE3 LYS A 248       1.330   0.667 -18.862  1.00 92.85           H  
ATOM   3909  NZ  LYS A 248       2.632   1.673 -20.223  1.00 92.85           N  
ATOM   3910  HZ1 LYS A 248       3.313   2.418 -20.187  1.00 92.85           H  
ATOM   3911  HZ2 LYS A 248       1.932   2.006 -20.870  1.00 92.85           H  
ATOM   3912  HZ3 LYS A 248       3.099   0.870 -20.620  1.00 92.85           H  
ATOM   3913  N   THR A 249      -0.014  -2.884 -15.667  1.00 91.76           N  
ATOM   3914  H   THR A 249      -0.140  -2.667 -16.645  1.00 91.76           H  
ATOM   3915  CA  THR A 249      -1.188  -3.312 -14.896  1.00 91.76           C  
ATOM   3916  HA  THR A 249      -1.385  -2.576 -14.117  1.00 91.76           H  
ATOM   3917  C   THR A 249      -0.960  -4.659 -14.210  1.00 91.76           C  
ATOM   3918  CB  THR A 249      -2.413  -3.401 -15.813  1.00 91.76           C  
ATOM   3919  HB  THR A 249      -2.264  -4.214 -16.524  1.00 91.76           H  
ATOM   3920  O   THR A 249      -1.377  -4.835 -13.070  1.00 91.76           O  
ATOM   3921  CG2 THR A 249      -3.714  -3.646 -15.053  1.00 91.76           C  
ATOM   3922 HG21 THR A 249      -3.852  -2.883 -14.287  1.00 91.76           H  
ATOM   3923 HG22 THR A 249      -4.551  -3.616 -15.751  1.00 91.76           H  
ATOM   3924 HG23 THR A 249      -3.681  -4.629 -14.583  1.00 91.76           H  
ATOM   3925  OG1 THR A 249      -2.551  -2.203 -16.541  1.00 91.76           O  
ATOM   3926  HG1 THR A 249      -2.832  -1.506 -15.944  1.00 91.76           H  
ATOM   3927  N   THR A 250      -0.279  -5.599 -14.873  1.00 92.35           N  
ATOM   3928  H   THR A 250       0.019  -5.422 -15.822  1.00 92.35           H  
ATOM   3929  CA  THR A 250       0.074  -6.902 -14.288  1.00 92.35           C  
ATOM   3930  HA  THR A 250      -0.833  -7.386 -13.926  1.00 92.35           H  
ATOM   3931  C   THR A 250       1.015  -6.743 -13.097  1.00 92.35           C  
ATOM   3932  CB  THR A 250       0.721  -7.823 -15.333  1.00 92.35           C  
ATOM   3933  HB  THR A 250       1.709  -7.444 -15.597  1.00 92.35           H  
ATOM   3934  O   THR A 250       0.794  -7.377 -12.071  1.00 92.35           O  
ATOM   3935  CG2 THR A 250       0.860  -9.264 -14.846  1.00 92.35           C  
ATOM   3936 HG21 THR A 250      -0.113  -9.664 -14.561  1.00 92.35           H  
ATOM   3937 HG22 THR A 250       1.290  -9.884 -15.632  1.00 92.35           H  
ATOM   3938 HG23 THR A 250       1.522  -9.309 -13.981  1.00 92.35           H  
ATOM   3939  OG1 THR A 250      -0.075  -7.849 -16.497  1.00 92.35           O  
ATOM   3940  HG1 THR A 250       0.003  -8.730 -16.869  1.00 92.35           H  
ATOM   3941  N   PHE A 251       2.013  -5.858 -13.201  1.00 94.18           N  
ATOM   3942  H   PHE A 251       2.142  -5.362 -14.071  1.00 94.18           H  
ATOM   3943  CA  PHE A 251       2.930  -5.553 -12.105  1.00 94.18           C  
ATOM   3944  HA  PHE A 251       3.440  -6.468 -11.801  1.00 94.18           H  
ATOM   3945  C   PHE A 251       2.188  -5.016 -10.884  1.00 94.18           C  
ATOM   3946  CB  PHE A 251       3.982  -4.531 -12.548  1.00 94.18           C  
ATOM   3947  HB2 PHE A 251       3.498  -3.608 -12.868  1.00 94.18           H  
ATOM   3948  HB3 PHE A 251       4.537  -4.920 -13.401  1.00 94.18           H  
ATOM   3949  O   PHE A 251       2.340  -5.563  -9.798  1.00 94.18           O  
ATOM   3950  CG  PHE A 251       4.952  -4.207 -11.434  1.00 94.18           C  
ATOM   3951  CD1 PHE A 251       4.737  -3.099 -10.593  1.00 94.18           C  
ATOM   3952  HD1 PHE A 251       3.876  -2.463 -10.736  1.00 94.18           H  
ATOM   3953  CD2 PHE A 251       6.021  -5.079 -11.177  1.00 94.18           C  
ATOM   3954  HD2 PHE A 251       6.142  -5.973 -11.769  1.00 94.18           H  
ATOM   3955  CE1 PHE A 251       5.617  -2.841  -9.527  1.00 94.18           C  
ATOM   3956  HE1 PHE A 251       5.450  -2.001  -8.869  1.00 94.18           H  
ATOM   3957  CE2 PHE A 251       6.912  -4.808 -10.127  1.00 94.18           C  
ATOM   3958  HE2 PHE A 251       7.734  -5.481  -9.932  1.00 94.18           H  
ATOM   3959  CZ  PHE A 251       6.719  -3.684  -9.308  1.00 94.18           C  
ATOM   3960  HZ  PHE A 251       7.398  -3.488  -8.491  1.00 94.18           H  
ATOM   3961  N   TYR A 252       1.347  -3.994 -11.069  1.00 92.83           N  
ATOM   3962  H   TYR A 252       1.288  -3.568 -11.983  1.00 92.83           H  
ATOM   3963  CA  TYR A 252       0.561  -3.436  -9.969  1.00 92.83           C  
ATOM   3964  HA  TYR A 252       1.236  -3.075  -9.194  1.00 92.83           H  
ATOM   3965  C   TYR A 252      -0.328  -4.501  -9.313  1.00 92.83           C  
ATOM   3966  CB  TYR A 252      -0.276  -2.247 -10.461  1.00 92.83           C  
ATOM   3967  HB2 TYR A 252       0.345  -1.352 -10.428  1.00 92.83           H  
ATOM   3968  HB3 TYR A 252      -0.604  -2.417 -11.487  1.00 92.83           H  
ATOM   3969  O   TYR A 252      -0.313  -4.637  -8.093  1.00 92.83           O  
ATOM   3970  CG  TYR A 252      -1.481  -2.001  -9.587  1.00 92.83           C  
ATOM   3971  CD1 TYR A 252      -2.747  -2.473  -9.983  1.00 92.83           C  
ATOM   3972  HD1 TYR A 252      -2.887  -2.906 -10.962  1.00 92.83           H  
ATOM   3973  CD2 TYR A 252      -1.291  -1.460  -8.304  1.00 92.83           C  
ATOM   3974  HD2 TYR A 252      -0.310  -1.132  -7.993  1.00 92.83           H  
ATOM   3975  CE1 TYR A 252      -3.813  -2.443  -9.068  1.00 92.83           C  
ATOM   3976  HE1 TYR A 252      -4.792  -2.814  -9.332  1.00 92.83           H  
ATOM   3977  CE2 TYR A 252      -2.362  -1.407  -7.399  1.00 92.83           C  
ATOM   3978  HE2 TYR A 252      -2.209  -1.003  -6.409  1.00 92.83           H  
ATOM   3979  OH  TYR A 252      -4.651  -1.923  -6.889  1.00 92.83           O  
ATOM   3980  HH  TYR A 252      -4.405  -1.527  -6.049  1.00 92.83           H  
ATOM   3981  CZ  TYR A 252      -3.621  -1.920  -7.773  1.00 92.83           C  
ATOM   3982  N   LYS A 253      -1.062  -5.294 -10.109  1.00 91.80           N  
ATOM   3983  H   LYS A 253      -1.023  -5.140 -11.106  1.00 91.80           H  
ATOM   3984  CA  LYS A 253      -1.931  -6.355  -9.575  1.00 91.80           C  
ATOM   3985  HA  LYS A 253      -2.651  -5.915  -8.885  1.00 91.80           H  
ATOM   3986  C   LYS A 253      -1.140  -7.368  -8.751  1.00 91.80           C  
ATOM   3987  CB  LYS A 253      -2.676  -7.067 -10.710  1.00 91.80           C  
ATOM   3988  HB2 LYS A 253      -3.103  -7.990 -10.319  1.00 91.80           H  
ATOM   3989  HB3 LYS A 253      -1.973  -7.325 -11.502  1.00 91.80           H  
ATOM   3990  O   LYS A 253      -1.596  -7.757  -7.683  1.00 91.80           O  
ATOM   3991  CG  LYS A 253      -3.817  -6.212 -11.273  1.00 91.80           C  
ATOM   3992  HG2 LYS A 253      -4.537  -6.013 -10.479  1.00 91.80           H  
ATOM   3993  HG3 LYS A 253      -3.433  -5.259 -11.638  1.00 91.80           H  
ATOM   3994  CD  LYS A 253      -4.514  -6.955 -12.418  1.00 91.80           C  
ATOM   3995  HD2 LYS A 253      -4.880  -7.911 -12.044  1.00 91.80           H  
ATOM   3996  HD3 LYS A 253      -3.798  -7.131 -13.220  1.00 91.80           H  
ATOM   3997  CE  LYS A 253      -5.690  -6.122 -12.937  1.00 91.80           C  
ATOM   3998  HE2 LYS A 253      -6.348  -5.903 -12.096  1.00 91.80           H  
ATOM   3999  HE3 LYS A 253      -5.311  -5.170 -13.310  1.00 91.80           H  
ATOM   4000  NZ  LYS A 253      -6.444  -6.839 -13.995  1.00 91.80           N  
ATOM   4001  HZ1 LYS A 253      -7.223  -6.280 -14.312  1.00 91.80           H  
ATOM   4002  HZ2 LYS A 253      -5.850  -7.055 -14.783  1.00 91.80           H  
ATOM   4003  HZ3 LYS A 253      -6.817  -7.702 -13.625  1.00 91.80           H  
ATOM   4004  N   ARG A 254       0.053  -7.750  -9.219  1.00 92.51           N  
ATOM   4005  H   ARG A 254       0.353  -7.390 -10.114  1.00 92.51           H  
ATOM   4006  CA  ARG A 254       0.966  -8.623  -8.473  1.00 92.51           C  
ATOM   4007  HA  ARG A 254       0.435  -9.526  -8.174  1.00 92.51           H  
ATOM   4008  C   ARG A 254       1.419  -7.957  -7.176  1.00 92.51           C  
ATOM   4009  CB  ARG A 254       2.147  -9.017  -9.373  1.00 92.51           C  
ATOM   4010  HB2 ARG A 254       2.692  -8.123  -9.675  1.00 92.51           H  
ATOM   4011  HB3 ARG A 254       1.765  -9.504 -10.270  1.00 92.51           H  
ATOM   4012  O   ARG A 254       1.338  -8.577  -6.127  1.00 92.51           O  
ATOM   4013  CG  ARG A 254       3.114  -9.973  -8.662  1.00 92.51           C  
ATOM   4014  HG2 ARG A 254       2.584 -10.870  -8.343  1.00 92.51           H  
ATOM   4015  HG3 ARG A 254       3.530  -9.486  -7.780  1.00 92.51           H  
ATOM   4016  CD  ARG A 254       4.257 -10.362  -9.604  1.00 92.51           C  
ATOM   4017  HD2 ARG A 254       4.761  -9.464  -9.962  1.00 92.51           H  
ATOM   4018  HD3 ARG A 254       3.839 -10.885 -10.464  1.00 92.51           H  
ATOM   4019  NE  ARG A 254       5.224 -11.254  -8.947  1.00 92.51           N  
ATOM   4020  HE  ARG A 254       5.137 -12.234  -9.178  1.00 92.51           H  
ATOM   4021  NH1 ARG A 254       6.339  -9.706  -7.648  1.00 92.51           N  
ATOM   4022 HH11 ARG A 254       5.714  -8.980  -7.970  1.00 92.51           H  
ATOM   4023 HH12 ARG A 254       7.066  -9.514  -6.974  1.00 92.51           H  
ATOM   4024  NH2 ARG A 254       6.960 -11.851  -7.617  1.00 92.51           N  
ATOM   4025 HH21 ARG A 254       7.665 -11.658  -6.920  1.00 92.51           H  
ATOM   4026 HH22 ARG A 254       6.847 -12.803  -7.934  1.00 92.51           H  
ATOM   4027  CZ  ARG A 254       6.167 -10.930  -8.079  1.00 92.51           C  
ATOM   4028  N   TRP A 255       1.850  -6.698  -7.230  1.00 93.14           N  
ATOM   4029  H   TRP A 255       1.882  -6.237  -8.128  1.00 93.14           H  
ATOM   4030  CA  TRP A 255       2.300  -5.956  -6.051  1.00 93.14           C  
ATOM   4031  HA  TRP A 255       3.139  -6.486  -5.600  1.00 93.14           H  
ATOM   4032  C   TRP A 255       1.206  -5.856  -4.983  1.00 93.14           C  
ATOM   4033  CB  TRP A 255       2.779  -4.561  -6.469  1.00 93.14           C  
ATOM   4034  HB2 TRP A 255       1.927  -3.928  -6.717  1.00 93.14           H  
ATOM   4035  HB3 TRP A 255       3.394  -4.650  -7.364  1.00 93.14           H  
ATOM   4036  O   TRP A 255       1.432  -6.201  -3.828  1.00 93.14           O  
ATOM   4037  CG  TRP A 255       3.606  -3.886  -5.423  1.00 93.14           C  
ATOM   4038  CD1 TRP A 255       3.169  -3.061  -4.443  1.00 93.14           C  
ATOM   4039  HD1 TRP A 255       2.142  -2.763  -4.293  1.00 93.14           H  
ATOM   4040  CD2 TRP A 255       5.038  -4.027  -5.212  1.00 93.14           C  
ATOM   4041  CE2 TRP A 255       5.413  -3.252  -4.076  1.00 93.14           C  
ATOM   4042  CE3 TRP A 255       6.053  -4.747  -5.874  1.00 93.14           C  
ATOM   4043  HE3 TRP A 255       5.805  -5.328  -6.750  1.00 93.14           H  
ATOM   4044  NE1 TRP A 255       4.238  -2.663  -3.660  1.00 93.14           N  
ATOM   4045  HE1 TRP A 255       4.162  -2.015  -2.890  1.00 93.14           H  
ATOM   4046  CH2 TRP A 255       7.727  -3.931  -4.292  1.00 93.14           C  
ATOM   4047  HH2 TRP A 255       8.754  -3.889  -3.958  1.00 93.14           H  
ATOM   4048  CZ2 TRP A 255       6.736  -3.202  -3.612  1.00 93.14           C  
ATOM   4049  HZ2 TRP A 255       6.995  -2.596  -2.757  1.00 93.14           H  
ATOM   4050  CZ3 TRP A 255       7.381  -4.697  -5.420  1.00 93.14           C  
ATOM   4051  HZ3 TRP A 255       8.138  -5.248  -5.959  1.00 93.14           H  
ATOM   4052  N   ALA A 256      -0.004  -5.465  -5.386  1.00 91.75           N  
ATOM   4053  H   ALA A 256      -0.124  -5.197  -6.352  1.00 91.75           H  
ATOM   4054  CA  ALA A 256      -1.159  -5.355  -4.501  1.00 91.75           C  
ATOM   4055  HA  ALA A 256      -0.894  -4.724  -3.653  1.00 91.75           H  
ATOM   4056  C   ALA A 256      -1.615  -6.710  -3.931  1.00 91.75           C  
ATOM   4057  CB  ALA A 256      -2.285  -4.672  -5.285  1.00 91.75           C  
ATOM   4058  HB1 ALA A 256      -1.946  -3.703  -5.652  1.00 91.75           H  
ATOM   4059  HB2 ALA A 256      -2.581  -5.292  -6.131  1.00 91.75           H  
ATOM   4060  HB3 ALA A 256      -3.144  -4.522  -4.631  1.00 91.75           H  
ATOM   4061  O   ALA A 256      -2.108  -6.761  -2.807  1.00 91.75           O  
ATOM   4062  N   ALA A 257      -1.453  -7.809  -4.677  1.00 89.61           N  
ATOM   4063  H   ALA A 257      -1.102  -7.718  -5.620  1.00 89.61           H  
ATOM   4064  CA  ALA A 257      -1.766  -9.151  -4.186  1.00 89.61           C  
ATOM   4065  HA  ALA A 257      -2.739  -9.126  -3.695  1.00 89.61           H  
ATOM   4066  C   ALA A 257      -0.751  -9.653  -3.141  1.00 89.61           C  
ATOM   4067  CB  ALA A 257      -1.868 -10.104  -5.383  1.00 89.61           C  
ATOM   4068  HB1 ALA A 257      -2.623  -9.745  -6.082  1.00 89.61           H  
ATOM   4069  HB2 ALA A 257      -0.906 -10.180  -5.890  1.00 89.61           H  
ATOM   4070  HB3 ALA A 257      -2.161 -11.093  -5.029  1.00 89.61           H  
ATOM   4071  O   ALA A 257      -1.138 -10.349  -2.206  1.00 89.61           O  
ATOM   4072  N   MET A 258       0.524  -9.273  -3.283  1.00 87.41           N  
ATOM   4073  H   MET A 258       0.761  -8.728  -4.100  1.00 87.41           H  
ATOM   4074  CA  MET A 258       1.626  -9.699  -2.408  1.00 87.41           C  
ATOM   4075  HA  MET A 258       1.475 -10.740  -2.121  1.00 87.41           H  
ATOM   4076  C   MET A 258       1.748  -8.899  -1.106  1.00 87.41           C  
ATOM   4077  CB  MET A 258       2.946  -9.576  -3.183  1.00 87.41           C  
ATOM   4078  HB2 MET A 258       3.039  -8.567  -3.584  1.00 87.41           H  
ATOM   4079  HB3 MET A 258       3.779  -9.747  -2.501  1.00 87.41           H  
ATOM   4080  O   MET A 258       2.360  -9.376  -0.153  1.00 87.41           O  
ATOM   4081  CG  MET A 258       3.063 -10.583  -4.327  1.00 87.41           C  
ATOM   4082  HG2 MET A 258       2.224 -10.479  -5.015  1.00 87.41           H  
ATOM   4083  HG3 MET A 258       3.986 -10.377  -4.869  1.00 87.41           H  
ATOM   4084  SD  MET A 258       3.099 -12.289  -3.757  1.00 87.41           S  
ATOM   4085  CE  MET A 258       3.714 -13.089  -5.250  1.00 87.41           C  
ATOM   4086  HE1 MET A 258       3.963 -14.118  -4.992  1.00 87.41           H  
ATOM   4087  HE2 MET A 258       2.945 -13.080  -6.022  1.00 87.41           H  
ATOM   4088  HE3 MET A 258       4.616 -12.588  -5.601  1.00 87.41           H  
ATOM   4089  N   LYS A 259       1.229  -7.669  -1.068  1.00 88.08           N  
ATOM   4090  H   LYS A 259       0.750  -7.337  -1.893  1.00 88.08           H  
ATOM   4091  CA  LYS A 259       1.275  -6.782   0.105  1.00 88.08           C  
ATOM   4092  HA  LYS A 259       1.990  -7.166   0.832  1.00 88.08           H  
ATOM   4093  C   LYS A 259      -0.057  -6.766   0.845  1.00 88.08           C  
ATOM   4094  CB  LYS A 259       1.707  -5.371  -0.330  1.00 88.08           C  
ATOM   4095  HB2 LYS A 259       1.690  -4.707   0.534  1.00 88.08           H  
ATOM   4096  HB3 LYS A 259       0.975  -5.003  -1.050  1.00 88.08           H  
ATOM   4097  O   LYS A 259      -1.073  -7.229   0.326  1.00 88.08           O  
ATOM   4098  CG  LYS A 259       3.105  -5.295  -0.971  1.00 88.08           C  
ATOM   4099  HG2 LYS A 259       3.324  -4.250  -1.193  1.00 88.08           H  
ATOM   4100  HG3 LYS A 259       3.114  -5.850  -1.909  1.00 88.08           H  
ATOM   4101  CD  LYS A 259       4.202  -5.853  -0.055  1.00 88.08           C  
ATOM   4102  HD2 LYS A 259       4.026  -6.916   0.114  1.00 88.08           H  
ATOM   4103  HD3 LYS A 259       4.169  -5.330   0.900  1.00 88.08           H  
ATOM   4104  CE  LYS A 259       5.583  -5.684  -0.691  1.00 88.08           C  
ATOM   4105  HE2 LYS A 259       5.573  -6.141  -1.681  1.00 88.08           H  
ATOM   4106  HE3 LYS A 259       5.779  -4.619  -0.814  1.00 88.08           H  
ATOM   4107  NZ  LYS A 259       6.628  -6.311   0.158  1.00 88.08           N  
ATOM   4108  HZ1 LYS A 259       6.447  -7.297   0.275  1.00 88.08           H  
ATOM   4109  HZ2 LYS A 259       7.546  -6.193  -0.246  1.00 88.08           H  
ATOM   4110  HZ3 LYS A 259       6.629  -5.893   1.077  1.00 88.08           H  
ATOM   4111  N   GLU A 260      -0.078  -6.232   2.061  1.00 78.26           N  
ATOM   4112  H   GLU A 260       0.768  -5.849   2.459  1.00 78.26           H  
ATOM   4113  CA  GLU A 260      -1.321  -6.035   2.811  1.00 78.26           C  
ATOM   4114  HA  GLU A 260      -1.829  -6.995   2.898  1.00 78.26           H  
ATOM   4115  C   GLU A 260      -2.262  -5.071   2.074  1.00 78.26           C  
ATOM   4116  CB  GLU A 260      -1.022  -5.560   4.230  1.00 78.26           C  
ATOM   4117  HB2 GLU A 260      -1.960  -5.287   4.713  1.00 78.26           H  
ATOM   4118  HB3 GLU A 260      -0.373  -4.686   4.183  1.00 78.26           H  
ATOM   4119  O   GLU A 260      -1.830  -4.204   1.314  1.00 78.26           O  
ATOM   4120  CG  GLU A 260      -0.352  -6.685   5.033  1.00 78.26           C  
ATOM   4121  HG2 GLU A 260       0.562  -6.993   4.524  1.00 78.26           H  
ATOM   4122  HG3 GLU A 260      -1.027  -7.541   5.059  1.00 78.26           H  
ATOM   4123  CD  GLU A 260      -0.002  -6.268   6.463  1.00 78.26           C  
ATOM   4124  OE1 GLU A 260       0.548  -7.138   7.168  1.00 78.26           O  
ATOM   4125  OE2 GLU A 260      -0.262  -5.095   6.804  1.00 78.26           O  
ATOM   4126  N   THR A 261      -3.575  -5.275   2.227  1.00 74.67           N  
ATOM   4127  H   THR A 261      -3.888  -5.871   2.981  1.00 74.67           H  
ATOM   4128  CA  THR A 261      -4.595  -4.590   1.405  1.00 74.67           C  
ATOM   4129  HA  THR A 261      -4.381  -4.769   0.351  1.00 74.67           H  
ATOM   4130  C   THR A 261      -4.580  -3.073   1.605  1.00 74.67           C  
ATOM   4131  CB  THR A 261      -5.990  -5.146   1.728  1.00 74.67           C  
ATOM   4132  HB  THR A 261      -6.225  -4.946   2.773  1.00 74.67           H  
ATOM   4133  O   THR A 261      -4.851  -2.326   0.657  1.00 74.67           O  
ATOM   4134  CG2 THR A 261      -7.101  -4.577   0.846  1.00 74.67           C  
ATOM   4135 HG21 THR A 261      -8.035  -5.103   1.044  1.00 74.67           H  
ATOM   4136 HG22 THR A 261      -7.252  -3.525   1.088  1.00 74.67           H  
ATOM   4137 HG23 THR A 261      -6.834  -4.677  -0.207  1.00 74.67           H  
ATOM   4138  OG1 THR A 261      -5.998  -6.548   1.515  1.00 74.67           O  
ATOM   4139  HG1 THR A 261      -6.739  -6.865   2.036  1.00 74.67           H  
ATOM   4140  N   ASP A 262      -4.215  -2.639   2.808  1.00 81.44           N  
ATOM   4141  H   ASP A 262      -4.064  -3.311   3.547  1.00 81.44           H  
ATOM   4142  CA  ASP A 262      -4.281  -1.240   3.230  1.00 81.44           C  
ATOM   4143  HA  ASP A 262      -5.055  -0.734   2.654  1.00 81.44           H  
ATOM   4144  C   ASP A 262      -2.976  -0.482   2.949  1.00 81.44           C  
ATOM   4145  CB  ASP A 262      -4.736  -1.205   4.697  1.00 81.44           C  
ATOM   4146  HB2 ASP A 262      -3.975  -1.674   5.321  1.00 81.44           H  
ATOM   4147  HB3 ASP A 262      -4.857  -0.168   5.011  1.00 81.44           H  
ATOM   4148  O   ASP A 262      -2.992   0.732   2.781  1.00 81.44           O  
ATOM   4149  CG  ASP A 262      -6.078  -1.943   4.857  1.00 81.44           C  
ATOM   4150  OD1 ASP A 262      -6.918  -1.834   3.927  1.00 81.44           O  
ATOM   4151  OD2 ASP A 262      -6.208  -2.746   5.802  1.00 81.44           O  
ATOM   4152  N   GLN A 263      -1.867  -1.200   2.734  1.00 89.43           N  
ATOM   4153  H   GLN A 263      -1.920  -2.200   2.867  1.00 89.43           H  
ATOM   4154  CA  GLN A 263      -0.567  -0.604   2.408  1.00 89.43           C  
ATOM   4155  HA  GLN A 263      -0.437   0.296   3.010  1.00 89.43           H  
ATOM   4156  C   GLN A 263      -0.421  -0.197   0.934  1.00 89.43           C  
ATOM   4157  CB  GLN A 263       0.551  -1.587   2.765  1.00 89.43           C  
ATOM   4158  HB2 GLN A 263       1.498  -1.159   2.437  1.00 89.43           H  
ATOM   4159  HB3 GLN A 263       0.389  -2.526   2.235  1.00 89.43           H  
ATOM   4160  O   GLN A 263       0.488   0.560   0.586  1.00 89.43           O  
ATOM   4161  CG  GLN A 263       0.660  -1.854   4.270  1.00 89.43           C  
ATOM   4162  HG2 GLN A 263      -0.259  -2.305   4.645  1.00 89.43           H  
ATOM   4163  HG3 GLN A 263       0.807  -0.906   4.787  1.00 89.43           H  
ATOM   4164  CD  GLN A 263       1.825  -2.783   4.597  1.00 89.43           C  
ATOM   4165  NE2 GLN A 263       2.367  -2.683   5.787  1.00 89.43           N  
ATOM   4166 HE21 GLN A 263       1.890  -2.132   6.486  1.00 89.43           H  
ATOM   4167 HE22 GLN A 263       2.966  -3.442   6.080  1.00 89.43           H  
ATOM   4168  OE1 GLN A 263       2.275  -3.589   3.785  1.00 89.43           O  
ATOM   4169  N   VAL A 264      -1.271  -0.717   0.042  1.00 92.84           N  
ATOM   4170  H   VAL A 264      -2.003  -1.317   0.396  1.00 92.84           H  
ATOM   4171  CA  VAL A 264      -1.217  -0.417  -1.396  1.00 92.84           C  
ATOM   4172  HA  VAL A 264      -0.386   0.265  -1.578  1.00 92.84           H  
ATOM   4173  C   VAL A 264      -2.489   0.298  -1.835  1.00 92.84           C  
ATOM   4174  CB  VAL A 264      -0.941  -1.669  -2.252  1.00 92.84           C  
ATOM   4175  HB  VAL A 264      -1.771  -2.370  -2.157  1.00 92.84           H  
ATOM   4176  O   VAL A 264      -3.585  -0.273  -1.819  1.00 92.84           O  
ATOM   4177  CG1 VAL A 264      -0.779  -1.288  -3.732  1.00 92.84           C  
ATOM   4178 HG11 VAL A 264      -0.002  -0.530  -3.830  1.00 92.84           H  
ATOM   4179 HG12 VAL A 264      -1.717  -0.886  -4.115  1.00 92.84           H  
ATOM   4180 HG13 VAL A 264      -0.508  -2.166  -4.319  1.00 92.84           H  
ATOM   4181  CG2 VAL A 264       0.348  -2.379  -1.824  1.00 92.84           C  
ATOM   4182 HG21 VAL A 264       0.250  -2.728  -0.796  1.00 92.84           H  
ATOM   4183 HG22 VAL A 264       1.193  -1.694  -1.885  1.00 92.84           H  
ATOM   4184 HG23 VAL A 264       0.531  -3.241  -2.466  1.00 92.84           H  
ATOM   4185  N   ALA A 265      -2.344   1.530  -2.314  1.00 93.28           N  
ATOM   4186  H   ALA A 265      -1.421   1.940  -2.307  1.00 93.28           H  
ATOM   4187  CA  ALA A 265      -3.419   2.294  -2.930  1.00 93.28           C  
ATOM   4188  HA  ALA A 265      -4.370   1.810  -2.711  1.00 93.28           H  
ATOM   4189  C   ALA A 265      -3.257   2.333  -4.454  1.00 93.28           C  
ATOM   4190  CB  ALA A 265      -3.493   3.684  -2.300  1.00 93.28           C  
ATOM   4191  HB1 ALA A 265      -3.584   3.605  -1.217  1.00 93.28           H  
ATOM   4192  HB2 ALA A 265      -4.357   4.224  -2.686  1.00 93.28           H  
ATOM   4193  HB3 ALA A 265      -2.590   4.246  -2.540  1.00 93.28           H  
ATOM   4194  O   ALA A 265      -2.159   2.477  -4.994  1.00 93.28           O  
ATOM   4195  N   GLN A 266      -4.378   2.210  -5.161  1.00 92.03           N  
ATOM   4196  H   GLN A 266      -5.257   2.171  -4.665  1.00 92.03           H  
ATOM   4197  CA  GLN A 266      -4.451   2.503  -6.584  1.00 92.03           C  
ATOM   4198  HA  GLN A 266      -3.482   2.854  -6.938  1.00 92.03           H  
ATOM   4199  C   GLN A 266      -5.467   3.605  -6.780  1.00 92.03           C  
ATOM   4200  CB  GLN A 266      -4.830   1.263  -7.391  1.00 92.03           C  
ATOM   4201  HB2 GLN A 266      -5.822   0.918  -7.098  1.00 92.03           H  
ATOM   4202  HB3 GLN A 266      -4.087   0.505  -7.145  1.00 92.03           H  
ATOM   4203  O   GLN A 266      -6.621   3.459  -6.380  1.00 92.03           O  
ATOM   4204  CG  GLN A 266      -4.781   1.527  -8.905  1.00 92.03           C  
ATOM   4205  HG2 GLN A 266      -5.361   2.418  -9.144  1.00 92.03           H  
ATOM   4206  HG3 GLN A 266      -3.746   1.716  -9.189  1.00 92.03           H  
ATOM   4207  CD  GLN A 266      -5.332   0.398  -9.772  1.00 92.03           C  
ATOM   4208  NE2 GLN A 266      -5.095   0.454 -11.063  1.00 92.03           N  
ATOM   4209 HE21 GLN A 266      -4.560   1.228 -11.431  1.00 92.03           H  
ATOM   4210 HE22 GLN A 266      -5.549  -0.262 -11.612  1.00 92.03           H  
ATOM   4211  OE1 GLN A 266      -6.021  -0.520  -9.365  1.00 92.03           O  
ATOM   4212  N   VAL A 267      -5.040   4.669  -7.441  1.00 91.81           N  
ATOM   4213  H   VAL A 267      -4.077   4.713  -7.743  1.00 91.81           H  
ATOM   4214  CA  VAL A 267      -5.920   5.771  -7.801  1.00 91.81           C  
ATOM   4215  HA  VAL A 267      -6.948   5.497  -7.563  1.00 91.81           H  
ATOM   4216  C   VAL A 267      -5.867   5.965  -9.309  1.00 91.81           C  
ATOM   4217  CB  VAL A 267      -5.630   7.039  -6.973  1.00 91.81           C  
ATOM   4218  HB  VAL A 267      -6.312   7.821  -7.305  1.00 91.81           H  
ATOM   4219  O   VAL A 267      -4.808   5.961  -9.939  1.00 91.81           O  
ATOM   4220  CG1 VAL A 267      -5.896   6.781  -5.483  1.00 91.81           C  
ATOM   4221 HG11 VAL A 267      -6.916   6.422  -5.342  1.00 91.81           H  
ATOM   4222 HG12 VAL A 267      -5.775   7.704  -4.916  1.00 91.81           H  
ATOM   4223 HG13 VAL A 267      -5.197   6.046  -5.085  1.00 91.81           H  
ATOM   4224  CG2 VAL A 267      -4.200   7.552  -7.126  1.00 91.81           C  
ATOM   4225 HG21 VAL A 267      -3.480   6.787  -6.837  1.00 91.81           H  
ATOM   4226 HG22 VAL A 267      -4.054   8.428  -6.494  1.00 91.81           H  
ATOM   4227 HG23 VAL A 267      -4.044   7.852  -8.163  1.00 91.81           H  
ATOM   4228  N   SER A 268      -7.035   6.058  -9.931  1.00 89.64           N  
ATOM   4229  H   SER A 268      -7.884   6.046  -9.384  1.00 89.64           H  
ATOM   4230  CA  SER A 268      -7.135   6.551 -11.299  1.00 89.64           C  
ATOM   4231  HA  SER A 268      -6.292   6.184 -11.884  1.00 89.64           H  
ATOM   4232  C   SER A 268      -7.077   8.070 -11.282  1.00 89.64           C  
ATOM   4233  CB  SER A 268      -8.419   6.058 -11.966  1.00 89.64           C  
ATOM   4234  HB2 SER A 268      -8.364   4.976 -12.084  1.00 89.64           H  
ATOM   4235  HB3 SER A 268      -8.518   6.511 -12.953  1.00 89.64           H  
ATOM   4236  O   SER A 268      -7.438   8.708 -10.293  1.00 89.64           O  
ATOM   4237  OG  SER A 268      -9.552   6.373 -11.185  1.00 89.64           O  
ATOM   4238  HG  SER A 268      -9.624   7.327 -11.102  1.00 89.64           H  
ATOM   4239  N   ASN A 269      -6.685   8.657 -12.405  1.00 89.36           N  
ATOM   4240  H   ASN A 269      -6.392   8.096 -13.191  1.00 89.36           H  
ATOM   4241  CA  ASN A 269      -6.823  10.093 -12.574  1.00 89.36           C  
ATOM   4242  HA  ASN A 269      -6.263  10.589 -11.782  1.00 89.36           H  
ATOM   4243  C   ASN A 269      -8.301  10.517 -12.458  1.00 89.36           C  
ATOM   4244  CB  ASN A 269      -6.209  10.453 -13.920  1.00 89.36           C  
ATOM   4245  HB2 ASN A 269      -5.198  10.050 -13.977  1.00 89.36           H  
ATOM   4246  HB3 ASN A 269      -6.813  10.021 -14.717  1.00 89.36           H  
ATOM   4247  O   ASN A 269      -9.196   9.800 -12.911  1.00 89.36           O  
ATOM   4248  CG  ASN A 269      -6.106  11.944 -14.094  1.00 89.36           C  
ATOM   4249  ND2 ASN A 269      -6.422  12.404 -15.269  1.00 89.36           N  
ATOM   4250 HD21 ASN A 269      -6.374  13.407 -15.380  1.00 89.36           H  
ATOM   4251 HD22 ASN A 269      -6.746  11.797 -16.008  1.00 89.36           H  
ATOM   4252  OD1 ASN A 269      -5.753  12.685 -13.193  1.00 89.36           O  
ATOM   4253  N   GLY A 270      -8.552  11.666 -11.839  1.00 89.19           N  
ATOM   4254  H   GLY A 270      -7.775  12.236 -11.537  1.00 89.19           H  
ATOM   4255  CA  GLY A 270      -9.890  12.114 -11.464  1.00 89.19           C  
ATOM   4256  HA2 GLY A 270     -10.498  12.240 -12.359  1.00 89.19           H  
ATOM   4257  HA3 GLY A 270     -10.355  11.358 -10.831  1.00 89.19           H  
ATOM   4258  C   GLY A 270      -9.858  13.435 -10.700  1.00 89.19           C  
ATOM   4259  O   GLY A 270      -8.820  14.098 -10.616  1.00 89.19           O  
ATOM   4260  N   LYS A 271     -11.003  13.834 -10.138  1.00 89.75           N  
ATOM   4261  H   LYS A 271     -11.797  13.210 -10.152  1.00 89.75           H  
ATOM   4262  CA  LYS A 271     -11.089  15.051  -9.319  1.00 89.75           C  
ATOM   4263  HA  LYS A 271     -10.617  15.872  -9.859  1.00 89.75           H  
ATOM   4264  C   LYS A 271     -10.325  14.857  -8.011  1.00 89.75           C  
ATOM   4265  CB  LYS A 271     -12.552  15.415  -9.029  1.00 89.75           C  
ATOM   4266  HB2 LYS A 271     -12.566  16.282  -8.369  1.00 89.75           H  
ATOM   4267  HB3 LYS A 271     -13.029  14.587  -8.504  1.00 89.75           H  
ATOM   4268  O   LYS A 271     -10.406  13.791  -7.405  1.00 89.75           O  
ATOM   4269  CG  LYS A 271     -13.352  15.749 -10.295  1.00 89.75           C  
ATOM   4270  HG2 LYS A 271     -12.873  16.578 -10.815  1.00 89.75           H  
ATOM   4271  HG3 LYS A 271     -13.380  14.882 -10.955  1.00 89.75           H  
ATOM   4272  CD  LYS A 271     -14.785  16.139  -9.919  1.00 89.75           C  
ATOM   4273  HD2 LYS A 271     -14.756  16.989  -9.238  1.00 89.75           H  
ATOM   4274  HD3 LYS A 271     -15.260  15.296  -9.416  1.00 89.75           H  
ATOM   4275  CE  LYS A 271     -15.581  16.512 -11.174  1.00 89.75           C  
ATOM   4276  HE2 LYS A 271     -15.056  17.315 -11.692  1.00 89.75           H  
ATOM   4277  HE3 LYS A 271     -15.608  15.646 -11.835  1.00 89.75           H  
ATOM   4278  NZ  LYS A 271     -16.959  16.940 -10.828  1.00 89.75           N  
ATOM   4279  HZ1 LYS A 271     -17.443  16.199 -10.342  1.00 89.75           H  
ATOM   4280  HZ2 LYS A 271     -17.478  17.181 -11.660  1.00 89.75           H  
ATOM   4281  HZ3 LYS A 271     -16.933  17.750 -10.224  1.00 89.75           H  
ATOM   4282  N   THR A 272      -9.658  15.909  -7.539  1.00 91.91           N  
ATOM   4283  H   THR A 272      -9.579  16.740  -8.107  1.00 91.91           H  
ATOM   4284  CA  THR A 272      -8.829  15.868  -6.321  1.00 91.91           C  
ATOM   4285  HA  THR A 272      -7.991  15.193  -6.490  1.00 91.91           H  
ATOM   4286  C   THR A 272      -9.613  15.333  -5.121  1.00 91.91           C  
ATOM   4287  CB  THR A 272      -8.257  17.264  -6.017  1.00 91.91           C  
ATOM   4288  HB  THR A 272      -9.060  17.926  -5.692  1.00 91.91           H  
ATOM   4289  O   THR A 272      -9.156  14.408  -4.465  1.00 91.91           O  
ATOM   4290  CG2 THR A 272      -7.167  17.242  -4.954  1.00 91.91           C  
ATOM   4291 HG21 THR A 272      -6.778  18.248  -4.799  1.00 91.91           H  
ATOM   4292 HG22 THR A 272      -6.347  16.595  -5.264  1.00 91.91           H  
ATOM   4293 HG23 THR A 272      -7.564  16.882  -4.005  1.00 91.91           H  
ATOM   4294  OG1 THR A 272      -7.698  17.784  -7.203  1.00 91.91           O  
ATOM   4295  HG1 THR A 272      -7.171  18.553  -6.975  1.00 91.91           H  
ATOM   4296  N   ALA A 273     -10.846  15.803  -4.904  1.00 90.73           N  
ATOM   4297  H   ALA A 273     -11.177  16.573  -5.467  1.00 90.73           H  
ATOM   4298  CA  ALA A 273     -11.691  15.343  -3.797  1.00 90.73           C  
ATOM   4299  HA  ALA A 273     -11.154  15.502  -2.862  1.00 90.73           H  
ATOM   4300  C   ALA A 273     -12.059  13.845  -3.859  1.00 90.73           C  
ATOM   4301  CB  ALA A 273     -12.959  16.206  -3.782  1.00 90.73           C  
ATOM   4302  HB1 ALA A 273     -13.578  15.923  -2.931  1.00 90.73           H  
ATOM   4303  HB2 ALA A 273     -13.528  16.059  -4.701  1.00 90.73           H  
ATOM   4304  HB3 ALA A 273     -12.691  17.258  -3.680  1.00 90.73           H  
ATOM   4305  O   ALA A 273     -12.243  13.218  -2.819  1.00 90.73           O  
ATOM   4306  N   ASP A 274     -12.176  13.260  -5.057  1.00 91.68           N  
ATOM   4307  H   ASP A 274     -11.915  13.785  -5.880  1.00 91.68           H  
ATOM   4308  CA  ASP A 274     -12.455  11.826  -5.218  1.00 91.68           C  
ATOM   4309  HA  ASP A 274     -13.255  11.534  -4.538  1.00 91.68           H  
ATOM   4310  C   ASP A 274     -11.216  11.000  -4.860  1.00 91.68           C  
ATOM   4311  CB  ASP A 274     -12.884  11.496  -6.663  1.00 91.68           C  
ATOM   4312  HB2 ASP A 274     -13.072  10.425  -6.726  1.00 91.68           H  
ATOM   4313  HB3 ASP A 274     -12.060  11.722  -7.341  1.00 91.68           H  
ATOM   4314  O   ASP A 274     -11.314  10.000  -4.153  1.00 91.68           O  
ATOM   4315  CG  ASP A 274     -14.136  12.223  -7.160  1.00 91.68           C  
ATOM   4316  OD1 ASP A 274     -14.956  12.651  -6.325  1.00 91.68           O  
ATOM   4317  OD2 ASP A 274     -14.310  12.359  -8.387  1.00 91.68           O  
ATOM   4318  N   ILE A 275     -10.050  11.453  -5.329  1.00 93.17           N  
ATOM   4319  H   ILE A 275     -10.059  12.302  -5.876  1.00 93.17           H  
ATOM   4320  CA  ILE A 275      -8.760  10.812  -5.078  1.00 93.17           C  
ATOM   4321  HA  ILE A 275      -8.835   9.757  -5.340  1.00 93.17           H  
ATOM   4322  C   ILE A 275      -8.418  10.875  -3.584  1.00 93.17           C  
ATOM   4323  CB  ILE A 275      -7.669  11.457  -5.964  1.00 93.17           C  
ATOM   4324  HB  ILE A 275      -7.663  12.532  -5.785  1.00 93.17           H  
ATOM   4325  O   ILE A 275      -8.116   9.839  -2.995  1.00 93.17           O  
ATOM   4326  CG1 ILE A 275      -7.958  11.206  -7.464  1.00 93.17           C  
ATOM   4327 HG12 ILE A 275      -7.862  10.142  -7.679  1.00 93.17           H  
ATOM   4328 HG13 ILE A 275      -8.982  11.500  -7.696  1.00 93.17           H  
ATOM   4329  CG2 ILE A 275      -6.288  10.901  -5.591  1.00 93.17           C  
ATOM   4330 HG21 ILE A 275      -6.060  11.129  -4.550  1.00 93.17           H  
ATOM   4331 HG22 ILE A 275      -6.264   9.820  -5.733  1.00 93.17           H  
ATOM   4332 HG23 ILE A 275      -5.505  11.361  -6.195  1.00 93.17           H  
ATOM   4333  CD1 ILE A 275      -7.039  11.990  -8.410  1.00 93.17           C  
ATOM   4334 HD11 ILE A 275      -6.007  11.649  -8.323  1.00 93.17           H  
ATOM   4335 HD12 ILE A 275      -7.361  11.825  -9.438  1.00 93.17           H  
ATOM   4336 HD13 ILE A 275      -7.095  13.055  -8.187  1.00 93.17           H  
ATOM   4337  N   MET A 276      -8.528  12.052  -2.956  1.00 93.88           N  
ATOM   4338  H   MET A 276      -8.763  12.873  -3.495  1.00 93.88           H  
ATOM   4339  CA  MET A 276      -8.224  12.221  -1.529  1.00 93.88           C  
ATOM   4340  HA  MET A 276      -7.221  11.839  -1.340  1.00 93.88           H  
ATOM   4341  C   MET A 276      -9.155  11.403  -0.641  1.00 93.88           C  
ATOM   4342  CB  MET A 276      -8.272  13.699  -1.107  1.00 93.88           C  
ATOM   4343  HB2 MET A 276      -9.257  14.116  -1.320  1.00 93.88           H  
ATOM   4344  HB3 MET A 276      -8.103  13.757  -0.032  1.00 93.88           H  
ATOM   4345  O   MET A 276      -8.707  10.868   0.364  1.00 93.88           O  
ATOM   4346  CG  MET A 276      -7.202  14.549  -1.796  1.00 93.88           C  
ATOM   4347  HG2 MET A 276      -7.183  15.536  -1.335  1.00 93.88           H  
ATOM   4348  HG3 MET A 276      -7.475  14.679  -2.843  1.00 93.88           H  
ATOM   4349  SD  MET A 276      -5.533  13.853  -1.740  1.00 93.88           S  
ATOM   4350  CE  MET A 276      -4.970  14.347  -3.377  1.00 93.88           C  
ATOM   4351  HE1 MET A 276      -5.124  15.419  -3.502  1.00 93.88           H  
ATOM   4352  HE2 MET A 276      -3.907  14.130  -3.476  1.00 93.88           H  
ATOM   4353  HE3 MET A 276      -5.534  13.805  -4.137  1.00 93.88           H  
ATOM   4354  N   HIS A 277     -10.420  11.231  -1.032  1.00 92.78           N  
ATOM   4355  H   HIS A 277     -10.755  11.717  -1.852  1.00 92.78           H  
ATOM   4356  CA  HIS A 277     -11.339  10.368  -0.296  1.00 92.78           C  
ATOM   4357  HA  HIS A 277     -11.305  10.644   0.758  1.00 92.78           H  
ATOM   4358  C   HIS A 277     -10.964   8.879  -0.377  1.00 92.78           C  
ATOM   4359  CB  HIS A 277     -12.757  10.604  -0.817  1.00 92.78           C  
ATOM   4360  HB2 HIS A 277     -12.809  10.343  -1.873  1.00 92.78           H  
ATOM   4361  HB3 HIS A 277     -12.996  11.662  -0.704  1.00 92.78           H  
ATOM   4362  O   HIS A 277     -11.131   8.145   0.590  1.00 92.78           O  
ATOM   4363  CG  HIS A 277     -13.770   9.803  -0.049  1.00 92.78           C  
ATOM   4364  CD2 HIS A 277     -14.505   8.746  -0.507  1.00 92.78           C  
ATOM   4365  HD2 HIS A 277     -14.484   8.348  -1.511  1.00 92.78           H  
ATOM   4366  ND1 HIS A 277     -14.019   9.923   1.297  1.00 92.78           N  
ATOM   4367  HD1 HIS A 277     -13.537  10.542   1.933  1.00 92.78           H  
ATOM   4368  CE1 HIS A 277     -14.885   8.961   1.646  1.00 92.78           C  
ATOM   4369  HE1 HIS A 277     -15.239   8.790   2.652  1.00 92.78           H  
ATOM   4370  NE2 HIS A 277     -15.237   8.234   0.569  1.00 92.78           N  
ATOM   4371  N   ILE A 278     -10.447   8.409  -1.518  1.00 91.14           N  
ATOM   4372  H   ILE A 278     -10.322   9.045  -2.293  1.00 91.14           H  
ATOM   4373  CA  ILE A 278      -9.934   7.033  -1.632  1.00 91.14           C  
ATOM   4374  HA  ILE A 278     -10.677   6.341  -1.235  1.00 91.14           H  
ATOM   4375  C   ILE A 278      -8.675   6.869  -0.776  1.00 91.14           C  
ATOM   4376  CB  ILE A 278      -9.663   6.668  -3.110  1.00 91.14           C  
ATOM   4377  HB  ILE A 278      -9.040   7.446  -3.552  1.00 91.14           H  
ATOM   4378  O   ILE A 278      -8.523   5.862  -0.088  1.00 91.14           O  
ATOM   4379  CG1 ILE A 278     -10.995   6.595  -3.890  1.00 91.14           C  
ATOM   4380 HG12 ILE A 278     -11.612   7.460  -3.647  1.00 91.14           H  
ATOM   4381 HG13 ILE A 278     -11.546   5.705  -3.586  1.00 91.14           H  
ATOM   4382  CG2 ILE A 278      -8.908   5.327  -3.228  1.00 91.14           C  
ATOM   4383 HG21 ILE A 278      -7.914   5.413  -2.789  1.00 91.14           H  
ATOM   4384 HG22 ILE A 278      -8.773   5.046  -4.273  1.00 91.14           H  
ATOM   4385 HG23 ILE A 278      -9.460   4.544  -2.709  1.00 91.14           H  
ATOM   4386  CD1 ILE A 278     -10.811   6.582  -5.413  1.00 91.14           C  
ATOM   4387 HD11 ILE A 278     -11.789   6.644  -5.891  1.00 91.14           H  
ATOM   4388 HD12 ILE A 278     -10.325   5.662  -5.738  1.00 91.14           H  
ATOM   4389 HD13 ILE A 278     -10.215   7.441  -5.721  1.00 91.14           H  
ATOM   4390  N   MET A 279      -7.783   7.859  -0.812  1.00 93.14           N  
ATOM   4391  H   MET A 279      -7.965   8.654  -1.407  1.00 93.14           H  
ATOM   4392  CA  MET A 279      -6.548   7.847  -0.032  1.00 93.14           C  
ATOM   4393  HA  MET A 279      -6.032   6.902  -0.197  1.00 93.14           H  
ATOM   4394  C   MET A 279      -6.818   7.920   1.474  1.00 93.14           C  
ATOM   4395  CB  MET A 279      -5.644   8.991  -0.504  1.00 93.14           C  
ATOM   4396  HB2 MET A 279      -4.812   9.101   0.191  1.00 93.14           H  
ATOM   4397  HB3 MET A 279      -6.200   9.929  -0.504  1.00 93.14           H  
ATOM   4398  O   MET A 279      -6.186   7.196   2.234  1.00 93.14           O  
ATOM   4399  CG  MET A 279      -5.061   8.741  -1.900  1.00 93.14           C  
ATOM   4400  HG2 MET A 279      -4.425   9.590  -2.150  1.00 93.14           H  
ATOM   4401  HG3 MET A 279      -5.876   8.721  -2.624  1.00 93.14           H  
ATOM   4402  SD  MET A 279      -4.086   7.217  -2.109  1.00 93.14           S  
ATOM   4403  CE  MET A 279      -2.910   7.378  -0.731  1.00 93.14           C  
ATOM   4404  HE1 MET A 279      -2.377   8.325  -0.804  1.00 93.14           H  
ATOM   4405  HE2 MET A 279      -3.440   7.336   0.221  1.00 93.14           H  
ATOM   4406  HE3 MET A 279      -2.196   6.555  -0.751  1.00 93.14           H  
ATOM   4407  N   SER A 280      -7.830   8.675   1.908  1.00 91.12           N  
ATOM   4408  H   SER A 280      -8.313   9.279   1.258  1.00 91.12           H  
ATOM   4409  CA  SER A 280      -8.193   8.768   3.324  1.00 91.12           C  
ATOM   4410  HA  SER A 280      -7.278   8.969   3.880  1.00 91.12           H  
ATOM   4411  C   SER A 280      -8.768   7.474   3.904  1.00 91.12           C  
ATOM   4412  CB  SER A 280      -9.150   9.938   3.557  1.00 91.12           C  
ATOM   4413  HB2 SER A 280      -8.776  10.822   3.042  1.00 91.12           H  
ATOM   4414  HB3 SER A 280      -9.162  10.145   4.627  1.00 91.12           H  
ATOM   4415  O   SER A 280      -8.761   7.293   5.116  1.00 91.12           O  
ATOM   4416  OG  SER A 280     -10.470   9.651   3.124  1.00 91.12           O  
ATOM   4417  HG  SER A 280     -10.898   9.162   3.830  1.00 91.12           H  
ATOM   4418  N   GLN A 281      -9.245   6.553   3.059  1.00 87.37           N  
ATOM   4419  H   GLN A 281      -9.251   6.774   2.074  1.00 87.37           H  
ATOM   4420  CA  GLN A 281      -9.634   5.199   3.473  1.00 87.37           C  
ATOM   4421  HA  GLN A 281     -10.138   5.254   4.438  1.00 87.37           H  
ATOM   4422  C   GLN A 281      -8.425   4.266   3.664  1.00 87.37           C  
ATOM   4423  CB  GLN A 281     -10.610   4.599   2.449  1.00 87.37           C  
ATOM   4424  HB2 GLN A 281     -10.144   4.602   1.464  1.00 87.37           H  
ATOM   4425  HB3 GLN A 281     -10.816   3.563   2.720  1.00 87.37           H  
ATOM   4426  O   GLN A 281      -8.598   3.141   4.125  1.00 87.37           O  
ATOM   4427  CG  GLN A 281     -11.949   5.346   2.382  1.00 87.37           C  
ATOM   4428  HG2 GLN A 281     -12.466   5.241   3.336  1.00 87.37           H  
ATOM   4429  HG3 GLN A 281     -11.775   6.409   2.217  1.00 87.37           H  
ATOM   4430  CD  GLN A 281     -12.864   4.823   1.277  1.00 87.37           C  
ATOM   4431  NE2 GLN A 281     -13.909   5.539   0.933  1.00 87.37           N  
ATOM   4432 HE21 GLN A 281     -14.489   5.166   0.195  1.00 87.37           H  
ATOM   4433 HE22 GLN A 281     -14.037   6.478   1.285  1.00 87.37           H  
ATOM   4434  OE1 GLN A 281     -12.692   3.758   0.698  1.00 87.37           O  
ATOM   4435  N   LYS A 282      -7.217   4.707   3.287  1.00 89.12           N  
ATOM   4436  H   LYS A 282      -7.149   5.653   2.937  1.00 89.12           H  
ATOM   4437  CA  LYS A 282      -5.955   3.964   3.393  1.00 89.12           C  
ATOM   4438  HA  LYS A 282      -6.080   3.116   4.066  1.00 89.12           H  
ATOM   4439  C   LYS A 282      -4.850   4.845   3.995  1.00 89.12           C  
ATOM   4440  CB  LYS A 282      -5.551   3.420   2.019  1.00 89.12           C  
ATOM   4441  HB2 LYS A 282      -4.579   2.937   2.127  1.00 89.12           H  
ATOM   4442  HB3 LYS A 282      -5.466   4.238   1.304  1.00 89.12           H  
ATOM   4443  O   LYS A 282      -3.887   5.167   3.296  1.00 89.12           O  
ATOM   4444  CG  LYS A 282      -6.541   2.378   1.506  1.00 89.12           C  
ATOM   4445  HG2 LYS A 282      -7.504   2.841   1.289  1.00 89.12           H  
ATOM   4446  HG3 LYS A 282      -6.671   1.612   2.271  1.00 89.12           H  
ATOM   4447  CD  LYS A 282      -5.986   1.740   0.237  1.00 89.12           C  
ATOM   4448  HD2 LYS A 282      -6.004   2.464  -0.577  1.00 89.12           H  
ATOM   4449  HD3 LYS A 282      -4.963   1.408   0.418  1.00 89.12           H  
ATOM   4450  CE  LYS A 282      -6.859   0.534  -0.079  1.00 89.12           C  
ATOM   4451  HE2 LYS A 282      -6.878  -0.098   0.809  1.00 89.12           H  
ATOM   4452  HE3 LYS A 282      -7.878   0.867  -0.278  1.00 89.12           H  
ATOM   4453  NZ  LYS A 282      -6.298  -0.223  -1.211  1.00 89.12           N  
ATOM   4454  HZ1 LYS A 282      -6.753  -1.121  -1.285  1.00 89.12           H  
ATOM   4455  HZ2 LYS A 282      -6.349   0.306  -2.070  1.00 89.12           H  
ATOM   4456  HZ3 LYS A 282      -5.325  -0.417  -1.019  1.00 89.12           H  
ATOM   4457  N   PRO A 283      -4.975   5.241   5.276  1.00 85.31           N  
ATOM   4458  CA  PRO A 283      -3.991   6.104   5.933  1.00 85.31           C  
ATOM   4459  HA  PRO A 283      -3.925   7.055   5.403  1.00 85.31           H  
ATOM   4460  C   PRO A 283      -2.581   5.488   5.965  1.00 85.31           C  
ATOM   4461  CB  PRO A 283      -4.550   6.352   7.338  1.00 85.31           C  
ATOM   4462  HB2 PRO A 283      -5.158   7.257   7.329  1.00 85.31           H  
ATOM   4463  HB3 PRO A 283      -3.762   6.438   8.086  1.00 85.31           H  
ATOM   4464  O   PRO A 283      -1.601   6.219   5.872  1.00 85.31           O  
ATOM   4465  CG  PRO A 283      -5.445   5.141   7.600  1.00 85.31           C  
ATOM   4466  HG2 PRO A 283      -4.839   4.302   7.940  1.00 85.31           H  
ATOM   4467  HG3 PRO A 283      -6.231   5.365   8.322  1.00 85.31           H  
ATOM   4468  CD  PRO A 283      -6.015   4.840   6.217  1.00 85.31           C  
ATOM   4469  HD2 PRO A 283      -6.908   5.441   6.050  1.00 85.31           H  
ATOM   4470  HD3 PRO A 283      -6.252   3.779   6.141  1.00 85.31           H  
ATOM   4471  N   ASP A 284      -2.476   4.154   5.987  1.00 87.02           N  
ATOM   4472  H   ASP A 284      -3.316   3.621   6.167  1.00 87.02           H  
ATOM   4473  CA  ASP A 284      -1.205   3.413   6.033  1.00 87.02           C  
ATOM   4474  HA  ASP A 284      -0.464   4.043   6.525  1.00 87.02           H  
ATOM   4475  C   ASP A 284      -0.638   3.061   4.641  1.00 87.02           C  
ATOM   4476  CB  ASP A 284      -1.380   2.157   6.900  1.00 87.02           C  
ATOM   4477  HB2 ASP A 284      -2.078   1.482   6.405  1.00 87.02           H  
ATOM   4478  HB3 ASP A 284      -0.422   1.646   6.993  1.00 87.02           H  
ATOM   4479  O   ASP A 284       0.226   2.187   4.500  1.00 87.02           O  
ATOM   4480  CG  ASP A 284      -1.886   2.480   8.307  1.00 87.02           C  
ATOM   4481  OD1 ASP A 284      -1.375   3.451   8.905  1.00 87.02           O  
ATOM   4482  OD2 ASP A 284      -2.810   1.764   8.750  1.00 87.02           O  
ATOM   4483  N   ALA A 285      -1.134   3.698   3.573  1.00 92.45           N  
ATOM   4484  H   ALA A 285      -1.832   4.412   3.725  1.00 92.45           H  
ATOM   4485  CA  ALA A 285      -0.702   3.413   2.209  1.00 92.45           C  
ATOM   4486  HA  ALA A 285      -0.807   2.340   2.045  1.00 92.45           H  
ATOM   4487  C   ALA A 285       0.773   3.789   1.986  1.00 92.45           C  
ATOM   4488  CB  ALA A 285      -1.625   4.120   1.210  1.00 92.45           C  
ATOM   4489  HB1 ALA A 285      -1.280   3.933   0.193  1.00 92.45           H  
ATOM   4490  HB2 ALA A 285      -2.642   3.742   1.320  1.00 92.45           H  
ATOM   4491  HB3 ALA A 285      -1.622   5.193   1.402  1.00 92.45           H  
ATOM   4492  O   ALA A 285       1.096   4.927   1.664  1.00 92.45           O  
ATOM   4493  N   ARG A 286       1.674   2.805   2.062  1.00 94.31           N  
ATOM   4494  H   ARG A 286       1.349   1.943   2.476  1.00 94.31           H  
ATOM   4495  CA  ARG A 286       3.107   2.961   1.755  1.00 94.31           C  
ATOM   4496  HA  ARG A 286       3.436   3.910   2.177  1.00 94.31           H  
ATOM   4497  C   ARG A 286       3.397   3.032   0.254  1.00 94.31           C  
ATOM   4498  CB  ARG A 286       3.877   1.825   2.449  1.00 94.31           C  
ATOM   4499  HB2 ARG A 286       3.587   1.814   3.500  1.00 94.31           H  
ATOM   4500  HB3 ARG A 286       3.590   0.869   2.010  1.00 94.31           H  
ATOM   4501  O   ARG A 286       4.386   3.643  -0.149  1.00 94.31           O  
ATOM   4502  CG  ARG A 286       5.407   1.984   2.373  1.00 94.31           C  
ATOM   4503  HG2 ARG A 286       5.742   1.880   1.341  1.00 94.31           H  
ATOM   4504  HG3 ARG A 286       5.682   2.974   2.738  1.00 94.31           H  
ATOM   4505  CD  ARG A 286       6.101   0.920   3.235  1.00 94.31           C  
ATOM   4506  HD2 ARG A 286       5.844  -0.068   2.854  1.00 94.31           H  
ATOM   4507  HD3 ARG A 286       5.707   0.992   4.249  1.00 94.31           H  
ATOM   4508  NE  ARG A 286       7.572   1.106   3.304  1.00 94.31           N  
ATOM   4509  HE  ARG A 286       7.905   1.905   3.824  1.00 94.31           H  
ATOM   4510  NH1 ARG A 286       8.259  -0.800   2.229  1.00 94.31           N  
ATOM   4511 HH11 ARG A 286       7.292  -0.998   2.011  1.00 94.31           H  
ATOM   4512 HH12 ARG A 286       9.043  -1.359   1.924  1.00 94.31           H  
ATOM   4513  NH2 ARG A 286       9.783   0.532   3.102  1.00 94.31           N  
ATOM   4514 HH21 ARG A 286      10.520   0.002   2.658  1.00 94.31           H  
ATOM   4515 HH22 ARG A 286      10.100   1.189   3.800  1.00 94.31           H  
ATOM   4516  CZ  ARG A 286       8.524   0.291   2.883  1.00 94.31           C  
ATOM   4517  N   TRP A 287       2.562   2.410  -0.584  1.00 96.15           N  
ATOM   4518  H   TRP A 287       1.769   1.937  -0.176  1.00 96.15           H  
ATOM   4519  CA  TRP A 287       2.718   2.410  -2.044  1.00 96.15           C  
ATOM   4520  HA  TRP A 287       3.539   3.072  -2.319  1.00 96.15           H  
ATOM   4521  C   TRP A 287       1.462   2.926  -2.741  1.00 96.15           C  
ATOM   4522  CB  TRP A 287       3.060   1.007  -2.559  1.00 96.15           C  
ATOM   4523  HB2 TRP A 287       3.176   1.066  -3.641  1.00 96.15           H  
ATOM   4524  HB3 TRP A 287       2.218   0.347  -2.353  1.00 96.15           H  
ATOM   4525  O   TRP A 287       0.389   2.331  -2.623  1.00 96.15           O  
ATOM   4526  CG  TRP A 287       4.296   0.375  -1.999  1.00 96.15           C  
ATOM   4527  CD1 TRP A 287       5.555   0.569  -2.448  1.00 96.15           C  
ATOM   4528  HD1 TRP A 287       5.824   1.230  -3.259  1.00 96.15           H  
ATOM   4529  CD2 TRP A 287       4.414  -0.549  -0.876  1.00 96.15           C  
ATOM   4530  CE2 TRP A 287       5.787  -0.908  -0.735  1.00 96.15           C  
ATOM   4531  CE3 TRP A 287       3.503  -1.137   0.027  1.00 96.15           C  
ATOM   4532  HE3 TRP A 287       2.459  -0.867  -0.023  1.00 96.15           H  
ATOM   4533  NE1 TRP A 287       6.443  -0.171  -1.693  1.00 96.15           N  
ATOM   4534  HE1 TRP A 287       7.446  -0.127  -1.799  1.00 96.15           H  
ATOM   4535  CH2 TRP A 287       5.301  -2.382   1.120  1.00 96.15           C  
ATOM   4536  HH2 TRP A 287       5.616  -3.062   1.898  1.00 96.15           H  
ATOM   4537  CZ2 TRP A 287       6.228  -1.837   0.215  1.00 96.15           C  
ATOM   4538  HZ2 TRP A 287       7.273  -2.110   0.240  1.00 96.15           H  
ATOM   4539  CZ3 TRP A 287       3.945  -2.031   1.020  1.00 96.15           C  
ATOM   4540  HZ3 TRP A 287       3.238  -2.449   1.722  1.00 96.15           H  
ATOM   4541  N   VAL A 288       1.611   3.978  -3.542  1.00 96.19           N  
ATOM   4542  H   VAL A 288       2.518   4.418  -3.597  1.00 96.19           H  
ATOM   4543  CA  VAL A 288       0.532   4.559  -4.345  1.00 96.19           C  
ATOM   4544  HA  VAL A 288      -0.389   4.014  -4.137  1.00 96.19           H  
ATOM   4545  C   VAL A 288       0.845   4.407  -5.825  1.00 96.19           C  
ATOM   4546  CB  VAL A 288       0.261   6.028  -3.980  1.00 96.19           C  
ATOM   4547  HB  VAL A 288       1.121   6.644  -4.242  1.00 96.19           H  
ATOM   4548  O   VAL A 288       1.868   4.880  -6.318  1.00 96.19           O  
ATOM   4549  CG1 VAL A 288      -0.969   6.520  -4.760  1.00 96.19           C  
ATOM   4550 HG11 VAL A 288      -1.816   5.856  -4.588  1.00 96.19           H  
ATOM   4551 HG12 VAL A 288      -1.252   7.519  -4.428  1.00 96.19           H  
ATOM   4552 HG13 VAL A 288      -0.749   6.572  -5.827  1.00 96.19           H  
ATOM   4553  CG2 VAL A 288      -0.013   6.174  -2.480  1.00 96.19           C  
ATOM   4554 HG21 VAL A 288       0.879   5.926  -1.904  1.00 96.19           H  
ATOM   4555 HG22 VAL A 288      -0.817   5.505  -2.172  1.00 96.19           H  
ATOM   4556 HG23 VAL A 288      -0.286   7.202  -2.245  1.00 96.19           H  
ATOM   4557  N   PHE A 289      -0.068   3.768  -6.553  1.00 96.12           N  
ATOM   4558  H   PHE A 289      -0.876   3.396  -6.073  1.00 96.12           H  
ATOM   4559  CA  PHE A 289       0.024   3.595  -7.998  1.00 96.12           C  
ATOM   4560  HA  PHE A 289       1.000   3.940  -8.340  1.00 96.12           H  
ATOM   4561  C   PHE A 289      -1.043   4.419  -8.710  1.00 96.12           C  
ATOM   4562  CB  PHE A 289      -0.083   2.114  -8.369  1.00 96.12           C  
ATOM   4563  HB2 PHE A 289      -0.119   2.029  -9.455  1.00 96.12           H  
ATOM   4564  HB3 PHE A 289      -1.018   1.715  -7.977  1.00 96.12           H  
ATOM   4565  O   PHE A 289      -2.240   4.260  -8.461  1.00 96.12           O  
ATOM   4566  CG  PHE A 289       1.068   1.274  -7.858  1.00 96.12           C  
ATOM   4567  CD1 PHE A 289       2.196   1.047  -8.670  1.00 96.12           C  
ATOM   4568  HD1 PHE A 289       2.257   1.497  -9.650  1.00 96.12           H  
ATOM   4569  CD2 PHE A 289       1.014   0.725  -6.564  1.00 96.12           C  
ATOM   4570  HD2 PHE A 289       0.168   0.928  -5.924  1.00 96.12           H  
ATOM   4571  CE1 PHE A 289       3.261   0.262  -8.192  1.00 96.12           C  
ATOM   4572  HE1 PHE A 289       4.140   0.114  -8.802  1.00 96.12           H  
ATOM   4573  CE2 PHE A 289       2.072  -0.070  -6.094  1.00 96.12           C  
ATOM   4574  HE2 PHE A 289       2.038  -0.477  -5.094  1.00 96.12           H  
ATOM   4575  CZ  PHE A 289       3.193  -0.306  -6.908  1.00 96.12           C  
ATOM   4576  HZ  PHE A 289       4.010  -0.904  -6.532  1.00 96.12           H  
ATOM   4577  N   ILE A 290      -0.606   5.238  -9.662  1.00 95.42           N  
ATOM   4578  H   ILE A 290       0.392   5.333  -9.783  1.00 95.42           H  
ATOM   4579  CA  ILE A 290      -1.470   6.048 -10.514  1.00 95.42           C  
ATOM   4580  HA  ILE A 290      -2.499   5.938 -10.171  1.00 95.42           H  
ATOM   4581  C   ILE A 290      -1.379   5.521 -11.936  1.00 95.42           C  
ATOM   4582  CB  ILE A 290      -1.126   7.546 -10.424  1.00 95.42           C  
ATOM   4583  HB  ILE A 290      -0.150   7.711 -10.878  1.00 95.42           H  
ATOM   4584  O   ILE A 290      -0.314   5.534 -12.548  1.00 95.42           O  
ATOM   4585  CG1 ILE A 290      -1.038   7.960  -8.938  1.00 95.42           C  
ATOM   4586 HG12 ILE A 290      -1.901   7.575  -8.395  1.00 95.42           H  
ATOM   4587 HG13 ILE A 290      -0.149   7.506  -8.500  1.00 95.42           H  
ATOM   4588  CG2 ILE A 290      -2.171   8.354 -11.221  1.00 95.42           C  
ATOM   4589 HG21 ILE A 290      -1.894   9.409 -11.234  1.00 95.42           H  
ATOM   4590 HG22 ILE A 290      -2.215   8.018 -12.257  1.00 95.42           H  
ATOM   4591 HG23 ILE A 290      -3.153   8.251 -10.759  1.00 95.42           H  
ATOM   4592  CD1 ILE A 290      -0.926   9.460  -8.696  1.00 95.42           C  
ATOM   4593 HD11 ILE A 290      -0.088   9.831  -9.285  1.00 95.42           H  
ATOM   4594 HD12 ILE A 290      -1.847   9.968  -8.981  1.00 95.42           H  
ATOM   4595 HD13 ILE A 290      -0.737   9.646  -7.639  1.00 95.42           H  
ATOM   4596  N   ASN A 291      -2.497   5.049 -12.480  1.00 92.21           N  
ATOM   4597  H   ASN A 291      -3.350   5.120 -11.944  1.00 92.21           H  
ATOM   4598  CA  ASN A 291      -2.539   4.553 -13.854  1.00 92.21           C  
ATOM   4599  HA  ASN A 291      -1.522   4.390 -14.211  1.00 92.21           H  
ATOM   4600  C   ASN A 291      -3.170   5.597 -14.778  1.00 92.21           C  
ATOM   4601  CB  ASN A 291      -3.250   3.195 -13.884  1.00 92.21           C  
ATOM   4602  HB2 ASN A 291      -2.788   2.530 -13.155  1.00 92.21           H  
ATOM   4603  HB3 ASN A 291      -4.298   3.335 -13.620  1.00 92.21           H  
ATOM   4604  O   ASN A 291      -4.387   5.793 -14.761  1.00 92.21           O  
ATOM   4605  CG  ASN A 291      -3.143   2.536 -15.248  1.00 92.21           C  
ATOM   4606  ND2 ASN A 291      -4.184   1.880 -15.700  1.00 92.21           N  
ATOM   4607 HD21 ASN A 291      -4.110   1.565 -16.657  1.00 92.21           H  
ATOM   4608 HD22 ASN A 291      -5.069   1.968 -15.221  1.00 92.21           H  
ATOM   4609  OD1 ASN A 291      -2.124   2.554 -15.915  1.00 92.21           O  
ATOM   4610  N   LEU A 292      -2.343   6.241 -15.599  1.00 92.40           N  
ATOM   4611  H   LEU A 292      -1.362   6.004 -15.590  1.00 92.40           H  
ATOM   4612  CA  LEU A 292      -2.775   7.216 -16.592  1.00 92.40           C  
ATOM   4613  HA  LEU A 292      -3.694   7.690 -16.250  1.00 92.40           H  
ATOM   4614  C   LEU A 292      -3.084   6.507 -17.910  1.00 92.40           C  
ATOM   4615  CB  LEU A 292      -1.719   8.319 -16.755  1.00 92.40           C  
ATOM   4616  HB2 LEU A 292      -0.796   7.874 -17.128  1.00 92.40           H  
ATOM   4617  HB3 LEU A 292      -2.077   9.022 -17.507  1.00 92.40           H  
ATOM   4618  O   LEU A 292      -2.213   5.988 -18.608  1.00 92.40           O  
ATOM   4619  CG  LEU A 292      -1.404   9.097 -15.463  1.00 92.40           C  
ATOM   4620  HG  LEU A 292      -0.984   8.416 -14.723  1.00 92.40           H  
ATOM   4621  CD1 LEU A 292      -0.370  10.170 -15.769  1.00 92.40           C  
ATOM   4622 HD11 LEU A 292       0.541   9.682 -16.115  1.00 92.40           H  
ATOM   4623 HD12 LEU A 292      -0.140  10.738 -14.868  1.00 92.40           H  
ATOM   4624 HD13 LEU A 292      -0.734  10.849 -16.540  1.00 92.40           H  
ATOM   4625  CD2 LEU A 292      -2.638   9.765 -14.861  1.00 92.40           C  
ATOM   4626 HD21 LEU A 292      -2.341  10.386 -14.016  1.00 92.40           H  
ATOM   4627 HD22 LEU A 292      -3.133  10.387 -15.607  1.00 92.40           H  
ATOM   4628 HD23 LEU A 292      -3.316   8.995 -14.492  1.00 92.40           H  
ATOM   4629  N   THR A 293      -4.367   6.485 -18.252  1.00 87.29           N  
ATOM   4630  H   THR A 293      -5.020   6.931 -17.624  1.00 87.29           H  
ATOM   4631  CA  THR A 293      -4.853   5.969 -19.536  1.00 87.29           C  
ATOM   4632  HA  THR A 293      -4.385   5.003 -19.725  1.00 87.29           H  
ATOM   4633  C   THR A 293      -4.484   6.910 -20.685  1.00 87.29           C  
ATOM   4634  CB  THR A 293      -6.372   5.778 -19.495  1.00 87.29           C  
ATOM   4635  HB  THR A 293      -6.709   5.403 -20.462  1.00 87.29           H  
ATOM   4636  O   THR A 293      -4.331   8.112 -20.483  1.00 87.29           O  
ATOM   4637  CG2 THR A 293      -6.802   4.781 -18.417  1.00 87.29           C  
ATOM   4638 HG21 THR A 293      -7.880   4.634 -18.478  1.00 87.29           H  
ATOM   4639 HG22 THR A 293      -6.556   5.158 -17.424  1.00 87.29           H  
ATOM   4640 HG23 THR A 293      -6.303   3.825 -18.577  1.00 87.29           H  
ATOM   4641  OG1 THR A 293      -7.007   7.010 -19.241  1.00 87.29           O  
ATOM   4642  HG1 THR A 293      -6.374   7.625 -18.862  1.00 87.29           H  
ATOM   4643  N   ARG A 294      -4.414   6.415 -21.925  1.00 84.46           N  
ATOM   4644  H   ARG A 294      -4.533   5.422 -22.062  1.00 84.46           H  
ATOM   4645  CA  ARG A 294      -4.145   7.278 -23.096  1.00 84.46           C  
ATOM   4646  HA  ARG A 294      -3.191   7.787 -22.954  1.00 84.46           H  
ATOM   4647  C   ARG A 294      -5.168   8.412 -23.262  1.00 84.46           C  
ATOM   4648  CB  ARG A 294      -4.071   6.436 -24.376  1.00 84.46           C  
ATOM   4649  HB2 ARG A 294      -4.976   5.836 -24.476  1.00 84.46           H  
ATOM   4650  HB3 ARG A 294      -4.012   7.110 -25.230  1.00 84.46           H  
ATOM   4651  O   ARG A 294      -4.806   9.494 -23.698  1.00 84.46           O  
ATOM   4652  CG  ARG A 294      -2.836   5.529 -24.390  1.00 84.46           C  
ATOM   4653  HG2 ARG A 294      -2.884   4.818 -23.566  1.00 84.46           H  
ATOM   4654  HG3 ARG A 294      -1.943   6.144 -24.280  1.00 84.46           H  
ATOM   4655  CD  ARG A 294      -2.755   4.765 -25.715  1.00 84.46           C  
ATOM   4656  HD2 ARG A 294      -2.713   5.485 -26.532  1.00 84.46           H  
ATOM   4657  HD3 ARG A 294      -3.650   4.153 -25.830  1.00 84.46           H  
ATOM   4658  NE  ARG A 294      -1.558   3.910 -25.751  1.00 84.46           N  
ATOM   4659  HE  ARG A 294      -0.975   3.910 -24.926  1.00 84.46           H  
ATOM   4660  NH1 ARG A 294      -1.797   3.093 -27.889  1.00 84.46           N  
ATOM   4661 HH11 ARG A 294      -2.624   3.657 -28.022  1.00 84.46           H  
ATOM   4662 HH12 ARG A 294      -1.411   2.572 -28.663  1.00 84.46           H  
ATOM   4663  NH2 ARG A 294      -0.032   2.511 -26.649  1.00 84.46           N  
ATOM   4664 HH21 ARG A 294       0.279   1.860 -27.356  1.00 84.46           H  
ATOM   4665 HH22 ARG A 294       0.661   2.796 -25.972  1.00 84.46           H  
ATOM   4666  CZ  ARG A 294      -1.142   3.175 -26.765  1.00 84.46           C  
ATOM   4667  N   SER A 295      -6.416   8.197 -22.846  1.00 82.42           N  
ATOM   4668  H   SER A 295      -6.663   7.294 -22.467  1.00 82.42           H  
ATOM   4669  CA  SER A 295      -7.479   9.211 -22.863  1.00 82.42           C  
ATOM   4670  HA  SER A 295      -7.510   9.673 -23.850  1.00 82.42           H  
ATOM   4671  C   SER A 295      -7.282  10.346 -21.854  1.00 82.42           C  
ATOM   4672  CB  SER A 295      -8.833   8.534 -22.616  1.00 82.42           C  
ATOM   4673  HB2 SER A 295      -9.598   9.281 -22.405  1.00 82.42           H  
ATOM   4674  HB3 SER A 295      -9.120   7.998 -23.521  1.00 82.42           H  
ATOM   4675  O   SER A 295      -7.910  11.387 -21.991  1.00 82.42           O  
ATOM   4676  OG  SER A 295      -8.749   7.598 -21.553  1.00 82.42           O  
ATOM   4677  HG  SER A 295      -8.768   8.050 -20.706  1.00 82.42           H  
ATOM   4678  N   THR A 296      -6.422  10.178 -20.844  1.00 77.48           N  
ATOM   4679  H   THR A 296      -5.900   9.315 -20.787  1.00 77.48           H  
ATOM   4680  CA  THR A 296      -6.155  11.209 -19.823  1.00 77.48           C  
ATOM   4681  HA  THR A 296      -7.004  11.892 -19.797  1.00 77.48           H  
ATOM   4682  C   THR A 296      -4.958  12.102 -20.153  1.00 77.48           C  
ATOM   4683  CB  THR A 296      -6.044  10.611 -18.406  1.00 77.48           C  
ATOM   4684  HB  THR A 296      -5.679  11.369 -17.713  1.00 77.48           H  
ATOM   4685  O   THR A 296      -4.553  12.890 -19.305  1.00 77.48           O  
ATOM   4686  CG2 THR A 296      -7.407  10.131 -17.911  1.00 77.48           C  
ATOM   4687 HG21 THR A 296      -7.863   9.454 -18.633  1.00 77.48           H  
ATOM   4688 HG22 THR A 296      -8.066  10.988 -17.774  1.00 77.48           H  
ATOM   4689 HG23 THR A 296      -7.297   9.612 -16.959  1.00 77.48           H  
ATOM   4690  OG1 THR A 296      -5.200   9.485 -18.333  1.00 77.48           O  
ATOM   4691  HG1 THR A 296      -4.437   9.643 -18.893  1.00 77.48           H  
ATOM   4692  N   MET A 297      -4.401  12.006 -21.368  1.00 72.93           N  
ATOM   4693  H   MET A 297      -4.794  11.350 -22.028  1.00 72.93           H  
ATOM   4694  CA  MET A 297      -3.170  12.701 -21.771  1.00 72.93           C  
ATOM   4695  HA  MET A 297      -2.352  12.336 -21.150  1.00 72.93           H  
ATOM   4696  C   MET A 297      -3.190  14.220 -21.558  1.00 72.93           C  
ATOM   4697  CB  MET A 297      -2.856  12.331 -23.228  1.00 72.93           C  
ATOM   4698  HB2 MET A 297      -2.805  11.245 -23.304  1.00 72.93           H  
ATOM   4699  HB3 MET A 297      -3.658  12.688 -23.874  1.00 72.93           H  
ATOM   4700  O   MET A 297      -2.146  14.811 -21.315  1.00 72.93           O  
ATOM   4701  CG  MET A 297      -1.519  12.898 -23.716  1.00 72.93           C  
ATOM   4702  HG2 MET A 297      -1.586  13.983 -23.789  1.00 72.93           H  
ATOM   4703  HG3 MET A 297      -0.749  12.668 -22.980  1.00 72.93           H  
ATOM   4704  SD  MET A 297      -0.986  12.241 -25.315  1.00 72.93           S  
ATOM   4705  CE  MET A 297      -2.153  13.130 -26.366  1.00 72.93           C  
ATOM   4706  HE1 MET A 297      -1.878  12.985 -27.411  1.00 72.93           H  
ATOM   4707  HE2 MET A 297      -2.116  14.189 -26.111  1.00 72.93           H  
ATOM   4708  HE3 MET A 297      -3.163  12.754 -26.205  1.00 72.93           H  
ATOM   4709  N   GLN A 298      -4.367  14.845 -21.601  1.00 72.88           N  
ATOM   4710  H   GLN A 298      -5.191  14.300 -21.810  1.00 72.88           H  
ATOM   4711  CA  GLN A 298      -4.515  16.298 -21.489  1.00 72.88           C  
ATOM   4712  HA  GLN A 298      -3.561  16.779 -21.706  1.00 72.88           H  
ATOM   4713  C   GLN A 298      -4.936  16.788 -20.092  1.00 72.88           C  
ATOM   4714  CB  GLN A 298      -5.525  16.756 -22.549  1.00 72.88           C  
ATOM   4715  HB2 GLN A 298      -5.704  17.825 -22.432  1.00 72.88           H  
ATOM   4716  HB3 GLN A 298      -6.467  16.232 -22.389  1.00 72.88           H  
ATOM   4717  O   GLN A 298      -4.982  17.993 -19.866  1.00 72.88           O  
ATOM   4718  CG  GLN A 298      -5.031  16.513 -23.986  1.00 72.88           C  
ATOM   4719  HG2 GLN A 298      -4.135  17.109 -24.157  1.00 72.88           H  
ATOM   4720  HG3 GLN A 298      -4.778  15.463 -24.133  1.00 72.88           H  
ATOM   4721  CD  GLN A 298      -6.075  16.894 -25.030  1.00 72.88           C  
ATOM   4722  NE2 GLN A 298      -5.712  16.930 -26.292  1.00 72.88           N  
ATOM   4723 HE21 GLN A 298      -4.747  16.805 -26.563  1.00 72.88           H  
ATOM   4724 HE22 GLN A 298      -6.420  17.242 -26.942  1.00 72.88           H  
ATOM   4725  OE1 GLN A 298      -7.234  17.138 -24.742  1.00 72.88           O  
ATOM   4726  N   VAL A 299      -5.289  15.892 -19.160  1.00 82.95           N  
ATOM   4727  H   VAL A 299      -5.124  14.914 -19.348  1.00 82.95           H  
ATOM   4728  CA  VAL A 299      -5.973  16.272 -17.904  1.00 82.95           C  
ATOM   4729  HA  VAL A 299      -5.795  17.333 -17.727  1.00 82.95           H  
ATOM   4730  C   VAL A 299      -5.369  15.554 -16.699  1.00 82.95           C  
ATOM   4731  CB  VAL A 299      -7.513  16.083 -17.990  1.00 82.95           C  
ATOM   4732  HB  VAL A 299      -7.753  15.025 -17.886  1.00 82.95           H  
ATOM   4733  O   VAL A 299      -6.094  14.994 -15.887  1.00 82.95           O  
ATOM   4734  CG1 VAL A 299      -8.250  16.878 -16.895  1.00 82.95           C  
ATOM   4735 HG11 VAL A 299      -7.936  16.572 -15.897  1.00 82.95           H  
ATOM   4736 HG12 VAL A 299      -8.048  17.943 -17.012  1.00 82.95           H  
ATOM   4737 HG13 VAL A 299      -9.324  16.709 -16.974  1.00 82.95           H  
ATOM   4738  CG2 VAL A 299      -8.111  16.557 -19.323  1.00 82.95           C  
ATOM   4739 HG21 VAL A 299      -7.747  15.939 -20.144  1.00 82.95           H  
ATOM   4740 HG22 VAL A 299      -7.836  17.596 -19.508  1.00 82.95           H  
ATOM   4741 HG23 VAL A 299      -9.197  16.474 -19.301  1.00 82.95           H  
ATOM   4742  N   VAL A 300      -4.044  15.497 -16.580  1.00 89.11           N  
ATOM   4743  H   VAL A 300      -3.472  15.995 -17.246  1.00 89.11           H  
ATOM   4744  CA  VAL A 300      -3.392  14.881 -15.410  1.00 89.11           C  
ATOM   4745  HA  VAL A 300      -3.900  13.945 -15.182  1.00 89.11           H  
ATOM   4746  C   VAL A 300      -3.537  15.798 -14.193  1.00 89.11           C  
ATOM   4747  CB  VAL A 300      -1.918  14.543 -15.693  1.00 89.11           C  
ATOM   4748  HB  VAL A 300      -1.380  15.460 -15.933  1.00 89.11           H  
ATOM   4749  O   VAL A 300      -3.227  16.984 -14.259  1.00 89.11           O  
ATOM   4750  CG1 VAL A 300      -1.252  13.870 -14.485  1.00 89.11           C  
ATOM   4751 HG11 VAL A 300      -1.201  14.569 -13.650  1.00 89.11           H  
ATOM   4752 HG12 VAL A 300      -0.228  13.594 -14.738  1.00 89.11           H  
ATOM   4753 HG13 VAL A 300      -1.806  12.980 -14.186  1.00 89.11           H  
ATOM   4754  CG2 VAL A 300      -1.805  13.586 -16.889  1.00 89.11           C  
ATOM   4755 HG21 VAL A 300      -0.757  13.332 -17.052  1.00 89.11           H  
ATOM   4756 HG22 VAL A 300      -2.175  14.067 -17.795  1.00 89.11           H  
ATOM   4757 HG23 VAL A 300      -2.379  12.679 -16.702  1.00 89.11           H  
ATOM   4758  N   ASN A 301      -4.018  15.254 -13.075  1.00 92.14           N  
ATOM   4759  H   ASN A 301      -4.327  14.292 -13.085  1.00 92.14           H  
ATOM   4760  CA  ASN A 301      -4.197  16.012 -11.840  1.00 92.14           C  
ATOM   4761  HA  ASN A 301      -4.448  17.042 -12.093  1.00 92.14           H  
ATOM   4762  C   ASN A 301      -2.898  16.061 -11.013  1.00 92.14           C  
ATOM   4763  CB  ASN A 301      -5.401  15.421 -11.089  1.00 92.14           C  
ATOM   4764  HB2 ASN A 301      -6.244  15.339 -11.774  1.00 92.14           H  
ATOM   4765  HB3 ASN A 301      -5.159  14.425 -10.720  1.00 92.14           H  
ATOM   4766  O   ASN A 301      -2.722  15.277 -10.081  1.00 92.14           O  
ATOM   4767  CG  ASN A 301      -5.825  16.281  -9.915  1.00 92.14           C  
ATOM   4768  ND2 ASN A 301      -7.020  16.074  -9.425  1.00 92.14           N  
ATOM   4769 HD21 ASN A 301      -7.260  16.654  -8.634  1.00 92.14           H  
ATOM   4770 HD22 ASN A 301      -7.610  15.353  -9.816  1.00 92.14           H  
ATOM   4771  OD1 ASN A 301      -5.114  17.145  -9.432  1.00 92.14           O  
ATOM   4772  N   TYR A 302      -1.989  16.976 -11.361  1.00 92.91           N  
ATOM   4773  H   TYR A 302      -2.145  17.520 -12.198  1.00 92.91           H  
ATOM   4774  CA  TYR A 302      -0.710  17.152 -10.656  1.00 92.91           C  
ATOM   4775  HA  TYR A 302      -0.197  16.191 -10.618  1.00 92.91           H  
ATOM   4776  C   TYR A 302      -0.880  17.597  -9.200  1.00 92.91           C  
ATOM   4777  CB  TYR A 302       0.194  18.114 -11.433  1.00 92.91           C  
ATOM   4778  HB2 TYR A 302       1.124  18.246 -10.880  1.00 92.91           H  
ATOM   4779  HB3 TYR A 302      -0.286  19.091 -11.499  1.00 92.91           H  
ATOM   4780  O   TYR A 302      -0.173  17.090  -8.338  1.00 92.91           O  
ATOM   4781  CG  TYR A 302       0.529  17.611 -12.823  1.00 92.91           C  
ATOM   4782  CD1 TYR A 302       1.468  16.574 -12.993  1.00 92.91           C  
ATOM   4783  HD1 TYR A 302       1.966  16.160 -12.129  1.00 92.91           H  
ATOM   4784  CD2 TYR A 302      -0.100  18.181 -13.945  1.00 92.91           C  
ATOM   4785  HD2 TYR A 302      -0.784  19.008 -13.824  1.00 92.91           H  
ATOM   4786  CE1 TYR A 302       1.767  16.100 -14.286  1.00 92.91           C  
ATOM   4787  HE1 TYR A 302       2.492  15.314 -14.437  1.00 92.91           H  
ATOM   4788  CE2 TYR A 302       0.213  17.727 -15.237  1.00 92.91           C  
ATOM   4789  HE2 TYR A 302      -0.237  18.207 -16.093  1.00 92.91           H  
ATOM   4790  OH  TYR A 302       1.392  16.220 -16.661  1.00 92.91           O  
ATOM   4791  HH  TYR A 302       0.974  16.814 -17.289  1.00 92.91           H  
ATOM   4792  CZ  TYR A 302       1.142  16.681 -15.408  1.00 92.91           C  
ATOM   4793  N   GLN A 303      -1.894  18.416  -8.896  1.00 92.09           N  
ATOM   4794  H   GLN A 303      -2.452  18.795  -9.647  1.00 92.09           H  
ATOM   4795  CA  GLN A 303      -2.212  18.810  -7.519  1.00 92.09           C  
ATOM   4796  HA  GLN A 303      -1.373  19.375  -7.113  1.00 92.09           H  
ATOM   4797  C   GLN A 303      -2.436  17.587  -6.617  1.00 92.09           C  
ATOM   4798  CB  GLN A 303      -3.464  19.701  -7.530  1.00 92.09           C  
ATOM   4799  HB2 GLN A 303      -3.286  20.563  -8.173  1.00 92.09           H  
ATOM   4800  HB3 GLN A 303      -4.302  19.134  -7.936  1.00 92.09           H  
ATOM   4801  O   GLN A 303      -1.897  17.519  -5.516  1.00 92.09           O  
ATOM   4802  CG  GLN A 303      -3.835  20.201  -6.123  1.00 92.09           C  
ATOM   4803  HG2 GLN A 303      -3.048  20.864  -5.763  1.00 92.09           H  
ATOM   4804  HG3 GLN A 303      -3.911  19.363  -5.431  1.00 92.09           H  
ATOM   4805  CD  GLN A 303      -5.166  20.940  -6.073  1.00 92.09           C  
ATOM   4806  NE2 GLN A 303      -5.555  21.412  -4.910  1.00 92.09           N  
ATOM   4807 HE21 GLN A 303      -6.396  21.971  -4.904  1.00 92.09           H  
ATOM   4808 HE22 GLN A 303      -4.946  21.323  -4.110  1.00 92.09           H  
ATOM   4809  OE1 GLN A 303      -5.907  21.063  -7.037  1.00 92.09           O  
ATOM   4810  N   ALA A 304      -3.214  16.605  -7.085  1.00 93.69           N  
ATOM   4811  H   ALA A 304      -3.639  16.709  -7.995  1.00 93.69           H  
ATOM   4812  CA  ALA A 304      -3.450  15.386  -6.318  1.00 93.69           C  
ATOM   4813  HA  ALA A 304      -3.778  15.678  -5.321  1.00 93.69           H  
ATOM   4814  C   ALA A 304      -2.172  14.548  -6.149  1.00 93.69           C  
ATOM   4815  CB  ALA A 304      -4.565  14.581  -6.997  1.00 93.69           C  
ATOM   4816  HB1 ALA A 304      -4.254  14.289  -8.000  1.00 93.69           H  
ATOM   4817  HB2 ALA A 304      -5.471  15.185  -7.058  1.00 93.69           H  
ATOM   4818  HB3 ALA A 304      -4.770  13.684  -6.412  1.00 93.69           H  
ATOM   4819  O   ALA A 304      -1.978  13.930  -5.107  1.00 93.69           O  
ATOM   4820  N   ILE A 305      -1.300  14.528  -7.161  1.00 94.94           N  
ATOM   4821  H   ILE A 305      -1.484  15.121  -7.958  1.00 94.94           H  
ATOM   4822  CA  ILE A 305      -0.021  13.808  -7.115  1.00 94.94           C  
ATOM   4823  HA  ILE A 305      -0.211  12.779  -6.809  1.00 94.94           H  
ATOM   4824  C   ILE A 305       0.899  14.418  -6.052  1.00 94.94           C  
ATOM   4825  CB  ILE A 305       0.640  13.787  -8.514  1.00 94.94           C  
ATOM   4826  HB  ILE A 305       0.744  14.810  -8.878  1.00 94.94           H  
ATOM   4827  O   ILE A 305       1.452  13.672  -5.246  1.00 94.94           O  
ATOM   4828  CG1 ILE A 305      -0.243  12.992  -9.502  1.00 94.94           C  
ATOM   4829 HG12 ILE A 305      -1.287  13.288  -9.401  1.00 94.94           H  
ATOM   4830 HG13 ILE A 305      -0.181  11.939  -9.228  1.00 94.94           H  
ATOM   4831  CG2 ILE A 305       2.047  13.162  -8.449  1.00 94.94           C  
ATOM   4832 HG21 ILE A 305       2.692  13.748  -7.794  1.00 94.94           H  
ATOM   4833 HG22 ILE A 305       1.988  12.142  -8.070  1.00 94.94           H  
ATOM   4834 HG23 ILE A 305       2.515  13.168  -9.433  1.00 94.94           H  
ATOM   4835  CD1 ILE A 305       0.127  13.133 -10.984  1.00 94.94           C  
ATOM   4836 HD11 ILE A 305      -0.040  14.159 -11.313  1.00 94.94           H  
ATOM   4837 HD12 ILE A 305       1.171  12.874 -11.155  1.00 94.94           H  
ATOM   4838 HD13 ILE A 305      -0.504  12.470 -11.576  1.00 94.94           H  
ATOM   4839  N   GLU A 306       1.030  15.747  -6.022  1.00 94.13           N  
ATOM   4840  H   GLU A 306       0.581  16.304  -6.734  1.00 94.13           H  
ATOM   4841  CA  GLU A 306       1.849  16.447  -5.024  1.00 94.13           C  
ATOM   4842  HA  GLU A 306       2.860  16.038  -5.040  1.00 94.13           H  
ATOM   4843  C   GLU A 306       1.325  16.225  -3.610  1.00 94.13           C  
ATOM   4844  CB  GLU A 306       1.942  17.950  -5.327  1.00 94.13           C  
ATOM   4845  HB2 GLU A 306       0.947  18.379  -5.439  1.00 94.13           H  
ATOM   4846  HB3 GLU A 306       2.444  18.436  -4.491  1.00 94.13           H  
ATOM   4847  O   GLU A 306       2.071  15.752  -2.761  1.00 94.13           O  
ATOM   4848  CG  GLU A 306       2.758  18.181  -6.598  1.00 94.13           C  
ATOM   4849  HG2 GLU A 306       3.633  17.532  -6.569  1.00 94.13           H  
ATOM   4850  HG3 GLU A 306       2.141  17.905  -7.453  1.00 94.13           H  
ATOM   4851  CD  GLU A 306       3.243  19.621  -6.748  1.00 94.13           C  
ATOM   4852  OE1 GLU A 306       2.799  20.281  -7.711  1.00 94.13           O  
ATOM   4853  OE2 GLU A 306       4.122  20.013  -5.938  1.00 94.13           O  
ATOM   4854  N   GLN A 307       0.027  16.442  -3.382  1.00 93.77           N  
ATOM   4855  H   GLN A 307      -0.534  16.816  -4.134  1.00 93.77           H  
ATOM   4856  CA  GLN A 307      -0.596  16.261  -2.065  1.00 93.77           C  
ATOM   4857  HA  GLN A 307      -0.134  16.944  -1.352  1.00 93.77           H  
ATOM   4858  C   GLN A 307      -0.405  14.843  -1.506  1.00 93.77           C  
ATOM   4859  CB  GLN A 307      -2.091  16.583  -2.185  1.00 93.77           C  
ATOM   4860  HB2 GLN A 307      -2.608  16.215  -1.299  1.00 93.77           H  
ATOM   4861  HB3 GLN A 307      -2.505  16.079  -3.058  1.00 93.77           H  
ATOM   4862  O   GLN A 307      -0.099  14.666  -0.328  1.00 93.77           O  
ATOM   4863  CG  GLN A 307      -2.339  18.092  -2.286  1.00 93.77           C  
ATOM   4864  HG2 GLN A 307      -1.819  18.508  -3.149  1.00 93.77           H  
ATOM   4865  HG3 GLN A 307      -1.926  18.565  -1.394  1.00 93.77           H  
ATOM   4866  CD  GLN A 307      -3.818  18.451  -2.387  1.00 93.77           C  
ATOM   4867  NE2 GLN A 307      -4.191  19.639  -1.964  1.00 93.77           N  
ATOM   4868 HE21 GLN A 307      -5.188  19.780  -1.876  1.00 93.77           H  
ATOM   4869 HE22 GLN A 307      -3.512  20.215  -1.488  1.00 93.77           H  
ATOM   4870  OE1 GLN A 307      -4.674  17.709  -2.847  1.00 93.77           O  
ATOM   4871  N   ILE A 308      -0.541  13.817  -2.355  1.00 94.81           N  
ATOM   4872  H   ILE A 308      -0.791  14.013  -3.314  1.00 94.81           H  
ATOM   4873  CA  ILE A 308      -0.276  12.433  -1.946  1.00 94.81           C  
ATOM   4874  HA  ILE A 308      -0.827  12.226  -1.029  1.00 94.81           H  
ATOM   4875  C   ILE A 308       1.206  12.238  -1.629  1.00 94.81           C  
ATOM   4876  CB  ILE A 308      -0.731  11.439  -3.031  1.00 94.81           C  
ATOM   4877  HB  ILE A 308      -0.305  11.746  -3.986  1.00 94.81           H  
ATOM   4878  O   ILE A 308       1.527  11.592  -0.633  1.00 94.81           O  
ATOM   4879  CG1 ILE A 308      -2.268  11.433  -3.136  1.00 94.81           C  
ATOM   4880 HG12 ILE A 308      -2.637  12.459  -3.153  1.00 94.81           H  
ATOM   4881 HG13 ILE A 308      -2.690  10.959  -2.250  1.00 94.81           H  
ATOM   4882  CG2 ILE A 308      -0.256  10.007  -2.717  1.00 94.81           C  
ATOM   4883 HG21 ILE A 308       0.831   9.953  -2.656  1.00 94.81           H  
ATOM   4884 HG22 ILE A 308      -0.561   9.329  -3.514  1.00 94.81           H  
ATOM   4885 HG23 ILE A 308      -0.672   9.678  -1.765  1.00 94.81           H  
ATOM   4886  CD1 ILE A 308      -2.783  10.726  -4.395  1.00 94.81           C  
ATOM   4887 HD11 ILE A 308      -2.321  11.155  -5.284  1.00 94.81           H  
ATOM   4888 HD12 ILE A 308      -3.862  10.867  -4.449  1.00 94.81           H  
ATOM   4889 HD13 ILE A 308      -2.581   9.655  -4.351  1.00 94.81           H  
ATOM   4890  N   LYS A 309       2.112  12.743  -2.478  1.00 95.25           N  
ATOM   4891  H   LYS A 309       1.794  13.320  -3.243  1.00 95.25           H  
ATOM   4892  CA  LYS A 309       3.555  12.551  -2.290  1.00 95.25           C  
ATOM   4893  HA  LYS A 309       3.726  11.484  -2.144  1.00 95.25           H  
ATOM   4894  C   LYS A 309       4.057  13.233  -1.024  1.00 95.25           C  
ATOM   4895  CB  LYS A 309       4.333  13.056  -3.519  1.00 95.25           C  
ATOM   4896  HB2 LYS A 309       4.170  14.129  -3.622  1.00 95.25           H  
ATOM   4897  HB3 LYS A 309       3.954  12.573  -4.419  1.00 95.25           H  
ATOM   4898  O   LYS A 309       4.900  12.648  -0.351  1.00 95.25           O  
ATOM   4899  CG  LYS A 309       5.848  12.801  -3.413  1.00 95.25           C  
ATOM   4900  HG2 LYS A 309       6.235  13.231  -2.490  1.00 95.25           H  
ATOM   4901  HG3 LYS A 309       6.346  13.318  -4.234  1.00 95.25           H  
ATOM   4902  CD  LYS A 309       6.205  11.307  -3.500  1.00 95.25           C  
ATOM   4903  HD2 LYS A 309       5.423  10.674  -3.078  1.00 95.25           H  
ATOM   4904  HD3 LYS A 309       6.298  11.048  -4.554  1.00 95.25           H  
ATOM   4905  CE  LYS A 309       7.528  10.998  -2.805  1.00 95.25           C  
ATOM   4906  HE2 LYS A 309       8.167  11.881  -2.836  1.00 95.25           H  
ATOM   4907  HE3 LYS A 309       8.032  10.186  -3.329  1.00 95.25           H  
ATOM   4908  NZ  LYS A 309       7.322  10.574  -1.410  1.00 95.25           N  
ATOM   4909  HZ1 LYS A 309       8.220  10.389  -0.986  1.00 95.25           H  
ATOM   4910  HZ2 LYS A 309       6.893  11.323  -0.887  1.00 95.25           H  
ATOM   4911  HZ3 LYS A 309       6.756   9.739  -1.349  1.00 95.25           H  
ATOM   4912  N   ASP A 310       3.532  14.413  -0.720  1.00 93.58           N  
ATOM   4913  H   ASP A 310       2.906  14.842  -1.387  1.00 93.58           H  
ATOM   4914  CA  ASP A 310       3.892  15.205   0.454  1.00 93.58           C  
ATOM   4915  HA  ASP A 310       4.978  15.232   0.543  1.00 93.58           H  
ATOM   4916  C   ASP A 310       3.349  14.578   1.756  1.00 93.58           C  
ATOM   4917  CB  ASP A 310       3.397  16.651   0.250  1.00 93.58           C  
ATOM   4918  HB2 ASP A 310       2.316  16.635   0.107  1.00 93.58           H  
ATOM   4919  HB3 ASP A 310       3.601  17.215   1.160  1.00 93.58           H  
ATOM   4920  O   ASP A 310       3.818  14.912   2.840  1.00 93.58           O  
ATOM   4921  CG  ASP A 310       4.050  17.408  -0.931  1.00 93.58           C  
ATOM   4922  OD1 ASP A 310       5.068  16.949  -1.518  1.00 93.58           O  
ATOM   4923  OD2 ASP A 310       3.543  18.494  -1.281  1.00 93.58           O  
ATOM   4924  N   GLY A 311       2.395  13.639   1.666  1.00 91.29           N  
ATOM   4925  H   GLY A 311       2.044  13.408   0.748  1.00 91.29           H  
ATOM   4926  CA  GLY A 311       1.861  12.899   2.814  1.00 91.29           C  
ATOM   4927  HA2 GLY A 311       1.386  11.986   2.455  1.00 91.29           H  
ATOM   4928  HA3 GLY A 311       2.682  12.622   3.476  1.00 91.29           H  
ATOM   4929  C   GLY A 311       0.834  13.675   3.643  1.00 91.29           C  
ATOM   4930  O   GLY A 311       0.418  13.192   4.694  1.00 91.29           O  
ATOM   4931  N   SER A 312       0.398  14.852   3.184  1.00 90.77           N  
ATOM   4932  H   SER A 312       0.757  15.182   2.299  1.00 90.77           H  
ATOM   4933  CA  SER A 312      -0.589  15.682   3.877  1.00 90.77           C  
ATOM   4934  HA  SER A 312      -1.053  15.087   4.663  1.00 90.77           H  
ATOM   4935  C   SER A 312      -1.691  16.146   2.930  1.00 90.77           C  
ATOM   4936  CB  SER A 312       0.086  16.867   4.566  1.00 90.77           C  
ATOM   4937  HB2 SER A 312       0.921  16.509   5.169  1.00 90.77           H  
ATOM   4938  HB3 SER A 312       0.463  17.562   3.816  1.00 90.77           H
[truncated: 262,368 more chars]
