# Supplementary material for: Widespread Horizontal Gene Transfer Among Animal Viruses
Source: bioRxiv. 2024 Mar 26:2024.03.25.586562. Preprint. [Version 2] doi: 10.1101/2024.03.25.586562 (PMC11071296; doi:10.1101/2024.03.25.586562)
Supplement: Supplement 7 [file media-7.zip › File7_PDB/Parvo6477_VP.pdb]

ATOM      1  N   MET A   1     -37.079 -36.071 -34.357  1.00 38.25           N  
ATOM      2  H   MET A   1     -37.197 -36.899 -34.924  1.00 38.25           H  
ATOM      3  H2  MET A   1     -37.931 -35.886 -33.847  1.00 38.25           H  
ATOM      4  H3  MET A   1     -36.342 -36.221 -33.684  1.00 38.25           H  
ATOM      5  CA  MET A   1     -36.769 -34.892 -35.198  1.00 38.25           C  
ATOM      6  HA  MET A   1     -35.798 -35.018 -35.675  1.00 38.25           H  
ATOM      7  C   MET A   1     -36.685 -33.719 -34.240  1.00 38.25           C  
ATOM      8  CB  MET A   1     -37.837 -34.680 -36.284  1.00 38.25           C  
ATOM      9  HB2 MET A   1     -38.817 -34.573 -35.820  1.00 38.25           H  
ATOM     10  HB3 MET A   1     -37.610 -33.767 -36.835  1.00 38.25           H  
ATOM     11  O   MET A   1     -37.636 -33.534 -33.493  1.00 38.25           O  
ATOM     12  CG  MET A   1     -37.871 -35.859 -37.269  1.00 38.25           C  
ATOM     13  HG2 MET A   1     -36.905 -35.932 -37.768  1.00 38.25           H  
ATOM     14  HG3 MET A   1     -38.047 -36.784 -36.720  1.00 38.25           H  
ATOM     15  SD  MET A   1     -39.158 -35.723 -38.531  1.00 38.25           S  
ATOM     16  CE  MET A   1     -38.946 -37.310 -39.387  1.00 38.25           C  
ATOM     17  HE1 MET A   1     -39.116 -38.132 -38.692  1.00 38.25           H  
ATOM     18  HE2 MET A   1     -39.667 -37.378 -40.202  1.00 38.25           H  
ATOM     19  HE3 MET A   1     -37.939 -37.377 -39.797  1.00 38.25           H  
ATOM     20  N   SER A   2     -35.512 -33.097 -34.109  1.00 47.21           N  
ATOM     21  H   SER A   2     -34.778 -33.202 -34.795  1.00 47.21           H  
ATOM     22  CA  SER A   2     -35.090 -32.462 -32.851  1.00 47.21           C  
ATOM     23  HA  SER A   2     -35.704 -32.849 -32.038  1.00 47.21           H  
ATOM     24  C   SER A   2     -35.259 -30.936 -32.812  1.00 47.21           C  
ATOM     25  CB  SER A   2     -33.648 -32.889 -32.533  1.00 47.21           C  
ATOM     26  HB2 SER A   2     -33.570 -33.976 -32.545  1.00 47.21           H  
ATOM     27  HB3 SER A   2     -33.373 -32.546 -31.536  1.00 47.21           H  
ATOM     28  O   SER A   2     -35.801 -30.316 -33.731  1.00 47.21           O  
ATOM     29  OG  SER A   2     -32.751 -32.346 -33.472  1.00 47.21           O  
ATOM     30  HG  SER A   2     -31.920 -32.278 -32.996  1.00 47.21           H  
ATOM     31  N   HIS A   3     -34.809 -30.339 -31.704  1.00 44.56           N  
ATOM     32  H   HIS A   3     -34.328 -30.918 -31.032  1.00 44.56           H  
ATOM     33  CA  HIS A   3     -34.999 -28.935 -31.324  1.00 44.56           C  
ATOM     34  HA  HIS A   3     -36.067 -28.760 -31.192  1.00 44.56           H  
ATOM     35  C   HIS A   3     -34.511 -27.921 -32.374  1.00 44.56           C  
ATOM     36  CB  HIS A   3     -34.307 -28.722 -29.967  1.00 44.56           C  
ATOM     37  HB2 HIS A   3     -33.238 -28.908 -30.069  1.00 44.56           H  
ATOM     38  HB3 HIS A   3     -34.436 -27.685 -29.658  1.00 44.56           H  
ATOM     39  O   HIS A   3     -35.046 -26.814 -32.437  1.00 44.56           O  
ATOM     40  CG  HIS A   3     -34.867 -29.621 -28.888  1.00 44.56           C  
ATOM     41  CD2 HIS A   3     -34.353 -30.821 -28.465  1.00 44.56           C  
ATOM     42  HD2 HIS A   3     -33.437 -31.280 -28.806  1.00 44.56           H  
ATOM     43  ND1 HIS A   3     -36.048 -29.425 -28.209  1.00 44.56           N  
ATOM     44  HD1 HIS A   3     -36.646 -28.614 -28.278  1.00 44.56           H  
ATOM     45  CE1 HIS A   3     -36.251 -30.484 -27.407  1.00 44.56           C  
ATOM     46  HE1 HIS A   3     -37.096 -30.617 -26.747  1.00 44.56           H  
ATOM     47  NE2 HIS A   3     -35.246 -31.361 -27.534  1.00 44.56           N  
ATOM     48  N   LEU A   4     -33.586 -28.326 -33.252  1.00 46.37           N  
ATOM     49  H   LEU A   4     -33.192 -29.246 -33.117  1.00 46.37           H  
ATOM     50  CA  LEU A   4     -33.157 -27.585 -34.443  1.00 46.37           C  
ATOM     51  HA  LEU A   4     -32.609 -26.697 -34.129  1.00 46.37           H  
ATOM     52  C   LEU A   4     -34.328 -27.096 -35.316  1.00 46.37           C  
ATOM     53  CB  LEU A   4     -32.222 -28.504 -35.255  1.00 46.37           C  
ATOM     54  HB2 LEU A   4     -32.615 -29.520 -35.231  1.00 46.37           H  
ATOM     55  HB3 LEU A   4     -32.212 -28.187 -36.298  1.00 46.37           H  
ATOM     56  O   LEU A   4     -34.313 -25.945 -35.746  1.00 46.37           O  
ATOM     57  CG  LEU A   4     -30.775 -28.492 -34.725  1.00 46.37           C  
ATOM     58  HG  LEU A   4     -30.783 -28.437 -33.637  1.00 46.37           H  
ATOM     59  CD1 LEU A   4     -30.037 -29.764 -35.132  1.00 46.37           C  
ATOM     60 HD11 LEU A   4     -30.528 -30.629 -34.686  1.00 46.37           H  
ATOM     61 HD12 LEU A   4     -30.026 -29.866 -36.217  1.00 46.37           H  
ATOM     62 HD13 LEU A   4     -29.014 -29.728 -34.757  1.00 46.37           H  
ATOM     63  CD2 LEU A   4     -30.010 -27.290 -35.285  1.00 46.37           C  
ATOM     64 HD21 LEU A   4     -29.955 -27.347 -36.372  1.00 46.37           H  
ATOM     65 HD22 LEU A   4     -28.999 -27.282 -34.877  1.00 46.37           H  
ATOM     66 HD23 LEU A   4     -30.504 -26.363 -34.996  1.00 46.37           H  
ATOM     67  N   ASN A   5     -35.373 -27.906 -35.528  1.00 52.01           N  
ATOM     68  H   ASN A   5     -35.362 -28.832 -35.123  1.00 52.01           H  
ATOM     69  CA  ASN A   5     -36.534 -27.485 -36.326  1.00 52.01           C  
ATOM     70  HA  ASN A   5     -36.178 -27.059 -37.264  1.00 52.01           H  
ATOM     71  C   ASN A   5     -37.348 -26.378 -35.634  1.00 52.01           C  
ATOM     72  CB  ASN A   5     -37.429 -28.696 -36.650  1.00 52.01           C  
ATOM     73  HB2 ASN A   5     -37.538 -29.329 -35.769  1.00 52.01           H  
ATOM     74  HB3 ASN A   5     -38.420 -28.330 -36.921  1.00 52.01           H  
ATOM     75  O   ASN A   5     -37.848 -25.471 -36.300  1.00 52.01           O  
ATOM     76  CG  ASN A   5     -36.937 -29.536 -37.816  1.00 52.01           C  
ATOM     77  ND2 ASN A   5     -37.722 -30.493 -38.251  1.00 52.01           N  
ATOM     78 HD21 ASN A   5     -37.406 -30.966 -39.086  1.00 52.01           H  
ATOM     79 HD22 ASN A   5     -38.650 -30.602 -37.868  1.00 52.01           H  
ATOM     80  OD1 ASN A   5     -35.867 -29.355 -38.367  1.00 52.01           O  
ATOM     81  N   ASN A   6     -37.450 -26.415 -34.302  1.00 55.42           N  
ATOM     82  H   ASN A   6     -36.971 -27.152 -33.804  1.00 55.42           H  
ATOM     83  CA  ASN A   6     -38.164 -25.392 -33.535  1.00 55.42           C  
ATOM     84  HA  ASN A   6     -39.103 -25.166 -34.039  1.00 55.42           H  
ATOM     85  C   ASN A   6     -37.364 -24.083 -33.490  1.00 55.42           C  
ATOM     86  CB  ASN A   6     -38.491 -25.922 -32.127  1.00 55.42           C  
ATOM     87  HB2 ASN A   6     -37.583 -26.285 -31.646  1.00 55.42           H  
ATOM     88  HB3 ASN A   6     -38.883 -25.098 -31.531  1.00 55.42           H  
ATOM     89  O   ASN A   6     -37.944 -23.012 -33.654  1.00 55.42           O  
ATOM     90  CG  ASN A   6     -39.534 -27.030 -32.120  1.00 55.42           C  
ATOM     91  ND2 ASN A   6     -39.872 -27.539 -30.960  1.00 55.42           N  
ATOM     92 HD21 ASN A   6     -39.518 -27.142 -30.101  1.00 55.42           H  
ATOM     93 HD22 ASN A   6     -40.594 -28.244 -30.988  1.00 55.42           H  
ATOM     94  OD1 ASN A   6     -40.058 -27.461 -33.130  1.00 55.42           O  
ATOM     95  N   LEU A   7     -36.035 -24.164 -33.353  1.00 55.93           N  
ATOM     96  H   LEU A   7     -35.621 -25.073 -33.203  1.00 55.93           H  
ATOM     97  CA  LEU A   7     -35.143 -23.006 -33.454  1.00 55.93           C  
ATOM     98  HA  LEU A   7     -35.488 -22.253 -32.744  1.00 55.93           H  
ATOM     99  C   LEU A   7     -35.200 -22.375 -34.858  1.00 55.93           C  
ATOM    100  CB  LEU A   7     -33.721 -23.447 -33.059  1.00 55.93           C  
ATOM    101  HB2 LEU A   7     -33.379 -24.196 -33.774  1.00 55.93           H  
ATOM    102  HB3 LEU A   7     -33.761 -23.918 -32.077  1.00 55.93           H  
ATOM    103  O   LEU A   7     -35.343 -21.161 -34.976  1.00 55.93           O  
ATOM    104  CG  LEU A   7     -32.687 -22.305 -33.014  1.00 55.93           C  
ATOM    105  HG  LEU A   7     -32.634 -21.824 -33.990  1.00 55.93           H  
ATOM    106  CD1 LEU A   7     -33.026 -21.252 -31.956  1.00 55.93           C  
ATOM    107 HD11 LEU A   7     -32.219 -20.522 -31.899  1.00 55.93           H  
ATOM    108 HD12 LEU A   7     -33.940 -20.724 -32.227  1.00 55.93           H  
ATOM    109 HD13 LEU A   7     -33.146 -21.720 -30.979  1.00 55.93           H  
ATOM    110  CD2 LEU A   7     -31.309 -22.882 -32.690  1.00 55.93           C  
ATOM    111 HD21 LEU A   7     -31.320 -23.358 -31.709  1.00 55.93           H  
ATOM    112 HD22 LEU A   7     -30.568 -22.083 -32.691  1.00 55.93           H  
ATOM    113 HD23 LEU A   7     -31.027 -23.616 -33.445  1.00 55.93           H  
ATOM    114  N   HIS A   8     -35.187 -23.190 -35.919  1.00 55.98           N  
ATOM    115  H   HIS A   8     -35.017 -24.174 -35.765  1.00 55.98           H  
ATOM    116  CA  HIS A   8     -35.369 -22.735 -37.302  1.00 55.98           C  
ATOM    117  HA  HIS A   8     -34.574 -22.030 -37.546  1.00 55.98           H  
ATOM    118  C   HIS A   8     -36.709 -22.003 -37.495  1.00 55.98           C  
ATOM    119  CB  HIS A   8     -35.248 -23.946 -38.242  1.00 55.98           C  
ATOM    120  HB2 HIS A   8     -35.990 -24.696 -37.965  1.00 55.98           H  
ATOM    121  HB3 HIS A   8     -34.262 -24.393 -38.112  1.00 55.98           H  
ATOM    122  O   HIS A   8     -36.741 -20.920 -38.080  1.00 55.98           O  
ATOM    123  CG  HIS A   8     -35.432 -23.618 -39.704  1.00 55.98           C  
ATOM    124  CD2 HIS A   8     -36.612 -23.568 -40.399  1.00 55.98           C  
ATOM    125  HD2 HIS A   8     -37.592 -23.765 -39.990  1.00 55.98           H  
ATOM    126  ND1 HIS A   8     -34.434 -23.307 -40.592  1.00 55.98           N  
ATOM    127  HD1 HIS A   8     -33.458 -23.185 -40.365  1.00 55.98           H  
ATOM    128  CE1 HIS A   8     -34.995 -23.065 -41.788  1.00 55.98           C  
ATOM    129  HE1 HIS A   8     -34.457 -22.756 -42.672  1.00 55.98           H  
ATOM    130  NE2 HIS A   8     -36.330 -23.198 -41.722  1.00 55.98           N  
ATOM    131  N   HIS A   9     -37.812 -22.548 -36.967  1.00 60.37           N  
ATOM    132  H   HIS A   9     -37.741 -23.450 -36.519  1.00 60.37           H  
ATOM    133  CA  HIS A   9     -39.123 -21.892 -37.019  1.00 60.37           C  
ATOM    134  HA  HIS A   9     -39.317 -21.608 -38.053  1.00 60.37           H  
ATOM    135  C   HIS A   9     -39.185 -20.586 -36.209  1.00 60.37           C  
ATOM    136  CB  HIS A   9     -40.226 -22.870 -36.585  1.00 60.37           C  
ATOM    137  HB2 HIS A   9     -39.826 -23.617 -35.899  1.00 60.37           H  
ATOM    138  HB3 HIS A   9     -41.000 -22.321 -36.048  1.00 60.37           H  
ATOM    139  O   HIS A   9     -39.789 -19.626 -36.685  1.00 60.37           O  
ATOM    140  CG  HIS A   9     -40.885 -23.548 -37.758  1.00 60.37           C  
ATOM    141  CD2 HIS A   9     -40.545 -24.748 -38.321  1.00 60.37           C  
ATOM    142  HD2 HIS A   9     -39.745 -25.398 -37.996  1.00 60.37           H  
ATOM    143  ND1 HIS A   9     -41.948 -23.049 -38.477  1.00 60.37           N  
ATOM    144  HD1 HIS A   9     -42.458 -22.203 -38.267  1.00 60.37           H  
ATOM    145  CE1 HIS A   9     -42.249 -23.933 -39.443  1.00 60.37           C  
ATOM    146  HE1 HIS A   9     -43.062 -23.834 -40.147  1.00 60.37           H  
ATOM    147  NE2 HIS A   9     -41.410 -24.978 -39.398  1.00 60.37           N  
ATOM    148  N   PHE A  10     -38.545 -20.518 -35.037  1.00 61.14           N  
ATOM    149  H   PHE A  10     -38.104 -21.352 -34.678  1.00 61.14           H  
ATOM    150  CA  PHE A  10     -38.467 -19.298 -34.223  1.00 61.14           C  
ATOM    151  HA  PHE A  10     -39.473 -18.906 -34.072  1.00 61.14           H  
ATOM    152  C   PHE A  10     -37.657 -18.195 -34.923  1.00 61.14           C  
ATOM    153  CB  PHE A  10     -37.879 -19.653 -32.849  1.00 61.14           C  
ATOM    154  HB2 PHE A  10     -38.500 -20.422 -32.391  1.00 61.14           H  
ATOM    155  HB3 PHE A  10     -36.885 -20.081 -32.985  1.00 61.14           H  
ATOM    156  O   PHE A  10     -38.119 -17.066 -35.055  1.00 61.14           O  
ATOM    157  CG  PHE A  10     -37.775 -18.484 -31.884  1.00 61.14           C  
ATOM    158  CD1 PHE A  10     -36.579 -17.743 -31.795  1.00 61.14           C  
ATOM    159  HD1 PHE A  10     -35.737 -17.991 -32.424  1.00 61.14           H  
ATOM    160  CD2 PHE A  10     -38.865 -18.147 -31.057  1.00 61.14           C  
ATOM    161  HD2 PHE A  10     -39.784 -18.712 -31.110  1.00 61.14           H  
ATOM    162  CE1 PHE A  10     -36.473 -16.681 -30.877  1.00 61.14           C  
ATOM    163  HE1 PHE A  10     -35.552 -16.122 -30.796  1.00 61.14           H  
ATOM    164  CE2 PHE A  10     -38.756 -17.087 -30.137  1.00 61.14           C  
ATOM    165  HE2 PHE A  10     -39.581 -16.844 -29.484  1.00 61.14           H  
ATOM    166  CZ  PHE A  10     -37.557 -16.360 -30.042  1.00 61.14           C  
ATOM    167  HZ  PHE A  10     -37.468 -15.567 -29.315  1.00 61.14           H  
ATOM    168  N   LEU A  11     -36.482 -18.520 -35.469  1.00 56.68           N  
ATOM    169  H   LEU A  11     -36.130 -19.458 -35.337  1.00 56.68           H  
ATOM    170  CA  LEU A  11     -35.675 -17.563 -36.237  1.00 56.68           C  
ATOM    171  HA  LEU A  11     -35.490 -16.682 -35.623  1.00 56.68           H  
ATOM    172  C   LEU A  11     -36.423 -17.065 -37.488  1.00 56.68           C  
ATOM    173  CB  LEU A  11     -34.331 -18.226 -36.592  1.00 56.68           C  
ATOM    174  HB2 LEU A  11     -33.806 -17.602 -37.315  1.00 56.68           H  
ATOM    175  HB3 LEU A  11     -34.534 -19.184 -37.073  1.00 56.68           H  
ATOM    176  O   LEU A  11     -36.373 -15.878 -37.817  1.00 56.68           O  
ATOM    177  CG  LEU A  11     -33.404 -18.459 -35.380  1.00 56.68           C  
ATOM    178  HG  LEU A  11     -33.935 -19.014 -34.607  1.00 56.68           H  
ATOM    179  CD1 LEU A  11     -32.195 -19.285 -35.817  1.00 56.68           C  
ATOM    180 HD11 LEU A  11     -31.624 -18.745 -36.572  1.00 56.68           H  
ATOM    181 HD12 LEU A  11     -32.528 -20.240 -36.223  1.00 56.68           H  
ATOM    182 HD13 LEU A  11     -31.552 -19.477 -34.957  1.00 56.68           H  
ATOM    183  CD2 LEU A  11     -32.895 -17.154 -34.763  1.00 56.68           C  
ATOM    184 HD21 LEU A  11     -32.391 -16.550 -35.518  1.00 56.68           H  
ATOM    185 HD22 LEU A  11     -32.179 -17.374 -33.971  1.00 56.68           H  
ATOM    186 HD23 LEU A  11     -33.718 -16.586 -34.331  1.00 56.68           H  
ATOM    187  N   LYS A  12     -37.186 -17.947 -38.146  1.00 60.54           N  
ATOM    188  H   LYS A  12     -37.152 -18.911 -37.848  1.00 60.54           H  
ATOM    189  CA  LYS A  12     -38.041 -17.592 -39.286  1.00 60.54           C  
ATOM    190  HA  LYS A  12     -37.438 -17.015 -39.988  1.00 60.54           H  
ATOM    191  C   LYS A  12     -39.220 -16.693 -38.890  1.00 60.54           C  
ATOM    192  CB  LYS A  12     -38.495 -18.885 -39.979  1.00 60.54           C  
ATOM    193  HB2 LYS A  12     -39.261 -19.377 -39.380  1.00 60.54           H  
ATOM    194  HB3 LYS A  12     -37.637 -19.554 -40.051  1.00 60.54           H  
ATOM    195  O   LYS A  12     -39.546 -15.779 -39.644  1.00 60.54           O  
ATOM    196  CG  LYS A  12     -39.017 -18.640 -41.399  1.00 60.54           C  
ATOM    197  HG2 LYS A  12     -39.960 -18.094 -41.360  1.00 60.54           H  
ATOM    198  HG3 LYS A  12     -38.285 -18.051 -41.952  1.00 60.54           H  
ATOM    199  CD  LYS A  12     -39.219 -19.983 -42.110  1.00 60.54           C  
ATOM    200  HD2 LYS A  12     -38.286 -20.546 -42.064  1.00 60.54           H  
ATOM    201  HD3 LYS A  12     -39.998 -20.550 -41.602  1.00 60.54           H  
ATOM    202  CE  LYS A  12     -39.598 -19.760 -43.575  1.00 60.54           C  
ATOM    203  HE2 LYS A  12     -38.867 -19.082 -44.017  1.00 60.54           H  
ATOM    204  HE3 LYS A  12     -40.574 -19.276 -43.620  1.00 60.54           H  
ATOM    205  NZ  LYS A  12     -39.608 -21.043 -44.318  1.00 60.54           N  
ATOM    206  HZ1 LYS A  12     -39.814 -20.890 -45.295  1.00 60.54           H  
ATOM    207  HZ2 LYS A  12     -40.289 -21.679 -43.927  1.00 60.54           H  
ATOM    208  HZ3 LYS A  12     -38.700 -21.482 -44.252  1.00 60.54           H  
ATOM    209  N   SER A  13     -39.837 -16.895 -37.720  1.00 61.07           N  
ATOM    210  H   SER A  13     -39.533 -17.654 -37.128  1.00 61.07           H  
ATOM    211  CA  SER A  13     -40.936 -16.037 -37.239  1.00 61.07           C  
ATOM    212  HA  SER A  13     -41.615 -15.870 -38.075  1.00 61.07           H  
ATOM    213  C   SER A  13     -40.466 -14.648 -36.790  1.00 61.07           C  
ATOM    214  CB  SER A  13     -41.756 -16.721 -36.138  1.00 61.07           C  
ATOM    215  HB2 SER A  13     -42.029 -17.725 -36.461  1.00 61.07           H  
ATOM    216  HB3 SER A  13     -42.669 -16.147 -35.978  1.00 61.07           H  
ATOM    217  O   SER A  13     -41.233 -13.694 -36.889  1.00 61.07           O  
ATOM    218  OG  SER A  13     -41.049 -16.792 -34.920  1.00 61.07           O  
ATOM    219  HG  SER A  13     -41.625 -17.147 -34.239  1.00 61.07           H  
ATOM    220  N   LYS A  14     -39.193 -14.502 -36.396  1.00 54.85           N  
ATOM    221  H   LYS A  14     -38.665 -15.346 -36.223  1.00 54.85           H  
ATOM    222  CA  LYS A  14     -38.530 -13.204 -36.166  1.00 54.85           C  
ATOM    223  HA  LYS A  14     -39.279 -12.503 -35.796  1.00 54.85           H  
ATOM    224  C   LYS A  14     -37.989 -12.540 -37.453  1.00 54.85           C  
ATOM    225  CB  LYS A  14     -37.449 -13.346 -35.074  1.00 54.85           C  
ATOM    226  HB2 LYS A  14     -36.669 -14.009 -35.451  1.00 54.85           H  
ATOM    227  HB3 LYS A  14     -36.993 -12.372 -34.899  1.00 54.85           H  
ATOM    228  O   LYS A  14     -37.329 -11.511 -37.372  1.00 54.85           O  
ATOM    229  CG  LYS A  14     -37.931 -13.900 -33.717  1.00 54.85           C  
ATOM    230  HG2 LYS A  14     -37.052 -14.032 -33.086  1.00 54.85           H  
ATOM    231  HG3 LYS A  14     -38.381 -14.882 -33.859  1.00 54.85           H  
ATOM    232  CD  LYS A  14     -38.936 -13.015 -32.962  1.00 54.85           C  
ATOM    233  HD2 LYS A  14     -39.856 -12.924 -33.540  1.00 54.85           H  
ATOM    234  HD3 LYS A  14     -38.499 -12.027 -32.810  1.00 54.85           H  
ATOM    235  CE  LYS A  14     -39.233 -13.671 -31.604  1.00 54.85           C  
ATOM    236  HE2 LYS A  14     -39.699 -14.642 -31.773  1.00 54.85           H  
ATOM    237  HE3 LYS A  14     -38.289 -13.855 -31.091  1.00 54.85           H  
ATOM    238  NZ  LYS A  14     -40.098 -12.838 -30.738  1.00 54.85           N  
ATOM    239  HZ1 LYS A  14     -39.655 -11.966 -30.488  1.00 54.85           H  
ATOM    240  HZ2 LYS A  14     -40.245 -13.312 -29.858  1.00 54.85           H  
ATOM    241  HZ3 LYS A  14     -41.012 -12.676 -31.137  1.00 54.85           H  
ATOM    242  N   GLY A  15     -38.287 -13.087 -38.640  1.00 50.18           N  
ATOM    243  H   GLY A  15     -38.821 -13.944 -38.635  1.00 50.18           H  
ATOM    244  CA  GLY A  15     -38.080 -12.425 -39.940  1.00 50.18           C  
ATOM    245  HA2 GLY A  15     -38.008 -11.349 -39.787  1.00 50.18           H  
ATOM    246  HA3 GLY A  15     -38.962 -12.611 -40.553  1.00 50.18           H  
ATOM    247  C   GLY A  15     -36.856 -12.858 -40.761  1.00 50.18           C  
ATOM    248  O   GLY A  15     -36.655 -12.336 -41.861  1.00 50.18           O  
ATOM    249  N   LEU A  16     -36.045 -13.814 -40.291  1.00 49.00           N  
ATOM    250  H   LEU A  16     -36.260 -14.241 -39.401  1.00 49.00           H  
ATOM    251  CA  LEU A  16     -34.868 -14.291 -41.033  1.00 49.00           C  
ATOM    252  HA  LEU A  16     -34.358 -13.419 -41.441  1.00 49.00           H  
ATOM    253  C   LEU A  16     -35.274 -15.178 -42.225  1.00 49.00           C  
ATOM    254  CB  LEU A  16     -33.895 -15.003 -40.077  1.00 49.00           C  
ATOM    255  HB2 LEU A  16     -33.138 -15.531 -40.658  1.00 49.00           H  
ATOM    256  HB3 LEU A  16     -34.449 -15.753 -39.512  1.00 49.00           H  
ATOM    257  O   LEU A  16     -35.981 -16.175 -42.072  1.00 49.00           O  
ATOM    258  CG  LEU A  16     -33.185 -14.037 -39.105  1.00 49.00           C  
ATOM    259  HG  LEU A  16     -33.904 -13.326 -38.697  1.00 49.00           H  
ATOM    260  CD1 LEU A  16     -32.577 -14.813 -37.940  1.00 49.00           C  
ATOM    261 HD11 LEU A  16     -31.882 -15.569 -38.304  1.00 49.00           H  
ATOM    262 HD12 LEU A  16     -33.378 -15.287 -37.372  1.00 49.00           H  
ATOM    263 HD13 LEU A  16     -32.049 -14.130 -37.275  1.00 49.00           H  
ATOM    264  CD2 LEU A  16     -32.062 -13.266 -39.805  1.00 49.00           C  
ATOM    265 HD21 LEU A  16     -31.565 -12.617 -39.084  1.00 49.00           H  
ATOM    266 HD22 LEU A  16     -31.329 -13.959 -40.219  1.00 49.00           H  
ATOM    267 HD23 LEU A  16     -32.467 -12.639 -40.599  1.00 49.00           H  
ATOM    268  N   LYS A  17     -34.815 -14.816 -43.433  1.00 48.48           N  
ATOM    269  H   LYS A  17     -34.240 -13.986 -43.474  1.00 48.48           H  
ATOM    270  CA  LYS A  17     -35.335 -15.378 -44.695  1.00 48.48           C  
ATOM    271  HA  LYS A  17     -36.411 -15.505 -44.574  1.00 48.48           H  
ATOM    272  C   LYS A  17     -34.840 -16.792 -45.044  1.00 48.48           C  
ATOM    273  CB  LYS A  17     -35.119 -14.389 -45.858  1.00 48.48           C  
ATOM    274  HB2 LYS A  17     -34.076 -14.073 -45.886  1.00 48.48           H  
ATOM    275  HB3 LYS A  17     -35.347 -14.898 -46.795  1.00 48.48           H  
ATOM    276  O   LYS A  17     -35.606 -17.520 -45.666  1.00 48.48           O  
ATOM    277  CG  LYS A  17     -36.042 -13.161 -45.740  1.00 48.48           C  
ATOM    278  HG2 LYS A  17     -35.800 -12.612 -44.830  1.00 48.48           H  
ATOM    279  HG3 LYS A  17     -37.075 -13.501 -45.675  1.00 48.48           H  
ATOM    280  CD  LYS A  17     -35.907 -12.215 -46.944  1.00 48.48           C  
ATOM    281  HD2 LYS A  17     -34.885 -11.837 -46.985  1.00 48.48           H  
ATOM    282  HD3 LYS A  17     -36.123 -12.766 -47.860  1.00 48.48           H  
ATOM    283  CE  LYS A  17     -36.893 -11.046 -46.798  1.00 48.48           C  
ATOM    284  HE2 LYS A  17     -36.702 -10.554 -45.845  1.00 48.48           H  
ATOM    285  HE3 LYS A  17     -37.905 -11.447 -46.761  1.00 48.48           H  
ATOM    286  NZ  LYS A  17     -36.767 -10.067 -47.909  1.00 48.48           N  
ATOM    287  HZ1 LYS A  17     -37.420  -9.307 -47.782  1.00 48.48           H  
ATOM    288  HZ2 LYS A  17     -36.955 -10.507 -48.798  1.00 48.48           H  
ATOM    289  HZ3 LYS A  17     -35.835  -9.677 -47.930  1.00 48.48           H  
ATOM    290  N   ASN A  18     -33.630 -17.195 -44.636  1.00 50.95           N  
ATOM    291  H   ASN A  18     -33.062 -16.543 -44.115  1.00 50.95           H  
ATOM    292  CA  ASN A  18     -33.061 -18.532 -44.910  1.00 50.95           C  
ATOM    293  HA  ASN A  18     -33.875 -19.218 -45.143  1.00 50.95           H  
ATOM    294  C   ASN A  18     -32.361 -19.157 -43.674  1.00 50.95           C  
ATOM    295  CB  ASN A  18     -32.135 -18.445 -46.154  1.00 50.95           C  
ATOM    296  HB2 ASN A  18     -31.270 -19.097 -46.034  1.00 50.95           H  
ATOM    297  HB3 ASN A  18     -31.746 -17.433 -46.266  1.00 50.95           H  
ATOM    298  O   ASN A  18     -31.146 -19.332 -43.664  1.00 50.95           O  
ATOM    299  CG  ASN A  18     -32.778 -18.890 -47.456  1.00 50.95           C  
ATOM    300  ND2 ASN A  18     -32.112 -18.663 -48.563  1.00 50.95           N  
ATOM    301 HD21 ASN A  18     -31.183 -18.269 -48.522  1.00 50.95           H  
ATOM    302 HD22 ASN A  18     -32.518 -19.022 -49.415  1.00 50.95           H  
ATOM    303  OD1 ASN A  18     -33.846 -19.476 -47.511  1.00 50.95           O  
ATOM    304  N   PRO A  19     -33.092 -19.555 -42.614  1.00 44.19           N  
ATOM    305  CA  PRO A  19     -32.473 -20.040 -41.377  1.00 44.19           C  
ATOM    306  HA  PRO A  19     -31.594 -19.429 -41.169  1.00 44.19           H  
ATOM    307  C   PRO A  19     -31.966 -21.502 -41.436  1.00 44.19           C  
ATOM    308  CB  PRO A  19     -33.503 -19.748 -40.274  1.00 44.19           C  
ATOM    309  HB2 PRO A  19     -33.518 -20.500 -39.485  1.00 44.19           H  
ATOM    310  HB3 PRO A  19     -33.276 -18.777 -39.835  1.00 44.19           H  
ATOM    311  O   PRO A  19     -31.904 -22.167 -40.406  1.00 44.19           O  
ATOM    312  CG  PRO A  19     -34.855 -19.660 -40.984  1.00 44.19           C  
ATOM    313  HG2 PRO A  19     -35.430 -18.820 -40.594  1.00 44.19           H  
ATOM    314  HG3 PRO A  19     -35.416 -20.584 -40.845  1.00 44.19           H  
ATOM    315  CD  PRO A  19     -34.538 -19.450 -42.466  1.00 44.19           C  
ATOM    316  HD2 PRO A  19     -34.884 -18.458 -42.759  1.00 44.19           H  
ATOM    317  HD3 PRO A  19     -35.038 -20.209 -43.067  1.00 44.19           H  
ATOM    318  N   SER A  20     -31.667 -22.056 -42.619  1.00 42.44           N  
ATOM    319  H   SER A  20     -31.700 -21.462 -43.435  1.00 42.44           H  
ATOM    320  CA  SER A  20     -31.272 -23.471 -42.820  1.00 42.44           C  
ATOM    321  HA  SER A  20     -31.275 -23.983 -41.858  1.00 42.44           H  
ATOM    322  C   SER A  20     -29.859 -23.666 -43.376  1.00 42.44           C  
ATOM    323  CB  SER A  20     -32.270 -24.215 -43.716  1.00 42.44           C  
ATOM    324  HB2 SER A  20     -31.800 -25.113 -44.116  1.00 42.44           H  
ATOM    325  HB3 SER A  20     -33.129 -24.523 -43.119  1.00 42.44           H  
ATOM    326  O   SER A  20     -29.205 -24.625 -42.977  1.00 42.44           O  
ATOM    327  OG  SER A  20     -32.717 -23.391 -44.779  1.00 42.44           O  
ATOM    328  HG  SER A  20     -32.976 -23.948 -45.517  1.00 42.44           H  
ATOM    329  N   SER A  21     -29.365 -22.774 -44.239  1.00 44.19           N  
ATOM    330  H   SER A  21     -29.937 -22.004 -44.556  1.00 44.19           H  
ATOM    331  CA  SER A  21     -27.934 -22.708 -44.589  1.00 44.19           C  
ATOM    332  HA  SER A  21     -27.574 -23.697 -44.871  1.00 44.19           H  
ATOM    333  C   SER A  21     -27.095 -22.224 -43.409  1.00 44.19           C  
ATOM    334  CB  SER A  21     -27.726 -21.747 -45.769  1.00 44.19           C  
ATOM    335  HB2 SER A  21     -26.665 -21.528 -45.890  1.00 44.19           H  
ATOM    336  HB3 SER A  21     -28.085 -22.232 -46.677  1.00 44.19           H  
ATOM    337  O   SER A  21     -25.956 -22.645 -43.229  1.00 44.19           O  
ATOM    338  OG  SER A  21     -28.451 -20.541 -45.588  1.00 44.19           O  
ATOM    339  HG  SER A  21     -27.911 -19.917 -45.098  1.00 44.19           H  
ATOM    340  N   ASP A  22     -27.680 -21.344 -42.598  1.00 42.17           N  
ATOM    341  H   ASP A  22     -28.576 -20.989 -42.899  1.00 42.17           H  
ATOM    342  CA  ASP A  22     -26.896 -20.467 -41.741  1.00 42.17           C  
ATOM    343  HA  ASP A  22     -25.909 -20.337 -42.185  1.00 42.17           H  
ATOM    344  C   ASP A  22     -26.664 -21.022 -40.337  1.00 42.17           C  
ATOM    345  CB  ASP A  22     -27.551 -19.075 -41.696  1.00 42.17           C  
ATOM    346  HB2 ASP A  22     -28.583 -19.179 -41.362  1.00 42.17           H  
ATOM    347  HB3 ASP A  22     -27.023 -18.466 -40.962  1.00 42.17           H  
ATOM    348  O   ASP A  22     -25.769 -20.521 -39.678  1.00 42.17           O  
ATOM    349  CG  ASP A  22     -27.526 -18.321 -43.035  1.00 42.17           C  
ATOM    350  OD1 ASP A  22     -27.081 -18.906 -44.053  1.00 42.17           O  
ATOM    351  OD2 ASP A  22     -27.994 -17.163 -43.035  1.00 42.17           O  
ATOM    352  N   VAL A  23     -27.402 -22.031 -39.845  1.00 40.93           N  
ATOM    353  H   VAL A  23     -28.086 -22.450 -40.458  1.00 40.93           H  
ATOM    354  CA  VAL A  23     -27.409 -22.385 -38.401  1.00 40.93           C  
ATOM    355  HA  VAL A  23     -27.839 -21.541 -37.863  1.00 40.93           H  
ATOM    356  C   VAL A  23     -26.003 -22.594 -37.823  1.00 40.93           C  
ATOM    357  CB  VAL A  23     -28.278 -23.624 -38.091  1.00 40.93           C  
ATOM    358  HB  VAL A  23     -27.819 -24.507 -38.535  1.00 40.93           H  
ATOM    359  O   VAL A  23     -25.692 -22.013 -36.789  1.00 40.93           O  
ATOM    360  CG1 VAL A  23     -28.418 -23.853 -36.578  1.00 40.93           C  
ATOM    361 HG11 VAL A  23     -29.064 -24.711 -36.390  1.00 40.93           H  
ATOM    362 HG12 VAL A  23     -27.446 -24.062 -36.132  1.00 40.93           H  
ATOM    363 HG13 VAL A  23     -28.845 -22.970 -36.101  1.00 40.93           H  
ATOM    364  CG2 VAL A  23     -29.694 -23.484 -38.658  1.00 40.93           C  
ATOM    365 HG21 VAL A  23     -29.661 -23.492 -39.748  1.00 40.93           H  
ATOM    366 HG22 VAL A  23     -30.144 -22.551 -38.318  1.00 40.93           H  
ATOM    367 HG23 VAL A  23     -30.315 -24.320 -38.337  1.00 40.93           H  
ATOM    368  N   SER A  24     -25.136 -23.350 -38.504  1.00 41.14           N  
ATOM    369  H   SER A  24     -25.411 -23.711 -39.406  1.00 41.14           H  
ATOM    370  CA  SER A  24     -23.750 -23.611 -38.075  1.00 41.14           C  
ATOM    371  HA  SER A  24     -23.756 -23.929 -37.032  1.00 41.14           H  
ATOM    372  C   SER A  24     -22.834 -22.383 -38.168  1.00 41.14           C  
ATOM    373  CB  SER A  24     -23.166 -24.743 -38.925  1.00 41.14           C  
ATOM    374  HB2 SER A  24     -23.676 -25.675 -38.680  1.00 41.14           H  
ATOM    375  HB3 SER A  24     -22.104 -24.854 -38.705  1.00 41.14           H  
ATOM    376  O   SER A  24     -21.913 -22.229 -37.366  1.00 41.14           O  
ATOM    377  OG  SER A  24     -23.351 -24.459 -40.301  1.00 41.14           O  
ATOM    378  HG  SER A  24     -22.894 -25.116 -40.831  1.00 41.14           H  
ATOM    379  N   VAL A  25     -23.095 -21.484 -39.121  1.00 39.87           N  
ATOM    380  H   VAL A  25     -23.885 -21.660 -39.725  1.00 39.87           H  
ATOM    381  CA  VAL A  25     -22.422 -20.182 -39.227  1.00 39.87           C  
ATOM    382  HA  VAL A  25     -21.353 -20.324 -39.070  1.00 39.87           H  
ATOM    383  C   VAL A  25     -22.931 -19.245 -38.129  1.00 39.87           C  
ATOM    384  CB  VAL A  25     -22.629 -19.565 -40.629  1.00 39.87           C  
ATOM    385  HB  VAL A  25     -23.689 -19.363 -40.784  1.00 39.87           H  
ATOM    386  O   VAL A  25     -22.150 -18.524 -37.520  1.00 39.87           O  
ATOM    387  CG1 VAL A  25     -21.865 -18.243 -40.789  1.00 39.87           C  
ATOM    388 HG11 VAL A  25     -20.802 -18.404 -40.612  1.00 39.87           H  
ATOM    389 HG12 VAL A  25     -22.011 -17.857 -41.798  1.00 39.87           H  
ATOM    390 HG13 VAL A  25     -22.243 -17.504 -40.082  1.00 39.87           H  
ATOM    391  CG2 VAL A  25     -22.153 -20.513 -41.740  1.00 39.87           C  
ATOM    392 HG21 VAL A  25     -22.281 -20.038 -42.713  1.00 39.87           H  
ATOM    393 HG22 VAL A  25     -21.102 -20.765 -41.596  1.00 39.87           H  
ATOM    394 HG23 VAL A  25     -22.747 -21.427 -41.737  1.00 39.87           H  
ATOM    395  N   TRP A  26     -24.226 -19.282 -37.822  1.00 38.49           N  
ATOM    396  H   TRP A  26     -24.802 -19.923 -38.350  1.00 38.49           H  
ATOM    397  CA  TRP A  26     -24.911 -18.381 -36.901  1.00 38.49           C  
ATOM    398  HA  TRP A  26     -24.548 -17.374 -37.104  1.00 38.49           H  
ATOM    399  C   TRP A  26     -24.568 -18.693 -35.440  1.00 38.49           C  
ATOM    400  CB  TRP A  26     -26.422 -18.413 -37.198  1.00 38.49           C  
ATOM    401  HB2 TRP A  26     -26.890 -19.208 -36.617  1.00 38.49           H  
ATOM    402  HB3 TRP A  26     -26.572 -18.658 -38.250  1.00 38.49           H  
ATOM    403  O   TRP A  26     -24.276 -17.773 -34.679  1.00 38.49           O  
ATOM    404  CG  TRP A  26     -27.165 -17.132 -36.979  1.00 38.49           C  
ATOM    405  CD1 TRP A  26     -27.292 -16.141 -37.892  1.00 38.49           C  
ATOM    406  HD1 TRP A  26     -26.860 -16.155 -38.881  1.00 38.49           H  
ATOM    407  CD2 TRP A  26     -27.927 -16.693 -35.812  1.00 38.49           C  
ATOM    408  CE2 TRP A  26     -28.472 -15.401 -36.085  1.00 38.49           C  
ATOM    409  CE3 TRP A  26     -28.212 -17.255 -34.550  1.00 38.49           C  
ATOM    410  HE3 TRP A  26     -27.803 -18.223 -34.300  1.00 38.49           H  
ATOM    411  NE1 TRP A  26     -28.036 -15.108 -37.358  1.00 38.49           N  
ATOM    412  HE1 TRP A  26     -28.197 -14.233 -37.838  1.00 38.49           H  
ATOM    413  CH2 TRP A  26     -29.523 -15.291 -33.909  1.00 38.49           C  
ATOM    414  HH2 TRP A  26     -30.114 -14.761 -33.176  1.00 38.49           H  
ATOM    415  CZ2 TRP A  26     -29.257 -14.702 -35.157  1.00 38.49           C  
ATOM    416  HZ2 TRP A  26     -29.642 -13.721 -35.392  1.00 38.49           H  
ATOM    417  CZ3 TRP A  26     -29.000 -16.562 -33.611  1.00 38.49           C  
ATOM    418  HZ3 TRP A  26     -29.188 -17.003 -32.643  1.00 38.49           H  
ATOM    419  N   THR A  27     -24.461 -19.977 -35.070  1.00 43.35           N  
ATOM    420  H   THR A  27     -24.710 -20.700 -35.729  1.00 43.35           H  
ATOM    421  CA  THR A  27     -23.963 -20.404 -33.747  1.00 43.35           C  
ATOM    422  HA  THR A  27     -24.581 -19.942 -32.977  1.00 43.35           H  
ATOM    423  C   THR A  27     -22.525 -19.966 -33.463  1.00 43.35           C  
ATOM    424  CB  THR A  27     -24.035 -21.931 -33.567  1.00 43.35           C  
ATOM    425  HB  THR A  27     -23.494 -22.208 -32.662  1.00 43.35           H  
ATOM    426  O   THR A  27     -22.172 -19.817 -32.298  1.00 43.35           O  
ATOM    427  CG2 THR A  27     -25.472 -22.430 -33.421  1.00 43.35           C  
ATOM    428 HG21 THR A  27     -25.469 -23.516 -33.325  1.00 43.35           H  
ATOM    429 HG22 THR A  27     -25.925 -21.999 -32.528  1.00 43.35           H  
ATOM    430 HG23 THR A  27     -26.065 -22.150 -34.292  1.00 43.35           H  
ATOM    431  OG1 THR A  27     -23.467 -22.616 -34.661  1.00 43.35           O  
ATOM    432  HG1 THR A  27     -22.517 -22.473 -34.668  1.00 43.35           H  
ATOM    433  N   ASN A  28     -21.704 -19.737 -34.496  1.00 39.82           N  
ATOM    434  H   ASN A  28     -22.055 -19.899 -35.429  1.00 39.82           H  
ATOM    435  CA  ASN A  28     -20.318 -19.275 -34.342  1.00 39.82           C  
ATOM    436  HA  ASN A  28     -19.984 -19.456 -33.321  1.00 39.82           H  
ATOM    437  C   ASN A  28     -20.149 -17.760 -34.565  1.00 39.82           C  
ATOM    438  CB  ASN A  28     -19.416 -20.096 -35.283  1.00 39.82           C  
ATOM    439  HB2 ASN A  28     -18.446 -19.604 -35.354  1.00 39.82           H  
ATOM    440  HB3 ASN A  28     -19.854 -20.131 -36.280  1.00 39.82           H  
ATOM    441  O   ASN A  28     -19.250 -17.163 -33.985  1.00 39.82           O  
ATOM    442  CG  ASN A  28     -19.154 -21.515 -34.799  1.00 39.82           C  
ATOM    443  ND2 ASN A  28     -18.556 -22.339 -35.624  1.00 39.82           N  
ATOM    444 HD21 ASN A  28     -18.358 -23.263 -35.267  1.00 39.82           H  
ATOM    445 HD22 ASN A  28     -18.287 -22.035 -36.549  1.00 39.82           H  
ATOM    446  OD1 ASN A  28     -19.463 -21.912 -33.688  1.00 39.82           O  
ATOM    447  N   LYS A  29     -20.993 -17.127 -35.392  1.00 36.44           N  
ATOM    448  H   LYS A  29     -21.655 -17.699 -35.896  1.00 36.44           H  
ATOM    449  CA  LYS A  29     -20.844 -15.722 -35.817  1.00 36.44           C  
ATOM    450  HA  LYS A  29     -19.841 -15.390 -35.550  1.00 36.44           H  
ATOM    451  C   LYS A  29     -21.791 -14.746 -35.106  1.00 36.44           C  
ATOM    452  CB  LYS A  29     -20.961 -15.668 -37.353  1.00 36.44           C  
ATOM    453  HB2 LYS A  29     -20.438 -16.531 -37.765  1.00 36.44           H  
ATOM    454  HB3 LYS A  29     -22.010 -15.732 -37.642  1.00 36.44           H  
ATOM    455  O   LYS A  29     -21.492 -13.559 -35.053  1.00 36.44           O  
ATOM    456  CG  LYS A  29     -20.328 -14.413 -37.970  1.00 36.44           C  
ATOM    457  HG2 LYS A  29     -19.303 -14.322 -37.612  1.00 36.44           H  
ATOM    458  HG3 LYS A  29     -20.889 -13.529 -37.666  1.00 36.44           H  
ATOM    459  CD  LYS A  29     -20.317 -14.503 -39.504  1.00 36.44           C  
ATOM    460  HD2 LYS A  29     -19.838 -15.434 -39.807  1.00 36.44           H  
ATOM    461  HD3 LYS A  29     -21.344 -14.490 -39.869  1.00 36.44           H  
ATOM    462  CE  LYS A  29     -19.537 -13.315 -40.081  1.00 36.44           C  
ATOM    463  HE2 LYS A  29     -20.013 -12.395 -39.743  1.00 36.44           H  
ATOM    464  HE3 LYS A  29     -18.528 -13.329 -39.667  1.00 36.44           H  
ATOM    465  NZ  LYS A  29     -19.483 -13.347 -41.564  1.00 36.44           N  
ATOM    466  HZ1 LYS A  29     -19.018 -14.184 -41.888  1.00 36.44           H  
ATOM    467  HZ2 LYS A  29     -20.415 -13.316 -41.950  1.00 36.44           H  
ATOM    468  HZ3 LYS A  29     -18.972 -12.546 -41.906  1.00 36.44           H  
ATOM    469  N   TYR A  30     -22.898 -15.231 -34.533  1.00 34.35           N  
ATOM    470  H   TYR A  30     -23.102 -16.214 -34.645  1.00 34.35           H  
ATOM    471  CA  TYR A  30     -23.910 -14.407 -33.851  1.00 34.35           C  
ATOM    472  HA  TYR A  30     -23.544 -13.381 -33.814  1.00 34.35           H  
ATOM    473  C   TYR A  30     -24.147 -14.772 -32.377  1.00 34.35           C  
ATOM    474  CB  TYR A  30     -25.202 -14.361 -34.677  1.00 34.35           C  
ATOM    475  HB2 TYR A  30     -25.987 -13.880 -34.093  1.00 34.35           H  
ATOM    476  HB3 TYR A  30     -25.534 -15.377 -34.893  1.00 34.35           H  
ATOM    477  O   TYR A  30     -24.911 -14.090 -31.700  1.00 34.35           O  
ATOM    478  CG  TYR A  30     -25.036 -13.582 -35.968  1.00 34.35           C  
ATOM    479  CD1 TYR A  30     -25.114 -12.177 -35.955  1.00 34.35           C  
ATOM    480  HD1 TYR A  30     -25.321 -11.657 -35.031  1.00 34.35           H  
ATOM    481  CD2 TYR A  30     -24.748 -14.252 -37.171  1.00 34.35           C  
ATOM    482  HD2 TYR A  30     -24.685 -15.330 -37.175  1.00 34.35           H  
ATOM    483  CE1 TYR A  30     -24.892 -11.443 -37.136  1.00 34.35           C  
ATOM    484  HE1 TYR A  30     -24.923 -10.364 -37.107  1.00 34.35           H  
ATOM    485  CE2 TYR A  30     -24.548 -13.529 -38.360  1.00 34.35           C  
ATOM    486  HE2 TYR A  30     -24.338 -14.039 -39.289  1.00 34.35           H  
ATOM    487  OH  TYR A  30     -24.381 -11.424 -39.485  1.00 34.35           O  
ATOM    488  HH  TYR A  30     -24.415 -10.479 -39.323  1.00 34.35           H  
ATOM    489  CZ  TYR A  30     -24.609 -12.121 -38.341  1.00 34.35           C  
ATOM    490  N   ALA A  31     -23.403 -15.735 -31.820  1.00 39.43           N  
ATOM    491  H   ALA A  31     -22.797 -16.285 -32.412  1.00 39.43           H  
ATOM    492  CA  ALA A  31     -23.336 -15.966 -30.368  1.00 39.43           C  
ATOM    493  HA  ALA A  31     -24.352 -16.096 -29.997  1.00 39.43           H  
ATOM    494  C   ALA A  31     -22.724 -14.788 -29.565  1.00 39.43           C  
ATOM    495  CB  ALA A  31     -22.569 -17.272 -30.128  1.00 39.43           C  
ATOM    496  HB1 ALA A  31     -21.558 -17.195 -30.529  1.00 39.43           H  
ATOM    497  HB2 ALA A  31     -23.093 -18.096 -30.611  1.00 39.43           H  
ATOM    498  HB3 ALA A  31     -22.510 -17.471 -29.058  1.00 39.43           H  
ATOM    499  O   ALA A  31     -22.678 -14.845 -28.339  1.00 39.43           O  
ATOM    500  N   HIS A  32     -22.267 -13.736 -30.254  1.00 36.01           N  
ATOM    501  H   HIS A  32     -22.339 -13.783 -31.261  1.00 36.01           H  
ATOM    502  CA  HIS A  32     -21.670 -12.516 -29.702  1.00 36.01           C  
ATOM    503  HA  HIS A  32     -21.547 -12.636 -28.625  1.00 36.01           H  
ATOM    504  C   HIS A  32     -22.536 -11.250 -29.895  1.00 36.01           C  
ATOM    505  CB  HIS A  32     -20.270 -12.338 -30.321  1.00 36.01           C  
ATOM    506  HB2 HIS A  32     -19.841 -11.399 -29.972  1.00 36.01           H  
ATOM    507  HB3 HIS A  32     -20.359 -12.274 -31.406  1.00 36.01           H  
ATOM    508  O   HIS A  32     -22.043 -10.154 -29.657  1.00 36.01           O  
ATOM    509  CG  HIS A  32     -19.298 -13.435 -29.964  1.00 36.01           C  
ATOM    510  CD2 HIS A  32     -18.924 -14.497 -30.745  1.00 36.01           C  
ATOM    511  HD2 HIS A  32     -19.276 -14.709 -31.744  1.00 36.01           H  
ATOM    512  ND1 HIS A  32     -18.600 -13.537 -28.782  1.00 36.01           N  
ATOM    513  HD1 HIS A  32     -18.635 -12.884 -28.013  1.00 36.01           H  
ATOM    514  CE1 HIS A  32     -17.829 -14.635 -28.846  1.00 36.01           C  
ATOM    515  HE1 HIS A  32     -17.160 -14.970 -28.067  1.00 36.01           H  
ATOM    516  NE2 HIS A  32     -18.000 -15.258 -30.022  1.00 36.01           N  
ATOM    517  N   TYR A  33     -23.791 -11.367 -30.354  1.00 30.10           N  
ATOM    518  H   TYR A  33     -24.186 -12.289 -30.472  1.00 30.10           H  
ATOM    519  CA  TYR A  33     -24.666 -10.214 -30.635  1.00 30.10           C  
ATOM    520  HA  TYR A  33     -24.078  -9.298 -30.582  1.00 30.10           H  
ATOM    521  C   TYR A  33     -25.801 -10.049 -29.613  1.00 30.10           C  
ATOM    522  CB  TYR A  33     -25.223 -10.312 -32.065  1.00 30.10           C  
ATOM    523  HB2 TYR A  33     -25.344 -11.357 -32.348  1.00 30.10           H  
ATOM    524  HB3 TYR A  33     -26.217  -9.865 -32.088  1.00 30.10           H  
ATOM    525  O   TYR A  33     -26.432 -11.028 -29.212  1.00 30.10           O  
ATOM    526  CG  TYR A  33     -24.375  -9.595 -33.098  1.00 30.10           C  
ATOM    527  CD1 TYR A  33     -24.655  -8.251 -33.416  1.00 30.10           C  
ATOM    528  HD1 TYR A  33     -25.458  -7.733 -32.914  1.00 30.10           H  
ATOM    529  CD2 TYR A  33     -23.296 -10.253 -33.720  1.00 30.10           C  
ATOM    530  HD2 TYR A  33     -23.050 -11.270 -33.452  1.00 30.10           H  
ATOM    531  CE1 TYR A  33     -23.866  -7.567 -34.361  1.00 30.10           C  
ATOM    532  HE1 TYR A  33     -24.072  -6.531 -34.588  1.00 30.10           H  
ATOM    533  CE2 TYR A  33     -22.515  -9.578 -34.677  1.00 30.10           C  
ATOM    534  HE2 TYR A  33     -21.683 -10.073 -35.154  1.00 30.10           H  
ATOM    535  OH  TYR A  33     -22.029  -7.589 -35.913  1.00 30.10           O  
ATOM    536  HH  TYR A  33     -22.241  -6.656 -35.988  1.00 30.10           H  
ATOM    537  CZ  TYR A  33     -22.795  -8.233 -34.995  1.00 30.10           C  
ATOM    538  N   ASP A  34     -26.143  -8.795 -29.291  1.00 35.55           N  
ATOM    539  H   ASP A  34     -25.550  -8.047 -29.621  1.00 35.55           H  
ATOM    540  CA  ASP A  34     -27.144  -8.392 -28.280  1.00 35.55           C  
ATOM    541  HA  ASP A  34     -26.898  -8.921 -27.359  1.00 35.55           H  
ATOM    542  C   ASP A  34     -28.615  -8.756 -28.629  1.00 35.55           C  
ATOM    543  CB  ASP A  34     -27.008  -6.884 -27.972  1.00 35.55           C  
ATOM    544  HB2 ASP A  34     -27.488  -6.325 -28.774  1.00 35.55           H  
ATOM    545  HB3 ASP A  34     -27.545  -6.663 -27.050  1.00 35.55           H  
ATOM    546  O   ASP A  34     -29.558  -8.262 -28.013  1.00 35.55           O  
ATOM    547  CG  ASP A  34     -25.560  -6.388 -27.833  1.00 35.55           C  
ATOM    548  OD1 ASP A  34     -24.956  -6.512 -26.743  1.00 35.55           O  
ATOM    549  OD2 ASP A  34     -25.042  -5.893 -28.859  1.00 35.55           O  
ATOM    550  N   PHE A  35     -28.857  -9.657 -29.592  1.00 35.90           N  
ATOM    551  H   PHE A  35     -28.051 -10.114 -29.994  1.00 35.90           H  
ATOM    552  CA  PHE A  35     -30.198 -10.162 -29.936  1.00 35.90           C  
ATOM    553  HA  PHE A  35     -30.836  -9.309 -30.168  1.00 35.90           H  
ATOM    554  C   PHE A  35     -30.869 -10.915 -28.771  1.00 35.90           C  
ATOM    555  CB  PHE A  35     -30.099 -11.051 -31.188  1.00 35.90           C  
ATOM    556  HB2 PHE A  35     -29.559 -11.963 -30.933  1.00 35.90           H  
ATOM    557  HB3 PHE A  35     -29.511 -10.526 -31.941  1.00 35.90           H  
ATOM    558  O   PHE A  35     -32.084 -11.082 -28.752  1.00 35.90           O  
ATOM    559  CG  PHE A  35     -31.439 -11.417 -31.811  1.00 35.90           C  
ATOM    560  CD1 PHE A  35     -32.070 -12.638 -31.497  1.00 35.90           C  
ATOM    561  HD1 PHE A  35     -31.609 -13.316 -30.793  1.00 35.90           H  
ATOM    562  CD2 PHE A  35     -32.066 -10.524 -32.700  1.00 35.90           C  
ATOM    563  HD2 PHE A  35     -31.596  -9.580 -32.934  1.00 35.90           H  
ATOM    564  CE1 PHE A  35     -33.315 -12.962 -32.068  1.00 35.90           C  
ATOM    565  HE1 PHE A  35     -33.797 -13.893 -31.810  1.00 35.90           H  
ATOM    566  CE2 PHE A  35     -33.311 -10.846 -33.273  1.00 35.90           C  
ATOM    567  HE2 PHE A  35     -33.791 -10.150 -33.944  1.00 35.90           H  
ATOM    568  CZ  PHE A  35     -33.935 -12.066 -32.957  1.00 35.90           C  
ATOM    569  HZ  PHE A  35     -34.894 -12.308 -33.390  1.00 35.90           H  
ATOM    570  N   VAL A  36     -30.092 -11.361 -27.779  1.00 37.79           N  
ATOM    571  H   VAL A  36     -29.097 -11.204 -27.853  1.00 37.79           H  
ATOM    572  CA  VAL A  36     -30.626 -11.932 -26.533  1.00 37.79           C  
ATOM    573  HA  VAL A  36     -31.519 -12.508 -26.777  1.00 37.79           H  
ATOM    574  C   VAL A  36     -31.081 -10.837 -25.558  1.00 37.79           C  
ATOM    575  CB  VAL A  36     -29.616 -12.907 -25.893  1.00 37.79           C  
ATOM    576  HB  VAL A  36     -28.723 -12.357 -25.596  1.00 37.79           H  
ATOM    577  O   VAL A  36     -32.006 -11.082 -24.791  1.00 37.79           O  
ATOM    578  CG1 VAL A  36     -30.189 -13.621 -24.660  1.00 37.79           C  
ATOM    579 HG11 VAL A  36     -30.379 -12.900 -23.865  1.00 37.79           H  
ATOM    580 HG12 VAL A  36     -29.471 -14.349 -24.281  1.00 37.79           H  
ATOM    581 HG13 VAL A  36     -31.119 -14.129 -24.916  1.00 37.79           H  
ATOM    582  CG2 VAL A  36     -29.208 -14.006 -26.889  1.00 37.79           C  
ATOM    583 HG21 VAL A  36     -30.095 -14.526 -27.251  1.00 37.79           H  
ATOM    584 HG22 VAL A  36     -28.674 -13.570 -27.734  1.00 37.79           H  
ATOM    585 HG23 VAL A  36     -28.539 -14.717 -26.404  1.00 37.79           H  
ATOM    586  N   GLU A  37     -30.513  -9.625 -25.602  1.00 38.81           N  
ATOM    587  H   GLU A  37     -29.820  -9.424 -26.309  1.00 38.81           H  
ATOM    588  CA  GLU A  37     -30.940  -8.495 -24.753  1.00 38.81           C  
ATOM    589  HA  GLU A  37     -31.173  -8.871 -23.757  1.00 38.81           H  
ATOM    590  C   GLU A  37     -32.224  -7.826 -25.276  1.00 38.81           C  
ATOM    591  CB  GLU A  37     -29.813  -7.451 -24.594  1.00 38.81           C  
ATOM    592  HB2 GLU A  37     -30.171  -6.677 -23.915  1.00 38.81           H  
ATOM    593  HB3 GLU A  37     -29.603  -6.987 -25.558  1.00 38.81           H  
ATOM    594  O   GLU A  37     -33.011  -7.299 -24.493  1.00 38.81           O  
ATOM    595  CG  GLU A  37     -28.513  -8.040 -24.018  1.00 38.81           C  
ATOM    596  HG2 GLU A  37     -28.781  -8.738 -23.225  1.00 38.81           H  
ATOM    597  HG3 GLU A  37     -28.008  -8.609 -24.799  1.00 38.81           H  
ATOM    598  CD  GLU A  37     -27.543  -6.982 -23.447  1.00 38.81           C  
ATOM    599  OE1 GLU A  37     -26.907  -7.305 -22.420  1.00 38.81           O  
ATOM    600  OE2 GLU A  37     -27.424  -5.869 -24.016  1.00 38.81           O  
ATOM    601  N   THR A  38     -32.493  -7.900 -26.586  1.00 38.57           N  
ATOM    602  H   THR A  38     -31.794  -8.300 -27.196  1.00 38.57           H  
ATOM    603  CA  THR A  38     -33.744  -7.400 -27.192  1.00 38.57           C  
ATOM    604  HA  THR A  38     -34.058  -6.523 -26.626  1.00 38.57           H  
ATOM    605  C   THR A  38     -34.923  -8.380 -27.103  1.00 38.57           C  
ATOM    606  CB  THR A  38     -33.530  -6.936 -28.639  1.00 38.57           C  
ATOM    607  HB  THR A  38     -34.484  -6.623 -29.063  1.00 38.57           H  
ATOM    608  O   THR A  38     -36.049  -8.018 -27.448  1.00 38.57           O  
ATOM    609  CG2 THR A  38     -32.558  -5.760 -28.732  1.00 38.57           C  
ATOM    610 HG21 THR A  38     -32.911  -4.945 -28.101  1.00 38.57           H  
ATOM    611 HG22 THR A  38     -31.565  -6.060 -28.395  1.00 38.57           H  
ATOM    612 HG23 THR A  38     -32.500  -5.406 -29.761  1.00 38.57           H  
ATOM    613  OG1 THR A  38     -32.987  -7.958 -29.436  1.00 38.57           O  
ATOM    614  HG1 THR A  38     -32.379  -7.534 -30.046  1.00 38.57           H  
ATOM    615  N   LEU A  39     -34.703  -9.600 -26.597  1.00 38.69           N  
ATOM    616  H   LEU A  39     -33.761  -9.813 -26.300  1.00 38.69           H  
ATOM    617  CA  LEU A  39     -35.757 -10.544 -26.219  1.00 38.69           C  
ATOM    618  HA  LEU A  39     -36.671 -10.313 -26.765  1.00 38.69           H  
ATOM    619  C   LEU A  39     -36.057 -10.400 -24.721  1.00 38.69           C  
ATOM    620  CB  LEU A  39     -35.324 -11.984 -26.559  1.00 38.69           C  
ATOM    621  HB2 LEU A  39     -34.358 -12.166 -26.088  1.00 38.69           H  
ATOM    622  HB3 LEU A  39     -36.040 -12.677 -26.119  1.00 38.69           H  
ATOM    623  O   LEU A  39     -35.201 -10.679 -23.886  1.00 38.69           O  
ATOM    624  CG  LEU A  39     -35.203 -12.294 -28.063  1.00 38.69           C  
ATOM    625  HG  LEU A  39     -34.568 -11.552 -28.545  1.00 38.69           H  
ATOM    626  CD1 LEU A  39     -34.573 -13.678 -28.244  1.00 38.69           C  
ATOM    627 HD11 LEU A  39     -35.184 -14.439 -27.760  1.00 38.69           H  
ATOM    628 HD12 LEU A  39     -34.472 -13.900 -29.306  1.00 38.69           H  
ATOM    629 HD13 LEU A  39     -33.577 -13.676 -27.801  1.00 38.69           H  
ATOM    630  CD2 LEU A  39     -36.558 -12.301 -28.781  1.00 38.69           C  
ATOM    631 HD21 LEU A  39     -36.404 -12.552 -29.831  1.00 38.69           H  
ATOM    632 HD22 LEU A  39     -37.001 -11.307 -28.724  1.00 38.69           H  
ATOM    633 HD23 LEU A  39     -37.225 -13.028 -28.317  1.00 38.69           H  
ATOM    634  N   SER A  40     -37.283 -10.009 -24.372  1.00 40.70           N  
ATOM    635  H   SER A  40     -37.957  -9.793 -25.091  1.00 40.70           H  
ATOM    636  CA  SER A  40     -37.724  -9.868 -22.980  1.00 40.70           C  
ATOM    637  HA  SER A  40     -36.844  -9.872 -22.338  1.00 40.70           H  
ATOM    638  C   SER A  40     -38.611 -11.035 -22.523  1.00 40.70           C  
ATOM    639  CB  SER A  40     -38.392  -8.503 -22.774  1.00 40.70           C  
ATOM    640  HB2 SER A  40     -38.714  -8.408 -21.737  1.00 40.70           H  
ATOM    641  HB3 SER A  40     -37.660  -7.723 -22.983  1.00 40.70           H  
ATOM    642  O   SER A  40     -39.377 -11.610 -23.297  1.00 40.70           O  
ATOM    643  OG  SER A  40     -39.505  -8.329 -23.632  1.00 40.70           O  
ATOM    644  HG  SER A  40     -39.728  -7.396 -23.660  1.00 40.70           H  
ATOM    645  N   GLY A  41     -38.515 -11.386 -21.237  1.00 56.77           N  
ATOM    646  H   GLY A  41     -37.796 -10.953 -20.675  1.00 56.77           H  
ATOM    647  CA  GLY A  41     -39.382 -12.383 -20.601  1.00 56.77           C  
ATOM    648  HA2 GLY A  41     -39.175 -12.414 -19.531  1.00 56.77           H  
ATOM    649  HA3 GLY A  41     -40.419 -12.074 -20.733  1.00 56.77           H  
ATOM    650  C   GLY A  41     -39.225 -13.807 -21.151  1.00 56.77           C  
ATOM    651  O   GLY A  41     -38.115 -14.280 -21.402  1.00 56.77           O  
ATOM    652  N   ASP A  42     -40.348 -14.509 -21.311  1.00 42.92           N  
ATOM    653  H   ASP A  42     -41.230 -14.077 -21.074  1.00 42.92           H  
ATOM    654  CA  ASP A  42     -40.373 -15.944 -21.627  1.00 42.92           C  
ATOM    655  HA  ASP A  42     -39.817 -16.475 -20.854  1.00 42.92           H  
ATOM    656  C   ASP A  42     -39.714 -16.301 -22.969  1.00 42.92           C  
ATOM    657  CB  ASP A  42     -41.822 -16.450 -21.600  1.00 42.92           C  
ATOM    658  HB2 ASP A  42     -41.840 -17.485 -21.943  1.00 42.92           H  
ATOM    659  HB3 ASP A  42     -42.423 -15.857 -22.289  1.00 42.92           H  
ATOM    660  O   ASP A  42     -39.134 -17.380 -23.093  1.00 42.92           O  
ATOM    661  CG  ASP A  42     -42.429 -16.405 -20.197  1.00 42.92           C  
ATOM    662  OD1 ASP A  42     -41.743 -16.866 -19.255  1.00 42.92           O  
ATOM    663  OD2 ASP A  42     -43.572 -15.914 -20.080  1.00 42.92           O  
ATOM    664  N   ASP A  43     -39.726 -15.393 -23.949  1.00 41.26           N  
ATOM    665  H   ASP A  43     -40.195 -14.515 -23.775  1.00 41.26           H  
ATOM    666  CA  ASP A  43     -39.062 -15.574 -25.248  1.00 41.26           C  
ATOM    667  HA  ASP A  43     -39.437 -16.487 -25.711  1.00 41.26           H  
ATOM    668  C   ASP A  43     -37.538 -15.745 -25.091  1.00 41.26           C  
ATOM    669  CB  ASP A  43     -39.387 -14.364 -26.152  1.00 41.26           C  
ATOM    670  HB2 ASP A  43     -38.456 -13.977 -26.565  1.00 41.26           H  
ATOM    671  HB3 ASP A  43     -39.822 -13.559 -25.560  1.00 41.26           H  
ATOM    672  O   ASP A  43     -36.926 -16.581 -25.760  1.00 41.26           O  
ATOM    673  CG  ASP A  43     -40.328 -14.671 -27.325  1.00 41.26           C  
ATOM    674  OD1 ASP A  43     -41.062 -15.681 -27.296  1.00 41.26           O  
ATOM    675  OD2 ASP A  43     -40.280 -13.898 -28.312  1.00 41.26           O  
ATOM    676  N   GLN A  44     -36.930 -15.008 -24.155  1.00 48.04           N  
ATOM    677  H   GLN A  44     -37.505 -14.399 -23.590  1.00 48.04           H  
ATOM    678  CA  GLN A  44     -35.503 -15.089 -23.830  1.00 48.04           C  
ATOM    679  HA  GLN A  44     -34.926 -14.976 -24.747  1.00 48.04           H  
ATOM    680  C   GLN A  44     -35.156 -16.443 -23.188  1.00 48.04           C  
ATOM    681  CB  GLN A  44     -35.172 -13.930 -22.873  1.00 48.04           C  
ATOM    682  HB2 GLN A  44     -35.731 -13.045 -23.178  1.00 48.04           H  
ATOM    683  HB3 GLN A  44     -35.496 -14.194 -21.866  1.00 48.04           H  
ATOM    684  O   GLN A  44     -34.155 -17.080 -23.532  1.00 48.04           O  
ATOM    685  CG  GLN A  44     -33.681 -13.571 -22.850  1.00 48.04           C  
ATOM    686  HG2 GLN A  44     -33.400 -13.177 -23.827  1.00 48.04           H  
ATOM    687  HG3 GLN A  44     -33.084 -14.463 -22.655  1.00 48.04           H  
ATOM    688  CD  GLN A  44     -33.357 -12.539 -21.770  1.00 48.04           C  
ATOM    689  NE2 GLN A  44     -32.581 -11.527 -22.072  1.00 48.04           N  
ATOM    690 HE21 GLN A  44     -32.382 -11.335 -23.044  1.00 48.04           H  
ATOM    691 HE22 GLN A  44     -32.443 -10.823 -21.360  1.00 48.04           H  
ATOM    692  OE1 GLN A  44     -33.771 -12.648 -20.625  1.00 48.04           O  
ATOM    693  N   ILE A  45     -36.023 -16.920 -22.288  1.00 48.08           N  
ATOM    694  H   ILE A  45     -36.825 -16.344 -22.078  1.00 48.08           H  
ATOM    695  CA  ILE A  45     -35.884 -18.206 -21.589  1.00 48.08           C  
ATOM    696  HA  ILE A  45     -34.868 -18.279 -21.199  1.00 48.08           H  
ATOM    697  C   ILE A  45     -36.089 -19.374 -22.566  1.00 48.08           C  
ATOM    698  CB  ILE A  45     -36.870 -18.269 -20.394  1.00 48.08           C  
ATOM    699  HB  ILE A  45     -37.884 -18.160 -20.779  1.00 48.08           H  
ATOM    700  O   ILE A  45     -35.341 -20.356 -22.530  1.00 48.08           O  
ATOM    701  CG1 ILE A  45     -36.601 -17.111 -19.399  1.00 48.08           C  
ATOM    702 HG12 ILE A  45     -36.637 -16.160 -19.931  1.00 48.08           H  
ATOM    703 HG13 ILE A  45     -35.601 -17.217 -18.978  1.00 48.08           H  
ATOM    704  CG2 ILE A  45     -36.774 -19.633 -19.676  1.00 48.08           C  
ATOM    705 HG21 ILE A  45     -35.769 -19.768 -19.277  1.00 48.08           H  
ATOM    706 HG22 ILE A  45     -37.007 -20.442 -20.367  1.00 48.08           H  
ATOM    707 HG23 ILE A  45     -37.502 -19.677 -18.865  1.00 48.08           H  
ATOM    708  CD1 ILE A  45     -37.614 -17.004 -18.252  1.00 48.08           C  
ATOM    709 HD11 ILE A  45     -37.432 -16.082 -17.700  1.00 48.08           H  
ATOM    710 HD12 ILE A  45     -38.628 -16.978 -18.651  1.00 48.08           H  
ATOM    711 HD13 ILE A  45     -37.510 -17.842 -17.563  1.00 48.08           H  
ATOM    712  N   LEU A  46     -37.076 -19.272 -23.460  1.00 50.22           N  
ATOM    713  H   LEU A  46     -37.668 -18.454 -23.419  1.00 50.22           H  
ATOM    714  CA  LEU A  46     -37.378 -20.275 -24.479  1.00 50.22           C  
ATOM    715  HA  LEU A  46     -37.479 -21.240 -23.983  1.00 50.22           H  
ATOM    716  C   LEU A  46     -36.240 -20.393 -25.499  1.00 50.22           C  
ATOM    717  CB  LEU A  46     -38.717 -19.911 -25.146  1.00 50.22           C  
ATOM    718  HB2 LEU A  46     -38.615 -18.936 -25.623  1.00 50.22           H  
ATOM    719  HB3 LEU A  46     -39.482 -19.820 -24.376  1.00 50.22           H  
ATOM    720  O   LEU A  46     -35.789 -21.508 -25.773  1.00 50.22           O  
ATOM    721  CG  LEU A  46     -39.197 -20.924 -26.202  1.00 50.22           C  
ATOM    722  HG  LEU A  46     -38.441 -21.027 -26.981  1.00 50.22           H  
ATOM    723  CD1 LEU A  46     -39.477 -22.305 -25.600  1.00 50.22           C  
ATOM    724 HD11 LEU A  46     -39.898 -22.957 -26.365  1.00 50.22           H  
ATOM    725 HD12 LEU A  46     -38.547 -22.749 -25.243  1.00 50.22           H  
ATOM    726 HD13 LEU A  46     -40.185 -22.212 -24.776  1.00 50.22           H  
ATOM    727  CD2 LEU A  46     -40.482 -20.419 -26.855  1.00 50.22           C  
ATOM    728 HD21 LEU A  46     -40.303 -19.441 -27.302  1.00 50.22           H  
ATOM    729 HD22 LEU A  46     -41.269 -20.317 -26.107  1.00 50.22           H  
ATOM    730 HD23 LEU A  46     -40.804 -21.107 -27.636  1.00 50.22           H  
ATOM    731  N   PHE A  47     -35.733 -19.263 -26.002  1.00 49.49           N  
ATOM    732  H   PHE A  47     -36.168 -18.384 -25.760  1.00 49.49           H  
ATOM    733  CA  PHE A  47     -34.574 -19.229 -26.894  1.00 49.49           C  
ATOM    734  HA  PHE A  47     -34.797 -19.821 -27.781  1.00 49.49           H  
ATOM    735  C   PHE A  47     -33.339 -19.849 -26.227  1.00 49.49           C  
ATOM    736  CB  PHE A  47     -34.315 -17.782 -27.334  1.00 49.49           C  
ATOM    737  HB2 PHE A  47     -35.204 -17.400 -27.835  1.00 49.49           H  
ATOM    738  HB3 PHE A  47     -34.146 -17.161 -26.454  1.00 49.49           H  
ATOM    739  O   PHE A  47     -32.729 -20.755 -26.794  1.00 49.49           O  
ATOM    740  CG  PHE A  47     -33.135 -17.642 -28.274  1.00 49.49           C  
ATOM    741  CD1 PHE A  47     -31.880 -17.237 -27.780  1.00 49.49           C  
ATOM    742  HD1 PHE A  47     -31.757 -17.002 -26.733  1.00 49.49           H  
ATOM    743  CD2 PHE A  47     -33.284 -17.947 -29.641  1.00 49.49           C  
ATOM    744  HD2 PHE A  47     -34.244 -18.266 -30.019  1.00 49.49           H  
ATOM    745  CE1 PHE A  47     -30.780 -17.141 -28.648  1.00 49.49           C  
ATOM    746  HE1 PHE A  47     -29.817 -16.833 -28.268  1.00 49.49           H  
ATOM    747  CE2 PHE A  47     -32.186 -17.837 -30.512  1.00 49.49           C  
ATOM    748  HE2 PHE A  47     -32.301 -18.059 -31.563  1.00 49.49           H  
ATOM    749  CZ  PHE A  47     -30.934 -17.439 -30.012  1.00 49.49           C  
ATOM    750  HZ  PHE A  47     -30.082 -17.358 -30.672  1.00 49.49           H  
ATOM    751  N   SER A  48     -33.032 -19.452 -24.986  1.00 50.92           N  
ATOM    752  H   SER A  48     -33.568 -18.698 -24.581  1.00 50.92           H  
ATOM    753  CA  SER A  48     -31.889 -19.980 -24.226  1.00 50.92           C  
ATOM    754  HA  SER A  48     -30.974 -19.771 -24.780  1.00 50.92           H  
ATOM    755  C   SER A  48     -31.971 -21.499 -24.022  1.00 50.92           C  
ATOM    756  CB  SER A  48     -31.783 -19.283 -22.867  1.00 50.92           C  
ATOM    757  HB2 SER A  48     -30.919 -19.679 -22.333  1.00 50.92           H  
ATOM    758  HB3 SER A  48     -32.681 -19.471 -22.277  1.00 50.92           H  
ATOM    759  O   SER A  48     -30.984 -22.204 -24.224  1.00 50.92           O  
ATOM    760  OG  SER A  48     -31.617 -17.891 -23.036  1.00 50.92           O  
ATOM    761  HG  SER A  48     -32.470 -17.491 -23.217  1.00 50.92           H  
ATOM    762  N   ARG A  49     -33.156 -22.037 -23.692  1.00 49.77           N  
ATOM    763  H   ARG A  49     -33.933 -21.409 -23.544  1.00 49.77           H  
ATOM    764  CA  ARG A  49     -33.371 -23.491 -23.551  1.00 49.77           C  
ATOM    765  HA  ARG A  49     -32.597 -23.905 -22.904  1.00 49.77           H  
ATOM    766  C   ARG A  49     -33.226 -24.242 -24.876  1.00 49.77           C  
ATOM    767  CB  ARG A  49     -34.749 -23.763 -22.931  1.00 49.77           C  
ATOM    768  HB2 ARG A  49     -35.003 -24.813 -23.083  1.00 49.77           H  
ATOM    769  HB3 ARG A  49     -35.500 -23.154 -23.434  1.00 49.77           H  
ATOM    770  O   ARG A  49     -32.602 -25.299 -24.906  1.00 49.77           O  
ATOM    771  CG  ARG A  49     -34.768 -23.481 -21.424  1.00 49.77           C  
ATOM    772  HG2 ARG A  49     -34.454 -22.455 -21.230  1.00 49.77           H  
ATOM    773  HG3 ARG A  49     -34.080 -24.162 -20.924  1.00 49.77           H  
ATOM    774  CD  ARG A  49     -36.185 -23.692 -20.881  1.00 49.77           C  
ATOM    775  HD2 ARG A  49     -36.846 -22.970 -21.362  1.00 49.77           H  
ATOM    776  HD3 ARG A  49     -36.512 -24.700 -21.135  1.00 49.77           H  
ATOM    777  NE  ARG A  49     -36.236 -23.514 -19.419  1.00 49.77           N  
ATOM    778  HE  ARG A  49     -35.361 -23.298 -18.964  1.00 49.77           H  
ATOM    779  NH1 ARG A  49     -38.504 -23.780 -19.165  1.00 49.77           N  
ATOM    780 HH11 ARG A  49     -38.588 -23.879 -20.167  1.00 49.77           H  
ATOM    781 HH12 ARG A  49     -39.332 -23.716 -18.591  1.00 49.77           H  
ATOM    782  NH2 ARG A  49     -37.240 -23.331 -17.384  1.00 49.77           N  
ATOM    783 HH21 ARG A  49     -38.081 -23.294 -16.825  1.00 49.77           H  
ATOM    784 HH22 ARG A  49     -36.351 -23.087 -16.972  1.00 49.77           H  
ATOM    785  CZ  ARG A  49     -37.322 -23.546 -18.666  1.00 49.77           C  
ATOM    786  N   LEU A  50     -33.779 -23.713 -25.970  1.00 47.89           N  
ATOM    787  H   LEU A  50     -34.269 -22.833 -25.885  1.00 47.89           H  
ATOM    788  CA  LEU A  50     -33.637 -24.324 -27.297  1.00 47.89           C  
ATOM    789  HA  LEU A  50     -33.923 -25.374 -27.233  1.00 47.89           H  
ATOM    790  C   LEU A  50     -32.174 -24.316 -27.769  1.00 47.89           C  
ATOM    791  CB  LEU A  50     -34.556 -23.604 -28.303  1.00 47.89           C  
ATOM    792  HB2 LEU A  50     -34.392 -22.530 -28.212  1.00 47.89           H  
ATOM    793  HB3 LEU A  50     -34.267 -23.894 -29.313  1.00 47.89           H  
ATOM    794  O   LEU A  50     -31.716 -25.304 -28.341  1.00 47.89           O  
ATOM    795  CG  LEU A  50     -36.057 -23.904 -28.123  1.00 47.89           C  
ATOM    796  HG  LEU A  50     -36.351 -23.737 -27.087  1.00 47.89           H  
ATOM    797  CD1 LEU A  50     -36.880 -22.975 -29.017  1.00 47.89           C  
ATOM    798 HD11 LEU A  50     -37.944 -23.160 -28.871  1.00 47.89           H  
ATOM    799 HD12 LEU A  50     -36.619 -23.125 -30.065  1.00 47.89           H  
ATOM    800 HD13 LEU A  50     -36.675 -21.940 -28.744  1.00 47.89           H  
ATOM    801  CD2 LEU A  50     -36.411 -25.348 -28.503  1.00 47.89           C  
ATOM    802 HD21 LEU A  50     -36.094 -25.547 -29.527  1.00 47.89           H  
ATOM    803 HD22 LEU A  50     -37.488 -25.489 -28.417  1.00 47.89           H  
ATOM    804 HD23 LEU A  50     -35.912 -26.040 -27.825  1.00 47.89           H  
ATOM    805  N   TYR A  51     -31.440 -23.237 -27.486  1.00 49.76           N  
ATOM    806  H   TYR A  51     -31.897 -22.451 -27.047  1.00 49.76           H  
ATOM    807  CA  TYR A  51     -30.028 -23.082 -27.829  1.00 49.76           C  
ATOM    808  HA  TYR A  51     -29.901 -23.321 -28.885  1.00 49.76           H  
ATOM    809  C   TYR A  51     -29.120 -24.035 -27.039  1.00 49.76           C  
ATOM    810  CB  TYR A  51     -29.638 -21.614 -27.625  1.00 49.76           C  
ATOM    811  HB2 TYR A  51     -29.803 -21.341 -26.583  1.00 49.76           H  
ATOM    812  HB3 TYR A  51     -30.295 -20.989 -28.230  1.00 49.76           H  
ATOM    813  O   TYR A  51     -28.343 -24.769 -27.650  1.00 49.76           O  
ATOM    814  CG  TYR A  51     -28.206 -21.294 -28.002  1.00 49.76           C  
ATOM    815  CD1 TYR A  51     -27.247 -21.061 -26.997  1.00 49.76           C  
ATOM    816  HD1 TYR A  51     -27.531 -21.126 -25.957  1.00 49.76           H  
ATOM    817  CD2 TYR A  51     -27.846 -21.196 -29.359  1.00 49.76           C  
ATOM    818  HD2 TYR A  51     -28.586 -21.361 -30.129  1.00 49.76           H  
ATOM    819  CE1 TYR A  51     -25.932 -20.696 -27.348  1.00 49.76           C  
ATOM    820  HE1 TYR A  51     -25.214 -20.471 -26.573  1.00 49.76           H  
ATOM    821  CE2 TYR A  51     -26.527 -20.854 -29.712  1.00 49.76           C  
ATOM    822  HE2 TYR A  51     -26.244 -20.736 -30.748  1.00 49.76           H  
ATOM    823  OH  TYR A  51     -24.317 -20.212 -29.058  1.00 49.76           O  
ATOM    824  HH  TYR A  51     -23.888 -19.708 -28.363  1.00 49.76           H  
ATOM    825  CZ  TYR A  51     -25.573 -20.593 -28.709  1.00 49.76           C  
ATOM    826  N   SER A  52     -29.244 -24.097 -25.707  1.00 48.30           N  
ATOM    827  H   SER A  52     -29.856 -23.446 -25.236  1.00 48.30           H  
ATOM    828  CA  SER A  52     -28.432 -25.006 -24.879  1.00 48.30           C  
ATOM    829  HA  SER A  52     -27.379 -24.791 -25.059  1.00 48.30           H  
ATOM    830  C   SER A  52     -28.658 -26.476 -25.242  1.00 48.30           C  
ATOM    831  CB  SER A  52     -28.702 -24.782 -23.389  1.00 48.30           C  
ATOM    832  HB2 SER A  52     -29.772 -24.846 -23.192  1.00 48.30           H  
ATOM    833  HB3 SER A  52     -28.184 -25.546 -22.810  1.00 48.30           H  
ATOM    834  O   SER A  52     -27.689 -27.204 -25.451  1.00 48.30           O  
ATOM    835  OG  SER A  52     -28.214 -23.508 -23.015  1.00 48.30           O  
ATOM    836  HG  SER A  52     -28.339 -23.396 -22.070  1.00 48.30           H  
ATOM    837  N   ASN A  53     -29.913 -26.899 -25.430  1.00 43.66           N  
ATOM    838  H   ASN A  53     -30.679 -26.277 -25.213  1.00 43.66           H  
ATOM    839  CA  ASN A  53     -30.222 -28.279 -25.816  1.00 43.66           C  
ATOM    840  HA  ASN A  53     -29.750 -28.956 -25.104  1.00 43.66           H  
ATOM    841  C   ASN A  53     -29.661 -28.630 -27.210  1.00 43.66           C  
ATOM    842  CB  ASN A  53     -31.745 -28.495 -25.768  1.00 43.66           C  
ATOM    843  HB2 ASN A  53     -32.242 -27.742 -26.380  1.00 43.66           H  
ATOM    844  HB3 ASN A  53     -31.959 -29.475 -26.195  1.00 43.66           H  
ATOM    845  O   ASN A  53     -29.137 -29.725 -27.409  1.00 43.66           O  
ATOM    846  CG  ASN A  53     -32.353 -28.462 -24.373  1.00 43.66           C  
ATOM    847  ND2 ASN A  53     -33.569 -28.939 -24.241  1.00 43.66           N  
ATOM    848 HD21 ASN A  53     -34.012 -29.404 -25.020  1.00 43.66           H  
ATOM    849 HD22 ASN A  53     -33.902 -28.984 -23.288  1.00 43.66           H  
ATOM    850  OD1 ASN A  53     -31.786 -28.026 -23.388  1.00 43.66           O  
ATOM    851  N   ALA A  54     -29.724 -27.703 -28.175  1.00 44.07           N  
ATOM    852  H   ALA A  54     -30.168 -26.817 -27.981  1.00 44.07           H  
ATOM    853  CA  ALA A  54     -29.111 -27.898 -29.492  1.00 44.07           C  
ATOM    854  HA  ALA A  54     -29.439 -28.857 -29.892  1.00 44.07           H  
ATOM    855  C   ALA A  54     -27.570 -27.942 -29.419  1.00 44.07           C  
ATOM    856  CB  ALA A  54     -29.606 -26.791 -30.430  1.00 44.07           C  
ATOM    857  HB1 ALA A  54     -29.184 -26.941 -31.424  1.00 44.07           H  
ATOM    858  HB2 ALA A  54     -30.694 -26.821 -30.497  1.00 44.07           H  
ATOM    859  HB3 ALA A  54     -29.297 -25.815 -30.055  1.00 44.07           H  
ATOM    860  O   ALA A  54     -26.937 -28.685 -30.169  1.00 44.07           O  
ATOM    861  N   LYS A  55     -26.958 -27.187 -28.497  1.00 44.79           N  
ATOM    862  H   LYS A  55     -27.534 -26.572 -27.940  1.00 44.79           H  
ATOM    863  CA  LYS A  55     -25.506 -27.166 -28.270  1.00 44.79           C  
ATOM    864  HA  LYS A  55     -25.015 -27.063 -29.238  1.00 44.79           H  
ATOM    865  C   LYS A  55     -24.988 -28.475 -27.668  1.00 44.79           C  
ATOM    866  CB  LYS A  55     -25.167 -25.933 -27.417  1.00 44.79           C  
ATOM    867  HB2 LYS A  55     -25.594 -26.042 -26.421  1.00 44.79           H  
ATOM    868  HB3 LYS A  55     -25.626 -25.065 -27.891  1.00 44.79           H  
ATOM    869  O   LYS A  55     -23.917 -28.928 -28.067  1.00 44.79           O  
ATOM    870  CG  LYS A  55     -23.658 -25.678 -27.288  1.00 44.79           C  
ATOM    871  HG2 LYS A  55     -23.200 -25.738 -28.276  1.00 44.79           H  
ATOM    872  HG3 LYS A  55     -23.210 -26.430 -26.640  1.00 44.79           H  
ATOM    873  CD  LYS A  55     -23.414 -24.276 -26.709  1.00 44.79           C  
ATOM    874  HD2 LYS A  55     -23.826 -24.216 -25.701  1.00 44.79           H  
ATOM    875  HD3 LYS A  55     -23.931 -23.553 -27.340  1.00 44.79           H  
ATOM    876  CE  LYS A  55     -21.918 -23.945 -26.684  1.00 44.79           C  
ATOM    877  HE2 LYS A  55     -21.473 -24.327 -27.603  1.00 44.79           H  
ATOM    878  HE3 LYS A  55     -21.452 -24.459 -25.843  1.00 44.79           H  
ATOM    879  NZ  LYS A  55     -21.691 -22.479 -26.607  1.00 44.79           N  
ATOM    880  HZ1 LYS A  55     -20.711 -22.243 -26.667  1.00 44.79           H  
ATOM    881  HZ2 LYS A  55     -22.022 -22.073 -25.743  1.00 44.79           H  
ATOM    882  HZ3 LYS A  55     -22.159 -22.007 -27.367  1.00 44.79           H  
ATOM    883  N   GLU A  56     -25.743 -29.118 -26.777  1.00 43.35           N  
ATOM    884  H   GLU A  56     -26.578 -28.666 -26.433  1.00 43.35           H  
ATOM    885  CA  GLU A  56     -25.426 -30.473 -26.297  1.00 43.35           C  
ATOM    886  HA  GLU A  56     -24.380 -30.505 -25.992  1.00 43.35           H  
ATOM    887  C   GLU A  56     -25.582 -31.529 -27.406  1.00 43.35           C  
ATOM    888  CB  GLU A  56     -26.276 -30.833 -25.067  1.00 43.35           C  
ATOM    889  HB2 GLU A  56     -27.332 -30.698 -25.300  1.00 43.35           H  
ATOM    890  HB3 GLU A  56     -26.101 -31.883 -24.831  1.00 43.35           H  
ATOM    891  O   GLU A  56     -24.681 -32.349 -27.597  1.00 43.35           O  
ATOM    892  CG  GLU A  56     -25.897 -29.990 -23.838  1.00 43.35           C  
ATOM    893  HG2 GLU A  56     -26.204 -28.957 -24.000  1.00 43.35           H  
ATOM    894  HG3 GLU A  56     -24.811 -30.001 -23.738  1.00 43.35           H  
ATOM    895  CD  GLU A  56     -26.526 -30.512 -22.536  1.00 43.35           C  
ATOM    896  OE1 GLU A  56     -25.876 -30.330 -21.481  1.00 43.35           O  
ATOM    897  OE2 GLU A  56     -27.633 -31.096 -22.599  1.00 43.35           O  
ATOM    898  N   GLU A  57     -26.660 -31.460 -28.203  1.00 40.74           N  
ATOM    899  H   GLU A  57     -27.379 -30.788 -27.975  1.00 40.74           H  
ATOM    900  CA  GLU A  57     -26.892 -32.362 -29.348  1.00 40.74           C  
ATOM    901  HA  GLU A  57     -26.866 -33.384 -28.970  1.00 40.74           H  
ATOM    902  C   GLU A  57     -25.772 -32.256 -30.414  1.00 40.74           C  
ATOM    903  CB  GLU A  57     -28.310 -32.105 -29.927  1.00 40.74           C  
ATOM    904  HB2 GLU A  57     -28.311 -31.165 -30.479  1.00 40.74           H  
ATOM    905  HB3 GLU A  57     -29.008 -32.011 -29.095  1.00 40.74           H  
ATOM    906  O   GLU A  57     -25.455 -33.243 -31.085  1.00 40.74           O  
ATOM    907  CG  GLU A  57     -28.827 -33.238 -30.838  1.00 40.74           C  
ATOM    908  HG2 GLU A  57     -28.715 -34.182 -30.304  1.00 40.74           H  
ATOM    909  HG3 GLU A  57     -28.196 -33.289 -31.725  1.00 40.74           H  
ATOM    910  CD  GLU A  57     -30.301 -33.085 -31.290  1.00 40.74           C  
ATOM    911  OE1 GLU A  57     -31.064 -34.075 -31.209  1.00 40.74           O  
ATOM    912  OE2 GLU A  57     -30.695 -32.018 -31.821  1.00 40.74           O  
ATOM    913  N   TYR A  58     -25.116 -31.092 -30.525  1.00 38.63           N  
ATOM    914  H   TYR A  58     -25.475 -30.310 -29.995  1.00 38.63           H  
ATOM    915  CA  TYR A  58     -23.971 -30.861 -31.415  1.00 38.63           C  
ATOM    916  HA  TYR A  58     -24.114 -31.479 -32.302  1.00 38.63           H  
ATOM    917  C   TYR A  58     -22.621 -31.273 -30.796  1.00 38.63           C  
ATOM    918  CB  TYR A  58     -23.969 -29.393 -31.873  1.00 38.63           C  
ATOM    919  HB2 TYR A  58     -24.987 -29.006 -31.839  1.00 38.63           H  
ATOM    920  HB3 TYR A  58     -23.380 -28.790 -31.182  1.00 38.63           H  
ATOM    921  O   TYR A  58     -21.846 -31.983 -31.437  1.00 38.63           O  
ATOM    922  CG  TYR A  58     -23.470 -29.191 -33.291  1.00 38.63           C  
ATOM    923  CD1 TYR A  58     -22.116 -28.895 -33.544  1.00 38.63           C  
ATOM    924  HD1 TYR A  58     -21.417 -28.831 -32.723  1.00 38.63           H  
ATOM    925  CD2 TYR A  58     -24.381 -29.284 -34.361  1.00 38.63           C  
ATOM    926  HD2 TYR A  58     -25.420 -29.505 -34.161  1.00 38.63           H  
ATOM    927  CE1 TYR A  58     -21.677 -28.676 -34.866  1.00 38.63           C  
ATOM    928  HE1 TYR A  58     -20.640 -28.441 -35.054  1.00 38.63           H  
ATOM    929  CE2 TYR A  58     -23.947 -29.070 -35.683  1.00 38.63           C  
ATOM    930  HE2 TYR A  58     -24.642 -29.124 -36.508  1.00 38.63           H  
ATOM    931  OH  TYR A  58     -22.183 -28.543 -37.214  1.00 38.63           O  
ATOM    932  HH  TYR A  58     -21.249 -28.323 -37.248  1.00 38.63           H  
ATOM    933  CZ  TYR A  58     -22.595 -28.759 -35.937  1.00 38.63           C  
ATOM    934  N   ASN A  59     -22.342 -30.894 -29.540  1.00 41.02           N  
ATOM    935  H   ASN A  59     -23.020 -30.324 -29.055  1.00 41.02           H  
ATOM    936  CA  ASN A  59     -21.068 -31.183 -28.858  1.00 41.02           C  
ATOM    937  HA  ASN A  59     -20.250 -30.839 -29.491  1.00 41.02           H  
ATOM    938  C   ASN A  59     -20.811 -32.684 -28.627  1.00 41.02           C  
ATOM    939  CB  ASN A  59     -21.017 -30.423 -27.520  1.00 41.02           C  
ATOM    940  HB2 ASN A  59     -21.987 -30.485 -27.025  1.00 41.02           H  
ATOM    941  HB3 ASN A  59     -20.284 -30.899 -26.869  1.00 41.02           H  
ATOM    942  O   ASN A  59     -19.660 -33.089 -28.461  1.00 41.02           O  
ATOM    943  CG  ASN A  59     -20.598 -28.968 -27.642  1.00 41.02           C  
ATOM    944  ND2 ASN A  59     -20.782 -28.198 -26.596  1.00 41.02           N  
ATOM    945 HD21 ASN A  59     -20.439 -27.252 -26.686  1.00 41.02           H  
ATOM    946 HD22 ASN A  59     -21.266 -28.557 -25.786  1.00 41.02           H  
ATOM    947  OD1 ASN A  59     -20.046 -28.503 -28.625  1.00 41.02           O  
ATOM    948  N   GLY A  60     -21.849 -33.527 -28.674  1.00 36.04           N  
ATOM    949  H   GLY A  60     -22.778 -33.134 -28.719  1.00 36.04           H  
ATOM    950  CA  GLY A  60     -21.702 -34.988 -28.713  1.00 36.04           C  
ATOM    951  HA2 GLY A  60     -21.147 -35.311 -27.832  1.00 36.04           H  
ATOM    952  HA3 GLY A  60     -22.695 -35.437 -28.680  1.00 36.04           H  
ATOM    953  C   GLY A  60     -20.975 -35.526 -29.960  1.00 36.04           C  
ATOM    954  O   GLY A  60     -20.674 -36.718 -30.026  1.00 36.04           O  
ATOM    955  N   ARG A  61     -20.677 -34.678 -30.955  1.00 30.55           N  
ATOM    956  H   ARG A  61     -20.961 -33.714 -30.852  1.00 30.55           H  
ATOM    957  CA  ARG A  61     -19.924 -35.016 -32.172  1.00 30.55           C  
ATOM    958  HA  ARG A  61     -19.623 -36.063 -32.131  1.00 30.55           H  
ATOM    959  C   ARG A  61     -18.654 -34.160 -32.237  1.00 30.55           C  
ATOM    960  CB  ARG A  61     -20.827 -34.816 -33.402  1.00 30.55           C  
ATOM    961  HB2 ARG A  61     -21.137 -33.772 -33.455  1.00 30.55           H  
ATOM    962  HB3 ARG A  61     -20.258 -35.052 -34.301  1.00 30.55           H  
ATOM    963  O   ARG A  61     -18.730 -32.937 -32.257  1.00 30.55           O  
ATOM    964  CG  ARG A  61     -22.075 -35.713 -33.343  1.00 30.55           C  
ATOM    965  HG2 ARG A  61     -22.660 -35.472 -32.456  1.00 30.55           H  
ATOM    966  HG3 ARG A  61     -21.764 -36.757 -33.286  1.00 30.55           H  
ATOM    967  CD  ARG A  61     -22.971 -35.517 -34.568  1.00 30.55           C  
ATOM    968  HD2 ARG A  61     -23.277 -34.471 -34.611  1.00 30.55           H  
ATOM    969  HD3 ARG A  61     -22.400 -35.759 -35.464  1.00 30.55           H  
ATOM    970  NE  ARG A  61     -24.167 -36.376 -34.479  1.00 30.55           N  
ATOM    971  HE  ARG A  61     -24.347 -36.789 -33.574  1.00 30.55           H  
ATOM    972  NH1 ARG A  61     -24.982 -36.007 -36.591  1.00 30.55           N  
ATOM    973 HH11 ARG A  61     -24.234 -35.343 -36.739  1.00 30.55           H  
ATOM    974 HH12 ARG A  61     -25.693 -36.144 -37.295  1.00 30.55           H  
ATOM    975  NH2 ARG A  61     -26.077 -37.375 -35.208  1.00 30.55           N  
ATOM    976 HH21 ARG A  61     -26.204 -37.779 -34.291  1.00 30.55           H  
ATOM    977 HH22 ARG A  61     -26.783 -37.503 -35.919  1.00 30.55           H  
ATOM    978  CZ  ARG A  61     -25.066 -36.582 -35.424  1.00 30.55           C  
ATOM    979  N   LYS A  62     -17.481 -34.810 -32.265  1.00 25.06           N  
ATOM    980  H   LYS A  62     -17.514 -35.819 -32.257  1.00 25.06           H  
ATOM    981  CA  LYS A  62     -16.159 -34.147 -32.248  1.00 25.06           C  
ATOM    982  HA  LYS A  62     -16.003 -33.704 -31.265  1.00 25.06           H  
ATOM    983  C   LYS A  62     -16.052 -33.038 -33.318  1.00 25.06           C  
ATOM    984  CB  LYS A  62     -15.034 -35.164 -32.513  1.00 25.06           C  
ATOM    985  HB2 LYS A  62     -15.281 -35.751 -33.397  1.00 25.06           H  
ATOM    986  HB3 LYS A  62     -14.125 -34.604 -32.732  1.00 25.06           H  
ATOM    987  O   LYS A  62     -16.206 -33.361 -34.497  1.00 25.06           O  
ATOM    988  CG  LYS A  62     -14.734 -36.106 -31.339  1.00 25.06           C  
ATOM    989  HG2 LYS A  62     -14.499 -35.512 -30.455  1.00 25.06           H  
ATOM    990  HG3 LYS A  62     -15.602 -36.731 -31.131  1.00 25.06           H  
ATOM    991  CD  LYS A  62     -13.527 -36.990 -31.693  1.00 25.06           C  
ATOM    992  HD2 LYS A  62     -12.691 -36.347 -31.966  1.00 25.06           H  
ATOM    993  HD3 LYS A  62     -13.783 -37.616 -32.549  1.00 25.06           H  
ATOM    994  CE  LYS A  62     -13.116 -37.872 -30.510  1.00 25.06           C  
ATOM    995  HE2 LYS A  62     -12.931 -37.227 -29.651  1.00 25.06           H  
ATOM    996  HE3 LYS A  62     -13.946 -38.532 -30.257  1.00 25.06           H  
ATOM    997  NZ  LYS A  62     -11.898 -38.663 -30.820  1.00 25.06           N  
ATOM    998  HZ1 LYS A  62     -11.606 -39.198 -30.015  1.00 25.06           H  
ATOM    999  HZ2 LYS A  62     -11.139 -38.051 -31.082  1.00 25.06           H  
ATOM   1000  HZ3 LYS A  62     -12.071 -39.301 -31.584  1.00 25.06           H  
ATOM   1001  N   PRO A  63     -15.713 -31.788 -32.949  1.00 29.61           N  
ATOM   1002  CA  PRO A  63     -15.386 -30.742 -33.917  1.00 29.61           C  
ATOM   1003  HA  PRO A  63     -16.224 -30.637 -34.607  1.00 29.61           H  
ATOM   1004  C   PRO A  63     -14.109 -31.057 -34.712  1.00 29.61           C  
ATOM   1005  CB  PRO A  63     -15.244 -29.446 -33.107  1.00 29.61           C  
ATOM   1006  HB2 PRO A  63     -14.198 -29.274 -32.854  1.00 29.61           H  
ATOM   1007  HB3 PRO A  63     -15.648 -28.588 -33.645  1.00 29.61           H  
ATOM   1008  O   PRO A  63     -13.186 -31.689 -34.195  1.00 29.61           O  
ATOM   1009  CG  PRO A  63     -16.028 -29.729 -31.827  1.00 29.61           C  
ATOM   1010  HG2 PRO A  63     -15.670 -29.132 -30.988  1.00 29.61           H  
ATOM   1011  HG3 PRO A  63     -17.091 -29.556 -31.998  1.00 29.61           H  
ATOM   1012  CD  PRO A  63     -15.779 -31.219 -31.611  1.00 29.61           C  
ATOM   1013  HD2 PRO A  63     -14.827 -31.369 -31.102  1.00 29.61           H  
ATOM   1014  HD3 PRO A  63     -16.597 -31.643 -31.028  1.00 29.61           H  
ATOM   1015  N   MET A  64     -14.045 -30.579 -35.956  1.00 24.09           N  
ATOM   1016  H   MET A  64     -14.817 -30.023 -36.296  1.00 24.09           H  
ATOM   1017  CA  MET A  64     -12.876 -30.661 -36.838  1.00 24.09           C  
ATOM   1018  HA  MET A  64     -12.044 -31.130 -36.314  1.00 24.09           H  
ATOM   1019  C   MET A  64     -12.433 -29.256 -37.267  1.00 24.09           C  
ATOM   1020  CB  MET A  64     -13.208 -31.501 -38.090  1.00 24.09           C  
ATOM   1021  HB2 MET A  64     -14.256 -31.368 -38.360  1.00 24.09           H  
ATOM   1022  HB3 MET A  64     -12.613 -31.138 -38.928  1.00 24.09           H  
ATOM   1023  O   MET A  64     -13.234 -28.551 -37.867  1.00 24.09           O  
ATOM   1024  CG  MET A  64     -12.913 -32.994 -37.907  1.00 24.09           C  
ATOM   1025  HG2 MET A  64     -13.533 -33.364 -37.091  1.00 24.09           H  
ATOM   1026  HG3 MET A  64     -11.869 -33.113 -37.615  1.00 24.09           H  
ATOM   1027  SD  MET A  64     -13.222 -34.034 -39.371  1.00 24.09           S  
ATOM   1028  CE  MET A  64     -11.929 -33.467 -40.514  1.00 24.09           C  
ATOM   1029  HE1 MET A  64     -11.974 -34.054 -41.432  1.00 24.09           H  
ATOM   1030  HE2 MET A  64     -12.084 -32.417 -40.762  1.00 24.09           H  
ATOM   1031  HE3 MET A  64     -10.948 -33.593 -40.056  1.00 24.09           H  
ATOM   1032  N   TYR A  65     -11.154 -28.951 -37.011  1.00 24.70           N  
ATOM   1033  H   TYR A  65     -10.665 -29.609 -36.421  1.00 24.70           H  
ATOM   1034  CA  TYR A  65     -10.265 -27.963 -37.655  1.00 24.70           C  
ATOM   1035  HA  TYR A  65      -9.392 -27.912 -37.004  1.00 24.70           H  
ATOM   1036  C   TYR A  65     -10.691 -26.490 -37.830  1.00 24.70           C  
ATOM   1037  CB  TYR A  65      -9.749 -28.541 -38.981  1.00 24.70           C  
ATOM   1038  HB2 TYR A  65     -10.595 -28.787 -39.623  1.00 24.70           H  
ATOM   1039  HB3 TYR A  65      -9.166 -27.776 -39.495  1.00 24.70           H  
ATOM   1040  O   TYR A  65     -11.752 -26.162 -38.352  1.00 24.70           O  
ATOM   1041  CG  TYR A  65      -8.865 -29.760 -38.791  1.00 24.70           C  
ATOM   1042  CD1 TYR A  65      -7.515 -29.583 -38.432  1.00 24.70           C  
ATOM   1043  HD1 TYR A  65      -7.113 -28.586 -38.333  1.00 24.70           H  
ATOM   1044  CD2 TYR A  65      -9.391 -31.059 -38.929  1.00 24.70           C  
ATOM   1045  HD2 TYR A  65     -10.422 -31.187 -39.225  1.00 24.70           H  
ATOM   1046  CE1 TYR A  65      -6.690 -30.701 -38.208  1.00 24.70           C  
ATOM   1047  HE1 TYR A  65      -5.654 -30.556 -37.939  1.00 24.70           H  
ATOM   1048  CE2 TYR A  65      -8.573 -32.181 -38.696  1.00 24.70           C  
ATOM   1049  HE2 TYR A  65      -8.962 -33.184 -38.799  1.00 24.70           H  
ATOM   1050  OH  TYR A  65      -6.433 -33.088 -38.118  1.00 24.70           O  
ATOM   1051  HH  TYR A  65      -5.533 -32.824 -37.912  1.00 24.70           H  
ATOM   1052  CZ  TYR A  65      -7.221 -32.003 -38.337  1.00 24.70           C  
ATOM   1053  N   ASP A  66      -9.748 -25.596 -37.517  1.00 26.27           N  
ATOM   1054  H   ASP A  66      -8.915 -25.901 -37.036  1.00 26.27           H  
ATOM   1055  CA  ASP A  66      -9.746 -24.198 -37.958  1.00 26.27           C  
ATOM   1056  HA  ASP A  66     -10.697 -23.738 -37.692  1.00 26.27           H  
ATOM   1057  C   ASP A  66      -9.528 -24.084 -39.477  1.00 26.27           C  
ATOM   1058  CB  ASP A  66      -8.617 -23.433 -37.249  1.00 26.27           C  
ATOM   1059  HB2 ASP A  66      -7.656 -23.869 -37.524  1.00 26.27           H  
ATOM   1060  HB3 ASP A  66      -8.624 -22.398 -37.589  1.00 26.27           H  
ATOM   1061  O   ASP A  66      -8.660 -24.755 -40.038  1.00 26.27           O  
ATOM   1062  CG  ASP A  66      -8.770 -23.454 -35.731  1.00 26.27           C  
ATOM   1063  OD1 ASP A  66      -9.696 -22.770 -35.244  1.00 26.27           O  
ATOM   1064  OD2 ASP A  66      -7.987 -24.189 -35.087  1.00 26.27           O  
ATOM   1065  N   ILE A  67     -10.266 -23.182 -40.138  1.00 27.65           N  
ATOM   1066  H   ILE A  67     -10.981 -22.687 -39.624  1.00 27.65           H  
ATOM   1067  CA  ILE A  67     -10.020 -22.769 -41.531  1.00 27.65           C  
ATOM   1068  HA  ILE A  67      -8.984 -22.998 -41.778  1.00 27.65           H  
ATOM   1069  C   ILE A  67     -10.257 -21.250 -41.652  1.00 27.65           C  
ATOM   1070  CB  ILE A  67     -10.908 -23.543 -42.543  1.00 27.65           C  
ATOM   1071  HB  ILE A  67     -11.952 -23.298 -42.347  1.00 27.65           H  
ATOM   1072  O   ILE A  67     -11.401 -20.808 -41.516  1.00 27.65           O  
ATOM   1073  CG1 ILE A  67     -10.748 -25.078 -42.412  1.00 27.65           C  
ATOM   1074 HG12 ILE A  67     -11.033 -25.378 -41.403  1.00 27.65           H  
ATOM   1075 HG13 ILE A  67      -9.703 -25.347 -42.563  1.00 27.65           H  
ATOM   1076  CG2 ILE A  67     -10.564 -23.088 -43.980  1.00 27.65           C  
ATOM   1077 HG21 ILE A  67      -9.533 -23.348 -44.218  1.00 27.65           H  
ATOM   1078 HG22 ILE A  67     -10.697 -22.012 -44.093  1.00 27.65           H  
ATOM   1079 HG23 ILE A  67     -11.227 -23.566 -44.701  1.00 27.65           H  
ATOM   1080  CD1 ILE A  67     -11.612 -25.905 -43.374  1.00 27.65           C  
ATOM   1081 HD11 ILE A  67     -12.652 -25.585 -43.309  1.00 27.65           H  
ATOM   1082 HD12 ILE A  67     -11.256 -25.798 -44.399  1.00 27.65           H  
ATOM   1083 HD13 ILE A  67     -11.547 -26.957 -43.097  1.00 27.65           H  
ATOM   1084  N   PRO A  68      -9.227 -20.428 -41.935  1.00 28.48           N  
ATOM   1085  CA  PRO A  68      -9.407 -19.007 -42.222  1.00 28.48           C  
ATOM   1086  HA  PRO A  68     -10.148 -18.579 -41.548  1.00 28.48           H  
ATOM   1087  C   PRO A  68      -9.863 -18.791 -43.676  1.00 28.48           C  
ATOM   1088  CB  PRO A  68      -8.046 -18.371 -41.925  1.00 28.48           C  
ATOM   1089  HB2 PRO A  68      -7.982 -18.135 -40.863  1.00 28.48           H  
ATOM   1090  HB3 PRO A  68      -7.869 -17.477 -42.523  1.00 28.48           H  
ATOM   1091  O   PRO A  68      -9.193 -19.211 -44.618  1.00 28.48           O  
ATOM   1092  CG  PRO A  68      -7.051 -19.485 -42.257  1.00 28.48           C  
ATOM   1093  HG2 PRO A  68      -6.136 -19.393 -41.672  1.00 28.48           H  
ATOM   1094  HG3 PRO A  68      -6.822 -19.468 -43.322  1.00 28.48           H  
ATOM   1095  CD  PRO A  68      -7.810 -20.769 -41.916  1.00 28.48           C  
ATOM   1096  HD2 PRO A  68      -7.581 -21.540 -42.652  1.00 28.48           H  
ATOM   1097  HD3 PRO A  68      -7.533 -21.108 -40.918  1.00 28.48           H  
ATOM   1098  N   GLY A  69     -10.996 -18.109 -43.867  1.00 30.75           N  
ATOM   1099  H   GLY A  69     -11.489 -17.780 -43.049  1.00 30.75           H  
ATOM   1100  CA  GLY A  69     -11.492 -17.672 -45.180  1.00 30.75           C  
ATOM   1101  HA2 GLY A  69     -12.563 -17.860 -45.245  1.00 30.75           H  
ATOM   1102  HA3 GLY A  69     -11.006 -18.241 -45.973  1.00 30.75           H  
ATOM   1103  C   GLY A  69     -11.249 -16.179 -45.421  1.00 30.75           C  
ATOM   1104  O   GLY A  69     -11.297 -15.387 -44.480  1.00 30.75           O  
ATOM   1105  N   TYR A  70     -11.021 -15.785 -46.677  1.00 28.42           N  
ATOM   1106  H   TYR A  70     -11.081 -16.472 -47.415  1.00 28.42           H  
ATOM   1107  CA  TYR A  70     -10.790 -14.388 -47.073  1.00 28.42           C  
ATOM   1108  HA  TYR A  70     -10.707 -13.782 -46.172  1.00 28.42           H  
ATOM   1109  C   TYR A  70     -11.979 -13.844 -47.884  1.00 28.42           C  
ATOM   1110  CB  TYR A  70      -9.448 -14.271 -47.819  1.00 28.42           C  
ATOM   1111  HB2 TYR A  70      -9.614 -14.426 -48.885  1.00 28.42           H  
ATOM   1112  HB3 TYR A  70      -8.788 -15.072 -47.486  1.00 28.42           H  
ATOM   1113  O   TYR A  70     -12.676 -14.596 -48.568  1.00 28.42           O  
ATOM   1114  CG  TYR A  70      -8.706 -12.960 -47.602  1.00 28.42           C  
ATOM   1115  CD1 TYR A  70      -8.888 -11.875 -48.482  1.00 28.42           C  
ATOM   1116  HD1 TYR A  70      -9.576 -11.956 -49.311  1.00 28.42           H  
ATOM   1117  CD2 TYR A  70      -7.805 -12.841 -46.524  1.00 28.42           C  
ATOM   1118  HD2 TYR A  70      -7.667 -13.670 -45.846  1.00 28.42           H  
ATOM   1119  CE1 TYR A  70      -8.160 -10.683 -48.293  1.00 28.42           C  
ATOM   1120  HE1 TYR A  70      -8.291  -9.848 -48.966  1.00 28.42           H  
ATOM   1121  CE2 TYR A  70      -7.075 -11.651 -46.331  1.00 28.42           C  
ATOM   1122  HE2 TYR A  70      -6.383 -11.571 -45.506  1.00 28.42           H  
ATOM   1123  OH  TYR A  70      -6.541  -9.421 -47.050  1.00 28.42           O  
ATOM   1124  HH  TYR A  70      -5.971  -9.471 -46.279  1.00 28.42           H  
ATOM   1125  CZ  TYR A  70      -7.248 -10.570 -47.222  1.00 28.42           C  
ATOM   1126  N   TYR A  71     -12.224 -12.534 -47.808  1.00 30.28           N  
ATOM   1127  H   TYR A  71     -11.585 -11.954 -47.284  1.00 30.28           H  
ATOM   1128  CA  TYR A  71     -13.345 -11.873 -48.488  1.00 30.28           C  
ATOM   1129  HA  TYR A  71     -14.082 -12.618 -48.790  1.00 30.28           H  
ATOM   1130  C   TYR A  71     -12.871 -11.146 -49.751  1.00 30.28           C  
ATOM   1131  CB  TYR A  71     -14.029 -10.919 -47.501  1.00 30.28           C  
ATOM   1132  HB2 TYR A  71     -14.397 -11.500 -46.656  1.00 30.28           H  
ATOM   1133  HB3 TYR A  71     -13.285 -10.221 -47.117  1.00 30.28           H  
ATOM   1134  O   TYR A  71     -12.031 -10.246 -49.669  1.00 30.28           O  
ATOM   1135  CG  TYR A  71     -15.195 -10.136 -48.079  1.00 30.28           C  
ATOM   1136  CD1 TYR A  71     -15.130  -8.731 -48.158  1.00 30.28           C  
ATOM   1137  HD1 TYR A  71     -14.240  -8.218 -47.822  1.00 30.28           H  
ATOM   1138  CD2 TYR A  71     -16.349 -10.811 -48.522  1.00 30.28           C  
ATOM   1139  HD2 TYR A  71     -16.393 -11.889 -48.481  1.00 30.28           H  
ATOM   1140  CE1 TYR A  71     -16.226  -7.999 -48.653  1.00 30.28           C  
ATOM   1141  HE1 TYR A  71     -16.181  -6.920 -48.690  1.00 30.28           H  
ATOM   1142  CE2 TYR A  71     -17.446 -10.084 -49.025  1.00 30.28           C  
ATOM   1143  HE2 TYR A  71     -18.333 -10.596 -49.367  1.00 30.28           H  
ATOM   1144  OH  TYR A  71     -18.452  -7.965 -49.537  1.00 30.28           O  
ATOM   1145  HH  TYR A  71     -18.308  -7.022 -49.428  1.00 30.28           H  
ATOM   1146  CZ  TYR A  71     -17.388  -8.677 -49.081  1.00 30.28           C  
ATOM   1147  N   ASP A  72     -13.417 -11.499 -50.919  1.00 34.97           N  
ATOM   1148  H   ASP A  72     -14.152 -12.191 -50.942  1.00 34.97           H  
ATOM   1149  CA  ASP A  72     -13.098 -10.796 -52.162  1.00 34.97           C  
ATOM   1150  HA  ASP A  72     -12.051 -10.496 -52.126  1.00 34.97           H  
ATOM   1151  C   ASP A  72     -13.941  -9.521 -52.286  1.00 34.97           C  
ATOM   1152  CB  ASP A  72     -13.220 -11.703 -53.393  1.00 34.97           C  
ATOM   1153  HB2 ASP A  72     -12.589 -12.580 -53.248  1.00 34.97           H  
ATOM   1154  HB3 ASP A  72     -14.253 -12.037 -53.495  1.00 34.97           H  
ATOM   1155  O   ASP A  72     -15.099  -9.521 -52.713  1.00 34.97           O  
ATOM   1156  CG  ASP A  72     -12.790 -10.986 -54.684  1.00 34.97           C  
ATOM   1157  OD1 ASP A  72     -12.553  -9.752 -54.662  1.00 34.97           O  
ATOM   1158  OD2 ASP A  72     -12.746 -11.659 -55.732  1.00 34.97           O  
ATOM   1159  N   ARG A  73     -13.310  -8.393 -51.954  1.00 27.17           N  
ATOM   1160  H   ARG A  73     -12.378  -8.499 -51.581  1.00 27.17           H  
ATOM   1161  CA  ARG A  73     -13.922  -7.060 -51.992  1.00 27.17           C  
ATOM   1162  HA  ARG A  73     -14.861  -7.127 -51.443  1.00 27.17           H  
ATOM   1163  C   ARG A  73     -14.285  -6.577 -53.405  1.00 27.17           C  
ATOM   1164  CB  ARG A  73     -12.978  -6.080 -51.275  1.00 27.17           C  
ATOM   1165  HB2 ARG A  73     -12.274  -5.662 -51.995  1.00 27.17           H  
ATOM   1166  HB3 ARG A  73     -12.408  -6.620 -50.520  1.00 27.17           H  
ATOM   1167  O   ARG A  73     -15.039  -5.611 -53.516  1.00 27.17           O  
ATOM   1168  CG  ARG A  73     -13.733  -4.952 -50.559  1.00 27.17           C  
ATOM   1169  HG2 ARG A  73     -14.370  -5.390 -49.791  1.00 27.17           H  
ATOM   1170  HG3 ARG A  73     -14.352  -4.398 -51.265  1.00 27.17           H  
ATOM   1171  CD  ARG A  73     -12.727  -3.997 -49.907  1.00 27.17           C  
ATOM   1172  HD2 ARG A  73     -11.973  -4.586 -49.385  1.00 27.17           H  
ATOM   1173  HD3 ARG A  73     -12.224  -3.428 -50.690  1.00 27.17           H  
ATOM   1174  NE  ARG A  73     -13.368  -3.110 -48.919  1.00 27.17           N  
ATOM   1175  HE  ARG A  73     -13.704  -3.565 -48.083  1.00 27.17           H  
ATOM   1176  NH1 ARG A  73     -12.678  -1.053 -49.692  1.00 27.17           N  
ATOM   1177 HH11 ARG A  73     -12.615  -0.053 -49.561  1.00 27.17           H  
ATOM   1178 HH12 ARG A  73     -12.264  -1.497 -50.499  1.00 27.17           H  
ATOM   1179  NH2 ARG A  73     -13.779  -1.201 -47.764  1.00 27.17           N  
ATOM   1180 HH21 ARG A  73     -13.995  -1.783 -46.967  1.00 27.17           H  
ATOM   1181 HH22 ARG A  73     -13.670  -0.206 -47.626  1.00 27.17           H  
ATOM   1182  CZ  ARG A  73     -13.281  -1.796 -48.809  1.00 27.17           C  
ATOM   1183  N   LYS A  74     -13.769  -7.204 -54.472  1.00 35.33           N  
ATOM   1184  H   LYS A  74     -13.208  -8.029 -54.311  1.00 35.33           H  
ATOM   1185  CA  LYS A  74     -14.093  -6.868 -55.870  1.00 35.33           C  
ATOM   1186  HA  LYS A  74     -14.262  -5.794 -55.944  1.00 35.33           H  
ATOM   1187  C   LYS A  74     -15.386  -7.543 -56.330  1.00 35.33           C  
ATOM   1188  CB  LYS A  74     -12.901  -7.246 -56.766  1.00 35.33           C  
ATOM   1189  HB2 LYS A  74     -12.801  -8.331 -56.797  1.00 35.33           H  
ATOM   1190  HB3 LYS A  74     -11.991  -6.830 -56.334  1.00 35.33           H  
ATOM   1191  O   LYS A  74     -16.169  -6.910 -57.034  1.00 35.33           O  
ATOM   1192  CG  LYS A  74     -13.058  -6.717 -58.198  1.00 35.33           C  
ATOM   1193  HG2 LYS A  74     -13.937  -7.169 -58.657  1.00 35.33           H  
ATOM   1194  HG3 LYS A  74     -13.187  -5.635 -58.174  1.00 35.33           H  
ATOM   1195  CD  LYS A  74     -11.825  -7.064 -59.036  1.00 35.33           C  
ATOM   1196  HD2 LYS A  74     -10.953  -6.561 -58.617  1.00 35.33           H  
ATOM   1197  HD3 LYS A  74     -11.666  -8.142 -59.002  1.00 35.33           H  
ATOM   1198  CE  LYS A  74     -12.043  -6.616 -60.483  1.00 35.33           C  
ATOM   1199  HE2 LYS A  74     -12.948  -7.097 -60.854  1.00 35.33           H  
ATOM   1200  HE3 LYS A  74     -12.208  -5.538 -60.497  1.00 35.33           H  
ATOM   1201  NZ  LYS A  74     -10.888  -6.981 -61.339  1.00 35.33           N  
ATOM   1202  HZ1 LYS A  74     -10.032  -6.603 -60.957  1.00 35.33           H  
ATOM   1203  HZ2 LYS A  74     -11.016  -6.634 -62.278  1.00 35.33           H  
ATOM   1204  HZ3 LYS A  74     -10.800  -7.987 -61.380  1.00 35.33           H  
ATOM   1205  N   ASN A  75     -15.614  -8.785 -55.902  1.00 40.80           N  
ATOM   1206  H   ASN A  75     -14.886  -9.229 -55.361  1.00 40.80           H  
ATOM   1207  CA  ASN A  75     -16.771  -9.595 -56.301  1.00 40.80           C  
ATOM   1208  HA  ASN A  75     -17.239  -9.142 -57.175  1.00 40.80           H  
ATOM   1209  C   ASN A  75     -17.889  -9.660 -55.236  1.00 40.80           C  
ATOM   1210  CB  ASN A  75     -16.250 -10.973 -56.742  1.00 40.80           C  
ATOM   1211  HB2 ASN A  75     -17.092 -11.628 -56.965  1.00 40.80           H  
ATOM   1212  HB3 ASN A  75     -15.676 -11.432 -55.937  1.00 40.80           H  
ATOM   1213  O   ASN A  75     -19.019 -10.000 -55.569  1.00 40.80           O  
ATOM   1214  CG  ASN A  75     -15.396 -10.882 -58.001  1.00 40.80           C  
ATOM   1215  ND2 ASN A  75     -14.211 -11.436 -58.009  1.00 40.80           N  
ATOM   1216 HD21 ASN A  75     -13.792 -11.767 -57.151  1.00 40.80           H  
ATOM   1217 HD22 ASN A  75     -13.691 -11.430 -58.875  1.00 40.80           H  
ATOM   1218  OD1 ASN A  75     -15.751 -10.264 -58.993  1.00 40.80           O  
ATOM   1219  N   LYS A  76     -17.610  -9.246 -53.988  1.00 34.68           N  
ATOM   1220  H   LYS A  76     -16.638  -9.053 -53.793  1.00 34.68           H  
ATOM   1221  CA  LYS A  76     -18.508  -9.309 -52.811  1.00 34.68           C  
ATOM   1222  HA  LYS A  76     -17.937  -8.908 -51.973  1.00 34.68           H  
ATOM   1223  C   LYS A  76     -18.865 -10.730 -52.353  1.00 34.68           C  
ATOM   1224  CB  LYS A  76     -19.762  -8.427 -52.967  1.00 34.68           C  
ATOM   1225  HB2 LYS A  76     -20.315  -8.460 -52.029  1.00 34.68           H  
ATOM   1226  HB3 LYS A  76     -20.402  -8.854 -53.739  1.00 34.68           H  
ATOM   1227  O   LYS A  76     -19.919 -10.943 -51.757  1.00 34.68           O  
ATOM   1228  CG  LYS A  76     -19.487  -6.956 -53.294  1.00 34.68           C  
ATOM   1229  HG2 LYS A  76     -18.984  -6.875 -54.258  1.00 34.68           H  
ATOM   1230  HG3 LYS A  76     -18.856  -6.521 -52.518  1.00 34.68           H  
ATOM   1231  CD  LYS A  76     -20.828  -6.215 -53.352  1.00 34.68           C  
ATOM   1232  HD2 LYS A  76     -21.444  -6.667 -54.131  1.00 34.68           H  
ATOM   1233  HD3 LYS A  76     -21.335  -6.322 -52.393  1.00 34.68           H  
ATOM   1234  CE  LYS A  76     -20.618  -4.732 -53.658  1.00 34.68           C  
ATOM   1235  HE2 LYS A  76     -19.982  -4.303 -52.883  1.00 34.68           H  
ATOM   1236  HE3 LYS A  76     -20.089  -4.650 -54.608  1.00 34.68           H  
ATOM   1237  NZ  LYS A  76     -21.916  -4.017 -53.724  1.00 34.68           N  
ATOM   1238  HZ1 LYS A  76     -21.774  -3.039 -53.933  1.00 34.68           H  
ATOM   1239  HZ2 LYS A  76     -22.494  -4.422 -54.446  1.00 34.68           H  
ATOM   1240  HZ3 LYS A  76     -22.404  -4.096 -52.843  1.00 34.68           H  
ATOM   1241  N   GLU A  77     -17.971 -11.688 -52.578  1.00 36.01           N  
ATOM   1242  H   GLU A  77     -17.091 -11.434 -53.004  1.00 36.01           H  
ATOM   1243  CA  GLU A  77     -18.164 -13.092 -52.203  1.00 36.01           C  
ATOM   1244  HA  GLU A  77     -19.142 -13.203 -51.735  1.00 36.01           H  
ATOM   1245  C   GLU A  77     -17.133 -13.556 -51.160  1.00 36.01           C  
ATOM   1246  CB  GLU A  77     -18.182 -13.990 -53.452  1.00 36.01           C  
ATOM   1247  HB2 GLU A  77     -17.259 -13.846 -54.015  1.00 36.01           H  
ATOM   1248  HB3 GLU A  77     -18.237 -15.030 -53.129  1.00 36.01           H  
ATOM   1249  O   GLU A  77     -15.993 -13.083 -51.111  1.00 36.01           O  
ATOM   1250  CG  GLU A  77     -19.400 -13.687 -54.346  1.00 36.01           C  
ATOM   1251  HG2 GLU A  77     -19.302 -12.679 -54.750  1.00 36.01           H  
ATOM   1252  HG3 GLU A  77     -20.295 -13.713 -53.724  1.00 36.01           H  
ATOM   1253  CD  GLU A  77     -19.573 -14.673 -55.513  1.00 36.01           C  
ATOM   1254  OE1 GLU A  77     -20.725 -14.795 -55.990  1.00 36.01           O  
ATOM   1255  OE2 GLU A  77     -18.564 -15.291 -55.921  1.00 36.01           O  
ATOM   1256  N   PHE A  78     -17.547 -14.494 -50.304  1.00 28.54           N  
ATOM   1257  H   PHE A  78     -18.472 -14.878 -50.437  1.00 28.54           H  
ATOM   1258  CA  PHE A  78     -16.662 -15.213 -49.386  1.00 28.54           C  
ATOM   1259  HA  PHE A  78     -15.775 -14.614 -49.177  1.00 28.54           H  
ATOM   1260  C   PHE A  78     -16.203 -16.511 -50.050  1.00 28.54           C  
ATOM   1261  CB  PHE A  78     -17.376 -15.498 -48.053  1.00 28.54           C  
ATOM   1262  HB2 PHE A  78     -17.054 -16.472 -47.684  1.00 28.54           H  
ATOM   1263  HB3 PHE A  78     -18.452 -15.567 -48.213  1.00 28.54           H  
ATOM   1264  O   PHE A  78     -17.001 -17.430 -50.231  1.00 28.54           O  
ATOM   1265  CG  PHE A  78     -17.078 -14.491 -46.962  1.00 28.54           C  
ATOM   1266  CD1 PHE A  78     -15.901 -14.625 -46.201  1.00 28.54           C  
ATOM   1267  HD1 PHE A  78     -15.213 -15.433 -46.404  1.00 28.54           H  
ATOM   1268  CD2 PHE A  78     -17.958 -13.423 -46.709  1.00 28.54           C  
ATOM   1269  HD2 PHE A  78     -18.849 -13.305 -47.307  1.00 28.54           H  
ATOM   1270  CE1 PHE A  78     -15.605 -13.697 -45.187  1.00 28.54           C  
ATOM   1271  HE1 PHE A  78     -14.692 -13.794 -44.620  1.00 28.54           H  
ATOM   1272  CE2 PHE A  78     -17.657 -12.487 -45.702  1.00 28.54           C  
ATOM   1273  HE2 PHE A  78     -18.311 -11.643 -45.540  1.00 28.54           H  
ATOM   1274  CZ  PHE A  78     -16.482 -12.625 -44.940  1.00 28.54           C  
ATOM   1275  HZ  PHE A  78     -16.233 -11.890 -44.189  1.00 28.54           H  
ATOM   1276  N   LEU A  79     -14.912 -16.603 -50.369  1.00 31.82           N  
ATOM   1277  H   LEU A  79     -14.297 -15.831 -50.157  1.00 31.82           H  
ATOM   1278  CA  LEU A  79     -14.318 -17.820 -50.913  1.00 31.82           C  
ATOM   1279  HA  LEU A  79     -15.093 -18.420 -51.390  1.00 31.82           H  
ATOM   1280  C   LEU A  79     -13.749 -18.662 -49.767  1.00 31.82           C  
ATOM   1281  CB  LEU A  79     -13.283 -17.461 -51.995  1.00 31.82           C  
ATOM   1282  HB2 LEU A  79     -12.553 -16.777 -51.562  1.00 31.82           H  
ATOM   1283  HB3 LEU A  79     -12.755 -18.369 -52.288  1.00 31.82           H  
ATOM   1284  O   LEU A  79     -12.726 -18.329 -49.166  1.00 31.82           O  
ATOM   1285  CG  LEU A  79     -13.895 -16.816 -53.258  1.00 31.82           C  
ATOM   1286  HG  LEU A  79     -14.473 -15.937 -52.976  1.00 31.82           H  
ATOM   1287  CD1 LEU A  79     -12.775 -16.367 -54.196  1.00 31.82           C  
ATOM   1288 HD11 LEU A  79     -13.207 -15.878 -55.070  1.00 31.82           H  
ATOM   1289 HD12 LEU A  79     -12.184 -17.225 -54.516  1.00 31.82           H  
ATOM   1290 HD13 LEU A  79     -12.133 -15.650 -53.685  1.00 31.82           H  
ATOM   1291  CD2 LEU A  79     -14.800 -17.779 -54.033  1.00 31.82           C  
ATOM   1292 HD21 LEU A  79     -15.683 -18.025 -53.443  1.00 31.82           H  
ATOM   1293 HD22 LEU A  79     -15.146 -17.298 -54.948  1.00 31.82           H  
ATOM   1294 HD23 LEU A  79     -14.259 -18.691 -54.286  1.00 31.82           H  
ATOM   1295  N   VAL A  80     -14.435 -19.762 -49.454  1.00 33.66           N  
ATOM   1296  H   VAL A  80     -15.273 -19.962 -49.981  1.00 33.66           H  
ATOM   1297  CA  VAL A  80     -13.930 -20.797 -48.543  1.00 33.66           C  
ATOM   1298  HA  VAL A  80     -13.389 -20.319 -47.726  1.00 33.66           H  
ATOM   1299  C   VAL A  80     -12.958 -21.682 -49.320  1.00 33.66           C  
ATOM   1300  CB  VAL A  80     -15.078 -21.629 -47.936  1.00 33.66           C  
ATOM   1301  HB  VAL A  80     -15.626 -22.128 -48.735  1.00 33.66           H  
ATOM   1302  O   VAL A  80     -13.315 -22.209 -50.372  1.00 33.66           O  
ATOM   1303  CG1 VAL A  80     -14.552 -22.694 -46.963  1.00 33.66           C  
ATOM   1304 HG11 VAL A  80     -13.927 -23.413 -47.491  1.00 33.66           H  
ATOM   1305 HG12 VAL A  80     -15.387 -23.238 -46.522  1.00 33.66           H  
ATOM   1306 HG13 VAL A  80     -13.969 -22.228 -46.168  1.00 33.66           H  
ATOM   1307  CG2 VAL A  80     -16.059 -20.738 -47.160  1.00 33.66           C  
ATOM   1308 HG21 VAL A  80     -15.534 -20.206 -46.366  1.00 33.66           H  
ATOM   1309 HG22 VAL A  80     -16.523 -20.015 -47.830  1.00 33.66           H  
ATOM   1310 HG23 VAL A  80     -16.848 -21.351 -46.723  1.00 33.66           H  
ATOM   1311  N   ALA A  81     -11.740 -21.861 -48.805  1.00 30.26           N  
ATOM   1312  H   ALA A  81     -11.495 -21.403 -47.939  1.00 30.26           H  
ATOM   1313  CA  ALA A  81     -10.767 -22.772 -49.400  1.00 30.26           C  
ATOM   1314  HA  ALA A  81     -10.622 -22.491 -50.443  1.00 30.26           H  
ATOM   1315  C   ALA A  81     -11.297 -24.217 -49.357  1.00 30.26           C  
ATOM   1316  CB  ALA A  81      -9.426 -22.615 -48.674  1.00 30.26           C  
ATOM   1317  HB1 ALA A  81      -9.078 -21.585 -48.750  1.00 30.26           H  
ATOM   1318  HB2 ALA A  81      -9.538 -22.883 -47.623  1.00 30.26           H  
ATOM   1319  HB3 ALA A  81      -8.687 -23.275 -49.128  1.00 30.26           H  
ATOM   1320  O   ALA A  81     -11.597 -24.750 -48.287  1.00 30.26           O  
ATOM   1321  N   SER A  82     -11.453 -24.833 -50.528  1.00 28.72           N  
ATOM   1322  H   SER A  82     -11.208 -24.345 -51.377  1.00 28.72           H  
ATOM   1323  CA  SER A  82     -12.037 -26.165 -50.682  1.00 28.72           C  
ATOM   1324  HA  SER A  82     -12.832 -26.276 -49.945  1.00 28.72           H  
ATOM   1325  C   SER A  82     -11.023 -27.293 -50.460  1.00 28.72           C  
ATOM   1326  CB  SER A  82     -12.673 -26.287 -52.072  1.00 28.72           C  
ATOM   1327  HB2 SER A  82     -13.525 -25.609 -52.135  1.00 28.72           H  
ATOM   1328  HB3 SER A  82     -13.024 -27.306 -52.231  1.00 28.72           H  
ATOM   1329  O   SER A  82      -9.883 -27.193 -50.899  1.00 28.72           O  
ATOM   1330  OG  SER A  82     -11.737 -25.942 -53.076  1.00 28.72           O  
ATOM   1331  HG  SER A  82     -10.964 -26.502 -52.969  1.00 28.72           H  
ATOM   1332  N   GLU A  83     -11.525 -28.399 -49.901  1.00 26.82           N  
ATOM   1333  H   GLU A  83     -12.486 -28.332 -49.598  1.00 26.82           H  
ATOM   1334  CA  GLU A  83     -10.882 -29.716 -49.708  1.00 26.82           C  
ATOM   1335  HA  GLU A  83     -11.715 -30.383 -49.485  1.00 26.82           H  
ATOM   1336  C   GLU A  83      -9.881 -29.869 -48.532  1.00 26.82           C  
ATOM   1337  CB  GLU A  83     -10.334 -30.315 -51.014  1.00 26.82           C  
ATOM   1338  HB2 GLU A  83      -9.450 -29.771 -51.347  1.00 26.82           H  
ATOM   1339  HB3 GLU A  83     -10.042 -31.342 -50.794  1.00 26.82           H  
ATOM   1340  O   GLU A  83      -8.764 -29.357 -48.572  1.00 26.82           O  
ATOM   1341  CG  GLU A  83     -11.391 -30.328 -52.133  1.00 26.82           C  
ATOM   1342  HG2 GLU A  83     -12.360 -30.558 -51.689  1.00 26.82           H  
ATOM   1343  HG3 GLU A  83     -11.457 -29.336 -52.577  1.00 26.82           H  
ATOM   1344  CD  GLU A  83     -11.106 -31.365 -53.229  1.00 26.82           C  
ATOM   1345  OE1 GLU A  83     -12.095 -31.774 -53.877  1.00 26.82           O  
ATOM   1346  OE2 GLU A  83      -9.934 -31.775 -53.388  1.00 26.82           O  
ATOM   1347  N   PRO A  84     -10.236 -30.653 -47.487  1.00 27.37           N  
ATOM   1348  CA  PRO A  84      -9.321 -31.032 -46.411  1.00 27.37           C  
ATOM   1349  HA  PRO A  84      -8.583 -30.247 -46.247  1.00 27.37           H  
ATOM   1350  C   PRO A  84      -8.592 -32.356 -46.710  1.00 27.37           C  
ATOM   1351  CB  PRO A  84     -10.212 -31.139 -45.172  1.00 27.37           C  
ATOM   1352  HB2 PRO A  84     -10.366 -30.145 -44.752  1.00 27.37           H  
ATOM   1353  HB3 PRO A  84      -9.794 -31.808 -44.419  1.00 27.37           H  
ATOM   1354  O   PRO A  84      -9.215 -33.398 -46.936  1.00 27.37           O  
ATOM   1355  CG  PRO A  84     -11.534 -31.665 -45.735  1.00 27.37           C  
ATOM   1356  HG2 PRO A  84     -12.382 -31.332 -45.137  1.00 27.37           H  
ATOM   1357  HG3 PRO A  84     -11.511 -32.754 -45.783  1.00 27.37           H  
ATOM   1358  CD  PRO A  84     -11.588 -31.088 -47.152  1.00 27.37           C  
ATOM   1359  HD2 PRO A  84     -12.260 -30.229 -47.169  1.00 27.37           H  
ATOM   1360  HD3 PRO A  84     -11.933 -31.851 -47.850  1.00 27.37           H  
ATOM   1361  N   VAL A  85      -7.259 -32.353 -46.627  1.00 26.20           N  
ATOM   1362  H   VAL A  85      -6.793 -31.474 -46.449  1.00 26.20           H  
ATOM   1363  CA  VAL A  85      -6.439 -33.568 -46.776  1.00 26.20           C  
ATOM   1364  HA  VAL A  85      -6.826 -34.129 -47.626  1.00 26.20           H  
ATOM   1365  C   VAL A  85      -6.559 -34.455 -45.527  1.00 26.20           C  
ATOM   1366  CB  VAL A  85      -4.969 -33.219 -47.089  1.00 26.20           C  
ATOM   1367  HB  VAL A  85      -4.555 -32.630 -46.271  1.00 26.20           H  
ATOM   1368  O   VAL A  85      -6.335 -34.005 -44.404  1.00 26.20           O  
ATOM   1369  CG1 VAL A  85      -4.108 -34.477 -47.273  1.00 26.20           C  
ATOM   1370 HG11 VAL A  85      -3.091 -34.190 -47.543  1.00 26.20           H  
ATOM   1371 HG12 VAL A  85      -4.520 -35.107 -48.061  1.00 26.20           H  
ATOM   1372 HG13 VAL A  85      -4.057 -35.041 -46.342  1.00 26.20           H  
ATOM   1373  CG2 VAL A  85      -4.862 -32.401 -48.385  1.00 26.20           C  
ATOM   1374 HG21 VAL A  85      -5.389 -31.453 -48.283  1.00 26.20           H  
ATOM   1375 HG22 VAL A  85      -5.292 -32.955 -49.219  1.00 26.20           H  
ATOM   1376 HG23 VAL A  85      -3.817 -32.182 -48.602  1.00 26.20           H  
ATOM   1377  N   LYS A  86      -6.899 -35.738 -45.713  1.00 27.37           N  
ATOM   1378  H   LYS A  86      -7.043 -36.046 -46.664  1.00 27.37           H  
ATOM   1379  CA  LYS A  86      -6.958 -36.731 -44.623  1.00 27.37           C  
ATOM   1380  HA  LYS A  86      -7.519 -36.287 -43.800  1.00 27.37           H  
ATOM   1381  C   LYS A  86      -5.554 -37.102 -44.112  1.00 27.37           C  
ATOM   1382  CB  LYS A  86      -7.652 -38.020 -45.087  1.00 27.37           C  
ATOM   1383  HB2 LYS A  86      -7.235 -38.322 -46.048  1.00 27.37           H  
ATOM   1384  HB3 LYS A  86      -7.431 -38.808 -44.367  1.00 27.37           H  
ATOM   1385  O   LYS A  86      -4.658 -37.285 -44.933  1.00 27.37           O  
ATOM   1386  CG  LYS A  86      -9.176 -37.902 -45.196  1.00 27.37           C  
ATOM   1387  HG2 LYS A  86      -9.436 -37.122 -45.913  1.00 27.37           H  
ATOM   1388  HG3 LYS A  86      -9.590 -37.645 -44.221  1.00 27.37           H  
ATOM   1389  CD  LYS A  86      -9.752 -39.246 -45.665  1.00 27.37           C  
ATOM   1390  HD2 LYS A  86      -9.433 -40.032 -44.980  1.00 27.37           H  
ATOM   1391  HD3 LYS A  86      -9.362 -39.463 -46.659  1.00 27.37           H  
ATOM   1392  CE  LYS A  86     -11.281 -39.196 -45.708  1.00 27.37           C  
ATOM   1393  HE2 LYS A  86     -11.578 -38.342 -46.317  1.00 27.37           H  
ATOM   1394  HE3 LYS A  86     -11.654 -39.031 -44.698  1.00 27.37           H  
ATOM   1395  NZ  LYS A  86     -11.843 -40.446 -46.277  1.00 27.37           N  
ATOM   1396  HZ1 LYS A  86     -11.507 -40.577 -47.221  1.00 27.37           H  
ATOM   1397  HZ2 LYS A  86     -12.851 -40.399 -46.306  1.00 27.37           H  
ATOM   1398  HZ3 LYS A  86     -11.566 -41.245 -45.724  1.00 27.37           H  
ATOM   1399  N   PRO A  87      -5.374 -37.346 -42.800  1.00 25.97           N  
ATOM   1400  CA  PRO A  87      -4.151 -37.949 -42.278  1.00 25.97           C  
ATOM   1401  HA  PRO A  87      -3.275 -37.475 -42.721  1.00 25.97           H  
ATOM   1402  C   PRO A  87      -4.119 -39.457 -42.576  1.00 25.97           C  
ATOM   1403  CB  PRO A  87      -4.179 -37.651 -40.776  1.00 25.97           C  
ATOM   1404  HB2 PRO A  87      -3.646 -38.404 -40.196  1.00 25.97           H  
ATOM   1405  HB3 PRO A  87      -3.750 -36.665 -40.597  1.00 25.97           H  
ATOM   1406  O   PRO A  87      -4.992 -40.205 -42.129  1.00 25.97           O  
ATOM   1407  CG  PRO A  87      -5.672 -37.622 -40.442  1.00 25.97           C  
ATOM   1408  HG2 PRO A  87      -6.030 -38.634 -40.253  1.00 25.97           H  
ATOM   1409  HG3 PRO A  87      -5.879 -36.980 -39.586  1.00 25.97           H  
ATOM   1410  CD  PRO A  87      -6.314 -37.078 -41.720  1.00 25.97           C  
ATOM   1411  HD2 PRO A  87      -7.271 -37.571 -41.895  1.00 25.97           H  
ATOM   1412  HD3 PRO A  87      -6.455 -36.001 -41.628  1.00 25.97           H  
ATOM   1413  N   THR A  88      -3.104 -39.919 -43.305  1.00 29.57           N  
ATOM   1414  H   THR A  88      -2.474 -39.268 -43.751  1.00 29.57           H  
ATOM   1415  CA  THR A  88      -2.854 -41.350 -43.542  1.00 29.57           C  
ATOM   1416  HA  THR A  88      -3.803 -41.879 -43.455  1.00 29.57           H  
ATOM   1417  C   THR A  88      -1.913 -41.916 -42.482  1.00 29.57           C  
ATOM   1418  CB  THR A  88      -2.286 -41.647 -44.948  1.00 29.57           C  
ATOM   1419  HB  THR A  88      -1.292 -42.086 -44.862  1.00 29.57           H  
ATOM   1420  O   THR A  88      -0.752 -41.523 -42.393  1.00 29.57           O  
ATOM   1421  CG2 THR A  88      -3.183 -42.627 -45.704  1.00 29.57           C  
ATOM   1422 HG21 THR A  88      -2.755 -42.836 -46.684  1.00 29.57           H  
ATOM   1423 HG22 THR A  88      -3.252 -43.562 -45.147  1.00 29.57           H  
ATOM   1424 HG23 THR A  88      -4.178 -42.200 -45.826  1.00 29.57           H  
ATOM   1425  OG1 THR A  88      -2.188 -40.491 -45.750  1.00 29.57           O  
ATOM   1426  HG1 THR A  88      -1.626 -40.696 -46.500  1.00 29.57           H  
ATOM   1427  N   VAL A  89      -2.402 -42.885 -41.711  1.00 24.60           N  
ATOM   1428  H   VAL A  89      -3.368 -43.149 -41.842  1.00 24.60           H  
ATOM   1429  CA  VAL A  89      -1.558 -43.816 -40.945  1.00 24.60           C  
ATOM   1430  HA  VAL A  89      -0.725 -43.276 -40.495  1.00 24.60           H  
ATOM   1431  C   VAL A  89      -1.009 -44.872 -41.906  1.00 24.60           C  
ATOM   1432  CB  VAL A  89      -2.385 -44.496 -39.829  1.00 24.60           C  
ATOM   1433  HB  VAL A  89      -3.247 -44.987 -40.280  1.00 24.60           H  
ATOM   1434  O   VAL A  89      -1.756 -45.327 -42.771  1.00 24.60           O  
ATOM   1435  CG1 VAL A  89      -1.596 -45.551 -39.043  1.00 24.60           C  
ATOM   1436 HG11 VAL A  89      -0.678 -45.121 -38.642  1.00 24.60           H  
ATOM   1437 HG12 VAL A  89      -1.351 -46.399 -39.682  1.00 24.60           H  
ATOM   1438 HG13 VAL A  89      -2.198 -45.931 -38.218  1.00 24.60           H  
ATOM   1439  CG2 VAL A  89      -2.906 -43.462 -38.821  1.00 24.60           C  
ATOM   1440 HG21 VAL A  89      -2.068 -42.943 -38.356  1.00 24.60           H  
ATOM   1441 HG22 VAL A  89      -3.491 -43.961 -38.048  1.00 24.60           H  
ATOM   1442 HG23 VAL A  89      -3.547 -42.734 -39.318  1.00 24.60           H  
ATOM   1443  N   ASN A  90       0.251 -45.288 -41.741  1.00 28.52           N  
ATOM   1444  H   ASN A  90       0.855 -44.764 -41.123  1.00 28.52           H  
ATOM   1445  CA  ASN A  90       0.665 -46.675 -41.987  1.00 28.52           C  
ATOM   1446  HA  ASN A  90      -0.024 -47.314 -41.435  1.00 28.52           H  
ATOM   1447  C   ASN A  90       2.052 -46.985 -41.406  1.00 28.52           C  
ATOM   1448  CB  ASN A  90       0.610 -47.039 -43.488  1.00 28.52           C  
ATOM   1449  HB2 ASN A  90       0.565 -46.132 -44.090  1.00 28.52           H  
ATOM   1450  HB3 ASN A  90       1.514 -47.578 -43.770  1.00 28.52           H  
ATOM   1451  O   ASN A  90       2.924 -46.120 -41.335  1.00 28.52           O  
ATOM   1452  CG  ASN A  90      -0.574 -47.934 -43.838  1.00 28.52           C  
ATOM   1453  ND2 ASN A  90      -0.840 -48.121 -45.108  1.00 28.52           N  
ATOM   1454 HD21 ASN A  90      -0.284 -47.666 -45.818  1.00 28.52           H  
ATOM   1455 HD22 ASN A  90      -1.624 -48.727 -45.302  1.00 28.52           H  
ATOM   1456  OD1 ASN A  90      -1.254 -48.512 -43.007  1.00 28.52           O  
ATOM   1457  N   ASP A  91       2.234 -48.246 -41.020  1.00 26.11           N  
ATOM   1458  H   ASP A  91       1.464 -48.892 -41.121  1.00 26.11           H  
ATOM   1459  CA  ASP A  91       3.453 -48.783 -40.421  1.00 26.11           C  
ATOM   1460  HA  ASP A  91       3.906 -48.009 -39.801  1.00 26.11           H  
ATOM   1461  C   ASP A  91       4.509 -49.235 -41.447  1.00 26.11           C  
ATOM   1462  CB  ASP A  91       3.076 -49.965 -39.509  1.00 26.11           C  
ATOM   1463  HB2 ASP A  91       2.314 -50.578 -39.989  1.00 26.11           H  
ATOM   1464  HB3 ASP A  91       3.951 -50.596 -39.354  1.00 26.11           H  
ATOM   1465  O   ASP A  91       4.195 -49.669 -42.550  1.00 26.11           O  
ATOM   1466  CG  ASP A  91       2.602 -49.489 -38.140  1.00 26.11           C  
ATOM   1467  OD1 ASP A  91       3.473 -48.950 -37.422  1.00 26.11           O  
ATOM   1468  OD2 ASP A  91       1.406 -49.678 -37.834  1.00 26.11           O  
ATOM   1469  N   THR A  92       5.769 -49.206 -40.997  1.00 24.86           N  
ATOM   1470  H   THR A  92       5.872 -48.745 -40.105  1.00 24.86           H  
ATOM   1471  CA  THR A  92       6.887 -50.113 -41.343  1.00 24.86           C  
ATOM   1472  HA  THR A  92       7.797 -49.599 -41.031  1.00 24.86           H  
ATOM   1473  C   THR A  92       7.107 -50.540 -42.809  1.00 24.86           C  
ATOM   1474  CB  THR A  92       6.796 -51.379 -40.465  1.00 24.86           C  
ATOM   1475  HB  THR A  92       5.942 -51.986 -40.764  1.00 24.86           H  
ATOM   1476  O   THR A  92       6.466 -51.464 -43.293  1.00 24.86           O  
ATOM   1477  CG2 THR A  92       8.069 -52.229 -40.505  1.00 24.86           C  
ATOM   1478 HG21 THR A  92       8.936 -51.619 -40.250  1.00 24.86           H  
ATOM   1479 HG22 THR A  92       8.199 -52.666 -41.495  1.00 24.86           H  
ATOM   1480 HG23 THR A  92       7.978 -53.041 -39.784  1.00 24.86           H  
ATOM   1481  OG1 THR A  92       6.652 -51.020 -39.109  1.00 24.86           O  
ATOM   1482  HG1 THR A  92       5.724 -50.848 -38.934  1.00 24.86           H  
ATOM   1483  N   VAL A  93       8.193 -50.041 -43.429  1.00 27.43           N  
ATOM   1484  H   VAL A  93       8.474 -49.113 -43.148  1.00 27.43           H  
ATOM   1485  CA  VAL A  93       9.288 -50.849 -44.041  1.00 27.43           C  
ATOM   1486  HA  VAL A  93       9.673 -51.497 -43.253  1.00 27.43           H  
ATOM   1487  C   VAL A  93      10.478 -49.934 -44.425  1.00 27.43           C  
ATOM   1488  CB  VAL A  93       8.798 -51.785 -45.189  1.00 27.43           C  
ATOM   1489  HB  VAL A  93       7.828 -51.436 -45.544  1.00 27.43           H  
ATOM   1490  O   VAL A  93      10.351 -48.712 -44.466  1.00 27.43           O  
ATOM   1491  CG1 VAL A  93       9.701 -51.920 -46.425  1.00 27.43           C  
ATOM   1492 HG11 VAL A  93       9.880 -50.940 -46.868  1.00 27.43           H  
ATOM   1493 HG12 VAL A  93       9.194 -52.528 -47.174  1.00 27.43           H  
ATOM   1494 HG13 VAL A  93      10.649 -52.401 -46.182  1.00 27.43           H  
ATOM   1495  CG2 VAL A  93       8.659 -53.227 -44.660  1.00 27.43           C  
ATOM   1496 HG21 VAL A  93       7.995 -53.268 -43.797  1.00 27.43           H  
ATOM   1497 HG22 VAL A  93       9.631 -53.627 -44.373  1.00 27.43           H  
ATOM   1498 HG23 VAL A  93       8.226 -53.860 -45.435  1.00 27.43           H  
ATOM   1499  N   LYS A  94      11.673 -50.513 -44.617  1.00 25.11           N  
ATOM   1500  H   LYS A  94      11.670 -51.518 -44.713  1.00 25.11           H  
ATOM   1501  CA  LYS A  94      12.992 -49.849 -44.764  1.00 25.11           C  
ATOM   1502  HA  LYS A  94      12.835 -48.780 -44.904  1.00 25.11           H  
ATOM   1503  C   LYS A  94      13.724 -50.399 -46.026  1.00 25.11           C  
ATOM   1504  CB  LYS A  94      13.742 -50.104 -43.430  1.00 25.11           C  
ATOM   1505  HB2 LYS A  94      14.386 -50.975 -43.544  1.00 25.11           H  
ATOM   1506  HB3 LYS A  94      13.014 -50.366 -42.662  1.00 25.11           H  
ATOM   1507  O   LYS A  94      13.283 -51.416 -46.550  1.00 25.11           O  
ATOM   1508  CG  LYS A  94      14.541 -48.916 -42.863  1.00 25.11           C  
ATOM   1509  HG2 LYS A  94      13.852 -48.104 -42.632  1.00 25.11           H  
ATOM   1510  HG3 LYS A  94      15.267 -48.559 -43.594  1.00 25.11           H  
ATOM   1511  CD  LYS A  94      15.275 -49.347 -41.579  1.00 25.11           C  
ATOM   1512  HD2 LYS A  94      15.991 -50.131 -41.827  1.00 25.11           H  
ATOM   1513  HD3 LYS A  94      14.544 -49.751 -40.879  1.00 25.11           H  
ATOM   1514  CE  LYS A  94      16.008 -48.173 -40.917  1.00 25.11           C  
ATOM   1515  HE2 LYS A  94      15.284 -47.381 -40.724  1.00 25.11           H  
ATOM   1516  HE3 LYS A  94      16.748 -47.783 -41.616  1.00 25.11           H  
ATOM   1517  NZ  LYS A  94      16.663 -48.582 -39.647  1.00 25.11           N  
ATOM   1518  HZ1 LYS A  94      17.132 -47.796 -39.220  1.00 25.11           H  
ATOM   1519  HZ2 LYS A  94      15.976 -48.928 -38.992  1.00 25.11           H  
ATOM   1520  HZ3 LYS A  94      17.343 -49.311 -39.811  1.00 25.11           H  
ATOM   1521  N   PRO A  95      14.866 -49.841 -46.483  1.00 35.85           N  
ATOM   1522  CA  PRO A  95      14.986 -48.656 -47.351  1.00 35.85           C  
ATOM   1523  HA  PRO A  95      14.015 -48.206 -47.556  1.00 35.85           H  
ATOM   1524  C   PRO A  95      15.740 -48.937 -48.685  1.00 35.85           C  
ATOM   1525  CB  PRO A  95      15.849 -47.733 -46.486  1.00 35.85           C  
ATOM   1526  HB2 PRO A  95      15.243 -47.312 -45.683  1.00 35.85           H  
ATOM   1527  HB3 PRO A  95      16.317 -46.933 -47.060  1.00 35.85           H  
ATOM   1528  O   PRO A  95      16.347 -49.994 -48.826  1.00 35.85           O  
ATOM   1529  CG  PRO A  95      16.890 -48.704 -45.906  1.00 35.85           C  
ATOM   1530  HG2 PRO A  95      17.235 -48.375 -44.926  1.00 35.85           H  
ATOM   1531  HG3 PRO A  95      17.736 -48.794 -46.588  1.00 35.85           H  
ATOM   1532  CD  PRO A  95      16.152 -50.047 -45.827  1.00 35.85           C  
ATOM   1533  HD2 PRO A  95      16.717 -50.812 -46.359  1.00 35.85           H  
ATOM   1534  HD3 PRO A  95      16.039 -50.355 -44.788  1.00 35.85           H  
ATOM   1535  N   SER A  96      15.835 -47.965 -49.614  1.00 26.07           N  
ATOM   1536  H   SER A  96      15.136 -47.236 -49.606  1.00 26.07           H  
ATOM   1537  CA  SER A  96      17.112 -47.607 -50.301  1.00 26.07           C  
ATOM   1538  HA  SER A  96      17.777 -47.217 -49.530  1.00 26.07           H  
ATOM   1539  C   SER A  96      17.009 -46.506 -51.384  1.00 26.07           C  
ATOM   1540  CB  SER A  96      17.855 -48.801 -50.938  1.00 26.07           C  
ATOM   1541  HB2 SER A  96      18.643 -48.438 -51.598  1.00 26.07           H  
ATOM   1542  HB3 SER A  96      18.338 -49.385 -50.154  1.00 26.07           H  
ATOM   1543  O   SER A  96      16.024 -46.387 -52.100  1.00 26.07           O  
ATOM   1544  OG  SER A  96      16.999 -49.645 -51.666  1.00 26.07           O  
ATOM   1545  HG  SER A  96      16.425 -50.072 -51.026  1.00 26.07           H  
ATOM   1546  N   ASN A  97      18.096 -45.732 -51.493  1.00 25.85           N  
ATOM   1547  H   ASN A  97      18.773 -45.847 -50.753  1.00 25.85           H  
ATOM   1548  CA  ASN A  97      18.690 -45.094 -52.680  1.00 25.85           C  
ATOM   1549  HA  ASN A  97      19.277 -44.257 -52.301  1.00 25.85           H  
ATOM   1550  C   ASN A  97      17.807 -44.488 -53.799  1.00 25.85           C  
ATOM   1551  CB  ASN A  97      19.706 -46.090 -53.280  1.00 25.85           C  
ATOM   1552  HB2 ASN A  97      19.176 -46.987 -53.599  1.00 25.85           H  
ATOM   1553  HB3 ASN A  97      20.168 -45.644 -54.161  1.00 25.85           H  
ATOM   1554  O   ASN A  97      17.479 -45.139 -54.788  1.00 25.85           O  
ATOM   1555  CG  ASN A  97      20.819 -46.484 -52.326  1.00 25.85           C  
ATOM   1556  ND2 ASN A  97      21.622 -47.453 -52.691  1.00 25.85           N  
ATOM   1557 HD21 ASN A  97      22.350 -47.707 -52.039  1.00 25.85           H  
ATOM   1558 HD22 ASN A  97      21.479 -47.935 -53.567  1.00 25.85           H  
ATOM   1559  OD1 ASN A  97      20.975 -45.947 -51.242  1.00 25.85           O  
ATOM   1560  N   THR A  98      17.704 -43.156 -53.801  1.00 31.94           N  
ATOM   1561  H   THR A  98      17.844 -42.665 -52.930  1.00 31.94           H  
ATOM   1562  CA  THR A  98      17.955 -42.337 -55.010  1.00 31.94           C  
ATOM   1563  HA  THR A  98      18.757 -42.829 -55.562  1.00 31.94           H  
ATOM   1564  C   THR A  98      18.514 -40.962 -54.606  1.00 31.94           C  
ATOM   1565  CB  THR A  98      16.751 -42.216 -55.974  1.00 31.94           C  
ATOM   1566  HB  THR A  98      16.490 -41.167 -56.114  1.00 31.94           H  
ATOM   1567  O   THR A  98      18.553 -40.639 -53.420  1.00 31.94           O  
ATOM   1568  CG2 THR A  98      17.094 -42.824 -57.337  1.00 31.94           C  
ATOM   1569 HG21 THR A  98      17.953 -42.313 -57.772  1.00 31.94           H  
ATOM   1570 HG22 THR A  98      16.241 -42.709 -58.006  1.00 31.94           H  
ATOM   1571 HG23 THR A  98      17.314 -43.887 -57.230  1.00 31.94           H  
ATOM   1572  OG1 THR A  98      15.614 -42.900 -55.520  1.00 31.94           O  
ATOM   1573  HG1 THR A  98      15.889 -43.790 -55.289  1.00 31.94           H  
ATOM   1574  N   LYS A  99      19.071 -40.199 -55.559  1.00 30.83           N  
ATOM   1575  H   LYS A  99      18.912 -40.453 -56.524  1.00 30.83           H  
ATOM   1576  CA  LYS A  99      19.863 -38.979 -55.286  1.00 30.83           C  
ATOM   1577  HA  LYS A  99      20.591 -39.213 -54.509  1.00 30.83           H  
ATOM   1578  C   LYS A  99      19.007 -37.802 -54.776  1.00 30.83           C  
ATOM   1579  CB  LYS A  99      20.595 -38.525 -56.561  1.00 30.83           C  
ATOM   1580  HB2 LYS A  99      19.862 -38.398 -57.358  1.00 30.83           H  
ATOM   1581  HB3 LYS A  99      21.047 -37.550 -56.377  1.00 30.83           H  
ATOM   1582  O   LYS A  99      17.853 -37.699 -55.187  1.00 30.83           O  
ATOM   1583  CG  LYS A  99      21.702 -39.481 -57.029  1.00 30.83           C  
ATOM   1584  HG2 LYS A  99      21.283 -40.469 -57.221  1.00 30.83           H  
ATOM   1585  HG3 LYS A  99      22.464 -39.559 -56.254  1.00 30.83           H  
ATOM   1586  CD  LYS A  99      22.332 -38.936 -58.319  1.00 30.83           C  
ATOM   1587  HD2 LYS A  99      22.717 -37.935 -58.129  1.00 30.83           H  
ATOM   1588  HD3 LYS A  99      21.562 -38.873 -59.088  1.00 30.83           H  
ATOM   1589  CE  LYS A  99      23.471 -39.838 -58.806  1.00 30.83           C  
ATOM   1590  HE2 LYS A  99      24.232 -39.886 -58.026  1.00 30.83           H  
ATOM   1591  HE3 LYS A  99      23.080 -40.844 -58.957  1.00 30.83           H  
ATOM   1592  NZ  LYS A  99      24.061 -39.322 -60.067  1.00 30.83           N  
ATOM   1593  HZ1 LYS A  99      23.363 -39.281 -60.796  1.00 30.83           H  
ATOM   1594  HZ2 LYS A  99      24.423 -38.389 -59.929  1.00 30.83           H  
ATOM   1595  HZ3 LYS A  99      24.818 -39.914 -60.378  1.00 30.83           H  
ATOM   1596  N   PRO A 100      19.578 -36.868 -53.986  1.00 30.75           N  
ATOM   1597  CA  PRO A 100      18.970 -35.555 -53.787  1.00 30.75           C  
ATOM   1598  HA  PRO A 100      17.956 -35.665 -53.403  1.00 30.75           H  
ATOM   1599  C   PRO A 100      18.924 -34.770 -55.108  1.00 30.75           C  
ATOM   1600  CB  PRO A 100      19.840 -34.851 -52.740  1.00 30.75           C  
ATOM   1601  HB2 PRO A 100      19.832 -33.767 -52.854  1.00 30.75           H  
ATOM   1602  HB3 PRO A 100      19.507 -35.131 -51.741  1.00 30.75           H  
ATOM   1603  O   PRO A 100      19.774 -34.956 -55.982  1.00 30.75           O  
ATOM   1604  CG  PRO A 100      21.226 -35.440 -53.002  1.00 30.75           C  
ATOM   1605  HG2 PRO A 100      21.860 -35.391 -52.117  1.00 30.75           H  
ATOM   1606  HG3 PRO A 100      21.694 -34.919 -53.837  1.00 30.75           H  
ATOM   1607  CD  PRO A 100      20.916 -36.885 -53.401  1.00 30.75           C  
ATOM   1608  HD2 PRO A 100      21.666 -37.237 -54.109  1.00 30.75           H  
ATOM   1609  HD3 PRO A 100      20.910 -37.517 -52.513  1.00 30.75           H  
ATOM   1610  N   VAL A 101      17.940 -33.880 -55.224  1.00 31.09           N  
ATOM   1611  H   VAL A 101      17.317 -33.754 -54.439  1.00 31.09           H  
ATOM   1612  CA  VAL A 101      17.798 -32.900 -56.309  1.00 31.09           C  
ATOM   1613  HA  VAL A 101      18.608 -33.022 -57.029  1.00 31.09           H  
ATOM   1614  C   VAL A 101      17.916 -31.510 -55.689  1.00 31.09           C  
ATOM   1615  CB  VAL A 101      16.454 -33.080 -57.047  1.00 31.09           C  
ATOM   1616  HB  VAL A 101      15.639 -33.015 -56.327  1.00 31.09           H  
ATOM   1617  O   VAL A 101      17.301 -31.252 -54.654  1.00 31.09           O  
ATOM   1618  CG1 VAL A 101      16.228 -32.017 -58.130  1.00 31.09           C  
ATOM   1619 HG11 VAL A 101      15.291 -32.211 -58.652  1.00 31.09           H  
ATOM   1620 HG12 VAL A 101      17.050 -32.024 -58.845  1.00 31.09           H  
ATOM   1621 HG13 VAL A 101      16.158 -31.028 -57.675  1.00 31.09           H  
ATOM   1622  CG2 VAL A 101      16.387 -34.454 -57.731  1.00 31.09           C  
ATOM   1623 HG21 VAL A 101      17.206 -34.557 -58.443  1.00 31.09           H  
ATOM   1624 HG22 VAL A 101      15.436 -34.561 -58.254  1.00 31.09           H  
ATOM   1625 HG23 VAL A 101      16.459 -35.248 -56.987  1.00 31.09           H  
ATOM   1626  N   ASP A 102      18.715 -30.633 -56.298  1.00 34.17           N  
ATOM   1627  H   ASP A 102      19.226 -30.908 -57.124  1.00 34.17           H  
ATOM   1628  CA  ASP A 102      18.936 -29.276 -55.793  1.00 34.17           C  
ATOM   1629  HA  ASP A 102      19.260 -29.363 -54.756  1.00 34.17           H  
ATOM   1630  C   ASP A 102      17.654 -28.418 -55.850  1.00 34.17           C  
ATOM   1631  CB  ASP A 102      20.060 -28.590 -56.582  1.00 34.17           C  
ATOM   1632  HB2 ASP A 102      20.122 -27.546 -56.274  1.00 34.17           H  
ATOM   1633  HB3 ASP A 102      19.820 -28.611 -57.645  1.00 34.17           H  
ATOM   1634  O   ASP A 102      16.889 -28.513 -56.816  1.00 34.17           O  
ATOM   1635  CG  ASP A 102      21.421 -29.241 -56.337  1.00 34.17           C  
ATOM   1636  OD1 ASP A 102      21.840 -29.267 -55.159  1.00 34.17           O  
ATOM   1637  OD2 ASP A 102      22.024 -29.707 -57.330  1.00 34.17           O  
ATOM   1638  N   PRO A 103      17.412 -27.541 -54.856  1.00 36.81           N  
ATOM   1639  CA  PRO A 103      16.301 -26.598 -54.900  1.00 36.81           C  
ATOM   1640  HA  PRO A 103      15.381 -27.151 -55.087  1.00 36.81           H  
ATOM   1641  C   PRO A 103      16.512 -25.545 -56.009  1.00 36.81           C  
ATOM   1642  CB  PRO A 103      16.241 -25.974 -53.504  1.00 36.81           C  
ATOM   1643  HB2 PRO A 103      15.622 -26.595 -52.856  1.00 36.81           H  
ATOM   1644  HB3 PRO A 103      15.864 -24.951 -53.524  1.00 36.81           H  
ATOM   1645  O   PRO A 103      17.645 -25.115 -56.254  1.00 36.81           O  
ATOM   1646  CG  PRO A 103      17.694 -26.036 -53.033  1.00 36.81           C  
ATOM   1647  HG2 PRO A 103      17.768 -26.052 -51.945  1.00 36.81           H  
ATOM   1648  HG3 PRO A 103      18.249 -25.191 -53.442  1.00 36.81           H  
ATOM   1649  CD  PRO A 103      18.208 -27.334 -53.654  1.00 36.81           C  
ATOM   1650  HD2 PRO A 103      19.269 -27.241 -53.889  1.00 36.81           H  
ATOM   1651  HD3 PRO A 103      18.045 -28.165 -52.968  1.00 36.81           H  
ATOM   1652  N   PRO A 104      15.441 -25.089 -56.685  1.00 34.37           N  
ATOM   1653  CA  PRO A 104      15.558 -24.166 -57.809  1.00 34.37           C  
ATOM   1654  HA  PRO A 104      16.252 -24.580 -58.540  1.00 34.37           H  
ATOM   1655  C   PRO A 104      16.065 -22.785 -57.372  1.00 34.37           C  
ATOM   1656  CB  PRO A 104      14.160 -24.099 -58.434  1.00 34.37           C  
ATOM   1657  HB2 PRO A 104      13.945 -23.121 -58.864  1.00 34.37           H  
ATOM   1658  HB3 PRO A 104      14.065 -24.877 -59.192  1.00 34.37           H  
ATOM   1659  O   PRO A 104      15.592 -22.206 -56.393  1.00 34.37           O  
ATOM   1660  CG  PRO A 104      13.234 -24.420 -57.260  1.00 34.37           C  
ATOM   1661  HG2 PRO A 104      13.070 -23.522 -56.665  1.00 34.37           H  
ATOM   1662  HG3 PRO A 104      12.285 -24.839 -57.594  1.00 34.37           H  
ATOM   1663  CD  PRO A 104      14.046 -25.431 -56.451  1.00 34.37           C  
ATOM   1664  HD2 PRO A 104      13.855 -26.439 -56.820  1.00 34.37           H  
ATOM   1665  HD3 PRO A 104      13.790 -25.358 -55.394  1.00 34.37           H  
ATOM   1666  N   LYS A 105      16.996 -22.219 -58.150  1.00 29.37           N  
ATOM   1667  H   LYS A 105      17.325 -22.746 -58.947  1.00 29.37           H  
ATOM   1668  CA  LYS A 105      17.427 -20.823 -57.995  1.00 29.37           C  
ATOM   1669  HA  LYS A 105      17.762 -20.668 -56.970  1.00 29.37           H  
ATOM   1670  C   LYS A 105      16.261 -19.870 -58.262  1.00 29.37           C  
ATOM   1671  CB  LYS A 105      18.562 -20.477 -58.971  1.00 29.37           C  
ATOM   1672  HB2 LYS A 105      18.288 -20.812 -59.971  1.00 29.37           H  
ATOM   1673  HB3 LYS A 105      18.661 -19.392 -59.002  1.00 29.37           H  
ATOM   1674  O   LYS A 105      15.644 -19.936 -59.322  1.00 29.37           O  
ATOM   1675  CG  LYS A 105      19.924 -21.063 -58.584  1.00 29.37           C  
ATOM   1676  HG2 LYS A 105      19.870 -22.151 -58.571  1.00 29.37           H  
ATOM   1677  HG3 LYS A 105      20.206 -20.703 -57.595  1.00 29.37           H  
ATOM   1678  CD  LYS A 105      20.964 -20.607 -59.616  1.00 29.37           C  
ATOM   1679  HD2 LYS A 105      20.692 -21.010 -60.592  1.00 29.37           H  
ATOM   1680  HD3 LYS A 105      20.957 -19.519 -59.672  1.00 29.37           H  
ATOM   1681  CE  LYS A 105      22.366 -21.083 -59.233  1.00 29.37           C  
ATOM   1682  HE2 LYS A 105      22.351 -22.169 -59.139  1.00 29.37           H  
ATOM   1683  HE3 LYS A 105      22.622 -20.666 -58.259  1.00 29.37           H  
ATOM   1684  NZ  LYS A 105      23.358 -20.667 -60.255  1.00 29.37           N  
ATOM   1685  HZ1 LYS A 105      23.359 -19.662 -60.350  1.00 29.37           H  
ATOM   1686  HZ2 LYS A 105      23.120 -21.066 -61.152  1.00 29.37           H  
ATOM   1687  HZ3 LYS A 105      24.285 -20.976 -59.998  1.00 29.37           H  
ATOM   1688  N   VAL A 106      16.062 -18.917 -57.356  1.00 30.54           N  
ATOM   1689  H   VAL A 106      16.601 -18.953 -56.503  1.00 30.54           H  
ATOM   1690  CA  VAL A 106      15.299 -17.689 -57.609  1.00 30.54           C  
ATOM   1691  HA  VAL A 106      14.758 -17.777 -58.551  1.00 30.54           H  
ATOM   1692  C   VAL A 106      16.304 -16.546 -57.736  1.00 30.54           C  
ATOM   1693  CB  VAL A 106      14.263 -17.434 -56.496  1.00 30.54           C  
ATOM   1694  HB  VAL A 106      14.778 -17.339 -55.539  1.00 30.54           H  
ATOM   1695  O   VAL A 106      17.121 -16.341 -56.839  1.00 30.54           O  
ATOM   1696  CG1 VAL A 106      13.466 -16.150 -56.753  1.00 30.54           C  
ATOM   1697 HG11 VAL A 106      12.726 -16.010 -55.965  1.00 30.54           H  
ATOM   1698 HG12 VAL A 106      14.128 -15.285 -56.753  1.00 30.54           H  
ATOM   1699 HG13 VAL A 106      12.955 -16.209 -57.715  1.00 30.54           H  
ATOM   1700  CG2 VAL A 106      13.264 -18.596 -56.398  1.00 30.54           C  
ATOM   1701 HG21 VAL A 106      12.758 -18.737 -57.353  1.00 30.54           H  
ATOM   1702 HG22 VAL A 106      12.523 -18.384 -55.627  1.00 30.54           H  
ATOM   1703 HG23 VAL A 106      13.779 -19.518 -56.129  1.00 30.54           H  
ATOM   1704  N   GLU A 107      16.282 -15.825 -58.856  1.00 30.99           N  
ATOM   1705  H   GLU A 107      15.581 -16.016 -59.557  1.00 30.99           H  
ATOM   1706  CA  GLU A 107      17.145 -14.656 -59.060  1.00 30.99           C  
ATOM   1707  HA  GLU A 107      18.093 -14.847 -58.557  1.00 30.99           H  
ATOM   1708  C   GLU A 107      16.513 -13.386 -58.460  1.00 30.99           C  
ATOM   1709  CB  GLU A 107      17.458 -14.437 -60.549  1.00 30.99           C  
ATOM   1710  HB2 GLU A 107      16.529 -14.288 -61.099  1.00 30.99           H  
ATOM   1711  HB3 GLU A 107      18.059 -13.532 -60.634  1.00 30.99           H  
ATOM   1712  O   GLU A 107      15.304 -13.184 -58.595  1.00 30.99           O  
ATOM   1713  CG  GLU A 107      18.244 -15.601 -61.171  1.00 30.99           C  
ATOM   1714  HG2 GLU A 107      19.039 -15.888 -60.483  1.00 30.99           H  
ATOM   1715  HG3 GLU A 107      17.583 -16.460 -61.295  1.00 30.99           H  
ATOM   1716  CD  GLU A 107      18.860 -15.221 -62.527  1.00 30.99           C  
ATOM   1717  OE1 GLU A 107      20.048 -15.571 -62.729  1.00 30.99           O  
ATOM   1718  OE2 GLU A 107      18.163 -14.569 -63.335  1.00 30.99           O  
ATOM   1719  N   PRO A 108      17.298 -12.493 -57.825  1.00 31.70           N  
ATOM   1720  CA  PRO A 108      16.799 -11.200 -57.374  1.00 31.70           C  
ATOM   1721  HA  PRO A 108      15.834 -11.340 -56.887  1.00 31.70           H  
ATOM   1722  C   PRO A 108      16.672 -10.219 -58.561  1.00 31.70           C  
ATOM   1723  CB  PRO A 108      17.812 -10.726 -56.330  1.00 31.70           C  
ATOM   1724  HB2 PRO A 108      17.550 -11.144 -55.358  1.00 31.70           H  
ATOM   1725  HB3 PRO A 108      17.867  -9.639 -56.273  1.00 31.70           H  
ATOM   1726  O   PRO A 108      17.640 -10.047 -59.312  1.00 31.70           O  
ATOM   1727  CG  PRO A 108      19.128 -11.342 -56.809  1.00 31.70           C  
ATOM   1728  HG2 PRO A 108      19.819 -11.507 -55.983  1.00 31.70           H  
ATOM   1729  HG3 PRO A 108      19.584 -10.697 -57.561  1.00 31.70           H  
ATOM   1730  CD  PRO A 108      18.697 -12.660 -57.456  1.00 31.70           C  
ATOM   1731  HD2 PRO A 108      19.312 -12.867 -58.332  1.00 31.70           H  
ATOM   1732  HD3 PRO A 108      18.782 -13.470 -56.732  1.00 31.70           H  
ATOM   1733  N   PRO A 109      15.527  -9.532 -58.738  1.00 36.28           N  
ATOM   1734  CA  PRO A 109      15.351  -8.560 -59.816  1.00 36.28           C  
ATOM   1735  HA  PRO A 109      15.601  -9.029 -60.768  1.00 36.28           H  
ATOM   1736  C   PRO A 109      16.251  -7.331 -59.617  1.00 36.28           C  
ATOM   1737  CB  PRO A 109      13.860  -8.207 -59.813  1.00 36.28           C  
ATOM   1738  HB2 PRO A 109      13.322  -8.903 -60.456  1.00 36.28           H  
ATOM   1739  HB3 PRO A 109      13.677  -7.180 -60.129  1.00 36.28           H  
ATOM   1740  O   PRO A 109      16.389  -6.813 -58.508  1.00 36.28           O  
ATOM   1741  CG  PRO A 109      13.446  -8.436 -58.359  1.00 36.28           C  
ATOM   1742  HG2 PRO A 109      12.384  -8.664 -58.271  1.00 36.28           H  
ATOM   1743  HG3 PRO A 109      13.701  -7.560 -57.762  1.00 36.28           H  
ATOM   1744  CD  PRO A 109      14.316  -9.618 -57.933  1.00 36.28           C  
ATOM   1745  HD2 PRO A 109      13.804 -10.555 -58.152  1.00 36.28           H  
ATOM   1746  HD3 PRO A 109      14.538  -9.548 -56.868  1.00 36.28           H  
ATOM   1747  N   LYS A 110      16.860  -6.843 -60.705  1.00 33.55           N  
ATOM   1748  H   LYS A 110      16.648  -7.273 -61.594  1.00 33.55           H  
ATOM   1749  CA  LYS A 110      17.757  -5.675 -60.697  1.00 33.55           C  
ATOM   1750  HA  LYS A 110      18.113  -5.511 -59.681  1.00 33.55           H  
ATOM   1751  C   LYS A 110      17.031  -4.403 -61.140  1.00 33.55           C  
ATOM   1752  CB  LYS A 110      18.975  -5.925 -61.600  1.00 33.55           C  
ATOM   1753  HB2 LYS A 110      19.510  -4.985 -61.733  1.00 33.55           H  
ATOM   1754  HB3 LYS A 110      18.629  -6.258 -62.579  1.00 33.55           H  
ATOM   1755  O   LYS A 110      16.469  -4.378 -62.226  1.00 33.55           O  
ATOM   1756  CG  LYS A 110      19.951  -6.956 -61.016  1.00 33.55           C  
ATOM   1757  HG2 LYS A 110      19.423  -7.889 -60.819  1.00 33.55           H  
ATOM   1758  HG3 LYS A 110      20.360  -6.576 -60.080  1.00 33.55           H  
ATOM   1759  CD  LYS A 110      21.091  -7.227 -62.007  1.00 33.55           C  
ATOM   1760  HD2 LYS A 110      21.615  -6.297 -62.227  1.00 33.55           H  
ATOM   1761  HD3 LYS A 110      20.662  -7.624 -62.927  1.00 33.55           H  
ATOM   1762  CE  LYS A 110      22.066  -8.247 -61.411  1.00 33.55           C  
ATOM   1763  HE2 LYS A 110      22.575  -7.792 -60.561  1.00 33.55           H  
ATOM   1764  HE3 LYS A 110      21.485  -9.090 -61.036  1.00 33.55           H  
ATOM   1765  NZ  LYS A 110      23.042  -8.722 -62.422  1.00 33.55           N  
ATOM   1766  HZ1 LYS A 110      22.552  -9.173 -63.181  1.00 33.55           H  
ATOM   1767  HZ2 LYS A 110      23.667  -9.401 -62.014  1.00 33.55           H  
ATOM   1768  HZ3 LYS A 110      23.580  -7.952 -62.792  1.00 33.55           H  
ATOM   1769  N   ASN A 111      17.143  -3.366 -60.310  1.00 32.42           N  
ATOM   1770  H   ASN A 111      17.547  -3.573 -59.408  1.00 32.42           H  
ATOM   1771  CA  ASN A 111      16.936  -1.931 -60.550  1.00 32.42           C  
ATOM   1772  HA  ASN A 111      16.352  -1.544 -59.715  1.00 32.42           H  
ATOM   1773  C   ASN A 111      16.216  -1.492 -61.842  1.00 32.42           C  
ATOM   1774  CB  ASN A 111      18.313  -1.232 -60.511  1.00 32.42           C  
ATOM   1775  HB2 ASN A 111      18.163  -0.170 -60.704  1.00 32.42           H  
ATOM   1776  HB3 ASN A 111      18.941  -1.633 -61.307  1.00 32.42           H  
ATOM   1777  O   ASN A 111      16.826  -1.441 -62.912  1.00 32.42           O  
ATOM   1778  CG  ASN A 111      19.063  -1.356 -59.201  1.00 32.42           C  
ATOM   1779  ND2 ASN A 111      20.224  -0.753 -59.107  1.00 32.42           N  
ATOM   1780 HD21 ASN A 111      20.682  -0.826 -58.210  1.00 32.42           H  
ATOM   1781 HD22 ASN A 111      20.563  -0.176 -59.863  1.00 32.42           H  
ATOM   1782  OD1 ASN A 111      18.653  -2.007 -58.257  1.00 32.42           O  
ATOM   1783  N   GLU A 112      15.023  -0.917 -61.678  1.00 32.95           N  
ATOM   1784  H   GLU A 112      14.568  -1.013 -60.782  1.00 32.95           H  
ATOM   1785  CA  GLU A 112      14.635   0.260 -62.469  1.00 32.95           C  
ATOM   1786  HA  GLU A 112      15.229   0.276 -63.382  1.00 32.95           H  
ATOM   1787  C   GLU A 112      15.000   1.565 -61.730  1.00 32.95           C  
ATOM   1788  CB  GLU A 112      13.173   0.183 -62.930  1.00 32.95           C  
ATOM   1789  HB2 GLU A 112      12.923   1.128 -63.410  1.00 32.95           H  
ATOM   1790  HB3 GLU A 112      12.512   0.042 -62.074  1.00 32.95           H  
ATOM   1791  O   GLU A 112      15.498   1.549 -60.602  1.00 32.95           O  
ATOM   1792  CG  GLU A 112      12.975  -0.951 -63.952  1.00 32.95           C  
ATOM   1793  HG2 GLU A 112      13.895  -1.087 -64.521  1.00 32.95           H  
ATOM   1794  HG3 GLU A 112      12.769  -1.882 -63.424  1.00 32.95           H  
ATOM   1795  CD  GLU A 112      11.837  -0.628 -64.927  1.00 32.95           C  
ATOM   1796  OE1 GLU A 112      12.112  -0.627 -66.149  1.00 32.95           O  
ATOM   1797  OE2 GLU A 112      10.731  -0.312 -64.439  1.00 32.95           O  
ATOM   1798  N   LYS A 113      14.885   2.704 -62.421  1.00 30.87           N  
ATOM   1799  H   LYS A 113      14.328   2.680 -63.263  1.00 30.87           H  
ATOM   1800  CA  LYS A 113      15.632   3.938 -62.112  1.00 30.87           C  
ATOM   1801  HA  LYS A 113      16.599   3.648 -61.703  1.00 30.87           H  
ATOM   1802  C   LYS A 113      14.923   4.847 -61.092  1.00 30.87           C  
ATOM   1803  CB  LYS A 113      15.852   4.742 -63.405  1.00 30.87           C  
ATOM   1804  HB2 LYS A 113      16.382   5.664 -63.167  1.00 30.87           H  
ATOM   1805  HB3 LYS A 113      14.872   5.015 -63.796  1.00 30.87           H  
ATOM   1806  O   LYS A 113      13.715   5.041 -61.213  1.00 30.87           O  
ATOM   1807  CG  LYS A 113      16.639   3.989 -64.491  1.00 30.87           C  
ATOM   1808  HG2 LYS A 113      16.262   2.972 -64.592  1.00 30.87           H  
ATOM   1809  HG3 LYS A 113      17.693   3.949 -64.217  1.00 30.87           H  
ATOM   1810  CD  LYS A 113      16.469   4.696 -65.841  1.00 30.87           C  
ATOM   1811  HD2 LYS A 113      16.899   5.696 -65.789  1.00 30.87           H  
ATOM   1812  HD3 LYS A 113      15.404   4.778 -66.057  1.00 30.87           H  
ATOM   1813  CE  LYS A 113      17.146   3.885 -66.949  1.00 30.87           C  
ATOM   1814  HE2 LYS A 113      18.227   3.953 -66.826  1.00 30.87           H  
ATOM   1815  HE3 LYS A 113      16.861   2.840 -66.830  1.00 30.87           H  
ATOM   1816  NZ  LYS A 113      16.734   4.361 -68.293  1.00 30.87           N  
ATOM   1817  HZ1 LYS A 113      15.735   4.260 -68.400  1.00 30.87           H  
ATOM   1818  HZ2 LYS A 113      17.180   3.813 -69.015  1.00 30.87           H  
ATOM   1819  HZ3 LYS A 113      16.974   5.334 -68.418  1.00 30.87           H  
ATOM   1820  N   PRO A 114      15.657   5.529 -60.191  1.00 31.81           N  
ATOM   1821  CA  PRO A 114      15.141   6.721 -59.524  1.00 31.81           C  
ATOM   1822  HA  PRO A 114      14.157   6.522 -59.099  1.00 31.81           H  
ATOM   1823  C   PRO A 114      15.040   7.889 -60.521  1.00 31.81           C  
ATOM   1824  CB  PRO A 114      16.136   7.012 -58.397  1.00 31.81           C  
ATOM   1825  HB2 PRO A 114      16.168   8.070 -58.136  1.00 31.81           H  
ATOM   1826  HB3 PRO A 114      15.881   6.412 -57.524  1.00 31.81           H  
ATOM   1827  O   PRO A 114      15.906   8.057 -61.381  1.00 31.81           O  
ATOM   1828  CG  PRO A 114      17.465   6.527 -58.979  1.00 31.81           C  
ATOM   1829  HG2 PRO A 114      17.901   7.310 -59.600  1.00 31.81           H  
ATOM   1830  HG3 PRO A 114      18.163   6.232 -58.196  1.00 31.81           H  
ATOM   1831  CD  PRO A 114      17.064   5.338 -59.857  1.00 31.81           C  
ATOM   1832  HD2 PRO A 114      17.177   4.410 -59.297  1.00 31.81           H  
ATOM   1833  HD3 PRO A 114      17.687   5.318 -60.752  1.00 31.81           H  
ATOM   1834  N   ILE A 115      14.003   8.720 -60.386  1.00 34.98           N  
ATOM   1835  H   ILE A 115      13.336   8.541 -59.648  1.00 34.98           H  
ATOM   1836  CA  ILE A 115      13.849   9.968 -61.147  1.00 34.98           C  
ATOM   1837  HA  ILE A 115      14.471   9.923 -62.041  1.00 34.98           H  
ATOM   1838  C   ILE A 115      14.351  11.130 -60.286  1.00 34.98           C  
ATOM   1839  CB  ILE A 115      12.387  10.168 -61.616  1.00 34.98           C  
ATOM   1840  HB  ILE A 115      11.737  10.134 -60.742  1.00 34.98           H  
ATOM   1841  O   ILE A 115      13.832  11.369 -59.198  1.00 34.98           O  
ATOM   1842  CG1 ILE A 115      11.977   9.030 -62.582  1.00 34.98           C  
ATOM   1843 HG12 ILE A 115      12.144   8.069 -62.095  1.00 34.98           H  
ATOM   1844 HG13 ILE A 115      12.605   9.066 -63.472  1.00 34.98           H  
ATOM   1845  CG2 ILE A 115      12.211  11.544 -62.292  1.00 34.98           C  
ATOM   1846 HG21 ILE A 115      11.172  11.694 -62.587  1.00 34.98           H  
ATOM   1847 HG22 ILE A 115      12.461  12.350 -61.603  1.00 34.98           H  
ATOM   1848 HG23 ILE A 115      12.847  11.619 -63.175  1.00 34.98           H  
ATOM   1849  CD1 ILE A 115      10.505   9.061 -63.014  1.00 34.98           C  
ATOM   1850 HD11 ILE A 115       9.860   9.117 -62.137  1.00 34.98           H  
ATOM   1851 HD12 ILE A 115      10.274   8.149 -63.564  1.00 34.98           H  
ATOM   1852 HD13 ILE A 115      10.314   9.913 -63.667  1.00 34.98           H  
ATOM   1853  N   THR A 116      15.340  11.867 -60.788  1.00 30.14           N  
ATOM   1854  H   THR A 116      15.758  11.588 -61.664  1.00 30.14           H  
ATOM   1855  CA  THR A 116      15.868  13.092 -60.172  1.00 30.14           C  
ATOM   1856  HA  THR A 116      15.499  13.187 -59.151  1.00 30.14           H  
ATOM   1857  C   THR A 116      15.437  14.324 -60.962  1.00 30.14           C  
ATOM   1858  CB  THR A 116      17.406  13.073 -60.122  1.00 30.14           C  
ATOM   1859  HB  THR A 116      17.765  14.059 -59.829  1.00 30.14           H  
ATOM   1860  O   THR A 116      15.729  14.405 -62.153  1.00 30.14           O  
ATOM   1861  CG2 THR A 116      17.943  12.049 -59.126  1.00 30.14           C  
ATOM   1862 HG21 THR A 116      17.561  12.269 -58.129  1.00 30.14           H  
ATOM   1863 HG22 THR A 116      19.032  12.103 -59.108  1.00 30.14           H  
ATOM   1864 HG23 THR A 116      17.639  11.044 -59.419  1.00 30.14           H  
ATOM   1865  OG1 THR A 116      17.924  12.750 -61.395  1.00 30.14           O  
ATOM   1866  HG1 THR A 116      17.558  13.389 -62.012  1.00 30.14           H  
ATOM   1867  N   ASN A 117      14.854  15.313 -60.283  1.00 31.75           N  
ATOM   1868  H   ASN A 117      14.654  15.172 -59.303  1.00 31.75           H  
ATOM   1869  CA  ASN A 117      14.815  16.699 -60.751  1.00 31.75           C  
ATOM   1870  HA  ASN A 117      15.238  16.774 -61.752  1.00 31.75           H  
ATOM   1871  C   ASN A 117      15.690  17.543 -59.811  1.00 31.75           C  
ATOM   1872  CB  ASN A 117      13.362  17.213 -60.799  1.00 31.75           C  
ATOM   1873  HB2 ASN A 117      12.831  16.889 -59.903  1.00 31.75           H  
ATOM   1874  HB3 ASN A 117      13.380  18.303 -60.796  1.00 31.75           H  
ATOM   1875  O   ASN A 117      15.433  17.586 -58.609  1.00 31.75           O  
ATOM   1876  CG  ASN A 117      12.584  16.792 -62.036  1.00 31.75           C  
ATOM   1877  ND2 ASN A 117      11.277  16.899 -62.001  1.00 31.75           N  
ATOM   1878 HD21 ASN A 117      10.794  16.635 -62.848  1.00 31.75           H  
ATOM   1879 HD22 ASN A 117      10.813  17.252 -61.176  1.00 31.75           H  
ATOM   1880  OD1 ASN A 117      13.113  16.400 -63.059  1.00 31.75           O  
ATOM   1881  N   GLU A 118      16.717  18.192 -60.358  1.00 28.86           N  
ATOM   1882  H   GLU A 118      16.848  18.111 -61.356  1.00 28.86           H  
ATOM   1883  CA  GLU A 118      17.522  19.217 -59.673  1.00 28.86           C  
ATOM   1884  HA  GLU A 118      17.415  19.112 -58.593  1.00 28.86           H  
ATOM   1885  C   GLU A 118      17.031  20.638 -60.038  1.00 28.86           C  
ATOM   1886  CB  GLU A 118      19.013  19.030 -60.031  1.00 28.86           C  
ATOM   1887  HB2 GLU A 118      19.121  18.981 -61.114  1.00 28.86           H  
ATOM   1888  HB3 GLU A 118      19.573  19.898 -59.682  1.00 28.86           H  
ATOM   1889  O   GLU A 118      15.990  20.787 -60.676  1.00 28.86           O  
ATOM   1890  CG  GLU A 118      19.693  17.817 -59.386  1.00 28.86           C  
ATOM   1891  HG2 GLU A 118      19.386  16.908 -59.903  1.00 28.86           H  
ATOM   1892  HG3 GLU A 118      19.375  17.747 -58.346  1.00 28.86           H  
ATOM   1893  CD  GLU A 118      21.222  17.986 -59.453  1.00 28.86           C  
ATOM   1894  OE1 GLU A 118      21.870  17.885 -58.387  1.00 28.86           O  
ATOM   1895  OE2 GLU A 118      21.729  18.279 -60.560  1.00 28.86           O  
ATOM   1896  N   ILE A 119      17.845  21.656 -59.702  1.00 32.71           N  
ATOM   1897  H   ILE A 119      18.681  21.374 -59.211  1.00 32.71           H  
ATOM   1898  CA  ILE A 119      17.676  23.115 -59.883  1.00 32.71           C  
ATOM   1899  HA  ILE A 119      18.696  23.499 -59.907  1.00 32.71           H  
ATOM   1900  C   ILE A 119      16.968  23.757 -58.662  1.00 32.71           C  
ATOM   1901  CB  ILE A 119      17.079  23.480 -61.275  1.00 32.71           C  
ATOM   1902  HB  ILE A 119      16.061  23.097 -61.335  1.00 32.71           H  
ATOM   1903  O   ILE A 119      15.854  23.380 -58.325  1.00 32.71           O  
ATOM   1904  CG1 ILE A 119      17.918  22.875 -62.434  1.00 32.71           C  
ATOM   1905 HG12 ILE A 119      18.145  21.829 -62.229  1.00 32.71           H  
ATOM   1906 HG13 ILE A 119      18.868  23.404 -62.513  1.00 32.71           H  
ATOM   1907  CG2 ILE A 119      16.976  25.000 -61.464  1.00 32.71           C  
ATOM   1908 HG21 ILE A 119      17.961  25.461 -61.389  1.00 32.71           H  
ATOM   1909 HG22 ILE A 119      16.544  25.233 -62.437  1.00 32.71           H  
ATOM   1910 HG23 ILE A 119      16.296  25.408 -60.715  1.00 32.71           H  
ATOM   1911  CD1 ILE A 119      17.213  22.898 -63.797  1.00 32.71           C  
ATOM   1912 HD11 ILE A 119      17.816  22.351 -64.522  1.00 32.71           H  
ATOM   1913 HD12 ILE A 119      16.238  22.418 -63.717  1.00 32.71           H  
ATOM   1914 HD13 ILE A 119      17.090  23.921 -64.153  1.00 32.71           H  
ATOM   1915  N   ALA A 120      17.557  24.719 -57.928  1.00 32.67           N  
ATOM   1916  H   ALA A 120      17.047  24.959 -57.090  1.00 32.67           H  
ATOM   1917  CA  ALA A 120      18.738  25.556 -58.205  1.00 32.67           C  
ATOM   1918  HA  ALA A 120      19.361  25.107 -58.979  1.00 32.67           H  
ATOM   1919  C   ALA A 120      19.636  25.841 -56.976  1.00 32.67           C  
ATOM   1920  CB  ALA A 120      18.228  26.914 -58.717  1.00 32.67           C  
ATOM   1921  HB1 ALA A 120      17.512  26.792 -59.530  1.00 32.67           H  
ATOM   1922  HB2 ALA A 120      17.732  27.448 -57.907  1.00 32.67           H  
ATOM   1923  HB3 ALA A 120      19.065  27.511 -59.079  1.00 32.67           H  
ATOM   1924  O   ALA A 120      19.116  26.028 -55.886  1.00 32.67           O  
ATOM   1925  N   ASN A 121      20.944  26.023 -57.243  1.00 31.00           N  
ATOM   1926  H   ASN A 121      21.226  25.717 -58.163  1.00 31.00           H  
ATOM   1927  CA  ASN A 121      21.933  26.936 -56.613  1.00 31.00           C  
ATOM   1928  HA  ASN A 121      22.900  26.608 -56.993  1.00 31.00           H  
ATOM   1929  C   ASN A 121      22.110  26.948 -55.066  1.00 31.00           C  
ATOM   1930  CB  ASN A 121      21.681  28.345 -57.189  1.00 31.00           C  
ATOM   1931  HB2 ASN A 121      22.407  29.048 -56.782  1.00 31.00           H  
ATOM   1932  HB3 ASN A 121      20.687  28.671 -56.881  1.00 31.00           H  
ATOM   1933  O   ASN A 121      21.157  27.023 -54.310  1.00 31.00           O  
ATOM   1934  CG  ASN A 121      21.777  28.392 -58.708  1.00 31.00           C  
ATOM   1935  ND2 ASN A 121      21.125  29.335 -59.345  1.00 31.00           N  
ATOM   1936 HD21 ASN A 121      21.190  29.329 -60.352  1.00 31.00           H  
ATOM   1937 HD22 ASN A 121      20.548  29.992 -58.840  1.00 31.00           H  
ATOM   1938  OD1 ASN A 121      22.439  27.587 -59.343  1.00 31.00           O  
ATOM   1939  N   SER A 122      23.330  27.004 -54.511  1.00 34.05           N  
ATOM   1940  H   SER A 122      23.316  26.845 -53.513  1.00 34.05           H  
ATOM   1941  CA  SER A 122      24.546  27.709 -54.978  1.00 34.05           C  
ATOM   1942  HA  SER A 122      24.464  27.911 -56.046  1.00 34.05           H  
ATOM   1943  C   SER A 122      25.870  26.922 -54.767  1.00 34.05           C  
ATOM   1944  CB  SER A 122      24.579  29.064 -54.250  1.00 34.05           C  
ATOM   1945  HB2 SER A 122      25.455  29.636 -54.554  1.00 34.05           H  
ATOM   1946  HB3 SER A 122      23.685  29.629 -54.513  1.00 34.05           H  
ATOM   1947  O   SER A 122      25.852  25.777 -54.326  1.00 34.05           O  
ATOM   1948  OG  SER A 122      24.600  28.866 -52.851  1.00 34.05           O  
ATOM   1949  HG  SER A 122      24.348  29.676 -52.400  1.00 34.05           H  
ATOM   1950  N   LYS A 123      27.028  27.484 -55.181  1.00 32.22           N  
ATOM   1951  H   LYS A 123      27.019  28.474 -55.384  1.00 32.22           H  
ATOM   1952  CA  LYS A 123      28.307  26.758 -55.427  1.00 32.22           C  
ATOM   1953  HA  LYS A 123      28.098  25.706 -55.232  1.00 32.22           H  
ATOM   1954  C   LYS A 123      29.503  27.129 -54.498  1.00 32.22           C  
ATOM   1955  CB  LYS A 123      28.708  26.918 -56.912  1.00 32.22           C  
ATOM   1956  HB2 LYS A 123      29.788  27.049 -56.982  1.00 32.22           H  
ATOM   1957  HB3 LYS A 123      28.250  27.815 -57.330  1.00 32.22           H  
ATOM   1958  O   LYS A 123      29.459  28.185 -53.874  1.00 32.22           O  
ATOM   1959  CG  LYS A 123      28.323  25.697 -57.763  1.00 32.22           C  
ATOM   1960  HG2 LYS A 123      28.725  24.796 -57.299  1.00 32.22           H  
ATOM   1961  HG3 LYS A 123      27.237  25.614 -57.806  1.00 32.22           H  
ATOM   1962  CD  LYS A 123      28.891  25.814 -59.186  1.00 32.22           C  
ATOM   1963  HD2 LYS A 123      29.969  25.962 -59.132  1.00 32.22           H  
ATOM   1964  HD3 LYS A 123      28.436  26.673 -59.681  1.00 32.22           H  
ATOM   1965  CE  LYS A 123      28.591  24.535 -59.979  1.00 32.22           C  
ATOM   1966  HE2 LYS A 123      27.513  24.373 -59.978  1.00 32.22           H  
ATOM   1967  HE3 LYS A 123      29.047  23.690 -59.462  1.00 32.22           H  
ATOM   1968  NZ  LYS A 123      29.091  24.612 -61.375  1.00 32.22           N  
ATOM   1969  HZ1 LYS A 123      28.871  23.758 -61.869  1.00 32.22           H  
ATOM   1970  HZ2 LYS A 123      28.650  25.376 -61.866  1.00 32.22           H  
ATOM   1971  HZ3 LYS A 123      30.092  24.744 -61.393  1.00 32.22           H  
ATOM   1972  N   PRO A 124      30.588  26.307 -54.453  1.00 40.68           N  
ATOM   1973  CA  PRO A 124      31.732  26.426 -53.521  1.00 40.68           C  
ATOM   1974  HA  PRO A 124      31.535  27.164 -52.744  1.00 40.68           H  
ATOM   1975  C   PRO A 124      33.113  26.720 -54.180  1.00 40.68           C  
ATOM   1976  CB  PRO A 124      31.772  25.021 -52.911  1.00 40.68           C  
ATOM   1977  HB2 PRO A 124      32.705  24.803 -52.391  1.00 40.68           H  
ATOM   1978  HB3 PRO A 124      30.926  24.887 -52.237  1.00 40.68           H  
ATOM   1979  O   PRO A 124      33.225  26.739 -55.405  1.00 40.68           O  
ATOM   1980  CG  PRO A 124      31.592  24.143 -54.153  1.00 40.68           C  
ATOM   1981  HG2 PRO A 124      32.544  24.016 -54.668  1.00 40.68           H  
ATOM   1982  HG3 PRO A 124      31.170  23.172 -53.893  1.00 40.68           H  
ATOM   1983  CD  PRO A 124      30.632  24.958 -55.023  1.00 40.68           C  
ATOM   1984  HD2 PRO A 124      30.989  24.986 -56.053  1.00 40.68           H  
ATOM   1985  HD3 PRO A 124      29.655  24.476 -54.975  1.00 40.68           H  
ATOM   1986  N   SER A 125      34.185  26.842 -53.371  1.00 30.29           N  
ATOM   1987  H   SER A 125      33.999  26.950 -52.384  1.00 30.29           H  
ATOM   1988  CA  SER A 125      35.623  26.571 -53.685  1.00 30.29           C  
ATOM   1989  HA  SER A 125      35.716  25.559 -54.079  1.00 30.29           H  
ATOM   1990  C   SER A 125      36.467  26.687 -52.385  1.00 30.29           C  
ATOM   1991  CB  SER A 125      36.157  27.572 -54.716  1.00 30.29           C  
ATOM   1992  HB2 SER A 125      35.359  27.915 -55.375  1.00 30.29           H  
ATOM   1993  HB3 SER A 125      36.571  28.443 -54.208  1.00 30.29           H  
ATOM   1994  O   SER A 125      35.991  27.353 -51.471  1.00 30.29           O  
ATOM   1995  OG  SER A 125      37.150  26.948 -55.502  1.00 30.29           O  
ATOM   1996  HG  SER A 125      36.715  26.537 -56.253  1.00 30.29           H  
ATOM   1997  N   LYS A 126      37.672  26.127 -52.146  1.00 32.29           N  
ATOM   1998  H   LYS A 126      37.896  26.198 -51.163  1.00 32.29           H  
ATOM   1999  CA  LYS A 126      38.763  25.457 -52.920  1.00 32.29           C  
ATOM   2000  HA  LYS A 126      38.425  25.181 -53.919  1.00 32.29           H  
ATOM   2001  C   LYS A 126      39.199  24.173 -52.140  1.00 32.29           C  
ATOM   2002  CB  LYS A 126      39.954  26.442 -53.003  1.00 32.29           C  
ATOM   2003  HB2 LYS A 126      40.328  26.596 -51.990  1.00 32.29           H  
ATOM   2004  HB3 LYS A 126      40.755  25.985 -53.584  1.00 32.29           H  
ATOM   2005  O   LYS A 126      38.831  24.069 -50.978  1.00 32.29           O  
ATOM   2006  CG  LYS A 126      39.660  27.819 -53.627  1.00 32.29           C  
ATOM   2007  HG2 LYS A 126      39.502  27.696 -54.698  1.00 32.29           H  
ATOM   2008  HG3 LYS A 126      38.767  28.254 -53.178  1.00 32.29           H  
ATOM   2009  CD  LYS A 126      40.825  28.792 -53.404  1.00 32.29           C  
ATOM   2010  HD2 LYS A 126      40.985  28.911 -52.332  1.00 32.29           H  
ATOM   2011  HD3 LYS A 126      41.728  28.380 -53.854  1.00 32.29           H  
ATOM   2012  CE  LYS A 126      40.500  30.153 -54.034  1.00 32.29           C  
ATOM   2013  HE2 LYS A 126      39.552  30.503 -53.625  1.00 32.29           H  
ATOM   2014  HE3 LYS A 126      40.369  30.015 -55.107  1.00 32.29           H  
ATOM   2015  NZ  LYS A 126      41.568  31.149 -53.765  1.00 32.29           N  
ATOM   2016  HZ1 LYS A 126      42.449  30.831 -54.142  1.00 32.29           H  
ATOM   2017  HZ2 LYS A 126      41.681  31.283 -52.771  1.00 32.29           H  
ATOM   2018  HZ3 LYS A 126      41.341  32.039 -54.184  1.00 32.29           H  
ATOM   2019  N   GLN A 127      39.851  23.104 -52.636  1.00 28.09           N  
ATOM   2020  H   GLN A 127      39.732  22.350 -51.974  1.00 28.09           H  
ATOM   2021  CA  GLN A 127      41.085  22.912 -53.447  1.00 28.09           C  
ATOM   2022  HA  GLN A 127      41.234  21.832 -53.459  1.00 28.09           H  
ATOM   2023  C   GLN A 127      42.387  23.450 -52.805  1.00 28.09           C  
ATOM   2024  CB  GLN A 127      40.927  23.346 -54.914  1.00 28.09           C  
ATOM   2025  HB2 GLN A 127      40.280  24.220 -54.993  1.00 28.09           H  
ATOM   2026  HB3 GLN A 127      41.908  23.624 -55.298  1.00 28.09           H  
ATOM   2027  O   GLN A 127      42.365  24.543 -52.252  1.00 28.09           O  
ATOM   2028  CG  GLN A 127      40.376  22.219 -55.801  1.00 28.09           C  
ATOM   2029  HG2 GLN A 127      39.343  22.009 -55.526  1.00 28.09           H  
ATOM   2030  HG3 GLN A 127      40.966  21.316 -55.642  1.00 28.09           H  
ATOM   2031  CD  GLN A 127      40.435  22.557 -57.290  1.00 28.09           C  
ATOM   2032  NE2 GLN A 127      40.178  21.605 -58.159  1.00 28.09           N  
ATOM   2033 HE21 GLN A 127      39.932  20.672 -57.861  1.00 28.09           H  
ATOM   2034 HE22 GLN A 127      40.241  21.875 -59.130  1.00 28.09           H  
ATOM   2035  OE1 GLN A 127      40.716  23.666 -57.706  1.00 28.09           O  
ATOM   2036  N   THR A 128      43.557  22.786 -52.878  1.00 30.27           N  
ATOM   2037  H   THR A 128      44.305  23.275 -52.408  1.00 30.27           H  
ATOM   2038  CA  THR A 128      44.003  21.513 -53.536  1.00 30.27           C  
ATOM   2039  HA  THR A 128      43.190  21.098 -54.131  1.00 30.27           H  
ATOM   2040  C   THR A 128      44.359  20.425 -52.469  1.00 30.27           C  
ATOM   2041  CB  THR A 128      45.146  21.860 -54.513  1.00 30.27           C  
ATOM   2042  HB  THR A 128      45.557  20.953 -54.957  1.00 30.27           H  
ATOM   2043  O   THR A 128      43.805  20.522 -51.383  1.00 30.27           O  
ATOM   2044  CG2 THR A 128      44.675  22.744 -55.668  1.00 30.27           C  
ATOM   2045 HG21 THR A 128      45.503  22.903 -56.359  1.00 30.27           H  
ATOM   2046 HG22 THR A 128      43.857  22.262 -56.203  1.00 30.27           H  
ATOM   2047 HG23 THR A 128      44.350  23.715 -55.293  1.00 30.27           H  
ATOM   2048  OG1 THR A 128      46.169  22.571 -53.867  1.00 30.27           O  
ATOM   2049  HG1 THR A 128      46.742  21.926 -53.446  1.00 30.27           H  
ATOM   2050  N   THR A 129      45.136  19.325 -52.607  1.00 31.37           N  
ATOM   2051  H   THR A 129      45.104  18.783 -51.755  1.00 31.37           H  
ATOM   2052  CA  THR A 129      46.033  18.719 -53.642  1.00 31.37           C  
ATOM   2053  HA  THR A 129      45.670  18.971 -54.639  1.00 31.37           H  
ATOM   2054  C   THR A 129      46.001  17.158 -53.544  1.00 31.37           C  
ATOM   2055  CB  THR A 129      47.498  19.216 -53.483  1.00 31.37           C  
ATOM   2056  HB  THR A 129      48.044  18.538 -52.826  1.00 31.37           H  
ATOM   2057  O   THR A 129      45.000  16.616 -53.082  1.00 31.37           O  
ATOM   2058  CG2 THR A 129      48.222  19.327 -54.827  1.00 31.37           C  
ATOM   2059 HG21 THR A 129      48.231  18.372 -55.353  1.00 31.37           H  
ATOM   2060 HG22 THR A 129      47.731  20.071 -55.454  1.00 31.37           H  
ATOM   2061 HG23 THR A 129      49.254  19.635 -54.661  1.00 31.37           H  
ATOM   2062  OG1 THR A 129      47.593  20.506 -52.931  1.00 31.37           O  
ATOM   2063  HG1 THR A 129      48.513  20.653 -52.700  1.00 31.37           H  
ATOM   2064  N   LYS A 130      47.038  16.403 -53.981  1.00 28.71           N  
ATOM   2065  H   LYS A 130      47.860  16.872 -54.333  1.00 28.71           H  
ATOM   2066  CA  LYS A 130      47.169  14.924 -53.840  1.00 28.71           C  
ATOM   2067  HA  LYS A 130      46.687  14.653 -52.901  1.00 28.71           H  
ATOM   2068  C   LYS A 130      48.648  14.441 -53.730  1.00 28.71           C  
ATOM   2069  CB  LYS A 130      46.452  14.212 -55.012  1.00 28.71           C  
ATOM   2070  HB2 LYS A 130      47.106  13.440 -55.417  1.00 28.71           H  
ATOM   2071  HB3 LYS A 130      46.250  14.916 -55.820  1.00 28.71           H  
ATOM   2072  O   LYS A 130      49.526  15.256 -54.002  1.00 28.71           O  
ATOM   2073  CG  LYS A 130      45.135  13.554 -54.565  1.00 28.71           C  
ATOM   2074  HG2 LYS A 130      44.377  14.323 -54.413  1.00 28.71           H  
ATOM   2075  HG3 LYS A 130      45.290  13.029 -53.622  1.00 28.71           H  
ATOM   2076  CD  LYS A 130      44.639  12.538 -55.602  1.00 28.71           C  
ATOM   2077  HD2 LYS A 130      45.427  11.806 -55.781  1.00 28.71           H  
ATOM   2078  HD3 LYS A 130      44.414  13.055 -56.535  1.00 28.71           H  
ATOM   2079  CE  LYS A 130      43.389  11.822 -55.078  1.00 28.71           C  
ATOM   2080  HE2 LYS A 130      43.612  11.415 -54.092  1.00 28.71           H  
ATOM   2081  HE3 LYS A 130      42.591  12.556 -54.960  1.00 28.71           H  
ATOM   2082  NZ  LYS A 130      42.961  10.732 -55.990  1.00 28.71           N  
ATOM   2083  HZ1 LYS A 130      43.692  10.040 -56.076  1.00 28.71           H  
ATOM   2084  HZ2 LYS A 130      42.135  10.273 -55.633  1.00 28.71           H  
ATOM   2085  HZ3 LYS A 130      42.757  11.095 -56.910  1.00 28.71           H  
ATOM   2086  N   PRO A 131      48.922  13.167 -53.341  1.00 42.06           N  
ATOM   2087  CA  PRO A 131      50.255  12.668 -52.945  1.00 42.06           C  
ATOM   2088  HA  PRO A 131      50.963  13.489 -52.829  1.00 42.06           H  
ATOM   2089  C   PRO A 131      50.881  11.592 -53.869  1.00 42.06           C  
ATOM   2090  CB  PRO A 131      49.971  12.038 -51.578  1.00 42.06           C  
ATOM   2091  HB2 PRO A 131      50.760  11.367 -51.238  1.00 42.06           H  
ATOM   2092  HB3 PRO A 131      49.799  12.821 -50.838  1.00 42.06           H  
ATOM   2093  O   PRO A 131      50.229  11.084 -54.780  1.00 42.06           O  
ATOM   2094  CG  PRO A 131      48.667  11.288 -51.856  1.00 42.06           C  
ATOM   2095  HG2 PRO A 131      48.878  10.332 -52.336  1.00 42.06           H  
ATOM   2096  HG3 PRO A 131      48.094  11.135 -50.942  1.00 42.06           H  
ATOM   2097  CD  PRO A 131      47.935  12.213 -52.833  1.00 42.06           C  
ATOM   2098  HD2 PRO A 131      47.149  12.728 -52.279  1.00 42.06           H  
ATOM   2099  HD3 PRO A 131      47.506  11.632 -53.649  1.00 42.06           H  
ATOM   2100  N   VAL A 132      52.120  11.196 -53.538  1.00 28.28           N  
ATOM   2101  H   VAL A 132      52.571  11.704 -52.791  1.00 28.28           H  
ATOM   2102  CA  VAL A 132      52.929  10.045 -54.017  1.00 28.28           C  
ATOM   2103  HA  VAL A 132      52.298   9.188 -54.256  1.00 28.28           H  
ATOM   2104  C   VAL A 132      53.898   9.700 -52.860  1.00 28.28           C  
ATOM   2105  CB  VAL A 132      53.762  10.475 -55.257  1.00 28.28           C  
ATOM   2106  HB  VAL A 132      54.374  11.332 -54.976  1.00 28.28           H  
ATOM   2107  O   VAL A 132      54.429  10.646 -52.285  1.00 28.28           O  
ATOM   2108  CG1 VAL A 132      54.709   9.395 -55.792  1.00 28.28           C  
ATOM   2109 HG11 VAL A 132      54.143   8.568 -56.221  1.00 28.28           H  
ATOM   2110 HG12 VAL A 132      55.367   9.031 -55.003  1.00 28.28           H  
ATOM   2111 HG13 VAL A 132      55.342   9.820 -56.571  1.00 28.28           H  
ATOM   2112  CG2 VAL A 132      52.890  10.905 -56.448  1.00 28.28           C  
ATOM   2113 HG21 VAL A 132      52.179  10.116 -56.694  1.00 28.28           H  
ATOM   2114 HG22 VAL A 132      52.349  11.819 -56.206  1.00 28.28           H  
ATOM   2115 HG23 VAL A 132      53.517  11.111 -57.316  1.00 28.28           H  
ATOM   2116  N   ALA A 133      54.205   8.468 -52.426  1.00 29.76           N  
ATOM   2117  H   ALA A 133      54.889   8.503 -51.684  1.00 29.76           H  
ATOM   2118  CA  ALA A 133      53.613   7.119 -52.576  1.00 29.76           C  
ATOM   2119  HA  ALA A 133      52.529   7.211 -52.639  1.00 29.76           H  
ATOM   2120  C   ALA A 133      53.899   6.339 -51.235  1.00 29.76           C  
ATOM   2121  CB  ALA A 133      54.104   6.525 -53.898  1.00 29.76           C  
ATOM   2122  HB1 ALA A 133      53.609   7.041 -54.721  1.00 29.76           H  
ATOM   2123  HB2 ALA A 133      55.180   6.664 -54.003  1.00 29.76           H  
ATOM   2124  HB3 ALA A 133      53.836   5.472 -53.985  1.00 29.76           H  
ATOM   2125  O   ALA A 133      53.783   6.998 -50.207  1.00 29.76           O  
ATOM   2126  N   GLU A 134      54.196   5.041 -51.020  1.00 30.07           N  
ATOM   2127  H   GLU A 134      54.236   4.866 -50.026  1.00 30.07           H  
ATOM   2128  CA  GLU A 134      54.528   3.814 -51.792  1.00 30.07           C  
ATOM   2129  HA  GLU A 134      54.084   3.836 -52.788  1.00 30.07           H  
ATOM   2130  C   GLU A 134      53.965   2.533 -51.089  1.00 30.07           C  
ATOM   2131  CB  GLU A 134      56.065   3.679 -51.934  1.00 30.07           C  
ATOM   2132  HB2 GLU A 134      56.306   2.695 -52.337  1.00 30.07           H  
ATOM   2133  HB3 GLU A 134      56.532   3.765 -50.953  1.00 30.07           H  
ATOM   2134  O   GLU A 134      53.181   2.621 -50.144  1.00 30.07           O  
ATOM   2135  CG  GLU A 134      56.682   4.697 -52.893  1.00 30.07           C  
ATOM   2136  HG2 GLU A 134      56.116   4.663 -53.824  1.00 30.07           H  
ATOM   2137  HG3 GLU A 134      56.607   5.696 -52.463  1.00 30.07           H  
ATOM   2138  CD  GLU A 134      58.145   4.375 -53.206  1.00 30.07           C  
ATOM   2139  OE1 GLU A 134      58.401   3.995 -54.370  1.00 30.07           O  
ATOM   2140  OE2 GLU A 134      58.976   4.519 -52.284  1.00 30.07           O  
ATOM   2141  N   LYS A 135      54.314   1.335 -51.593  1.00 28.80           N  
ATOM   2142  H   LYS A 135      55.004   1.355 -52.331  1.00 28.80           H  
ATOM   2143  CA  LYS A 135      53.925  -0.049 -51.186  1.00 28.80           C  
ATOM   2144  HA  LYS A 135      54.038  -0.161 -50.108  1.00 28.80           H  
ATOM   2145  C   LYS A 135      54.899  -1.035 -51.925  1.00 28.80           C  
ATOM   2146  CB  LYS A 135      52.450  -0.246 -51.627  1.00 28.80           C  
ATOM   2147  HB2 LYS A 135      52.000   0.711 -51.891  1.00 28.80           H  
ATOM   2148  HB3 LYS A 135      52.439  -0.841 -52.540  1.00 28.80           H  
ATOM   2149  O   LYS A 135      55.607  -0.505 -52.783  1.00 28.80           O  
ATOM   2150  CG  LYS A 135      51.544  -0.878 -50.556  1.00 28.80           C  
ATOM   2151  HG2 LYS A 135      51.256  -0.118 -49.830  1.00 28.80           H  
ATOM   2152  HG3 LYS A 135      52.102  -1.645 -50.018  1.00 28.80           H  
ATOM   2153  CD  LYS A 135      50.282  -1.520 -51.163  1.00 28.80           C  
ATOM   2154  HD2 LYS A 135      49.545  -0.751 -51.397  1.00 28.80           H  
ATOM   2155  HD3 LYS A 135      50.548  -2.037 -52.085  1.00 28.80           H  
ATOM   2156  CE  LYS A 135      49.704  -2.541 -50.175  1.00 28.80           C  
ATOM   2157  HE2 LYS A 135      50.539  -3.011 -49.656  1.00 28.80           H  
ATOM   2158  HE3 LYS A 135      49.093  -2.035 -49.428  1.00 28.80           H  
ATOM   2159  NZ  LYS A 135      48.950  -3.619 -50.852  1.00 28.80           N  
ATOM   2160  HZ1 LYS A 135      49.490  -4.019 -51.606  1.00 28.80           H  
ATOM   2161  HZ2 LYS A 135      48.926  -4.438 -50.261  1.00 28.80           H  
ATOM   2162  HZ3 LYS A 135      48.033  -3.359 -51.184  1.00 28.80           H  
ATOM   2163  N   PRO A 136      54.943  -2.395 -51.783  1.00 36.81           N  
ATOM   2164  CA  PRO A 136      54.186  -3.374 -50.962  1.00 36.81           C  
ATOM   2165  HA  PRO A 136      53.670  -2.904 -50.125  1.00 36.81           H  
ATOM   2166  C   PRO A 136      55.098  -4.537 -50.394  1.00 36.81           C  
ATOM   2167  CB  PRO A 136      53.221  -3.836 -52.042  1.00 36.81           C  
ATOM   2168  HB2 PRO A 136      52.617  -4.685 -51.721  1.00 36.81           H  
ATOM   2169  HB3 PRO A 136      52.535  -3.030 -52.301  1.00 36.81           H  
ATOM   2170  O   PRO A 136      56.269  -4.263 -50.173  1.00 36.81           O  
ATOM   2171  CG  PRO A 136      54.141  -4.097 -53.246  1.00 36.81           C  
ATOM   2172  HG2 PRO A 136      53.641  -3.823 -54.175  1.00 36.81           H  
ATOM   2173  HG3 PRO A 136      54.488  -5.130 -53.287  1.00 36.81           H  
ATOM   2174  CD  PRO A 136      55.333  -3.179 -52.964  1.00 36.81           C  
ATOM   2175  HD2 PRO A 136      56.223  -3.769 -52.745  1.00 36.81           H  
ATOM   2176  HD3 PRO A 136      55.526  -2.570 -53.847  1.00 36.81           H  
ATOM   2177  N   GLU A 137      54.763  -5.823 -50.109  1.00 30.01           N  
ATOM   2178  H   GLU A 137      55.592  -6.347 -49.865  1.00 30.01           H  
ATOM   2179  CA  GLU A 137      53.521  -6.637 -49.962  1.00 30.01           C  
ATOM   2180  HA  GLU A 137      52.746  -6.017 -49.512  1.00 30.01           H  
ATOM   2181  C   GLU A 137      53.749  -7.902 -49.056  1.00 30.01           C  
ATOM   2182  CB  GLU A 137      53.024  -7.179 -51.340  1.00 30.01           C  
ATOM   2183  HB2 GLU A 137      53.518  -8.122 -51.575  1.00 30.01           H  
ATOM   2184  HB3 GLU A 137      53.341  -6.534 -52.158  1.00 30.01           H  
ATOM   2185  O   GLU A 137      54.445  -8.825 -49.461  1.00 30.01           O  
ATOM   2186  CG  GLU A 137      51.505  -7.416 -51.471  1.00 30.01           C  
ATOM   2187  HG2 GLU A 137      51.200  -8.198 -50.776  1.00 30.01           H  
ATOM   2188  HG3 GLU A 137      51.310  -7.798 -52.474  1.00 30.01           H  
ATOM   2189  CD  GLU A 137      50.638  -6.170 -51.238  1.00 30.01           C  
ATOM   2190  OE1 GLU A 137      50.330  -5.830 -50.070  1.00 30.01           O  
ATOM   2191  OE2 GLU A 137      50.264  -5.475 -52.211  1.00 30.01           O  
ATOM   2192  N   ALA A 138      53.069  -8.005 -47.901  1.00 28.10           N  
ATOM   2193  H   ALA A 138      52.669  -7.143 -47.559  1.00 28.10           H  
ATOM   2194  CA  ALA A 138      52.379  -9.232 -47.415  1.00 28.10           C  
ATOM   2195  HA  ALA A 138      52.000  -8.967 -46.428  1.00 28.10           H  
ATOM   2196  C   ALA A 138      53.182 -10.574 -47.140  1.00 28.10           C  
ATOM   2197  CB  ALA A 138      51.137  -9.320 -48.315  1.00 28.10           C  
ATOM   2198  HB1 ALA A 138      50.718  -8.328 -48.483  1.00 28.10           H  
ATOM   2199  HB2 ALA A 138      51.411  -9.757 -49.276  1.00 28.10           H  
ATOM   2200  HB3 ALA A 138      50.346  -9.906 -47.847  1.00 28.10           H  
ATOM   2201  O   ALA A 138      54.387 -10.512 -46.923  1.00 28.10           O  
ATOM   2202  N   PRO A 139      52.539 -11.762 -46.910  1.00 39.44           N  
ATOM   2203  CA  PRO A 139      52.030 -12.143 -45.568  1.00 39.44           C  
ATOM   2204  HA  PRO A 139      52.458 -11.507 -44.793  1.00 39.44           H  
ATOM   2205  C   PRO A 139      52.193 -13.647 -45.145  1.00 39.44           C  
ATOM   2206  CB  PRO A 139      50.532 -11.844 -45.740  1.00 39.44           C  
ATOM   2207  HB2 PRO A 139      50.373 -10.766 -45.771  1.00 39.44           H  
ATOM   2208  HB3 PRO A 139      49.898 -12.270 -44.963  1.00 39.44           H  
ATOM   2209  O   PRO A 139      52.804 -14.443 -45.851  1.00 39.44           O  
ATOM   2210  CG  PRO A 139      50.250 -12.471 -47.113  1.00 39.44           C  
ATOM   2211  HG2 PRO A 139      49.978 -13.520 -46.998  1.00 39.44           H  
ATOM   2212  HG3 PRO A 139      49.455 -11.943 -47.639  1.00 39.44           H  
ATOM   2213  CD  PRO A 139      51.597 -12.371 -47.847  1.00 39.44           C  
ATOM   2214  HD2 PRO A 139      51.946 -13.372 -48.100  1.00 39.44           H  
ATOM   2215  HD3 PRO A 139      51.505 -11.810 -48.777  1.00 39.44           H  
ATOM   2216  N   SER A 140      51.473 -14.049 -44.070  1.00 30.35           N  
ATOM   2217  H   SER A 140      51.093 -13.297 -43.514  1.00 30.35           H  
ATOM   2218  CA  SER A 140      51.071 -15.426 -43.629  1.00 30.35           C  
ATOM   2219  HA  SER A 140      50.211 -15.260 -42.980  1.00 30.35           H  
ATOM   2220  C   SER A 140      52.063 -16.223 -42.737  1.00 30.35           C  
ATOM   2221  CB  SER A 140      50.508 -16.229 -44.813  1.00 30.35           C  
ATOM   2222  HB2 SER A 140      49.890 -17.048 -44.445  1.00 30.35           H  
ATOM   2223  HB3 SER A 140      49.871 -15.583 -45.417  1.00 30.35           H  
ATOM   2224  O   SER A 140      53.251 -15.934 -42.753  1.00 30.35           O  
ATOM   2225  OG  SER A 140      51.539 -16.747 -45.623  1.00 30.35           O  
ATOM   2226  HG  SER A 140      52.159 -16.036 -45.802  1.00 30.35           H  
ATOM   2227  N   THR A 141      51.668 -17.190 -41.877  1.00 30.29           N  
ATOM   2228  H   THR A 141      52.413 -17.509 -41.274  1.00 30.29           H  
ATOM   2229  CA  THR A 141      50.366 -17.900 -41.680  1.00 30.29           C  
ATOM   2230  HA  THR A 141      49.551 -17.257 -42.013  1.00 30.29           H  
ATOM   2231  C   THR A 141      50.095 -18.298 -40.199  1.00 30.29           C  
ATOM   2232  CB  THR A 141      50.325 -19.222 -42.486  1.00 30.29           C  
ATOM   2233  HB  THR A 141      50.779 -20.021 -41.900  1.00 30.29           H  
ATOM   2234  O   THR A 141      51.020 -18.352 -39.396  1.00 30.29           O  
ATOM   2235  CG2 THR A 141      48.904 -19.629 -42.889  1.00 30.29           C  
ATOM   2236 HG21 THR A 141      48.390 -18.796 -43.369  1.00 30.29           H  
ATOM   2237 HG22 THR A 141      48.955 -20.460 -43.592  1.00 30.29           H  
ATOM   2238 HG23 THR A 141      48.340 -19.973 -42.022  1.00 30.29           H  
ATOM   2239  OG1 THR A 141      51.021 -19.141 -43.702  1.00 30.29           O  
ATOM   2240  HG1 THR A 141      51.919 -18.843 -43.542  1.00 30.29           H  
ATOM   2241  N   ASN A 142      48.839 -18.632 -39.850  1.00 28.24           N  
ATOM   2242  H   ASN A 142      48.142 -18.601 -40.580  1.00 28.24           H  
ATOM   2243  CA  ASN A 142      48.392 -19.200 -38.555  1.00 28.24           C  
ATOM   2244  HA  ASN A 142      48.844 -18.645 -37.733  1.00 28.24           H  
ATOM   2245  C   ASN A 142      48.704 -20.704 -38.366  1.00 28.24           C  
ATOM   2246  CB  ASN A 142      46.848 -19.103 -38.482  1.00 28.24           C  
ATOM   2247  HB2 ASN A 142      46.484 -19.758 -37.690  1.00 28.24           H  
ATOM   2248  HB3 ASN A 142      46.422 -19.465 -39.417  1.00 28.24           H  
ATOM   2249  O   ASN A 142      48.639 -21.455 -39.336  1.00 28.24           O  
ATOM   2250  CG  ASN A 142      46.284 -17.737 -38.164  1.00 28.24           C  
ATOM   2251  ND2 ASN A 142      45.074 -17.460 -38.592  1.00 28.24           N  
ATOM   2252 HD21 ASN A 142      44.716 -16.555 -38.323  1.00 28.24           H  
ATOM   2253 HD22 ASN A 142      44.533 -18.139 -39.108  1.00 28.24           H  
ATOM   2254  OD1 ASN A 142      46.887 -16.919 -37.502  1.00 28.24           O  
ATOM   2255  N   VAL A 143      48.791 -21.157 -37.102  1.00 30.06           N  
ATOM   2256  H   VAL A 143      48.901 -20.468 -36.371  1.00 30.06           H  
ATOM   2257  CA  VAL A 143      48.330 -22.488 -36.618  1.00 30.06           C  
ATOM   2258  HA  VAL A 143      47.554 -22.843 -37.297  1.00 30.06           H  
ATOM   2259  C   VAL A 143      47.694 -22.321 -35.216  1.00 30.06           C  
ATOM   2260  CB  VAL A 143      49.452 -23.558 -36.594  1.00 30.06           C  
ATOM   2261  HB  VAL A 143      50.200 -23.273 -35.854  1.00 30.06           H  
ATOM   2262  O   VAL A 143      48.030 -21.376 -34.507  1.00 30.06           O  
ATOM   2263  CG1 VAL A 143      48.912 -24.954 -36.237  1.00 30.06           C  
ATOM   2264 HG11 VAL A 143      48.595 -24.990 -35.194  1.00 30.06           H  
ATOM   2265 HG12 VAL A 143      49.700 -25.698 -36.348  1.00 30.06           H  
ATOM   2266 HG13 VAL A 143      48.081 -25.222 -36.890  1.00 30.06           H  
ATOM   2267  CG2 VAL A 143      50.156 -23.721 -37.948  1.00 30.06           C  
ATOM   2268 HG21 VAL A 143      50.666 -22.796 -38.217  1.00 30.06           H  
ATOM   2269 HG22 VAL A 143      49.432 -23.971 -38.724  1.00 30.06           H  
ATOM   2270 HG23 VAL A 143      50.909 -24.507 -37.891  1.00 30.06           H  
ATOM   2271  N   ASN A 144      46.757 -23.194 -34.822  1.00 27.41           N  
ATOM   2272  H   ASN A 144      46.604 -24.011 -35.395  1.00 27.41           H  
ATOM   2273  CA  ASN A 144      46.036 -23.185 -33.531  1.00 27.41           C  
ATOM   2274  HA  ASN A 144      46.638 -22.668 -32.784  1.00 27.41           H  
ATOM   2275  C   ASN A 144      45.795 -24.641 -33.029  1.00 27.41           C  
ATOM   2276  CB  ASN A 144      44.719 -22.402 -33.759  1.00 27.41           C  
ATOM   2277  HB2 ASN A 144      44.936 -21.502 -34.334  1.00 27.41           H  
ATOM   2278  HB3 ASN A 144      44.031 -23.021 -34.335  1.00 27.41           H  
ATOM   2279  O   ASN A 144      46.133 -25.569 -33.761  1.00 27.41           O  
ATOM   2280  CG  ASN A 144      44.016 -21.943 -32.489  1.00 27.41           C  
ATOM   2281  ND2 ASN A 144      42.847 -21.361 -32.609  1.00 27.41           N  
ATOM   2282 HD21 ASN A 144      42.413 -21.253 -33.515  1.00 27.41           H  
ATOM   2283 HD22 ASN A 144      42.395 -21.096 -31.746  1.00 27.41           H  
ATOM   2284  OD1 ASN A 144      44.496 -22.093 -31.379  1.00 27.41           O  
ATOM   2285  N   ASN A 145      45.142 -24.819 -31.864  1.00 31.95           N  
ATOM   2286  H   ASN A 145      44.903 -23.965 -31.379  1.00 31.95           H  
ATOM   2287  CA  ASN A 145      44.668 -26.074 -31.217  1.00 31.95           C  
ATOM   2288  HA  ASN A 145      43.933 -25.753 -30.479  1.00 31.95           H  
ATOM   2289  C   ASN A 145      45.708 -26.905 -30.420  1.00 31.95           C  
ATOM   2290  CB  ASN A 145      43.933 -26.969 -32.247  1.00 31.95           C  
ATOM   2291  HB2 ASN A 145      43.635 -27.905 -31.776  1.00 31.95           H  
ATOM   2292  HB3 ASN A 145      44.616 -27.267 -33.042  1.00 31.95           H  
ATOM   2293  O   ASN A 145      46.857 -26.992 -30.834  1.00 31.95           O  
ATOM   2294  CG  ASN A 145      42.687 -26.375 -32.871  1.00 31.95           C  
ATOM   2295  ND2 ASN A 145      42.082 -27.087 -33.792  1.00 31.95           N  
ATOM   2296 HD21 ASN A 145      42.458 -27.985 -34.062  1.00 31.95           H  
ATOM   2297 HD22 ASN A 145      41.239 -26.692 -34.183  1.00 31.95           H  
ATOM   2298  OD1 ASN A 145      42.220 -25.296 -32.546  1.00 31.95           O  
ATOM   2299  N   THR A 146      45.394 -27.627 -29.322  1.00 28.94           N  
ATOM   2300  H   THR A 146      46.137 -28.270 -29.087  1.00 28.94           H  
ATOM   2301  CA  THR A 146      44.353 -27.538 -28.245  1.00 28.94           C  
ATOM   2302  HA  THR A 146      44.324 -26.521 -27.853  1.00 28.94           H  
ATOM   2303  C   THR A 146      44.730 -28.497 -27.085  1.00 28.94           C  
ATOM   2304  CB  THR A 146      42.918 -27.990 -28.635  1.00 28.94           C  
ATOM   2305  HB  THR A 146      42.491 -28.546 -27.800  1.00 28.94           H  
ATOM   2306  O   THR A 146      45.384 -29.499 -27.349  1.00 28.94           O  
ATOM   2307  CG2 THR A 146      41.936 -26.844 -28.875  1.00 28.94           C  
ATOM   2308 HG21 THR A 146      42.079 -26.402 -29.861  1.00 28.94           H  
ATOM   2309 HG22 THR A 146      40.921 -27.240 -28.837  1.00 28.94           H  
ATOM   2310 HG23 THR A 146      42.042 -26.080 -28.105  1.00 28.94           H  
ATOM   2311  OG1 THR A 146      42.888 -28.856 -29.735  1.00 28.94           O  
ATOM   2312  HG1 THR A 146      43.394 -29.638 -29.502  1.00 28.94           H  
ATOM   2313  N   THR A 147      44.190 -28.280 -25.864  1.00 29.77           N  
ATOM   2314  H   THR A 147      43.696 -27.405 -25.757  1.00 29.77           H  
ATOM   2315  CA  THR A 147      44.035 -29.246 -24.721  1.00 29.77           C  
ATOM   2316  HA  THR A 147      43.592 -28.665 -23.912  1.00 29.77           H  
ATOM   2317  C   THR A 147      45.294 -29.906 -24.099  1.00 29.77           C  
ATOM   2318  CB  THR A 147      43.019 -30.365 -25.048  1.00 29.77           C  
ATOM   2319  HB  THR A 147      43.099 -31.147 -24.293  1.00 29.77           H  
ATOM   2320  O   THR A 147      46.174 -30.355 -24.812  1.00 29.77           O  
ATOM   2321  CG2 THR A 147      41.577 -29.860 -25.050  1.00 29.77           C  
ATOM   2322 HG21 THR A 147      41.319 -29.472 -24.065  1.00 29.77           H  
ATOM   2323 HG22 THR A 147      40.908 -30.688 -25.287  1.00 29.77           H  
ATOM   2324 HG23 THR A 147      41.448 -29.077 -25.797  1.00 29.77           H  
ATOM   2325  OG1 THR A 147      43.240 -30.936 -26.316  1.00 29.77           O  
ATOM   2326  HG1 THR A 147      44.180 -30.881 -26.503  1.00 29.77           H  
ATOM   2327  N   GLY A 148      45.432 -30.100 -22.774  1.00 24.43           N  
ATOM   2328  H   GLY A 148      46.241 -30.662 -22.552  1.00 24.43           H  
ATOM   2329  CA  GLY A 148      44.662 -29.609 -21.611  1.00 24.43           C  
ATOM   2330  HA2 GLY A 148      45.105 -28.672 -21.272  1.00 24.43           H  
ATOM   2331  HA3 GLY A 148      43.630 -29.411 -21.899  1.00 24.43           H  
ATOM   2332  C   GLY A 148      44.616 -30.594 -20.416  1.00 24.43           C  
ATOM   2333  O   GLY A 148      44.241 -31.741 -20.620  1.00 24.43           O  
ATOM   2334  N   THR A 149      44.914 -30.145 -19.182  1.00 29.20           N  
ATOM   2335  H   THR A 149      45.308 -29.218 -19.100  1.00 29.20           H  
ATOM   2336  CA  THR A 149      44.641 -30.820 -17.874  1.00 29.20           C  
ATOM   2337  HA  THR A 149      43.602 -31.149 -17.875  1.00 29.20           H  
ATOM   2338  C   THR A 149      44.794 -29.829 -16.689  1.00 29.20           C  
ATOM   2339  CB  THR A 149      45.530 -32.063 -17.601  1.00 29.20           C  
ATOM   2340  HB  THR A 149      45.700 -32.146 -16.528  1.00 29.20           H  
ATOM   2341  O   THR A 149      45.211 -28.690 -16.891  1.00 29.20           O  
ATOM   2342  CG2 THR A 149      44.891 -33.387 -18.029  1.00 29.20           C  
ATOM   2343 HG21 THR A 149      45.428 -34.212 -17.562  1.00 29.20           H  
ATOM   2344 HG22 THR A 149      43.849 -33.426 -17.709  1.00 29.20           H  
ATOM   2345 HG23 THR A 149      44.943 -33.513 -19.110  1.00 29.20           H  
ATOM   2346  OG1 THR A 149      46.786 -31.965 -18.222  1.00 29.20           O  
ATOM   2347  HG1 THR A 149      47.198 -32.832 -18.196  1.00 29.20           H  
ATOM   2348  N   LYS A 150      44.411 -30.223 -15.456  1.00 29.02           N  
ATOM   2349  H   LYS A 150      44.180 -31.199 -15.336  1.00 29.02           H  
ATOM   2350  CA  LYS A 150      44.441 -29.406 -14.208  1.00 29.02           C  
ATOM   2351  HA  LYS A 150      45.150 -28.594 -14.376  1.00 29.02           H  
ATOM   2352  C   LYS A 150      45.034 -30.229 -13.011  1.00 29.02           C  
ATOM   2353  CB  LYS A 150      43.037 -28.786 -14.005  1.00 29.02           C  
ATOM   2354  HB2 LYS A 150      42.453 -28.879 -14.921  1.00 29.02           H  
ATOM   2355  HB3 LYS A 150      42.505 -29.352 -13.241  1.00 29.02           H  
ATOM   2356  O   LYS A 150      45.515 -31.325 -13.283  1.00 29.02           O  
ATOM   2357  CG  LYS A 150      43.093 -27.279 -13.659  1.00 29.02           C  
ATOM   2358  HG2 LYS A 150      43.267 -26.710 -14.572  1.00 29.02           H  
ATOM   2359  HG3 LYS A 150      43.932 -27.080 -12.993  1.00 29.02           H  
ATOM   2360  CD  LYS A 150      41.790 -26.792 -12.993  1.00 29.02           C  
ATOM   2361  HD2 LYS A 150      40.995 -26.785 -13.739  1.00 29.02           H  
ATOM   2362  HD3 LYS A 150      41.511 -27.480 -12.195  1.00 29.02           H  
ATOM   2363  CE  LYS A 150      41.967 -25.386 -12.399  1.00 29.02           C  
ATOM   2364  HE2 LYS A 150      42.803 -25.408 -11.699  1.00 29.02           H  
ATOM   2365  HE3 LYS A 150      42.230 -24.701 -13.204  1.00 29.02           H  
ATOM   2366  NZ  LYS A 150      40.738 -24.913 -11.706  1.00 29.02           N  
ATOM   2367  HZ1 LYS A 150      40.880 -23.989 -11.326  1.00 29.02           H  
ATOM   2368  HZ2 LYS A 150      39.961 -24.869 -12.350  1.00 29.02           H  
ATOM   2369  HZ3 LYS A 150      40.491 -25.532 -10.947  1.00 29.02           H  
ATOM   2370  N   PRO A 151      45.133 -29.745 -11.745  1.00 45.36           N  
ATOM   2371  CA  PRO A 151      46.382 -29.754 -10.969  1.00 45.36           C  
ATOM   2372  HA  PRO A 151      47.233 -30.033 -11.590  1.00 45.36           H  
ATOM   2373  C   PRO A 151      46.340 -30.695  -9.736  1.00 45.36           C  
ATOM   2374  CB  PRO A 151      46.496 -28.277 -10.570  1.00 45.36           C  
ATOM   2375  HB2 PRO A 151      47.175 -28.102  -9.736  1.00 45.36           H  
ATOM   2376  HB3 PRO A 151      46.827 -27.700 -11.434  1.00 45.36           H  
ATOM   2377  O   PRO A 151      45.419 -31.501  -9.605  1.00 45.36           O  
ATOM   2378  CG  PRO A 151      45.052 -27.893 -10.227  1.00 45.36           C  
ATOM   2379  HG2 PRO A 151      44.828 -26.891 -10.592  1.00 45.36           H  
ATOM   2380  HG3 PRO A 151      44.885 -27.955  -9.152  1.00 45.36           H  
ATOM   2381  CD  PRO A 151      44.206 -28.950 -10.946  1.00 45.36           C  
ATOM   2382  HD2 PRO A 151      43.396 -28.484 -11.507  1.00 45.36           H  
ATOM   2383  HD3 PRO A 151      43.748 -29.600 -10.201  1.00 45.36           H  
ATOM   2384  N   PRO A 152      47.292 -30.567  -8.792  1.00 34.74           N  
ATOM   2385  CA  PRO A 152      46.894 -30.047  -7.470  1.00 34.74           C  
ATOM   2386  HA  PRO A 152      45.907 -29.589  -7.528  1.00 34.74           H  
ATOM   2387  C   PRO A 152      47.863 -28.977  -6.906  1.00 34.74           C  
ATOM   2388  CB  PRO A 152      46.787 -31.291  -6.586  1.00 34.74           C  
ATOM   2389  HB2 PRO A 152      46.858 -31.075  -5.520  1.00 34.74           H  
ATOM   2390  HB3 PRO A 152      45.851 -31.809  -6.800  1.00 34.74           H  
ATOM   2391  O   PRO A 152      48.749 -28.503  -7.611  1.00 34.74           O  
ATOM   2392  CG  PRO A 152      47.956 -32.139  -7.071  1.00 34.74           C  
ATOM   2393  HG2 PRO A 152      48.851 -31.894  -6.500  1.00 34.74           H  
ATOM   2394  HG3 PRO A 152      47.733 -33.203  -6.988  1.00 34.74           H  
ATOM   2395  CD  PRO A 152      48.153 -31.720  -8.532  1.00 34.74           C  
ATOM   2396  HD2 PRO A 152      49.195 -31.449  -8.701  1.00 34.74           H  
ATOM   2397  HD3 PRO A 152      47.888 -32.550  -9.186  1.00 34.74           H  
ATOM   2398  N   ALA A 153      47.647 -28.537  -5.659  1.00 26.25           N  
ATOM   2399  H   ALA A 153      46.988 -29.035  -5.078  1.00 26.25           H  
ATOM   2400  CA  ALA A 153      48.253 -27.335  -5.071  1.00 26.25           C  
ATOM   2401  HA  ALA A 153      48.970 -26.908  -5.772  1.00 26.25           H  
ATOM   2402  C   ALA A 153      48.995 -27.584  -3.743  1.00 26.25           C  
ATOM   2403  CB  ALA A 153      47.124 -26.317  -4.850  1.00 26.25           C  
ATOM   2404  HB1 ALA A 153      47.536 -25.383  -4.467  1.00 26.25           H  
ATOM   2405  HB2 ALA A 153      46.619 -26.112  -5.795  1.00 26.25           H  
ATOM   2406  HB3 ALA A 153      46.404 -26.707  -4.131  1.00 26.25           H  
ATOM   2407  O   ALA A 153      48.674 -28.527  -3.025  1.00 26.25           O  
ATOM   2408  N   THR A 154      49.884 -26.653  -3.374  1.00 30.51           N  
ATOM   2409  H   THR A 154      50.144 -25.950  -4.051  1.00 30.51           H  
ATOM   2410  CA  THR A 154      50.372 -26.427  -1.998  1.00 30.51           C  
ATOM   2411  HA  THR A 154      49.583 -26.697  -1.295  1.00 30.51           H  
ATOM   2412  C   THR A 154      50.721 -24.952  -1.777  1.00 30.51           C  
ATOM   2413  CB  THR A 154      51.632 -27.244  -1.640  1.00 30.51           C  
ATOM   2414  HB  THR A 154      52.141 -26.748  -0.814  1.00 30.51           H  
ATOM   2415  O   THR A 154      51.429 -24.361  -2.590  1.00 30.51           O  
ATOM   2416  CG2 THR A 154      51.323 -28.666  -1.182  1.00 30.51           C  
ATOM   2417 HG21 THR A 154      50.598 -28.648  -0.368  1.00 30.51           H  
ATOM   2418 HG22 THR A 154      52.241 -29.136  -0.831  1.00 30.51           H  
ATOM   2419 HG23 THR A 154      50.926 -29.249  -2.013  1.00 30.51           H  
ATOM   2420  OG1 THR A 154      52.522 -27.320  -2.730  1.00 30.51           O  
ATOM   2421  HG1 THR A 154      52.749 -26.421  -2.979  1.00 30.51           H  
ATOM   2422  N   THR A 155      50.298 -24.401  -0.639  1.00 28.18           N  
ATOM   2423  H   THR A 155      49.720 -24.966  -0.034  1.00 28.18           H  
ATOM   2424  CA  THR A 155      50.826 -23.165  -0.016  1.00 28.18           C  
ATOM   2425  HA  THR A 155      51.567 -22.712  -0.674  1.00 28.18           H  
ATOM   2426  C   THR A 155      51.523 -23.571   1.294  1.00 28.18           C  
ATOM   2427  CB  THR A 155      49.712 -22.133   0.271  1.00 28.18           C  
ATOM   2428  HB  THR A 155      49.351 -22.270   1.291  1.00 28.18           H  
ATOM   2429  O   THR A 155      51.211 -24.651   1.807  1.00 28.18           O  
ATOM   2430  CG2 THR A 155      50.199 -20.695   0.101  1.00 28.18           C  
ATOM   2431 HG21 THR A 155      49.415 -19.998   0.399  1.00 28.18           H  
ATOM   2432 HG22 THR A 155      51.081 -20.513   0.716  1.00 28.18           H  
ATOM   2433 HG23 THR A 155      50.463 -20.516  -0.941  1.00 28.18           H  
ATOM   2434  OG1 THR A 155      48.607 -22.266  -0.596  1.00 28.18           O  
ATOM   2435  HG1 THR A 155      48.044 -21.499  -0.472  1.00 28.18           H  
ATOM   2436  N   PRO A 156      52.442 -22.766   1.866  1.00 32.10           N  
ATOM   2437  CA  PRO A 156      51.997 -21.912   2.983  1.00 32.10           C  
ATOM   2438  HA  PRO A 156      50.938 -21.672   2.889  1.00 32.10           H  
ATOM   2439  C   PRO A 156      52.779 -20.584   3.187  1.00 32.10           C  
ATOM   2440  CB  PRO A 156      52.191 -22.819   4.206  1.00 32.10           C  
ATOM   2441  HB2 PRO A 156      51.394 -23.561   4.244  1.00 32.10           H  
ATOM   2442  HB3 PRO A 156      52.224 -22.274   5.150  1.00 32.10           H  
ATOM   2443  O   PRO A 156      53.804 -20.338   2.562  1.00 32.10           O  
ATOM   2444  CG  PRO A 156      53.520 -23.509   3.901  1.00 32.10           C  
ATOM   2445  HG2 PRO A 156      53.505 -24.545   4.241  1.00 32.10           H  
ATOM   2446  HG3 PRO A 156      54.342 -22.966   4.366  1.00 32.10           H  
ATOM   2447  CD  PRO A 156      53.648 -23.427   2.375  1.00 32.10           C  
ATOM   2448  HD2 PRO A 156      54.526 -22.837   2.112  1.00 32.10           H  
ATOM   2449  HD3 PRO A 156      53.760 -24.427   1.957  1.00 32.10           H  
ATOM   2450  N   SER A 157      52.300 -19.799   4.164  1.00 30.18           N  
ATOM   2451  H   SER A 157      51.446 -20.125   4.594  1.00 30.18           H  
ATOM   2452  CA  SER A 157      53.030 -18.792   4.970  1.00 30.18           C  
ATOM   2453  HA  SER A 157      52.368 -18.569   5.807  1.00 30.18           H  
ATOM   2454  C   SER A 157      53.395 -17.416   4.374  1.00 30.18           C  
ATOM   2455  CB  SER A 157      54.259 -19.423   5.637  1.00 30.18           C  
ATOM   2456  HB2 SER A 157      54.718 -18.690   6.301  1.00 30.18           H  
ATOM   2457  HB3 SER A 157      54.984 -19.711   4.877  1.00 30.18           H  
ATOM   2458  O   SER A 157      54.409 -17.244   3.708  1.00 30.18           O  
ATOM   2459  OG  SER A 157      53.876 -20.560   6.393  1.00 30.18           O  
ATOM   2460  HG  SER A 157      54.655 -20.880   6.856  1.00 30.18           H  
ATOM   2461  N   ALA A 158      52.645 -16.394   4.811  1.00 26.85           N  
ATOM   2462  H   ALA A 158      51.816 -16.654   5.326  1.00 26.85           H  
ATOM   2463  CA  ALA A 158      53.197 -15.084   5.209  1.00 26.85           C  
ATOM   2464  HA  ALA A 158      54.086 -14.869   4.616  1.00 26.85           H  
ATOM   2465  C   ALA A 158      53.622 -15.152   6.708  1.00 26.85           C  
ATOM   2466  CB  ALA A 158      52.134 -14.022   4.895  1.00 26.85           C  
ATOM   2467  HB1 ALA A 158      51.760 -14.165   3.881  1.00 26.85           H  
ATOM   2468  HB2 ALA A 158      52.576 -13.026   4.944  1.00 26.85           H  
ATOM   2469  HB3 ALA A 158      51.305 -14.097   5.598  1.00 26.85           H  
ATOM   2470  O   ALA A 158      53.282 -16.156   7.346  1.00 26.85           O  
ATOM   2471  N   PRO A 159      54.368 -14.185   7.300  1.00 32.35           N  
ATOM   2472  CA  PRO A 159      53.903 -12.804   7.573  1.00 32.35           C  
ATOM   2473  HA  PRO A 159      53.047 -12.525   6.958  1.00 32.35           H  
ATOM   2474  C   PRO A 159      55.044 -11.755   7.347  1.00 32.35           C  
ATOM   2475  CB  PRO A 159      53.431 -12.967   9.023  1.00 32.35           C  
ATOM   2476  HB2 PRO A 159      53.231 -12.030   9.542  1.00 32.35           H  
ATOM   2477  HB3 PRO A 159      52.514 -13.556   9.027  1.00 32.35           H  
ATOM   2478  O   PRO A 159      56.016 -12.090   6.682  1.00 32.35           O  
ATOM   2479  CG  PRO A 159      54.548 -13.792   9.666  1.00 32.35           C  
ATOM   2480  HG2 PRO A 159      54.139 -14.489  10.398  1.00 32.35           H  
ATOM   2481  HG3 PRO A 159      55.295 -13.145  10.127  1.00 32.35           H  
ATOM   2482  CD  PRO A 159      55.169 -14.532   8.479  1.00 32.35           C  
ATOM   2483  HD2 PRO A 159      55.186 -15.605   8.674  1.00 32.35           H  
ATOM   2484  HD3 PRO A 159      56.195 -14.193   8.331  1.00 32.35           H  
ATOM   2485  N   ALA A 160      55.051 -10.484   7.790  1.00 27.84           N  
ATOM   2486  H   ALA A 160      55.852  -9.969   7.451  1.00 27.84           H  
ATOM   2487  CA  ALA A 160      54.177  -9.672   8.655  1.00 27.84           C  
ATOM   2488  HA  ALA A 160      53.141  -9.999   8.563  1.00 27.84           H  
ATOM   2489  C   ALA A 160      54.267  -8.161   8.297  1.00 27.84           C  
ATOM   2490  CB  ALA A 160      54.661  -9.817  10.113  1.00 27.84           C  
ATOM   2491  HB1 ALA A 160      53.938  -9.367  10.793  1.00 27.84           H  
ATOM   2492  HB2 ALA A 160      55.615  -9.303  10.233  1.00 27.84           H  
ATOM   2493  HB3 ALA A 160      54.812 -10.859  10.393  1.00 27.84           H  
ATOM   2494  O   ALA A 160      55.209  -7.744   7.628  1.00 27.84           O  
ATOM   2495  N   ALA A 161      53.350  -7.338   8.826  1.00 29.48           N  
ATOM   2496  H   ALA A 161      52.641  -7.760   9.409  1.00 29.48           H  
ATOM   2497  CA  ALA A 161      53.551  -5.892   9.053  1.00 29.48           C  
ATOM   2498  HA  ALA A 161      54.392  -5.537   8.457  1.00 29.48           H  
ATOM   2499  C   ALA A 161      53.899  -5.649  10.544  1.00 29.48           C  
ATOM   2500  CB  ALA A 161      52.292  -5.141   8.600  1.00 29.48           C  
ATOM   2501  HB1 ALA A 161      52.075  -5.385   7.560  1.00 29.48           H  
ATOM   2502  HB2 ALA A 161      51.443  -5.422   9.223  1.00 29.48           H  
ATOM   2503  HB3 ALA A 161      52.457  -4.067   8.675  1.00 29.48           H  
ATOM   2504  O   ALA A 161      53.652  -6.553  11.351  1.00 29.48           O  
ATOM   2505  N   PRO A 162      54.500  -4.504  10.937  1.00 32.60           N  
ATOM   2506  CA  PRO A 162      53.728  -3.301  11.334  1.00 32.60           C  
ATOM   2507  HA  PRO A 162      52.747  -3.291  10.859  1.00 32.60           H  
ATOM   2508  C   PRO A 162      54.467  -1.975  10.934  1.00 32.60           C  
ATOM   2509  CB  PRO A 162      53.543  -3.554  12.837  1.00 32.60           C  
ATOM   2510  HB2 PRO A 162      53.295  -2.669  13.424  1.00 32.60           H  
ATOM   2511  HB3 PRO A 162      52.738  -4.277  12.967  1.00 32.60           H  
ATOM   2512  O   PRO A 162      55.381  -2.045  10.119  1.00 32.60           O  
ATOM   2513  CG  PRO A 162      54.854  -4.206  13.286  1.00 32.60           C  
ATOM   2514  HG2 PRO A 162      55.494  -3.504  13.822  1.00 32.60           H  
ATOM   2515  HG3 PRO A 162      54.646  -5.077  13.906  1.00 32.60           H  
ATOM   2516  CD  PRO A 162      55.521  -4.621  11.975  1.00 32.60           C  
ATOM   2517  HD2 PRO A 162      55.910  -5.637  12.053  1.00 32.60           H  
ATOM   2518  HD3 PRO A 162      56.345  -3.944  11.752  1.00 32.60           H  
ATOM   2519  N   SER A 163      54.145  -0.731  11.340  1.00 30.96           N  
ATOM   2520  H   SER A 163      54.674  -0.025  10.848  1.00 30.96           H  
ATOM   2521  CA  SER A 163      53.318  -0.179  12.440  1.00 30.96           C  
ATOM   2522  HA  SER A 163      52.502  -0.856  12.694  1.00 30.96           H  
ATOM   2523  C   SER A 163      52.722   1.207  12.110  1.00 30.96           C  
ATOM   2524  CB  SER A 163      54.195   0.098  13.679  1.00 30.96           C  
ATOM   2525  HB2 SER A 163      54.851   0.940  13.460  1.00 30.96           H  
ATOM   2526  HB3 SER A 163      53.557   0.377  14.518  1.00 30.96           H  
ATOM   2527  O   SER A 163      53.234   1.919  11.250  1.00 30.96           O  
ATOM   2528  OG  SER A 163      55.002  -0.994  14.064  1.00 30.96           O  
ATOM   2529  HG  SER A 163      55.616  -0.685  14.735  1.00 30.96           H  
ATOM   2530  N   THR A 164      51.707   1.635  12.873  1.00 28.69           N  
ATOM   2531  H   THR A 164      51.331   1.005  13.568  1.00 28.69           H  
ATOM   2532  CA  THR A 164      51.316   3.053  13.069  1.00 28.69           C  
ATOM   2533  HA  THR A 164      51.329   3.573  12.111  1.00 28.69           H  
ATOM   2534  C   THR A 164      52.294   3.792  14.007  1.00 28.69           C  
ATOM   2535  CB  THR A 164      49.893   3.127  13.652  1.00 28.69           C  
ATOM   2536  HB  THR A 164      49.696   4.133  14.022  1.00 28.69           H  
ATOM   2537  O   THR A 164      53.151   3.143  14.616  1.00 28.69           O  
ATOM   2538  CG2 THR A 164      48.828   2.784  12.613  1.00 28.69           C  
ATOM   2539 HG21 THR A 164      48.967   1.766  12.250  1.00 28.69           H  
ATOM   2540 HG22 THR A 164      47.836   2.878  13.057  1.00 28.69           H  
ATOM   2541 HG23 THR A 164      48.901   3.477  11.775  1.00 28.69           H  
ATOM   2542  OG1 THR A 164      49.748   2.198  14.706  1.00 28.69           O  
ATOM   2543  HG1 THR A 164      48.880   2.332  15.094  1.00 28.69           H  
ATOM   2544  N   PRO A 165      52.205   5.137  14.133  1.00 32.16           N  
ATOM   2545  CA  PRO A 165      51.684   5.675  15.407  1.00 32.16           C  
ATOM   2546  HA  PRO A 165      51.033   4.942  15.884  1.00 32.16           H  
ATOM   2547  C   PRO A 165      50.927   7.030  15.348  1.00 32.16           C  
ATOM   2548  CB  PRO A 165      52.936   5.857  16.269  1.00 32.16           C  
ATOM   2549  HB2 PRO A 165      52.787   6.554  17.094  1.00 32.16           H  
ATOM   2550  HB3 PRO A 165      53.266   4.892  16.652  1.00 32.16           H  
ATOM   2551  O   PRO A 165      51.089   7.835  14.435  1.00 32.16           O  
ATOM   2552  CG  PRO A 165      53.952   6.386  15.257  1.00 32.16           C  
ATOM   2553  HG2 PRO A 165      54.948   5.999  15.470  1.00 32.16           H  
ATOM   2554  HG3 PRO A 165      53.958   7.476  15.266  1.00 32.16           H  
ATOM   2555  CD  PRO A 165      53.441   5.886  13.899  1.00 32.16           C  
ATOM   2556  HD2 PRO A 165      53.234   6.737  13.249  1.00 32.16           H  
ATOM   2557  HD3 PRO A 165      54.197   5.258  13.429  1.00 32.16           H  
ATOM   2558  N   THR A 166      50.190   7.298  16.432  1.00 26.51           N  
ATOM   2559  H   THR A 166      50.130   6.564  17.123  1.00 26.51           H  
ATOM   2560  CA  THR A 166      49.574   8.573  16.888  1.00 26.51           C  
ATOM   2561  HA  THR A 166      50.204   9.406  16.576  1.00 26.51           H  
ATOM   2562  C   THR A 166      49.582   8.485  18.446  1.00 26.51           C  
ATOM   2563  CB  THR A 166      48.149   8.747  16.296  1.00 26.51           C  
ATOM   2564  HB  THR A 166      47.411   8.486  17.054  1.00 26.51           H  
ATOM   2565  O   THR A 166      49.664   7.366  18.949  1.00 26.51           O  
ATOM   2566  CG2 THR A 166      47.890  10.166  15.787  1.00 26.51           C  
ATOM   2567 HG21 THR A 166      46.877  10.239  15.391  1.00 26.51           H  
ATOM   2568 HG22 THR A 166      47.993  10.889  16.596  1.00 26.51           H  
ATOM   2569 HG23 THR A 166      48.603  10.409  14.999  1.00 26.51           H  
ATOM   2570  OG1 THR A 166      47.888   7.925  15.178  1.00 26.51           O  
ATOM   2571  HG1 THR A 166      47.109   8.269  14.735  1.00 26.51           H  
ATOM   2572  N   VAL A 167      49.576   9.501  19.331  1.00 27.74           N  
ATOM   2573  H   VAL A 167      49.884   9.185  20.240  1.00 27.74           H  
ATOM   2574  CA  VAL A 167      48.925  10.832  19.417  1.00 27.74           C  
ATOM   2575  HA  VAL A 167      48.879  11.317  18.442  1.00 27.74           H  
ATOM   2576  C   VAL A 167      49.698  11.746  20.414  1.00 27.74           C  
ATOM   2577  CB  VAL A 167      47.496  10.643  20.022  1.00 27.74           C  
ATOM   2578  HB  VAL A 167      47.606  10.262  21.037  1.00 27.74           H  
ATOM   2579  O   VAL A 167      50.269  11.227  21.367  1.00 27.74           O  
ATOM   2580  CG1 VAL A 167      46.677  11.940  20.100  1.00 27.74           C  
ATOM   2581 HG11 VAL A 167      45.656  11.725  20.416  1.00 27.74           H  
ATOM   2582 HG12 VAL A 167      47.094  12.609  20.853  1.00 27.74           H  
ATOM   2583 HG13 VAL A 167      46.650  12.434  19.128  1.00 27.74           H  
ATOM   2584  CG2 VAL A 167      46.593   9.653  19.273  1.00 27.74           C  
ATOM   2585 HG21 VAL A 167      46.392  10.012  18.264  1.00 27.74           H  
ATOM   2586 HG22 VAL A 167      45.642   9.555  19.797  1.00 27.74           H  
ATOM   2587 HG23 VAL A 167      47.040   8.659  19.257  1.00 27.74           H  
ATOM   2588  N   SER A 168      49.588  13.086  20.285  1.00 31.58           N  
ATOM   2589  H   SER A 168      49.117  13.401  19.450  1.00 31.58           H  
ATOM   2590  CA  SER A 168      49.873  14.158  21.296  1.00 31.58           C  
ATOM   2591  HA  SER A 168      49.625  15.090  20.788  1.00 31.58           H  
ATOM   2592  C   SER A 168      51.318  14.370  21.821  1.00 31.58           C  
ATOM   2593  CB  SER A 168      48.898  14.073  22.484  1.00 31.58           C  
ATOM   2594  HB2 SER A 168      47.880  14.230  22.127  1.00 31.58           H  
ATOM   2595  HB3 SER A 168      49.122  14.865  23.198  1.00 31.58           H  
ATOM   2596  O   SER A 168      52.085  13.426  21.930  1.00 31.58           O  
ATOM   2597  OG  SER A 168      48.964  12.830  23.151  1.00 31.58           O  
ATOM   2598  HG  SER A 168      49.621  12.276  22.724  1.00 31.58           H  
ATOM   2599  N   GLY A 169      51.742  15.591  22.202  1.00 26.33           N  
ATOM   2600  H   GLY A 169      52.667  15.602  22.608  1.00 26.33           H  
ATOM   2601  CA  GLY A 169      51.086  16.915  22.097  1.00 26.33           C  
ATOM   2602  HA2 GLY A 169      50.068  16.850  22.481  1.00 26.33           H  
ATOM   2603  HA3 GLY A 169      51.041  17.202  21.047  1.00 26.33           H  
ATOM   2604  C   GLY A 169      51.805  18.052  22.871  1.00 26.33           C  
ATOM   2605  O   GLY A 169      52.724  17.781  23.636  1.00 26.33           O  
ATOM   2606  N   THR A 170      51.318  19.301  22.723  1.00 30.75           N  
ATOM   2607  H   THR A 170      50.558  19.396  22.064  1.00 30.75           H  
ATOM   2608  CA  THR A 170      51.764  20.584  23.361  1.00 30.75           C  
ATOM   2609  HA  THR A 170      51.024  21.325  23.057  1.00 30.75           H  
ATOM   2610  C   THR A 170      53.116  21.183  22.905  1.00 30.75           C  
ATOM   2611  CB  THR A 170      51.676  20.558  24.904  1.00 30.75           C  
ATOM   2612  HB  THR A 170      51.838  21.572  25.269  1.00 30.75           H  
ATOM   2613  O   THR A 170      54.027  20.430  22.579  1.00 30.75           O  
ATOM   2614  CG2 THR A 170      50.316  20.090  25.425  1.00 30.75           C  
ATOM   2615 HG21 THR A 170      49.522  20.700  24.993  1.00 30.75           H  
ATOM   2616 HG22 THR A 170      50.152  19.041  25.178  1.00 30.75           H  
ATOM   2617 HG23 THR A 170      50.295  20.202  26.509  1.00 30.75           H  
ATOM   2618  OG1 THR A 170      52.651  19.729  25.483  1.00 30.75           O  
ATOM   2619  HG1 THR A 170      52.831  19.009  24.874  1.00 30.75           H  
ATOM   2620  N   GLY A 171      53.255  22.530  22.886  1.00 28.29           N  
ATOM   2621  H   GLY A 171      52.472  23.106  23.159  1.00 28.29           H  
ATOM   2622  CA  GLY A 171      54.570  23.206  22.736  1.00 28.29           C  
ATOM   2623  HA2 GLY A 171      55.317  22.477  22.423  1.00 28.29           H  
ATOM   2624  HA3 GLY A 171      54.872  23.546  23.727  1.00 28.29           H  
ATOM   2625  C   GLY A 171      54.734  24.428  21.793  1.00 28.29           C  
ATOM   2626  O   GLY A 171      55.718  24.458  21.072  1.00 28.29           O  
ATOM   2627  N   ASP A 172      53.804  25.392  21.789  1.00 28.72           N  
ATOM   2628  H   ASP A 172      52.998  25.214  22.371  1.00 28.72           H  
ATOM   2629  CA  ASP A 172      53.928  26.839  21.450  1.00 28.72           C  
ATOM   2630  HA  ASP A 172      52.933  27.102  21.091  1.00 28.72           H  
ATOM   2631  C   ASP A 172      54.878  27.453  20.367  1.00 28.72           C  
ATOM   2632  CB  ASP A 172      54.120  27.620  22.767  1.00 28.72           C  
ATOM   2633  HB2 ASP A 172      55.003  27.242  23.282  1.00 28.72           H  
ATOM   2634  HB3 ASP A 172      54.287  28.674  22.546  1.00 28.72           H  
ATOM   2635  O   ASP A 172      56.079  27.224  20.295  1.00 28.72           O  
ATOM   2636  CG  ASP A 172      52.900  27.535  23.687  1.00 28.72           C  
ATOM   2637  OD1 ASP A 172      51.775  27.451  23.143  1.00 28.72           O  
ATOM   2638  OD2 ASP A 172      53.100  27.527  24.919  1.00 28.72           O  
ATOM   2639  N   ALA A 173      54.307  28.472  19.694  1.00 29.63           N  
ATOM   2640  H   ALA A 173      53.304  28.506  19.805  1.00 29.63           H  
ATOM   2641  CA  ALA A 173      54.900  29.770  19.293  1.00 29.63           C  
ATOM   2642  HA  ALA A 173      54.026  30.358  19.011  1.00 29.63           H  
ATOM   2643  C   ALA A 173      55.863  29.941  18.075  1.00 29.63           C  
ATOM   2644  CB  ALA A 173      55.413  30.497  20.544  1.00 29.63           C  
ATOM   2645  HB1 ALA A 173      54.620  30.575  21.289  1.00 29.63           H  
ATOM   2646  HB2 ALA A 173      55.747  31.500  20.280  1.00 29.63           H  
ATOM   2647  HB3 ALA A 173      56.256  29.950  20.966  1.00 29.63           H  
ATOM   2648  O   ALA A 173      57.080  29.846  18.165  1.00 29.63           O  
ATOM   2649  N   SER A 174      55.275  30.507  17.008  1.00 30.94           N  
ATOM   2650  H   SER A 174      54.275  30.363  16.992  1.00 30.94           H  
ATOM   2651  CA  SER A 174      55.651  31.815  16.408  1.00 30.94           C  
ATOM   2652  HA  SER A 174      54.841  32.038  15.713  1.00 30.94           H  
ATOM   2653  C   SER A 174      56.946  32.024  15.585  1.00 30.94           C  
ATOM   2654  CB  SER A 174      55.543  32.920  17.467  1.00 30.94           C  
ATOM   2655  HB2 SER A 174      56.272  32.741  18.257  1.00 30.94           H  
ATOM   2656  HB3 SER A 174      55.754  33.885  17.007  1.00 30.94           H  
ATOM   2657  O   SER A 174      58.011  32.314  16.111  1.00 30.94           O  
ATOM   2658  OG  SER A 174      54.231  32.936  18.006  1.00 30.94           O  
ATOM   2659  HG  SER A 174      54.227  33.521  18.767  1.00 30.94           H  
ATOM   2660  N   ALA A 175      56.746  32.096  14.260  1.00 26.22           N  
ATOM   2661  H   ALA A 175      55.913  31.612  13.958  1.00 26.22           H  
ATOM   2662  CA  ALA A 175      57.163  33.165  13.322  1.00 26.22           C  
ATOM   2663  HA  ALA A 175      57.121  32.718  12.328  1.00 26.22           H  
ATOM   2664  C   ALA A 175      58.549  33.864  13.415  1.00 26.22           C  
ATOM   2665  CB  ALA A 175      56.062  34.241  13.368  1.00 26.22           C  
ATOM   2666  HB1 ALA A 175      56.258  35.002  12.611  1.00 26.22           H  
ATOM   2667  HB2 ALA A 175      56.052  34.717  14.348  1.00 26.22           H  
ATOM   2668  HB3 ALA A 175      55.087  33.795  13.175  1.00 26.22           H  
ATOM   2669  O   ALA A 175      58.810  34.595  14.365  1.00 26.22           O  
ATOM   2670  N   ALA A 176      59.299  33.877  12.292  1.00 28.68           N  
ATOM   2671  H   ALA A 176      59.300  33.022  11.755  1.00 28.68           H  
ATOM   2672  CA  ALA A 176      59.570  35.093  11.479  1.00 28.68           C  
ATOM   2673  HA  ALA A 176      58.620  35.438  11.069  1.00 28.68           H  
ATOM   2674  C   ALA A 176      60.544  34.860  10.288  1.00 28.68           C  
ATOM   2675  CB  ALA A 176      60.155  36.233  12.332  1.00 28.68           C  
ATOM   2676  HB1 ALA A 176      59.410  36.611  13.032  1.00 28.68           H  
ATOM   2677  HB2 ALA A 176      60.465  37.060  11.693  1.00 28.68           H  
ATOM   2678  HB3 ALA A 176      61.021  35.871  12.886  1.00 28.68           H  
ATOM   2679  O   ALA A 176      61.529  34.155  10.448  1.00 28.68           O  
ATOM   2680  N   ALA A 177      60.306  35.568   9.165  1.00 31.34           N  
ATOM   2681  H   ALA A 177      59.437  36.082   9.169  1.00 31.34           H  
ATOM   2682  CA  ALA A 177      61.228  35.924   8.053  1.00 31.34           C  
ATOM   2683  HA  ALA A 177      60.584  36.378   7.299  1.00 31.34           H  
ATOM   2684  C   ALA A 177      62.034  34.823   7.290  1.00 31.34           C  
ATOM   2685  CB  ALA A 177      62.155  37.040   8.557  1.00 31.34           C  
ATOM   2686  HB1 ALA A 177      61.570  37.861   8.973  1.00 31.34           H  
ATOM   2687  HB2 ALA A 177      62.815  36.641   9.328  1.00 31.34           H  
ATOM   2688  HB3 ALA A 177      62.765  37.419   7.737  1.00 31.34           H  
ATOM   2689  O   ALA A 177      62.322  33.752   7.799  1.00 31.34           O  
ATOM   2690  N   GLY A 178      62.478  35.024   6.036  1.00 26.30           N  
ATOM   2691  H   GLY A 178      63.101  34.294   5.720  1.00 26.30           H  
ATOM   2692  CA  GLY A 178      62.065  36.027   5.038  1.00 26.30           C  
ATOM   2693  HA2 GLY A 178      61.256  35.603   4.444  1.00 26.30           H  
ATOM   2694  HA3 GLY A 178      61.668  36.908   5.543  1.00 26.30           H  
ATOM   2695  C   GLY A 178      63.164  36.539   4.080  1.00 26.30           C  
ATOM   2696  O   GLY A 178      63.949  37.389   4.483  1.00 26.30           O  
ATOM   2697  N   SER A 179      63.087  36.182   2.781  1.00 29.68           N  
ATOM   2698  H   SER A 179      62.429  35.446   2.563  1.00 29.68           H  
ATOM   2699  CA  SER A 179      63.717  36.862   1.603  1.00 29.68           C  
ATOM   2700  HA  SER A 179      63.457  36.265   0.729  1.00 29.68           H  
ATOM   2701  C   SER A 179      65.271  36.957   1.567  1.00 29.68           C  
ATOM   2702  CB  SER A 179      63.007  38.205   1.422  1.00 29.68           C  
ATOM   2703  HB2 SER A 179      61.930  38.052   1.501  1.00 29.68           H  
ATOM   2704  HB3 SER A 179      63.213  38.600   0.427  1.00 29.68           H  
ATOM   2705  O   SER A 179      65.920  36.678   2.564  1.00 29.68           O  
ATOM   2706  OG  SER A 179      63.406  39.131   2.412  1.00 29.68           O  
ATOM   2707  HG  SER A 179      63.676  38.653   3.200  1.00 29.68           H  
ATOM   2708  N   THR A 180      66.012  37.262   0.485  1.00 29.47           N  
ATOM   2709  H   THR A 180      66.981  37.041   0.669  1.00 29.47           H  
ATOM   2710  CA  THR A 180      65.833  37.796  -0.904  1.00 29.47           C  
ATOM   2711  HA  THR A 180      64.812  37.653  -1.259  1.00 29.47           H  
ATOM   2712  C   THR A 180      66.807  37.029  -1.858  1.00 29.47           C  
ATOM   2713  CB  THR A 180      66.193  39.295  -0.925  1.00 29.47           C  
ATOM   2714  HB  THR A 180      66.316  39.610  -1.961  1.00 29.47           H  
ATOM   2715  O   THR A 180      67.484  36.128  -1.370  1.00 29.47           O  
ATOM   2716  CG2 THR A 180      65.167  40.239  -0.315  1.00 29.47           C  
ATOM   2717 HG21 THR A 180      65.077  40.058   0.756  1.00 29.47           H  
ATOM   2718 HG22 THR A 180      64.204  40.118  -0.811  1.00 29.47           H  
ATOM   2719 HG23 THR A 180      65.498  41.267  -0.462  1.00 29.47           H  
ATOM   2720  OG1 THR A 180      67.387  39.530  -0.210  1.00 29.47           O  
ATOM   2721  HG1 THR A 180      67.203  39.304   0.704  1.00 29.47           H  
ATOM   2722  N   LYS A 181      66.988  37.214  -3.184  1.00 32.14           N  
ATOM   2723  H   LYS A 181      67.519  36.440  -3.558  1.00 32.14           H  
ATOM   2724  CA  LYS A 181      66.746  38.248  -4.241  1.00 32.14           C  
ATOM   2725  HA  LYS A 181      65.981  38.974  -3.968  1.00 32.14           H  
ATOM   2726  C   LYS A 181      66.294  37.529  -5.545  1.00 32.14           C  
ATOM   2727  CB  LYS A 181      68.098  38.950  -4.504  1.00 32.14           C  
ATOM   2728  HB2 LYS A 181      68.033  39.554  -5.409  1.00 32.14           H  
ATOM   2729  HB3 LYS A 181      68.863  38.194  -4.684  1.00 32.14           H  
ATOM   2730  O   LYS A 181      66.567  36.338  -5.653  1.00 32.14           O  
ATOM   2731  CG  LYS A 181      68.548  39.854  -3.352  1.00 32.14           C  
ATOM   2732  HG2 LYS A 181      68.707  39.246  -2.461  1.00 32.14           H  
ATOM   2733  HG3 LYS A 181      67.773  40.597  -3.164  1.00 32.14           H  
ATOM   2734  CD  LYS A 181      69.847  40.592  -3.669  1.00 32.14           C  
ATOM   2735  HD2 LYS A 181      69.700  41.194  -4.566  1.00 32.14           H  
ATOM   2736  HD3 LYS A 181      70.644  39.869  -3.843  1.00 32.14           H  
ATOM   2737  CE  LYS A 181      70.184  41.490  -2.477  1.00 32.14           C  
ATOM   2738  HE2 LYS A 181      69.331  42.143  -2.295  1.00 32.14           H  
ATOM   2739  HE3 LYS A 181      70.321  40.865  -1.595  1.00 32.14           H  
ATOM   2740  NZ  LYS A 181      71.396  42.295  -2.749  1.00 32.14           N  
ATOM   2741  HZ1 LYS A 181      71.585  42.923  -1.981  1.00 32.14           H  
ATOM   2742  HZ2 LYS A 181      71.251  42.838  -3.589  1.00 32.14           H  
ATOM   2743  HZ3 LYS A 181      72.190  41.690  -2.897  1.00 32.14           H  
ATOM   2744  N   SER A 182      65.515  38.058  -6.506  1.00 29.76           N  
ATOM   2745  H   SER A 182      65.166  37.302  -7.079  1.00 29.76           H  
ATOM   2746  CA  SER A 182      65.550  39.340  -7.270  1.00 29.76           C  
ATOM   2747  HA  SER A 182      64.731  39.249  -7.983  1.00 29.76           H  
ATOM   2748  C   SER A 182      66.800  39.452  -8.184  1.00 29.76           C  
ATOM   2749  CB  SER A 182      65.152  40.561  -6.426  1.00 29.76           C  
ATOM   2750  HB2 SER A 182      64.668  41.288  -7.078  1.00 29.76           H  
ATOM   2751  HB3 SER A 182      64.418  40.252  -5.682  1.00 29.76           H  
ATOM   2752  O   SER A 182      67.823  38.867  -7.849  1.00 29.76           O  
ATOM   2753  OG  SER A 182      66.226  41.196  -5.777  1.00 29.76           O  
ATOM   2754  HG  SER A 182      66.483  41.911  -6.364  1.00 29.76           H  
ATOM   2755  N   ASP A 183      66.811  39.995  -9.413  1.00 31.05           N  
ATOM   2756  H   ASP A 183      67.599  39.652  -9.944  1.00 31.05           H  
ATOM   2757  CA  ASP A 183      66.187  41.173 -10.078  1.00 31.05           C  
ATOM   2758  HA  ASP A 183      65.230  41.434  -9.626  1.00 31.05           H  
ATOM   2759  C   ASP A 183      66.005  40.877 -11.622  1.00 31.05           C  
ATOM   2760  CB  ASP A 183      67.218  42.304  -9.849  1.00 31.05           C  
ATOM   2761  HB2 ASP A 183      66.879  43.223 -10.327  1.00 31.05           H  
ATOM   2762  HB3 ASP A 183      68.165  42.021 -10.307  1.00 31.05           H  
ATOM   2763  O   ASP A 183      66.461  39.820 -12.049  1.00 31.05           O  
ATOM   2764  CG  ASP A 183      67.444  42.654  -8.374  1.00 31.05           C  
ATOM   2765  OD1 ASP A 183      66.435  42.956  -7.700  1.00 31.05           O  
ATOM   2766  OD2 ASP A 183      68.599  42.610  -7.899  1.00 31.05           O  
ATOM   2767  N   VAL A 184      65.430  41.648 -12.584  1.00 32.73           N  
ATOM   2768  H   VAL A 184      65.514  41.196 -13.483  1.00 32.73           H  
ATOM   2769  CA  VAL A 184      64.691  42.943 -12.686  1.00 32.73           C  
ATOM   2770  HA  VAL A 184      63.938  42.978 -11.898  1.00 32.73           H  
ATOM   2771  C   VAL A 184      63.966  43.076 -14.068  1.00 32.73           C  
ATOM   2772  CB  VAL A 184      65.676  44.143 -12.538  1.00 32.73           C  
ATOM   2773  HB  VAL A 184      66.664  43.747 -12.305  1.00 32.73           H  
ATOM   2774  O   VAL A 184      64.485  42.573 -15.059  1.00 32.73           O  
ATOM   2775  CG1 VAL A 184      65.920  45.060 -13.749  1.00 32.73           C  
ATOM   2776 HG11 VAL A 184      65.018  45.611 -14.015  1.00 32.73           H  
ATOM   2777 HG12 VAL A 184      66.257  44.469 -14.601  1.00 32.73           H  
ATOM   2778 HG13 VAL A 184      66.707  45.775 -13.509  1.00 32.73           H  
ATOM   2779  CG2 VAL A 184      65.218  45.045 -11.384  1.00 32.73           C  
ATOM   2780 HG21 VAL A 184      64.298  45.565 -11.650  1.00 32.73           H  
ATOM   2781 HG22 VAL A 184      65.997  45.776 -11.164  1.00 32.73           H  
ATOM   2782 HG23 VAL A 184      65.044  44.455 -10.485  1.00 32.73           H  
ATOM   2783  N   GLY A 185      62.867  43.857 -14.159  1.00 29.41           N  
ATOM   2784  H   GLY A 185      62.452  44.138 -13.282  1.00 29.41           H  
ATOM   2785  CA  GLY A 185      62.440  44.649 -15.357  1.00 29.41           C  
ATOM   2786  HA2 GLY A 185      63.334  45.084 -15.805  1.00 29.41           H  
ATOM   2787  HA3 GLY A 185      61.835  45.483 -15.002  1.00 29.41           H  
ATOM   2788  C   GLY A 185      61.663  43.963 -16.516  1.00 29.41           C  
ATOM   2789  O   GLY A 185      61.910  42.805 -16.819  1.00 29.41           O  
ATOM   2790  N   THR A 186      60.720  44.602 -17.242  1.00 30.66           N  
ATOM   2791  H   THR A 186      60.256  43.993 -17.901  1.00 30.66           H  
ATOM   2792  CA  THR A 186      60.265  46.024 -17.284  1.00 30.66           C  
ATOM   2793  HA  THR A 186      60.322  46.448 -16.281  1.00 30.66           H  
ATOM   2794  C   THR A 186      58.782  46.146 -17.754  1.00 30.66           C  
ATOM   2795  CB  THR A 186      61.198  46.848 -18.203  1.00 30.66           C  
ATOM   2796  HB  THR A 186      61.131  46.467 -19.222  1.00 30.66           H  
ATOM   2797  O   THR A 186      58.187  45.173 -18.207  1.00 30.66           O  
ATOM   2798  CG2 THR A 186      60.961  48.362 -18.210  1.00 30.66           C  
ATOM   2799 HG21 THR A 186      60.836  48.730 -17.192  1.00 30.66           H  
ATOM   2800 HG22 THR A 186      61.812  48.870 -18.666  1.00 30.66           H  
ATOM   2801 HG23 THR A 186      60.083  48.605 -18.809  1.00 30.66           H  
ATOM   2802  OG1 THR A 186      62.526  46.712 -17.756  1.00 30.66           O  
ATOM   2803  HG1 THR A 186      63.110  46.934 -18.485  1.00 30.66           H  
ATOM   2804  N   THR A 187      58.168  47.331 -17.609  1.00 27.60           N  
ATOM   2805  H   THR A 187      58.748  48.104 -17.318  1.00 27.60           H  
ATOM   2806  CA  THR A 187      56.713  47.645 -17.548  1.00 27.60           C  
ATOM   2807  HA  THR A 187      56.153  46.764 -17.234  1.00 27.60           H  
ATOM   2808  C   THR A 187      56.040  48.250 -18.798  1.00 27.60           C  
ATOM   2809  CB  THR A 187      56.547  48.767 -16.503  1.00 27.60           C  
ATOM   2810  HB  THR A 187      55.522  49.139 -16.511  1.00 27.60           H  
ATOM   2811  O   THR A 187      56.702  48.962 -19.547  1.00 27.60           O  
ATOM   2812  CG2 THR A 187      56.879  48.332 -15.079  1.00 27.60           C  
ATOM   2813 HG21 THR A 187      56.687  49.162 -14.399  1.00 27.60           H  
ATOM   2814 HG22 THR A 187      57.927  48.043 -14.999  1.00 27.60           H  
ATOM   2815 HG23 THR A 187      56.247  47.491 -14.794  1.00 27.60           H  
ATOM   2816  OG1 THR A 187      57.433  49.823 -16.831  1.00 27.60           O  
ATOM   2817  HG1 THR A 187      57.275  50.066 -17.746  1.00 27.60           H  
ATOM   2818  N   VAL A 188      54.692  48.187 -18.863  1.00 26.51           N  
ATOM   2819  H   VAL A 188      54.236  47.497 -18.282  1.00 26.51           H  
ATOM   2820  CA  VAL A 188      53.780  49.293 -19.291  1.00 26.51           C  
ATOM   2821  HA  VAL A 188      54.290  50.241 -19.123  1.00 26.51           H  
ATOM   2822  C   VAL A 188      52.507  49.281 -18.402  1.00 26.51           C  
ATOM   2823  CB  VAL A 188      53.390  49.228 -20.792  1.00 26.51           C  
ATOM   2824  HB  VAL A 188      52.831  48.311 -20.974  1.00 26.51           H  
ATOM   2825  O   VAL A 188      52.126  48.213 -17.926  1.00 26.51           O  
ATOM   2826  CG1 VAL A 188      52.520  50.424 -21.218  1.00 26.51           C  
ATOM   2827 HG11 VAL A 188      51.542  50.380 -20.738  1.00 26.51           H  
ATOM   2828 HG12 VAL A 188      52.344  50.392 -22.293  1.00 26.51           H  
ATOM   2829 HG13 VAL A 188      53.014  51.363 -20.969  1.00 26.51           H  
ATOM   2830  CG2 VAL A 188      54.603  49.247 -21.732  1.00 26.51           C  
ATOM   2831 HG21 VAL A 188      54.277  49.255 -22.772  1.00 26.51           H  
ATOM   2832 HG22 VAL A 188      55.201  48.348 -21.581  1.00 26.51           H  
ATOM   2833 HG23 VAL A 188      55.218  50.125 -21.538  1.00 26.51           H  
ATOM   2834  N   THR A 189      51.862  50.433 -18.145  1.00 26.07           N  
ATOM   2835  H   THR A 189      52.216  51.282 -18.562  1.00 26.07           H  
ATOM   2836  CA  THR A 189      50.784  50.617 -17.130  1.00 26.07           C  
ATOM   2837  HA  THR A 189      50.310  49.659 -16.920  1.00 26.07           H  
ATOM   2838  C   THR A 189      49.682  51.630 -17.510  1.00 26.07           C  
ATOM   2839  CB  THR A 189      51.381  51.172 -15.821  1.00 26.07           C  
ATOM   2840  HB  THR A 189      50.570  51.497 -15.169  1.00 26.07           H  
ATOM   2841  O   THR A 189      50.011  52.694 -18.028  1.00 26.07           O  
ATOM   2842  CG2 THR A 189      52.216  50.156 -15.048  1.00 26.07           C  
ATOM   2843 HG21 THR A 189      51.616  49.271 -14.836  1.00 26.07           H  
ATOM   2844 HG22 THR A 189      52.541  50.599 -14.107  1.00 26.07           H  
ATOM   2845 HG23 THR A 189      53.093  49.869 -15.628  1.00 26.07           H  
ATOM   2846  OG1 THR A 189      52.213  52.278 -16.104  1.00 26.07           O  
ATOM   2847  HG1 THR A 189      51.673  52.936 -16.548  1.00 26.07           H  
ATOM   2848  N   ALA A 190      48.420  51.346 -17.138  1.00 28.86           N  
ATOM   2849  H   ALA A 190      48.229  50.389 -16.878  1.00 28.86           H  
ATOM   2850  CA  ALA A 190      47.293  52.265 -16.821  1.00 28.86           C  
ATOM   2851  HA  ALA A 190      47.617  52.991 -16.075  1.00 28.86           H  
ATOM   2852  C   ALA A 190      46.141  51.400 -16.222  1.00 28.86           C  
ATOM   2853  CB  ALA A 190      46.831  52.997 -18.090  1.00 28.86           C  
ATOM   2854  HB1 ALA A 190      45.955  53.606 -17.866  1.00 28.86           H  
ATOM   2855  HB2 ALA A 190      47.623  53.647 -18.461  1.00 28.86           H  
ATOM   2856  HB3 ALA A 190      46.565  52.272 -18.859  1.00 28.86           H  
ATOM   2857  O   ALA A 190      45.987  50.268 -16.674  1.00 28.86           O  
ATOM   2858  N   SER A 191      45.401  51.718 -15.144  1.00 26.07           N  
ATOM   2859  H   SER A 191      44.978  50.881 -14.770  1.00 26.07           H  
ATOM   2860  CA  SER A 191      44.650  52.937 -14.741  1.00 26.07           C  
ATOM   2861  HA  SER A 191      44.329  52.755 -13.715  1.00 26.07           H  
ATOM   2862  C   SER A 191      43.354  53.139 -15.568  1.00 26.07           C  
ATOM   2863  CB  SER A 191      45.525  54.199 -14.664  1.00 26.07           C  
ATOM   2864  HB2 SER A 191      44.918  55.061 -14.385  1.00 26.07           H  
ATOM   2865  HB3 SER A 191      45.967  54.405 -15.638  1.00 26.07           H  
ATOM   2866  O   SER A 191      43.429  53.113 -16.790  1.00 26.07           O  
ATOM   2867  OG  SER A 191      46.541  54.036 -13.692  1.00 26.07           O  
ATOM   2868  HG  SER A 191      46.362  54.646 -12.973  1.00 26.07           H  
ATOM   2869  N   GLU A 192      42.148  53.348 -15.002  1.00 26.42           N  
ATOM   2870  H   GLU A 192      41.385  53.437 -15.658  1.00 26.42           H  
ATOM   2871  CA  GLU A 192      41.767  53.553 -13.584  1.00 26.42           C  
ATOM   2872  HA  GLU A 192      42.282  52.821 -12.961  1.00 26.42           H  
ATOM   2873  C   GLU A 192      40.236  53.436 -13.297  1.00 26.42           C  
ATOM   2874  CB  GLU A 192      42.195  54.979 -13.187  1.00 26.42           C  
ATOM   2875  HB2 GLU A 192      41.334  55.647 -13.222  1.00 26.42           H  
ATOM   2876  HB3 GLU A 192      42.912  55.370 -13.910  1.00 26.42           H  
ATOM   2877  O   GLU A 192      39.426  53.533 -14.213  1.00 26.42           O  
ATOM   2878  CG  GLU A 192      42.843  55.035 -11.802  1.00 26.42           C  
ATOM   2879  HG2 GLU A 192      42.104  54.799 -11.036  1.00 26.42           H  
ATOM   2880  HG3 GLU A 192      43.627  54.280 -11.755  1.00 26.42           H  
ATOM   2881  CD  GLU A 192      43.443  56.422 -11.556  1.00 26.42           C  
ATOM   2882  OE1 GLU A 192      44.632  56.458 -11.169  1.00 26.42           O  
ATOM   2883  OE2 GLU A 192      42.725  57.414 -11.815  1.00 26.42           O  
ATOM   2884  N   THR A 193      39.875  53.381 -12.000  1.00 25.57           N  
ATOM   2885  H   THR A 193      40.646  53.296 -11.354  1.00 25.57           H  
ATOM   2886  CA  THR A 193      38.636  53.920 -11.367  1.00 25.57           C  
ATOM   2887  HA  THR A 193      38.870  53.879 -10.303  1.00 25.57           H  
ATOM   2888  C   THR A 193      37.270  53.188 -11.456  1.00 25.57           C  
ATOM   2889  CB  THR A 193      38.525  55.433 -11.646  1.00 25.57           C  
ATOM   2890  HB  THR A 193      38.543  55.622 -12.719  1.00 25.57           H  
ATOM   2891  O   THR A 193      36.773  52.809 -12.510  1.00 25.57           O  
ATOM   2892  CG2 THR A 193      37.306  56.124 -11.030  1.00 25.57           C  
ATOM   2893 HG21 THR A 193      36.393  55.765 -11.504  1.00 25.57           H  
ATOM   2894 HG22 THR A 193      37.267  55.935  -9.958  1.00 25.57           H  
ATOM   2895 HG23 THR A 193      37.380  57.199 -11.197  1.00 25.57           H  
ATOM   2896  OG1 THR A 193      39.639  56.040 -11.029  1.00 25.57           O  
ATOM   2897  HG1 THR A 193      40.123  56.580 -11.657  1.00 25.57           H  
ATOM   2898  N   ILE A 194      36.608  53.105 -10.285  1.00 27.21           N  
ATOM   2899  H   ILE A 194      37.076  53.509  -9.487  1.00 27.21           H  
ATOM   2900  CA  ILE A 194      35.200  52.720 -10.024  1.00 27.21           C  
ATOM   2901  HA  ILE A 194      34.703  52.446 -10.955  1.00 27.21           H  
ATOM   2902  C   ILE A 194      34.475  53.923  -9.381  1.00 27.21           C  
ATOM   2903  CB  ILE A 194      35.134  51.530  -9.019  1.00 27.21           C  
ATOM   2904  HB  ILE A 194      35.630  51.855  -8.104  1.00 27.21           H  
ATOM   2905  O   ILE A 194      35.089  54.610  -8.562  1.00 27.21           O  
ATOM   2906  CG1 ILE A 194      35.876  50.268  -9.515  1.00 27.21           C  
ATOM   2907 HG12 ILE A 194      35.305  49.796 -10.314  1.00 27.21           H  
ATOM   2908 HG13 ILE A 194      36.846  50.553  -9.924  1.00 27.21           H  
ATOM   2909  CG2 ILE A 194      33.678  51.166  -8.651  1.00 27.21           C  
ATOM   2910 HG21 ILE A 194      33.099  50.972  -9.554  1.00 27.21           H  
ATOM   2911 HG22 ILE A 194      33.642  50.282  -8.014  1.00 27.21           H  
ATOM   2912 HG23 ILE A 194      33.210  51.971  -8.085  1.00 27.21           H  
ATOM   2913  CD1 ILE A 194      36.149  49.239  -8.403  1.00 27.21           C  
ATOM   2914 HD11 ILE A 194      35.223  48.777  -8.061  1.00 27.21           H  
ATOM   2915 HD12 ILE A 194      36.652  49.720  -7.564  1.00 27.21           H  
ATOM   2916 HD13 ILE A 194      36.794  48.454  -8.795  1.00 27.21           H  
ATOM   2917  N   PRO A 195      33.168  54.139  -9.637  1.00 27.10           N  
ATOM   2918  CA  PRO A 195      32.294  54.755  -8.628  1.00 27.10           C  
ATOM   2919  HA  PRO A 195      32.811  54.803  -7.670  1.00 27.10           H  
ATOM   2920  C   PRO A 195      30.958  54.012  -8.386  1.00 27.10           C  
ATOM   2921  CB  PRO A 195      32.080  56.183  -9.126  1.00 27.10           C  
ATOM   2922  HB2 PRO A 195      32.891  56.815  -8.763  1.00 27.10           H  
ATOM   2923  HB3 PRO A 195      31.118  56.589  -8.813  1.00 27.10           H  
ATOM   2924  O   PRO A 195      30.448  53.293  -9.242  1.00 27.10           O  
ATOM   2925  CG  PRO A 195      32.176  56.062 -10.651  1.00 27.10           C  
ATOM   2926  HG2 PRO A 195      31.184  56.129 -11.099  1.00 27.10           H  
ATOM   2927  HG3 PRO A 195      32.821  56.845 -11.050  1.00 27.10           H  
ATOM   2928  CD  PRO A 195      32.774  54.676 -10.929  1.00 27.10           C  
ATOM   2929  HD2 PRO A 195      33.629  54.763 -11.600  1.00 27.10           H  
ATOM   2930  HD3 PRO A 195      32.021  54.028 -11.377  1.00 27.10           H  
ATOM   2931  N   ALA A 196      30.386  54.210  -7.193  1.00 23.73           N  
ATOM   2932  H   ALA A 196      30.833  54.870  -6.573  1.00 23.73           H  
ATOM   2933  CA  ALA A 196      29.159  53.570  -6.689  1.00 23.73           C  
ATOM   2934  HA  ALA A 196      29.018  52.633  -7.229  1.00 23.73           H  
ATOM   2935  C   ALA A 196      27.877  54.436  -6.902  1.00 23.73           C  
ATOM   2936  CB  ALA A 196      29.429  53.234  -5.212  1.00 23.73           C  
ATOM   2937  HB1 ALA A 196      28.612  52.651  -4.786  1.00 23.73           H  
ATOM   2938  HB2 ALA A 196      30.343  52.646  -5.129  1.00 23.73           H  
ATOM   2939  HB3 ALA A 196      29.541  54.153  -4.638  1.00 23.73           H  
ATOM   2940  O   ALA A 196      27.999  55.617  -7.234  1.00 23.73           O  
ATOM   2941  N   PRO A 197      26.645  53.895  -6.729  1.00 36.71           N  
ATOM   2942  CA  PRO A 197      25.400  54.554  -7.165  1.00 36.71           C  
ATOM   2943  HA  PRO A 197      25.624  55.179  -8.030  1.00 36.71           H  
ATOM   2944  C   PRO A 197      24.667  55.400  -6.085  1.00 36.71           C  
ATOM   2945  CB  PRO A 197      24.511  53.399  -7.631  1.00 36.71           C  
ATOM   2946  HB2 PRO A 197      23.451  53.650  -7.602  1.00 36.71           H  
ATOM   2947  HB3 PRO A 197      24.803  53.095  -8.636  1.00 36.71           H  
ATOM   2948  O   PRO A 197      24.780  55.103  -4.893  1.00 36.71           O  
ATOM   2949  CG  PRO A 197      24.862  52.292  -6.638  1.00 36.71           C  
ATOM   2950  HG2 PRO A 197      24.658  51.303  -7.049  1.00 36.71           H  
ATOM   2951  HG3 PRO A 197      24.311  52.441  -5.709  1.00 36.71           H  
ATOM   2952  CD  PRO A 197      26.357  52.503  -6.391  1.00 36.71           C  
ATOM   2953  HD2 PRO A 197      26.579  52.297  -5.344  1.00 36.71           H  
ATOM   2954  HD3 PRO A 197      26.926  51.838  -7.040  1.00 36.71           H  
ATOM   2955  N   PRO A 198      23.839  56.399  -6.478  1.00 28.19           N  
ATOM   2956  CA  PRO A 198      23.041  57.241  -5.568  1.00 28.19           C  
ATOM   2957  HA  PRO A 198      23.402  57.144  -4.545  1.00 28.19           H  
ATOM   2958  C   PRO A 198      21.513  56.963  -5.572  1.00 28.19           C  
ATOM   2959  CB  PRO A 198      23.345  58.657  -6.061  1.00 28.19           C  
ATOM   2960  HB2 PRO A 198      24.343  58.952  -5.737  1.00 28.19           H  
ATOM   2961  HB3 PRO A 198      22.609  59.394  -5.738  1.00 28.19           H  
ATOM   2962  O   PRO A 198      21.003  56.134  -6.322  1.00 28.19           O  
ATOM   2963  CG  PRO A 198      23.333  58.469  -7.578  1.00 28.19           C  
ATOM   2964  HG2 PRO A 198      22.307  58.494  -7.945  1.00 28.19           H  
ATOM   2965  HG3 PRO A 198      23.935  59.227  -8.080  1.00 28.19           H  
ATOM   2966  CD  PRO A 198      23.915  57.066  -7.774  1.00 28.19           C  
ATOM   2967  HD2 PRO A 198      24.955  57.166  -8.082  1.00 28.19           H  
ATOM   2968  HD3 PRO A 198      23.348  56.518  -8.527  1.00 28.19           H  
ATOM   2969  N   LYS A 199      20.771  57.699  -4.723  1.00 25.62           N  
ATOM   2970  H   LYS A 199      21.264  58.431  -4.231  1.00 25.62           H  
ATOM   2971  CA  LYS A 199      19.295  57.685  -4.528  1.00 25.62           C  
ATOM   2972  HA  LYS A 199      18.832  57.215  -5.396  1.00 25.62           H  
ATOM   2973  C   LYS A 199      18.781  59.160  -4.464  1.00 25.62           C  
ATOM   2974  CB  LYS A 199      18.974  56.840  -3.270  1.00 25.62           C  
ATOM   2975  HB2 LYS A 199      19.274  57.404  -2.387  1.00 25.62           H  
ATOM   2976  HB3 LYS A 199      17.898  56.673  -3.238  1.00 25.62           H  
ATOM   2977  O   LYS A 199      19.615  60.056  -4.502  1.00 25.62           O  
ATOM   2978  CG  LYS A 199      19.638  55.447  -3.213  1.00 25.62           C  
ATOM   2979  HG2 LYS A 199      20.723  55.551  -3.244  1.00 25.62           H  
ATOM   2980  HG3 LYS A 199      19.317  54.865  -4.076  1.00 25.62           H  
ATOM   2981  CD  LYS A 199      19.277  54.688  -1.924  1.00 25.62           C  
ATOM   2982  HD2 LYS A 199      18.196  54.564  -1.868  1.00 25.62           H  
ATOM   2983  HD3 LYS A 199      19.614  55.270  -1.066  1.00 25.62           H  
ATOM   2984  CE  LYS A 199      19.960  53.311  -1.913  1.00 25.62           C  
ATOM   2985  HE2 LYS A 199      19.597  52.739  -2.767  1.00 25.62           H  
ATOM   2986  HE3 LYS A 199      21.032  53.455  -2.048  1.00 25.62           H  
ATOM   2987  NZ  LYS A 199      19.707  52.560  -0.654  1.00 25.62           N  
ATOM   2988  HZ1 LYS A 199      20.157  51.657  -0.685  1.00 25.62           H  
ATOM   2989  HZ2 LYS A 199      18.718  52.407  -0.516  1.00 25.62           H  
ATOM   2990  HZ3 LYS A 199      20.072  53.060   0.144  1.00 25.62           H  
ATOM   2991  N   SER A 200      17.498  59.550  -4.358  1.00 26.98           N  
ATOM   2992  H   SER A 200      17.392  60.546  -4.493  1.00 26.98           H  
ATOM   2993  CA  SER A 200      16.235  58.856  -4.021  1.00 26.98           C  
ATOM   2994  HA  SER A 200      16.201  57.881  -4.508  1.00 26.98           H  
ATOM   2995  C   SER A 200      14.977  59.679  -4.425  1.00 26.98           C  
ATOM   2996  CB  SER A 200      16.170  58.682  -2.489  1.00 26.98           C  
ATOM   2997  HB2 SER A 200      17.111  58.284  -2.109  1.00 26.98           H  
ATOM   2998  HB3 SER A 200      15.382  57.973  -2.236  1.00 26.98           H  
ATOM   2999  O   SER A 200      15.089  60.885  -4.613  1.00 26.98           O  
ATOM   3000  OG  SER A 200      15.930  59.905  -1.819  1.00 26.98           O  
ATOM   3001  HG  SER A 200      16.337  60.622  -2.312  1.00 26.98           H  
ATOM   3002  N   ASN A 201      13.793  59.043  -4.398  1.00 24.85           N  
ATOM   3003  H   ASN A 201      13.849  58.041  -4.290  1.00 24.85           H  
ATOM   3004  CA  ASN A 201      12.462  59.583  -4.015  1.00 24.85           C  
ATOM   3005  HA  ASN A 201      11.767  58.753  -4.139  1.00 24.85           H  
ATOM   3006  C   ASN A 201      11.800  60.782  -4.751  1.00 24.85           C  
ATOM   3007  CB  ASN A 201      12.490  59.893  -2.500  1.00 24.85           C  
ATOM   3008  HB2 ASN A 201      13.228  60.673  -2.311  1.00 24.85           H  
ATOM   3009  HB3 ASN A 201      11.516  60.276  -2.194  1.00 24.85           H  
ATOM   3010  O   ASN A 201      12.230  61.923  -4.600  1.00 24.85           O  
ATOM   3011  CG  ASN A 201      12.804  58.703  -1.614  1.00 24.85           C  
ATOM   3012  ND2 ASN A 201      13.045  58.928  -0.345  1.00 24.85           N  
ATOM   3013 HD21 ASN A 201      13.119  59.872   0.006  1.00 24.85           H  
ATOM   3014 HD22 ASN A 201      13.240  58.117   0.225  1.00 24.85           H  
ATOM   3015  OD1 ASN A 201      12.834  57.563  -2.043  1.00 24.85           O  
ATOM   3016  N   LYS A 202      10.566  60.566  -5.263  1.00 26.18           N  
ATOM   3017  H   LYS A 202      10.421  59.674  -5.713  1.00 26.18           H  
ATOM   3018  CA  LYS A 202       9.310  61.141  -4.690  1.00 26.18           C  
ATOM   3019  HA  LYS A 202       9.341  60.901  -3.627  1.00 26.18           H  
ATOM   3020  C   LYS A 202       8.009  60.487  -5.259  1.00 26.18           C  
ATOM   3021  CB  LYS A 202       9.255  62.679  -4.848  1.00 26.18           C  
ATOM   3022  HB2 LYS A 202       8.265  62.980  -5.191  1.00 26.18           H  
ATOM   3023  HB3 LYS A 202       9.978  63.010  -5.593  1.00 26.18           H  
ATOM   3024  O   LYS A 202       8.098  59.883  -6.323  1.00 26.18           O  
ATOM   3025  CG  LYS A 202       9.533  63.364  -3.497  1.00 26.18           C  
ATOM   3026  HG2 LYS A 202      10.515  63.071  -3.128  1.00 26.18           H  
ATOM   3027  HG3 LYS A 202       8.786  63.036  -2.774  1.00 26.18           H  
ATOM   3028  CD  LYS A 202       9.475  64.892  -3.595  1.00 26.18           C  
ATOM   3029  HD2 LYS A 202      10.213  65.231  -4.322  1.00 26.18           H  
ATOM   3030  HD3 LYS A 202       8.480  65.189  -3.925  1.00 26.18           H  
ATOM   3031  CE  LYS A 202       9.779  65.498  -2.218  1.00 26.18           C  
ATOM   3032  HE2 LYS A 202      10.789  65.210  -1.930  1.00 26.18           H  
ATOM   3033  HE3 LYS A 202       9.089  65.068  -1.492  1.00 26.18           H  
ATOM   3034  NZ  LYS A 202       9.649  66.976  -2.229  1.00 26.18           N  
ATOM   3035  HZ1 LYS A 202      10.288  67.378  -2.900  1.00 26.18           H  
ATOM   3036  HZ2 LYS A 202       8.709  67.244  -2.484  1.00 26.18           H  
ATOM   3037  HZ3 LYS A 202       9.857  67.359  -1.318  1.00 26.18           H  
ATOM   3038  N   PRO A 203       6.836  60.568  -4.574  1.00 26.59           N  
ATOM   3039  CA  PRO A 203       5.586  59.853  -4.934  1.00 26.59           C  
ATOM   3040  HA  PRO A 203       5.727  59.214  -5.806  1.00 26.59           H  
ATOM   3041  C   PRO A 203       4.343  60.768  -5.175  1.00 26.59           C  
ATOM   3042  CB  PRO A 203       5.377  58.987  -3.687  1.00 26.59           C  
ATOM   3043  HB2 PRO A 203       4.365  58.592  -3.598  1.00 26.59           H  
ATOM   3044  HB3 PRO A 203       6.096  58.168  -3.691  1.00 26.59           H  
ATOM   3045  O   PRO A 203       4.501  61.985  -5.121  1.00 26.59           O  
ATOM   3046  CG  PRO A 203       5.712  59.957  -2.547  1.00 26.59           C  
ATOM   3047  HG2 PRO A 203       4.816  60.489  -2.229  1.00 26.59           H  
ATOM   3048  HG3 PRO A 203       6.152  59.425  -1.704  1.00 26.59           H  
ATOM   3049  CD  PRO A 203       6.709  60.944  -3.166  1.00 26.59           C  
ATOM   3050  HD2 PRO A 203       6.325  61.961  -3.085  1.00 26.59           H  
ATOM   3051  HD3 PRO A 203       7.648  60.860  -2.619  1.00 26.59           H  
ATOM   3052  N   VAL A 204       3.136  60.163  -5.351  1.00 21.80           N  
ATOM   3053  H   VAL A 204       3.199  59.170  -5.522  1.00 21.80           H  
ATOM   3054  CA  VAL A 204       1.717  60.639  -5.123  1.00 21.80           C  
ATOM   3055  HA  VAL A 204       1.377  60.031  -4.285  1.00 21.80           H  
ATOM   3056  C   VAL A 204       0.747  60.324  -6.307  1.00 21.80           C  
ATOM   3057  CB  VAL A 204       1.599  62.121  -4.648  1.00 21.80           C  
ATOM   3058  HB  VAL A 204       2.226  62.751  -5.279  1.00 21.80           H  
ATOM   3059  O   VAL A 204       0.835  60.996  -7.324  1.00 21.80           O  
ATOM   3060  CG1 VAL A 204       0.202  62.767  -4.697  1.00 21.80           C  
ATOM   3061 HG11 VAL A 204      -0.203  62.730  -5.709  1.00 21.80           H  
ATOM   3062 HG12 VAL A 204      -0.498  62.296  -4.007  1.00 21.80           H  
ATOM   3063 HG13 VAL A 204       0.286  63.819  -4.425  1.00 21.80           H  
ATOM   3064  CG2 VAL A 204       2.043  62.244  -3.176  1.00 21.80           C  
ATOM   3065 HG21 VAL A 204       1.364  61.688  -2.529  1.00 21.80           H  
ATOM   3066 HG22 VAL A 204       3.053  61.857  -3.040  1.00 21.80           H  
ATOM   3067 HG23 VAL A 204       2.040  63.293  -2.880  1.00 21.80           H  
ATOM   3068  N   VAL A 205       0.007  59.189  -6.324  1.00 21.77           N  
ATOM   3069  H   VAL A 205       0.205  58.760  -7.217  1.00 21.77           H  
ATOM   3070  CA  VAL A 205      -1.456  58.891  -6.048  1.00 21.77           C  
ATOM   3071  HA  VAL A 205      -1.448  57.816  -6.229  1.00 21.77           H  
ATOM   3072  C   VAL A 205      -2.507  59.303  -7.168  1.00 21.77           C  
ATOM   3073  CB  VAL A 205      -1.892  58.957  -4.551  1.00 21.77           C  
ATOM   3074  HB  VAL A 205      -2.643  59.740  -4.439  1.00 21.77           H  
ATOM   3075  O   VAL A 205      -2.031  59.755  -8.204  1.00 21.77           O  
ATOM   3076  CG1 VAL A 205      -2.443  57.584  -4.104  1.00 21.77           C  
ATOM   3077 HG11 VAL A 205      -3.073  57.133  -4.871  1.00 21.77           H  
ATOM   3078 HG12 VAL A 205      -3.027  57.692  -3.190  1.00 21.77           H  
ATOM   3079 HG13 VAL A 205      -1.627  56.884  -3.922  1.00 21.77           H  
ATOM   3080  CG2 VAL A 205      -0.846  59.225  -3.465  1.00 21.77           C  
ATOM   3081 HG21 VAL A 205      -0.526  60.265  -3.518  1.00 21.77           H  
ATOM   3082 HG22 VAL A 205      -0.004  58.541  -3.566  1.00 21.77           H  
ATOM   3083 HG23 VAL A 205      -1.288  59.092  -2.477  1.00 21.77           H  
ATOM   3084  N   PRO A 206      -3.853  59.009  -7.160  1.00 30.20           N  
ATOM   3085  CA  PRO A 206      -4.497  58.246  -8.275  1.00 30.20           C  
ATOM   3086  HA  PRO A 206      -3.778  58.035  -9.067  1.00 30.20           H  
ATOM   3087  C   PRO A 206      -5.809  58.814  -8.922  1.00 30.20           C  
ATOM   3088  CB  PRO A 206      -4.873  56.949  -7.555  1.00 30.20           C  
ATOM   3089  HB2 PRO A 206      -5.590  56.346  -8.113  1.00 30.20           H  
ATOM   3090  HB3 PRO A 206      -3.974  56.368  -7.348  1.00 30.20           H  
ATOM   3091  O   PRO A 206      -6.467  59.664  -8.327  1.00 30.20           O  
ATOM   3092  CG  PRO A 206      -5.469  57.473  -6.241  1.00 30.20           C  
ATOM   3093  HG2 PRO A 206      -6.544  57.616  -6.343  1.00 30.20           H  
ATOM   3094  HG3 PRO A 206      -5.263  56.788  -5.419  1.00 30.20           H  
ATOM   3095  CD  PRO A 206      -4.785  58.834  -6.040  1.00 30.20           C  
ATOM   3096  HD2 PRO A 206      -4.348  58.888  -5.043  1.00 30.20           H  
ATOM   3097  HD3 PRO A 206      -5.538  59.621  -6.080  1.00 30.20           H  
ATOM   3098  N   VAL A 207      -6.281  58.273 -10.076  1.00 23.61           N  
ATOM   3099  H   VAL A 207      -5.711  57.591 -10.555  1.00 23.61           H  
ATOM   3100  CA  VAL A 207      -7.628  58.575 -10.669  1.00 23.61           C  
ATOM   3101  HA  VAL A 207      -8.294  58.832  -9.845  1.00 23.61           H  
ATOM   3102  C   VAL A 207      -8.309  57.409 -11.451  1.00 23.61           C  
ATOM   3103  CB  VAL A 207      -7.602  59.821 -11.599  1.00 23.61           C  
ATOM   3104  HB  VAL A 207      -7.034  59.585 -12.499  1.00 23.61           H  
ATOM   3105  O   VAL A 207      -7.991  57.140 -12.602  1.00 23.61           O  
ATOM   3106  CG1 VAL A 207      -9.027  60.234 -12.007  1.00 23.61           C  
ATOM   3107 HG11 VAL A 207      -9.513  59.443 -12.579  1.00 23.61           H  
ATOM   3108 HG12 VAL A 207      -8.990  61.115 -12.648  1.00 23.61           H  
ATOM   3109 HG13 VAL A 207      -9.624  60.462 -11.124  1.00 23.61           H  
ATOM   3110  CG2 VAL A 207      -6.975  61.074 -10.973  1.00 23.61           C  
ATOM   3111 HG21 VAL A 207      -7.502  61.343 -10.058  1.00 23.61           H  
ATOM   3112 HG22 VAL A 207      -7.028  61.908 -11.673  1.00 23.61           H  
ATOM   3113 HG23 VAL A 207      -5.923  60.897 -10.748  1.00 23.61           H  
ATOM   3114  N   VAL A 208      -9.279  56.744 -10.810  1.00 20.77           N  
ATOM   3115  H   VAL A 208      -9.180  56.811  -9.807  1.00 20.77           H  
ATOM   3116  CA  VAL A 208     -10.713  56.531 -11.185  1.00 20.77           C  
ATOM   3117  HA  VAL A 208     -10.982  55.573 -10.740  1.00 20.77           H  
ATOM   3118  C   VAL A 208     -11.196  56.434 -12.678  1.00 20.77           C  
ATOM   3119  CB  VAL A 208     -11.526  57.600 -10.398  1.00 20.77           C  
ATOM   3120  HB  VAL A 208     -11.202  58.590 -10.719  1.00 20.77           H  
ATOM   3121  O   VAL A 208     -11.375  57.447 -13.341  1.00 20.77           O  
ATOM   3122  CG1 VAL A 208     -13.048  57.540 -10.559  1.00 20.77           C  
ATOM   3123 HG11 VAL A 208     -13.429  56.567 -10.249  1.00 20.77           H  
ATOM   3124 HG12 VAL A 208     -13.318  57.750 -11.593  1.00 20.77           H  
ATOM   3125 HG13 VAL A 208     -13.517  58.311  -9.948  1.00 20.77           H  
ATOM   3126  CG2 VAL A 208     -11.270  57.485  -8.880  1.00 20.77           C  
ATOM   3127 HG21 VAL A 208     -11.505  56.478  -8.533  1.00 20.77           H  
ATOM   3128 HG22 VAL A 208     -10.237  57.728  -8.632  1.00 20.77           H  
ATOM   3129 HG23 VAL A 208     -11.899  58.195  -8.343  1.00 20.77           H  
ATOM   3130  N   VAL A 209     -11.595  55.208 -13.095  1.00 21.18           N  
ATOM   3131  H   VAL A 209     -11.150  54.462 -12.581  1.00 21.18           H  
ATOM   3132  CA  VAL A 209     -12.885  54.761 -13.741  1.00 21.18           C  
ATOM   3133  HA  VAL A 209     -12.746  53.690 -13.887  1.00 21.18           H  
ATOM   3134  C   VAL A 209     -13.371  55.254 -15.150  1.00 21.18           C  
ATOM   3135  CB  VAL A 209     -14.028  54.842 -12.684  1.00 21.18           C  
ATOM   3136  HB  VAL A 209     -14.138  55.885 -12.387  1.00 21.18           H  
ATOM   3137  O   VAL A 209     -14.046  56.271 -15.264  1.00 21.18           O  
ATOM   3138  CG1 VAL A 209     -15.428  54.368 -13.095  1.00 21.18           C  
ATOM   3139 HG11 VAL A 209     -15.780  54.922 -13.965  1.00 21.18           H  
ATOM   3140 HG12 VAL A 209     -15.432  53.294 -13.284  1.00 21.18           H  
ATOM   3141 HG13 VAL A 209     -16.129  54.571 -12.286  1.00 21.18           H  
ATOM   3142  CG2 VAL A 209     -13.697  53.995 -11.439  1.00 21.18           C  
ATOM   3143 HG21 VAL A 209     -12.778  54.331 -10.959  1.00 21.18           H  
ATOM   3144 HG22 VAL A 209     -14.497  54.083 -10.705  1.00 21.18           H  
ATOM   3145 HG23 VAL A 209     -13.589  52.946 -11.715  1.00 21.18           H  
ATOM   3146  N   ASN A 210     -13.264  54.343 -16.147  1.00 24.70           N  
ATOM   3147  H   ASN A 210     -12.517  53.676 -16.013  1.00 24.70           H  
ATOM   3148  CA  ASN A 210     -14.315  53.860 -17.106  1.00 24.70           C  
ATOM   3149  HA  ASN A 210     -13.815  53.068 -17.665  1.00 24.70           H  
ATOM   3150  C   ASN A 210     -14.874  54.790 -18.249  1.00 24.70           C  
ATOM   3151  CB  ASN A 210     -15.385  53.160 -16.232  1.00 24.70           C  
ATOM   3152  HB2 ASN A 210     -14.912  52.810 -15.315  1.00 24.70           H  
ATOM   3153  HB3 ASN A 210     -16.171  53.867 -15.966  1.00 24.70           H  
ATOM   3154  O   ASN A 210     -14.359  55.884 -18.454  1.00 24.70           O  
ATOM   3155  CG  ASN A 210     -15.979  51.897 -16.813  1.00 24.70           C  
ATOM   3156  ND2 ASN A 210     -17.164  51.516 -16.398  1.00 24.70           N  
ATOM   3157 HD21 ASN A 210     -17.653  52.024 -15.676  1.00 24.70           H  
ATOM   3158 HD22 ASN A 210     -17.468  50.607 -16.719  1.00 24.70           H  
ATOM   3159  OD1 ASN A 210     -15.359  51.208 -17.598  1.00 24.70           O  
ATOM   3160  N   PRO A 211     -15.894  54.376 -19.054  1.00 32.19           N  
ATOM   3161  CA  PRO A 211     -15.843  53.490 -20.245  1.00 32.19           C  
ATOM   3162  HA  PRO A 211     -14.910  52.927 -20.275  1.00 32.19           H  
ATOM   3163  C   PRO A 211     -16.098  54.172 -21.618  1.00 32.19           C  
ATOM   3164  CB  PRO A 211     -17.034  52.539 -20.050  1.00 32.19           C  
ATOM   3165  HB2 PRO A 211     -17.430  52.165 -20.994  1.00 32.19           H  
ATOM   3166  HB3 PRO A 211     -16.760  51.678 -19.439  1.00 32.19           H  
ATOM   3167  O   PRO A 211     -16.821  55.166 -21.685  1.00 32.19           O  
ATOM   3168  CG  PRO A 211     -18.077  53.399 -19.324  1.00 32.19           C  
ATOM   3169  HG2 PRO A 211     -18.780  53.813 -20.046  1.00 32.19           H  
ATOM   3170  HG3 PRO A 211     -18.612  52.812 -18.578  1.00 32.19           H  
ATOM   3171  CD  PRO A 211     -17.290  54.543 -18.671  1.00 32.19           C  
ATOM   3172  HD2 PRO A 211     -17.415  54.513 -17.589  1.00 32.19           H  
ATOM   3173  HD3 PRO A 211     -17.655  55.500 -19.044  1.00 32.19           H  
ATOM   3174  N   ASN A 212     -15.681  53.534 -22.734  1.00 26.06           N  
ATOM   3175  H   ASN A 212     -14.952  52.845 -22.621  1.00 26.06           H  
ATOM   3176  CA  ASN A 212     -16.534  53.319 -23.936  1.00 26.06           C  
ATOM   3177  HA  ASN A 212     -17.414  52.784 -23.582  1.00 26.06           H  
ATOM   3178  C   ASN A 212     -15.923  52.382 -25.015  1.00 26.06           C  
ATOM   3179  CB  ASN A 212     -17.016  54.645 -24.567  1.00 26.06           C  
ATOM   3180  HB2 ASN A 212     -16.474  55.497 -24.157  1.00 26.06           H  
ATOM   3181  HB3 ASN A 212     -16.846  54.649 -25.643  1.00 26.06           H  
ATOM   3182  O   ASN A 212     -14.754  52.015 -24.940  1.00 26.06           O  
ATOM   3183  CG  ASN A 212     -18.510  54.797 -24.332  1.00 26.06           C  
ATOM   3184  ND2 ASN A 212     -18.935  55.779 -23.580  1.00 26.06           N  
ATOM   3185 HD21 ASN A 212     -18.253  56.224 -22.982  1.00 26.06           H  
ATOM   3186 HD22 ASN A 212     -19.923  55.794 -23.372  1.00 26.06           H  
ATOM   3187  OD1 ASN A 212     -19.301  53.986 -24.785  1.00 26.06           O  
ATOM   3188  N   MET A 213     -16.749  51.964 -25.991  1.00 23.79           N  
ATOM   3189  H   MET A 213     -17.669  52.379 -26.005  1.00 23.79           H  
ATOM   3190  CA  MET A 213     -16.516  50.832 -26.920  1.00 23.79           C  
ATOM   3191  HA  MET A 213     -15.687  50.251 -26.516  1.00 23.79           H  
ATOM   3192  C   MET A 213     -16.057  51.272 -28.360  1.00 23.79           C  
ATOM   3193  CB  MET A 213     -17.774  49.943 -26.810  1.00 23.79           C  
ATOM   3194  HB2 MET A 213     -18.200  50.041 -25.811  1.00 23.79           H  
ATOM   3195  HB3 MET A 213     -18.535  50.302 -27.503  1.00 23.79           H  
ATOM   3196  O   MET A 213     -15.571  52.391 -28.505  1.00 23.79           O  
ATOM   3197  CG  MET A 213     -17.499  48.444 -27.004  1.00 23.79           C  
ATOM   3198  HG2 MET A 213     -17.102  48.035 -26.075  1.00 23.79           H  
ATOM   3199  HG3 MET A 213     -16.727  48.318 -27.763  1.00 23.79           H  
ATOM   3200  SD  MET A 213     -18.941  47.466 -27.514  1.00 23.79           S  
ATOM   3201  CE  MET A 213     -19.906  47.466 -25.977  1.00 23.79           C  
ATOM   3202  HE1 MET A 213     -20.172  48.487 -25.704  1.00 23.79           H  
ATOM   3203  HE2 MET A 213     -19.322  47.015 -25.175  1.00 23.79           H  
ATOM   3204  HE3 MET A 213     -20.817  46.885 -26.121  1.00 23.79           H  
ATOM   3205  N   PRO A 214     -16.047  50.427 -29.424  1.00 31.10           N  
ATOM   3206  CA  PRO A 214     -14.822  49.888 -30.036  1.00 31.10           C  
ATOM   3207  HA  PRO A 214     -13.964  50.043 -29.381  1.00 31.10           H  
ATOM   3208  C   PRO A 214     -14.485  50.418 -31.452  1.00 31.10           C  
ATOM   3209  CB  PRO A 214     -15.149  48.394 -30.133  1.00 31.10           C  
ATOM   3210  HB2 PRO A 214     -15.049  47.934 -29.150  1.00 31.10           H  
ATOM   3211  HB3 PRO A 214     -14.521  47.865 -30.850  1.00 31.10           H  
ATOM   3212  O   PRO A 214     -15.286  51.079 -32.111  1.00 31.10           O  
ATOM   3213  CG  PRO A 214     -16.622  48.399 -30.565  1.00 31.10           C  
ATOM   3214  HG2 PRO A 214     -16.694  48.390 -31.653  1.00 31.10           H  
ATOM   3215  HG3 PRO A 214     -17.154  47.545 -30.145  1.00 31.10           H  
ATOM   3216  CD  PRO A 214     -17.177  49.724 -30.027  1.00 31.10           C  
ATOM   3217  HD2 PRO A 214     -17.565  50.316 -30.856  1.00 31.10           H  
ATOM   3218  HD3 PRO A 214     -17.997  49.533 -29.335  1.00 31.10           H  
ATOM   3219  N   THR A 215     -13.338  50.009 -32.020  1.00 26.42           N  
ATOM   3220  H   THR A 215     -12.669  49.509 -31.451  1.00 26.42           H  
ATOM   3221  CA  THR A 215     -13.164  49.918 -33.492  1.00 26.42           C  
ATOM   3222  HA  THR A 215     -14.114  49.552 -33.880  1.00 26.42           H  
ATOM   3223  C   THR A 215     -12.127  48.852 -33.904  1.00 26.42           C  
ATOM   3224  CB  THR A 215     -12.892  51.274 -34.184  1.00 26.42           C  
ATOM   3225  HB  THR A 215     -11.865  51.302 -34.551  1.00 26.42           H  
ATOM   3226  O   THR A 215     -11.576  48.158 -33.054  1.00 26.42           O  
ATOM   3227  CG2 THR A 215     -13.853  51.472 -35.362  1.00 26.42           C  
ATOM   3228 HG21 THR A 215     -13.732  50.675 -36.097  1.00 26.42           H  
ATOM   3229 HG22 THR A 215     -13.638  52.426 -35.843  1.00 26.42           H  
ATOM   3230 HG23 THR A 215     -14.882  51.485 -35.003  1.00 26.42           H  
ATOM   3231  OG1 THR A 215     -13.086  52.384 -33.350  1.00 26.42           O  
ATOM   3232  HG1 THR A 215     -13.901  52.237 -32.864  1.00 26.42           H  
ATOM   3233  N   ARG A 216     -11.946  48.613 -35.215  1.00 23.68           N  
ATOM   3234  H   ARG A 216     -12.283  49.311 -35.862  1.00 23.68           H  
ATOM   3235  CA  ARG A 216     -11.561  47.299 -35.783  1.00 23.68           C  
ATOM   3236  HA  ARG A 216     -11.326  46.628 -34.957  1.00 23.68           H  
ATOM   3237  C   ARG A 216     -10.325  47.356 -36.702  1.00 23.68           C  
ATOM   3238  CB  ARG A 216     -12.817  46.780 -36.521  1.00 23.68           C  
ATOM   3239  HB2 ARG A 216     -13.672  46.932 -35.862  1.00 23.68           H  
ATOM   3240  HB3 ARG A 216     -12.972  47.405 -37.400  1.00 23.68           H  
ATOM   3241  O   ARG A 216     -10.132  48.337 -37.415  1.00 23.68           O  
ATOM   3242  CG  ARG A 216     -12.847  45.304 -36.957  1.00 23.68           C  
ATOM   3243  HG2 ARG A 216     -12.766  44.666 -36.078  1.00 23.68           H  
ATOM   3244  HG3 ARG A 216     -12.025  45.094 -37.641  1.00 23.68           H  
ATOM   3245  CD  ARG A 216     -14.187  45.040 -37.673  1.00 23.68           C  
ATOM   3246  HD2 ARG A 216     -14.998  45.367 -37.022  1.00 23.68           H  
ATOM   3247  HD3 ARG A 216     -14.214  45.642 -38.582  1.00 23.68           H  
ATOM   3248  NE  ARG A 216     -14.405  43.618 -38.012  1.00 23.68           N  
ATOM   3249  HE  ARG A 216     -13.821  42.939 -37.545  1.00 23.68           H  
ATOM   3250  NH1 ARG A 216     -16.254  43.917 -39.357  1.00 23.68           N  
ATOM   3251 HH11 ARG A 216     -16.205  44.914 -39.205  1.00 23.68           H  
ATOM   3252 HH12 ARG A 216     -17.032  43.525 -39.868  1.00 23.68           H  
ATOM   3253  NH2 ARG A 216     -15.551  41.855 -38.909  1.00 23.68           N  
ATOM   3254 HH21 ARG A 216     -16.338  41.500 -39.433  1.00 23.68           H  
ATOM   3255 HH22 ARG A 216     -14.974  41.203 -38.396  1.00 23.68           H  
ATOM   3256  CZ  ARG A 216     -15.394  43.140 -38.757  1.00 23.68           C  
ATOM   3257  N   SER A 217      -9.622  46.217 -36.818  1.00 24.86           N  
ATOM   3258  H   SER A 217      -9.836  45.515 -36.125  1.00 24.86           H  
ATOM   3259  CA  SER A 217      -8.470  45.924 -37.713  1.00 24.86           C  
ATOM   3260  HA  SER A 217      -8.384  44.837 -37.706  1.00 24.86           H  
ATOM   3261  C   SER A 217      -7.094  46.431 -37.216  1.00 24.86           C  
ATOM   3262  CB  SER A 217      -8.797  46.303 -39.168  1.00 24.86           C  
ATOM   3263  HB2 SER A 217      -9.850  46.099 -39.365  1.00 24.86           H  
ATOM   3264  HB3 SER A 217      -8.214  45.677 -39.843  1.00 24.86           H  
ATOM   3265  O   SER A 217      -7.044  47.388 -36.459  1.00 24.86           O  
ATOM   3266  OG  SER A 217      -8.528  47.660 -39.445  1.00 24.86           O  
ATOM   3267  HG  SER A 217      -8.981  48.175 -38.774  1.00 24.86           H  
ATOM   3268  N   LYS A 218      -5.944  45.818 -37.562  1.00 25.87           N  
ATOM   3269  H   LYS A 218      -5.151  46.145 -37.030  1.00 25.87           H  
ATOM   3270  CA  LYS A 218      -5.649  44.813 -38.614  1.00 25.87           C  
ATOM   3271  HA  LYS A 218      -6.581  44.435 -39.036  1.00 25.87           H  
ATOM   3272  C   LYS A 218      -4.868  43.581 -38.111  1.00 25.87           C  
ATOM   3273  CB  LYS A 218      -4.823  45.479 -39.740  1.00 25.87           C  
ATOM   3274  HB2 LYS A 218      -3.959  45.973 -39.296  1.00 25.87           H  
ATOM   3275  HB3 LYS A 218      -4.452  44.720 -40.428  1.00 25.87           H  
ATOM   3276  O   LYS A 218      -4.269  43.573 -37.049  1.00 25.87           O  
ATOM   3277  CG  LYS A 218      -5.623  46.497 -40.560  1.00 25.87           C  
ATOM   3278  HG2 LYS A 218      -6.015  47.258 -39.885  1.00 25.87           H  
ATOM   3279  HG3 LYS A 218      -6.447  45.986 -41.060  1.00 25.87           H  
ATOM   3280  CD  LYS A 218      -4.769  47.201 -41.617  1.00 25.87           C  
ATOM   3281  HD2 LYS A 218      -3.942  47.706 -41.118  1.00 25.87           H  
ATOM   3282  HD3 LYS A 218      -4.376  46.473 -42.326  1.00 25.87           H  
ATOM   3283  CE  LYS A 218      -5.650  48.228 -42.339  1.00 25.87           C  
ATOM   3284  HE2 LYS A 218      -6.179  48.812 -41.585  1.00 25.87           H  
ATOM   3285  HE3 LYS A 218      -6.400  47.701 -42.928  1.00 25.87           H  
ATOM   3286  NZ  LYS A 218      -4.849  49.135 -43.198  1.00 25.87           N  
ATOM   3287  HZ1 LYS A 218      -4.349  48.618 -43.907  1.00 25.87           H  
ATOM   3288  HZ2 LYS A 218      -4.177  49.638 -42.636  1.00 25.87           H  
ATOM   3289  HZ3 LYS A 218      -5.445  49.815 -43.647  1.00 25.87           H  
ATOM   3290  N   ARG A 219      -4.879  42.558 -38.969  1.00 24.77           N  
ATOM   3291  H   ARG A 219      -5.403  42.733 -39.815  1.00 24.77           H  
ATOM   3292  CA  ARG A 219      -4.127  41.291 -38.951  1.00 24.77           C  
ATOM   3293  HA  ARG A 219      -4.475  40.654 -38.138  1.00 24.77           H  
ATOM   3294  C   ARG A 219      -2.605  41.484 -38.807  1.00 24.77           C  
ATOM   3295  CB  ARG A 219      -4.465  40.659 -40.322  1.00 24.77           C  
ATOM   3296  HB2 ARG A 219      -4.161  41.371 -41.089  1.00 24.77           H  
ATOM   3297  HB3 ARG A 219      -5.548  40.560 -40.391  1.00 24.77           H  
ATOM   3298  O   ARG A 219      -1.971  41.895 -39.774  1.00 24.77           O  
ATOM   3299  CG  ARG A 219      -3.861  39.293 -40.691  1.00 24.77           C  
ATOM   3300  HG2 ARG A 219      -4.390  38.512 -40.145  1.00 24.77           H  
ATOM   3301  HG3 ARG A 219      -2.800  39.254 -40.446  1.00 24.77           H  
ATOM   3302  CD  ARG A 219      -4.043  39.113 -42.212  1.00 24.77           C  
ATOM   3303  HD2 ARG A 219      -3.237  39.647 -42.717  1.00 24.77           H  
ATOM   3304  HD3 ARG A 219      -4.990  39.563 -42.508  1.00 24.77           H  
ATOM   3305  NE  ARG A 219      -4.064  37.702 -42.643  1.00 24.77           N  
ATOM   3306  HE  ARG A 219      -4.022  37.002 -41.916  1.00 24.77           H  
ATOM   3307  NH1 ARG A 219      -4.207  38.091 -44.909  1.00 24.77           N  
ATOM   3308 HH11 ARG A 219      -4.044  39.074 -44.744  1.00 24.77           H  
ATOM   3309 HH12 ARG A 219      -4.310  37.739 -45.850  1.00 24.77           H  
ATOM   3310  NH2 ARG A 219      -4.372  36.007 -44.140  1.00 24.77           N  
ATOM   3311 HH21 ARG A 219      -4.489  35.683 -45.089  1.00 24.77           H  
ATOM   3312 HH22 ARG A 219      -4.396  35.337 -43.384  1.00 24.77           H  
ATOM   3313  CZ  ARG A 219      -4.211  37.276 -43.889  1.00 24.77           C  
ATOM   3314  N   GLU A 220      -2.028  41.043 -37.691  1.00 25.56           N  
ATOM   3315  H   GLU A 220      -2.611  40.782 -36.909  1.00 25.56           H  
ATOM   3316  CA  GLU A 220      -0.597  40.714 -37.563  1.00 25.56           C  
ATOM   3317  HA  GLU A 220      -0.146  40.694 -38.555  1.00 25.56           H  
ATOM   3318  C   GLU A 220      -0.412  39.310 -36.964  1.00 25.56           C  
ATOM   3319  CB  GLU A 220       0.179  41.749 -36.733  1.00 25.56           C  
ATOM   3320  HB2 GLU A 220       1.167  41.332 -36.540  1.00 25.56           H  
ATOM   3321  HB3 GLU A 220      -0.318  41.911 -35.776  1.00 25.56           H  
ATOM   3322  O   GLU A 220      -1.269  38.814 -36.235  1.00 25.56           O  
ATOM   3323  CG  GLU A 220       0.362  43.087 -37.467  1.00 25.56           C  
ATOM   3324  HG2 GLU A 220       0.498  42.882 -38.528  1.00 25.56           H  
ATOM   3325  HG3 GLU A 220      -0.543  43.685 -37.356  1.00 25.56           H  
ATOM   3326  CD  GLU A 220       1.583  43.873 -36.961  1.00 25.56           C  
ATOM   3327  OE1 GLU A 220       2.208  44.550 -37.807  1.00 25.56           O  
ATOM   3328  OE2 GLU A 220       1.915  43.750 -35.761  1.00 25.56           O  
ATOM   3329  N   THR A 221       0.699  38.648 -37.298  1.00 27.47           N  
ATOM   3330  H   THR A 221       1.376  39.110 -37.888  1.00 27.47           H  
ATOM   3331  CA  THR A 221       1.070  37.320 -36.781  1.00 27.47           C  
ATOM   3332  HA  THR A 221       0.170  36.766 -36.513  1.00 27.47           H  
ATOM   3333  C   THR A 221       1.980  37.452 -35.553  1.00 27.47           C  
ATOM   3334  CB  THR A 221       1.813  36.502 -37.851  1.00 27.47           C  
ATOM   3335  HB  THR A 221       2.261  35.627 -37.380  1.00 27.47           H  
ATOM   3336  O   THR A 221       3.107  37.935 -35.717  1.00 27.47           O  
ATOM   3337  CG2 THR A 221       0.889  36.027 -38.971  1.00 27.47           C  
ATOM   3338 HG21 THR A 221       0.448  36.884 -39.479  1.00 27.47           H  
ATOM   3339 HG22 THR A 221       1.465  35.442 -39.687  1.00 27.47           H  
ATOM   3340 HG23 THR A 221       0.098  35.403 -38.554  1.00 27.47           H  
ATOM   3341  OG1 THR A 221       2.829  37.284 -38.438  1.00 27.47           O  
ATOM   3342  HG1 THR A 221       3.331  37.650 -37.706  1.00 27.47           H  
ATOM   3343  N   PRO A 222       1.573  36.999 -34.351  1.00 27.96           N  
ATOM   3344  CA  PRO A 222       2.415  37.091 -33.161  1.00 27.96           C  
ATOM   3345  HA  PRO A 222       2.664  38.141 -33.009  1.00 27.96           H  
ATOM   3346  C   PRO A 222       3.710  36.278 -33.288  1.00 27.96           C  
ATOM   3347  CB  PRO A 222       1.550  36.627 -31.983  1.00 27.96           C  
ATOM   3348  HB2 PRO A 222       1.686  35.559 -31.813  1.00 27.96           H  
ATOM   3349  HB3 PRO A 222       1.769  37.187 -31.075  1.00 27.96           H  
ATOM   3350  O   PRO A 222       3.714  35.128 -33.730  1.00 27.96           O  
ATOM   3351  CG  PRO A 222       0.127  36.880 -32.477  1.00 27.96           C  
ATOM   3352  HG2 PRO A 222      -0.131  37.930 -32.339  1.00 27.96           H  
ATOM   3353  HG3 PRO A 222      -0.597  36.236 -31.979  1.00 27.96           H  
ATOM   3354  CD  PRO A 222       0.236  36.568 -33.968  1.00 27.96           C  
ATOM   3355  HD2 PRO A 222       0.138  35.495 -34.132  1.00 27.96           H  
ATOM   3356  HD3 PRO A 222      -0.543  37.108 -34.507  1.00 27.96           H  
ATOM   3357  N   ARG A 223       4.828  36.887 -32.882  1.00 26.24           N  
ATOM   3358  H   ARG A 223       4.722  37.809 -32.485  1.00 26.24           H  
ATOM   3359  CA  ARG A 223       6.142  36.230 -32.780  1.00 26.24           C  
ATOM   3360  HA  ARG A 223       6.267  35.570 -33.638  1.00 26.24           H  
ATOM   3361  C   ARG A 223       6.210  35.348 -31.524  1.00 26.24           C  
ATOM   3362  CB  ARG A 223       7.248  37.300 -32.779  1.00 26.24           C  
ATOM   3363  HB2 ARG A 223       8.196  36.839 -32.501  1.00 26.24           H  
ATOM   3364  HB3 ARG A 223       7.010  38.052 -32.027  1.00 26.24           H  
ATOM   3365  O   ARG A 223       5.398  35.484 -30.617  1.00 26.24           O  
ATOM   3366  CG  ARG A 223       7.430  37.976 -34.148  1.00 26.24           C  
ATOM   3367  HG2 ARG A 223       6.476  38.362 -34.508  1.00 26.24           H  
ATOM   3368  HG3 ARG A 223       7.808  37.241 -34.859  1.00 26.24           H  
ATOM   3369  CD  ARG A 223       8.423  39.139 -34.023  1.00 26.24           C  
ATOM   3370  HD2 ARG A 223       7.952  39.926 -33.434  1.00 26.24           H  
ATOM   3371  HD3 ARG A 223       9.310  38.793 -33.492  1.00 26.24           H  
ATOM   3372  NE  ARG A 223       8.834  39.665 -35.340  1.00 26.24           N  
ATOM   3373  HE  ARG A 223       8.631  39.091 -36.145  1.00 26.24           H  
ATOM   3374  NH1 ARG A 223       9.673  41.684 -34.617  1.00 26.24           N  
ATOM   3375 HH11 ARG A 223       9.338  41.489 -33.685  1.00 26.24           H  
ATOM   3376 HH12 ARG A 223      10.095  42.579 -34.819  1.00 26.24           H  
ATOM   3377  NH2 ARG A 223       9.830  41.135 -36.770  1.00 26.24           N  
ATOM   3378 HH21 ARG A 223       9.633  40.523 -37.549  1.00 26.24           H  
ATOM   3379 HH22 ARG A 223      10.261  42.033 -36.937  1.00 26.24           H  
ATOM   3380  CZ  ARG A 223       9.440  40.820 -35.567  1.00 26.24           C  
ATOM   3381  N   LYS A 224       7.224  34.476 -31.449  1.00 27.62           N  
ATOM   3382  H   LYS A 224       7.870  34.449 -32.224  1.00 27.62           H  
ATOM   3383  CA  LYS A 224       7.535  33.680 -30.246  1.00 27.62           C  
ATOM   3384  HA  LYS A 224       6.710  32.997 -30.040  1.00 27.62           H  
ATOM   3385  C   LYS A 224       7.711  34.591 -29.017  1.00 27.62           C  
ATOM   3386  CB  LYS A 224       8.835  32.877 -30.457  1.00 27.62           C  
ATOM   3387  HB2 LYS A 224       9.123  32.448 -29.497  1.00 27.62           H  
ATOM   3388  HB3 LYS A 224       9.627  33.561 -30.761  1.00 27.62           H  
ATOM   3389  O   LYS A 224       8.699  35.317 -28.950  1.00 27.62           O  
ATOM   3390  CG  LYS A 224       8.743  31.731 -31.477  1.00 27.62           C  
ATOM   3391  HG2 LYS A 224       7.987  31.018 -31.147  1.00 27.62           H  
ATOM   3392  HG3 LYS A 224       8.460  32.126 -32.453  1.00 27.62           H  
ATOM   3393  CD  LYS A 224      10.106  31.026 -31.585  1.00 27.62           C  
ATOM   3394  HD2 LYS A 224      10.413  30.700 -30.591  1.00 27.62           H  
ATOM   3395  HD3 LYS A 224      10.843  31.735 -31.963  1.00 27.62           H  
ATOM   3396  CE  LYS A 224      10.039  29.808 -32.514  1.00 27.62           C  
ATOM   3397  HE2 LYS A 224       9.718  30.138 -33.502  1.00 27.62           H  
ATOM   3398  HE3 LYS A 224       9.283  29.123 -32.132  1.00 27.62           H  
ATOM   3399  NZ  LYS A 224      11.352  29.116 -32.605  1.00 27.62           N  
ATOM   3400  HZ1 LYS A 224      11.650  28.799 -31.694  1.00 27.62           H  
ATOM   3401  HZ2 LYS A 224      12.061  29.734 -32.972  1.00 27.62           H  
ATOM   3402  HZ3 LYS A 224      11.289  28.309 -33.210  1.00 27.62           H  
ATOM   3403  N   GLY A 225       6.803  34.501 -28.047  1.00 26.04           N  
ATOM   3404  H   GLY A 225       5.942  34.006 -28.231  1.00 26.04           H  
ATOM   3405  CA  GLY A 225       6.887  35.198 -26.761  1.00 26.04           C  
ATOM   3406  HA2 GLY A 225       7.858  35.002 -26.307  1.00 26.04           H  
ATOM   3407  HA3 GLY A 225       6.795  36.272 -26.919  1.00 26.04           H  
ATOM   3408  C   GLY A 225       5.776  34.762 -25.798  1.00 26.04           C  
ATOM   3409  O   GLY A 225       4.659  34.516 -26.235  1.00 26.04           O  
ATOM   3410  N   THR A 226       6.122  34.626 -24.512  1.00 29.30           N  
ATOM   3411  H   THR A 226       7.082  34.858 -24.301  1.00 29.30           H  
ATOM   3412  CA  THR A 226       5.225  34.573 -23.330  1.00 29.30           C  
ATOM   3413  HA  THR A 226       5.755  34.024 -22.552  1.00 29.30           H  
ATOM   3414  C   THR A 226       3.866  33.866 -23.478  1.00 29.30           C  
ATOM   3415  CB  THR A 226       5.009  35.991 -22.770  1.00 29.30           C  
ATOM   3416  HB  THR A 226       4.253  35.956 -21.986  1.00 29.30           H  
ATOM   3417  O   THR A 226       2.854  34.494 -23.774  1.00 29.30           O  
ATOM   3418  CG2 THR A 226       6.299  36.567 -22.171  1.00 29.30           C  
ATOM   3419 HG21 THR A 226       6.624  37.444 -22.731  1.00 29.30           H  
ATOM   3420 HG22 THR A 226       7.106  35.833 -22.163  1.00 29.30           H  
ATOM   3421 HG23 THR A 226       6.103  36.873 -21.143  1.00 29.30           H  
ATOM   3422  OG1 THR A 226       4.572  36.849 -23.797  1.00 29.30           O  
ATOM   3423  HG1 THR A 226       3.730  36.505 -24.105  1.00 29.30           H  
ATOM   3424  N   LYS A 227       3.821  32.570 -23.135  1.00 32.82           N  
ATOM   3425  H   LYS A 227       4.693  32.108 -22.916  1.00 32.82           H  
ATOM   3426  CA  LYS A 227       2.581  31.771 -23.065  1.00 32.82           C  
ATOM   3427  HA  LYS A 227       1.981  31.996 -23.946  1.00 32.82           H  
ATOM   3428  C   LYS A 227       1.682  32.115 -21.857  1.00 32.82           C  
ATOM   3429  CB  LYS A 227       2.969  30.279 -23.099  1.00 32.82           C  
ATOM   3430  HB2 LYS A 227       3.777  30.151 -23.819  1.00 32.82           H  
ATOM   3431  HB3 LYS A 227       3.337  29.980 -22.117  1.00 32.82           H  
ATOM   3432  O   LYS A 227       0.467  32.044 -21.987  1.00 32.82           O  
ATOM   3433  CG  LYS A 227       1.821  29.346 -23.516  1.00 32.82           C  
ATOM   3434  HG2 LYS A 227       1.042  29.367 -22.754  1.00 32.82           H  
ATOM   3435  HG3 LYS A 227       1.401  29.686 -24.463  1.00 32.82           H  
ATOM   3436  CD  LYS A 227       2.342  27.908 -23.683  1.00 32.82           C  
ATOM   3437  HD2 LYS A 227       3.087  27.904 -24.479  1.00 32.82           H  
ATOM   3438  HD3 LYS A 227       2.825  27.582 -22.762  1.00 32.82           H  
ATOM   3439  CE  LYS A 227       1.229  26.924 -24.062  1.00 32.82           C  
ATOM   3440  HE2 LYS A 227       1.677  26.063 -24.559  1.00 32.82           H  
ATOM   3441  HE3 LYS A 227       0.552  27.412 -24.764  1.00 32.82           H  
ATOM   3442  NZ  LYS A 227       0.479  26.463 -22.867  1.00 32.82           N  
ATOM   3443  HZ1 LYS A 227       1.057  26.007 -22.175  1.00 32.82           H  
ATOM   3444  HZ2 LYS A 227       0.076  27.228 -22.346  1.00 32.82           H  
ATOM   3445  HZ3 LYS A 227      -0.314  25.877 -23.085  1.00 32.82           H  
ATOM   3446  N   ARG A 228       2.282  32.535 -20.729  1.00 34.82           N  
ATOM   3447  H   ARG A 228       3.291  32.572 -20.735  1.00 34.82           H  
ATOM   3448  CA  ARG A 228       1.604  32.748 -19.430  1.00 34.82           C  
ATOM   3449  HA  ARG A 228       1.134  31.816 -19.116  1.00 34.82           H  
ATOM   3450  C   ARG A 228       0.447  33.746 -19.464  1.00 34.82           C  
ATOM   3451  CB  ARG A 228       2.608  33.186 -18.345  1.00 34.82           C  
ATOM   3452  HB2 ARG A 228       3.318  33.905 -18.753  1.00 34.82           H  
ATOM   3453  HB3 ARG A 228       2.059  33.678 -17.542  1.00 34.82           H  
ATOM   3454  O   ARG A 228      -0.600  33.452 -18.909  1.00 34.82           O  
ATOM   3455  CG  ARG A 228       3.348  31.992 -17.729  1.00 34.82           C  
ATOM   3456  HG2 ARG A 228       3.941  31.486 -18.492  1.00 34.82           H  
ATOM   3457  HG3 ARG A 228       2.608  31.294 -17.337  1.00 34.82           H  
ATOM   3458  CD  ARG A 228       4.260  32.444 -16.581  1.00 34.82           C  
ATOM   3459  HD2 ARG A 228       3.682  33.079 -15.910  1.00 34.82           H  
ATOM   3460  HD3 ARG A 228       5.085  33.028 -16.990  1.00 34.82           H  
ATOM   3461  NE  ARG A 228       4.765  31.286 -15.816  1.00 34.82           N  
ATOM   3462  HE  ARG A 228       4.157  30.480 -15.798  1.00 34.82           H  
ATOM   3463  NH1 ARG A 228       6.550  32.310 -14.788  1.00 34.82           N  
ATOM   3464 HH11 ARG A 228       6.245  33.188 -15.182  1.00 34.82           H  
ATOM   3465 HH12 ARG A 228       7.224  32.318 -14.036  1.00 34.82           H  
ATOM   3466  NH2 ARG A 228       6.017  30.215 -14.246  1.00 34.82           N  
ATOM   3467 HH21 ARG A 228       5.337  29.468 -14.228  1.00 34.82           H  
ATOM   3468 HH22 ARG A 228       6.711  30.256 -13.513  1.00 34.82           H  
ATOM   3469  CZ  ARG A 228       5.776  31.276 -14.963  1.00 34.82           C  
ATOM   3470  N   LYS A 229       0.589  34.882 -20.156  1.00 33.19           N  
ATOM   3471  H   LYS A 229       1.482  35.086 -20.581  1.00 33.19           H  
ATOM   3472  CA  LYS A 229      -0.407  35.957 -20.028  1.00 33.19           C  
ATOM   3473  HA  LYS A 229      -0.578  36.082 -18.959  1.00 33.19           H  
ATOM   3474  C   LYS A 229      -1.796  35.601 -20.580  1.00 33.19           C  
ATOM   3475  CB  LYS A 229       0.142  37.288 -20.569  1.00 33.19           C  
ATOM   3476  HB2 LYS A 229      -0.097  37.400 -21.627  1.00 33.19           H  
ATOM   3477  HB3 LYS A 229       1.221  37.340 -20.423  1.00 33.19           H  
ATOM   3478  O   LYS A 229      -2.799  36.072 -20.074  1.00 33.19           O  
ATOM   3479  CG  LYS A 229      -0.515  38.396 -19.743  1.00 33.19           C  
ATOM   3480  HG2 LYS A 229      -1.597  38.303 -19.833  1.00 33.19           H  
ATOM   3481  HG3 LYS A 229      -0.249  38.245 -18.697  1.00 33.19           H  
ATOM   3482  CD  LYS A 229      -0.139  39.823 -20.127  1.00 33.19           C  
ATOM   3483  HD2 LYS A 229       0.934  39.983 -20.021  1.00 33.19           H  
ATOM   3484  HD3 LYS A 229      -0.477  40.028 -21.143  1.00 33.19           H  
ATOM   3485  CE  LYS A 229      -0.926  40.653 -19.108  1.00 33.19           C  
ATOM   3486  HE2 LYS A 229      -0.524  40.468 -18.112  1.00 33.19           H  
ATOM   3487  HE3 LYS A 229      -1.951  40.281 -19.096  1.00 33.19           H  
ATOM   3488  NZ  LYS A 229      -0.943  42.095 -19.418  1.00 33.19           N  
ATOM   3489  HZ1 LYS A 229      -0.009  42.480 -19.411  1.00 33.19           H  
ATOM   3490  HZ2 LYS A 229      -1.512  42.549 -18.719  1.00 33.19           H  
ATOM   3491  HZ3 LYS A 229      -1.401  42.226 -20.309  1.00 33.19           H  
ATOM   3492  N   PHE A 230      -1.863  34.696 -21.559  1.00 32.02           N  
ATOM   3493  H   PHE A 230      -1.004  34.271 -21.878  1.00 32.02           H  
ATOM   3494  CA  PHE A 230      -3.137  34.155 -22.050  1.00 32.02           C  
ATOM   3495  HA  PHE A 230      -3.856  34.970 -22.138  1.00 32.02           H  
ATOM   3496  C   PHE A 230      -3.763  33.119 -21.096  1.00 32.02           C  
ATOM   3497  CB  PHE A 230      -2.899  33.555 -23.444  1.00 32.02           C  
ATOM   3498  HB2 PHE A 230      -2.190  32.732 -23.357  1.00 32.02           H  
ATOM   3499  HB3 PHE A 230      -2.446  34.316 -24.079  1.00 32.02           H  
ATOM   3500  O   PHE A 230      -4.944  32.814 -21.207  1.00 32.02           O  
ATOM   3501  CG  PHE A 230      -4.159  33.054 -24.127  1.00 32.02           C  
ATOM   3502  CD1 PHE A 230      -4.519  31.695 -24.046  1.00 32.02           C  
ATOM   3503  HD1 PHE A 230      -3.900  31.008 -23.489  1.00 32.02           H  
ATOM   3504  CD2 PHE A 230      -5.006  33.962 -24.790  1.00 32.02           C  
ATOM   3505  HD2 PHE A 230      -4.759  35.013 -24.811  1.00 32.02           H  
ATOM   3506  CE1 PHE A 230      -5.721  31.246 -24.623  1.00 32.02           C  
ATOM   3507  HE1 PHE A 230      -6.016  30.213 -24.516  1.00 32.02           H  
ATOM   3508  CE2 PHE A 230      -6.204  33.512 -25.373  1.00 32.02           C  
ATOM   3509  HE2 PHE A 230      -6.871  34.220 -25.843  1.00 32.02           H  
ATOM   3510  CZ  PHE A 230      -6.563  32.155 -25.288  1.00 32.02           C  
ATOM   3511  HZ  PHE A 230      -7.505  31.821 -25.698  1.00 32.02           H  
ATOM   3512  N   GLU A 231      -2.981  32.543 -20.183  1.00 34.48           N  
ATOM   3513  H   GLU A 231      -2.033  32.874 -20.070  1.00 34.48           H  
ATOM   3514  CA  GLU A 231      -3.473  31.629 -19.147  1.00 34.48           C  
ATOM   3515  HA  GLU A 231      -4.345  31.095 -19.525  1.00 34.48           H  
ATOM   3516  C   GLU A 231      -3.988  32.435 -17.932  1.00 34.48           C  
ATOM   3517  CB  GLU A 231      -2.378  30.567 -18.847  1.00 34.48           C  
ATOM   3518  HB2 GLU A 231      -2.681  29.966 -17.989  1.00 34.48           H  
ATOM   3519  HB3 GLU A 231      -1.443  31.068 -18.602  1.00 34.48           H  
ATOM   3520  O   GLU A 231      -4.999  32.052 -17.352  1.00 34.48           O  
ATOM   3521  CG  GLU A 231      -2.168  29.623 -20.065  1.00 34.48           C  
ATOM   3522  HG2 GLU A 231      -2.190  30.214 -20.981  1.00 34.48           H  
ATOM   3523  HG3 GLU A 231      -3.022  28.947 -20.115  1.00 34.48           H  
ATOM   3524  CD  GLU A 231      -0.865  28.786 -20.126  1.00 34.48           C  
ATOM   3525  OE1 GLU A 231      -0.804  27.864 -20.989  1.00 34.48           O  
ATOM   3526  OE2 GLU A 231       0.145  29.096 -19.456  1.00 34.48           O  
ATOM   3527  N   GLU A 232      -3.380  33.594 -17.641  1.00 32.90           N  
ATOM   3528  H   GLU A 232      -2.527  33.808 -18.139  1.00 32.90           H  
ATOM   3529  CA  GLU A 232      -3.813  34.586 -16.636  1.00 32.90           C  
ATOM   3530  HA  GLU A 232      -4.058  34.072 -15.706  1.00 32.90           H  
ATOM   3531  C   GLU A 232      -5.098  35.335 -17.064  1.00 32.90           C  
ATOM   3532  CB  GLU A 232      -2.638  35.552 -16.350  1.00 32.90           C  
ATOM   3533  HB2 GLU A 232      -2.296  35.952 -17.305  1.00 32.90           H  
ATOM   3534  HB3 GLU A 232      -2.989  36.384 -15.741  1.00 32.90           H  
ATOM   3535  O   GLU A 232      -6.123  35.193 -16.402  1.00 32.90           O  
ATOM   3536  CG  GLU A 232      -1.460  34.863 -15.614  1.00 32.90           C  
ATOM   3537  HG2 GLU A 232      -1.708  34.801 -14.555  1.00 32.90           H  
ATOM   3538  HG3 GLU A 232      -1.366  33.840 -15.978  1.00 32.90           H  
ATOM   3539  CD  GLU A 232      -0.071  35.526 -15.782  1.00 32.90           C  
ATOM   3540  OE1 GLU A 232       0.886  35.052 -15.122  1.00 32.90           O  
ATOM   3541  OE2 GLU A 232       0.117  36.400 -16.666  1.00 32.90           O  
ATOM   3542  N   ASP A 233      -5.111  36.019 -18.222  1.00 33.08           N  
ATOM   3543  H   ASP A 233      -4.239  36.131 -18.720  1.00 33.08           H  
ATOM   3544  CA  ASP A 233      -6.275  36.797 -18.714  1.00 33.08           C  
ATOM   3545  HA  ASP A 233      -6.481  37.601 -18.008  1.00 33.08           H  
ATOM   3546  C   ASP A 233      -7.571  35.937 -18.844  1.00 33.08           C  
ATOM   3547  CB  ASP A 233      -5.955  37.421 -20.102  1.00 33.08           C  
ATOM   3548  HB2 ASP A 233      -6.871  37.880 -20.475  1.00 33.08           H  
ATOM   3549  HB3 ASP A 233      -5.715  36.606 -20.784  1.00 33.08           H  
ATOM   3550  O   ASP A 233      -8.696  36.448 -18.829  1.00 33.08           O  
ATOM   3551  CG  ASP A 233      -4.841  38.494 -20.220  1.00 33.08           C  
ATOM   3552  OD1 ASP A 233      -4.462  39.161 -19.231  1.00 33.08           O  
ATOM   3553  OD2 ASP A 233      -4.370  38.702 -21.369  1.00 33.08           O  
ATOM   3554  N   VAL A 234      -7.426  34.610 -18.987  1.00 34.36           N  
ATOM   3555  H   VAL A 234      -6.480  34.262 -18.927  1.00 34.36           H  
ATOM   3556  CA  VAL A 234      -8.526  33.629 -19.092  1.00 34.36           C  
ATOM   3557  HA  VAL A 234      -9.380  34.118 -19.561  1.00 34.36           H  
ATOM   3558  C   VAL A 234      -9.028  33.136 -17.729  1.00 34.36           C  
ATOM   3559  CB  VAL A 234      -8.090  32.457 -20.004  1.00 34.36           C  
ATOM   3560  HB  VAL A 234      -7.089  32.140 -19.710  1.00 34.36           H  
ATOM   3561  O   VAL A 234     -10.160  32.656 -17.662  1.00 34.36           O  
ATOM   3562  CG1 VAL A 234      -8.992  31.210 -19.974  1.00 34.36           C  
ATOM   3563 HG11 VAL A 234      -8.647  30.489 -20.716  1.00 34.36           H  
ATOM   3564 HG12 VAL A 234      -8.935  30.748 -18.988  1.00 34.36           H  
ATOM   3565 HG13 VAL A 234     -10.021  31.499 -20.184  1.00 34.36           H  
ATOM   3566  CG2 VAL A 234      -8.056  32.926 -21.467  1.00 34.36           C  
ATOM   3567 HG21 VAL A 234      -7.647  32.140 -22.102  1.00 34.36           H  
ATOM   3568 HG22 VAL A 234      -7.410  33.800 -21.557  1.00 34.36           H  
ATOM   3569 HG23 VAL A 234      -9.058  33.195 -21.800  1.00 34.36           H  
ATOM   3570  N   LEU A 235      -8.233  33.233 -16.659  1.00 31.58           N  
ATOM   3571  H   LEU A 235      -7.355  33.722 -16.752  1.00 31.58           H  
ATOM   3572  CA  LEU A 235      -8.659  32.893 -15.297  1.00 31.58           C  
ATOM   3573  HA  LEU A 235      -9.342  32.044 -15.336  1.00 31.58           H  
ATOM   3574  C   LEU A 235      -9.466  34.036 -14.675  1.00 31.58           C  
ATOM   3575  CB  LEU A 235      -7.438  32.506 -14.443  1.00 31.58           C  
ATOM   3576  HB2 LEU A 235      -6.641  33.228 -14.623  1.00 31.58           H  
ATOM   3577  HB3 LEU A 235      -7.703  32.574 -13.388  1.00 31.58           H  
ATOM   3578  O   LEU A 235     -10.586  33.793 -14.231  1.00 31.58           O  
ATOM   3579  CG  LEU A 235      -6.923  31.083 -14.729  1.00 31.58           C  
ATOM   3580  HG  LEU A 235      -6.860  30.924 -15.806  1.00 31.58           H  
ATOM   3581  CD1 LEU A 235      -5.532  30.884 -14.128  1.00 31.58           C  
ATOM   3582 HD11 LEU A 235      -5.168  29.879 -14.341  1.00 31.58           H  
ATOM   3583 HD12 LEU A 235      -5.567  31.045 -13.050  1.00 31.58           H  
ATOM   3584 HD13 LEU A 235      -4.847  31.608 -14.569  1.00 31.58           H  
ATOM   3585  CD2 LEU A 235      -7.843  30.007 -14.137  1.00 31.58           C  
ATOM   3586 HD21 LEU A 235      -7.930  30.156 -13.061  1.00 31.58           H  
ATOM   3587 HD22 LEU A 235      -7.427  29.018 -14.330  1.00 31.58           H  
ATOM   3588 HD23 LEU A 235      -8.836  30.073 -14.581  1.00 31.58           H  
ATOM   3589  N   ASP A 236      -8.974  35.273 -14.763  1.00 30.09           N  
ATOM   3590  H   ASP A 236      -8.004  35.389 -15.021  1.00 30.09           H  
ATOM   3591  CA  ASP A 236      -9.670  36.464 -14.250  1.00 30.09           C  
ATOM   3592  HA  ASP A 236      -9.790  36.373 -13.170  1.00 30.09           H  
ATOM   3593  C   ASP A 236     -11.075  36.610 -14.877  1.00 30.09           C  
ATOM   3594  CB  ASP A 236      -8.822  37.720 -14.544  1.00 30.09           C  
ATOM   3595  HB2 ASP A 236      -8.647  37.779 -15.618  1.00 30.09           H  
ATOM   3596  HB3 ASP A 236      -9.404  38.595 -14.256  1.00 30.09           H  
ATOM   3597  O   ASP A 236     -12.058  36.902 -14.199  1.00 30.09           O  
ATOM   3598  CG  ASP A 236      -7.465  37.795 -13.820  1.00 30.09           C  
ATOM   3599  OD1 ASP A 236      -7.105  36.838 -13.100  1.00 30.09           O  
ATOM   3600  OD2 ASP A 236      -6.777  38.823 -14.024  1.00 30.09           O  
ATOM   3601  N   SER A 237     -11.203  36.291 -16.173  1.00 31.13           N  
ATOM   3602  H   SER A 237     -10.353  36.059 -16.666  1.00 31.13           H  
ATOM   3603  CA  SER A 237     -12.481  36.306 -16.908  1.00 31.13           C  
ATOM   3604  HA  SER A 237     -12.949  37.280 -16.759  1.00 31.13           H  
ATOM   3605  C   SER A 237     -13.501  35.238 -16.457  1.00 31.13           C  
ATOM   3606  CB  SER A 237     -12.220  36.119 -18.409  1.00 31.13           C  
ATOM   3607  HB2 SER A 237     -11.748  35.151 -18.574  1.00 31.13           H  
ATOM   3608  HB3 SER A 237     -13.176  36.128 -18.932  1.00 31.13           H  
ATOM   3609  O   SER A 237     -14.658  35.274 -16.894  1.00 31.13           O  
ATOM   3610  OG  SER A 237     -11.404  37.137 -18.965  1.00 31.13           O  
ATOM   3611  HG  SER A 237     -10.485  36.977 -18.739  1.00 31.13           H  
ATOM   3612  N   LEU A 238     -13.094  34.255 -15.641  1.00 27.64           N  
ATOM   3613  H   LEU A 238     -12.159  34.312 -15.265  1.00 27.64           H  
ATOM   3614  CA  LEU A 238     -13.937  33.135 -15.198  1.00 27.64           C  
ATOM   3615  HA  LEU A 238     -14.823  33.091 -15.831  1.00 27.64           H  
ATOM   3616  C   LEU A 238     -14.488  33.291 -13.779  1.00 27.64           C  
ATOM   3617  CB  LEU A 238     -13.170  31.807 -15.346  1.00 27.64           C  
ATOM   3618  HB2 LEU A 238     -12.162  31.936 -14.951  1.00 27.64           H  
ATOM   3619  HB3 LEU A 238     -13.659  31.037 -14.750  1.00 27.64           H  
ATOM   3620  O   LEU A 238     -15.536  32.707 -13.502  1.00 27.64           O  
ATOM   3621  CG  LEU A 238     -13.104  31.332 -16.804  1.00 27.64           C  
ATOM   3622  HG  LEU A 238     -12.836  32.166 -17.452  1.00 27.64           H  
ATOM   3623  CD1 LEU A 238     -12.058  30.232 -16.981  1.00 27.64           C  
ATOM   3624 HD11 LEU A 238     -12.395  29.321 -16.487  1.00 27.64           H  
ATOM   3625 HD12 LEU A 238     -11.910  30.122 -18.055  1.00 27.64           H  
ATOM   3626 HD13 LEU A 238     -11.124  30.565 -16.529  1.00 27.64           H  
ATOM   3627  CD2 LEU A 238     -14.434  30.735 -17.283  1.00 27.64           C  
ATOM   3628 HD21 LEU A 238     -14.341  30.381 -18.309  1.00 27.64           H  
ATOM   3629 HD22 LEU A 238     -14.743  29.921 -16.628  1.00 27.64           H  
ATOM   3630 HD23 LEU A 238     -15.206  31.504 -17.263  1.00 27.64           H  
ATOM   3631  N   GLU A 239     -13.855  34.076 -12.904  1.00 31.73           N  
ATOM   3632  H   GLU A 239     -12.989  34.527 -13.163  1.00 31.73           H  
ATOM   3633  CA  GLU A 239     -14.395  34.301 -11.556  1.00 31.73           C  
ATOM   3634  HA  GLU A 239     -14.703  33.340 -11.147  1.00 31.73           H  
ATOM   3635  C   GLU A 239     -15.673  35.161 -11.602  1.00 31.73           C  
ATOM   3636  CB  GLU A 239     -13.319  34.858 -10.604  1.00 31.73           C  
ATOM   3637  HB2 GLU A 239     -13.796  35.050  -9.642  1.00 31.73           H  
ATOM   3638  HB3 GLU A 239     -12.927  35.798 -10.992  1.00 31.73           H  
ATOM   3639  O   GLU A 239     -16.687  34.779 -11.008  1.00 31.73           O  
ATOM   3640  CG  GLU A 239     -12.170  33.852 -10.394  1.00 31.73           C  
ATOM   3641  HG2 GLU A 239     -12.594  32.849 -10.351  1.00 31.73           H  
ATOM   3642  HG3 GLU A 239     -11.504  33.888 -11.257  1.00 31.73           H  
ATOM   3643  CD  GLU A 239     -11.363  34.100  -9.107  1.00 31.73           C  
ATOM   3644  OE1 GLU A 239     -11.036  33.092  -8.436  1.00 31.73           O  
ATOM   3645  OE2 GLU A 239     -11.097  35.279  -8.786  1.00 31.73           O  
ATOM   3646  N   GLU A 240     -15.692  36.241 -12.400  1.00 29.14           N  
ATOM   3647  H   GLU A 240     -14.828  36.512 -12.847  1.00 29.14           H  
ATOM   3648  CA  GLU A 240     -16.843  37.164 -12.501  1.00 29.14           C  
ATOM   3649  HA  GLU A 240     -17.121  37.470 -11.492  1.00 29.14           H  
ATOM   3650  C   GLU A 240     -18.119  36.551 -13.121  1.00 29.14           C  
ATOM   3651  CB  GLU A 240     -16.459  38.439 -13.285  1.00 29.14           C  
ATOM   3652  HB2 GLU A 240     -16.048  38.158 -14.255  1.00 29.14           H  
ATOM   3653  HB3 GLU A 240     -17.371  39.010 -13.460  1.00 29.14           H  
ATOM   3654  O   GLU A 240     -19.213  37.069 -12.903  1.00 29.14           O  
ATOM   3655  CG  GLU A 240     -15.471  39.360 -12.548  1.00 29.14           C  
ATOM   3656  HG2 GLU A 240     -14.473  38.923 -12.593  1.00 29.14           H  
ATOM   3657  HG3 GLU A 240     -15.766  39.413 -11.500  1.00 29.14           H  
ATOM   3658  CD  GLU A 240     -15.450  40.785 -13.140  1.00 29.14           C  
ATOM   3659  OE1 GLU A 240     -15.538  41.753 -12.346  1.00 29.14           O  
ATOM   3660  OE2 GLU A 240     -15.382  40.915 -14.385  1.00 29.14           O  
ATOM   3661  N   ASN A 241     -18.022  35.444 -13.871  1.00 28.13           N  
ATOM   3662  H   ASN A 241     -17.108  35.022 -13.951  1.00 28.13           H  
ATOM   3663  CA  ASN A 241     -19.148  34.862 -14.630  1.00 28.13           C  
ATOM   3664  HA  ASN A 241     -19.975  35.571 -14.611  1.00 28.13           H  
ATOM   3665  C   ASN A 241     -19.741  33.575 -14.017  1.00 28.13           C  
ATOM   3666  CB  ASN A 241     -18.745  34.708 -16.108  1.00 28.13           C  
ATOM   3667  HB2 ASN A 241     -19.487  34.104 -16.631  1.00 28.13           H  
ATOM   3668  HB3 ASN A 241     -17.780  34.207 -16.184  1.00 28.13           H  
ATOM   3669  O   ASN A 241     -20.520  32.875 -14.663  1.00 28.13           O  
ATOM   3670  CG  ASN A 241     -18.704  36.050 -16.814  1.00 28.13           C  
ATOM   3671  ND2 ASN A 241     -17.535  36.540 -17.158  1.00 28.13           N  
ATOM   3672 HD21 ASN A 241     -17.536  37.491 -17.498  1.00 28.13           H  
ATOM   3673 HD22 ASN A 241     -16.675  36.066 -16.920  1.00 28.13           H  
ATOM   3674  OD1 ASN A 241     -19.722  36.670 -17.070  1.00 28.13           O  
ATOM   3675  N   SER A 242     -19.403  33.246 -12.768  1.00 27.68           N  
ATOM   3676  H   SER A 242     -18.767  33.856 -12.275  1.00 27.68           H  
ATOM   3677  CA  SER A 242     -19.851  32.014 -12.089  1.00 27.68           C  
ATOM   3678  HA  SER A 242     -19.906  31.227 -12.841  1.00 27.68           H  
ATOM   3679  C   SER A 242     -21.266  32.085 -11.467  1.00 27.68           C  
ATOM   3680  CB  SER A 242     -18.781  31.573 -11.082  1.00 27.68           C  
ATOM   3681  HB2 SER A 242     -17.853  31.357 -11.613  1.00 27.68           H  
ATOM   3682  HB3 SER A 242     -19.112  30.664 -10.580  1.00 27.68           H  
ATOM   3683  O   SER A 242     -21.717  31.143 -10.810  1.00 27.68           O  
ATOM   3684  OG  SER A 242     -18.535  32.578 -10.116  1.00 27.68           O  
ATOM   3685  HG  SER A 242     -17.860  33.187 -10.425  1.00 27.68           H  
ATOM   3686  N   LEU A 243     -22.004  33.179 -11.692  1.00 24.30           N  
ATOM   3687  H   LEU A 243     -21.609  33.888 -12.293  1.00 24.30           H  
ATOM   3688  CA  LEU A 243     -23.325  33.432 -11.108  1.00 24.30           C  
ATOM   3689  HA  LEU A 243     -23.345  32.971 -10.120  1.00 24.30           H  
ATOM   3690  C   LEU A 243     -24.481  32.805 -11.910  1.00 24.30           C  
ATOM   3691  CB  LEU A 243     -23.509  34.950 -10.909  1.00 24.30           C  
ATOM   3692  HB2 LEU A 243     -23.091  35.468 -11.772  1.00 24.30           H  
ATOM   3693  HB3 LEU A 243     -24.572  35.188 -10.872  1.00 24.30           H  
ATOM   3694  O   LEU A 243     -24.922  33.332 -12.923  1.00 24.30           O  
ATOM   3695  CG  LEU A 243     -22.846  35.462  -9.617  1.00 24.30           C  
ATOM   3696  HG  LEU A 243     -21.881  34.973  -9.479  1.00 24.30           H  
ATOM   3697  CD1 LEU A 243     -22.610  36.968  -9.694  1.00 24.30           C  
ATOM   3698 HD11 LEU A 243     -21.940  37.187 -10.526  1.00 24.30           H  
ATOM   3699 HD12 LEU A 243     -22.137  37.316  -8.776  1.00 24.30           H  
ATOM   3700 HD13 LEU A 243     -23.554  37.492  -9.844  1.00 24.30           H  
ATOM   3701  CD2 LEU A 243     -23.729  35.188  -8.394  1.00 24.30           C  
ATOM   3702 HD21 LEU A 243     -23.225  35.546  -7.496  1.00 24.30           H  
ATOM   3703 HD22 LEU A 243     -24.686  35.700  -8.494  1.00 24.30           H  
ATOM   3704 HD23 LEU A 243     -23.904  34.118  -8.284  1.00 24.30           H  
ATOM   3705  N   HIS A 244     -25.034  31.729 -11.346  1.00 28.82           N  
ATOM   3706  H   HIS A 244     -24.519  31.351 -10.564  1.00 28.82           H  
ATOM   3707  CA  HIS A 244     -26.396  31.216 -11.558  1.00 28.82           C  
ATOM   3708  HA  HIS A 244     -26.445  30.258 -11.040  1.00 28.82           H  
ATOM   3709  C   HIS A 244     -26.869  30.942 -13.001  1.00 28.82           C  
ATOM   3710  CB  HIS A 244     -27.408  32.142 -10.856  1.00 28.82           C  
ATOM   3711  HB2 HIS A 244     -27.415  33.104 -11.367  1.00 28.82           H  
ATOM   3712  HB3 HIS A 244     -28.405  31.713 -10.956  1.00 28.82           H  
ATOM   3713  O   HIS A 244     -27.552  31.761 -13.599  1.00 28.82           O  
ATOM   3714  CG  HIS A 244     -27.153  32.387  -9.395  1.00 28.82           C  
ATOM   3715  CD2 HIS A 244     -26.979  33.610  -8.806  1.00 28.82           C  
ATOM   3716  HD2 HIS A 244     -26.979  34.564  -9.313  1.00 28.82           H  
ATOM   3717  ND1 HIS A 244     -27.095  31.441  -8.396  1.00 28.82           N  
ATOM   3718  HD1 HIS A 244     -27.193  30.442  -8.508  1.00 28.82           H  
ATOM   3719  CE1 HIS A 244     -26.884  32.081  -7.234  1.00 28.82           C  
ATOM   3720  HE1 HIS A 244     -26.783  31.607  -6.269  1.00 28.82           H  
ATOM   3721  NE2 HIS A 244     -26.815  33.404  -7.434  1.00 28.82           N  
ATOM   3722  N   HIS A 245     -26.758  29.683 -13.435  1.00 32.41           N  
ATOM   3723  H   HIS A 245     -25.992  29.133 -13.071  1.00 32.41           H  
ATOM   3724  CA  HIS A 245     -27.937  28.925 -13.888  1.00 32.41           C  
ATOM   3725  HA  HIS A 245     -28.775  29.196 -13.246  1.00 32.41           H  
ATOM   3726  C   HIS A 245     -27.700  27.415 -13.714  1.00 32.41           C  
ATOM   3727  CB  HIS A 245     -28.350  29.269 -15.337  1.00 32.41           C  
ATOM   3728  HB2 HIS A 245     -27.487  29.643 -15.889  1.00 32.41           H  
ATOM   3729  HB3 HIS A 245     -28.691  28.365 -15.841  1.00 32.41           H  
ATOM   3730  O   HIS A 245     -26.826  26.828 -14.347  1.00 32.41           O  
ATOM   3731  CG  HIS A 245     -29.479  30.277 -15.411  1.00 32.41           C  
ATOM   3732  CD2 HIS A 245     -29.394  31.583 -15.819  1.00 32.41           C  
ATOM   3733  HD2 HIS A 245     -28.494  32.087 -16.140  1.00 32.41           H  
ATOM   3734  ND1 HIS A 245     -30.793  30.058 -15.053  1.00 32.41           N  
ATOM   3735  HD1 HIS A 245     -31.210  29.163 -14.837  1.00 32.41           H  
ATOM   3736  CE1 HIS A 245     -31.470  31.206 -15.228  1.00 32.41           C  
ATOM   3737  HE1 HIS A 245     -32.532  31.332 -15.072  1.00 32.41           H  
ATOM   3738  NE2 HIS A 245     -30.661  32.166 -15.693  1.00 32.41           N  
ATOM   3739  N   GLN A 246     -28.496  26.763 -12.858  1.00 33.94           N  
ATOM   3740  H   GLN A 246     -29.223  27.281 -12.384  1.00 33.94           H  
ATOM   3741  CA  GLN A 246     -28.621  25.304 -12.883  1.00 33.94           C  
ATOM   3742  HA  GLN A 246     -27.652  24.849 -13.089  1.00 33.94           H  
ATOM   3743  C   GLN A 246     -29.576  24.934 -14.021  1.00 33.94           C  
ATOM   3744  CB  GLN A 246     -29.136  24.755 -11.539  1.00 33.94           C  
ATOM   3745  HB2 GLN A 246     -29.463  23.727 -11.692  1.00 33.94           H  
ATOM   3746  HB3 GLN A 246     -29.997  25.339 -11.213  1.00 33.94           H  
ATOM   3747  O   GLN A 246     -30.779  25.183 -13.907  1.00 33.94           O  
ATOM   3748  CG  GLN A 246     -28.066  24.751 -10.436  1.00 33.94           C  
ATOM   3749  HG2 GLN A 246     -27.203  24.182 -10.783  1.00 33.94           H  
ATOM   3750  HG3 GLN A 246     -27.744  25.773 -10.237  1.00 33.94           H  
ATOM   3751  CD  GLN A 246     -28.558  24.133  -9.125  1.00 33.94           C  
ATOM   3752  NE2 GLN A 246     -27.674  23.855  -8.192  1.00 33.94           N  
ATOM   3753 HE21 GLN A 246     -26.694  24.059  -8.324  1.00 33.94           H  
ATOM   3754 HE22 GLN A 246     -28.046  23.479  -7.331  1.00 33.94           H  
ATOM   3755  OE1 GLN A 246     -29.731  23.892  -8.897  1.00 33.94           O  
ATOM   3756  N   LEU A 247     -29.035  24.348 -15.094  1.00 36.39           N  
ATOM   3757  H   LEU A 247     -28.030  24.258 -15.142  1.00 36.39           H  
ATOM   3758  CA  LEU A 247     -29.834  23.737 -16.159  1.00 36.39           C  
ATOM   3759  HA  LEU A 247     -30.428  24.506 -16.653  1.00 36.39           H  
ATOM   3760  C   LEU A 247     -30.796  22.714 -15.546  1.00 36.39           C  
ATOM   3761  CB  LEU A 247     -28.919  23.046 -17.190  1.00 36.39           C  
ATOM   3762  HB2 LEU A 247     -29.534  22.396 -17.812  1.00 36.39           H  
ATOM   3763  HB3 LEU A 247     -28.210  22.416 -16.653  1.00 36.39           H  
ATOM   3764  O   LEU A 247     -30.377  21.826 -14.795  1.00 36.39           O  
ATOM   3765  CG  LEU A 247     -28.157  24.003 -18.123  1.00 36.39           C  
ATOM   3766  HG  LEU A 247     -27.727  24.818 -17.542  1.00 36.39           H  
ATOM   3767  CD1 LEU A 247     -27.019  23.253 -18.821  1.00 36.39           C  
ATOM   3768 HD11 LEU A 247     -26.322  22.868 -18.077  1.00 36.39           H  
ATOM   3769 HD12 LEU A 247     -27.422  22.427 -19.407  1.00 36.39           H  
ATOM   3770 HD13 LEU A 247     -26.485  23.937 -19.480  1.00 36.39           H  
ATOM   3771  CD2 LEU A 247     -29.073  24.576 -19.206  1.00 36.39           C  
ATOM   3772 HD21 LEU A 247     -29.472  23.777 -19.831  1.00 36.39           H  
ATOM   3773 HD22 LEU A 247     -29.906  25.111 -18.752  1.00 36.39           H  
ATOM   3774 HD23 LEU A 247     -28.517  25.279 -19.826  1.00 36.39           H  
ATOM   3775  N   GLN A 248     -32.080  22.836 -15.864  1.00 36.23           N  
ATOM   3776  H   GLN A 248     -32.344  23.554 -16.524  1.00 36.23           H  
ATOM   3777  CA  GLN A 248     -33.086  21.871 -15.437  1.00 36.23           C  
ATOM   3778  HA  GLN A 248     -32.953  21.719 -14.366  1.00 36.23           H  
ATOM   3779  C   GLN A 248     -32.853  20.521 -16.141  1.00 36.23           C  
ATOM   3780  CB  GLN A 248     -34.501  22.429 -15.677  1.00 36.23           C  
ATOM   3781  HB2 GLN A 248     -35.236  21.678 -15.386  1.00 36.23           H  
ATOM   3782  HB3 GLN A 248     -34.633  22.630 -16.740  1.00 36.23           H  
ATOM   3783  O   GLN A 248     -32.294  20.493 -17.243  1.00 36.23           O  
ATOM   3784  CG  GLN A 248     -34.780  23.719 -14.886  1.00 36.23           C  
ATOM   3785  HG2 GLN A 248     -35.815  24.019 -15.051  1.00 36.23           H  
ATOM   3786  HG3 GLN A 248     -34.143  24.517 -15.267  1.00 36.23           H  
ATOM   3787  CD  GLN A 248     -34.556  23.555 -13.384  1.00 36.23           C  
ATOM   3788  NE2 GLN A 248     -33.726  24.373 -12.775  1.00 36.23           N  
ATOM   3789 HE21 GLN A 248     -33.550  24.187 -11.798  1.00 36.23           H  
ATOM   3790 HE22 GLN A 248     -33.130  24.975 -13.325  1.00 36.23           H  
ATOM   3791  OE1 GLN A 248     -35.079  22.663 -12.733  1.00 36.23           O  
ATOM   3792  N   PRO A 249     -33.272  19.382 -15.550  1.00 37.35           N  
ATOM   3793  CA  PRO A 249     -33.073  18.057 -16.153  1.00 37.35           C  
ATOM   3794  HA  PRO A 249     -32.008  17.825 -16.158  1.00 37.35           H  
ATOM   3795  C   PRO A 249     -33.603  17.975 -17.594  1.00 37.35           C  
ATOM   3796  CB  PRO A 249     -33.811  17.082 -15.227  1.00 37.35           C  
ATOM   3797  HB2 PRO A 249     -34.837  16.941 -15.569  1.00 37.35           H  
ATOM   3798  HB3 PRO A 249     -33.299  16.122 -15.167  1.00 37.35           H  
ATOM   3799  O   PRO A 249     -32.976  17.383 -18.468  1.00 37.35           O  
ATOM   3800  CG  PRO A 249     -33.831  17.803 -13.879  1.00 37.35           C  
ATOM   3801  HG2 PRO A 249     -32.879  17.656 -13.368  1.00 37.35           H  
ATOM   3802  HG3 PRO A 249     -34.662  17.473 -13.255  1.00 37.35           H  
ATOM   3803  CD  PRO A 249     -33.972  19.267 -14.279  1.00 37.35           C  
ATOM   3804  HD2 PRO A 249     -35.025  19.509 -14.423  1.00 37.35           H  
ATOM   3805  HD3 PRO A 249     -33.540  19.904 -13.507  1.00 37.35           H  
ATOM   3806  N   ASP A 250     -34.720  18.649 -17.842  1.00 41.81           N  
ATOM   3807  H   ASP A 250     -35.256  18.947 -17.039  1.00 41.81           H  
ATOM   3808  CA  ASP A 250     -35.419  18.811 -19.112  1.00 41.81           C  
ATOM   3809  HA  ASP A 250     -35.739  17.835 -19.477  1.00 41.81           H  
ATOM   3810  C   ASP A 250     -34.540  19.484 -20.187  1.00 41.81           C  
ATOM   3811  CB  ASP A 250     -36.661  19.696 -18.852  1.00 41.81           C  
ATOM   3812  HB2 ASP A 250     -37.243  19.731 -19.774  1.00 41.81           H  
ATOM   3813  HB3 ASP A 250     -36.323  20.711 -18.647  1.00 41.81           H  
ATOM   3814  O   ASP A 250     -34.548  19.092 -21.355  1.00 41.81           O  
ATOM   3815  CG  ASP A 250     -37.592  19.283 -17.691  1.00 41.81           C  
ATOM   3816  OD1 ASP A 250     -37.101  18.772 -16.654  1.00 41.81           O  
ATOM   3817  OD2 ASP A 250     -38.806  19.531 -17.837  1.00 41.81           O  
ATOM   3818  N   GLU A 251     -33.756  20.491 -19.796  1.00 41.54           N  
ATOM   3819  H   GLU A 251     -33.736  20.715 -18.811  1.00 41.54           H  
ATOM   3820  CA  GLU A 251     -32.847  21.238 -20.674  1.00 41.54           C  
ATOM   3821  HA  GLU A 251     -33.346  21.445 -21.621  1.00 41.54           H  
ATOM   3822  C   GLU A 251     -31.588  20.421 -20.977  1.00 41.54           C  
ATOM   3823  CB  GLU A 251     -32.460  22.575 -20.023  1.00 41.54           C  
ATOM   3824  HB2 GLU A 251     -31.918  22.377 -19.099  1.00 41.54           H  
ATOM   3825  HB3 GLU A 251     -31.793  23.110 -20.699  1.00 41.54           H  
ATOM   3826  O   GLU A 251     -31.135  20.375 -22.122  1.00 41.54           O  
ATOM   3827  CG  GLU A 251     -33.672  23.467 -19.722  1.00 41.54           C  
ATOM   3828  HG2 GLU A 251     -34.180  23.695 -20.660  1.00 41.54           H  
ATOM   3829  HG3 GLU A 251     -34.376  22.935 -19.081  1.00 41.54           H  
ATOM   3830  CD  GLU A 251     -33.242  24.757 -19.017  1.00 41.54           C  
ATOM   3831  OE1 GLU A 251     -33.487  25.836 -19.595  1.00 41.54           O  
ATOM   3832  OE2 GLU A 251     -32.671  24.644 -17.906  1.00 41.54           O  
ATOM   3833  N   ILE A 252     -31.075  19.711 -19.966  1.00 40.48           N  
ATOM   3834  H   ILE A 252     -31.519  19.805 -19.064  1.00 40.48           H  
ATOM   3835  CA  ILE A 252     -29.979  18.745 -20.109  1.00 40.48           C  
ATOM   3836  HA  ILE A 252     -29.121  19.258 -20.543  1.00 40.48           H  
ATOM   3837  C   ILE A 252     -30.386  17.640 -21.099  1.00 40.48           C  
ATOM   3838  CB  ILE A 252     -29.566  18.195 -18.719  1.00 40.48           C  
ATOM   3839  HB  ILE A 252     -30.447  17.776 -18.233  1.00 40.48           H  
ATOM   3840  O   ILE A 252     -29.622  17.332 -22.014  1.00 40.48           O  
ATOM   3841  CG1 ILE A 252     -29.018  19.335 -17.828  1.00 40.48           C  
ATOM   3842 HG12 ILE A 252     -28.101  19.731 -18.265  1.00 40.48           H  
ATOM   3843 HG13 ILE A 252     -29.749  20.144 -17.799  1.00 40.48           H  
ATOM   3844  CG2 ILE A 252     -28.524  17.070 -18.853  1.00 40.48           C  
ATOM   3845 HG21 ILE A 252     -28.231  16.695 -17.873  1.00 40.48           H  
ATOM   3846 HG22 ILE A 252     -28.958  16.228 -19.393  1.00 40.48           H  
ATOM   3847 HG23 ILE A 252     -27.644  17.431 -19.387  1.00 40.48           H  
ATOM   3848  CD1 ILE A 252     -28.748  18.941 -16.370  1.00 40.48           C  
ATOM   3849 HD11 ILE A 252     -27.907  18.251 -16.306  1.00 40.48           H  
ATOM   3850 HD12 ILE A 252     -29.637  18.481 -15.940  1.00 40.48           H  
ATOM   3851 HD13 ILE A 252     -28.503  19.836 -15.798  1.00 40.48           H  
ATOM   3852  N   GLN A 253     -31.604  17.098 -20.990  1.00 42.88           N  
ATOM   3853  H   GLN A 253     -32.182  17.356 -20.202  1.00 42.88           H  
ATOM   3854  CA  GLN A 253     -32.109  16.095 -21.930  1.00 42.88           C  
ATOM   3855  HA  GLN A 253     -31.363  15.303 -21.989  1.00 42.88           H  
ATOM   3856  C   GLN A 253     -32.269  16.666 -23.349  1.00 42.88           C  
ATOM   3857  CB  GLN A 253     -33.412  15.474 -21.397  1.00 42.88           C  
ATOM   3858  HB2 GLN A 253     -34.204  16.223 -21.419  1.00 42.88           H  
ATOM   3859  HB3 GLN A 253     -33.264  15.168 -20.361  1.00 42.88           H  
ATOM   3860  O   GLN A 253     -31.765  16.059 -24.290  1.00 42.88           O  
ATOM   3861  CG  GLN A 253     -33.858  14.246 -22.213  1.00 42.88           C  
ATOM   3862  HG2 GLN A 253     -34.805  13.882 -21.815  1.00 42.88           H  
ATOM   3863  HG3 GLN A 253     -34.028  14.537 -23.249  1.00 42.88           H  
ATOM   3864  CD  GLN A 253     -32.851  13.098 -22.161  1.00 42.88           C  
ATOM   3865  NE2 GLN A 253     -32.356  12.612 -23.275  1.00 42.88           N  
ATOM   3866 HE21 GLN A 253     -32.638  12.952 -24.183  1.00 42.88           H  
ATOM   3867 HE22 GLN A 253     -31.651  11.893 -23.195  1.00 42.88           H  
ATOM   3868  OE1 GLN A 253     -32.477  12.612 -21.105  1.00 42.88           O  
ATOM   3869  N   ARG A 254     -32.858  17.863 -23.522  1.00 45.06           N  
ATOM   3870  H   ARG A 254     -33.261  18.313 -22.713  1.00 45.06           H  
ATOM   3871  CA  ARG A 254     -32.961  18.528 -24.844  1.00 45.06           C  
ATOM   3872  HA  ARG A 254     -33.520  17.877 -25.517  1.00 45.06           H  
ATOM   3873  C   ARG A 254     -31.593  18.737 -25.507  1.00 45.06           C  
ATOM   3874  CB  ARG A 254     -33.681  19.883 -24.719  1.00 45.06           C  
ATOM   3875  HB2 ARG A 254     -33.477  20.466 -25.617  1.00 45.06           H  
ATOM   3876  HB3 ARG A 254     -33.267  20.427 -23.870  1.00 45.06           H  
ATOM   3877  O   ARG A 254     -31.465  18.545 -26.718  1.00 45.06           O  
ATOM   3878  CG  ARG A 254     -35.209  19.784 -24.570  1.00 45.06           C  
ATOM   3879  HG2 ARG A 254     -35.461  19.177 -23.701  1.00 45.06           H  
ATOM   3880  HG3 ARG A 254     -35.630  19.316 -25.459  1.00 45.06           H  
ATOM   3881  CD  ARG A 254     -35.792  21.199 -24.406  1.00 45.06           C  
ATOM   3882  HD2 ARG A 254     -35.571  21.774 -25.305  1.00 45.06           H  
ATOM   3883  HD3 ARG A 254     -35.301  21.676 -23.558  1.00 45.06           H  
ATOM   3884  NE  ARG A 254     -37.251  21.196 -24.166  1.00 45.06           N  
ATOM   3885  HE  ARG A 254     -37.672  20.297 -23.978  1.00 45.06           H  
ATOM   3886  NH1 ARG A 254     -37.581  23.482 -24.178  1.00 45.06           N  
ATOM   3887 HH11 ARG A 254     -38.185  24.272 -24.000  1.00 45.06           H  
ATOM   3888 HH12 ARG A 254     -36.592  23.637 -24.309  1.00 45.06           H  
ATOM   3889  NH2 ARG A 254     -39.286  22.144 -23.722  1.00 45.06           N  
ATOM   3890 HH21 ARG A 254     -39.828  22.977 -23.540  1.00 45.06           H  
ATOM   3891 HH22 ARG A 254     -39.663  21.244 -23.462  1.00 45.06           H  
ATOM   3892  CZ  ARG A 254     -38.026  22.265 -24.030  1.00 45.06           C  
ATOM   3893  N   VAL A 255     -30.567  19.110 -24.738  1.00 43.06           N  
ATOM   3894  H   VAL A 255     -30.753  19.298 -23.763  1.00 43.06           H  
ATOM   3895  CA  VAL A 255     -29.177  19.207 -25.220  1.00 43.06           C  
ATOM   3896  HA  VAL A 255     -29.138  19.885 -26.072  1.00 43.06           H  
ATOM   3897  C   VAL A 255     -28.664  17.853 -25.708  1.00 43.06           C  
ATOM   3898  CB  VAL A 255     -28.266  19.763 -24.106  1.00 43.06           C  
ATOM   3899  HB  VAL A 255     -28.569  19.345 -23.146  1.00 43.06           H  
ATOM   3900  O   VAL A 255     -28.078  17.769 -26.787  1.00 43.06           O  
ATOM   3901  CG1 VAL A 255     -26.782  19.422 -24.302  1.00 43.06           C  
ATOM   3902 HG11 VAL A 255     -26.621  18.347 -24.220  1.00 43.06           H  
ATOM   3903 HG12 VAL A 255     -26.198  19.884 -23.506  1.00 43.06           H  
ATOM   3904 HG13 VAL A 255     -26.437  19.770 -25.276  1.00 43.06           H  
ATOM   3905  CG2 VAL A 255     -28.410  21.285 -24.027  1.00 43.06           C  
ATOM   3906 HG21 VAL A 255     -29.453  21.551 -23.852  1.00 43.06           H  
ATOM   3907 HG22 VAL A 255     -28.076  21.742 -24.959  1.00 43.06           H  
ATOM   3908 HG23 VAL A 255     -27.816  21.669 -23.198  1.00 43.06           H  
ATOM   3909  N   ILE A 256     -28.881  16.795 -24.930  1.00 42.29           N  
ATOM   3910  H   ILE A 256     -29.384  16.929 -24.065  1.00 42.29           H  
ATOM   3911  CA  ILE A 256     -28.384  15.449 -25.234  1.00 42.29           C  
ATOM   3912  HA  ILE A 256     -27.326  15.517 -25.487  1.00 42.29           H  
ATOM   3913  C   ILE A 256     -29.086  14.876 -26.469  1.00 42.29           C  
ATOM   3914  CB  ILE A 256     -28.515  14.568 -23.976  1.00 42.29           C  
ATOM   3915  HB  ILE A 256     -29.523  14.680 -23.577  1.00 42.29           H  
ATOM   3916  O   ILE A 256     -28.410  14.380 -27.368  1.00 42.29           O  
ATOM   3917  CG1 ILE A 256     -27.491  15.054 -22.920  1.00 42.29           C  
ATOM   3918 HG12 ILE A 256     -27.469  16.143 -22.887  1.00 42.29           H  
ATOM   3919 HG13 ILE A 256     -26.492  14.717 -23.196  1.00 42.29           H  
ATOM   3920  CG2 ILE A 256     -28.292  13.081 -24.298  1.00 42.29           C  
ATOM   3921 HG21 ILE A 256     -28.355  12.489 -23.386  1.00 42.29           H  
ATOM   3922 HG22 ILE A 256     -29.073  12.722 -24.968  1.00 42.29           H  
ATOM   3923 HG23 ILE A 256     -27.317  12.932 -24.763  1.00 42.29           H  
ATOM   3924  CD1 ILE A 256     -27.811  14.573 -21.503  1.00 42.29           C  
ATOM   3925 HD11 ILE A 256     -28.840  14.824 -21.248  1.00 42.29           H  
ATOM   3926 HD12 ILE A 256     -27.682  13.493 -21.440  1.00 42.29           H  
ATOM   3927 HD13 ILE A 256     -27.133  15.050 -20.796  1.00 42.29           H  
ATOM   3928  N   ASP A 257     -30.404  15.038 -26.577  1.00 45.83           N  
ATOM   3929  H   ASP A 257     -30.909  15.396 -25.778  1.00 45.83           H  
ATOM   3930  CA  ASP A 257     -31.181  14.656 -27.760  1.00 45.83           C  
ATOM   3931  HA  ASP A 257     -31.062  13.587 -27.936  1.00 45.83           H  
ATOM   3932  C   ASP A 257     -30.691  15.405 -29.013  1.00 45.83           C  
ATOM   3933  CB  ASP A 257     -32.674  14.946 -27.517  1.00 45.83           C  
ATOM   3934  HB2 ASP A 257     -32.796  16.009 -27.310  1.00 45.83           H  
ATOM   3935  HB3 ASP A 257     -33.220  14.722 -28.434  1.00 45.83           H  
ATOM   3936  O   ASP A 257     -30.569  14.819 -30.089  1.00 45.83           O  
ATOM   3937  CG  ASP A 257     -33.314  14.139 -26.378  1.00 45.83           C  
ATOM   3938  OD1 ASP A 257     -32.750  13.094 -25.977  1.00 45.83           O  
ATOM   3939  OD2 ASP A 257     -34.391  14.566 -25.910  1.00 45.83           O  
ATOM   3940  N   THR A 258     -30.322  16.684 -28.871  1.00 46.66           N  
ATOM   3941  H   THR A 258     -30.452  17.107 -27.963  1.00 46.66           H  
ATOM   3942  CA  THR A 258     -29.748  17.500 -29.958  1.00 46.66           C  
ATOM   3943  HA  THR A 258     -30.390  17.404 -30.833  1.00 46.66           H  
ATOM   3944  C   THR A 258     -28.348  17.021 -30.367  1.00 46.66           C  
ATOM   3945  CB  THR A 258     -29.716  18.987 -29.563  1.00 46.66           C  
ATOM   3946  HB  THR A 258     -29.069  19.127 -28.697  1.00 46.66           H  
ATOM   3947  O   THR A 258     -28.031  16.978 -31.557  1.00 46.66           O  
ATOM   3948  CG2 THR A 258     -29.230  19.898 -30.690  1.00 46.66           C  
ATOM   3949 HG21 THR A 258     -29.818  19.722 -31.591  1.00 46.66           H  
ATOM   3950 HG22 THR A 258     -28.178  19.710 -30.901  1.00 46.66           H  
ATOM   3951 HG23 THR A 258     -29.341  20.938 -30.383  1.00 46.66           H  
ATOM   3952  OG1 THR A 258     -31.014  19.433 -29.241  1.00 46.66           O  
ATOM   3953  HG1 THR A 258     -31.239  19.078 -28.379  1.00 46.66           H  
ATOM   3954  N   LEU A 259     -27.507  16.614 -29.409  1.00 42.36           N  
ATOM   3955  H   LEU A 259     -27.814  16.677 -28.450  1.00 42.36           H  
ATOM   3956  CA  LEU A 259     -26.182  16.043 -29.684  1.00 42.36           C  
ATOM   3957  HA  LEU A 259     -25.662  16.694 -30.388  1.00 42.36           H  
ATOM   3958  C   LEU A 259     -26.277  14.669 -30.364  1.00 42.36           C  
ATOM   3959  CB  LEU A 259     -25.373  15.962 -28.376  1.00 42.36           C  
ATOM   3960  HB2 LEU A 259     -24.521  15.298 -28.526  1.00 42.36           H  
ATOM   3961  HB3 LEU A 259     -26.003  15.516 -27.607  1.00 42.36           H  
ATOM   3962  O   LEU A 259     -25.534  14.411 -31.313  1.00 42.36           O  
ATOM   3963  CG  LEU A 259     -24.848  17.322 -27.882  1.00 42.36           C  
ATOM   3964  HG  LEU A 259     -25.652  18.058 -27.889  1.00 42.36           H  
ATOM   3965  CD1 LEU A 259     -24.328  17.188 -26.452  1.00 42.36           C  
ATOM   3966 HD11 LEU A 259     -25.138  16.857 -25.802  1.00 42.36           H  
ATOM   3967 HD12 LEU A 259     -23.509  16.470 -26.408  1.00 42.36           H  
ATOM   3968 HD13 LEU A 259     -23.984  18.162 -26.103  1.00 42.36           H  
ATOM   3969  CD2 LEU A 259     -23.695  17.841 -28.748  1.00 42.36           C  
ATOM   3970 HD21 LEU A 259     -23.326  18.780 -28.335  1.00 42.36           H  
ATOM   3971 HD22 LEU A 259     -24.046  18.030 -29.763  1.00 42.36           H  
ATOM   3972 HD23 LEU A 259     -22.886  17.111 -28.773  1.00 42.36           H  
ATOM   3973  N   ILE A 260     -27.215  13.818 -29.935  1.00 44.09           N  
ATOM   3974  H   ILE A 260     -27.772  14.088 -29.137  1.00 44.09           H  
ATOM   3975  CA  ILE A 260     -27.511  12.533 -30.584  1.00 44.09           C  
ATOM   3976  HA  ILE A 260     -26.587  11.962 -30.665  1.00 44.09           H  
ATOM   3977  C   ILE A 260     -28.001  12.780 -32.016  1.00 44.09           C  
ATOM   3978  CB  ILE A 260     -28.507  11.710 -29.731  1.00 44.09           C  
ATOM   3979  HB  ILE A 260     -29.360  12.343 -29.485  1.00 44.09           H  
ATOM   3980  O   ILE A 260     -27.421  12.235 -32.954  1.00 44.09           O  
ATOM   3981  CG1 ILE A 260     -27.821  11.259 -28.417  1.00 44.09           C  
ATOM   3982 HG12 ILE A 260     -27.300  12.103 -27.966  1.00 44.09           H  
ATOM   3983 HG13 ILE A 260     -27.074  10.498 -28.641  1.00 44.09           H  
ATOM   3984  CG2 ILE A 260     -29.023  10.480 -30.503  1.00 44.09           C  
ATOM   3985 HG21 ILE A 260     -29.583  10.784 -31.388  1.00 44.09           H  
ATOM   3986 HG22 ILE A 260     -28.193   9.847 -30.817  1.00 44.09           H  
ATOM   3987 HG23 ILE A 260     -29.707   9.897 -29.886  1.00 44.09           H  
ATOM   3988  CD1 ILE A 260     -28.790  10.712 -27.360  1.00 44.09           C  
ATOM   3989 HD11 ILE A 260     -29.221   9.765 -27.685  1.00 44.09           H  
ATOM   3990 HD12 ILE A 260     -28.249  10.545 -26.428  1.00 44.09           H  
ATOM   3991 HD13 ILE A 260     -29.587  11.433 -27.180  1.00 44.09           H  
ATOM   3992  N   ALA A 261     -28.974  13.675 -32.213  1.00 45.76           N  
ATOM   3993  H   ALA A 261     -29.426  14.084 -31.407  1.00 45.76           H  
ATOM   3994  CA  ALA A 261     -29.498  14.014 -33.536  1.00 45.76           C  
ATOM   3995  HA  ALA A 261     -29.888  13.103 -33.990  1.00 45.76           H  
ATOM   3996  C   ALA A 261     -28.422  14.578 -34.486  1.00 45.76           C  
ATOM   3997  CB  ALA A 261     -30.657  15.000 -33.358  1.00 45.76           C  
ATOM   3998  HB1 ALA A 261     -31.089  15.237 -34.330  1.00 45.76           H  
ATOM   3999  HB2 ALA A 261     -31.426  14.551 -32.728  1.00 45.76           H  
ATOM   4000  HB3 ALA A 261     -30.301  15.916 -32.887  1.00 45.76           H  
ATOM   4001  O   ALA A 261     -28.429  14.268 -35.678  1.00 45.76           O  
ATOM   4002  N   HIS A 262     -27.460  15.366 -33.991  1.00 43.84           N  
ATOM   4003  H   HIS A 262     -27.523  15.664 -33.028  1.00 43.84           H  
ATOM   4004  CA  HIS A 262     -26.329  15.820 -34.809  1.00 43.84           C  
ATOM   4005  HA  HIS A 262     -26.720  16.131 -35.777  1.00 43.84           H  
ATOM   4006  C   HIS A 262     -25.317  14.705 -35.120  1.00 43.84           C  
ATOM   4007  CB  HIS A 262     -25.661  17.041 -34.167  1.00 43.84           C  
ATOM   4008  HB2 HIS A 262     -25.573  16.889 -33.091  1.00 43.84           H  
ATOM   4009  HB3 HIS A 262     -24.655  17.143 -34.572  1.00 43.84           H  
ATOM   4010  O   HIS A 262     -24.812  14.656 -36.243  1.00 43.84           O  
ATOM   4011  CG  HIS A 262     -26.388  18.335 -34.447  1.00 43.84           C  
ATOM   4012  CD2 HIS A 262     -26.601  19.354 -33.557  1.00 43.84           C  
ATOM   4013  HD2 HIS A 262     -26.308  19.358 -32.517  1.00 43.84           H  
ATOM   4014  ND1 HIS A 262     -26.911  18.742 -35.659  1.00 43.84           N  
ATOM   4015  HD1 HIS A 262     -27.013  18.183 -36.494  1.00 43.84           H  
ATOM   4016  CE1 HIS A 262     -27.418  19.974 -35.497  1.00 43.84           C  
ATOM   4017  HE1 HIS A 262     -27.928  20.539 -36.263  1.00 43.84           H  
ATOM   4018  NE2 HIS A 262     -27.241  20.397 -34.238  1.00 43.84           N  
ATOM   4019  N   GLY A 263     -25.066  13.779 -34.189  1.00 40.36           N  
ATOM   4020  H   GLY A 263     -25.500  13.872 -33.282  1.00 40.36           H  
ATOM   4021  CA  GLY A 263     -24.269  12.575 -34.452  1.00 40.36           C  
ATOM   4022  HA2 GLY A 263     -24.174  12.011 -33.525  1.00 40.36           H  
ATOM   4023  HA3 GLY A 263     -23.276  12.862 -34.798  1.00 40.36           H  
ATOM   4024  C   GLY A 263     -24.911  11.659 -35.504  1.00 40.36           C  
ATOM   4025  O   GLY A 263     -24.230  11.173 -36.408  1.00 40.36           O  
ATOM   4026  N   GLU A 264     -26.234  11.489 -35.451  1.00 39.23           N  
ATOM   4027  H   GLU A 264     -26.728  11.857 -34.651  1.00 39.23           H  
ATOM   4028  CA  GLU A 264     -27.013  10.743 -36.447  1.00 39.23           C  
ATOM   4029  HA  GLU A 264     -26.527   9.784 -36.628  1.00 39.23           H  
ATOM   4030  C   GLU A 264     -27.080  11.464 -37.808  1.00 39.23           C  
ATOM   4031  CB  GLU A 264     -28.420  10.451 -35.900  1.00 39.23           C  
ATOM   4032  HB2 GLU A 264     -28.875  11.381 -35.557  1.00 39.23           H  
ATOM   4033  HB3 GLU A 264     -29.025  10.046 -36.711  1.00 39.23           H  
ATOM   4034  O   GLU A 264     -27.034  10.818 -38.854  1.00 39.23           O  
ATOM   4035  CG  GLU A 264     -28.390   9.422 -34.754  1.00 39.23           C  
ATOM   4036  HG2 GLU A 264     -27.873   8.532 -35.114  1.00 39.23           H  
ATOM   4037  HG3 GLU A 264     -27.813   9.820 -33.919  1.00 39.23           H  
ATOM   4038  CD  GLU A 264     -29.786   9.015 -34.252  1.00 39.23           C  
ATOM   4039  OE1 GLU A 264     -29.852   7.991 -33.534  1.00 39.23           O  
ATOM   4040  OE2 GLU A 264     -30.775   9.696 -34.609  1.00 39.23           O  
ATOM   4041  N   GLN A 265     -27.089  12.802 -37.840  1.00 38.82           N  
ATOM   4042  H   GLN A 265     -27.202  13.300 -36.969  1.00 38.82           H  
ATOM   4043  CA  GLN A 265     -26.951  13.561 -39.092  1.00 38.82           C  
ATOM   4044  HA  GLN A 265     -27.660  13.163 -39.817  1.00 38.82           H  
ATOM   4045  C   GLN A 265     -25.557  13.418 -39.724  1.00 38.82           C  
ATOM   4046  CB  GLN A 265     -27.275  15.042 -38.859  1.00 38.82           C  
ATOM   4047  HB2 GLN A 265     -26.882  15.626 -39.691  1.00 38.82           H  
ATOM   4048  HB3 GLN A 265     -26.786  15.380 -37.945  1.00 38.82           H  
ATOM   4049  O   GLN A 265     -25.448  13.372 -40.952  1.00 38.82           O  
ATOM   4050  CG  GLN A 265     -28.785  15.297 -38.774  1.00 38.82           C  
ATOM   4051  HG2 GLN A 265     -29.233  14.642 -38.027  1.00 38.82           H  
ATOM   4052  HG3 GLN A 265     -29.242  15.062 -39.735  1.00 38.82           H  
ATOM   4053  CD  GLN A 265     -29.121  16.744 -38.420  1.00 38.82           C  
ATOM   4054  NE2 GLN A 265     -30.383  17.051 -38.219  1.00 38.82           N  
ATOM   4055 HE21 GLN A 265     -30.567  17.991 -37.898  1.00 38.82           H  
ATOM   4056 HE22 GLN A 265     -31.076  16.317 -38.178  1.00 38.82           H  
ATOM   4057  OE1 GLN A 265     -28.278  17.628 -38.329  1.00 38.82           O  
ATOM   4058  N   GLU A 266     -24.487  13.307 -38.930  1.00 37.99           N  
ATOM   4059  H   GLU A 266     -24.608  13.401 -37.932  1.00 37.99           H  
ATOM   4060  CA  GLU A 266     -23.144  13.007 -39.453  1.00 37.99           C  
ATOM   4061  HA  GLU A 266     -22.978  13.656 -40.312  1.00 37.99           H  
ATOM   4062  C   GLU A 266     -23.048  11.562 -39.985  1.00 37.99           C  
ATOM   4063  CB  GLU A 266     -22.077  13.363 -38.399  1.00 37.99           C  
ATOM   4064  HB2 GLU A 266     -22.359  14.324 -37.969  1.00 37.99           H  
ATOM   4065  HB3 GLU A 266     -22.073  12.619 -37.602  1.00 37.99           H  
ATOM   4066  O   GLU A 266     -22.312  11.306 -40.938  1.00 37.99           O  
ATOM   4067  CG  GLU A 266     -20.659  13.496 -38.998  1.00 37.99           C  
ATOM   4068  HG2 GLU A 266     -20.254  12.498 -39.170  1.00 37.99           H  
ATOM   4069  HG3 GLU A 266     -20.740  13.993 -39.965  1.00 37.99           H  
ATOM   4070  CD  GLU A 266     -19.674  14.310 -38.132  1.00 37.99           C  
ATOM   4071  OE1 GLU A 266     -18.547  14.603 -38.605  1.00 37.99           O  
ATOM   4072  OE2 GLU A 266     -20.033  14.738 -37.019  1.00 37.99           O  
ATOM   4073  N   TYR A 267     -23.881  10.647 -39.475  1.00 30.35           N  
ATOM   4074  H   TYR A 267     -24.440  10.919 -38.679  1.00 30.35           H  
ATOM   4075  CA  TYR A 267     -24.055   9.279 -39.988  1.00 30.35           C  
ATOM   4076  HA  TYR A 267     -23.074   8.805 -40.014  1.00 30.35           H  
ATOM   4077  C   TYR A 267     -24.637   9.222 -41.419  1.00 30.35           C  
ATOM   4078  CB  TYR A 267     -24.947   8.503 -39.001  1.00 30.35           C  
ATOM   4079  HB2 TYR A 267     -25.988   8.581 -39.313  1.00 30.35           H  
ATOM   4080  HB3 TYR A 267     -24.872   8.959 -38.014  1.00 30.35           H  
ATOM   4081  O   TYR A 267     -24.473   8.221 -42.118  1.00 30.35           O  
ATOM   4082  CG  TYR A 267     -24.604   7.038 -38.848  1.00 30.35           C  
ATOM   4083  CD1 TYR A 267     -25.094   6.098 -39.774  1.00 30.35           C  
ATOM   4084  HD1 TYR A 267     -25.708   6.428 -40.600  1.00 30.35           H  
ATOM   4085  CD2 TYR A 267     -23.811   6.615 -37.763  1.00 30.35           C  
ATOM   4086  HD2 TYR A 267     -23.461   7.339 -37.043  1.00 30.35           H  
ATOM   4087  CE1 TYR A 267     -24.776   4.737 -39.628  1.00 30.35           C  
ATOM   4088  HE1 TYR A 267     -25.145   4.009 -40.336  1.00 30.35           H  
ATOM   4089  CE2 TYR A 267     -23.490   5.252 -37.611  1.00 30.35           C  
ATOM   4090  HE2 TYR A 267     -22.887   4.929 -36.775  1.00 30.35           H  
ATOM   4091  OH  TYR A 267     -23.644   3.003 -38.444  1.00 30.35           O  
ATOM   4092  HH  TYR A 267     -23.117   2.831 -37.660  1.00 30.35           H  
ATOM   4093  CZ  TYR A 267     -23.969   4.315 -38.553  1.00 30.35           C  
ATOM   4094  N   LEU A 268     -25.296  10.296 -41.875  1.00 32.84           N  
ATOM   4095  H   LEU A 268     -25.415  11.065 -41.231  1.00 32.84           H  
ATOM   4096  CA  LEU A 268     -25.912  10.421 -43.205  1.00 32.84           C  
ATOM   4097  HA  LEU A 268     -25.915   9.442 -43.686  1.00 32.84           H  
ATOM   4098  C   LEU A 268     -25.132  11.340 -44.170  1.00 32.84           C  
ATOM   4099  CB  LEU A 268     -27.375  10.881 -43.028  1.00 32.84           C  
ATOM   4100  HB2 LEU A 268     -27.373  11.793 -42.430  1.00 32.84           H  
ATOM   4101  HB3 LEU A 268     -27.793  11.128 -44.003  1.00 32.84           H  
ATOM   4102  O   LEU A 268     -25.580  11.567 -45.298  1.00 32.84           O  
ATOM   4103  CG  LEU A 268     -28.302   9.847 -42.359  1.00 32.84           C  
ATOM   4104  HG  LEU A 268     -27.871   9.514 -41.415  1.00 32.84           H  
ATOM   4105  CD1 LEU A 268     -29.659  10.490 -42.070  1.00 32.84           C  
ATOM   4106 HD11 LEU A 268     -30.307   9.769 -41.571  1.00 32.84           H  
ATOM   4107 HD12 LEU A 268     -29.519  11.338 -41.399  1.00 32.84           H  
ATOM   4108 HD13 LEU A 268     -30.127  10.828 -42.995  1.00 32.84           H  
ATOM   4109  CD2 LEU A 268     -28.544   8.627 -43.256  1.00 32.84           C  
ATOM   4110 HD21 LEU A 268     -27.613   8.075 -43.385  1.00 32.84           H  
ATOM   4111 HD22 LEU A 268     -28.923   8.943 -44.228  1.00 32.84           H  
ATOM   4112 HD23 LEU A 268     -29.267   7.964 -42.781  1.00 32.84           H  
ATOM   4113  N   ARG A 269     -23.979  11.892 -43.763  1.00 34.74           N  
ATOM   4114  H   ARG A 269     -23.621  11.630 -42.856  1.00 34.74           H  
ATOM   4115  CA  ARG A 269     -23.213  12.850 -44.582  1.00 34.74           C  
ATOM   4116  HA  ARG A 269     -23.941  13.474 -45.100  1.00 34.74           H  
ATOM   4117  C   ARG A 269     -22.328  12.173 -45.647  1.00 34.74           C  
ATOM   4118  CB  ARG A 269     -22.359  13.770 -43.693  1.00 34.74           C  
ATOM   4119  HB2 ARG A 269     -21.424  13.987 -44.209  1.00 34.74           H  
ATOM   4120  HB3 ARG A 269     -22.109  13.267 -42.759  1.00 34.74           H  
ATOM   4121  O   ARG A 269     -21.562  11.269 -45.318  1.00 34.74           O  
ATOM   4122  CG  ARG A 269     -23.054  15.108 -43.402  1.00 34.74           C  
ATOM   4123  HG2 ARG A 269     -23.311  15.591 -44.345  1.00 34.74           H  
ATOM   4124  HG3 ARG A 269     -23.960  14.938 -42.820  1.00 34.74           H  
ATOM   4125  CD  ARG A 269     -22.091  16.008 -42.622  1.00 34.74           C  
ATOM   4126  HD2 ARG A 269     -21.139  16.016 -43.152  1.00 34.74           H  
ATOM   4127  HD3 ARG A 269     -21.926  15.575 -41.636  1.00 34.74           H  
ATOM   4128  NE  ARG A 269     -22.589  17.393 -42.474  1.00 34.74           N  
ATOM   4129  HE  ARG A 269     -23.589  17.526 -42.510  1.00 34.74           H  
ATOM   4130  NH1 ARG A 269     -20.549  18.344 -42.030  1.00 34.74           N  
ATOM   4131 HH11 ARG A 269     -19.984  19.072 -41.618  1.00 34.74           H  
ATOM   4132 HH12 ARG A 269     -20.097  17.527 -42.415  1.00 34.74           H  
ATOM   4133  NH2 ARG A 269     -22.372  19.584 -41.838  1.00 34.74           N  
ATOM   4134 HH21 ARG A 269     -21.758  20.327 -41.536  1.00 34.74           H  
ATOM   4135 HH22 ARG A 269     -23.375  19.703 -41.827  1.00 34.74           H  
ATOM   4136  CZ  ARG A 269     -21.842  18.429 -42.121  1.00 34.74           C  
ATOM   4137  N   PRO A 270     -22.323  12.667 -46.902  1.00 33.11           N  
ATOM   4138  CA  PRO A 270     -21.269  12.365 -47.872  1.00 33.11           C  
ATOM   4139  HA  PRO A 270     -21.219  11.284 -48.007  1.00 33.11           H  
ATOM   4140  C   PRO A 270     -19.901  12.892 -47.406  1.00 33.11           C  
ATOM   4141  CB  PRO A 270     -21.705  13.029 -49.187  1.00 33.11           C  
ATOM   4142  HB2 PRO A 270     -21.218  13.998 -49.297  1.00 33.11           H  
ATOM   4143  HB3 PRO A 270     -21.485  12.396 -50.047  1.00 33.11           H  
ATOM   4144  O   PRO A 270     -19.820  13.968 -46.818  1.00 33.11           O  
ATOM   4145  CG  PRO A 270     -23.208  13.244 -49.015  1.00 33.11           C  
ATOM   4146  HG2 PRO A 270     -23.743  12.331 -49.277  1.00 33.11           H  
ATOM   4147  HG3 PRO A 270     -23.570  14.086 -49.605  1.00 33.11           H  
ATOM   4148  CD  PRO A 270     -23.342  13.502 -47.518  1.00 33.11           C  
ATOM   4149  HD2 PRO A 270     -24.344  13.227 -47.187  1.00 33.11           H  
ATOM   4150  HD3 PRO A 270     -23.138  14.550 -47.296  1.00 33.11           H  
ATOM   4151  N   GLU A 271     -18.817  12.187 -47.741  1.00 39.66           N  
ATOM   4152  H   GLU A 271     -18.962  11.320 -48.239  1.00 39.66           H  
ATOM   4153  CA  GLU A 271     -17.461  12.365 -47.170  1.00 39.66           C  
ATOM   4154  HA  GLU A 271     -17.553  12.320 -46.085  1.00 39.66           H  
ATOM   4155  C   GLU A 271     -16.749  13.713 -47.467  1.00 39.66           C  
ATOM   4156  CB  GLU A 271     -16.574  11.172 -47.603  1.00 39.66           C  
ATOM   4157  HB2 GLU A 271     -15.583  11.290 -47.165  1.00 39.66           H  
ATOM   4158  HB3 GLU A 271     -16.473  11.186 -48.689  1.00 39.66           H  
ATOM   4159  O   GLU A 271     -15.599  13.895 -47.080  1.00 39.66           O  
ATOM   4160  CG  GLU A 271     -17.123   9.801 -47.160  1.00 39.66           C  
ATOM   4161  HG2 GLU A 271     -17.295   9.831 -46.084  1.00 39.66           H  
ATOM   4162  HG3 GLU A 271     -18.083   9.625 -47.645  1.00 39.66           H  
ATOM   4163  CD  GLU A 271     -16.177   8.634 -47.502  1.00 39.66           C  
ATOM   4164  OE1 GLU A 271     -15.873   7.839 -46.580  1.00 39.66           O  
ATOM   4165  OE2 GLU A 271     -15.803   8.510 -48.690  1.00 39.66           O  
ATOM   4166  N   ASN A 272     -17.405  14.676 -48.129  1.00 34.80           N  
ATOM   4167  H   ASN A 272     -18.393  14.523 -48.274  1.00 34.80           H  
ATOM   4168  CA  ASN A 272     -16.783  15.885 -48.699  1.00 34.80           C  
ATOM   4169  HA  ASN A 272     -15.704  15.806 -48.563  1.00 34.80           H  
ATOM   4170  C   ASN A 272     -17.151  17.222 -48.007  1.00 34.80           C  
ATOM   4171  CB  ASN A 272     -17.051  15.907 -50.220  1.00 34.80           C  
ATOM   4172  HB2 ASN A 272     -18.109  15.725 -50.405  1.00 34.80           H  
ATOM   4173  HB3 ASN A 272     -16.804  16.890 -50.620  1.00 34.80           H  
ATOM   4174  O   ASN A 272     -16.872  18.288 -48.557  1.00 34.80           O  
ATOM   4175  CG  ASN A 272     -16.216  14.910 -51.008  1.00 34.80           C  
ATOM   4176  ND2 ASN A 272     -16.600  14.622 -52.230  1.00 34.80           N  
ATOM   4177 HD21 ASN A 272     -16.020  13.949 -52.710  1.00 34.80           H  
ATOM   4178 HD22 ASN A 272     -17.433  15.037 -52.623  1.00 34.80           H  
ATOM   4179  OD1 ASN A 272     -15.197  14.401 -50.586  1.00 34.80           O  
ATOM   4180  N   THR A 273     -17.773  17.218 -46.824  1.00 39.41           N  
ATOM   4181  H   THR A 273     -17.999  16.328 -46.403  1.00 39.41           H  
ATOM   4182  CA  THR A 273     -18.023  18.453 -46.042  1.00 39.41           C  
ATOM   4183  HA  THR A 273     -18.076  19.307 -46.718  1.00 39.41           H  
ATOM   4184  C   THR A 273     -16.899  18.718 -45.038  1.00 39.41           C  
ATOM   4185  CB  THR A 273     -19.352  18.392 -45.281  1.00 39.41           C  
ATOM   4186  HB  THR A 273     -19.431  19.277 -44.649  1.00 39.41           H  
ATOM   4187  O   THR A 273     -16.655  17.869 -44.184  1.00 39.41           O  
ATOM   4188  CG2 THR A 273     -20.564  18.356 -46.211  1.00 39.41           C  
ATOM   4189 HG21 THR A 273     -21.476  18.362 -45.614  1.00 39.41           H  
ATOM   4190 HG22 THR A 273     -20.542  17.450 -46.817  1.00 39.41           H  
ATOM   4191 HG23 THR A 273     -20.557  19.230 -46.863  1.00 39.41           H  
ATOM   4192  OG1 THR A 273     -19.381  17.244 -44.463  1.00 39.41           O  
ATOM   4193  HG1 THR A 273     -18.474  17.088 -44.191  1.00 39.41           H  
ATOM   4194  N   THR A 274     -16.254  19.888 -45.092  1.00 40.83           N  
ATOM   4195  H   THR A 274     -16.505  20.566 -45.797  1.00 40.83           H  
ATOM   4196  CA  THR A 274     -15.058  20.204 -44.280  1.00 40.83           C  
ATOM   4197  HA  THR A 274     -14.372  19.358 -44.325  1.00 40.83           H  
ATOM   4198  C   THR A 274     -15.328  20.453 -42.799  1.00 40.83           C  
ATOM   4199  CB  THR A 274     -14.331  21.438 -44.837  1.00 40.83           C  
ATOM   4200  HB  THR A 274     -13.547  21.745 -44.145  1.00 40.83           H  
ATOM   4201  O   THR A 274     -14.478  20.135 -41.971  1.00 40.83           O  
ATOM   4202  CG2 THR A 274     -13.687  21.131 -46.192  1.00 40.83           C  
ATOM   4203 HG21 THR A 274     -13.153  22.015 -46.541  1.00 40.83           H  
ATOM   4204 HG22 THR A 274     -12.980  20.309 -46.086  1.00 40.83           H  
ATOM   4205 HG23 THR A 274     -14.449  20.864 -46.924  1.00 40.83           H  
ATOM   4206  OG1 THR A 274     -15.238  22.505 -45.022  1.00 40.83           O  
ATOM   4207  HG1 THR A 274     -15.300  22.987 -44.194  1.00 40.83           H  
ATOM   4208  N   ASP A 275     -16.495  20.999 -42.455  1.00 42.80           N  
ATOM   4209  H   ASP A 275     -17.119  21.302 -43.189  1.00 42.80           H  
ATOM   4210  CA  ASP A 275     -16.818  21.374 -41.077  1.00 42.80           C  
ATOM   4211  HA  ASP A 275     -15.894  21.555 -40.528  1.00 42.80           H  
ATOM   4212  C   ASP A 275     -17.569  20.223 -40.395  1.00 42.80           C  
ATOM   4213  CB  ASP A 275     -17.616  22.689 -41.049  1.00 42.80           C  
ATOM   4214  HB2 ASP A 275     -18.560  22.540 -41.573  1.00 42.80           H  
ATOM   4215  HB3 ASP A 275     -17.843  22.932 -40.011  1.00 42.80           H  
ATOM   4216  O   ASP A 275     -18.752  19.986 -40.675  1.00 42.80           O  
ATOM   4217  CG  ASP A 275     -16.890  23.888 -41.680  1.00 42.80           C  
ATOM   4218  OD1 ASP A 275     -15.667  23.795 -41.939  1.00 42.80           O  
ATOM   4219  OD2 ASP A 275     -17.591  24.886 -41.944  1.00 42.80           O  
ATOM   4220  N   SER A 276     -16.884  19.483 -39.517  1.00 46.02           N  
ATOM   4221  H   SER A 276     -15.910  19.700 -39.362  1.00 46.02           H  
ATOM   4222  CA  SER A 276     -17.487  18.378 -38.762  1.00 46.02           C  
ATOM   4223  HA  SER A 276     -18.084  17.789 -39.459  1.00 46.02           H  
ATOM   4224  C   SER A 276     -18.381  18.902 -37.624  1.00 46.02           C  
ATOM   4225  CB  SER A 276     -16.417  17.427 -38.213  1.00 46.02           C  
ATOM   4226  HB2 SER A 276     -15.876  16.971 -39.042  1.00 46.02           H  
ATOM   4227  HB3 SER A 276     -15.713  17.995 -37.606  1.00 46.02           H  
ATOM   4228  O   SER A 276     -17.940  19.746 -36.829  1.00 46.02           O  
ATOM   4229  OG  SER A 276     -16.995  16.410 -37.410  1.00 46.02           O  
ATOM   4230  HG  SER A 276     -17.522  15.800 -37.932  1.00 46.02           H  
ATOM   4231  N   PRO A 277     -19.618  18.386 -37.484  1.00 41.76           N  
ATOM   4232  CA  PRO A 277     -20.433  18.550 -36.285  1.00 41.76           C  
ATOM   4233  HA  PRO A 277     -20.786  19.581 -36.250  1.00 41.76           H  
ATOM   4234  C   PRO A 277     -19.671  18.251 -34.988  1.00 41.76           C  
ATOM   4235  CB  PRO A 277     -21.640  17.626 -36.469  1.00 41.76           C  
ATOM   4236  HB2 PRO A 277     -21.421  16.630 -36.086  1.00 41.76           H  
ATOM   4237  HB3 PRO A 277     -22.529  18.026 -35.980  1.00 41.76           H  
ATOM   4238  O   PRO A 277     -19.821  19.016 -34.041  1.00 41.76           O  
ATOM   4239  CG  PRO A 277     -21.808  17.575 -37.986  1.00 41.76           C  
ATOM   4240  HG2 PRO A 277     -22.282  16.649 -38.311  1.00 41.76           H  
ATOM   4241  HG3 PRO A 277     -22.389  18.437 -38.315  1.00 41.76           H  
ATOM   4242  CD  PRO A 277     -20.379  17.697 -38.511  1.00 41.76           C  
ATOM   4243  HD2 PRO A 277     -20.378  18.274 -39.436  1.00 41.76           H  
ATOM   4244  HD3 PRO A 277     -19.953  16.710 -38.694  1.00 41.76           H  
ATOM   4245  N   TRP A 278     -18.766  17.263 -34.947  1.00 43.49           N  
ATOM   4246  H   TRP A 278     -18.718  16.620 -35.724  1.00 43.49           H  
ATOM   4247  CA  TRP A 278     -17.920  17.005 -33.769  1.00 43.49           C  
ATOM   4248  HA  TRP A 278     -18.572  16.806 -32.918  1.00 43.49           H  
ATOM   4249  C   TRP A 278     -16.995  18.150 -33.369  1.00 43.49           C  
ATOM   4250  CB  TRP A 278     -17.025  15.783 -33.992  1.00 43.49           C  
ATOM   4251  HB2 TRP A 278     -16.470  15.895 -34.924  1.00 43.49           H  
ATOM   4252  HB3 TRP A 278     -16.296  15.727 -33.183  1.00 43.49           H  
ATOM   4253  O   TRP A 278     -16.595  18.206 -32.206  1.00 43.49           O  
ATOM   4254  CG  TRP A 278     -17.748  14.491 -33.985  1.00 43.49           C  
ATOM   4255  CD1 TRP A 278     -18.052  13.764 -35.077  1.00 43.49           C  
ATOM   4256  HD1 TRP A 278     -17.819  14.048 -36.092  1.00 43.49           H  
ATOM   4257  CD2 TRP A 278     -18.356  13.803 -32.852  1.00 43.49           C  
ATOM   4258  CE2 TRP A 278     -19.053  12.663 -33.349  1.00 43.49           C  
ATOM   4259  CE3 TRP A 278     -18.421  14.050 -31.461  1.00 43.49           C  
ATOM   4260  HE3 TRP A 278     -17.938  14.926 -31.054  1.00 43.49           H  
ATOM   4261  NE1 TRP A 278     -18.842  12.696 -34.710  1.00 43.49           N  
ATOM   4262  HE1 TRP A 278     -19.344  12.140 -35.388  1.00 43.49           H  
ATOM   4263  CH2 TRP A 278     -19.817  12.072 -31.130  1.00 43.49           C  
ATOM   4264  HH2 TRP A 278     -20.383  11.430 -30.471  1.00 43.49           H  
ATOM   4265  CZ2 TRP A 278     -19.780  11.807 -32.510  1.00 43.49           C  
ATOM   4266  HZ2 TRP A 278     -20.318  10.966 -32.922  1.00 43.49           H  
ATOM   4267  CZ3 TRP A 278     -19.140  13.189 -30.609  1.00 43.49           C  
ATOM   4268  HZ3 TRP A 278     -19.198  13.395 -29.550  1.00 43.49           H  
ATOM   4269  N   ASP A 279     -16.580  19.013 -34.295  1.00 48.65           N  
ATOM   4270  H   ASP A 279     -16.923  18.907 -35.239  1.00 48.65           H  
ATOM   4271  CA  ASP A 279     -15.747  20.180 -33.984  1.00 48.65           C  
ATOM   4272  HA  ASP A 279     -15.194  19.997 -33.063  1.00 48.65           H  
ATOM   4273  C   ASP A 279     -16.616  21.411 -33.687  1.00 48.65           C  
ATOM   4274  CB  ASP A 279     -14.697  20.394 -35.088  1.00 48.65           C  
ATOM   4275  HB2 ASP A 279     -14.182  21.337 -34.902  1.00 48.65           H  
ATOM   4276  HB3 ASP A 279     -15.198  20.463 -36.054  1.00 48.65           H  
ATOM   4277  O   ASP A 279     -16.263  22.210 -32.824  1.00 48.65           O  
ATOM   4278  CG  ASP A 279     -13.644  19.270 -35.121  1.00 48.65           C  
ATOM   4279  OD1 ASP A 279     -13.336  18.693 -34.045  1.00 48.65           O  
ATOM   4280  OD2 ASP A 279     -13.135  18.952 -36.215  1.00 48.65           O  
ATOM   4281  N   THR A 280     -17.817  21.502 -34.269  1.00 47.27           N  
ATOM   4282  H   THR A 280     -18.070  20.793 -34.942  1.00 47.27           H  
ATOM   4283  CA  THR A 280     -18.820  22.504 -33.864  1.00 47.27           C  
ATOM   4284  HA  THR A 280     -18.325  23.475 -33.822  1.00 47.27           H  
ATOM   4285  C   THR A 280     -19.361  22.247 -32.457  1.00 47.27           C  
ATOM   4286  CB  THR A 280     -19.948  22.605 -34.897  1.00 47.27           C  
ATOM   4287  HB  THR A 280     -20.376  21.621 -35.087  1.00 47.27           H  
ATOM   4288  O   THR A 280     -19.419  23.183 -31.665  1.00 47.27           O  
ATOM   4289  CG2 THR A 280     -21.064  23.573 -34.501  1.00 47.27           C  
ATOM   4290 HG21 THR A 280     -21.752  23.698 -35.337  1.00 47.27           H  
ATOM   4291 HG22 THR A 280     -20.648  24.541 -34.224  1.00 47.27           H  
ATOM   4292 HG23 THR A 280     -21.624  23.169 -33.657  1.00 47.27           H  
ATOM   4293  OG1 THR A 280     -19.381  23.119 -36.082  1.00 47.27           O  
ATOM   4294  HG1 THR A 280     -18.913  22.399 -36.510  1.00 47.27           H  
ATOM   4295  N   ALA A 281     -19.660  20.995 -32.105  1.00 43.93           N  
ATOM   4296  H   ALA A 281     -19.638  20.274 -32.812  1.00 43.93           H  
ATOM   4297  CA  ALA A 281     -20.041  20.594 -30.754  1.00 43.93           C  
ATOM   4298  HA  ALA A 281     -20.886  21.201 -30.430  1.00 43.93           H  
ATOM   4299  C   ALA A 281     -18.893  20.813 -29.755  1.00 43.93           C  
ATOM   4300  CB  ALA A 281     -20.483  19.125 -30.789  1.00 43.93           C  
ATOM   4301  HB1 ALA A 281     -20.807  18.819 -29.794  1.00 43.93           H  
ATOM   4302  HB2 ALA A 281     -21.318  19.007 -31.479  1.00 43.93           H  
ATOM   4303  HB3 ALA A 281     -19.659  18.488 -31.109  1.00 43.93           H  
ATOM   4304  O   ALA A 281     -19.133  21.261 -28.639  1.00 43.93           O  
ATOM   4305  N   LEU A 282     -17.634  20.575 -30.154  1.00 46.38           N  
ATOM   4306  H   LEU A 282     -17.478  20.204 -31.080  1.00 46.38           H  
ATOM   4307  CA  LEU A 282     -16.487  20.873 -29.291  1.00 46.38           C  
ATOM   4308  HA  LEU A 282     -16.719  20.474 -28.304  1.00 46.38           H  
ATOM   4309  C   LEU A 282     -16.278  22.385 -29.115  1.00 46.38           C  
ATOM   4310  CB  LEU A 282     -15.207  20.191 -29.814  1.00 46.38           C  
ATOM   4311  HB2 LEU A 282     -15.465  19.335 -30.437  1.00 46.38           H  
ATOM   4312  HB3 LEU A 282     -14.662  20.900 -30.437  1.00 46.38           H  
ATOM   4313  O   LEU A 282     -15.938  22.814 -28.019  1.00 46.38           O  
ATOM   4314  CG  LEU A 282     -14.308  19.685 -28.672  1.00 46.38           C  
ATOM   4315  HG  LEU A 282     -14.315  20.403 -27.853  1.00 46.38           H  
ATOM   4316  CD1 LEU A 282     -14.791  18.333 -28.139  1.00 46.38           C  
ATOM   4317 HD11 LEU A 282     -14.803  17.586 -28.932  1.00 46.38           H  
ATOM   4318 HD12 LEU A 282     -15.802  18.436 -27.744  1.00 46.38           H  
ATOM   4319 HD13 LEU A 282     -14.146  17.998 -27.327  1.00 46.38           H  
ATOM   4320  CD2 LEU A 282     -12.864  19.519 -29.148  1.00 46.38           C  
ATOM   4321 HD21 LEU A 282     -12.483  20.485 -29.481  1.00 46.38           H  
ATOM   4322 HD22 LEU A 282     -12.813  18.810 -29.975  1.00 46.38           H  
ATOM   4323 HD23 LEU A 282     -12.244  19.165 -28.324  1.00 46.38           H  
ATOM   4324  N   ASP A 283     -16.482  23.205 -30.148  1.00 51.99           N  
ATOM   4325  H   ASP A 283     -16.675  22.812 -31.058  1.00 51.99           H  
ATOM   4326  CA  ASP A 283     -16.456  24.667 -30.014  1.00 51.99           C  
ATOM   4327  HA  ASP A 283     -15.516  24.972 -29.555  1.00 51.99           H  
ATOM   4328  C   ASP A 283     -17.585  25.170 -29.105  1.00 51.99           C  
ATOM   4329  CB  ASP A 283     -16.584  25.347 -31.383  1.00 51.99           C  
ATOM   4330  HB2 ASP A 283     -16.949  26.362 -31.227  1.00 51.99           H  
ATOM   4331  HB3 ASP A 283     -17.334  24.822 -31.973  1.00 51.99           H  
ATOM   4332  O   ASP A 283     -17.331  26.024 -28.256  1.00 51.99           O  
ATOM   4333  CG  ASP A 283     -15.297  25.471 -32.199  1.00 51.99           C  
ATOM   4334  OD1 ASP A 283     -14.177  25.422 -31.624  1.00 51.99           O  
ATOM   4335  OD2 ASP A 283     -15.489  25.732 -33.413  1.00 51.99           O  
ATOM   4336  N   MET A 284     -18.795  24.614 -29.238  1.00 47.13           N  
ATOM   4337  H   MET A 284     -18.944  23.940 -29.976  1.00 47.13           H  
ATOM   4338  CA  MET A 284     -19.916  24.910 -28.340  1.00 47.13           C  
ATOM   4339  HA  MET A 284     -20.086  25.986 -28.362  1.00 47.13           H  
ATOM   4340  C   MET A 284     -19.574  24.553 -26.890  1.00 47.13           C  
ATOM   4341  CB  MET A 284     -21.197  24.195 -28.808  1.00 47.13           C  
ATOM   4342  HB2 MET A 284     -21.940  24.233 -28.012  1.00 47.13           H  
ATOM   4343  HB3 MET A 284     -20.974  23.149 -29.016  1.00 47.13           H  
ATOM   4344  O   MET A 284     -19.750  25.361 -25.981  1.00 47.13           O  
ATOM   4345  CG  MET A 284     -21.808  24.844 -30.056  1.00 47.13           C  
ATOM   4346  HG2 MET A 284     -21.022  25.031 -30.788  1.00 47.13           H  
ATOM   4347  HG3 MET A 284     -22.238  25.802 -29.764  1.00 47.13           H  
ATOM   4348  SD  MET A 284     -23.089  23.843 -30.860  1.00 47.13           S  
ATOM   4349  CE  MET A 284     -23.797  25.087 -31.969  1.00 47.13           C  
ATOM   4350  HE1 MET A 284     -23.033  25.445 -32.658  1.00 47.13           H  
ATOM   4351  HE2 MET A 284     -24.619  24.644 -32.532  1.00 47.13           H  
ATOM   4352  HE3 MET A 284     -24.177  25.923 -31.382  1.00 47.13           H  
ATOM   4353  N   TRP A 285     -18.981  23.376 -26.675  1.00 49.23           N  
ATOM   4354  H   TRP A 285     -18.908  22.728 -27.446  1.00 49.23           H  
ATOM   4355  CA  TRP A 285     -18.603  22.915 -25.341  1.00 49.23           C  
ATOM   4356  HA  TRP A 285     -19.468  23.047 -24.691  1.00 49.23           H  
ATOM   4357  C   TRP A 285     -17.446  23.702 -24.709  1.00 49.23           C  
ATOM   4358  CB  TRP A 285     -18.285  21.421 -25.378  1.00 49.23           C  
ATOM   4359  HB2 TRP A 285     -17.242  21.260 -25.650  1.00 49.23           H  
ATOM   4360  HB3 TRP A 285     -18.912  20.932 -26.125  1.00 49.23           H  
ATOM   4361  O   TRP A 285     -17.404  23.885 -23.498  1.00 49.23           O  
ATOM   4362  CG  TRP A 285     -18.584  20.772 -24.072  1.00 49.23           C  
ATOM   4363  CD1 TRP A 285     -17.840  20.860 -22.948  1.00 49.23           C  
ATOM   4364  HD1 TRP A 285     -16.913  21.408 -22.861  1.00 49.23           H  
ATOM   4365  CD2 TRP A 285     -19.821  20.105 -23.683  1.00 49.23           C  
ATOM   4366  CE2 TRP A 285     -19.743  19.781 -22.297  1.00 49.23           C  
ATOM   4367  CE3 TRP A 285     -21.025  19.797 -24.353  1.00 49.23           C  
ATOM   4368  HE3 TRP A 285     -21.142  20.076 -25.390  1.00 49.23           H  
ATOM   4369  NE1 TRP A 285     -18.524  20.286 -21.896  1.00 49.23           N  
ATOM   4370  HE1 TRP A 285     -18.250  20.414 -20.932  1.00 49.23           H  
ATOM   4371  CH2 TRP A 285     -21.969  18.825 -22.324  1.00 49.23           C  
ATOM   4372  HH2 TRP A 285     -22.799  18.362 -21.811  1.00 49.23           H  
ATOM   4373  CZ2 TRP A 285     -20.802  19.158 -21.621  1.00 49.23           C  
ATOM   4374  HZ2 TRP A 285     -20.762  18.977 -20.557  1.00 49.23           H  
ATOM   4375  CZ3 TRP A 285     -22.083  19.155 -23.683  1.00 49.23           C  
ATOM   4376  HZ3 TRP A 285     -23.006  18.948 -24.204  1.00 49.23           H  
ATOM   4377  N   ASN A 286     -16.502  24.196 -25.514  1.00 46.49           N  
ATOM   4378  H   ASN A 286     -16.594  24.021 -26.504  1.00 46.49           H  
ATOM   4379  CA  ASN A 286     -15.391  25.031 -25.040  1.00 46.49           C  
ATOM   4380  HA  ASN A 286     -15.131  24.716 -24.030  1.00 46.49           H  
ATOM   4381  C   ASN A 286     -15.769  26.523 -24.909  1.00 46.49           C  
ATOM   4382  CB  ASN A 286     -14.151  24.810 -25.930  1.00 46.49           C  
ATOM   4383  HB2 ASN A 286     -14.430  24.915 -26.978  1.00 46.49           H  
ATOM   4384  HB3 ASN A 286     -13.402  25.569 -25.701  1.00 46.49           H  
ATOM   4385  O   ASN A 286     -14.874  27.365 -24.842  1.00 46.49           O  
ATOM   4386  CG  ASN A 286     -13.478  23.473 -25.691  1.00 46.49           C  
ATOM   4387  ND2 ASN A 286     -13.619  22.534 -26.584  1.00 46.49           N  
ATOM   4388 HD21 ASN A 286     -14.374  22.649 -27.245  1.00 46.49           H  
ATOM   4389 HD22 ASN A 286     -13.301  21.622 -26.289  1.00 46.49           H  
ATOM   4390  OD1 ASN A 286     -12.775  23.250 -24.726  1.00 46.49           O  
ATOM   4391  N   GLY A 287     -17.063  26.867 -24.935  1.00 44.41           N  
ATOM   4392  H   GLY A 287     -17.757  26.136 -24.994  1.00 44.41           H  
ATOM   4393  CA  GLY A 287     -17.552  28.244 -24.807  1.00 44.41           C  
ATOM   4394  HA2 GLY A 287     -17.141  28.693 -23.903  1.00 44.41           H  
ATOM   4395  HA3 GLY A 287     -18.637  28.206 -24.710  1.00 44.41           H  
ATOM   4396  C   GLY A 287     -17.224  29.164 -25.991  1.00 44.41           C  
ATOM   4397  O   GLY A 287     -17.358  30.377 -25.881  1.00 44.41           O  
ATOM   4398  N   LYS A 288     -16.788  28.615 -27.133  1.00 49.97           N  
ATOM   4399  H   LYS A 288     -16.768  27.607 -27.183  1.00 49.97           H  
ATOM   4400  CA  LYS A 288     -16.444  29.389 -28.345  1.00 49.97           C  
ATOM   4401  HA  LYS A 288     -16.064  30.367 -28.048  1.00 49.97           H  
ATOM   4402  C   LYS A 288     -17.645  29.653 -29.256  1.00 49.97           C  
ATOM   4403  CB  LYS A 288     -15.376  28.656 -29.152  1.00 49.97           C  
ATOM   4404  HB2 LYS A 288     -15.158  29.240 -30.046  1.00 49.97           H  
ATOM   4405  HB3 LYS A 288     -15.793  27.702 -29.477  1.00 49.97           H  
ATOM   4406  O   LYS A 288     -17.537  30.443 -30.191  1.00 49.97           O  
ATOM   4407  CG  LYS A 288     -14.061  28.416 -28.404  1.00 49.97           C  
ATOM   4408  HG2 LYS A 288     -14.238  27.899 -27.461  1.00 49.97           H  
ATOM   4409  HG3 LYS A 288     -13.549  29.362 -28.223  1.00 49.97           H  
ATOM   4410  CD  LYS A 288     -13.236  27.522 -29.322  1.00 49.97           C  
ATOM   4411  HD2 LYS A 288     -13.802  26.603 -29.469  1.00 49.97           H  
ATOM   4412  HD3 LYS A 288     -13.110  28.012 -30.287  1.00 49.97           H  
ATOM   4413  CE  LYS A 288     -11.875  27.144 -28.765  1.00 49.97           C  
ATOM   4414  HE2 LYS A 288     -12.015  26.696 -27.781  1.00 49.97           H  
ATOM   4415  HE3 LYS A 288     -11.259  28.037 -28.661  1.00 49.97           H  
ATOM   4416  NZ  LYS A 288     -11.277  26.172 -29.707  1.00 49.97           N  
ATOM   4417  HZ1 LYS A 288     -10.429  25.765 -29.339  1.00 49.97           H  
ATOM   4418  HZ2 LYS A 288     -11.954  25.448 -29.903  1.00 49.97           H  
ATOM   4419  HZ3 LYS A 288     -11.106  26.615 -30.598  1.00 49.97           H  
ATOM   4420  N   LYS A 289     -18.751  28.946 -29.023  1.00 46.30           N  
ATOM   4421  H   LYS A 289     -18.716  28.298 -28.249  1.00 46.30           H  
ATOM   4422  CA  LYS A 289     -20.058  29.130 -29.661  1.00 46.30           C  
ATOM   4423  HA  LYS A 289     -20.149  30.142 -30.056  1.00 46.30           H  
ATOM   4424  C   LYS A 289     -21.121  28.939 -28.579  1.00 46.30           C  
ATOM   4425  CB  LYS A 289     -20.253  28.105 -30.798  1.00 46.30           C  
ATOM   4426  HB2 LYS A 289     -20.030  27.112 -30.408  1.00 46.30           H  
ATOM   4427  HB3 LYS A 289     -21.298  28.118 -31.108  1.00 46.30           H  
ATOM   4428  O   LYS A 289     -21.128  27.910 -27.916  1.00 46.30           O  
ATOM   4429  CG  LYS A 289     -19.375  28.360 -32.036  1.00 46.30           C  
ATOM   4430  HG2 LYS A 289     -18.336  28.471 -31.725  1.00 46.30           H  
ATOM   4431  HG3 LYS A 289     -19.696  29.281 -32.522  1.00 46.30           H  
ATOM   4432  CD  LYS A 289     -19.439  27.192 -33.034  1.00 46.30           C  
ATOM   4433  HD2 LYS A 289     -20.465  27.055 -33.376  1.00 46.30           H  
ATOM   4434  HD3 LYS A 289     -19.122  26.284 -32.520  1.00 46.30           H  
ATOM   4435  CE  LYS A 289     -18.520  27.474 -34.235  1.00 46.30           C  
ATOM   4436  HE2 LYS A 289     -17.750  28.177 -33.918  1.00 46.30           H  
ATOM   4437  HE3 LYS A 289     -19.112  27.957 -35.013  1.00 46.30           H  
ATOM   4438  NZ  LYS A 289     -17.857  26.250 -34.761  1.00 46.30           N  
ATOM   4439  HZ1 LYS A 289     -17.375  26.437 -35.628  1.00 46.30           H  
ATOM   4440  HZ2 LYS A 289     -18.505  25.490 -34.907  1.00 46.30           H  
ATOM   4441  HZ3 LYS A 289     -17.125  25.946 -34.134  1.00 46.30           H  
ATOM   4442  N   SER A 290     -22.016  29.895 -28.411  1.00 47.79           N  
ATOM   4443  H   SER A 290     -21.960  30.756 -28.936  1.00 47.79           H  
ATOM   4444  CA  SER A 290     -23.272  29.684 -27.694  1.00 47.79           C  
ATOM   4445  HA  SER A 290     -23.093  29.114 -26.783  1.00 47.79           H  
ATOM   4446  C   SER A 290     -24.266  28.906 -28.561  1.00 47.79           C  
ATOM   4447  CB  SER A 290     -23.853  31.043 -27.295  1.00 47.79           C  
ATOM   4448  HB2 SER A 290     -24.914  30.950 -27.063  1.00 47.79           H  
ATOM   4449  HB3 SER A 290     -23.339  31.385 -26.397  1.00 47.79           H  
ATOM   4450  O   SER A 290     -24.070  28.734 -29.770  1.00 47.79           O  
ATOM   4451  OG  SER A 290     -23.656  31.992 -28.329  1.00 47.79           O  
ATOM   4452  HG  SER A 290     -23.839  32.857 -27.957  1.00 47.79           H  
ATOM   4453  N   PHE A 291     -25.360  28.455 -27.952  1.00 44.77           N  
ATOM   4454  H   PHE A 291     -25.432  28.550 -26.949  1.00 44.77           H  
ATOM   4455  CA  PHE A 291     -26.567  28.060 -28.675  1.00 44.77           C  
ATOM   4456  HA  PHE A 291     -26.464  28.381 -29.712  1.00 44.77           H  
ATOM   4457  C   PHE A 291     -27.782  28.805 -28.113  1.00 44.77           C  
ATOM   4458  CB  PHE A 291     -26.726  26.530 -28.703  1.00 44.77           C  
ATOM   4459  HB2 PHE A 291     -27.574  26.290 -29.345  1.00 44.77           H  
ATOM   4460  HB3 PHE A 291     -25.842  26.103 -29.177  1.00 44.77           H  
ATOM   4461  O   PHE A 291     -27.918  28.962 -26.901  1.00 44.77           O  
ATOM   4462  CG  PHE A 291     -26.920  25.840 -27.362  1.00 44.77           C  
ATOM   4463  CD1 PHE A 291     -25.832  25.682 -26.481  1.00 44.77           C  
ATOM   4464  HD1 PHE A 291     -24.860  26.076 -26.739  1.00 44.77           H  
ATOM   4465  CD2 PHE A 291     -28.181  25.324 -27.005  1.00 44.77           C  
ATOM   4466  HD2 PHE A 291     -29.024  25.440 -27.670  1.00 44.77           H  
ATOM   4467  CE1 PHE A 291     -26.009  25.041 -25.244  1.00 44.77           C  
ATOM   4468  HE1 PHE A 291     -25.182  24.963 -24.554  1.00 44.77           H  
ATOM   4469  CE2 PHE A 291     -28.350  24.657 -25.778  1.00 44.77           C  
ATOM   4470  HE2 PHE A 291     -29.316  24.259 -25.504  1.00 44.77           H  
ATOM   4471  CZ  PHE A 291     -27.267  24.524 -24.894  1.00 44.77           C  
ATOM   4472  HZ  PHE A 291     -27.403  24.043 -23.937  1.00 44.77           H  
ATOM   4473  N   GLU A 292     -28.650  29.295 -29.001  1.00 45.39           N  
ATOM   4474  H   GLU A 292     -28.479  29.148 -29.986  1.00 45.39           H  
ATOM   4475  CA  GLU A 292     -29.877  30.001 -28.623  1.00 45.39           C  
ATOM   4476  HA  GLU A 292     -29.677  30.651 -27.772  1.00 45.39           H  
ATOM   4477  C   GLU A 292     -30.965  28.991 -28.224  1.00 45.39           C  
ATOM   4478  CB  GLU A 292     -30.387  30.874 -29.785  1.00 45.39           C  
ATOM   4479  HB2 GLU A 292     -30.512  30.236 -30.660  1.00 45.39           H  
ATOM   4480  HB3 GLU A 292     -31.369  31.256 -29.506  1.00 45.39           H  
ATOM   4481  O   GLU A 292     -31.596  28.372 -29.085  1.00 45.39           O  
ATOM   4482  CG  GLU A 292     -29.508  32.077 -30.174  1.00 45.39           C  
ATOM   4483  HG2 GLU A 292     -29.402  32.730 -29.307  1.00 45.39           H  
ATOM   4484  HG3 GLU A 292     -28.521  31.724 -30.470  1.00 45.39           H  
ATOM   4485  CD  GLU A 292     -30.142  32.855 -31.345  1.00 45.39           C  
ATOM   4486  OE1 GLU A 292     -30.271  34.102 -31.300  1.00 45.39           O  
ATOM   4487  OE2 GLU A 292     -30.694  32.234 -32.287  1.00 45.39           O  
ATOM   4488  N   VAL A 293     -31.231  28.853 -26.926  1.00 38.72           N  
ATOM   4489  H   VAL A 293     -30.683  29.387 -26.268  1.00 38.72           H  
ATOM   4490  CA  VAL A 293     -32.427  28.160 -26.426  1.00 38.72           C  
ATOM   4491  HA  VAL A 293     -32.679  27.351 -27.112  1.00 38.72           H  
ATOM   4492  C   VAL A 293     -33.583  29.152 -26.402  1.00 38.72           C  
ATOM   4493  CB  VAL A 293     -32.193  27.535 -25.037  1.00 38.72           C  
ATOM   4494  HB  VAL A 293     -31.940  28.318 -24.322  1.00 38.72           H  
ATOM   4495  O   VAL A 293     -33.417  30.284 -25.953  1.00 38.72           O  
ATOM   4496  CG1 VAL A 293     -33.436  26.784 -24.536  1.00 38.72           C  
ATOM   4497 HG11 VAL A 293     -34.256  27.481 -24.364  1.00 38.72           H  
ATOM   4498 HG12 VAL A 293     -33.740  26.023 -25.254  1.00 38.72           H  
ATOM   4499 HG13 VAL A 293     -33.213  26.309 -23.581  1.00 38.72           H  
ATOM   4500  CG2 VAL A 293     -31.045  26.523 -25.096  1.00 38.72           C  
ATOM   4501 HG21 VAL A 293     -30.115  27.029 -25.353  1.00 38.72           H  
ATOM   4502 HG22 VAL A 293     -31.257  25.755 -25.840  1.00 38.72           H  
ATOM   4503 HG23 VAL A 293     -30.914  26.055 -24.120  1.00 38.72           H  
ATOM   4504  N   LYS A 294     -34.768  28.745 -26.873  1.00 37.33           N  
ATOM   4505  H   LYS A 294     -34.857  27.786 -27.175  1.00 37.33           H  
ATOM   4506  CA  LYS A 294     -35.993  29.518 -26.648  1.00 37.33           C  
ATOM   4507  HA  LYS A 294     -35.705  30.546 -26.425  1.00 37.33           H  
ATOM   4508  C   LYS A 294     -36.733  29.029 -25.413  1.00 37.33           C  
ATOM   4509  CB  LYS A 294     -36.908  29.545 -27.875  1.00 37.33           C  
ATOM   4510  HB2 LYS A 294     -36.940  28.563 -28.348  1.00 37.33           H  
ATOM   4511  HB3 LYS A 294     -37.914  29.799 -27.539  1.00 37.33           H  
ATOM   4512  O   LYS A 294     -36.974  27.829 -25.291  1.00 37.33           O  
ATOM   4513  CG  LYS A 294     -36.441  30.614 -28.868  1.00 37.33           C  
ATOM   4514  HG2 LYS A 294     -36.290  31.548 -28.327  1.00 37.33           H  
ATOM   4515  HG3 LYS A 294     -35.501  30.311 -29.329  1.00 37.33           H  
ATOM   4516  CD  LYS A 294     -37.507  30.844 -29.939  1.00 37.33           C  
ATOM   4517  HD2 LYS A 294     -37.587  29.964 -30.578  1.00 37.33           H  
ATOM   4518  HD3 LYS A 294     -38.462  31.000 -29.437  1.00 37.33           H  
ATOM   4519  CE  LYS A 294     -37.146  32.076 -30.772  1.00 37.33           C  
ATOM   4520  HE2 LYS A 294     -36.675  31.754 -31.700  1.00 37.33           H  
ATOM   4521  HE3 LYS A 294     -36.429  32.669 -30.204  1.00 37.33           H  
ATOM   4522  NZ  LYS A 294     -38.346  32.905 -31.020  1.00 37.33           N  
ATOM   4523  HZ1 LYS A 294     -38.640  33.278 -30.128  1.00 37.33           H  
ATOM   4524  HZ2 LYS A 294     -38.142  33.695 -31.616  1.00 37.33           H  
ATOM   4525  HZ3 LYS A 294     -39.103  32.353 -31.397  1.00 37.33           H  
ATOM   4526  N   ASP A 295     -37.121  29.969 -24.558  1.00 40.47           N  
ATOM   4527  H   ASP A 295     -36.896  30.930 -24.771  1.00 40.47           H  
ATOM   4528  CA  ASP A 295     -38.103  29.715 -23.506  1.00 40.47           C  
ATOM   4529  HA  ASP A 295     -37.890  28.737 -23.074  1.00 40.47           H  
ATOM   4530  C   ASP A 295     -39.531  29.640 -24.072  1.00 40.47           C  
ATOM   4531  CB  ASP A 295     -37.958  30.739 -22.363  1.00 40.47           C  
ATOM   4532  HB2 ASP A 295     -38.591  30.422 -21.535  1.00 40.47           H  
ATOM   4533  HB3 ASP A 295     -36.928  30.705 -22.007  1.00 40.47           H  
ATOM   4534  O   ASP A 295     -39.781  29.938 -25.247  1.00 40.47           O  
ATOM   4535  CG  ASP A 295     -38.320  32.191 -22.703  1.00 40.47           C  
ATOM   4536  OD1 ASP A 295     -39.239  32.443 -23.519  1.00 40.47           O  
ATOM   4537  OD2 ASP A 295     -37.697  33.088 -22.105  1.00 40.47           O  
ATOM   4538  N   ASP A 296     -40.487  29.268 -23.221  1.00 38.28           N  
ATOM   4539  H   ASP A 296     -40.218  28.975 -22.292  1.00 38.28           H  
ATOM   4540  CA  ASP A 296     -41.895  29.109 -23.597  1.00 38.28           C  
ATOM   4541  HA  ASP A 296     -41.935  28.506 -24.504  1.00 38.28           H  
ATOM   4542  C   ASP A 296     -42.602  30.449 -23.924  1.00 38.28           C  
ATOM   4543  CB  ASP A 296     -42.631  28.329 -22.494  1.00 38.28           C  
ATOM   4544  HB2 ASP A 296     -43.678  28.224 -22.779  1.00 38.28           H  
ATOM   4545  HB3 ASP A 296     -42.594  28.912 -21.573  1.00 38.28           H  
ATOM   4546  O   ASP A 296     -43.718  30.449 -24.444  1.00 38.28           O  
ATOM   4547  CG  ASP A 296     -42.067  26.922 -22.231  1.00 38.28           C  
ATOM   4548  OD1 ASP A 296     -41.562  26.276 -23.181  1.00 38.28           O  
ATOM   4549  OD2 ASP A 296     -42.161  26.491 -21.063  1.00 38.28           O  
ATOM   4550  N   THR A 297     -41.957  31.602 -23.684  1.00 43.34           N  
ATOM   4551  H   THR A 297     -41.015  31.546 -23.324  1.00 43.34           H  
ATOM   4552  CA  THR A 297     -42.407  32.927 -24.167  1.00 43.34           C  
ATOM   4553  HA  THR A 297     -43.493  32.900 -24.259  1.00 43.34           H  
ATOM   4554  C   THR A 297     -41.862  33.258 -25.562  1.00 43.34           C  
ATOM   4555  CB  THR A 297     -42.072  34.074 -23.192  1.00 43.34           C  
ATOM   4556  HB  THR A 297     -42.745  34.899 -23.426  1.00 43.34           H  
ATOM   4557  O   THR A 297     -42.294  34.220 -26.200  1.00 43.34           O  
ATOM   4558  CG2 THR A 297     -42.282  33.716 -21.721  1.00 43.34           C  
ATOM   4559 HG21 THR A 297     -43.286  33.316 -21.577  1.00 43.34           H  
ATOM   4560 HG22 THR A 297     -42.160  34.611 -21.111  1.00 43.34           H  
ATOM   4561 HG23 THR A 297     -41.548  32.975 -21.405  1.00 43.34           H  
ATOM   4562  OG1 THR A 297     -40.755  34.565 -23.337  1.00 43.34           O  
ATOM   4563  HG1 THR A 297     -40.157  33.820 -23.243  1.00 43.34           H  
ATOM   4564  N   GLY A 298     -40.914  32.459 -26.058  1.00 37.24           N  
ATOM   4565  H   GLY A 298     -40.590  31.706 -25.468  1.00 37.24           H  
ATOM   4566  CA  GLY A 298     -40.229  32.647 -27.328  1.00 37.24           C  
ATOM   4567  HA2 GLY A 298     -39.873  31.670 -27.653  1.00 37.24           H  
ATOM   4568  HA3 GLY A 298     -40.938  33.031 -28.061  1.00 37.24           H  
ATOM   4569  C   GLY A 298     -39.025  33.592 -27.272  1.00 37.24           C  
ATOM   4570  O   GLY A 298     -38.449  33.850 -28.342  1.00 37.24           O  
ATOM   4571  N   HIS A 299     -38.636  34.079 -26.085  1.00 39.95           N  
ATOM   4572  H   HIS A 299     -39.098  33.731 -25.257  1.00 39.95           H  
ATOM   4573  CA  HIS A 299     -37.369  34.784 -25.876  1.00 39.95           C  
ATOM   4574  HA  HIS A 299     -37.260  35.539 -26.655  1.00 39.95           H  
ATOM   4575  C   HIS A 299     -36.197  33.816 -26.008  1.00 39.95           C  
ATOM   4576  CB  HIS A 299     -37.329  35.500 -24.519  1.00 39.95           C  
ATOM   4577  HB2 HIS A 299     -36.294  35.648 -24.209  1.00 39.95           H  
ATOM   4578  HB3 HIS A 299     -37.817  34.884 -23.763  1.00 39.95           H  
ATOM   4579  O   HIS A 299     -36.333  32.621 -25.758  1.00 39.95           O  
ATOM   4580  CG  HIS A 299     -37.999  36.840 -24.559  1.00 39.95           C  
ATOM   4581  CD2 HIS A 299     -37.418  38.040 -24.868  1.00 39.95           C  
ATOM   4582  HD2 HIS A 299     -36.376  38.199 -25.105  1.00 39.95           H  
ATOM   4583  ND1 HIS A 299     -39.329  37.072 -24.318  1.00 39.95           N  
ATOM   4584  HD1 HIS A 299     -39.987  36.376 -24.000  1.00 39.95           H  
ATOM   4585  CE1 HIS A 299     -39.549  38.387 -24.488  1.00 39.95           C  
ATOM   4586  HE1 HIS A 299     -40.502  38.873 -24.345  1.00 39.95           H  
ATOM   4587  NE2 HIS A 299     -38.416  39.020 -24.841  1.00 39.95           N  
ATOM   4588  N   LYS A 300     -35.057  34.338 -26.467  1.00 41.99           N  
ATOM   4589  H   LYS A 300     -34.975  35.344 -26.508  1.00 41.99           H  
ATOM   4590  CA  LYS A 300     -33.849  33.555 -26.718  1.00 41.99           C  
ATOM   4591  HA  LYS A 300     -34.092  32.493 -26.726  1.00 41.99           H  
ATOM   4592  C   LYS A 300     -32.817  33.790 -25.621  1.00 41.99           C  
ATOM   4593  CB  LYS A 300     -33.217  33.925 -28.058  1.00 41.99           C  
ATOM   4594  HB2 LYS A 300     -32.353  33.272 -28.182  1.00 41.99           H  
ATOM   4595  HB3 LYS A 300     -32.845  34.947 -27.994  1.00 41.99           H  
ATOM   4596  O   LYS A 300     -32.523  34.942 -25.313  1.00 41.99           O  
ATOM   4597  CG  LYS A 300     -34.116  33.814 -29.301  1.00 41.99           C  
ATOM   4598  HG2 LYS A 300     -34.845  34.624 -29.321  1.00 41.99           H  
ATOM   4599  HG3 LYS A 300     -34.610  32.842 -29.321  1.00 41.99           H  
ATOM   4600  CD  LYS A 300     -33.145  33.921 -30.474  1.00 41.99           C  
ATOM   4601  HD2 LYS A 300     -32.468  34.751 -30.272  1.00 41.99           H  
ATOM   4602  HD3 LYS A 300     -32.566  32.997 -30.465  1.00 41.99           H  
ATOM   4603  CE  LYS A 300     -33.670  34.115 -31.892  1.00 41.99           C  
ATOM   4604  HE2 LYS A 300     -34.194  35.070 -31.942  1.00 41.99           H  
ATOM   4605  HE3 LYS A 300     -34.345  33.299 -32.150  1.00 41.99           H  
ATOM   4606  NZ  LYS A 300     -32.494  34.120 -32.794  1.00 41.99           N  
ATOM   4607  HZ1 LYS A 300     -32.045  33.215 -32.809  1.00 41.99           H  
ATOM   4608  HZ2 LYS A 300     -31.722  34.605 -32.358  1.00 41.99           H  
ATOM   4609  HZ3 LYS A 300     -32.648  34.452 -33.735  1.00 41.99           H  
ATOM   4610  N   HIS A 301     -32.216  32.710 -25.145  1.00 38.34           N  
ATOM   4611  H   HIS A 301     -32.546  31.808 -25.459  1.00 38.34           H  
ATOM   4612  CA  HIS A 301     -31.130  32.696 -24.171  1.00 38.34           C  
ATOM   4613  HA  HIS A 301     -30.872  33.714 -23.880  1.00 38.34           H  
ATOM   4614  C   HIS A 301     -29.910  32.033 -24.807  1.00 38.34           C  
ATOM   4615  CB  HIS A 301     -31.604  31.951 -22.914  1.00 38.34           C  
ATOM   4616  HB2 HIS A 301     -31.811  30.910 -23.162  1.00 38.34           H  
ATOM   4617  HB3 HIS A 301     -30.810  31.970 -22.168  1.00 38.34           H  
ATOM   4618  O   HIS A 301     -30.024  30.933 -25.348  1.00 38.34           O  
ATOM   4619  CG  HIS A 301     -32.844  32.568 -22.316  1.00 38.34           C  
ATOM   4620  CD2 HIS A 301     -34.128  32.162 -22.543  1.00 38.34           C  
ATOM   4621  HD2 HIS A 301     -34.436  31.319 -23.145  1.00 38.34           H  
ATOM   4622  ND1 HIS A 301     -32.866  33.718 -21.529  1.00 38.34           N  
ATOM   4623  CE1 HIS A 301     -34.159  33.963 -21.275  1.00 38.34           C  
ATOM   4624  HE1 HIS A 301     -34.522  34.788 -20.680  1.00 38.34           H  
ATOM   4625  NE2 HIS A 301     -34.940  33.054 -21.879  1.00 38.34           N  
ATOM   4626  HE2 HIS A 301     -35.950  33.055 -21.862  1.00 38.34           H  
ATOM   4627  N   GLU A 302     -28.751  32.690 -24.775  1.00 42.26           N  
ATOM   4628  H   GLU A 302     -28.694  33.571 -24.285  1.00 42.26           H  
ATOM   4629  CA  GLU A 302     -27.493  32.073 -25.206  1.00 42.26           C  
ATOM   4630  HA  GLU A 302     -27.680  31.419 -26.058  1.00 42.26           H  
ATOM   4631  C   GLU A 302     -26.927  31.205 -24.079  1.00 42.26           C  
ATOM   4632  CB  GLU A 302     -26.461  33.125 -25.639  1.00 42.26           C  
ATOM   4633  HB2 GLU A 302     -25.480  32.653 -25.581  1.00 42.26           H  
ATOM   4634  HB3 GLU A 302     -26.471  33.971 -24.952  1.00 42.26           H  
ATOM   4635  O   GLU A 302     -26.507  31.716 -23.043  1.00 42.26           O  
ATOM   4636  CG  GLU A 302     -26.686  33.615 -27.078  1.00 42.26           C  
ATOM   4637  HG2 GLU A 302     -26.846  32.750 -27.721  1.00 42.26           H  
ATOM   4638  HG3 GLU A 302     -27.590  34.224 -27.104  1.00 42.26           H  
ATOM   4639  CD  GLU A 302     -25.490  34.413 -27.632  1.00 42.26           C  
ATOM   4640  OE1 GLU A 302     -25.698  35.170 -28.604  1.00 42.26           O  
ATOM   4641  OE2 GLU A 302     -24.347  34.203 -27.149  1.00 42.26           O  
ATOM   4642  N   VAL A 303     -26.905  29.889 -24.291  1.00 36.78           N  
ATOM   4643  H   VAL A 303     -27.300  29.531 -25.149  1.00 36.78           H  
ATOM   4644  CA  VAL A 303     -26.414  28.921 -23.303  1.00 36.78           C  
ATOM   4645  HA  VAL A 303     -26.404  29.406 -22.327  1.00 36.78           H  
ATOM   4646  C   VAL A 303     -24.972  28.513 -23.621  1.00 36.78           C  
ATOM   4647  CB  VAL A 303     -27.378  27.725 -23.183  1.00 36.78           C  
ATOM   4648  HB  VAL A 303     -27.445  27.224 -24.149  1.00 36.78           H  
ATOM   4649  O   VAL A 303     -24.614  28.269 -24.778  1.00 36.78           O  
ATOM   4650  CG1 VAL A 303     -26.918  26.713 -22.123  1.00 36.78           C  
ATOM   4651 HG11 VAL A 303     -25.959  26.277 -22.404  1.00 36.78           H  
ATOM   4652 HG12 VAL A 303     -27.646  25.906 -22.050  1.00 36.78           H  
ATOM   4653 HG13 VAL A 303     -26.826  27.199 -21.152  1.00 36.78           H  
ATOM   4654  CG2 VAL A 303     -28.785  28.195 -22.782  1.00 36.78           C  
ATOM   4655 HG21 VAL A 303     -29.214  28.816 -23.568  1.00 36.78           H  
ATOM   4656 HG22 VAL A 303     -28.740  28.772 -21.858  1.00 36.78           H  
ATOM   4657 HG23 VAL A 303     -29.438  27.336 -22.630  1.00 36.78           H  
ATOM   4658  N   TYR A 304     -24.154  28.424 -22.569  1.00 40.57           N  
ATOM   4659  H   TYR A 304     -24.550  28.610 -21.659  1.00 40.57           H  
ATOM   4660  CA  TYR A 304     -22.745  28.020 -22.583  1.00 40.57           C  
ATOM   4661  HA  TYR A 304     -22.453  27.742 -23.596  1.00 40.57           H  
ATOM   4662  C   TYR A 304     -22.546  26.799 -21.666  1.00 40.57           C  
ATOM   4663  CB  TYR A 304     -21.864  29.200 -22.132  1.00 40.57           C  
ATOM   4664  HB2 TYR A 304     -22.199  29.535 -21.150  1.00 40.57           H  
ATOM   4665  HB3 TYR A 304     -20.843  28.837 -22.011  1.00 40.57           H  
ATOM   4666  O   TYR A 304     -23.233  26.662 -20.654  1.00 40.57           O  
ATOM   4667  CG  TYR A 304     -21.838  30.396 -23.076  1.00 40.57           C  
ATOM   4668  CD1 TYR A 304     -20.783  30.543 -23.998  1.00 40.57           C  
ATOM   4669  HD1 TYR A 304     -19.986  29.815 -24.025  1.00 40.57           H  
ATOM   4670  CD2 TYR A 304     -22.855  31.373 -23.029  1.00 40.57           C  
ATOM   4671  HD2 TYR A 304     -23.668  31.280 -22.324  1.00 40.57           H  
ATOM   4672  CE1 TYR A 304     -20.751  31.644 -24.877  1.00 40.57           C  
ATOM   4673  HE1 TYR A 304     -19.946  31.755 -25.589  1.00 40.57           H  
ATOM   4674  CE2 TYR A 304     -22.839  32.464 -23.922  1.00 40.57           C  
ATOM   4675  HE2 TYR A 304     -23.639  33.189 -23.904  1.00 40.57           H  
ATOM   4676  OH  TYR A 304     -21.801  33.593 -25.789  1.00 40.57           O  
ATOM   4677  HH  TYR A 304     -22.667  33.987 -25.917  1.00 40.57           H  
ATOM   4678  CZ  TYR A 304     -21.787  32.602 -24.854  1.00 40.57           C  
ATOM   4679  N   PHE A 305     -21.612  25.902 -22.001  1.00 39.09           N  
ATOM   4680  H   PHE A 305     -21.045  26.065 -22.821  1.00 39.09           H  
ATOM   4681  CA  PHE A 305     -21.395  24.664 -21.239  1.00 39.09           C  
ATOM   4682  HA  PHE A 305     -22.356  24.383 -20.808  1.00 39.09           H  
ATOM   4683  C   PHE A 305     -20.378  24.805 -20.092  1.00 39.09           C  
ATOM   4684  CB  PHE A 305     -20.992  23.525 -22.181  1.00 39.09           C  
ATOM   4685  HB2 PHE A 305     -20.572  22.707 -21.594  1.00 39.09           H  
ATOM   4686  HB3 PHE A 305     -20.214  23.880 -22.857  1.00 39.09           H  
ATOM   4687  O   PHE A 305     -19.334  25.435 -20.279  1.00 39.09           O  
ATOM   4688  CG  PHE A 305     -22.172  22.980 -22.954  1.00 39.09           C  
ATOM   4689  CD1 PHE A 305     -23.146  22.234 -22.267  1.00 39.09           C  
ATOM   4690  HD1 PHE A 305     -23.018  22.010 -21.218  1.00 39.09           H  
ATOM   4691  CD2 PHE A 305     -22.351  23.283 -24.317  1.00 39.09           C  
ATOM   4692  HD2 PHE A 305     -21.625  23.889 -24.839  1.00 39.09           H  
ATOM   4693  CE1 PHE A 305     -24.310  21.821 -22.928  1.00 39.09           C  
ATOM   4694  HE1 PHE A 305     -25.076  21.301 -22.371  1.00 39.09           H  
ATOM   4695  CE2 PHE A 305     -23.498  22.831 -24.991  1.00 39.09           C  
ATOM   4696  HE2 PHE A 305     -23.649  23.079 -26.031  1.00 39.09           H  
ATOM   4697  CZ  PHE A 305     -24.485  22.114 -24.293  1.00 39.09           C  
ATOM   4698  HZ  PHE A 305     -25.390  21.821 -24.803  1.00 39.09           H  
ATOM   4699  N   PRO A 306     -20.608  24.154 -18.930  1.00 40.45           N  
ATOM   4700  CA  PRO A 306     -19.620  24.074 -17.857  1.00 40.45           C  
ATOM   4701  HA  PRO A 306     -19.382  25.092 -17.548  1.00 40.45           H  
ATOM   4702  C   PRO A 306     -18.333  23.358 -18.293  1.00 40.45           C  
ATOM   4703  CB  PRO A 306     -20.307  23.360 -16.688  1.00 40.45           C  
ATOM   4704  HB2 PRO A 306     -20.114  22.288 -16.733  1.00 40.45           H  
ATOM   4705  HB3 PRO A 306     -19.989  23.763 -15.726  1.00 40.45           H  
ATOM   4706  O   PRO A 306     -18.355  22.256 -18.854  1.00 40.45           O  
ATOM   4707  CG  PRO A 306     -21.790  23.613 -16.945  1.00 40.45           C  
ATOM   4708  HG2 PRO A 306     -22.418  22.844 -16.496  1.00 40.45           H  
ATOM   4709  HG3 PRO A 306     -22.065  24.601 -16.575  1.00 40.45           H  
ATOM   4710  CD  PRO A 306     -21.872  23.595 -18.469  1.00 40.45           C  
ATOM   4711  HD2 PRO A 306     -21.971  22.571 -18.828  1.00 40.45           H  
ATOM   4712  HD3 PRO A 306     -22.725  24.196 -18.786  1.00 40.45           H  
ATOM   4713  N   LYS A 307     -17.197  23.993 -17.990  1.00 40.56           N  
ATOM   4714  H   LYS A 307     -17.292  24.865 -17.490  1.00 40.56           H  
ATOM   4715  CA  LYS A 307     -15.861  23.655 -18.507  1.00 40.56           C  
ATOM   4716  HA  LYS A 307     -15.899  23.731 -19.594  1.00 40.56           H  
ATOM   4717  C   LYS A 307     -15.416  22.222 -18.175  1.00 40.56           C  
ATOM   4718  CB  LYS A 307     -14.878  24.707 -17.953  1.00 40.56           C  
ATOM   4719  HB2 LYS A 307     -15.430  25.618 -17.721  1.00 40.56           H  
ATOM   4720  HB3 LYS A 307     -14.447  24.344 -17.020  1.00 40.56           H  
ATOM   4721  O   LYS A 307     -14.807  21.561 -19.016  1.00 40.56           O  
ATOM   4722  CG  LYS A 307     -13.755  25.101 -18.927  1.00 40.56           C  
ATOM   4723  HG2 LYS A 307     -13.144  24.229 -19.159  1.00 40.56           H  
ATOM   4724  HG3 LYS A 307     -14.196  25.489 -19.845  1.00 40.56           H  
ATOM   4725  CD  LYS A 307     -12.887  26.190 -18.274  1.00 40.56           C  
ATOM   4726  HD2 LYS A 307     -13.531  27.000 -17.931  1.00 40.56           H  
ATOM   4727  HD3 LYS A 307     -12.388  25.759 -17.405  1.00 40.56           H  
ATOM   4728  CE  LYS A 307     -11.843  26.770 -19.234  1.00 40.56           C  
ATOM   4729  HE2 LYS A 307     -11.251  25.952 -19.644  1.00 40.56           H  
ATOM   4730  HE3 LYS A 307     -12.365  27.261 -20.055  1.00 40.56           H  
ATOM   4731  NZ  LYS A 307     -10.962  27.740 -18.531  1.00 40.56           N  
ATOM   4732  HZ1 LYS A 307     -11.513  28.466 -18.096  1.00 40.56           H  
ATOM   4733  HZ2 LYS A 307     -10.445  27.293 -17.787  1.00 40.56           H  
ATOM   4734  HZ3 LYS A 307     -10.312  28.191 -19.158  1.00 40.56           H  
ATOM   4735  N   ASP A 308     -15.757  21.723 -16.987  1.00 39.34           N  
ATOM   4736  H   ASP A 308     -16.216  22.345 -16.337  1.00 39.34           H  
ATOM   4737  CA  ASP A 308     -15.225  20.466 -16.432  1.00 39.34           C  
ATOM   4738  HA  ASP A 308     -14.136  20.509 -16.459  1.00 39.34           H  
ATOM   4739  C   ASP A 308     -15.658  19.218 -17.213  1.00 39.34           C  
ATOM   4740  CB  ASP A 308     -15.649  20.356 -14.962  1.00 39.34           C  
ATOM   4741  HB2 ASP A 308     -16.730  20.229 -14.906  1.00 39.34           H  
ATOM   4742  HB3 ASP A 308     -15.174  19.483 -14.513  1.00 39.34           H  
ATOM   4743  O   ASP A 308     -14.856  18.316 -17.474  1.00 39.34           O  
ATOM   4744  CG  ASP A 308     -15.229  21.610 -14.201  1.00 39.34           C  
ATOM   4745  OD1 ASP A 308     -14.016  21.911 -14.239  1.00 39.34           O  
ATOM   4746  OD2 ASP A 308     -16.146  22.311 -13.727  1.00 39.34           O  
ATOM   4747  N   TYR A 309     -16.901  19.202 -17.703  1.00 39.87           N  
ATOM   4748  H   TYR A 309     -17.501  19.988 -17.493  1.00 39.87           H  
ATOM   4749  CA  TYR A 309     -17.405  18.141 -18.581  1.00 39.87           C  
ATOM   4750  HA  TYR A 309     -17.261  17.177 -18.092  1.00 39.87           H  
ATOM   4751  C   TYR A 309     -16.665  18.092 -19.933  1.00 39.87           C  
ATOM   4752  CB  TYR A 309     -18.902  18.345 -18.821  1.00 39.87           C  
ATOM   4753  HB2 TYR A 309     -19.194  17.684 -19.637  1.00 39.87           H  
ATOM   4754  HB3 TYR A 309     -19.059  19.371 -19.152  1.00 39.87           H  
ATOM   4755  O   TYR A 309     -16.689  17.068 -20.620  1.00 39.87           O  
ATOM   4756  CG  TYR A 309     -19.832  18.068 -17.653  1.00 39.87           C  
ATOM   4757  CD1 TYR A 309     -20.530  16.845 -17.588  1.00 39.87           C  
ATOM   4758  HD1 TYR A 309     -20.375  16.088 -18.342  1.00 39.87           H  
ATOM   4759  CD2 TYR A 309     -20.068  19.060 -16.680  1.00 39.87           C  
ATOM   4760  HD2 TYR A 309     -19.550  20.006 -16.735  1.00 39.87           H  
ATOM   4761  CE1 TYR A 309     -21.460  16.617 -16.556  1.00 39.87           C  
ATOM   4762  HE1 TYR A 309     -22.021  15.695 -16.517  1.00 39.87           H  
ATOM   4763  CE2 TYR A 309     -20.988  18.829 -15.638  1.00 39.87           C  
ATOM   4764  HE2 TYR A 309     -21.159  19.590 -14.892  1.00 39.87           H  
ATOM   4765  OH  TYR A 309     -22.582  17.372 -14.579  1.00 39.87           O  
ATOM   4766  HH  TYR A 309     -22.647  18.119 -13.980  1.00 39.87           H  
ATOM   4767  CZ  TYR A 309     -21.687  17.603 -15.575  1.00 39.87           C  
ATOM   4768  N   GLY A 310     -15.959  19.164 -20.317  1.00 39.24           N  
ATOM   4769  H   GLY A 310     -15.904  19.955 -19.691  1.00 39.24           H  
ATOM   4770  CA  GLY A 310     -15.161  19.214 -21.543  1.00 39.24           C  
ATOM   4771  HA2 GLY A 310     -14.717  20.206 -21.628  1.00 39.24           H  
ATOM   4772  HA3 GLY A 310     -15.808  19.038 -22.403  1.00 39.24           H  
ATOM   4773  C   GLY A 310     -14.032  18.181 -21.566  1.00 39.24           C  
ATOM   4774  O   GLY A 310     -13.699  17.665 -22.635  1.00 39.24           O  
ATOM   4775  N   MET A 311     -13.501  17.798 -20.396  1.00 40.44           N  
ATOM   4776  H   MET A 311     -13.836  18.230 -19.547  1.00 40.44           H  
ATOM   4777  CA  MET A 311     -12.546  16.691 -20.298  1.00 40.44           C  
ATOM   4778  HA  MET A 311     -11.753  16.845 -21.030  1.00 40.44           H  
ATOM   4779  C   MET A 311     -13.192  15.341 -20.621  1.00 40.44           C  
ATOM   4780  CB  MET A 311     -11.902  16.626 -18.908  1.00 40.44           C  
ATOM   4781  HB2 MET A 311     -12.671  16.552 -18.139  1.00 40.44           H  
ATOM   4782  HB3 MET A 311     -11.292  15.724 -18.868  1.00 40.44           H  
ATOM   4783  O   MET A 311     -12.571  14.529 -21.301  1.00 40.44           O  
ATOM   4784  CG  MET A 311     -10.996  17.827 -18.618  1.00 40.44           C  
ATOM   4785  HG2 MET A 311     -10.616  18.221 -19.560  1.00 40.44           H  
ATOM   4786  HG3 MET A 311     -11.584  18.609 -18.138  1.00 40.44           H  
ATOM   4787  SD  MET A 311      -9.557  17.429 -17.583  1.00 40.44           S  
ATOM   4788  CE  MET A 311     -10.383  16.813 -16.091  1.00 40.44           C  
ATOM   4789  HE1 MET A 311     -10.947  15.909 -16.320  1.00 40.44           H  
ATOM   4790  HE2 MET A 311      -9.637  16.588 -15.329  1.00 40.44           H  
ATOM   4791  HE3 MET A 311     -11.063  17.575 -15.709  1.00 40.44           H  
ATOM   4792  N   ILE A 312     -14.440  15.110 -20.200  1.00 41.20           N  
ATOM   4793  H   ILE A 312     -14.921  15.847 -19.703  1.00 41.20           H  
ATOM   4794  CA  ILE A 312     -15.178  13.865 -20.472  1.00 41.20           C  
ATOM   4795  HA  ILE A 312     -14.561  13.021 -20.162  1.00 41.20           H  
ATOM   4796  C   ILE A 312     -15.411  13.731 -21.983  1.00 41.20           C  
ATOM   4797  CB  ILE A 312     -16.502  13.813 -19.665  1.00 41.20           C  
ATOM   4798  HB  ILE A 312     -17.150  14.623 -20.001  1.00 41.20           H  
ATOM   4799  O   ILE A 312     -15.075  12.708 -22.581  1.00 41.20           O  
ATOM   4800  CG1 ILE A 312     -16.242  14.000 -18.149  1.00 41.20           C  
ATOM   4801 HG12 ILE A 312     -15.706  14.935 -17.985  1.00 41.20           H  
ATOM   4802 HG13 ILE A 312     -15.615  13.185 -17.786  1.00 41.20           H  
ATOM   4803  CG2 ILE A 312     -17.235  12.486 -19.933  1.00 41.20           C  
ATOM   4804 HG21 ILE A 312     -16.635  11.645 -19.585  1.00 41.20           H  
ATOM   4805 HG22 ILE A 312     -18.197  12.471 -19.420  1.00 41.20           H  
ATOM   4806 HG23 ILE A 312     -17.440  12.366 -20.997  1.00 41.20           H  
ATOM   4807  CD1 ILE A 312     -17.510  14.068 -17.287  1.00 41.20           C  
ATOM   4808 HD11 ILE A 312     -17.238  14.342 -16.268  1.00 41.20           H  
ATOM   4809 HD12 ILE A 312     -18.010  13.100 -17.260  1.00 41.20           H  
ATOM   4810 HD13 ILE A 312     -18.190  14.822 -17.685  1.00 41.20           H  
ATOM   4811  N   LEU A 313     -15.882  14.801 -22.630  1.00 41.45           N  
ATOM   4812  H   LEU A 313     -16.139  15.607 -22.078  1.00 41.45           H  
ATOM   4813  CA  LEU A 313     -16.098  14.843 -24.079  1.00 41.45           C  
ATOM   4814  HA  LEU A 313     -16.688  13.966 -24.345  1.00 41.45           H  
ATOM   4815  C   LEU A 313     -14.791  14.720 -24.884  1.00 41.45           C  
ATOM   4816  CB  LEU A 313     -16.911  16.111 -24.421  1.00 41.45           C  
ATOM   4817  HB2 LEU A 313     -16.411  16.682 -25.204  1.00 41.45           H  
ATOM   4818  HB3 LEU A 313     -16.963  16.756 -23.545  1.00 41.45           H  
ATOM   4819  O   LEU A 313     -14.765  14.004 -25.887  1.00 41.45           O  
ATOM   4820  CG  LEU A 313     -18.343  15.765 -24.874  1.00 41.45           C  
ATOM   4821  HG  LEU A 313     -18.705  14.896 -24.325  1.00 41.45           H  
ATOM   4822  CD1 LEU A 313     -19.292  16.922 -24.603  1.00 41.45           C  
ATOM   4823 HD11 LEU A 313     -20.299  16.668 -24.935  1.00 41.45           H  
ATOM   4824 HD12 LEU A 313     -18.958  17.818 -25.125  1.00 41.45           H  
ATOM   4825 HD13 LEU A 313     -19.331  17.125 -23.532  1.00 41.45           H  
ATOM   4826  CD2 LEU A 313     -18.375  15.469 -26.377  1.00 41.45           C  
ATOM   4827 HD21 LEU A 313     -19.370  15.125 -26.657  1.00 41.45           H  
ATOM   4828 HD22 LEU A 313     -18.145  16.374 -26.939  1.00 41.45           H  
ATOM   4829 HD23 LEU A 313     -17.643  14.701 -26.626  1.00 41.45           H  
ATOM   4830  N   GLN A 314     -13.679  15.324 -24.439  1.00 44.63           N  
ATOM   4831  H   GLN A 314     -13.742  15.932 -23.635  1.00 44.63           H  
ATOM   4832  CA  GLN A 314     -12.361  15.061 -25.036  1.00 44.63           C  
ATOM   4833  HA  GLN A 314     -12.428  15.225 -26.112  1.00 44.63           H  
ATOM   4834  C   GLN A 314     -11.914  13.605 -24.847  1.00 44.63           C  
ATOM   4835  CB  GLN A 314     -11.272  15.984 -24.467  1.00 44.63           C  
ATOM   4836  HB2 GLN A 314     -10.312  15.492 -24.626  1.00 44.63           H  
ATOM   4837  HB3 GLN A 314     -11.405  16.112 -23.392  1.00 44.63           H  
ATOM   4838  O   GLN A 314     -11.408  13.003 -25.796  1.00 44.63           O  
ATOM   4839  CG  GLN A 314     -11.205  17.354 -25.157  1.00 44.63           C  
ATOM   4840  HG2 GLN A 314     -11.281  17.219 -26.236  1.00 44.63           H  
ATOM   4841  HG3 GLN A 314     -12.044  17.967 -24.828  1.00 44.63           H  
ATOM   4842  CD  GLN A 314      -9.896  18.092 -24.868  1.00 44.63           C  
ATOM   4843  NE2 GLN A 314      -9.692  19.261 -25.432  1.00 44.63           N  
ATOM   4844 HE21 GLN A 314      -8.849  19.728 -25.129  1.00 44.63           H  
ATOM   4845 HE22 GLN A 314     -10.443  19.740 -25.909  1.00 44.63           H  
ATOM   4846  OE1 GLN A 314      -9.009  17.638 -24.168  1.00 44.63           O  
ATOM   4847  N   HIS A 315     -12.101  13.024 -23.660  1.00 44.43           N  
ATOM   4848  H   HIS A 315     -12.501  13.567 -22.909  1.00 44.43           H  
ATOM   4849  CA  HIS A 315     -11.681  11.655 -23.364  1.00 44.43           C  
ATOM   4850  HA  HIS A 315     -10.627  11.562 -23.623  1.00 44.43           H  
ATOM   4851  C   HIS A 315     -12.457  10.641 -24.214  1.00 44.43           C  
ATOM   4852  CB  HIS A 315     -11.824  11.383 -21.858  1.00 44.43           C  
ATOM   4853  HB2 HIS A 315     -11.477  12.255 -21.303  1.00 44.43           H  
ATOM   4854  HB3 HIS A 315     -12.870  11.217 -21.602  1.00 44.43           H  
ATOM   4855  O   HIS A 315     -11.856   9.756 -24.823  1.00 44.43           O  
ATOM   4856  CG  HIS A 315     -10.993  10.214 -21.397  1.00 44.43           C  
ATOM   4857  CD2 HIS A 315     -11.385   8.909 -21.287  1.00 44.43           C  
ATOM   4858  HD2 HIS A 315     -12.371   8.526 -21.505  1.00 44.43           H  
ATOM   4859  ND1 HIS A 315      -9.676  10.276 -21.003  1.00 44.43           N  
ATOM   4860  HD1 HIS A 315      -9.136  11.121 -20.881  1.00 44.43           H  
ATOM   4861  CE1 HIS A 315      -9.279   9.038 -20.668  1.00 44.43           C  
ATOM   4862  HE1 HIS A 315      -8.302   8.784 -20.285  1.00 44.43           H  
ATOM   4863  NE2 HIS A 315     -10.279   8.161 -20.850  1.00 44.43           N  
ATOM   4864  N   LEU A 316     -13.773  10.820 -24.352  1.00 42.53           N  
ATOM   4865  H   LEU A 316     -14.215  11.545 -23.805  1.00 42.53           H  
ATOM   4866  CA  LEU A 316     -14.626   9.972 -25.186  1.00 42.53           C  
ATOM   4867  HA  LEU A 316     -14.374   8.929 -24.993  1.00 42.53           H  
ATOM   4868  C   LEU A 316     -14.394  10.199 -26.695  1.00 42.53           C  
ATOM   4869  CB  LEU A 316     -16.092  10.187 -24.778  1.00 42.53           C  
ATOM   4870  HB2 LEU A 316     -16.328  11.245 -24.890  1.00 42.53           H  
ATOM   4871  HB3 LEU A 316     -16.717   9.616 -25.464  1.00 42.53           H  
ATOM   4872  O   LEU A 316     -14.352   9.228 -27.448  1.00 42.53           O  
ATOM   4873  CG  LEU A 316     -16.468   9.744 -23.349  1.00 42.53           C  
ATOM   4874  HG  LEU A 316     -15.784  10.190 -22.627  1.00 42.53           H  
ATOM   4875  CD1 LEU A 316     -17.887  10.211 -23.030  1.00 42.53           C  
ATOM   4876 HD11 LEU A 316     -17.953  11.294 -23.131  1.00 42.53           H  
ATOM   4877 HD12 LEU A 316     -18.598   9.745 -23.711  1.00 42.53           H  
ATOM   4878 HD13 LEU A 316     -18.144   9.938 -22.006  1.00 42.53           H  
ATOM   4879  CD2 LEU A 316     -16.420   8.222 -23.192  1.00 42.53           C  
ATOM   4880 HD21 LEU A 316     -16.746   7.950 -22.188  1.00 42.53           H  
ATOM   4881 HD22 LEU A 316     -15.402   7.855 -23.330  1.00 42.53           H  
ATOM   4882 HD23 LEU A 316     -17.084   7.747 -23.914  1.00 42.53           H  
ATOM   4883  N   LYS A 317     -14.132  11.435 -27.157  1.00 45.27           N  
ATOM   4884  H   LYS A 317     -14.236  12.210 -26.518  1.00 45.27           H  
ATOM   4885  CA  LYS A 317     -13.717  11.717 -28.553  1.00 45.27           C  
ATOM   4886  HA  LYS A 317     -14.433  11.239 -29.222  1.00 45.27           H  
ATOM   4887  C   LYS A 317     -12.345  11.107 -28.879  1.00 45.27           C  
ATOM   4888  CB  LYS A 317     -13.772  13.240 -28.800  1.00 45.27           C  
ATOM   4889  HB2 LYS A 317     -13.049  13.736 -28.153  1.00 45.27           H  
ATOM   4890  HB3 LYS A 317     -14.767  13.583 -28.516  1.00 45.27           H  
ATOM   4891  O   LYS A 317     -12.141  10.600 -29.983  1.00 45.27           O  
ATOM   4892  CG  LYS A 317     -13.523  13.673 -30.261  1.00 45.27           C  
ATOM   4893  HG2 LYS A 317     -12.484  13.481 -30.527  1.00 45.27           H  
ATOM   4894  HG3 LYS A 317     -14.170  13.093 -30.920  1.00 45.27           H  
ATOM   4895  CD  LYS A 317     -13.836  15.172 -30.447  1.00 45.27           C  
ATOM   4896  HD2 LYS A 317     -13.193  15.753 -29.785  1.00 45.27           H  
ATOM   4897  HD3 LYS A 317     -14.873  15.345 -30.162  1.00 45.27           H  
ATOM   4898  CE  LYS A 317     -13.638  15.646 -31.897  1.00 45.27           C  
ATOM   4899  HE2 LYS A 317     -12.592  15.515 -32.172  1.00 45.27           H  
ATOM   4900  HE3 LYS A 317     -14.242  15.020 -32.554  1.00 45.27           H  
ATOM   4901  NZ  LYS A 317     -14.030  17.068 -32.076  1.00 45.27           N  
ATOM   4902  HZ1 LYS A 317     -15.021  17.228 -31.965  1.00 45.27           H  
ATOM   4903  HZ2 LYS A 317     -13.542  17.696 -31.452  1.00 45.27           H  
ATOM   4904  HZ3 LYS A 317     -13.809  17.420 -32.996  1.00 45.27           H  
ATOM   4905  N   SER A 318     -11.424  11.103 -27.913  1.00 49.28           N  
ATOM   4906  H   SER A 318     -11.653  11.585 -27.055  1.00 49.28           H  
ATOM   4907  CA  SER A 318     -10.114  10.445 -28.004  1.00 49.28           C  
ATOM   4908  HA  SER A 318      -9.617  10.773 -28.917  1.00 49.28           H  
ATOM   4909  C   SER A 318     -10.252   8.919 -28.075  1.00 49.28           C  
ATOM   4910  CB  SER A 318      -9.244  10.871 -26.815  1.00 49.28           C  
ATOM   4911  HB2 SER A 318      -9.174  11.958 -26.795  1.00 49.28           H  
ATOM   4912  HB3 SER A 318      -9.694  10.531 -25.883  1.00 49.28           H  
ATOM   4913  O   SER A 318      -9.741   8.300 -29.010  1.00 49.28           O  
ATOM   4914  OG  SER A 318      -7.944  10.332 -26.932  1.00 49.28           O  
ATOM   4915  HG  SER A 318      -7.432  10.610 -26.169  1.00 49.28           H  
ATOM   4916  N   ARG A 319     -11.022   8.309 -27.160  1.00 46.52           N  
ATOM   4917  H   ARG A 319     -11.413   8.871 -26.417  1.00 46.52           H  
ATOM   4918  CA  ARG A 319     -11.308   6.864 -27.161  1.00 46.52           C  
ATOM   4919  HA  ARG A 319     -10.365   6.316 -27.156  1.00 46.52           H  
ATOM   4920  C   ARG A 319     -12.034   6.410 -28.429  1.00 46.52           C  
ATOM   4921  CB  ARG A 319     -12.108   6.470 -25.910  1.00 46.52           C  
ATOM   4922  HB2 ARG A 319     -12.942   7.159 -25.778  1.00 46.52           H  
ATOM   4923  HB3 ARG A 319     -12.520   5.473 -26.065  1.00 46.52           H  
ATOM   4924  O   ARG A 319     -11.631   5.407 -29.006  1.00 46.52           O  
ATOM   4925  CG  ARG A 319     -11.253   6.435 -24.632  1.00 46.52           C  
ATOM   4926  HG2 ARG A 319     -10.838   7.420 -24.420  1.00 46.52           H  
ATOM   4927  HG3 ARG A 319     -10.437   5.723 -24.760  1.00 46.52           H  
ATOM   4928  CD  ARG A 319     -12.137   5.985 -23.467  1.00 46.52           C  
ATOM   4929  HD2 ARG A 319     -12.571   5.020 -23.730  1.00 46.52           H  
ATOM   4930  HD3 ARG A 319     -12.951   6.699 -23.341  1.00 46.52           H  
ATOM   4931  NE  ARG A 319     -11.405   5.864 -22.189  1.00 46.52           N  
ATOM   4932  HE  ARG A 319     -10.668   6.524 -21.987  1.00 46.52           H  
ATOM   4933  NH1 ARG A 319     -12.907   4.473 -21.234  1.00 46.52           N  
ATOM   4934 HH11 ARG A 319     -13.212   3.899 -20.461  1.00 46.52           H  
ATOM   4935 HH12 ARG A 319     -13.500   4.468 -22.051  1.00 46.52           H  
ATOM   4936  NH2 ARG A 319     -11.234   5.124 -20.007  1.00 46.52           N  
ATOM   4937 HH21 ARG A 319     -10.545   5.826 -19.778  1.00 46.52           H  
ATOM   4938 HH22 ARG A 319     -11.705   4.596 -19.287  1.00 46.52           H
[truncated: 829,935 more chars]
