# Supplementary material for: Widespread Horizontal Gene Transfer Among Animal Viruses
Source: bioRxiv. 2024 Mar 26:2024.03.25.586562. Preprint. [Version 2] doi: 10.1101/2024.03.25.586562 (PMC11071296; doi:10.1101/2024.03.25.586562)
Supplement: Supplement 7 [file media-7.zip › File7_PDB/Adinto12158_GasderminX.pdb]

ATOM      1  N   MET A   1       8.442  -2.531  -4.198  1.00 57.76           N  
ATOM      2  H   MET A   1       9.063  -3.313  -4.348  1.00 57.76           H  
ATOM      3  H2  MET A   1       8.622  -2.156  -3.278  1.00 57.76           H  
ATOM      4  H3  MET A   1       7.481  -2.843  -4.199  1.00 57.76           H  
ATOM      5  CA  MET A   1       8.657  -1.462  -5.209  1.00 57.76           C  
ATOM      6  HA  MET A   1       7.934  -0.674  -4.994  1.00 57.76           H  
ATOM      7  C   MET A   1       8.337  -1.877  -6.651  1.00 57.76           C  
ATOM      8  CB  MET A   1      10.032  -0.791  -5.094  1.00 57.76           C  
ATOM      9  HB2 MET A   1      10.168  -0.114  -5.937  1.00 57.76           H  
ATOM     10  HB3 MET A   1      10.816  -1.547  -5.130  1.00 57.76           H  
ATOM     11  O   MET A   1       7.534  -1.183  -7.258  1.00 57.76           O  
ATOM     12  CG  MET A   1      10.168   0.029  -3.801  1.00 57.76           C  
ATOM     13  HG2 MET A   1      11.163   0.474  -3.794  1.00 57.76           H  
ATOM     14  HG3 MET A   1      10.095  -0.630  -2.937  1.00 57.76           H  
ATOM     15  SD  MET A   1       8.959   1.368  -3.622  1.00 57.76           S  
ATOM     16  CE  MET A   1       9.624   2.207  -2.151  1.00 57.76           C  
ATOM     17  HE1 MET A   1       9.672   1.513  -1.312  1.00 57.76           H  
ATOM     18  HE2 MET A   1       8.982   3.047  -1.889  1.00 57.76           H  
ATOM     19  HE3 MET A   1      10.624   2.584  -2.365  1.00 57.76           H  
ATOM     20  N   LYS A   2       8.852  -2.991  -7.211  1.00 65.92           N  
ATOM     21  H   LYS A   2       9.614  -3.470  -6.753  1.00 65.92           H  
ATOM     22  CA  LYS A   2       8.566  -3.382  -8.621  1.00 65.92           C  
ATOM     23  HA  LYS A   2       8.979  -2.619  -9.280  1.00 65.92           H  
ATOM     24  C   LYS A   2       7.063  -3.441  -8.973  1.00 65.92           C  
ATOM     25  CB  LYS A   2       9.244  -4.726  -8.976  1.00 65.92           C  
ATOM     26  HB2 LYS A   2       8.920  -5.498  -8.276  1.00 65.92           H  
ATOM     27  HB3 LYS A   2       8.911  -5.016  -9.972  1.00 65.92           H  
ATOM     28  O   LYS A   2       6.650  -2.985 -10.033  1.00 65.92           O  
ATOM     29  CG  LYS A   2      10.784  -4.666  -8.996  1.00 65.92           C  
ATOM     30  HG2 LYS A   2      11.095  -3.845  -9.642  1.00 65.92           H  
ATOM     31  HG3 LYS A   2      11.152  -4.471  -7.988  1.00 65.92           H  
ATOM     32  CD  LYS A   2      11.418  -5.974  -9.521  1.00 65.92           C  
ATOM     33  HD2 LYS A   2      11.123  -6.804  -8.879  1.00 65.92           H  
ATOM     34  HD3 LYS A   2      11.055  -6.159 -10.532  1.00 65.92           H  
ATOM     35  CE  LYS A   2      12.956  -5.866  -9.550  1.00 65.92           C  
ATOM     36  HE2 LYS A   2      13.226  -4.992 -10.142  1.00 65.92           H  
ATOM     37  HE3 LYS A   2      13.318  -5.694  -8.536  1.00 65.92           H  
ATOM     38  NZ  LYS A   2      13.622  -7.071 -10.124  1.00 65.92           N  
ATOM     39  HZ1 LYS A   2      13.342  -7.223 -11.082  1.00 65.92           H  
ATOM     40  HZ2 LYS A   2      14.623  -6.942 -10.137  1.00 65.92           H  
ATOM     41  HZ3 LYS A   2      13.432  -7.906  -9.589  1.00 65.92           H  
ATOM     42  N   ARG A   3       6.219  -3.941  -8.057  1.00 69.05           N  
ATOM     43  H   ARG A   3       6.616  -4.326  -7.212  1.00 69.05           H  
ATOM     44  CA  ARG A   3       4.751  -3.972  -8.237  1.00 69.05           C  
ATOM     45  HA  ARG A   3       4.521  -4.411  -9.209  1.00 69.05           H  
ATOM     46  C   ARG A   3       4.119  -2.579  -8.271  1.00 69.05           C  
ATOM     47  CB  ARG A   3       4.081  -4.817  -7.142  1.00 69.05           C  
ATOM     48  HB2 ARG A   3       3.001  -4.686  -7.215  1.00 69.05           H  
ATOM     49  HB3 ARG A   3       4.397  -4.466  -6.160  1.00 69.05           H  
ATOM     50  O   ARG A   3       3.251  -2.333  -9.100  1.00 69.05           O  
ATOM     51  CG  ARG A   3       4.394  -6.312  -7.285  1.00 69.05           C  
ATOM     52  HG2 ARG A   3       5.465  -6.477  -7.172  1.00 69.05           H  
ATOM     53  HG3 ARG A   3       4.080  -6.655  -8.272  1.00 69.05           H  
ATOM     54  CD  ARG A   3       3.642  -7.104  -6.212  1.00 69.05           C  
ATOM     55  HD2 ARG A   3       3.933  -6.720  -5.234  1.00 69.05           H  
ATOM     56  HD3 ARG A   3       2.572  -6.943  -6.343  1.00 69.05           H  
ATOM     57  NE  ARG A   3       3.942  -8.548  -6.299  1.00 69.05           N  
ATOM     58  HE  ARG A   3       4.442  -8.865  -7.118  1.00 69.05           H  
ATOM     59  NH1 ARG A   3       2.938  -9.154  -4.334  1.00 69.05           N  
ATOM     60 HH11 ARG A   3       2.747  -8.176  -4.165  1.00 69.05           H  
ATOM     61 HH12 ARG A   3       2.797  -9.838  -3.605  1.00 69.05           H  
ATOM     62  NH2 ARG A   3       3.969 -10.707  -5.569  1.00 69.05           N  
ATOM     63 HH21 ARG A   3       3.765 -11.403  -4.866  1.00 69.05           H  
ATOM     64 HH22 ARG A   3       4.511 -10.984  -6.376  1.00 69.05           H  
ATOM     65  CZ  ARG A   3       3.613  -9.463  -5.406  1.00 69.05           C  
ATOM     66  N   LEU A   4       4.565  -1.664  -7.410  1.00 71.34           N  
ATOM     67  H   LEU A   4       5.317  -1.914  -6.784  1.00 71.34           H  
ATOM     68  CA  LEU A   4       4.071  -0.283  -7.390  1.00 71.34           C  
ATOM     69  HA  LEU A   4       2.984  -0.295  -7.308  1.00 71.34           H  
ATOM     70  C   LEU A   4       4.396   0.450  -8.694  1.00 71.34           C  
ATOM     71  CB  LEU A   4       4.666   0.477  -6.192  1.00 71.34           C  
ATOM     72  HB2 LEU A   4       4.502   1.543  -6.349  1.00 71.34           H  
ATOM     73  HB3 LEU A   4       5.743   0.314  -6.161  1.00 71.34           H  
ATOM     74  O   LEU A   4       3.533   1.141  -9.220  1.00 71.34           O  
ATOM     75  CG  LEU A   4       4.043   0.102  -4.840  1.00 71.34           C  
ATOM     76  HG  LEU A   4       3.949  -0.982  -4.765  1.00 71.34           H  
ATOM     77  CD1 LEU A   4       4.931   0.591  -3.697  1.00 71.34           C  
ATOM     78 HD11 LEU A   4       5.050   1.674  -3.748  1.00 71.34           H  
ATOM     79 HD12 LEU A   4       4.480   0.322  -2.742  1.00 71.34           H  
ATOM     80 HD13 LEU A   4       5.912   0.121  -3.758  1.00 71.34           H  
ATOM     81  CD2 LEU A   4       2.669   0.745  -4.673  1.00 71.34           C  
ATOM     82 HD21 LEU A   4       2.243   0.423  -3.723  1.00 71.34           H  
ATOM     83 HD22 LEU A   4       1.998   0.431  -5.472  1.00 71.34           H  
ATOM     84 HD23 LEU A   4       2.752   1.832  -4.682  1.00 71.34           H  
ATOM     85  N   GLN A   5       5.598   0.245  -9.239  1.00 71.56           N  
ATOM     86  H   GLN A   5       6.272  -0.311  -8.732  1.00 71.56           H  
ATOM     87  CA  GLN A   5       5.996   0.796 -10.537  1.00 71.56           C  
ATOM     88  HA  GLN A   5       5.855   1.877 -10.530  1.00 71.56           H  
ATOM     89  C   GLN A   5       5.130   0.235 -11.674  1.00 71.56           C  
ATOM     90  CB  GLN A   5       7.482   0.507 -10.781  1.00 71.56           C  
ATOM     91  HB2 GLN A   5       7.664  -0.557 -10.626  1.00 71.56           H  
ATOM     92  HB3 GLN A   5       7.725   0.745 -11.817  1.00 71.56           H  
ATOM     93  O   GLN A   5       4.588   1.009 -12.458  1.00 71.56           O  
ATOM     94  CG  GLN A   5       8.401   1.338  -9.867  1.00 71.56           C  
ATOM     95  HG2 GLN A   5       8.316   2.389 -10.140  1.00 71.56           H  
ATOM     96  HG3 GLN A   5       8.098   1.230  -8.825  1.00 71.56           H  
ATOM     97  CD  GLN A   5       9.864   0.919  -9.972  1.00 71.56           C  
ATOM     98  NE2 GLN A   5      10.795   1.772  -9.610  1.00 71.56           N  
ATOM     99 HE21 GLN A   5      11.751   1.502  -9.795  1.00 71.56           H  
ATOM    100 HE22 GLN A   5      10.587   2.742  -9.420  1.00 71.56           H  
ATOM    101  OE1 GLN A   5      10.184  -0.209 -10.313  1.00 71.56           O  
ATOM    102  N   LYS A   6       4.898  -1.088 -11.703  1.00 76.71           N  
ATOM    103  H   LYS A   6       5.417  -1.672 -11.063  1.00 76.71           H  
ATOM    104  CA  LYS A   6       4.022  -1.741 -12.697  1.00 76.71           C  
ATOM    105  HA  LYS A   6       4.432  -1.563 -13.692  1.00 76.71           H  
ATOM    106  C   LYS A   6       2.603  -1.159 -12.710  1.00 76.71           C  
ATOM    107  CB  LYS A   6       3.999  -3.257 -12.429  1.00 76.71           C  
ATOM    108  HB2 LYS A   6       3.545  -3.443 -11.455  1.00 76.71           H  
ATOM    109  HB3 LYS A   6       5.023  -3.628 -12.409  1.00 76.71           H  
ATOM    110  O   LYS A   6       2.000  -1.012 -13.765  1.00 76.71           O  
ATOM    111  CG  LYS A   6       3.216  -4.034 -13.501  1.00 76.71           C  
ATOM    112  HG2 LYS A   6       3.699  -3.902 -14.469  1.00 76.71           H  
ATOM    113  HG3 LYS A   6       2.197  -3.650 -13.561  1.00 76.71           H  
ATOM    114  CD  LYS A   6       3.137  -5.530 -13.169  1.00 76.71           C  
ATOM    115  HD2 LYS A   6       2.695  -5.640 -12.178  1.00 76.71           H  
ATOM    116  HD3 LYS A   6       4.137  -5.963 -13.169  1.00 76.71           H  
ATOM    117  CE  LYS A   6       2.255  -6.250 -14.199  1.00 76.71           C  
ATOM    118  HE2 LYS A   6       2.787  -6.312 -15.148  1.00 76.71           H  
ATOM    119  HE3 LYS A   6       1.360  -5.649 -14.359  1.00 76.71           H  
ATOM    120  NZ  LYS A   6       1.849  -7.600 -13.729  1.00 76.71           N  
ATOM    121  HZ1 LYS A   6       1.189  -8.025 -14.364  1.00 76.71           H  
ATOM    122  HZ2 LYS A   6       1.368  -7.531 -12.843  1.00 76.71           H  
ATOM    123  HZ3 LYS A   6       2.640  -8.218 -13.618  1.00 76.71           H  
ATOM    124  N   HIS A   7       2.071  -0.815 -11.539  1.00 81.90           N  
ATOM    125  H   HIS A   7       2.619  -0.986 -10.708  1.00 81.90           H  
ATOM    126  CA  HIS A   7       0.719  -0.265 -11.395  1.00 81.90           C  
ATOM    127  HA  HIS A   7       0.140  -0.508 -12.286  1.00 81.90           H  
ATOM    128  C   HIS A   7       0.691   1.264 -11.296  1.00 81.90           C  
ATOM    129  CB  HIS A   7       0.027  -0.955 -10.217  1.00 81.90           C  
ATOM    130  HB2 HIS A   7      -0.899  -0.436  -9.971  1.00 81.90           H  
ATOM    131  HB3 HIS A   7       0.700  -0.905  -9.360  1.00 81.90           H  
ATOM    132  O   HIS A   7      -0.377   1.827 -11.062  1.00 81.90           O  
ATOM    133  CG  HIS A   7      -0.318  -2.392 -10.517  1.00 81.90           C  
ATOM    134  CD2 HIS A   7       0.364  -3.495 -10.097  1.00 81.90           C  
ATOM    135  HD2 HIS A   7       1.242  -3.505  -9.467  1.00 81.90           H  
ATOM    136  ND1 HIS A   7      -1.328  -2.797 -11.386  1.00 81.90           N  
ATOM    137  CE1 HIS A   7      -1.208  -4.126 -11.504  1.00 81.90           C  
ATOM    138  HE1 HIS A   7      -1.808  -4.740 -12.159  1.00 81.90           H  
ATOM    139  NE2 HIS A   7      -0.199  -4.574 -10.739  1.00 81.90           N  
ATOM    140  HE2 HIS A   7       0.168  -5.514 -10.773  1.00 81.90           H  
ATOM    141  N   ALA A   8       1.817   1.959 -11.488  1.00 84.27           N  
ATOM    142  H   ALA A   8       2.673   1.460 -11.688  1.00 84.27           H  
ATOM    143  CA  ALA A   8       1.906   3.405 -11.287  1.00 84.27           C  
ATOM    144  HA  ALA A   8       1.678   3.622 -10.244  1.00 84.27           H  
ATOM    145  C   ALA A   8       0.895   4.169 -12.154  1.00 84.27           C  
ATOM    146  CB  ALA A   8       3.342   3.863 -11.566  1.00 84.27           C  
ATOM    147  HB1 ALA A   8       4.029   3.350 -10.893  1.00 84.27           H  
ATOM    148  HB2 ALA A   8       3.619   3.638 -12.596  1.00 84.27           H  
ATOM    149  HB3 ALA A   8       3.426   4.936 -11.395  1.00 84.27           H  
ATOM    150  O   ALA A   8       0.228   5.079 -11.663  1.00 84.27           O  
ATOM    151  N   THR A   9       0.713   3.757 -13.412  1.00 84.44           N  
ATOM    152  H   THR A   9       1.332   3.053 -13.786  1.00 84.44           H  
ATOM    153  CA  THR A   9      -0.286   4.332 -14.327  1.00 84.44           C  
ATOM    154  HA  THR A   9      -0.085   5.396 -14.450  1.00 84.44           H  
ATOM    155  C   THR A   9      -1.703   4.190 -13.778  1.00 84.44           C  
ATOM    156  CB  THR A   9      -0.185   3.669 -15.708  1.00 84.44           C  
ATOM    157  HB  THR A   9      -0.497   2.627 -15.643  1.00 84.44           H  
ATOM    158  O   THR A   9      -2.449   5.165 -13.734  1.00 84.44           O  
ATOM    159  CG2 THR A   9      -1.021   4.386 -16.765  1.00 84.44           C  
ATOM    160 HG21 THR A   9      -0.890   3.897 -17.730  1.00 84.44           H  
ATOM    161 HG22 THR A   9      -2.078   4.348 -16.503  1.00 84.44           H  
ATOM    162 HG23 THR A   9      -0.709   5.427 -16.849  1.00 84.44           H  
ATOM    163  OG1 THR A   9       1.160   3.721 -16.117  1.00 84.44           O  
ATOM    164  HG1 THR A   9       1.210   3.418 -17.027  1.00 84.44           H  
ATOM    165  N   VAL A  10      -2.055   3.007 -13.267  1.00 86.88           N  
ATOM    166  H   VAL A  10      -1.371   2.265 -13.254  1.00 86.88           H  
ATOM    167  CA  VAL A  10      -3.380   2.745 -12.687  1.00 86.88           C  
ATOM    168  HA  VAL A  10      -4.139   3.080 -13.393  1.00 86.88           H  
ATOM    169  C   VAL A  10      -3.583   3.533 -11.392  1.00 86.88           C  
ATOM    170  CB  VAL A  10      -3.588   1.239 -12.441  1.00 86.88           C  
ATOM    171  HB  VAL A  10      -2.863   0.885 -11.708  1.00 86.88           H  
ATOM    172  O   VAL A  10      -4.660   4.078 -11.168  1.00 86.88           O  
ATOM    173  CG1 VAL A  10      -4.997   0.962 -11.906  1.00 86.88           C  
ATOM    174 HG11 VAL A  10      -5.742   1.378 -12.585  1.00 86.88           H  
ATOM    175 HG12 VAL A  10      -5.126   1.398 -10.916  1.00 86.88           H  
ATOM    176 HG13 VAL A  10      -5.150  -0.115 -11.833  1.00 86.88           H  
ATOM    177  CG2 VAL A  10      -3.412   0.427 -13.732  1.00 86.88           C  
ATOM    178 HG21 VAL A  10      -4.113   0.771 -14.492  1.00 86.88           H  
ATOM    179 HG22 VAL A  10      -3.591  -0.630 -13.534  1.00 86.88           H  
ATOM    180 HG23 VAL A  10      -2.395   0.524 -14.113  1.00 86.88           H  
ATOM    181  N   LEU A  11      -2.556   3.650 -10.546  1.00 89.70           N  
ATOM    182  H   LEU A  11      -1.696   3.173 -10.776  1.00 89.70           H  
ATOM    183  CA  LEU A  11      -2.623   4.446  -9.317  1.00 89.70           C  
ATOM    184  HA  LEU A  11      -3.501   4.140  -8.748  1.00 89.70           H  
ATOM    185  C   LEU A  11      -2.813   5.939  -9.626  1.00 89.70           C  
ATOM    186  CB  LEU A  11      -1.365   4.205  -8.462  1.00 89.70           C  
ATOM    187  HB2 LEU A  11      -1.399   4.880  -7.607  1.00 89.70           H  
ATOM    188  HB3 LEU A  11      -0.489   4.469  -9.055  1.00 89.70           H  
ATOM    189  O   LEU A  11      -3.640   6.592  -8.986  1.00 89.70           O  
ATOM    190  CG  LEU A  11      -1.185   2.766  -7.936  1.00 89.70           C  
ATOM    191  HG  LEU A  11      -1.142   2.064  -8.768  1.00 89.70           H  
ATOM    192  CD1 LEU A  11       0.129   2.671  -7.159  1.00 89.70           C  
ATOM    193 HD11 LEU A  11       0.960   2.916  -7.819  1.00 89.70           H  
ATOM    194 HD12 LEU A  11       0.271   1.652  -6.799  1.00 89.70           H  
ATOM    195 HD13 LEU A  11       0.125   3.357  -6.313  1.00 89.70           H  
ATOM    196  CD2 LEU A  11      -2.319   2.310  -7.017  1.00 89.70           C  
ATOM    197 HD21 LEU A  11      -2.390   2.979  -6.159  1.00 89.70           H  
ATOM    198 HD22 LEU A  11      -3.263   2.299  -7.562  1.00 89.70           H  
ATOM    199 HD23 LEU A  11      -2.116   1.297  -6.667  1.00 89.70           H  
ATOM    200  N   ARG A  12      -2.106   6.475 -10.631  1.00 87.28           N  
ATOM    201  H   ARG A  12      -1.443   5.883 -11.111  1.00 87.28           H  
ATOM    202  CA  ARG A  12      -2.302   7.853 -11.113  1.00 87.28           C  
ATOM    203  HA  ARG A  12      -2.213   8.545 -10.276  1.00 87.28           H  
ATOM    204  C   ARG A  12      -3.713   8.056 -11.660  1.00 87.28           C  
ATOM    205  CB  ARG A  12      -1.251   8.220 -12.174  1.00 87.28           C  
ATOM    206  HB2 ARG A  12      -1.230   7.450 -12.944  1.00 87.28           H  
ATOM    207  HB3 ARG A  12      -1.547   9.158 -12.644  1.00 87.28           H  
ATOM    208  O   ARG A  12      -4.369   9.017 -11.263  1.00 87.28           O  
ATOM    209  CG  ARG A  12       0.161   8.404 -11.593  1.00 87.28           C  
ATOM    210  HG2 ARG A  12       0.496   7.480 -11.123  1.00 87.28           H  
ATOM    211  HG3 ARG A  12       0.147   9.190 -10.838  1.00 87.28           H  
ATOM    212  CD  ARG A  12       1.134   8.797 -12.714  1.00 87.28           C  
ATOM    213  HD2 ARG A  12       0.936   8.172 -13.585  1.00 87.28           H  
ATOM    214  HD3 ARG A  12       0.938   9.828 -13.006  1.00 87.28           H  
ATOM    215  NE  ARG A  12       2.549   8.669 -12.300  1.00 87.28           N  
ATOM    216  HE  ARG A  12       2.900   9.362 -11.655  1.00 87.28           H  
ATOM    217  NH1 ARG A  12       3.155   6.924 -13.685  1.00 87.28           N  
ATOM    218 HH11 ARG A  12       3.889   6.371 -14.103  1.00 87.28           H  
ATOM    219 HH12 ARG A  12       2.232   6.913 -14.096  1.00 87.28           H  
ATOM    220  NH2 ARG A  12       4.683   7.866 -12.371  1.00 87.28           N  
ATOM    221 HH21 ARG A  12       4.999   8.595 -11.747  1.00 87.28           H  
ATOM    222 HH22 ARG A  12       5.389   7.288 -12.804  1.00 87.28           H  
ATOM    223  CZ  ARG A  12       3.447   7.822 -12.784  1.00 87.28           C  
ATOM    224  N   ALA A  13      -4.201   7.125 -12.481  1.00 88.44           N  
ATOM    225  H   ALA A  13      -3.591   6.383 -12.794  1.00 88.44           H  
ATOM    226  CA  ALA A  13      -5.564   7.159 -13.004  1.00 88.44           C  
ATOM    227  HA  ALA A  13      -5.700   8.086 -13.560  1.00 88.44           H  
ATOM    228  C   ALA A  13      -6.603   7.141 -11.870  1.00 88.44           C  
ATOM    229  CB  ALA A  13      -5.759   5.988 -13.975  1.00 88.44           C  
ATOM    230  HB1 ALA A  13      -6.757   6.040 -14.411  1.00 88.44           H  
ATOM    231  HB2 ALA A  13      -5.649   5.037 -13.454  1.00 88.44           H  
ATOM    232  HB3 ALA A  13      -5.025   6.045 -14.778  1.00 88.44           H  
ATOM    233  O   ALA A  13      -7.517   7.959 -11.869  1.00 88.44           O  
ATOM    234  N   LEU A  14      -6.430   6.286 -10.857  1.00 91.00           N  
ATOM    235  H   LEU A  14      -5.684   5.609 -10.935  1.00 91.00           H  
ATOM    236  CA  LEU A  14      -7.303   6.226  -9.678  1.00 91.00           C  
ATOM    237  HA  LEU A  14      -8.325   6.042 -10.007  1.00 91.00           H  
ATOM    238  C   LEU A  14      -7.335   7.543  -8.893  1.00 91.00           C  
ATOM    239  CB  LEU A  14      -6.839   5.087  -8.752  1.00 91.00           C  
ATOM    240  HB2 LEU A  14      -7.193   5.291  -7.741  1.00 91.00           H  
ATOM    241  HB3 LEU A  14      -5.750   5.086  -8.716  1.00 91.00           H  
ATOM    242  O   LEU A  14      -8.399   7.942  -8.434  1.00 91.00           O  
ATOM    243  CG  LEU A  14      -7.337   3.691  -9.154  1.00 91.00           C  
ATOM    244  HG  LEU A  14      -7.159   3.510 -10.214  1.00 91.00           H  
ATOM    245  CD1 LEU A  14      -6.596   2.631  -8.336  1.00 91.00           C  
ATOM    246 HD11 LEU A  14      -5.529   2.694  -8.553  1.00 91.00           H  
ATOM    247 HD12 LEU A  14      -6.766   2.793  -7.271  1.00 91.00           H  
ATOM    248 HD13 LEU A  14      -6.948   1.639  -8.619  1.00 91.00           H  
ATOM    249  CD2 LEU A  14      -8.830   3.541  -8.851  1.00 91.00           C  
ATOM    250 HD21 LEU A  14      -9.412   4.189  -9.507  1.00 91.00           H  
ATOM    251 HD22 LEU A  14      -9.143   2.508  -9.007  1.00 91.00           H  
ATOM    252 HD23 LEU A  14      -9.027   3.809  -7.813  1.00 91.00           H  
ATOM    253  N   LYS A  15      -6.195   8.228  -8.733  1.00 88.65           N  
ATOM    254  H   LYS A  15      -5.347   7.829  -9.109  1.00 88.65           H  
ATOM    255  CA  LYS A  15      -6.144   9.539  -8.061  1.00 88.65           C  
ATOM    256  HA  LYS A  15      -6.658   9.464  -7.103  1.00 88.65           H  
ATOM    257  C   LYS A  15      -6.888  10.616  -8.861  1.00 88.65           C  
ATOM    258  CB  LYS A  15      -4.676   9.937  -7.822  1.00 88.65           C  
ATOM    259  HB2 LYS A  15      -4.189   9.155  -7.240  1.00 88.65           H  
ATOM    260  HB3 LYS A  15      -4.179   9.997  -8.790  1.00 88.65           H  
ATOM    261  O   LYS A  15      -7.548  11.454  -8.256  1.00 88.65           O  
ATOM    262  CG  LYS A  15      -4.512  11.283  -7.081  1.00 88.65           C  
ATOM    263  HG2 LYS A  15      -4.631  11.126  -6.009  1.00 88.65           H  
ATOM    264  HG3 LYS A  15      -5.275  11.991  -7.404  1.00 88.65           H  
ATOM    265  CD  LYS A  15      -3.156  11.944  -7.371  1.00 88.65           C  
ATOM    266  HD2 LYS A  15      -2.358  11.375  -6.894  1.00 88.65           H  
ATOM    267  HD3 LYS A  15      -2.993  11.958  -8.448  1.00 88.65           H  
ATOM    268  CE  LYS A  15      -3.139  13.385  -6.845  1.00 88.65           C  
ATOM    269  HE2 LYS A  15      -3.238  13.367  -5.759  1.00 88.65           H  
ATOM    270  HE3 LYS A  15      -4.006  13.905  -7.252  1.00 88.65           H  
ATOM    271  NZ  LYS A  15      -1.899  14.104  -7.243  1.00 88.65           N  
ATOM    272  HZ1 LYS A  15      -1.916  15.060  -6.918  1.00 88.65           H  
ATOM    273  HZ2 LYS A  15      -1.071  13.655  -6.879  1.00 88.65           H  
ATOM    274  HZ3 LYS A  15      -1.820  14.142  -8.249  1.00 88.65           H  
ATOM    275  N   ALA A  16      -6.735  10.622 -10.185  1.00 89.05           N  
ATOM    276  H   ALA A  16      -6.145   9.917 -10.603  1.00 89.05           H  
ATOM    277  CA  ALA A  16      -7.323  11.631 -11.070  1.00 89.05           C  
ATOM    278  HA  ALA A  16      -7.276  12.606 -10.586  1.00 89.05           H  
ATOM    279  C   ALA A  16      -8.805  11.371 -11.401  1.00 89.05           C  
ATOM    280  CB  ALA A  16      -6.468  11.685 -12.341  1.00 89.05           C  
ATOM    281  HB1 ALA A  16      -6.851  12.461 -13.004  1.00 89.05           H  
ATOM    282  HB2 ALA A  16      -6.509  10.728 -12.861  1.00 89.05           H  
ATOM    283  HB3 ALA A  16      -5.433  11.914 -12.088  1.00 89.05           H  
ATOM    284  O   ALA A  16      -9.509  12.265 -11.862  1.00 89.05           O  
ATOM    285  N   SER A  17      -9.280  10.148 -11.175  1.00 90.38           N  
ATOM    286  H   SER A  17      -8.641   9.452 -10.819  1.00 90.38           H  
ATOM    287  CA  SER A  17     -10.639   9.724 -11.499  1.00 90.38           C  
ATOM    288  HA  SER A  17     -10.864  10.031 -12.521  1.00 90.38           H  
ATOM    289  C   SER A  17     -11.688  10.341 -10.576  1.00 90.38           C  
ATOM    290  CB  SER A  17     -10.731   8.201 -11.420  1.00 90.38           C  
ATOM    291  HB2 SER A  17     -10.283   7.850 -10.491  1.00 90.38           H  
ATOM    292  HB3 SER A  17     -11.777   7.893 -11.440  1.00 90.38           H  
ATOM    293  O   SER A  17     -11.482  10.510  -9.374  1.00 90.38           O  
ATOM    294  OG  SER A  17     -10.064   7.615 -12.514  1.00 90.38           O  
ATOM    295  HG  SER A  17      -9.129   7.811 -12.420  1.00 90.38           H  
ATOM    296  N   THR A  18     -12.887  10.566 -11.116  1.00 90.88           N  
ATOM    297  H   THR A  18     -13.010  10.415 -12.107  1.00 90.88           H  
ATOM    298  CA  THR A  18     -14.058  10.932 -10.309  1.00 90.88           C  
ATOM    299  HA  THR A  18     -13.789  11.817  -9.732  1.00 90.88           H  
ATOM    300  C   THR A  18     -14.423   9.802  -9.333  1.00 90.88           C  
ATOM    301  CB  THR A  18     -15.272  11.291 -11.183  1.00 90.88           C  
ATOM    302  HB  THR A  18     -16.057  11.696 -10.546  1.00 90.88           H  
ATOM    303  O   THR A  18     -14.050   8.641  -9.550  1.00 90.88           O  
ATOM    304  CG2 THR A  18     -14.948  12.337 -12.248  1.00 90.88           C  
ATOM    305 HG21 THR A  18     -15.864  12.663 -12.739  1.00 90.88           H  
ATOM    306 HG22 THR A  18     -14.483  13.206 -11.782  1.00 90.88           H  
ATOM    307 HG23 THR A  18     -14.269  11.934 -12.999  1.00 90.88           H  
ATOM    308  OG1 THR A  18     -15.779  10.145 -11.829  1.00 90.88           O  
ATOM    309  HG1 THR A  18     -16.099  10.444 -12.684  1.00 90.88           H  
ATOM    310  N   PRO A  19     -15.192  10.074  -8.261  1.00 89.82           N  
ATOM    311  CA  PRO A  19     -15.640   9.029  -7.339  1.00 89.82           C  
ATOM    312  HA  PRO A  19     -14.767   8.617  -6.833  1.00 89.82           H  
ATOM    313  C   PRO A  19     -16.401   7.884  -8.027  1.00 89.82           C  
ATOM    314  CB  PRO A  19     -16.521   9.755  -6.317  1.00 89.82           C  
ATOM    315  HB2 PRO A  19     -17.553   9.791  -6.666  1.00 89.82           H  
ATOM    316  HB3 PRO A  19     -16.467   9.287  -5.334  1.00 89.82           H  
ATOM    317  O   PRO A  19     -16.256   6.727  -7.630  1.00 89.82           O  
ATOM    318  CG  PRO A  19     -15.947  11.171  -6.301  1.00 89.82           C  
ATOM    319  HG2 PRO A  19     -15.054  11.201  -5.676  1.00 89.82           H  
ATOM    320  HG3 PRO A  19     -16.679  11.904  -5.963  1.00 89.82           H  
ATOM    321  CD  PRO A  19     -15.557  11.393  -7.759  1.00 89.82           C  
ATOM    322  HD2 PRO A  19     -14.724  12.094  -7.814  1.00 89.82           H  
ATOM    323  HD3 PRO A  19     -16.413  11.776  -8.315  1.00 89.82           H  
ATOM    324  N   SER A  20     -17.174   8.188  -9.078  1.00 91.11           N  
ATOM    325  H   SER A  20     -17.211   9.151  -9.382  1.00 91.11           H  
ATOM    326  CA  SER A  20     -17.908   7.186  -9.861  1.00 91.11           C  
ATOM    327  HA  SER A  20     -18.494   6.567  -9.181  1.00 91.11           H  
ATOM    328  C   SER A  20     -16.959   6.260 -10.630  1.00 91.11           C  
ATOM    329  CB  SER A  20     -18.880   7.875 -10.826  1.00 91.11           C  
ATOM    330  HB2 SER A  20     -18.327   8.407 -11.600  1.00 91.11           H  
ATOM    331  HB3 SER A  20     -19.503   8.582 -10.279  1.00 91.11           H  
ATOM    332  O   SER A  20     -17.033   5.036 -10.491  1.00 91.11           O  
ATOM    333  OG  SER A  20     -19.703   6.893 -11.413  1.00 91.11           O  
ATOM    334  HG  SER A  20     -20.217   7.290 -12.121  1.00 91.11           H  
ATOM    335  N   VAL A  21     -15.993   6.838 -11.352  1.00 92.10           N  
ATOM    336  H   VAL A  21     -15.959   7.847 -11.402  1.00 92.10           H  
ATOM    337  CA  VAL A  21     -14.985   6.083 -12.114  1.00 92.10           C  
ATOM    338  HA  VAL A  21     -15.492   5.375 -12.770  1.00 92.10           H  
ATOM    339  C   VAL A  21     -14.092   5.274 -11.177  1.00 92.10           C  
ATOM    340  CB  VAL A  21     -14.154   7.035 -12.994  1.00 92.10           C  
ATOM    341  HB  VAL A  21     -13.744   7.829 -12.370  1.00 92.10           H  
ATOM    342  O   VAL A  21     -13.909   4.075 -11.372  1.00 92.10           O  
ATOM    343  CG1 VAL A  21     -13.003   6.309 -13.697  1.00 92.10           C  
ATOM    344 HG11 VAL A  21     -12.481   6.999 -14.359  1.00 92.10           H  
ATOM    345 HG12 VAL A  21     -12.279   5.941 -12.971  1.00 92.10           H  
ATOM    346 HG13 VAL A  21     -13.383   5.474 -14.286  1.00 92.10           H  
ATOM    347  CG2 VAL A  21     -15.028   7.677 -14.076  1.00 92.10           C  
ATOM    348 HG21 VAL A  21     -15.875   8.205 -13.637  1.00 92.10           H  
ATOM    349 HG22 VAL A  21     -14.438   8.389 -14.652  1.00 92.10           H  
ATOM    350 HG23 VAL A  21     -15.408   6.911 -14.753  1.00 92.10           H  
ATOM    351  N   THR A  22     -13.621   5.883 -10.089  1.00 92.23           N  
ATOM    352  H   THR A  22     -13.792   6.873  -9.991  1.00 92.23           H  
ATOM    353  CA  THR A  22     -12.851   5.197  -9.044  1.00 92.23           C  
ATOM    354  HA  THR A  22     -11.903   4.856  -9.460  1.00 92.23           H  
ATOM    355  C   THR A  22     -13.607   3.980  -8.514  1.00 92.23           C  
ATOM    356  CB  THR A  22     -12.558   6.163  -7.890  1.00 92.23           C  
ATOM    357  HB  THR A  22     -13.487   6.589  -7.512  1.00 92.23           H  
ATOM    358  O   THR A  22     -13.044   2.890  -8.394  1.00 92.23           O  
ATOM    359  CG2 THR A  22     -11.811   5.494  -6.740  1.00 92.23           C  
ATOM    360 HG21 THR A  22     -11.470   6.261  -6.044  1.00 92.23           H  
ATOM    361 HG22 THR A  22     -10.945   4.955  -7.126  1.00 92.23           H  
ATOM    362 HG23 THR A  22     -12.470   4.806  -6.211  1.00 92.23           H  
ATOM    363  OG1 THR A  22     -11.732   7.201  -8.340  1.00 92.23           O  
ATOM    364  HG1 THR A  22     -12.264   7.907  -8.714  1.00 92.23           H  
ATOM    365  N   LYS A  23     -14.910   4.127  -8.247  1.00 92.31           N  
ATOM    366  H   LYS A  23     -15.332   5.035  -8.382  1.00 92.31           H  
ATOM    367  CA  LYS A  23     -15.749   3.019  -7.792  1.00 92.31           C  
ATOM    368  HA  LYS A  23     -15.262   2.595  -6.913  1.00 92.31           H  
ATOM    369  C   LYS A  23     -15.831   1.901  -8.831  1.00 92.31           C  
ATOM    370  CB  LYS A  23     -17.123   3.566  -7.385  1.00 92.31           C  
ATOM    371  HB2 LYS A  23     -17.575   4.074  -8.237  1.00 92.31           H  
ATOM    372  HB3 LYS A  23     -16.973   4.303  -6.596  1.00 92.31           H  
ATOM    373  O   LYS A  23     -15.726   0.733  -8.455  1.00 92.31           O  
ATOM    374  CG  LYS A  23     -18.104   2.496  -6.881  1.00 92.31           C  
ATOM    375  HG2 LYS A  23     -18.329   1.791  -7.681  1.00 92.31           H  
ATOM    376  HG3 LYS A  23     -17.671   1.955  -6.040  1.00 92.31           H  
ATOM    377  CD  LYS A  23     -19.402   3.183  -6.433  1.00 92.31           C  
ATOM    378  HD2 LYS A  23     -19.839   3.692  -7.292  1.00 92.31           H  
ATOM    379  HD3 LYS A  23     -19.163   3.929  -5.675  1.00 92.31           H  
ATOM    380  CE  LYS A  23     -20.411   2.185  -5.857  1.00 92.31           C  
ATOM    381  HE2 LYS A  23     -19.974   1.716  -4.975  1.00 92.31           H  
ATOM    382  HE3 LYS A  23     -20.599   1.418  -6.609  1.00 92.31           H  
ATOM    383  NZ  LYS A  23     -21.687   2.863  -5.502  1.00 92.31           N  
ATOM    384  HZ1 LYS A  23     -21.523   3.600  -4.831  1.00 92.31           H  
ATOM    385  HZ2 LYS A  23     -22.364   2.227  -5.107  1.00 92.31           H  
ATOM    386  HZ3 LYS A  23     -22.103   3.297  -6.314  1.00 92.31           H  
ATOM    387  N   ALA A  24     -15.997   2.237 -10.109  1.00 93.21           N  
ATOM    388  H   ALA A  24     -16.076   3.215 -10.347  1.00 93.21           H  
ATOM    389  CA  ALA A  24     -16.026   1.262 -11.197  1.00 93.21           C  
ATOM    390  HA  ALA A  24     -16.799   0.524 -10.984  1.00 93.21           H  
ATOM    391  C   ALA A  24     -14.692   0.504 -11.328  1.00 93.21           C  
ATOM    392  CB  ALA A  24     -16.409   1.983 -12.494  1.00 93.21           C  
ATOM    393  HB1 ALA A  24     -16.510   1.258 -13.302  1.00 93.21           H  
ATOM    394  HB2 ALA A  24     -15.644   2.707 -12.771  1.00 93.21           H  
ATOM    395  HB3 ALA A  24     -17.359   2.502 -12.368  1.00 93.21           H  
ATOM    396  O   ALA A  24     -14.702  -0.726 -11.414  1.00 93.21           O  
ATOM    397  N   ILE A  25     -13.556   1.207 -11.245  1.00 92.90           N  
ATOM    398  H   ILE A  25     -13.621   2.215 -11.221  1.00 92.90           H  
ATOM    399  CA  ILE A  25     -12.220   0.596 -11.296  1.00 92.90           C  
ATOM    400  HA  ILE A  25     -12.137   0.026 -12.221  1.00 92.90           H  
ATOM    401  C   ILE A  25     -12.044  -0.393 -10.141  1.00 92.90           C  
ATOM    402  CB  ILE A  25     -11.103   1.669 -11.294  1.00 92.90           C  
ATOM    403  HB  ILE A  25     -11.241   2.313 -10.425  1.00 92.90           H  
ATOM    404  O   ILE A  25     -11.680  -1.542 -10.364  1.00 92.90           O  
ATOM    405  CG1 ILE A  25     -11.157   2.540 -12.570  1.00 92.90           C  
ATOM    406 HG12 ILE A  25     -10.808   1.957 -13.422  1.00 92.90           H  
ATOM    407 HG13 ILE A  25     -12.185   2.835 -12.779  1.00 92.90           H  
ATOM    408  CG2 ILE A  25      -9.719   0.987 -11.197  1.00 92.90           C  
ATOM    409 HG21 ILE A  25      -9.601   0.464 -10.249  1.00 92.90           H  
ATOM    410 HG22 ILE A  25      -8.916   1.721 -11.268  1.00 92.90           H  
ATOM    411 HG23 ILE A  25      -9.600   0.274 -12.013  1.00 92.90           H  
ATOM    412  CD1 ILE A  25     -10.321   3.825 -12.474  1.00 92.90           C  
ATOM    413 HD11 ILE A  25     -10.662   4.432 -11.635  1.00 92.90           H  
ATOM    414 HD12 ILE A  25      -9.263   3.597 -12.351  1.00 92.90           H  
ATOM    415 HD13 ILE A  25     -10.441   4.398 -13.394  1.00 92.90           H  
ATOM    416  N   ILE A  26     -12.343   0.005  -8.901  1.00 93.70           N  
ATOM    417  H   ILE A  26     -12.628   0.964  -8.764  1.00 93.70           H  
ATOM    418  CA  ILE A  26     -12.146  -0.868  -7.732  1.00 93.70           C  
ATOM    419  HA  ILE A  26     -11.134  -1.272  -7.773  1.00 93.70           H  
ATOM    420  C   ILE A  26     -13.090  -2.077  -7.748  1.00 93.70           C  
ATOM    421  CB  ILE A  26     -12.286  -0.054  -6.433  1.00 93.70           C  
ATOM    422  HB  ILE A  26     -13.260   0.436  -6.466  1.00 93.70           H  
ATOM    423  O   ILE A  26     -12.685  -3.179  -7.368  1.00 93.70           O  
ATOM    424  CG1 ILE A  26     -11.230   1.065  -6.308  1.00 93.70           C  
ATOM    425 HG12 ILE A  26     -11.290   1.731  -7.169  1.00 93.70           H  
ATOM    426 HG13 ILE A  26     -11.464   1.662  -5.427  1.00 93.70           H  
ATOM    427  CG2 ILE A  26     -12.248  -0.955  -5.182  1.00 93.70           C  
ATOM    428 HG21 ILE A  26     -12.227  -0.334  -4.287  1.00 93.70           H  
ATOM    429 HG22 ILE A  26     -11.363  -1.592  -5.200  1.00 93.70           H  
ATOM    430 HG23 ILE A  26     -13.136  -1.585  -5.138  1.00 93.70           H  
ATOM    431  CD1 ILE A  26      -9.775   0.600  -6.206  1.00 93.70           C  
ATOM    432 HD11 ILE A  26      -9.485   0.043  -7.097  1.00 93.70           H  
ATOM    433 HD12 ILE A  26      -9.131   1.474  -6.118  1.00 93.70           H  
ATOM    434 HD13 ILE A  26      -9.640  -0.022  -5.320  1.00 93.70           H  
ATOM    435  N   LYS A  27     -14.336  -1.911  -8.212  1.00 93.75           N  
ATOM    436  H   LYS A  27     -14.614  -0.989  -8.519  1.00 93.75           H  
ATOM    437  CA  LYS A  27     -15.272  -3.033  -8.383  1.00 93.75           C  
ATOM    438  HA  LYS A  27     -15.405  -3.544  -7.429  1.00 93.75           H  
ATOM    439  C   LYS A  27     -14.721  -4.082  -9.350  1.00 93.75           C  
ATOM    440  CB  LYS A  27     -16.633  -2.527  -8.875  1.00 93.75           C  
ATOM    441  HB2 LYS A  27     -16.491  -1.772  -9.648  1.00 93.75           H  
ATOM    442  HB3 LYS A  27     -17.164  -3.366  -9.323  1.00 93.75           H  
ATOM    443  O   LYS A  27     -14.739  -5.266  -9.014  1.00 93.75           O  
ATOM    444  CG  LYS A  27     -17.502  -1.963  -7.741  1.00 93.75           C  
ATOM    445  HG2 LYS A  27     -17.029  -1.093  -7.286  1.00 93.75           H  
ATOM    446  HG3 LYS A  27     -17.640  -2.732  -6.981  1.00 93.75           H  
ATOM    447  CD  LYS A  27     -18.866  -1.572  -8.321  1.00 93.75           C  
ATOM    448  HD2 LYS A  27     -19.251  -2.421  -8.886  1.00 93.75           H  
ATOM    449  HD3 LYS A  27     -18.736  -0.734  -9.005  1.00 93.75           H  
ATOM    450  CE  LYS A  27     -19.879  -1.209  -7.232  1.00 93.75           C  
ATOM    451  HE2 LYS A  27     -19.842  -1.983  -6.465  1.00 93.75           H  
ATOM    452  HE3 LYS A  27     -19.587  -0.261  -6.781  1.00 93.75           H  
ATOM    453  NZ  LYS A  27     -21.249  -1.150  -7.814  1.00 93.75           N  
ATOM    454  HZ1 LYS A  27     -21.469  -2.035  -8.247  1.00 93.75           H  
ATOM    455  HZ2 LYS A  27     -21.968  -0.997  -7.121  1.00 93.75           H  
ATOM    456  HZ3 LYS A  27     -21.320  -0.466  -8.554  1.00 93.75           H  
ATOM    457  N   ASN A  28     -14.160  -3.648 -10.476  1.00 94.43           N  
ATOM    458  H   ASN A  28     -14.190  -2.658 -10.674  1.00 94.43           H  
ATOM    459  CA  ASN A  28     -13.622  -4.525 -11.521  1.00 94.43           C  
ATOM    460  HA  ASN A  28     -14.151  -5.477 -11.490  1.00 94.43           H  
ATOM    461  C   ASN A  28     -12.134  -4.876 -11.343  1.00 94.43           C  
ATOM    462  CB  ASN A  28     -13.929  -3.893 -12.883  1.00 94.43           C  
ATOM    463  HB2 ASN A  28     -13.506  -2.891 -12.944  1.00 94.43           H  
ATOM    464  HB3 ASN A  28     -13.488  -4.499 -13.674  1.00 94.43           H  
ATOM    465  O   ASN A  28     -11.591  -5.678 -12.093  1.00 94.43           O  
ATOM    466  CG  ASN A  28     -15.425  -3.857 -13.126  1.00 94.43           C  
ATOM    467  ND2 ASN A  28     -16.031  -2.696 -13.155  1.00 94.43           N  
ATOM    468 HD21 ASN A  28     -16.989  -2.720 -13.474  1.00 94.43           H  
ATOM    469 HD22 ASN A  28     -15.501  -1.844 -13.040  1.00 94.43           H  
ATOM    470  OD1 ASN A  28     -16.081  -4.876 -13.203  1.00 94.43           O  
ATOM    471  N   ALA A  29     -11.472  -4.331 -10.320  1.00 92.98           N  
ATOM    472  H   ALA A  29     -11.906  -3.553  -9.845  1.00 92.98           H  
ATOM    473  CA  ALA A  29     -10.060  -4.574 -10.058  1.00 92.98           C  
ATOM    474  HA  ALA A  29      -9.488  -4.218 -10.915  1.00 92.98           H  
ATOM    475  C   ALA A  29      -9.764  -6.066  -9.860  1.00 92.98           C  
ATOM    476  CB  ALA A  29      -9.645  -3.769  -8.825  1.00 92.98           C  
ATOM    477  HB1 ALA A  29     -10.290  -4.036  -7.988  1.00 92.98           H  
ATOM    478  HB2 ALA A  29      -8.611  -3.996  -8.563  1.00 92.98           H  
ATOM    479  HB3 ALA A  29      -9.739  -2.703  -9.028  1.00 92.98           H  
ATOM    480  O   ALA A  29     -10.442  -6.760  -9.089  1.00 92.98           O  
ATOM    481  N   ASN A  30      -8.706  -6.551 -10.502  1.00 93.16           N  
ATOM    482  H   ASN A  30      -8.188  -5.942 -11.119  1.00 93.16           H  
ATOM    483  CA  ASN A  30      -8.202  -7.896 -10.271  1.00 93.16           C  
ATOM    484  HA  ASN A  30      -9.059  -8.569 -10.251  1.00 93.16           H  
ATOM    485  C   ASN A  30      -7.513  -8.002  -8.892  1.00 93.16           C  
ATOM    486  CB  ASN A  30      -7.328  -8.323 -11.469  1.00 93.16           C  
ATOM    487  HB2 ASN A  30      -7.893  -8.172 -12.389  1.00 93.16           H  
ATOM    488  HB3 ASN A  30      -7.108  -9.388 -11.399  1.00 93.16           H  
ATOM    489  O   ASN A  30      -7.254  -7.010  -8.202  1.00 93.16           O  
ATOM    490  CG  ASN A  30      -6.008  -7.581 -11.601  1.00 93.16           C  
ATOM    491  ND2 ASN A  30      -5.271  -7.827 -12.654  1.00 93.16           N  
ATOM    492 HD21 ASN A  30      -4.379  -7.359 -12.730  1.00 93.16           H  
ATOM    493 HD22 ASN A  30      -5.595  -8.432 -13.394  1.00 93.16           H  
ATOM    494  OD1 ASN A  30      -5.608  -6.816 -10.741  1.00 93.16           O  
ATOM    495  N   LYS A  31      -7.203  -9.232  -8.467  1.00 93.15           N  
ATOM    496  H   LYS A  31      -7.437 -10.010  -9.067  1.00 93.15           H  
ATOM    497  CA  LYS A  31      -6.524  -9.493  -7.186  1.00 93.15           C  
ATOM    498  HA  LYS A  31      -7.142  -9.102  -6.377  1.00 93.15           H  
ATOM    499  C   LYS A  31      -5.174  -8.773  -7.085  1.00 93.15           C  
ATOM    500  CB  LYS A  31      -6.377 -11.015  -7.020  1.00 93.15           C  
ATOM    501  HB2 LYS A  31      -7.371 -11.461  -7.067  1.00 93.15           H  
ATOM    502  HB3 LYS A  31      -5.793 -11.404  -7.854  1.00 93.15           H  
ATOM    503  O   LYS A  31      -4.801  -8.350  -5.993  1.00 93.15           O  
ATOM    504  CG  LYS A  31      -5.707 -11.448  -5.703  1.00 93.15           C  
ATOM    505  HG2 LYS A  31      -6.253 -11.034  -4.856  1.00 93.15           H  
ATOM    506  HG3 LYS A  31      -4.681 -11.082  -5.680  1.00 93.15           H  
ATOM    507  CD  LYS A  31      -5.684 -12.983  -5.609  1.00 93.15           C  
ATOM    508  HD2 LYS A  31      -6.709 -13.355  -5.623  1.00 93.15           H  
ATOM    509  HD3 LYS A  31      -5.166 -13.375  -6.483  1.00 93.15           H  
ATOM    510  CE  LYS A  31      -4.979 -13.489  -4.342  1.00 93.15           C  
ATOM    511  HE2 LYS A  31      -5.530 -13.142  -3.467  1.00 93.15           H  
ATOM    512  HE3 LYS A  31      -3.976 -13.063  -4.311  1.00 93.15           H  
ATOM    513  NZ  LYS A  31      -4.886 -14.976  -4.338  1.00 93.15           N  
ATOM    514  HZ1 LYS A  31      -4.408 -15.326  -3.519  1.00 93.15           H  
ATOM    515  HZ2 LYS A  31      -4.376 -15.308  -5.144  1.00 93.15           H  
ATOM    516  HZ3 LYS A  31      -5.798 -15.407  -4.378  1.00 93.15           H  
ATOM    517  N   GLU A  32      -4.460  -8.631  -8.201  1.00 92.13           N  
ATOM    518  H   GLU A  32      -4.859  -8.938  -9.076  1.00 92.13           H  
ATOM    519  CA  GLU A  32      -3.158  -7.962  -8.254  1.00 92.13           C  
ATOM    520  HA  GLU A  32      -2.496  -8.431  -7.525  1.00 92.13           H  
ATOM    521  C   GLU A  32      -3.276  -6.482  -7.869  1.00 92.13           C  
ATOM    522  CB  GLU A  32      -2.533  -8.147  -9.647  1.00 92.13           C  
ATOM    523  HB2 GLU A  32      -2.632  -9.192  -9.942  1.00 92.13           H  
ATOM    524  HB3 GLU A  32      -3.063  -7.528 -10.371  1.00 92.13           H  
ATOM    525  O   GLU A  32      -2.623  -6.053  -6.921  1.00 92.13           O  
ATOM    526  CG  GLU A  32      -1.042  -7.779  -9.650  1.00 92.13           C  
ATOM    527  HG2 GLU A  32      -0.925  -6.775  -9.241  1.00 92.13           H  
ATOM    528  HG3 GLU A  32      -0.511  -8.467  -8.992  1.00 92.13           H  
ATOM    529  CD  GLU A  32      -0.400  -7.820 -11.048  1.00 92.13           C  
ATOM    530  OE1 GLU A  32       0.694  -7.228 -11.210  1.00 92.13           O  
ATOM    531  OE2 GLU A  32      -0.983  -8.390 -11.987  1.00 92.13           O  
ATOM    532  N   LEU A  33      -4.178  -5.734  -8.510  1.00 92.33           N  
ATOM    533  H   LEU A  33      -4.691  -6.144  -9.277  1.00 92.33           H  
ATOM    534  CA  LEU A  33      -4.408  -4.318  -8.218  1.00 92.33           C  
ATOM    535  HA  LEU A  33      -3.464  -3.789  -8.350  1.00 92.33           H  
ATOM    536  C   LEU A  33      -4.868  -4.098  -6.770  1.00 92.33           C  
ATOM    537  CB  LEU A  33      -5.427  -3.776  -9.237  1.00 92.33           C  
ATOM    538  HB2 LEU A  33      -6.334  -4.379  -9.186  1.00 92.33           H  
ATOM    539  HB3 LEU A  33      -5.005  -3.895 -10.235  1.00 92.33           H  
ATOM    540  O   LEU A  33      -4.390  -3.190  -6.091  1.00 92.33           O  
ATOM    541  CG  LEU A  33      -5.807  -2.296  -9.037  1.00 92.33           C  
ATOM    542  HG  LEU A  33      -6.320  -2.178  -8.083  1.00 92.33           H  
ATOM    543  CD1 LEU A  33      -4.589  -1.370  -9.062  1.00 92.33           C  
ATOM    544 HD11 LEU A  33      -4.017  -1.525  -9.977  1.00 92.33           H  
ATOM    545 HD12 LEU A  33      -3.946  -1.559  -8.202  1.00 92.33           H  
ATOM    546 HD13 LEU A  33      -4.913  -0.330  -9.016  1.00 92.33           H  
ATOM    547  CD2 LEU A  33      -6.762  -1.863 -10.149  1.00 92.33           C  
ATOM    548 HD21 LEU A  33      -7.653  -2.492 -10.155  1.00 92.33           H  
ATOM    549 HD22 LEU A  33      -7.063  -0.826 -10.004  1.00 92.33           H  
ATOM    550 HD23 LEU A  33      -6.272  -1.963 -11.118  1.00 92.33           H  
ATOM    551  N   ILE A  34      -5.750  -4.962  -6.259  1.00 94.27           N  
ATOM    552  H   ILE A  34      -6.115  -5.678  -6.871  1.00 94.27           H  
ATOM    553  CA  ILE A  34      -6.193  -4.901  -4.859  1.00 94.27           C  
ATOM    554  HA  ILE A  34      -6.554  -3.894  -4.654  1.00 94.27           H  
ATOM    555  C   ILE A  34      -5.026  -5.121  -3.893  1.00 94.27           C  
ATOM    556  CB  ILE A  34      -7.338  -5.910  -4.622  1.00 94.27           C  
ATOM    557  HB  ILE A  34      -7.000  -6.893  -4.949  1.00 94.27           H  
ATOM    558  O   ILE A  34      -4.911  -4.416  -2.890  1.00 94.27           O  
ATOM    559  CG1 ILE A  34      -8.588  -5.550  -5.457  1.00 94.27           C  
ATOM    560 HG12 ILE A  34      -8.330  -5.543  -6.516  1.00 94.27           H  
ATOM    561 HG13 ILE A  34      -9.344  -6.323  -5.320  1.00 94.27           H  
ATOM    562  CG2 ILE A  34      -7.705  -6.025  -3.130  1.00 94.27           C  
ATOM    563 HG21 ILE A  34      -8.607  -6.626  -3.014  1.00 94.27           H  
ATOM    564 HG22 ILE A  34      -7.872  -5.034  -2.707  1.00 94.27           H  
ATOM    565 HG23 ILE A  34      -6.893  -6.508  -2.588  1.00 94.27           H  
ATOM    566  CD1 ILE A  34      -9.222  -4.194  -5.132  1.00 94.27           C  
ATOM    567 HD11 ILE A  34     -10.071  -4.025  -5.794  1.00 94.27           H  
ATOM    568 HD12 ILE A  34      -9.582  -4.188  -4.103  1.00 94.27           H  
ATOM    569 HD13 ILE A  34      -8.515  -3.379  -5.288  1.00 94.27           H  
ATOM    570  N   ASN A  35      -4.135  -6.065  -4.192  1.00 92.75           N  
ATOM    571  H   ASN A  35      -4.243  -6.587  -5.050  1.00 92.75           H  
ATOM    572  CA  ASN A  35      -2.948  -6.290  -3.376  1.00 92.75           C  
ATOM    573  HA  ASN A  35      -3.251  -6.365  -2.332  1.00 92.75           H  
ATOM    574  C   ASN A  35      -1.972  -5.112  -3.448  1.00 92.75           C  
ATOM    575  CB  ASN A  35      -2.287  -7.605  -3.788  1.00 92.75           C  
ATOM    576  HB2 ASN A  35      -2.183  -7.637  -4.873  1.00 92.75           H  
ATOM    577  HB3 ASN A  35      -1.287  -7.650  -3.356  1.00 92.75           H  
ATOM    578  O   ASN A  35      -1.421  -4.751  -2.412  1.00 92.75           O  
ATOM    579  CG  ASN A  35      -3.044  -8.829  -3.310  1.00 92.75           C  
ATOM    580  ND2 ASN A  35      -2.776  -9.957  -3.923  1.00 92.75           N  
ATOM    581 HD21 ASN A  35      -2.162  -9.947  -4.725  1.00 92.75           H  
ATOM    582 HD22 ASN A  35      -3.243 -10.785  -3.583  1.00 92.75           H  
ATOM    583  OD1 ASN A  35      -3.820  -8.825  -2.356  1.00 92.75           O  
ATOM    584  N   THR A  36      -1.813  -4.474  -4.609  1.00 92.89           N  
ATOM    585  H   THR A  36      -2.211  -4.869  -5.449  1.00 92.89           H  
ATOM    586  CA  THR A  36      -1.011  -3.251  -4.740  1.00 92.89           C  
ATOM    587  HA  THR A  36       0.006  -3.461  -4.408  1.00 92.89           H  
ATOM    588  C   THR A  36      -1.561  -2.125  -3.862  1.00 92.89           C  
ATOM    589  CB  THR A  36      -0.945  -2.797  -6.203  1.00 92.89           C  
ATOM    590  HB  THR A  36      -1.947  -2.570  -6.568  1.00 92.89           H  
ATOM    591  O   THR A  36      -0.804  -1.486  -3.139  1.00 92.89           O  
ATOM    592  CG2 THR A  36      -0.059  -1.566  -6.365  1.00 92.89           C  
ATOM    593 HG21 THR A  36      -0.014  -1.293  -7.420  1.00 92.89           H  
ATOM    594 HG22 THR A  36      -0.472  -0.718  -5.820  1.00 92.89           H  
ATOM    595 HG23 THR A  36       0.946  -1.779  -6.000  1.00 92.89           H  
ATOM    596  OG1 THR A  36      -0.388  -3.822  -6.995  1.00 92.89           O  
ATOM    597  HG1 THR A  36      -0.588  -3.634  -7.915  1.00 92.89           H  
ATOM    598  N   LEU A  37      -2.881  -1.910  -3.833  1.00 93.89           N  
ATOM    599  H   LEU A  37      -3.469  -2.440  -4.460  1.00 93.89           H  
ATOM    600  CA  LEU A  37      -3.495  -0.908  -2.948  1.00 93.89           C  
ATOM    601  HA  LEU A  37      -3.004   0.051  -3.113  1.00 93.89           H  
ATOM    602  C   LEU A  37      -3.296  -1.243  -1.459  1.00 93.89           C  
ATOM    603  CB  LEU A  37      -4.988  -0.781  -3.291  1.00 93.89           C  
ATOM    604  HB2 LEU A  37      -5.433  -1.776  -3.270  1.00 93.89           H  
ATOM    605  HB3 LEU A  37      -5.478  -0.182  -2.523  1.00 93.89           H  
ATOM    606  O   LEU A  37      -3.058  -0.348  -0.644  1.00 93.89           O  
ATOM    607  CG  LEU A  37      -5.256  -0.134  -4.662  1.00 93.89           C  
ATOM    608  HG  LEU A  37      -4.653  -0.619  -5.430  1.00 93.89           H  
ATOM    609  CD1 LEU A  37      -6.727  -0.306  -5.030  1.00 93.89           C  
ATOM    610 HD11 LEU A  37      -7.357   0.221  -4.315  1.00 93.89           H  
ATOM    611 HD12 LEU A  37      -6.894   0.100  -6.028  1.00 93.89           H  
ATOM    612 HD13 LEU A  37      -6.980  -1.366  -5.044  1.00 93.89           H  
ATOM    613  CD2 LEU A  37      -4.939   1.363  -4.658  1.00 93.89           C  
ATOM    614 HD21 LEU A  37      -3.877   1.521  -4.473  1.00 93.89           H  
ATOM    615 HD22 LEU A  37      -5.176   1.788  -5.634  1.00 93.89           H  
ATOM    616 HD23 LEU A  37      -5.523   1.874  -3.892  1.00 93.89           H  
ATOM    617  N   CYS A  38      -3.341  -2.526  -1.093  1.00 94.28           N  
ATOM    618  H   CYS A  38      -3.597  -3.215  -1.786  1.00 94.28           H  
ATOM    619  CA  CYS A  38      -2.973  -2.976   0.252  1.00 94.28           C  
ATOM    620  HA  CYS A  38      -3.544  -2.408   0.986  1.00 94.28           H  
ATOM    621  C   CYS A  38      -1.485  -2.733   0.562  1.00 94.28           C  
ATOM    622  CB  CYS A  38      -3.307  -4.465   0.409  1.00 94.28           C  
ATOM    623  HB2 CYS A  38      -2.904  -5.016  -0.441  1.00 94.28           H  
ATOM    624  HB3 CYS A  38      -2.836  -4.837   1.319  1.00 94.28           H  
ATOM    625  O   CYS A  38      -1.168  -2.342   1.683  1.00 94.28           O  
ATOM    626  SG  CYS A  38      -5.097  -4.731   0.531  1.00 94.28           S  
ATOM    627  HG  CYS A  38      -5.196  -4.368   1.813  1.00 94.28           H  
ATOM    628  N   GLU A  39      -0.581  -2.926  -0.404  1.00 92.82           N  
ATOM    629  H   GLU A  39      -0.893  -3.288  -1.293  1.00 92.82           H  
ATOM    630  CA  GLU A  39       0.854  -2.623  -0.272  1.00 92.82           C  
ATOM    631  HA  GLU A  39       1.238  -3.134   0.611  1.00 92.82           H  
ATOM    632  C   GLU A  39       1.077  -1.118  -0.053  1.00 92.82           C  
ATOM    633  CB  GLU A  39       1.624  -3.168  -1.498  1.00 92.82           C  
ATOM    634  HB2 GLU A  39       1.388  -4.227  -1.600  1.00 92.82           H  
ATOM    635  HB3 GLU A  39       1.289  -2.653  -2.399  1.00 92.82           H  
ATOM    636  O   GLU A  39       1.853  -0.741   0.825  1.00 92.82           O  
ATOM    637  CG  GLU A  39       3.156  -3.013  -1.397  1.00 92.82           C  
ATOM    638  HG2 GLU A  39       3.383  -1.950  -1.318  1.00 92.82           H  
ATOM    639  HG3 GLU A  39       3.496  -3.501  -0.484  1.00 92.82           H  
ATOM    640  CD  GLU A  39       3.942  -3.588  -2.602  1.00 92.82           C  
ATOM    641  OE1 GLU A  39       5.131  -3.207  -2.778  1.00 92.82           O  
ATOM    642  OE2 GLU A  39       3.380  -4.412  -3.363  1.00 92.82           O  
ATOM    643  N   CYS A  40       0.331  -0.248  -0.747  1.00 93.65           N  
ATOM    644  H   CYS A  40      -0.220  -0.597  -1.518  1.00 93.65           H  
ATOM    645  CA  CYS A  40       0.318   1.194  -0.475  1.00 93.65           C  
ATOM    646  HA  CYS A  40       1.316   1.599  -0.643  1.00 93.65           H  
ATOM    647  C   CYS A  40      -0.063   1.486   0.984  1.00 93.65           C  
ATOM    648  CB  CYS A  40      -0.670   1.909  -1.411  1.00 93.65           C  
ATOM    649  HB2 CYS A  40      -0.689   2.970  -1.162  1.00 93.65           H  
ATOM    650  HB3 CYS A  40      -1.676   1.512  -1.268  1.00 93.65           H  
ATOM    651  O   CYS A  40       0.642   2.220   1.676  1.00 93.65           O  
ATOM    652  SG  CYS A  40      -0.203   1.722  -3.150  1.00 93.65           S  
ATOM    653  HG  CYS A  40      -1.164   2.482  -3.684  1.00 93.65           H  
ATOM    654  N   CYS A  41      -1.153   0.881   1.475  1.00 94.76           N  
ATOM    655  H   CYS A  41      -1.681   0.278   0.861  1.00 94.76           H  
ATOM    656  CA  CYS A  41      -1.590   1.041   2.867  1.00 94.76           C  
ATOM    657  HA  CYS A  41      -1.777   2.096   3.066  1.00 94.76           H  
ATOM    658  C   CYS A  41      -0.516   0.568   3.854  1.00 94.76           C  
ATOM    659  CB  CYS A  41      -2.880   0.246   3.117  1.00 94.76           C  
ATOM    660  HB2 CYS A  41      -3.155   0.343   4.167  1.00 94.76           H  
ATOM    661  HB3 CYS A  41      -2.713  -0.811   2.911  1.00 94.76           H  
ATOM    662  O   CYS A  41      -0.259   1.230   4.860  1.00 94.76           O  
ATOM    663  SG  CYS A  41      -4.248   0.854   2.097  1.00 94.76           S  
ATOM    664  HG  CYS A  41      -3.737   0.527   0.906  1.00 94.76           H  
ATOM    665  N   HIS A  42       0.120  -0.566   3.556  1.00 94.70           N  
ATOM    666  H   HIS A  42      -0.143  -1.059   2.715  1.00 94.70           H  
ATOM    667  CA  HIS A  42       1.154  -1.150   4.399  1.00 94.70           C  
ATOM    668  HA  HIS A  42       0.760  -1.252   5.410  1.00 94.70           H  
ATOM    669  C   HIS A  42       2.388  -0.250   4.492  1.00 94.70           C  
ATOM    670  CB  HIS A  42       1.509  -2.544   3.872  1.00 94.70           C  
ATOM    671  HB2 HIS A  42       2.027  -2.460   2.916  1.00 94.70           H  
ATOM    672  HB3 HIS A  42       0.594  -3.115   3.711  1.00 94.70           H  
ATOM    673  O   HIS A  42       2.852   0.025   5.595  1.00 94.70           O  
ATOM    674  CG  HIS A  42       2.373  -3.302   4.842  1.00 94.70           C  
ATOM    675  CD2 HIS A  42       3.722  -3.524   4.753  1.00 94.70           C  
ATOM    676  HD2 HIS A  42       4.373  -3.194   3.957  1.00 94.70           H  
ATOM    677  ND1 HIS A  42       1.944  -3.862   6.023  1.00 94.70           N  
ATOM    678  HD1 HIS A  42       0.994  -3.875   6.366  1.00 94.70           H  
ATOM    679  CE1 HIS A  42       3.002  -4.429   6.622  1.00 94.70           C  
ATOM    680  HE1 HIS A  42       2.970  -4.982   7.549  1.00 94.70           H  
ATOM    681  NE2 HIS A  42       4.110  -4.234   5.896  1.00 94.70           N  
ATOM    682  N   ASN A  43       2.871   0.274   3.362  1.00 93.18           N  
ATOM    683  H   ASN A  43       2.448   0.001   2.486  1.00 93.18           H  
ATOM    684  CA  ASN A  43       4.019   1.181   3.327  1.00 93.18           C  
ATOM    685  HA  ASN A  43       4.853   0.716   3.853  1.00 93.18           H  
ATOM    686  C   ASN A  43       3.743   2.501   4.054  1.00 93.18           C  
ATOM    687  CB  ASN A  43       4.421   1.415   1.864  1.00 93.18           C  
ATOM    688  HB2 ASN A  43       5.088   2.275   1.801  1.00 93.18           H  
ATOM    689  HB3 ASN A  43       3.540   1.621   1.256  1.00 93.18           H  
ATOM    690  O   ASN A  43       4.608   2.993   4.775  1.00 93.18           O  
ATOM    691  CG  ASN A  43       5.192   0.237   1.306  1.00 93.18           C  
ATOM    692  ND2 ASN A  43       4.832  -0.247   0.144  1.00 93.18           N  
ATOM    693 HD21 ASN A  43       3.983   0.076  -0.297  1.00 93.18           H  
ATOM    694 HD22 ASN A  43       5.339  -1.054  -0.193  1.00 93.18           H  
ATOM    695  OD1 ASN A  43       6.123  -0.260   1.920  1.00 93.18           O  
ATOM    696  N   VAL A  44       2.525   3.037   3.936  1.00 94.82           N  
ATOM    697  H   VAL A  44       1.874   2.614   3.290  1.00 94.82           H  
ATOM    698  CA  VAL A  44       2.095   4.212   4.707  1.00 94.82           C  
ATOM    699  HA  VAL A  44       2.808   5.020   4.547  1.00 94.82           H  
ATOM    700  C   VAL A  44       2.103   3.923   6.210  1.00 94.82           C  
ATOM    701  CB  VAL A  44       0.711   4.682   4.219  1.00 94.82           C  
ATOM    702  HB  VAL A  44       0.051   3.822   4.111  1.00 94.82           H  
ATOM    703  O   VAL A  44       2.615   4.725   6.985  1.00 94.82           O  
ATOM    704  CG1 VAL A  44       0.029   5.676   5.162  1.00 94.82           C  
ATOM    705 HG11 VAL A  44      -0.184   5.211   6.125  1.00 94.82           H  
ATOM    706 HG12 VAL A  44       0.679   6.539   5.309  1.00 94.82           H  
ATOM    707 HG13 VAL A  44      -0.916   5.999   4.724  1.00 94.82           H  
ATOM    708  CG2 VAL A  44       0.853   5.371   2.856  1.00 94.82           C  
ATOM    709 HG21 VAL A  44      -0.120   5.709   2.500  1.00 94.82           H  
ATOM    710 HG22 VAL A  44       1.509   6.238   2.941  1.00 94.82           H  
ATOM    711 HG23 VAL A  44       1.271   4.681   2.123  1.00 94.82           H  
ATOM    712  N   LEU A  45       1.576   2.773   6.645  1.00 94.57           N  
ATOM    713  H   LEU A  45       1.175   2.139   5.968  1.00 94.57           H  
ATOM    714  CA  LEU A  45       1.564   2.400   8.065  1.00 94.57           C  
ATOM    715  HA  LEU A  45       1.188   3.244   8.644  1.00 94.57           H  
ATOM    716  C   LEU A  45       2.957   2.107   8.629  1.00 94.57           C  
ATOM    717  CB  LEU A  45       0.662   1.177   8.276  1.00 94.57           C  
ATOM    718  HB2 LEU A  45       0.898   0.740   9.247  1.00 94.57           H  
ATOM    719  HB3 LEU A  45       0.901   0.432   7.517  1.00 94.57           H  
ATOM    720  O   LEU A  45       3.187   2.356   9.810  1.00 94.57           O  
ATOM    721  CG  LEU A  45      -0.843   1.473   8.243  1.00 94.57           C  
ATOM    722  HG  LEU A  45      -1.123   1.923   7.291  1.00 94.57           H  
ATOM    723  CD1 LEU A  45      -1.582   0.149   8.411  1.00 94.57           C  
ATOM    724 HD11 LEU A  45      -1.296  -0.336   9.344  1.00 94.57           H  
ATOM    725 HD12 LEU A  45      -1.316  -0.498   7.575  1.00 94.57           H  
ATOM    726 HD13 LEU A  45      -2.659   0.315   8.393  1.00 94.57           H  
ATOM    727  CD2 LEU A  45      -1.302   2.389   9.382  1.00 94.57           C  
ATOM    728 HD21 LEU A  45      -0.888   3.387   9.238  1.00 94.57           H  
ATOM    729 HD22 LEU A  45      -0.958   1.992  10.337  1.00 94.57           H  
ATOM    730 HD23 LEU A  45      -2.389   2.469   9.380  1.00 94.57           H  
ATOM    731  N   LYS A  46       3.866   1.575   7.808  1.00 94.03           N  
ATOM    732  H   LYS A  46       3.573   1.331   6.872  1.00 94.03           H  
ATOM    733  CA  LYS A  46       5.261   1.316   8.182  1.00 94.03           C  
ATOM    734  HA  LYS A  46       5.294   0.972   9.215  1.00 94.03           H  
ATOM    735  C   LYS A  46       6.132   2.574   8.196  1.00 94.03           C  
ATOM    736  CB  LYS A  46       5.847   0.233   7.257  1.00 94.03           C  
ATOM    737  HB2 LYS A  46       5.619   0.487   6.221  1.00 94.03           H  
ATOM    738  HB3 LYS A  46       6.933   0.221   7.351  1.00 94.03           H  
ATOM    739  O   LYS A  46       7.249   2.500   8.685  1.00 94.03           O  
ATOM    740  CG  LYS A  46       5.320  -1.181   7.556  1.00 94.03           C  
ATOM    741  HG2 LYS A  46       4.230  -1.185   7.562  1.00 94.03           H  
ATOM    742  HG3 LYS A  46       5.661  -1.844   6.761  1.00 94.03           H  
ATOM    743  CD  LYS A  46       5.844  -1.715   8.899  1.00 94.03           C  
ATOM    744  HD2 LYS A  46       5.460  -1.107   9.718  1.00 94.03           H  
ATOM    745  HD3 LYS A  46       6.932  -1.651   8.896  1.00 94.03           H  
ATOM    746  CE  LYS A  46       5.423  -3.172   9.119  1.00 94.03           C  
ATOM    747  HE2 LYS A  46       4.336  -3.219   9.176  1.00 94.03           H  
ATOM    748  HE3 LYS A  46       5.740  -3.753   8.253  1.00 94.03           H  
ATOM    749  NZ  LYS A  46       6.041  -3.720  10.356  1.00 94.03           N  
ATOM    750  HZ1 LYS A  46       7.047  -3.673  10.286  1.00 94.03           H  
ATOM    751  HZ2 LYS A  46       5.772  -3.190  11.172  1.00 94.03           H  
ATOM    752  HZ3 LYS A  46       5.797  -4.691  10.492  1.00 94.03           H  
ATOM    753  N   GLY A  47       5.629   3.707   7.702  1.00 93.18           N  
ATOM    754  H   GLY A  47       4.689   3.702   7.333  1.00 93.18           H  
ATOM    755  CA  GLY A  47       6.398   4.950   7.614  1.00 93.18           C  
ATOM    756  HA2 GLY A  47       6.988   5.082   8.521  1.00 93.18           H  
ATOM    757  HA3 GLY A  47       5.707   5.789   7.527  1.00 93.18           H  
ATOM    758  C   GLY A  47       7.357   5.009   6.422  1.00 93.18           C  
ATOM    759  O   GLY A  47       8.143   5.940   6.332  1.00 93.18           O  
ATOM    760  N   ASN A  48       7.259   4.067   5.478  1.00 91.94           N  
ATOM    761  H   ASN A  48       6.559   3.348   5.594  1.00 91.94           H  
ATOM    762  CA  ASN A  48       8.071   4.049   4.253  1.00 91.94           C  
ATOM    763  HA  ASN A  48       9.110   4.258   4.509  1.00 91.94           H  
ATOM    764  C   ASN A  48       7.628   5.109   3.233  1.00 91.94           C  
ATOM    765  CB  ASN A  48       7.979   2.656   3.609  1.00 91.94           C  
ATOM    766  HB2 ASN A  48       8.534   2.664   2.671  1.00 91.94           H  
ATOM    767  HB3 ASN A  48       6.937   2.430   3.386  1.00 91.94           H  
ATOM    768  O   ASN A  48       8.298   5.326   2.228  1.00 91.94           O  
ATOM    769  CG  ASN A  48       8.556   1.540   4.454  1.00 91.94           C  
ATOM    770  ND2 ASN A  48       8.167   0.315   4.185  1.00 91.94           N  
ATOM    771 HD21 ASN A  48       7.584   0.120   3.384  1.00 91.94           H  
ATOM    772 HD22 ASN A  48       8.656  -0.403   4.700  1.00 91.94           H  
ATOM    773  OD1 ASN A  48       9.342   1.730   5.359  1.00 91.94           O  
ATOM    774  N   VAL A  49       6.464   5.726   3.453  1.00 92.54           N  
ATOM    775  H   VAL A  49       5.990   5.522   4.321  1.00 92.54           H  
ATOM    776  CA  VAL A  49       5.985   6.859   2.664  1.00 92.54           C  
ATOM    777  HA  VAL A  49       6.608   6.952   1.774  1.00 92.54           H  
ATOM    778  C   VAL A  49       6.129   8.113   3.520  1.00 92.54           C  
ATOM    779  CB  VAL A  49       4.541   6.657   2.181  1.00 92.54           C  
ATOM    780  HB  VAL A  49       3.872   6.621   3.041  1.00 92.54           H  
ATOM    781  O   VAL A  49       5.450   8.192   4.548  1.00 92.54           O  
ATOM    782  CG1 VAL A  49       4.101   7.799   1.260  1.00 92.54           C  
ATOM    783 HG11 VAL A  49       4.166   8.749   1.790  1.00 92.54           H  
ATOM    784 HG12 VAL A  49       4.744   7.846   0.381  1.00 92.54           H  
ATOM    785 HG13 VAL A  49       3.071   7.641   0.942  1.00 92.54           H  
ATOM    786  CG2 VAL A  49       4.390   5.349   1.395  1.00 92.54           C  
ATOM    787 HG21 VAL A  49       5.087   5.334   0.557  1.00 92.54           H  
ATOM    788 HG22 VAL A  49       4.601   4.504   2.052  1.00 92.54           H  
ATOM    789 HG23 VAL A  49       3.370   5.253   1.025  1.00 92.54           H  
ATOM    790  N   PRO A  50       6.974   9.085   3.135  1.00 92.73           N  
ATOM    791  CA  PRO A  50       7.088  10.338   3.864  1.00 92.73           C  
ATOM    792  HA  PRO A  50       7.327  10.137   4.908  1.00 92.73           H  
ATOM    793  C   PRO A  50       5.759  11.094   3.782  1.00 92.73           C  
ATOM    794  CB  PRO A  50       8.254  11.092   3.219  1.00 92.73           C  
ATOM    795  HB2 PRO A  50       8.111  12.172   3.239  1.00 92.73           H  
ATOM    796  HB3 PRO A  50       9.181  10.825   3.725  1.00 92.73           H  
ATOM    797  O   PRO A  50       5.181  11.255   2.706  1.00 92.73           O  
ATOM    798  CG  PRO A  50       8.287  10.552   1.790  1.00 92.73           C  
ATOM    799  HG2 PRO A  50       9.287  10.606   1.359  1.00 92.73           H  
ATOM    800  HG3 PRO A  50       7.575  11.100   1.173  1.00 92.73           H  
ATOM    801  CD  PRO A  50       7.819   9.107   1.947  1.00 92.73           C  
ATOM    802  HD2 PRO A  50       8.677   8.452   2.099  1.00 92.73           H  
ATOM    803  HD3 PRO A  50       7.267   8.812   1.055  1.00 92.73           H  
ATOM    804  N   LEU A  51       5.252  11.532   4.935  1.00 94.72           N  
ATOM    805  H   LEU A  51       5.799  11.407   5.775  1.00 94.72           H  
ATOM    806  CA  LEU A  51       3.972  12.229   5.045  1.00 94.72           C  
ATOM    807  HA  LEU A  51       3.535  12.352   4.053  1.00 94.72           H  
ATOM    808  C   LEU A  51       4.179  13.616   5.636  1.00 94.72           C  
ATOM    809  CB  LEU A  51       2.982  11.443   5.924  1.00 94.72           C  
ATOM    810  HB2 LEU A  51       2.055  12.014   5.978  1.00 94.72           H  
ATOM    811  HB3 LEU A  51       3.396  11.389   6.930  1.00 94.72           H  
ATOM    812  O   LEU A  51       4.770  13.755   6.707  1.00 94.72           O  
ATOM    813  CG  LEU A  51       2.650  10.015   5.468  1.00 94.72           C  
ATOM    814  HG  LEU A  51       3.559   9.414   5.472  1.00 94.72           H  
ATOM    815  CD1 LEU A  51       1.683   9.399   6.479  1.00 94.72           C  
ATOM    816 HD11 LEU A  51       0.762   9.980   6.524  1.00 94.72           H  
ATOM    817 HD12 LEU A  51       2.157   9.382   7.461  1.00 94.72           H  
ATOM    818 HD13 LEU A  51       1.468   8.371   6.188  1.00 94.72           H  
ATOM    819  CD2 LEU A  51       2.013   9.969   4.081  1.00 94.72           C  
ATOM    820 HD21 LEU A  51       2.739  10.330   3.353  1.00 94.72           H  
ATOM    821 HD22 LEU A  51       1.758   8.940   3.827  1.00 94.72           H  
ATOM    822 HD23 LEU A  51       1.123  10.598   4.052  1.00 94.72           H  
ATOM    823  N   THR A  52       3.583  14.628   5.013  1.00 94.96           N  
ATOM    824  H   THR A  52       3.133  14.453   4.126  1.00 94.96           H  
ATOM    825  CA  THR A  52       3.433  15.940   5.651  1.00 94.96           C  
ATOM    826  HA  THR A  52       4.405  16.234   6.046  1.00 94.96           H  
ATOM    827  C   THR A  52       2.456  15.856   6.827  1.00 94.96           C  
ATOM    828  CB  THR A  52       2.991  17.029   4.661  1.00 94.96           C  
ATOM    829  HB  THR A  52       3.085  17.995   5.157  1.00 94.96           H  
ATOM    830  O   THR A  52       1.607  14.957   6.894  1.00 94.96           O  
ATOM    831  CG2 THR A  52       3.844  17.065   3.394  1.00 94.96           C  
ATOM    832 HG21 THR A  52       3.699  16.163   2.798  1.00 94.96           H  
ATOM    833 HG22 THR A  52       4.897  17.139   3.665  1.00 94.96           H  
ATOM    834 HG23 THR A  52       3.586  17.938   2.794  1.00 94.96           H  
ATOM    835  OG1 THR A  52       1.645  16.873   4.260  1.00 94.96           O  
ATOM    836  HG1 THR A  52       1.591  17.362   3.436  1.00 94.96           H  
ATOM    837  N   ALA A  53       2.508  16.824   7.747  1.00 95.54           N  
ATOM    838  H   ALA A  53       3.250  17.508   7.700  1.00 95.54           H  
ATOM    839  CA  ALA A  53       1.576  16.890   8.877  1.00 95.54           C  
ATOM    840  HA  ALA A  53       1.736  16.019   9.512  1.00 95.54           H  
ATOM    841  C   ALA A  53       0.100  16.873   8.420  1.00 95.54           C  
ATOM    842  CB  ALA A  53       1.899  18.148   9.692  1.00 95.54           C  
ATOM    843  HB1 ALA A  53       1.769  19.044   9.086  1.00 95.54           H  
ATOM    844  HB2 ALA A  53       2.928  18.108  10.049  1.00 95.54           H  
ATOM    845  HB3 ALA A  53       1.236  18.208  10.556  1.00 95.54           H  
ATOM    846  O   ALA A  53      -0.726  16.151   8.985  1.00 95.54           O  
ATOM    847  N   SER A  54      -0.215  17.584   7.330  1.00 95.11           N  
ATOM    848  H   SER A  54       0.515  18.144   6.914  1.00 95.11           H  
ATOM    849  CA  SER A  54      -1.555  17.609   6.725  1.00 95.11           C  
ATOM    850  HA  SER A  54      -2.276  17.892   7.491  1.00 95.11           H  
ATOM    851  C   SER A  54      -1.975  16.240   6.172  1.00 95.11           C  
ATOM    852  CB  SER A  54      -1.592  18.677   5.626  1.00 95.11           C  
ATOM    853  HB2 SER A  54      -1.312  19.637   6.060  1.00 95.11           H  
ATOM    854  HB3 SER A  54      -0.877  18.427   4.842  1.00 95.11           H  
ATOM    855  O   SER A  54      -3.081  15.766   6.447  1.00 95.11           O  
ATOM    856  OG  SER A  54      -2.887  18.788   5.064  1.00 95.11           O  
ATOM    857  HG  SER A  54      -3.057  19.727   4.957  1.00 95.11           H  
ATOM    858  N   GLN A  55      -1.086  15.546   5.449  1.00 95.06           N  
ATOM    859  H   GLN A  55      -0.166  15.937   5.302  1.00 95.06           H  
ATOM    860  CA  GLN A  55      -1.354  14.197   4.933  1.00 95.06           C  
ATOM    861  HA  GLN A  55      -2.268  14.207   4.340  1.00 95.06           H  
ATOM    862  C   GLN A  55      -1.552  13.190   6.071  1.00 95.06           C  
ATOM    863  CB  GLN A  55      -0.192  13.742   4.046  1.00 95.06           C  
ATOM    864  HB2 GLN A  55      -0.292  12.675   3.843  1.00 95.06           H  
ATOM    865  HB3 GLN A  55       0.736  13.892   4.599  1.00 95.06           H  
ATOM    866  O   GLN A  55      -2.513  12.417   6.054  1.00 95.06           O  
ATOM    867  CG  GLN A  55      -0.129  14.480   2.698  1.00 95.06           C  
ATOM    868  HG2 GLN A  55      -0.237  15.554   2.848  1.00 95.06           H  
ATOM    869  HG3 GLN A  55      -0.949  14.137   2.067  1.00 95.06           H  
ATOM    870  CD  GLN A  55       1.195  14.235   1.980  1.00 95.06           C  
ATOM    871  NE2 GLN A  55       1.279  14.454   0.688  1.00 95.06           N  
ATOM    872 HE21 GLN A  55       2.198  14.311   0.292  1.00 95.06           H  
ATOM    873 HE22 GLN A  55       0.518  14.841   0.149  1.00 95.06           H  
ATOM    874  OE1 GLN A  55       2.185  13.853   2.572  1.00 95.06           O  
ATOM    875  N   LYS A  56      -0.694  13.240   7.096  1.00 95.40           N  
ATOM    876  H   LYS A  56       0.076  13.890   7.033  1.00 95.40           H  
ATOM    877  CA  LYS A  56      -0.797  12.392   8.289  1.00 95.40           C  
ATOM    878  HA  LYS A  56      -0.786  11.350   7.973  1.00 95.40           H  
ATOM    879  C   LYS A  56      -2.117  12.624   9.026  1.00 95.40           C  
ATOM    880  CB  LYS A  56       0.431  12.651   9.177  1.00 95.40           C  
ATOM    881  HB2 LYS A  56       0.396  13.670   9.562  1.00 95.40           H  
ATOM    882  HB3 LYS A  56       1.325  12.554   8.561  1.00 95.40           H  
ATOM    883  O   LYS A  56      -2.779  11.656   9.397  1.00 95.40           O  
ATOM    884  CG  LYS A  56       0.541  11.663  10.351  1.00 95.40           C  
ATOM    885  HG2 LYS A  56       0.540  10.644   9.964  1.00 95.40           H  
ATOM    886  HG3 LYS A  56      -0.305  11.792  11.025  1.00 95.40           H  
ATOM    887  CD  LYS A  56       1.849  11.909  11.122  1.00 95.40           C  
ATOM    888  HD2 LYS A  56       2.684  11.822  10.427  1.00 95.40           H  
ATOM    889  HD3 LYS A  56       1.840  12.923  11.521  1.00 95.40           H  
ATOM    890  CE  LYS A  56       2.050  10.909  12.270  1.00 95.40           C  
ATOM    891  HE2 LYS A  56       2.016   9.900  11.860  1.00 95.40           H  
ATOM    892  HE3 LYS A  56       1.231  11.022  12.981  1.00 95.40           H  
ATOM    893  NZ  LYS A  56       3.354  11.129  12.955  1.00 95.40           N  
ATOM    894  HZ1 LYS A  56       3.508  10.471  13.706  1.00 95.40           H  
ATOM    895  HZ2 LYS A  56       4.124  11.032  12.308  1.00 95.40           H  
ATOM    896  HZ3 LYS A  56       3.416  12.060  13.343  1.00 95.40           H  
ATOM    897  N   SER A  57      -2.542  13.880   9.179  1.00 94.88           N  
ATOM    898  H   SER A  57      -1.926  14.627   8.890  1.00 94.88           H  
ATOM    899  CA  SER A  57      -3.834  14.237   9.782  1.00 94.88           C  
ATOM    900  HA  SER A  57      -3.880  13.812  10.785  1.00 94.88           H  
ATOM    901  C   SER A  57      -5.020  13.673   8.986  1.00 94.88           C  
ATOM    902  CB  SER A  57      -3.938  15.758   9.921  1.00 94.88           C  
ATOM    903  HB2 SER A  57      -3.907  16.231   8.939  1.00 94.88           H  
ATOM    904  HB3 SER A  57      -3.103  16.124  10.519  1.00 94.88           H  
ATOM    905  O   SER A  57      -5.888  13.001   9.552  1.00 94.88           O  
ATOM    906  OG  SER A  57      -5.151  16.077  10.567  1.00 94.88           O  
ATOM    907  HG  SER A  57      -5.145  17.009  10.796  1.00 94.88           H  
ATOM    908  N   LYS A  58      -5.018  13.825   7.653  1.00 93.54           N  
ATOM    909  H   LYS A  58      -4.284  14.386   7.244  1.00 93.54           H  
ATOM    910  CA  LYS A  58      -6.045  13.240   6.771  1.00 93.54           C  
ATOM    911  HA  LYS A  58      -7.024  13.599   7.089  1.00 93.54           H  
ATOM    912  C   LYS A  58      -6.096  11.713   6.890  1.00 93.54           C  
ATOM    913  CB  LYS A  58      -5.805  13.672   5.313  1.00 93.54           C  
ATOM    914  HB2 LYS A  58      -4.763  13.493   5.047  1.00 93.54           H  
ATOM    915  HB3 LYS A  58      -6.431  13.066   4.657  1.00 93.54           H  
ATOM    916  O   LYS A  58      -7.177  11.151   7.053  1.00 93.54           O  
ATOM    917  CG  LYS A  58      -6.152  15.151   5.078  1.00 93.54           C  
ATOM    918  HG2 LYS A  58      -7.218  15.297   5.256  1.00 93.54           H  
ATOM    919  HG3 LYS A  58      -5.600  15.775   5.780  1.00 93.54           H  
ATOM    920  CD  LYS A  58      -5.814  15.594   3.645  1.00 93.54           C  
ATOM    921  HD2 LYS A  58      -6.388  15.000   2.934  1.00 93.54           H  
ATOM    922  HD3 LYS A  58      -4.749  15.438   3.471  1.00 93.54           H  
ATOM    923  CE  LYS A  58      -6.144  17.085   3.472  1.00 93.54           C  
ATOM    924  HE2 LYS A  58      -7.210  17.232   3.649  1.00 93.54           H  
ATOM    925  HE3 LYS A  58      -5.606  17.644   4.238  1.00 93.54           H  
ATOM    926  NZ  LYS A  58      -5.777  17.609   2.129  1.00 93.54           N  
ATOM    927  HZ1 LYS A  58      -4.780  17.550   1.982  1.00 93.54           H  
ATOM    928  HZ2 LYS A  58      -6.027  18.586   2.060  1.00 93.54           H  
ATOM    929  HZ3 LYS A  58      -6.257  17.116   1.390  1.00 93.54           H  
ATOM    930  N   LEU A  59      -4.943  11.043   6.867  1.00 94.36           N  
ATOM    931  H   LEU A  59      -4.096  11.571   6.711  1.00 94.36           H  
ATOM    932  CA  LEU A  59      -4.841   9.584   6.985  1.00 94.36           C  
ATOM    933  HA  LEU A  59      -5.543   9.130   6.286  1.00 94.36           H  
ATOM    934  C   LEU A  59      -5.234   9.063   8.373  1.00 94.36           C  
ATOM    935  CB  LEU A  59      -3.414   9.147   6.616  1.00 94.36           C  
ATOM    936  HB2 LEU A  59      -2.704   9.790   7.136  1.00 94.36           H  
ATOM    937  HB3 LEU A  59      -3.247   8.127   6.962  1.00 94.36           H  
ATOM    938  O   LEU A  59      -5.770   7.959   8.479  1.00 94.36           O  
ATOM    939  CG  LEU A  59      -3.139   9.197   5.103  1.00 94.36           C  
ATOM    940  HG  LEU A  59      -3.478  10.148   4.693  1.00 94.36           H  
ATOM    941  CD1 LEU A  59      -1.639   9.070   4.857  1.00 94.36           C  
ATOM    942 HD11 LEU A  59      -1.236   8.204   5.381  1.00 94.36           H  
ATOM    943 HD12 LEU A  59      -1.442   8.976   3.789  1.00 94.36           H  
ATOM    944 HD13 LEU A  59      -1.143   9.972   5.216  1.00 94.36           H  
ATOM    945  CD2 LEU A  59      -3.850   8.061   4.364  1.00 94.36           C  
ATOM    946 HD21 LEU A  59      -4.930   8.111   4.503  1.00 94.36           H  
ATOM    947 HD22 LEU A  59      -3.645   8.163   3.298  1.00 94.36           H  
ATOM    948 HD23 LEU A  59      -3.472   7.096   4.699  1.00 94.36           H  
ATOM    949  N   ARG A  60      -5.048   9.859   9.434  1.00 93.92           N  
ATOM    950  H   ARG A  60      -4.550  10.726   9.290  1.00 93.92           H  
ATOM    951  CA  ARG A  60      -5.458   9.503  10.803  1.00 93.92           C  
ATOM    952  HA  ARG A  60      -4.939   8.585  11.079  1.00 93.92           H  
ATOM    953  C   ARG A  60      -6.956   9.205  10.889  1.00 93.92           C  
ATOM    954  CB  ARG A  60      -5.038  10.623  11.771  1.00 93.92           C  
ATOM    955  HB2 ARG A  60      -5.632  11.516  11.578  1.00 93.92           H  
ATOM    956  HB3 ARG A  60      -3.990  10.863  11.595  1.00 93.92           H  
ATOM    957  O   ARG A  60      -7.332   8.261  11.584  1.00 93.92           O  
ATOM    958  CG  ARG A  60      -5.199  10.235  13.250  1.00 93.92           C  
ATOM    959  HG2 ARG A  60      -6.252  10.064  13.475  1.00 93.92           H  
ATOM    960  HG3 ARG A  60      -4.640   9.319  13.443  1.00 93.92           H  
ATOM    961  CD  ARG A  60      -4.663  11.356  14.156  1.00 93.92           C  
ATOM    962  HD2 ARG A  60      -3.623  11.549  13.895  1.00 93.92           H  
ATOM    963  HD3 ARG A  60      -5.219  12.273  13.962  1.00 93.92           H  
ATOM    964  NE  ARG A  60      -4.730  11.007  15.594  1.00 93.92           N  
ATOM    965  HE  ARG A  60      -3.885  10.644  16.011  1.00 93.92           H  
ATOM    966  NH1 ARG A  60      -6.804  11.889  16.077  1.00 93.92           N  
ATOM    967 HH11 ARG A  60      -7.494  12.152  16.767  1.00 93.92           H  
ATOM    968 HH12 ARG A  60      -6.887  12.250  15.138  1.00 93.92           H  
ATOM    969  NH2 ARG A  60      -5.598  10.972  17.705  1.00 93.92           N  
ATOM    970 HH21 ARG A  60      -6.321  11.250  18.353  1.00 93.92           H  
ATOM    971 HH22 ARG A  60      -4.720  10.661  18.098  1.00 93.92           H  
ATOM    972  CZ  ARG A  60      -5.708  11.288  16.445  1.00 93.92           C  
ATOM    973  N   ARG A  61      -7.792   9.925  10.129  1.00 93.03           N  
ATOM    974  H   ARG A  61      -7.386  10.660   9.568  1.00 93.03           H  
ATOM    975  CA  ARG A  61      -9.250   9.687  10.033  1.00 93.03           C  
ATOM    976  HA  ARG A  61      -9.688   9.728  11.031  1.00 93.03           H  
ATOM    977  C   ARG A  61      -9.588   8.298   9.480  1.00 93.03           C  
ATOM    978  CB  ARG A  61      -9.912  10.770   9.160  1.00 93.03           C  
ATOM    979  HB2 ARG A  61     -10.986  10.585   9.140  1.00 93.03           H  
ATOM    980  HB3 ARG A  61      -9.541  10.684   8.138  1.00 93.03           H  
ATOM    981  O   ARG A  61     -10.628   7.742   9.809  1.00 93.03           O  
ATOM    982  CG  ARG A  61      -9.662  12.201   9.670  1.00 93.03           C  
ATOM    983  HG2 ARG A  61      -8.591  12.404   9.661  1.00 93.03           H  
ATOM    984  HG3 ARG A  61     -10.020  12.296  10.695  1.00 93.03           H  
ATOM    985  CD  ARG A  61     -10.339  13.261   8.790  1.00 93.03           C  
ATOM    986  HD2 ARG A  61      -9.943  14.236   9.076  1.00 93.03           H  
ATOM    987  HD3 ARG A  61     -10.076  13.075   7.749  1.00 93.03           H  
ATOM    988  NE  ARG A  61     -11.808  13.279   8.949  1.00 93.03           N  
ATOM    989  HE  ARG A  61     -12.203  12.680   9.659  1.00 93.03           H  
ATOM    990  NH1 ARG A  61     -12.267  14.892   7.376  1.00 93.03           N  
ATOM    991 HH11 ARG A  61     -11.278  15.008   7.207  1.00 93.03           H  
ATOM    992 HH12 ARG A  61     -12.933  15.523   6.951  1.00 93.03           H  
ATOM    993  NH2 ARG A  61     -13.932  14.024   8.574  1.00 93.03           N  
ATOM    994 HH21 ARG A  61     -14.571  14.659   8.118  1.00 93.03           H  
ATOM    995 HH22 ARG A  61     -14.287  13.444   9.321  1.00 93.03           H  
ATOM    996  CZ  ARG A  61     -12.658  14.058   8.298  1.00 93.03           C  
ATOM    997  N   TYR A  62      -8.682   7.710   8.700  1.00 94.36           N  
ATOM    998  H   TYR A  62      -7.846   8.231   8.478  1.00 94.36           H  
ATOM    999  CA  TYR A  62      -8.843   6.404   8.058  1.00 94.36           C  
ATOM   1000  HA  TYR A  62      -9.877   6.081   8.181  1.00 94.36           H  
ATOM   1001  C   TYR A  62      -7.968   5.306   8.688  1.00 94.36           C  
ATOM   1002  CB  TYR A  62      -8.598   6.551   6.553  1.00 94.36           C  
ATOM   1003  HB2 TYR A  62      -7.533   6.713   6.387  1.00 94.36           H  
ATOM   1004  HB3 TYR A  62      -8.865   5.614   6.065  1.00 94.36           H  
ATOM   1005  O   TYR A  62      -7.820   4.224   8.119  1.00 94.36           O  
ATOM   1006  CG  TYR A  62      -9.383   7.675   5.895  1.00 94.36           C  
ATOM   1007  CD1 TYR A  62     -10.785   7.602   5.780  1.00 94.36           C  
ATOM   1008  HD1 TYR A  62     -11.327   6.752   6.169  1.00 94.36           H  
ATOM   1009  CD2 TYR A  62      -8.701   8.798   5.388  1.00 94.36           C  
ATOM   1010  HD2 TYR A  62      -7.627   8.865   5.474  1.00 94.36           H  
ATOM   1011  CE1 TYR A  62     -11.501   8.642   5.155  1.00 94.36           C  
ATOM   1012  HE1 TYR A  62     -12.573   8.587   5.043  1.00 94.36           H  
ATOM   1013  CE2 TYR A  62      -9.412   9.842   4.770  1.00 94.36           C  
ATOM   1014  HE2 TYR A  62      -8.881  10.703   4.393  1.00 94.36           H  
ATOM   1015  OH  TYR A  62     -11.499  10.789   4.076  1.00 94.36           O  
ATOM   1016  HH  TYR A  62     -10.911  11.471   3.743  1.00 94.36           H  
ATOM   1017  CZ  TYR A  62     -10.816   9.767   4.653  1.00 94.36           C  
ATOM   1018  N   LYS A  63      -7.404   5.537   9.884  1.00 93.46           N  
ATOM   1019  H   LYS A  63      -7.534   6.457  10.279  1.00 93.46           H  
ATOM   1020  CA  LYS A  63      -6.488   4.608  10.575  1.00 93.46           C  
ATOM   1021  HA  LYS A  63      -5.575   4.520   9.986  1.00 93.46           H  
ATOM   1022  C   LYS A  63      -7.047   3.187  10.717  1.00 93.46           C  
ATOM   1023  CB  LYS A  63      -6.135   5.228  11.938  1.00 93.46           C  
ATOM   1024  HB2 LYS A  63      -5.625   6.174  11.753  1.00 93.46           H  
ATOM   1025  HB3 LYS A  63      -7.055   5.443  12.481  1.00 93.46           H  
ATOM   1026  O   LYS A  63      -6.309   2.219  10.544  1.00 93.46           O  
ATOM   1027  CG  LYS A  63      -5.231   4.358  12.827  1.00 93.46           C  
ATOM   1028  HG2 LYS A  63      -4.324   4.092  12.284  1.00 93.46           H  
ATOM   1029  HG3 LYS A  63      -5.761   3.448  13.107  1.00 93.46           H  
ATOM   1030  CD  LYS A  63      -4.859   5.134  14.102  1.00 93.46           C  
ATOM   1031  HD2 LYS A  63      -5.771   5.480  14.587  1.00 93.46           H  
ATOM   1032  HD3 LYS A  63      -4.258   6.000  13.825  1.00 93.46           H  
ATOM   1033  CE  LYS A  63      -4.074   4.247  15.071  1.00 93.46           C  
ATOM   1034  HE2 LYS A  63      -3.176   3.890  14.565  1.00 93.46           H  
ATOM   1035  HE3 LYS A  63      -4.704   3.391  15.312  1.00 93.46           H  
ATOM   1036  NZ  LYS A  63      -3.700   4.942  16.332  1.00 93.46           N  
ATOM   1037  HZ1 LYS A  63      -4.517   5.262  16.832  1.00 93.46           H  
ATOM   1038  HZ2 LYS A  63      -3.115   5.744  16.147  1.00 93.46           H  
ATOM   1039  HZ3 LYS A  63      -3.183   4.337  16.955  1.00 93.46           H  
ATOM   1040  N   SER A  64      -8.340   3.052  11.014  1.00 93.82           N  
ATOM   1041  H   SER A  64      -8.884   3.895  11.131  1.00 93.82           H  
ATOM   1042  CA  SER A  64      -9.005   1.743  11.122  1.00 93.82           C  
ATOM   1043  HA  SER A  64      -8.449   1.120  11.822  1.00 93.82           H  
ATOM   1044  C   SER A  64      -9.035   1.008   9.777  1.00 93.82           C  
ATOM   1045  CB  SER A  64     -10.422   1.928  11.676  1.00 93.82           C  
ATOM   1046  HB2 SER A  64     -11.019   2.519  10.980  1.00 93.82           H  
ATOM   1047  HB3 SER A  64     -10.361   2.463  12.624  1.00 93.82           H  
ATOM   1048  O   SER A  64      -8.708  -0.175   9.714  1.00 93.82           O  
ATOM   1049  OG  SER A  64     -11.055   0.682  11.897  1.00 93.82           O  
ATOM   1050  HG  SER A  64     -11.665   0.801  12.629  1.00 93.82           H  
ATOM   1051  N   ILE A  65      -9.343   1.721   8.690  1.00 93.82           N  
ATOM   1052  H   ILE A  65      -9.493   2.715   8.790  1.00 93.82           H  
ATOM   1053  CA  ILE A  65      -9.392   1.173   7.328  1.00 93.82           C  
ATOM   1054  HA  ILE A  65     -10.038   0.294   7.322  1.00 93.82           H  
ATOM   1055  C   ILE A  65      -7.999   0.731   6.885  1.00 93.82           C  
ATOM   1056  CB  ILE A  65      -9.969   2.204   6.333  1.00 93.82           C  
ATOM   1057  HB  ILE A  65      -9.292   3.057   6.287  1.00 93.82           H  
ATOM   1058  O   ILE A  65      -7.838  -0.407   6.451  1.00 93.82           O  
ATOM   1059  CG1 ILE A  65     -11.352   2.710   6.792  1.00 93.82           C  
ATOM   1060 HG12 ILE A  65     -11.289   3.095   7.810  1.00 93.82           H  
ATOM   1061 HG13 ILE A  65     -12.066   1.887   6.784  1.00 93.82           H  
ATOM   1062  CG2 ILE A  65     -10.053   1.596   4.921  1.00 93.82           C  
ATOM   1063 HG21 ILE A  65     -10.402   2.339   4.204  1.00 93.82           H  
ATOM   1064 HG22 ILE A  65     -10.744   0.754   4.912  1.00 93.82           H  
ATOM   1065 HG23 ILE A  65      -9.072   1.268   4.578  1.00 93.82           H  
ATOM   1066  CD1 ILE A  65     -11.865   3.861   5.921  1.00 93.82           C  
ATOM   1067 HD11 ILE A  65     -12.185   3.495   4.945  1.00 93.82           H  
ATOM   1068 HD12 ILE A  65     -12.710   4.344   6.412  1.00 93.82           H  
ATOM   1069 HD13 ILE A  65     -11.072   4.595   5.778  1.00 93.82           H  
ATOM   1070  N   LEU A  66      -6.988   1.591   7.067  1.00 94.57           N  
ATOM   1071  H   LEU A  66      -7.210   2.516   7.406  1.00 94.57           H  
ATOM   1072  CA  LEU A  66      -5.590   1.279   6.751  1.00 94.57           C  
ATOM   1073  HA  LEU A  66      -5.487   1.124   5.677  1.00 94.57           H  
ATOM   1074  C   LEU A  66      -5.153  -0.022   7.432  1.00 94.57           C  
ATOM   1075  CB  LEU A  66      -4.682   2.439   7.203  1.00 94.57           C  
ATOM   1076  HB2 LEU A  66      -4.911   2.678   8.242  1.00 94.57           H  
ATOM   1077  HB3 LEU A  66      -3.645   2.103   7.161  1.00 94.57           H  
ATOM   1078  O   LEU A  66      -4.648  -0.928   6.775  1.00 94.57           O  
ATOM   1079  CG  LEU A  66      -4.789   3.719   6.360  1.00 94.57           C  
ATOM   1080  HG  LEU A  66      -5.836   4.006   6.261  1.00 94.57           H  
ATOM   1081  CD1 LEU A  66      -4.039   4.856   7.054  1.00 94.57           C  
ATOM   1082 HD11 LEU A  66      -2.981   4.611   7.145  1.00 94.57           H  
ATOM   1083 HD12 LEU A  66      -4.463   5.037   8.042  1.00 94.57           H  
ATOM   1084 HD13 LEU A  66      -4.147   5.770   6.470  1.00 94.57           H  
ATOM   1085  CD2 LEU A  66      -4.180   3.529   4.972  1.00 94.57           C  
ATOM   1086 HD21 LEU A  66      -4.230   4.468   4.421  1.00 94.57           H  
ATOM   1087 HD22 LEU A  66      -3.137   3.223   5.053  1.00 94.57           H  
ATOM   1088 HD23 LEU A  66      -4.732   2.774   4.412  1.00 94.57           H  
ATOM   1089  N   ARG A  67      -5.408  -0.145   8.741  1.00 95.34           N  
ATOM   1090  H   ARG A  67      -5.841   0.635   9.214  1.00 95.34           H  
ATOM   1091  CA  ARG A  67      -5.070  -1.353   9.506  1.00 95.34           C  
ATOM   1092  HA  ARG A  67      -4.015  -1.585   9.361  1.00 95.34           H  
ATOM   1093  C   ARG A  67      -5.825  -2.575   8.992  1.00 95.34           C  
ATOM   1094  CB  ARG A  67      -5.339  -1.122  10.996  1.00 95.34           C  
ATOM   1095  HB2 ARG A  67      -5.305  -2.080  11.515  1.00 95.34           H  
ATOM   1096  HB3 ARG A  67      -6.335  -0.699  11.122  1.00 95.34           H  
ATOM   1097  O   ARG A  67      -5.200  -3.602   8.758  1.00 95.34           O  
ATOM   1098  CG  ARG A  67      -4.290  -0.194  11.624  1.00 95.34           C  
ATOM   1099  HG2 ARG A  67      -3.326  -0.703  11.630  1.00 95.34           H  
ATOM   1100  HG3 ARG A  67      -4.199   0.729  11.051  1.00 95.34           H  
ATOM   1101  CD  ARG A  67      -4.714   0.135  13.056  1.00 95.34           C  
ATOM   1102  HD2 ARG A  67      -5.627   0.729  13.019  1.00 95.34           H  
ATOM   1103  HD3 ARG A  67      -4.921  -0.799  13.578  1.00 95.34           H  
ATOM   1104  NE  ARG A  67      -3.664   0.872  13.782  1.00 95.34           N  
ATOM   1105  HE  ARG A  67      -2.790   1.002  13.294  1.00 95.34           H  
ATOM   1106  NH1 ARG A  67      -4.776   0.999  15.789  1.00 95.34           N  
ATOM   1107 HH11 ARG A  67      -5.565   0.528  15.370  1.00 95.34           H  
ATOM   1108 HH12 ARG A  67      -4.736   1.033  16.797  1.00 95.34           H  
ATOM   1109  NH2 ARG A  67      -2.639   1.634  15.666  1.00 95.34           N  
ATOM   1110 HH21 ARG A  67      -2.591   1.555  16.672  1.00 95.34           H  
ATOM   1111 HH22 ARG A  67      -1.753   1.603  15.182  1.00 95.34           H  
ATOM   1112  CZ  ARG A  67      -3.697   1.159  15.069  1.00 95.34           C  
ATOM   1113  N   LYS A  68      -7.138  -2.464   8.758  1.00 95.44           N  
ATOM   1114  H   LYS A  68      -7.577  -1.574   8.950  1.00 95.44           H  
ATOM   1115  CA  LYS A  68      -7.966  -3.562   8.229  1.00 95.44           C  
ATOM   1116  HA  LYS A  68      -7.873  -4.423   8.891  1.00 95.44           H  
ATOM   1117  C   LYS A  68      -7.489  -4.043   6.856  1.00 95.44           C  
ATOM   1118  CB  LYS A  68      -9.440  -3.131   8.161  1.00 95.44           C  
ATOM   1119  HB2 LYS A  68      -9.510  -2.146   7.700  1.00 95.44           H  
ATOM   1120  HB3 LYS A  68      -9.979  -3.838   7.530  1.00 95.44           H  
ATOM   1121  O   LYS A  68      -7.482  -5.248   6.627  1.00 95.44           O  
ATOM   1122  CG  LYS A  68     -10.128  -3.115   9.534  1.00 95.44           C  
ATOM   1123  HG2 LYS A  68     -10.155  -4.131   9.928  1.00 95.44           H  
ATOM   1124  HG3 LYS A  68      -9.564  -2.494  10.230  1.00 95.44           H  
ATOM   1125  CD  LYS A  68     -11.563  -2.577   9.416  1.00 95.44           C  
ATOM   1126  HD2 LYS A  68     -11.532  -1.573   8.994  1.00 95.44           H  
ATOM   1127  HD3 LYS A  68     -12.136  -3.226   8.753  1.00 95.44           H  
ATOM   1128  CE  LYS A  68     -12.228  -2.527  10.800  1.00 95.44           C  
ATOM   1129  HE2 LYS A  68     -12.192  -3.523  11.242  1.00 95.44           H  
ATOM   1130  HE3 LYS A  68     -11.642  -1.863  11.435  1.00 95.44           H  
ATOM   1131  NZ  LYS A  68     -13.636  -2.050  10.736  1.00 95.44           N  
ATOM   1132  HZ1 LYS A  68     -14.206  -2.654  10.162  1.00 95.44           H  
ATOM   1133  HZ2 LYS A  68     -14.045  -2.035  11.660  1.00 95.44           H  
ATOM   1134  HZ3 LYS A  68     -13.681  -1.113  10.362  1.00 95.44           H  
ATOM   1135  N   LEU A  69      -7.062  -3.136   5.977  1.00 95.20           N  
ATOM   1136  H   LEU A  69      -7.119  -2.161   6.232  1.00 95.20           H  
ATOM   1137  CA  LEU A  69      -6.538  -3.472   4.648  1.00 95.20           C  
ATOM   1138  HA  LEU A  69      -7.228  -4.166   4.169  1.00 95.20           H  
ATOM   1139  C   LEU A  69      -5.187  -4.198   4.692  1.00 95.20           C  
ATOM   1140  CB  LEU A  69      -6.429  -2.189   3.805  1.00 95.20           C  
ATOM   1141  HB2 LEU A  69      -5.962  -1.411   4.408  1.00 95.20           H  
ATOM   1142  HB3 LEU A  69      -5.777  -2.372   2.951  1.00 95.20           H  
ATOM   1143  O   LEU A  69      -4.864  -4.920   3.748  1.00 95.20           O  
ATOM   1144  CG  LEU A  69      -7.783  -1.687   3.276  1.00 95.20           C  
ATOM   1145  HG  LEU A  69      -8.500  -1.620   4.095  1.00 95.20           H  
ATOM   1146  CD1 LEU A  69      -7.612  -0.302   2.664  1.00 95.20           C  
ATOM   1147 HD11 LEU A  69      -8.584   0.080   2.351  1.00 95.20           H  
ATOM   1148 HD12 LEU A  69      -6.946  -0.350   1.803  1.00 95.20           H  
ATOM   1149 HD13 LEU A  69      -7.188   0.373   3.408  1.00 95.20           H  
ATOM   1150  CD2 LEU A  69      -8.349  -2.607   2.191  1.00 95.20           C  
ATOM   1151 HD21 LEU A  69      -9.261  -2.169   1.787  1.00 95.20           H  
ATOM   1152 HD22 LEU A  69      -7.628  -2.721   1.381  1.00 95.20           H  
ATOM   1153 HD23 LEU A  69      -8.595  -3.584   2.606  1.00 95.20           H  
ATOM   1154  N   CYS A  70      -4.422  -4.036   5.773  1.00 93.41           N  
ATOM   1155  H   CYS A  70      -4.699  -3.351   6.462  1.00 93.41           H  
ATOM   1156  CA  CYS A  70      -3.178  -4.768   6.006  1.00 93.41           C  
ATOM   1157  HA  CYS A  70      -2.700  -4.969   5.047  1.00 93.41           H  
ATOM   1158  C   CYS A  70      -3.379  -6.137   6.666  1.00 93.41           C  
ATOM   1159  CB  CYS A  70      -2.235  -3.895   6.835  1.00 93.41           C  
ATOM   1160  HB2 CYS A  70      -2.728  -3.575   7.753  1.00 93.41           H  
ATOM   1161  HB3 CYS A  70      -1.346  -4.470   7.091  1.00 93.41           H  
ATOM   1162  O   CYS A  70      -2.448  -6.937   6.680  1.00 93.41           O  
ATOM   1163  SG  CYS A  70      -1.764  -2.458   5.841  1.00 93.41           S  
ATOM   1164  HG  CYS A  70      -1.391  -3.111   4.737  1.00 93.41           H  
ATOM   1165  N   LEU A  71      -4.571  -6.428   7.192  1.00 94.23           N  
ATOM   1166  H   LEU A  71      -5.310  -5.744   7.120  1.00 94.23           H  
ATOM   1167  CA  LEU A  71      -4.900  -7.754   7.708  1.00 94.23           C  
ATOM   1168  HA  LEU A  71      -4.024  -8.155   8.217  1.00 94.23           H  
ATOM   1169  C   LEU A  71      -5.223  -8.720   6.562  1.00 94.23           C  
ATOM   1170  CB  LEU A  71      -6.053  -7.667   8.725  1.00 94.23           C  
ATOM   1171  HB2 LEU A  71      -6.925  -7.246   8.223  1.00 94.23           H  
ATOM   1172  HB3 LEU A  71      -6.313  -8.675   9.045  1.00 94.23           H  
ATOM   1173  O   LEU A  71      -5.637  -8.327   5.464  1.00 94.23           O  
ATOM   1174  CG  LEU A  71      -5.745  -6.829   9.980  1.00 94.23           C  
ATOM   1175  HG  LEU A  71      -5.476  -5.815   9.683  1.00 94.23           H  
ATOM   1176  CD1 LEU A  71      -6.995  -6.740  10.856  1.00 94.23           C  
ATOM   1177 HD11 LEU A  71      -7.270  -7.733  11.211  1.00 94.23           H  
ATOM   1178 HD12 LEU A  71      -7.822  -6.314  10.288  1.00 94.23           H  
ATOM   1179 HD13 LEU A  71      -6.790  -6.105  11.718  1.00 94.23           H  
ATOM   1180  CD2 LEU A  71      -4.600  -7.404  10.813  1.00 94.23           C  
ATOM   1181 HD21 LEU A  71      -3.665  -7.361  10.254  1.00 94.23           H  
ATOM   1182 HD22 LEU A  71      -4.473  -6.819  11.724  1.00 94.23           H  
ATOM   1183 HD23 LEU A  71      -4.812  -8.438  11.088  1.00 94.23           H  
ATOM   1184  N   ARG A  72      -5.088 -10.022   6.834  1.00 92.18           N  
ATOM   1185  H   ARG A  72      -4.754 -10.289   7.749  1.00 92.18           H  
ATOM   1186  CA  ARG A  72      -5.535 -11.068   5.911  1.00 92.18           C  
ATOM   1187  HA  ARG A  72      -5.074 -10.876   4.942  1.00 92.18           H  
ATOM   1188  C   ARG A  72      -7.054 -10.985   5.754  1.00 92.18           C  
ATOM   1189  CB  ARG A  72      -5.058 -12.441   6.408  1.00 92.18           C  
ATOM   1190  HB2 ARG A  72      -5.530 -12.667   7.364  1.00 92.18           H  
ATOM   1191  HB3 ARG A  72      -3.979 -12.403   6.558  1.00 92.18           H  
ATOM   1192  O   ARG A  72      -7.804 -11.169   6.706  1.00 92.18           O  
ATOM   1193  CG  ARG A  72      -5.377 -13.561   5.404  1.00 92.18           C  
ATOM   1194  HG2 ARG A  72      -6.458 -13.668   5.310  1.00 92.18           H  
ATOM   1195  HG3 ARG A  72      -4.956 -13.309   4.431  1.00 92.18           H  
ATOM   1196  CD  ARG A  72      -4.782 -14.894   5.878  1.00 92.18           C  
ATOM   1197  HD2 ARG A  72      -3.698 -14.789   5.939  1.00 92.18           H  
ATOM   1198  HD3 ARG A  72      -5.164 -15.116   6.874  1.00 92.18           H  
ATOM   1199  NE  ARG A  72      -5.123 -16.011   4.972  1.00 92.18           N  
ATOM   1200  HE  ARG A  72      -5.873 -15.866   4.311  1.00 92.18           H  
ATOM   1201  NH1 ARG A  72      -3.690 -17.576   5.873  1.00 92.18           N  
ATOM   1202 HH11 ARG A  72      -3.372 -16.920   6.572  1.00 92.18           H  
ATOM   1203 HH12 ARG A  72      -3.342 -18.523   5.905  1.00 92.18           H  
ATOM   1204  NH2 ARG A  72      -5.021 -18.158   4.193  1.00 92.18           N  
ATOM   1205 HH21 ARG A  72      -5.792 -18.005   3.559  1.00 92.18           H  
ATOM   1206 HH22 ARG A  72      -4.641 -19.090   4.270  1.00 92.18           H  
ATOM   1207  CZ  ARG A  72      -4.610 -17.234   5.016  1.00 92.18           C  
ATOM   1208  N   GLN A  73      -7.503 -10.690   4.538  1.00 93.06           N  
ATOM   1209  H   GLN A  73      -6.821 -10.527   3.810  1.00 93.06           H  
ATOM   1210  CA  GLN A  73      -8.914 -10.553   4.182  1.00 93.06           C  
ATOM   1211  HA  GLN A  73      -9.519 -11.164   4.852  1.00 93.06           H  
ATOM   1212  C   GLN A  73      -9.156 -11.038   2.753  1.00 93.06           C  
ATOM   1213  CB  GLN A  73      -9.357  -9.087   4.305  1.00 93.06           C  
ATOM   1214  HB2 GLN A  73     -10.379  -9.010   3.935  1.00 93.06           H  
ATOM   1215  HB3 GLN A  73      -8.718  -8.461   3.681  1.00 93.06           H  
ATOM   1216  O   GLN A  73      -8.245 -11.012   1.919  1.00 93.06           O  
ATOM   1217  CG  GLN A  73      -9.320  -8.558   5.745  1.00 93.06           C  
ATOM   1218  HG2 GLN A  73      -9.823  -9.268   6.402  1.00 93.06           H  
ATOM   1219  HG3 GLN A  73      -8.288  -8.450   6.077  1.00 93.06           H  
ATOM   1220  CD  GLN A  73     -10.006  -7.209   5.880  1.00 93.06           C  
ATOM   1221  NE2 GLN A  73     -10.252  -6.751   7.087  1.00 93.06           N  
ATOM   1222 HE21 GLN A  73      -9.782  -7.192   7.864  1.00 93.06           H  
ATOM   1223 HE22 GLN A  73     -10.526  -5.779   7.103  1.00 93.06           H  
ATOM   1224  OE1 GLN A  73     -10.390  -6.570   4.920  1.00 93.06           O  
ATOM   1225  N   SER A  74     -10.394 -11.439   2.462  1.00 95.25           N  
ATOM   1226  H   SER A  74     -11.108 -11.407   3.175  1.00 95.25           H  
ATOM   1227  CA  SER A  74     -10.821 -11.789   1.107  1.00 95.25           C  
ATOM   1228  HA  SER A  74     -10.109 -12.509   0.705  1.00 95.25           H  
ATOM   1229  C   SER A  74     -10.822 -10.561   0.186  1.00 95.25           C  
ATOM   1230  CB  SER A  74     -12.195 -12.472   1.146  1.00 95.25           C  
ATOM   1231  HB2 SER A  74     -12.163 -13.304   1.849  1.00 95.25           H  
ATOM   1232  HB3 SER A  74     -12.432 -12.871   0.160  1.00 95.25           H  
ATOM   1233  O   SER A  74     -10.983  -9.421   0.631  1.00 95.25           O  
ATOM   1234  OG  SER A  74     -13.203 -11.558   1.541  1.00 95.25           O  
ATOM   1235  HG  SER A  74     -14.021 -12.050   1.642  1.00 95.25           H  
ATOM   1236  N   VAL A  75     -10.656 -10.788  -1.121  1.00 94.84           N  
ATOM   1237  H   VAL A  75     -10.543 -11.741  -1.437  1.00 94.84           H  
ATOM   1238  CA  VAL A  75     -10.668  -9.712  -2.129  1.00 94.84           C  
ATOM   1239  HA  VAL A  75      -9.872  -9.012  -1.876  1.00 94.84           H  
ATOM   1240  C   VAL A  75     -11.970  -8.895  -2.092  1.00 94.84           C  
ATOM   1241  CB  VAL A  75     -10.362 -10.256  -3.543  1.00 94.84           C  
ATOM   1242  HB  VAL A  75     -11.035 -11.080  -3.781  1.00 94.84           H  
ATOM   1243  O   VAL A  75     -11.867  -7.667  -2.088  1.00 94.84           O  
ATOM   1244  CG1 VAL A  75     -10.516  -9.184  -4.628  1.00 94.84           C  
ATOM   1245 HG11 VAL A  75     -10.212  -9.587  -5.594  1.00 94.84           H  
ATOM   1246 HG12 VAL A  75     -11.556  -8.869  -4.708  1.00 94.84           H  
ATOM   1247 HG13 VAL A  75      -9.892  -8.323  -4.387  1.00 94.84           H  
ATOM   1248  CG2 VAL A  75      -8.926 -10.790  -3.610  1.00 94.84           C  
ATOM   1249 HG21 VAL A  75      -8.786 -11.595  -2.888  1.00 94.84           H  
ATOM   1250 HG22 VAL A  75      -8.217  -9.989  -3.404  1.00 94.84           H  
ATOM   1251 HG23 VAL A  75      -8.737 -11.190  -4.606  1.00 94.84           H  
ATOM   1252  N   PRO A  76     -13.176  -9.494  -1.984  1.00 94.99           N  
ATOM   1253  CA  PRO A  76     -14.416  -8.724  -1.866  1.00 94.99           C  
ATOM   1254  HA  PRO A  76     -14.538  -8.116  -2.762  1.00 94.99           H  
ATOM   1255  C   PRO A  76     -14.442  -7.805  -0.638  1.00 94.99           C  
ATOM   1256  CB  PRO A  76     -15.545  -9.761  -1.815  1.00 94.99           C  
ATOM   1257  HB2 PRO A  76     -15.760 -10.044  -0.784  1.00 94.99           H  
ATOM   1258  HB3 PRO A  76     -16.449  -9.395  -2.302  1.00 94.99           H  
ATOM   1259  O   PRO A  76     -14.823  -6.640  -0.745  1.00 94.99           O  
ATOM   1260  CG  PRO A  76     -14.957 -10.961  -2.551  1.00 94.99           C  
ATOM   1261  HG2 PRO A  76     -15.036 -10.810  -3.628  1.00 94.99           H  
ATOM   1262  HG3 PRO A  76     -15.435 -11.894  -2.254  1.00 94.99           H  
ATOM   1263  CD  PRO A  76     -13.495 -10.911  -2.128  1.00 94.99           C  
ATOM   1264  HD2 PRO A  76     -12.887 -11.410  -2.883  1.00 94.99           H  
ATOM   1265  HD3 PRO A  76     -13.387 -11.409  -1.165  1.00 94.99           H  
ATOM   1266  N   LYS A  77     -13.957  -8.283   0.516  1.00 95.09           N  
ATOM   1267  H   LYS A  77     -13.631  -9.238   0.546  1.00 95.09           H  
ATOM   1268  CA  LYS A  77     -13.894  -7.479   1.746  1.00 95.09           C  
ATOM   1269  HA  LYS A  77     -14.880  -7.048   1.921  1.00 95.09           H  
ATOM   1270  C   LYS A  77     -12.925  -6.306   1.602  1.00 95.09           C  
ATOM   1271  CB  LYS A  77     -13.544  -8.396   2.926  1.00 95.09           C  
ATOM   1272  HB2 LYS A  77     -14.215  -9.255   2.896  1.00 95.09           H  
ATOM   1273  HB3 LYS A  77     -12.520  -8.756   2.825  1.00 95.09           H  
ATOM   1274  O   LYS A  77     -13.268  -5.180   1.958  1.00 95.09           O  
ATOM   1275  CG  LYS A  77     -13.715  -7.696   4.283  1.00 95.09           C  
ATOM   1276  HG2 LYS A  77     -14.705  -7.242   4.327  1.00 95.09           H  
ATOM   1277  HG3 LYS A  77     -12.965  -6.914   4.397  1.00 95.09           H  
ATOM   1278  CD  LYS A  77     -13.587  -8.716   5.426  1.00 95.09           C  
ATOM   1279  HD2 LYS A  77     -12.589  -9.153   5.414  1.00 95.09           H  
ATOM   1280  HD3 LYS A  77     -14.319  -9.507   5.264  1.00 95.09           H  
ATOM   1281  CE  LYS A  77     -13.851  -8.064   6.790  1.00 95.09           C  
ATOM   1282  HE2 LYS A  77     -13.021  -7.398   7.026  1.00 95.09           H  
ATOM   1283  HE3 LYS A  77     -14.756  -7.463   6.710  1.00 95.09           H  
ATOM   1284  NZ  LYS A  77     -14.031  -9.085   7.861  1.00 95.09           N  
ATOM   1285  HZ1 LYS A  77     -14.810  -9.691   7.647  1.00 95.09           H  
ATOM   1286  HZ2 LYS A  77     -14.237  -8.656   8.752  1.00 95.09           H  
ATOM   1287  HZ3 LYS A  77     -13.212  -9.666   7.970  1.00 95.09           H  
ATOM   1288  N   LYS A  78     -11.756  -6.539   0.996  1.00 95.62           N  
ATOM   1289  H   LYS A  78     -11.543  -7.493   0.743  1.00 95.62           H  
ATOM   1290  CA  LYS A  78     -10.794  -5.475   0.667  1.00 95.62           C  
ATOM   1291  HA  LYS A  78     -10.532  -4.937   1.578  1.00 95.62           H  
ATOM   1292  C   LYS A  78     -11.397  -4.438  -0.283  1.00 95.62           C  
ATOM   1293  CB  LYS A  78      -9.520  -6.073   0.062  1.00 95.62           C  
ATOM   1294  HB2 LYS A  78      -8.907  -5.257  -0.320  1.00 95.62           H  
ATOM   1295  HB3 LYS A  78      -9.784  -6.723  -0.773  1.00 95.62           H  
ATOM   1296  O   LYS A  78     -11.292  -3.247  -0.010  1.00 95.62           O  
ATOM   1297  CG  LYS A  78      -8.688  -6.861   1.082  1.00 95.62           C  
ATOM   1298  HG2 LYS A  78      -8.359  -6.187   1.873  1.00 95.62           H  
ATOM   1299  HG3 LYS A  78      -9.281  -7.664   1.520  1.00 95.62           H  
ATOM   1300  CD  LYS A  78      -7.467  -7.458   0.374  1.00 95.62           C  
ATOM   1301  HD2 LYS A  78      -7.796  -8.214  -0.340  1.00 95.62           H  
ATOM   1302  HD3 LYS A  78      -6.966  -6.661  -0.175  1.00 95.62           H  
ATOM   1303  CE  LYS A  78      -6.486  -8.087   1.367  1.00 95.62           C  
ATOM   1304  HE2 LYS A  78      -6.385  -7.423   2.225  1.00 95.62           H  
ATOM   1305  HE3 LYS A  78      -6.896  -9.035   1.716  1.00 95.62           H  
ATOM   1306  NZ  LYS A  78      -5.155  -8.280   0.735  1.00 95.62           N  
ATOM   1307  HZ1 LYS A  78      -4.784  -7.380   0.463  1.00 95.62           H  
ATOM   1308  HZ2 LYS A  78      -4.503  -8.689   1.389  1.00 95.62           H  
ATOM   1309  HZ3 LYS A  78      -5.202  -8.845  -0.100  1.00 95.62           H  
ATOM   1310  N   LYS A  79     -12.083  -4.870  -1.350  1.00 95.06           N  
ATOM   1311  H   LYS A  79     -12.122  -5.865  -1.515  1.00 95.06           H  
ATOM   1312  CA  LYS A  79     -12.812  -3.973  -2.266  1.00 95.06           C  
ATOM   1313  HA  LYS A  79     -12.114  -3.268  -2.719  1.00 95.06           H  
ATOM   1314  C   LYS A  79     -13.837  -3.122  -1.518  1.00 95.06           C  
ATOM   1315  CB  LYS A  79     -13.501  -4.774  -3.384  1.00 95.06           C  
ATOM   1316  HB2 LYS A  79     -14.020  -5.636  -2.964  1.00 95.06           H  
ATOM   1317  HB3 LYS A  79     -14.240  -4.134  -3.865  1.00 95.06           H  
ATOM   1318  O   LYS A  79     -13.859  -1.911  -1.702  1.00 95.06           O  
ATOM   1319  CG  LYS A  79     -12.516  -5.241  -4.460  1.00 95.06           C  
ATOM   1320  HG2 LYS A  79     -11.735  -5.860  -4.019  1.00 95.06           H  
ATOM   1321  HG3 LYS A  79     -12.064  -4.351  -4.899  1.00 95.06           H  
ATOM   1322  CD  LYS A  79     -13.231  -6.025  -5.571  1.00 95.06           C  
ATOM   1323  HD2 LYS A  79     -14.030  -5.409  -5.983  1.00 95.06           H  
ATOM   1324  HD3 LYS A  79     -13.656  -6.941  -5.161  1.00 95.06           H  
ATOM   1325  CE  LYS A  79     -12.237  -6.363  -6.686  1.00 95.06           C  
ATOM   1326  HE2 LYS A  79     -11.454  -7.014  -6.298  1.00 95.06           H  
ATOM   1327  HE3 LYS A  79     -11.766  -5.435  -7.009  1.00 95.06           H  
ATOM   1328  NZ  LYS A  79     -12.887  -6.990  -7.864  1.00 95.06           N  
ATOM   1329  HZ1 LYS A  79     -12.193  -7.109  -8.588  1.00 95.06           H  
ATOM   1330  HZ2 LYS A  79     -13.591  -6.380  -8.255  1.00 95.06           H  
ATOM   1331  HZ3 LYS A  79     -13.315  -7.882  -7.662  1.00 95.06           H  
ATOM   1332  N   SER A  80     -14.630  -3.723  -0.632  1.00 94.29           N  
ATOM   1333  H   SER A  80     -14.595  -4.730  -0.560  1.00 94.29           H  
ATOM   1334  CA  SER A  80     -15.612  -2.991   0.177  1.00 94.29           C  
ATOM   1335  HA  SER A  80     -16.311  -2.490  -0.493  1.00 94.29           H  
ATOM   1336  C   SER A  80     -14.971  -1.923   1.068  1.00 94.29           C  
ATOM   1337  CB  SER A  80     -16.402  -3.963   1.051  1.00 94.29           C  
ATOM   1338  HB2 SER A  80     -15.743  -4.416   1.792  1.00 94.29           H  
ATOM   1339  HB3 SER A  80     -16.831  -4.751   0.432  1.00 94.29           H  
ATOM   1340  O   SER A  80     -15.529  -0.839   1.204  1.00 94.29           O  
ATOM   1341  OG  SER A  80     -17.445  -3.276   1.711  1.00 94.29           O  
ATOM   1342  HG  SER A  80     -17.170  -2.384   1.935  1.00 94.29           H  
ATOM   1343  N   LEU A  81     -13.809  -2.208   1.664  1.00 94.40           N  
ATOM   1344  H   LEU A  81     -13.425  -3.135   1.552  1.00 94.40           H  
ATOM   1345  CA  LEU A  81     -13.070  -1.237   2.478  1.00 94.40           C  
ATOM   1346  HA  LEU A  81     -13.751  -0.764   3.186  1.00 94.40           H  
ATOM   1347  C   LEU A  81     -12.474  -0.103   1.633  1.00 94.40           C  
ATOM   1348  CB  LEU A  81     -11.956  -1.966   3.243  1.00 94.40           C  
ATOM   1349  HB2 LEU A  81     -11.390  -2.565   2.529  1.00 94.40           H  
ATOM   1350  HB3 LEU A  81     -11.277  -1.224   3.662  1.00 94.40           H  
ATOM   1351  O   LEU A  81     -12.513   1.051   2.046  1.00 94.40           O  
ATOM   1352  CG  LEU A  81     -12.436  -2.883   4.377  1.00 94.40           C  
ATOM   1353  HG  LEU A  81     -13.165  -3.602   4.005  1.00 94.40           H  
ATOM   1354  CD1 LEU A  81     -11.227  -3.639   4.915  1.00 94.40           C  
ATOM   1355 HD11 LEU A  81     -10.777  -4.213   4.105  1.00 94.40           H  
ATOM   1356 HD12 LEU A  81     -11.547  -4.331   5.695  1.00 94.40           H  
ATOM   1357 HD13 LEU A  81     -10.486  -2.941   5.304  1.00 94.40           H  
ATOM   1358  CD2 LEU A  81     -13.056  -2.112   5.545  1.00 94.40           C  
ATOM   1359 HD21 LEU A  81     -13.326  -2.805   6.343  1.00 94.40           H  
ATOM   1360 HD22 LEU A  81     -12.354  -1.366   5.916  1.00 94.40           H  
ATOM   1361 HD23 LEU A  81     -13.962  -1.607   5.211  1.00 94.40           H  
ATOM   1362  N   LEU A  82     -11.953  -0.415   0.443  1.00 93.53           N  
ATOM   1363  H   LEU A  82     -11.924  -1.390   0.178  1.00 93.53           H  
ATOM   1364  CA  LEU A  82     -11.424   0.581  -0.499  1.00 93.53           C  
ATOM   1365  HA  LEU A  82     -10.704   1.215   0.018  1.00 93.53           H  
ATOM   1366  C   LEU A  82     -12.523   1.511  -1.036  1.00 93.53           C  
ATOM   1367  CB  LEU A  82     -10.729  -0.146  -1.667  1.00 93.53           C  
ATOM   1368  HB2 LEU A  82     -10.511   0.576  -2.455  1.00 93.53           H  
ATOM   1369  HB3 LEU A  82     -11.429  -0.875  -2.075  1.00 93.53           H  
ATOM   1370  O   LEU A  82     -12.262   2.682  -1.295  1.00 93.53           O  
ATOM   1371  CG  LEU A  82      -9.421  -0.865  -1.294  1.00 93.53           C  
ATOM   1372  HG  LEU A  82      -9.554  -1.415  -0.362  1.00 93.53           H  
ATOM   1373  CD1 LEU A  82      -9.041  -1.858  -2.389  1.00 93.53           C  
ATOM   1374 HD11 LEU A  82      -8.965  -1.350  -3.350  1.00 93.53           H  
ATOM   1375 HD12 LEU A  82      -9.811  -2.628  -2.447  1.00 93.53           H  
ATOM   1376 HD13 LEU A  82      -8.088  -2.330  -2.150  1.00 93.53           H  
ATOM   1377  CD2 LEU A  82      -8.250   0.095  -1.113  1.00 93.53           C  
ATOM   1378 HD21 LEU A  82      -7.975   0.537  -2.070  1.00 93.53           H  
ATOM   1379 HD22 LEU A  82      -7.392  -0.445  -0.711  1.00 93.53           H  
ATOM   1380 HD23 LEU A  82      -8.527   0.890  -0.420  1.00 93.53           H  
ATOM   1381  N   LEU A  83     -13.746   0.994  -1.184  1.00 91.40           N  
ATOM   1382  H   LEU A  83     -13.856   0.008  -0.996  1.00 91.40           H  
ATOM   1383  CA  LEU A  83     -14.930   1.728  -1.643  1.00 91.40           C  
ATOM   1384  HA  LEU A  83     -14.615   2.484  -2.363  1.00 91.40           H  
ATOM   1385  C   LEU A  83     -15.658   2.498  -0.536  1.00 91.40           C  
ATOM   1386  CB  LEU A  83     -15.894   0.739  -2.324  1.00 91.40           C  
ATOM   1387  HB2 LEU A  83     -16.076  -0.093  -1.644  1.00 91.40           H  
ATOM   1388  HB3 LEU A  83     -16.850   1.230  -2.502  1.00 91.40           H  
ATOM   1389  O   LEU A  83     -16.744   3.032  -0.783  1.00 91.40           O  
ATOM   1390  CG  LEU A  83     -15.396   0.197  -3.666  1.00 91.40           C  
ATOM   1391  HG  LEU A  83     -14.449  -0.327  -3.534  1.00 91.40           H  
ATOM   1392  CD1 LEU A  83     -16.418  -0.792  -4.228  1.00 91.40           C  
ATOM   1393 HD11 LEU A  83     -17.356  -0.281  -4.444  1.00 91.40           H  
ATOM   1394 HD12 LEU A  83     -16.591  -1.584  -3.500  1.00 91.40           H  
ATOM   1395 HD13 LEU A  83     -16.018  -1.242  -5.137  1.00 91.40           H  
ATOM   1396  CD2 LEU A  83     -15.193   1.320  -4.676  1.00 91.40           C  
ATOM   1397 HD21 LEU A  83     -15.976   2.071  -4.572  1.00 91.40           H  
ATOM   1398 HD22 LEU A  83     -15.218   0.899  -5.681  1.00 91.40           H  
ATOM   1399 HD23 LEU A  83     -14.226   1.793  -4.509  1.00 91.40           H  
ATOM   1400  N   GLN A  84     -15.114   2.541   0.683  1.00 80.10           N  
ATOM   1401  H   GLN A  84     -14.218   2.105   0.845  1.00 80.10           H  
ATOM   1402  CA  GLN A  84     -15.754   3.264   1.772  1.00 80.10           C  
ATOM   1403  HA  GLN A  84     -16.746   2.829   1.896  1.00 80.10           H  
ATOM   1404  C   GLN A  84     -15.937   4.746   1.409  1.00 80.10           C  
ATOM   1405  CB  GLN A  84     -14.987   3.043   3.083  1.00 80.10           C  
ATOM   1406  HB2 GLN A  84     -14.003   3.508   3.025  1.00 80.10           H  
ATOM   1407  HB3 GLN A  84     -14.859   1.969   3.217  1.00 80.10           H  
ATOM   1408  O   GLN A  84     -15.121   5.355   0.713  1.00 80.10           O  
ATOM   1409  CG  GLN A  84     -15.764   3.602   4.287  1.00 80.10           C  
ATOM   1410  HG2 GLN A  84     -15.699   4.690   4.285  1.00 80.10           H  
ATOM   1411  HG3 GLN A  84     -16.813   3.320   4.199  1.00 80.10           H  
ATOM   1412  CD  GLN A  84     -15.269   3.093   5.637  1.00 80.10           C  
ATOM   1413  NE2 GLN A  84     -15.884   3.513   6.719  1.00 80.10           N  
ATOM   1414 HE21 GLN A  84     -16.639   4.182   6.658  1.00 80.10           H  
ATOM   1415 HE22 GLN A  84     -15.550   3.152   7.601  1.00 80.10           H  
ATOM   1416  OE1 GLN A  84     -14.363   2.291   5.765  1.00 80.10           O  
ATOM   1417  N   ARG A  85     -17.053   5.324   1.864  1.00 68.00           N  
ATOM   1418  H   ARG A  85     -17.669   4.776   2.446  1.00 68.00           H  
ATOM   1419  CA  ARG A  85     -17.397   6.719   1.583  1.00 68.00           C  
ATOM   1420  HA  ARG A  85     -17.425   6.844   0.500  1.00 68.00           H  
ATOM   1421  C   ARG A  85     -16.321   7.667   2.120  1.00 68.00           C  
ATOM   1422  CB  ARG A  85     -18.777   7.070   2.165  1.00 68.00           C  
ATOM   1423  HB2 ARG A  85     -18.806   6.810   3.224  1.00 68.00           H  
ATOM   1424  HB3 ARG A  85     -18.920   8.147   2.079  1.00 68.00           H  
ATOM   1425  O   ARG A  85     -15.872   7.523   3.254  1.00 68.00           O  
ATOM   1426  CG  ARG A  85     -19.933   6.371   1.429  1.00 68.00           C  
ATOM   1427  HG2 ARG A  85     -19.877   5.294   1.588  1.00 68.00           H  
ATOM   1428  HG3 ARG A  85     -19.849   6.576   0.362  1.00 68.00           H  
ATOM   1429  CD  ARG A  85     -21.286   6.895   1.931  1.00 68.00           C  
ATOM   1430  HD2 ARG A  85     -21.292   7.982   1.854  1.00 68.00           H  
ATOM   1431  HD3 ARG A  85     -21.402   6.623   2.980  1.00 68.00           H  
ATOM   1432  NE  ARG A  85     -22.419   6.354   1.151  1.00 68.00           N  
ATOM   1433  HE  ARG A  85     -22.206   5.690   0.420  1.00 68.00           H  
ATOM   1434  NH1 ARG A  85     -24.104   7.492   2.235  1.00 68.00           N  
ATOM   1435 HH11 ARG A  85     -25.085   7.712   2.337  1.00 68.00           H  
ATOM   1436 HH12 ARG A  85     -23.440   7.929   2.859  1.00 68.00           H  
ATOM   1437  NH2 ARG A  85     -24.615   6.142   0.548  1.00 68.00           N  
ATOM   1438 HH21 ARG A  85     -25.582   6.395   0.694  1.00 68.00           H  
ATOM   1439 HH22 ARG A  85     -24.392   5.476  -0.177  1.00 68.00           H  
ATOM   1440  CZ  ARG A  85     -23.699   6.664   1.314  1.00 68.00           C  
ATOM   1441  N   GLY A  86     -15.999   8.672   1.306  1.00 72.57           N  
ATOM   1442  H   GLY A  86     -16.400   8.663   0.379  1.00 72.57           H  
ATOM   1443  CA  GLY A  86     -15.191   9.828   1.686  1.00 72.57           C  
ATOM   1444  HA2 GLY A  86     -15.343  10.045   2.743  1.00 72.57           H  
ATOM   1445  HA3 GLY A  86     -15.526  10.699   1.122  1.00 72.57           H  
ATOM   1446  C   GLY A  86     -13.698   9.628   1.467  1.00 72.57           C  
ATOM   1447  O   GLY A  86     -13.066   8.908   2.225  1.00 72.57           O  
ATOM   1448  N   GLY A  87     -13.156  10.305   0.444  1.00 84.78           N  
ATOM   1449  H   GLY A  87     -13.818  10.770  -0.160  1.00 84.78           H  
ATOM   1450  CA  GLY A  87     -11.765  10.772   0.296  1.00 84.78           C  
ATOM   1451  HA2 GLY A  87     -11.630  11.612   0.977  1.00 84.78           H  
ATOM   1452  HA3 GLY A  87     -11.651  11.158  -0.717  1.00 84.78           H  
ATOM   1453  C   GLY A  87     -10.587   9.816   0.540  1.00 84.78           C  
ATOM   1454  O   GLY A  87      -9.448  10.253   0.392  1.00 84.78           O  
ATOM   1455  N   PHE A  88     -10.809   8.555   0.915  1.00 92.71           N  
ATOM   1456  H   PHE A  88     -11.767   8.308   1.119  1.00 92.71           H  
ATOM   1457  CA  PHE A  88      -9.790   7.657   1.451  1.00 92.71           C  
ATOM   1458  HA  PHE A  88      -9.304   8.140   2.298  1.00 92.71           H  
ATOM   1459  C   PHE A  88      -8.709   7.351   0.421  1.00 92.71           C  
ATOM   1460  CB  PHE A  88     -10.450   6.359   1.947  1.00 92.71           C  
ATOM   1461  HB2 PHE A  88     -11.030   6.574   2.844  1.00 92.71           H  
ATOM   1462  HB3 PHE A  88     -11.138   5.992   1.186  1.00 92.71           H  
ATOM   1463  O   PHE A  88      -7.529   7.561   0.692  1.00 92.71           O  
ATOM   1464  CG  PHE A  88      -9.438   5.273   2.261  1.00 92.71           C  
ATOM   1465  CD1 PHE A  88      -9.420   4.073   1.526  1.00 92.71           C  
ATOM   1466  HD1 PHE A  88     -10.167   3.884   0.770  1.00 92.71           H  
ATOM   1467  CD2 PHE A  88      -8.449   5.505   3.232  1.00 92.71           C  
ATOM   1468  HD2 PHE A  88      -8.429   6.449   3.757  1.00 92.71           H  
ATOM   1469  CE1 PHE A  88      -8.417   3.120   1.774  1.00 92.71           C  
ATOM   1470  HE1 PHE A  88      -8.399   2.198   1.212  1.00 92.71           H  
ATOM   1471  CE2 PHE A  88      -7.455   4.547   3.485  1.00 92.71           C  
ATOM   1472  HE2 PHE A  88      -6.688   4.749   4.218  1.00 92.71           H  
ATOM   1473  CZ  PHE A  88      -7.435   3.353   2.750  1.00 92.71           C  
ATOM   1474  HZ  PHE A  88      -6.657   2.623   2.919  1.00 92.71           H  
ATOM   1475  N   LEU A  89      -9.112   6.917  -0.777  1.00 92.41           N  
ATOM   1476  H   LEU A  89     -10.096   6.743  -0.921  1.00 92.41           H  
ATOM   1477  CA  LEU A  89      -8.173   6.630  -1.859  1.00 92.41           C  
ATOM   1478  HA  LEU A  89      -7.435   5.912  -1.500  1.00 92.41           H  
ATOM   1479  C   LEU A  89      -7.385   7.877  -2.258  1.00 92.41           C  
ATOM   1480  CB  LEU A  89      -8.919   6.032  -3.062  1.00 92.41           C  
ATOM   1481  HB2 LEU A  89      -9.757   6.679  -3.319  1.00 92.41           H  
ATOM   1482  HB3 LEU A  89      -8.244   6.011  -3.918  1.00 92.41           H  
ATOM   1483  O   LEU A  89      -6.178   7.788  -2.430  1.00 92.41           O  
ATOM   1484  CG  LEU A  89      -9.435   4.603  -2.820  1.00 92.41           C  
ATOM   1485  HG  LEU A  89     -10.066   4.588  -1.931  1.00 92.41           H  
ATOM   1486  CD1 LEU A  89     -10.272   4.149  -4.010  1.00 92.41           C  
ATOM   1487 HD11 LEU A  89     -11.127   4.816  -4.117  1.00 92.41           H  
ATOM   1488 HD12 LEU A  89      -9.678   4.159  -4.924  1.00 92.41           H  
ATOM   1489 HD13 LEU A  89     -10.650   3.144  -3.825  1.00 92.41           H  
ATOM   1490  CD2 LEU A  89      -8.297   3.597  -2.636  1.00 92.41           C  
ATOM   1491 HD21 LEU A  89      -8.719   2.593  -2.590  1.00 92.41           H  
ATOM   1492 HD22 LEU A  89      -7.604   3.656  -3.475  1.00 92.41           H  
ATOM   1493 HD23 LEU A  89      -7.767   3.786  -1.703  1.00 92.41           H  
ATOM   1494  N   GLY A  90      -8.018   9.051  -2.310  1.00 91.62           N  
ATOM   1495  H   GLY A  90      -9.012   9.076  -2.133  1.00 91.62           H  
ATOM   1496  CA  GLY A  90      -7.308  10.308  -2.558  1.00 91.62           C  
ATOM   1497  HA2 GLY A  90      -6.803  10.258  -3.523  1.00 91.62           H  
ATOM   1498  HA3 GLY A  90      -8.028  11.127  -2.584  1.00 91.62           H  
ATOM   1499  C   GLY A  90      -6.267  10.614  -1.475  1.00 91.62           C  
ATOM   1500  O   GLY A  90      -5.122  10.932  -1.789  1.00 91.62           O  
ATOM   1501  N   ALA A  91      -6.635  10.457  -0.199  1.00 93.28           N  
ATOM   1502  H   ALA A  91      -7.585  10.177  -0.003  1.00 93.28           H  
ATOM   1503  CA  ALA A  91      -5.734  10.673   0.934  1.00 93.28           C  
ATOM   1504  HA  ALA A  91      -5.299  11.668   0.843  1.00 93.28           H  
ATOM   1505  C   ALA A  91      -4.566   9.672   0.970  1.00 93.28           C  
ATOM   1506  CB  ALA A  91      -6.554  10.614   2.230  1.00 93.28           C  
ATOM   1507  HB1 ALA A  91      -5.904  10.812   3.082  1.00 93.28           H  
ATOM   1508  HB2 ALA A  91      -6.999   9.625   2.346  1.00 93.28           H  
ATOM   1509  HB3 ALA A  91      -7.347  11.361   2.200  1.00 93.28           H  
ATOM   1510  O   ALA A  91      -3.462  10.047   1.353  1.00 93.28           O  
ATOM   1511  N   LEU A  92      -4.804   8.421   0.565  1.00 94.29           N  
ATOM   1512  H   LEU A  92      -5.756   8.179   0.329  1.00 94.29           H  
ATOM   1513  CA  LEU A  92      -3.793   7.367   0.472  1.00 94.29           C  
ATOM   1514  HA  LEU A  92      -3.169   7.386   1.366  1.00 94.29           H  
ATOM   1515  C   LEU A  92      -2.859   7.569  -0.724  1.00 94.29           C  
ATOM   1516  CB  LEU A  92      -4.519   6.009   0.388  1.00 94.29           C  
ATOM   1517  HB2 LEU A  92      -5.103   5.860   1.295  1.00 94.29           H  
ATOM   1518  HB3 LEU A  92      -5.214   6.046  -0.451  1.00 94.29           H  
ATOM   1519  O   LEU A  92      -1.643   7.484  -0.581  1.00 94.29           O  
ATOM   1520  CG  LEU A  92      -3.584   4.801   0.181  1.00 94.29           C  
ATOM   1521  HG  LEU A  92      -2.943   4.965  -0.685  1.00 94.29           H  
ATOM   1522  CD1 LEU A  92      -2.704   4.549   1.403  1.00 94.29           C  
ATOM   1523 HD11 LEU A  92      -3.323   4.309   2.268  1.00 94.29           H  
ATOM   1524 HD12 LEU A  92      -2.109   5.438   1.612  1.00 94.29           H  
ATOM   1525 HD13 LEU A  92      -2.024   3.722   1.200  1.00 94.29           H  
ATOM   1526  CD2 LEU A  92      -4.414   3.551  -0.098  1.00 94.29           C  
ATOM   1527 HD21 LEU A  92      -4.998   3.697  -1.006  1.00 94.29           H  
ATOM   1528 HD22 LEU A  92      -5.091   3.359   0.734  1.00 94.29           H  
ATOM   1529 HD23 LEU A  92      -3.755   2.695  -0.242  1.00 94.29           H  
ATOM   1530  N   LEU A  93      -3.422   7.806  -1.907  1.00 92.95           N  
ATOM   1531  H   LEU A  93      -4.429   7.869  -1.958  1.00 92.95           H  
ATOM   1532  CA  LEU A  93      -2.672   7.825  -3.160  1.00 92.95           C  
ATOM   1533  HA  LEU A  93      -1.929   7.029  -3.133  1.00 92.95           H  
ATOM   1534  C   LEU A  93      -1.881   9.118  -3.350  1.00 92.95           C  
ATOM   1535  CB  LEU A  93      -3.619   7.571  -4.346  1.00 92.95           C  
ATOM   1536  HB2 LEU A  93      -4.405   8.327  -4.340  1.00 92.95           H  
ATOM   1537  HB3 LEU A  93      -3.052   7.699  -5.268  1.00 92.95           H  
ATOM   1538  O   LEU A  93      -0.841   9.077  -3.997  1.00 92.95           O  
ATOM   1539  CG  LEU A  93      -4.261   6.171  -4.382  1.00 92.95           C  
ATOM   1540  HG  LEU A  93      -4.841   5.992  -3.477  1.00 92.95           H  
ATOM   1541  CD1 LEU A  93      -5.200   6.075  -5.585  1.00 92.95           C  
ATOM   1542 HD11 LEU A  93      -4.642   6.217  -6.510  1.00 92.95           H  
ATOM   1543 HD12 LEU A  93      -5.683   5.098  -5.604  1.00 92.95           H  
ATOM   1544 HD13 LEU A  93      -5.970   6.844  -5.514  1.00 92.95           H  
ATOM   1545  CD2 LEU A  93      -3.221   5.056  -4.488  1.00 92.95           C  
ATOM   1546 HD21 LEU A  93      -2.576   5.236  -5.348  1.00 92.95           H  
ATOM   1547 HD22 LEU A  93      -3.732   4.100  -4.607  1.00 92.95           H  
ATOM   1548 HD23 LEU A  93      -2.620   5.012  -3.580  1.00 92.95           H  
ATOM   1549  N   ALA A  94      -2.316  10.246  -2.778  1.00 92.43           N  
ATOM   1550  H   ALA A  94      -3.193  10.234  -2.276  1.00 92.43           H  
ATOM   1551  CA  ALA A  94      -1.586  11.509  -2.877  1.00 92.43           C  
ATOM   1552  HA  ALA A  94      -1.546  11.776  -3.933  1.00 92.43           H  
ATOM   1553  C   ALA A  94      -0.111  11.406  -2.418  1.00 92.43           C  
ATOM   1554  CB  ALA A  94      -2.371  12.617  -2.160  1.00 92.43           C  
ATOM   1555  HB1 ALA A  94      -2.585  12.338  -1.129  1.00 92.43           H  
ATOM   1556  HB2 ALA A  94      -1.795  13.543  -2.174  1.00 92.43           H  
ATOM   1557  HB3 ALA A  94      -3.316  12.782  -2.676  1.00 92.43           H  
ATOM   1558  O   ALA A  94       0.760  11.714  -3.232  1.00 92.43           O  
ATOM   1559  N   PRO A  95       0.208  10.949  -1.189  1.00 93.35           N  
ATOM   1560  CA  PRO A  95       1.600  10.795  -0.765  1.00 93.35           C  
ATOM   1561  HA  PRO A  95       2.156  11.713  -0.957  1.00 93.35           H  
ATOM   1562  C   PRO A  95       2.324   9.650  -1.490  1.00 93.35           C  
ATOM   1563  CB  PRO A  95       1.533  10.566   0.745  1.00 93.35           C  
ATOM   1564  HB2 PRO A  95       1.581  11.525   1.260  1.00 93.35           H  
ATOM   1565  HB3 PRO A  95       2.337   9.918   1.094  1.00 93.35           H  
ATOM   1566  O   PRO A  95       3.497   9.783  -1.823  1.00 93.35           O  
ATOM   1567  CG  PRO A  95       0.159   9.939   0.968  1.00 93.35           C  
ATOM   1568  HG2 PRO A  95      -0.214  10.123   1.975  1.00 93.35           H  
ATOM   1569  HG3 PRO A  95       0.205   8.869   0.762  1.00 93.35           H  
ATOM   1570  CD  PRO A  95      -0.691  10.644  -0.083  1.00 93.35           C  
ATOM   1571  HD2 PRO A  95      -1.074  11.573   0.339  1.00 93.35           H  
ATOM   1572  HD3 PRO A  95      -1.518  10.001  -0.385  1.00 93.35           H  
ATOM   1573  N   VAL A  96       1.633   8.544  -1.795  1.00 92.46           N  
ATOM   1574  H   VAL A  96       0.667   8.484  -1.507  1.00 92.46           H  
ATOM   1575  CA  VAL A  96       2.240   7.388  -2.483  1.00 92.46           C  
ATOM   1576  HA  VAL A  96       3.133   7.082  -1.937  1.00 92.46           H  
ATOM   1577  C   VAL A  96       2.693   7.751  -3.898  1.00 92.46           C  
ATOM   1578  CB  VAL A  96       1.258   6.204  -2.518  1.00 92.46           C  
ATOM   1579  HB  VAL A  96       0.314   6.541  -2.945  1.00 92.46           H  
ATOM   1580  O   VAL A  96       3.792   7.389  -4.303  1.00 92.46           O  
ATOM   1581  CG1 VAL A  96       1.776   5.031  -3.361  1.00 92.46           C  
ATOM   1582 HG11 VAL A  96       1.842   5.312  -4.412  1.00 92.46           H  
ATOM   1583 HG12 VAL A  96       2.763   4.726  -3.013  1.00 92.46           H  
ATOM   1584 HG13 VAL A  96       1.090   4.188  -3.283  1.00 92.46           H  
ATOM   1585  CG2 VAL A  96       0.993   5.672  -1.104  1.00 92.46           C  
ATOM   1586 HG21 VAL A  96       0.736   6.485  -0.424  1.00 92.46           H  
ATOM   1587 HG22 VAL A  96       0.157   4.974  -1.128  1.00 92.46           H  
ATOM   1588 HG23 VAL A  96       1.880   5.165  -0.725  1.00 92.46           H  
ATOM   1589  N   ILE A  97       1.869   8.482  -4.652  1.00 90.24           N  
ATOM   1590  H   ILE A  97       0.975   8.756  -4.270  1.00 90.24           H  
ATOM   1591  CA  ILE A  97       2.221   8.944  -6.000  1.00 90.24           C  
ATOM   1592  HA  ILE A  97       2.626   8.102  -6.562  1.00 90.24           H  
ATOM   1593  C   ILE A  97       3.329   9.995  -5.939  1.00 90.24           C  
ATOM   1594  CB  ILE A  97       0.972   9.460  -6.744  1.00 90.24           C  
ATOM   1595  HB  ILE A  97       0.451  10.165  -6.096  1.00 90.24           H  
ATOM   1596  O   ILE A  97       4.198   9.972  -6.802  1.00 90.24           O  
ATOM   1597  CG1 ILE A  97       0.043   8.269  -7.062  1.00 90.24           C  
ATOM   1598 HG12 ILE A  97      -0.039   7.615  -6.193  1.00 90.24           H  
ATOM   1599 HG13 ILE A  97       0.462   7.681  -7.879  1.00 90.24           H  
ATOM   1600  CG2 ILE A  97       1.338  10.193  -8.052  1.00 90.24           C  
ATOM   1601 HG21 ILE A  97       0.444  10.506  -8.591  1.00 90.24           H  
ATOM   1602 HG22 ILE A  97       1.919  11.090  -7.839  1.00 90.24           H  
ATOM   1603 HG23 ILE A  97       1.931   9.539  -8.691  1.00 90.24           H  
ATOM   1604  CD1 ILE A  97      -1.375   8.701  -7.428  1.00 90.24           C  
ATOM   1605 HD11 ILE A  97      -1.386   9.302  -8.338  1.00 90.24           H  
ATOM   1606 HD12 ILE A  97      -1.803   9.267  -6.600  1.00 90.24           H  
ATOM   1607 HD13 ILE A  97      -1.981   7.808  -7.579  1.00 90.24           H  
ATOM   1608  N   GLY A  98       3.326  10.875  -4.929  1.00 88.76           N  
ATOM   1609  H   GLY A  98       2.580  10.844  -4.249  1.00 88.76           H  
ATOM   1610  CA  GLY A  98       4.424  11.820  -4.707  1.00 88.76           C  
ATOM   1611  HA2 GLY A  98       4.510  12.497  -5.557  1.00 88.76           H  
ATOM   1612  HA3 GLY A  98       4.226  12.403  -3.808  1.00 88.76           H  
ATOM   1613  C   GLY A  98       5.763  11.103  -4.525  1.00 88.76           C  
ATOM   1614  O   GLY A  98       6.726  11.422  -5.210  1.00 88.76           O  
ATOM   1615  N   LEU A  99       5.791  10.052  -3.698  1.00 86.91           N  
ATOM   1616  H   LEU A  99       4.976   9.851  -3.137  1.00 86.91           H  
ATOM   1617  CA  LEU A  99       6.978   9.212  -3.536  1.00 86.91           C  
ATOM   1618  HA  LEU A  99       7.808   9.857  -3.246  1.00 86.91           H  
ATOM   1619  C   LEU A  99       7.386   8.520  -4.846  1.00 86.91           C  
ATOM   1620  CB  LEU A  99       6.722   8.191  -2.414  1.00 86.91           C  
ATOM   1621  HB2 LEU A  99       6.475   8.728  -1.498  1.00 86.91           H  
ATOM   1622  HB3 LEU A  99       5.864   7.578  -2.690  1.00 86.91           H  
ATOM   1623  O   LEU A  99       8.564   8.491  -5.171  1.00 86.91           O  
ATOM   1624  CG  LEU A  99       7.922   7.263  -2.145  1.00 86.91           C  
ATOM   1625  HG  LEU A  99       8.206   6.750  -3.064  1.00 86.91           H  
ATOM   1626  CD1 LEU A  99       9.131   8.025  -1.603  1.00 86.91           C  
ATOM   1627 HD11 LEU A  99       9.530   8.685  -2.374  1.00 86.91           H  
ATOM   1628 HD12 LEU A  99       9.920   7.324  -1.331  1.00 86.91           H  
ATOM   1629 HD13 LEU A  99       8.857   8.615  -0.728  1.00 86.91           H  
ATOM   1630  CD2 LEU A  99       7.519   6.189  -1.139  1.00 86.91           C  
ATOM   1631 HD21 LEU A  99       6.678   5.614  -1.525  1.00 86.91           H  
ATOM   1632 HD22 LEU A  99       7.250   6.660  -0.193  1.00 86.91           H  
ATOM   1633 HD23 LEU A  99       8.361   5.519  -0.965  1.00 86.91           H  
ATOM   1634  N   LEU A 100       6.434   7.977  -5.614  1.00 82.75           N  
ATOM   1635  H   LEU A 100       5.478   8.008  -5.288  1.00 82.75           H  
ATOM   1636  CA  LEU A 100       6.738   7.355  -6.910  1.00 82.75           C  
ATOM   1637  HA  LEU A 100       7.533   6.623  -6.767  1.00 82.75           H  
ATOM   1638  C   LEU A 100       7.284   8.355  -7.934  1.00 82.75           C  
ATOM   1639  CB  LEU A 100       5.490   6.666  -7.487  1.00 82.75           C  
ATOM   1640  HB2 LEU A 100       5.691   6.410  -8.528  1.00 82.75           H  
ATOM   1641  HB3 LEU A 100       4.667   7.381  -7.479  1.00 82.75           H  
ATOM   1642  O   LEU A 100       8.104   7.966  -8.755  1.00 82.75           O  
ATOM   1643  CG  LEU A 100       5.058   5.385  -6.759  1.00 82.75           C  
ATOM   1644  HG  LEU A 100       4.911   5.586  -5.698  1.00 82.75           H  
ATOM   1645  CD1 LEU A 100       3.733   4.893  -7.351  1.00 82.75           C  
ATOM   1646 HD11 LEU A 100       2.972   5.663  -7.230  1.00 82.75           H  
ATOM   1647 HD12 LEU A 100       3.859   4.666  -8.410  1.00 82.75           H  
ATOM   1648 HD13 LEU A 100       3.409   3.993  -6.827  1.00 82.75           H  
ATOM   1649  CD2 LEU A 100       6.090   4.264  -6.898  1.00 82.75           C  
ATOM   1650 HD21 LEU A 100       5.743   3.377  -6.368  1.00 82.75           H  
ATOM   1651 HD22 LEU A 100       7.036   4.566  -6.450  1.00 82.75           H  
ATOM   1652 HD23 LEU A 100       6.253   4.029  -7.950  1.00 82.75           H  
ATOM   1653  N   GLY A 101       6.831   9.611  -7.897  1.00 81.34           N  
ATOM   1654  H   GLY A 101       6.151   9.859  -7.193  1.00 81.34           H  
ATOM   1655  CA  GLY A 101       7.392  10.689  -8.711  1.00 81.34           C  
ATOM   1656  HA2 GLY A 101       6.867  11.620  -8.496  1.00 81.34           H  
ATOM   1657  HA3 GLY A 101       7.293  10.453  -9.770  1.00 81.34           H  
ATOM   1658  C   GLY A 101       8.871  10.898  -8.399  1.00 81.34           C  
ATOM   1659  O   GLY A 101       9.684  10.846  -9.309  1.00 81.34           O  
ATOM   1660  N   ASN A 102       9.212  10.991  -7.112  1.00 78.77           N  
ATOM   1661  H   ASN A 102       8.474  11.077  -6.427  1.00 78.77           H  
ATOM   1662  CA  ASN A 102      10.589  11.182  -6.644  1.00 78.77           C  
ATOM   1663  HA  ASN A 102      11.046  11.993  -7.211  1.00 78.77           H  
ATOM   1664  C   ASN A 102      11.504   9.954  -6.832  1.00 78.77           C  
ATOM   1665  CB  ASN A 102      10.556  11.566  -5.153  1.00 78.77           C  
ATOM   1666  HB2 ASN A 102      11.586  11.634  -4.803  1.00 78.77           H  
ATOM   1667  HB3 ASN A 102      10.061  10.779  -4.585  1.00 78.77           H  
ATOM   1668  O   ASN A 102      12.701  10.060  -6.603  1.00 78.77           O  
ATOM   1669  CG  ASN A 102       9.887  12.891  -4.831  1.00 78.77           C  
ATOM   1670  ND2 ASN A 102      10.048  13.358  -3.616  1.00 78.77           N  
ATOM   1671 HD21 ASN A 102      10.730  12.924  -3.011  1.00 78.77           H  
ATOM   1672 HD22 ASN A 102       9.713  14.301  -3.478  1.00 78.77           H  
ATOM   1673  OD1 ASN A 102       9.201  13.519  -5.616  1.00 78.77           O  
ATOM   1674  N   LEU A 103      10.950   8.776  -7.143  1.00 69.71           N  
ATOM   1675  H   LEU A 103       9.947   8.753  -7.258  1.00 69.71           H  
ATOM   1676  CA  LEU A 103      11.713   7.537  -7.358  1.00 69.71           C  
ATOM   1677  HA  LEU A 103      12.723   7.653  -6.964  1.00 69.71           H  
ATOM   1678  C   LEU A 103      11.891   7.179  -8.841  1.00 69.71           C  
ATOM   1679  CB  LEU A 103      11.007   6.371  -6.635  1.00 69.71           C  
ATOM   1680  HB2 LEU A 103      11.449   5.436  -6.978  1.00 69.71           H  
ATOM   1681  HB3 LEU A 103       9.961   6.371  -6.942  1.00 69.71           H  
ATOM   1682  O   LEU A 103      12.628   6.243  -9.143  1.00 69.71           O  
ATOM   1683  CG  LEU A 103      11.081   6.379  -5.099  1.00 69.71           C  
ATOM   1684  HG  LEU A 103      10.695   7.318  -4.702  1.00 69.71           H  
ATOM   1685  CD1 LEU A 103      10.226   5.223  -4.564  1.00 69.71           C  
ATOM   1686 HD11 LEU A 103      10.615   4.274  -4.933  1.00 69.71           H  
ATOM   1687 HD12 LEU A 103      10.256   5.231  -3.474  1.00 69.71           H  
ATOM   1688 HD13 LEU A 103       9.196   5.357  -4.893  1.00 69.71           H  
ATOM   1689  CD2 LEU A 103      12.503   6.192  -4.574  1.00 69.71           C  
ATOM   1690 HD21 LEU A 103      13.114   7.047  -4.866  1.00 69.71           H  
ATOM   1691 HD22 LEU A 103      12.948   5.287  -4.987  1.00 69.71           H  
ATOM   1692 HD23 LEU A 103      12.499   6.140  -3.486  1.00 69.71           H  
ATOM   1693  N   ILE A 104      11.131   7.812  -9.739  1.00 64.51           N  
ATOM   1694  H   ILE A 104      10.604   8.612  -9.419  1.00 64.51           H  
ATOM   1695  CA  ILE A 104      11.126   7.514 -11.182  1.00 64.51           C  
ATOM   1696  HA  ILE A 104      11.834   6.710 -11.385  1.00 64.51           H  
ATOM   1697  C   ILE A 104      11.631   8.712 -12.002  1.00 64.51           C  
ATOM   1698  CB  ILE A 104       9.719   7.037 -11.637  1.00 64.51           C  
ATOM   1699  HB  ILE A 104       9.006   7.823 -11.390  1.00 64.51           H  
ATOM   1700  O   ILE A 104      12.117   8.496 -13.109  1.00 64.51           O  
ATOM   1701  CG1 ILE A 104       9.293   5.740 -10.901  1.00 64.51           C  
ATOM   1702 HG12 ILE A 104       9.407   5.882  -9.827  1.00 64.51           H  
ATOM   1703 HG13 ILE A 104       9.951   4.922 -11.197  1.00 64.51           H  
ATOM   1704  CG2 ILE A 104       9.654   6.798 -13.161  1.00 64.51           C  
ATOM   1705 HG21 ILE A 104      10.437   6.102 -13.463  1.00 64.51           H  
ATOM   1706 HG22 ILE A 104       8.681   6.416 -13.473  1.00 64.51           H  
ATOM   1707 HG23 ILE A 104       9.808   7.736 -13.693  1.00 64.51           H  
ATOM   1708  CD1 ILE A 104       7.833   5.328 -11.146  1.00 64.51           C  
ATOM   1709 HD11 ILE A 104       7.552   4.558 -10.427  1.00 64.51           H  
ATOM   1710 HD12 ILE A 104       7.177   6.188 -11.006  1.00 64.51           H  
ATOM   1711 HD13 ILE A 104       7.708   4.925 -12.151  1.00 64.51           H  
ATOM   1712  N   GLY A 105      11.493   9.939 -11.491  1.00 53.31           N  
ATOM   1713  H   GLY A 105      11.173  10.036 -10.538  1.00 53.31           H  
ATOM   1714  CA  GLY A 105      12.191  11.118 -12.016  1.00 53.31           C  
ATOM   1715  HA2 GLY A 105      11.647  12.029 -11.768  1.00 53.31           H  
ATOM   1716  HA3 GLY A 105      12.318  11.048 -13.096  1.00 53.31           H  
ATOM   1717  C   GLY A 105      13.575  11.239 -11.406  1.00 53.31           C  
ATOM   1718  O   GLY A 105      14.469  11.700 -12.141  1.00 53.31           O  
ATOM   1719  OXT GLY A 105      13.674  10.883 -10.211  1.00 53.31           O  
TER    1720      GLY A 105                                                       
END   
