# Supplementary material for: Widespread Horizontal Gene Transfer Among Animal Viruses
Source: bioRxiv. 2024 Mar 26:2024.03.25.586562. Preprint. [Version 2] doi: 10.1101/2024.03.25.586562 (PMC11071296; doi:10.1101/2024.03.25.586562)
Supplement: Supplement 7 [file media-7.zip › File7_PDB/Parvo4848_VP.pdb]

ATOM      1  N   MET A   1     -11.277 -59.925   9.385  1.00 46.23           N  
ATOM      2  H   MET A   1     -11.146 -59.133   8.772  1.00 46.23           H  
ATOM      3  H2  MET A   1     -11.761 -59.608  10.213  1.00 46.23           H  
ATOM      4  H3  MET A   1     -11.838 -60.613   8.903  1.00 46.23           H  
ATOM      5  CA  MET A   1      -9.947 -60.480   9.731  1.00 46.23           C  
ATOM      6  HA  MET A   1     -10.040 -61.302  10.441  1.00 46.23           H  
ATOM      7  C   MET A   1      -9.153 -59.340  10.365  1.00 46.23           C  
ATOM      8  CB  MET A   1      -9.254 -60.978   8.447  1.00 46.23           C  
ATOM      9  HB2 MET A   1      -9.257 -60.185   7.699  1.00 46.23           H  
ATOM     10  HB3 MET A   1      -8.216 -61.217   8.680  1.00 46.23           H  
ATOM     11  O   MET A   1      -8.808 -58.427   9.645  1.00 46.23           O  
ATOM     12  CG  MET A   1      -9.905 -62.228   7.841  1.00 46.23           C  
ATOM     13  HG2 MET A   1      -9.805 -63.054   8.544  1.00 46.23           H  
ATOM     14  HG3 MET A   1     -10.965 -62.047   7.659  1.00 46.23           H  
ATOM     15  SD  MET A   1      -9.137 -62.703   6.273  1.00 46.23           S  
ATOM     16  CE  MET A   1      -9.835 -64.358   6.019  1.00 46.23           C  
ATOM     17  HE1 MET A   1      -9.545 -65.013   6.840  1.00 46.23           H  
ATOM     18  HE2 MET A   1     -10.922 -64.297   5.962  1.00 46.23           H  
ATOM     19  HE3 MET A   1      -9.454 -64.768   5.084  1.00 46.23           H  
ATOM     20  N   SER A   2      -9.139 -59.119  11.682  1.00 38.79           N  
ATOM     21  H   SER A   2      -8.971 -58.135  11.831  1.00 38.79           H  
ATOM     22  CA  SER A   2      -8.636 -59.899  12.834  1.00 38.79           C  
ATOM     23  HA  SER A   2      -9.413 -59.901  13.599  1.00 38.79           H  
ATOM     24  C   SER A   2      -7.401 -59.200  13.428  1.00 38.79           C  
ATOM     25  CB  SER A   2      -8.311 -61.373  12.551  1.00 38.79           C  
ATOM     26  HB2 SER A   2      -9.224 -61.904  12.282  1.00 38.79           H  
ATOM     27  HB3 SER A   2      -7.596 -61.440  11.731  1.00 38.79           H  
ATOM     28  O   SER A   2      -6.337 -59.236  12.817  1.00 38.79           O  
ATOM     29  OG  SER A   2      -7.752 -61.971  13.705  1.00 38.79           O  
ATOM     30  HG  SER A   2      -7.551 -62.891  13.517  1.00 38.79           H  
ATOM     31  N   LYS A   3      -7.610 -58.623  14.627  1.00 52.65           N  
ATOM     32  H   LYS A   3      -8.588 -58.511  14.853  1.00 52.65           H  
ATOM     33  CA  LYS A   3      -6.707 -58.315  15.768  1.00 52.65           C  
ATOM     34  HA  LYS A   3      -7.044 -58.938  16.596  1.00 52.65           H  
ATOM     35  C   LYS A   3      -6.866 -56.844  16.197  1.00 52.65           C  
ATOM     36  CB  LYS A   3      -5.229 -58.679  15.522  1.00 52.65           C  
ATOM     37  HB2 LYS A   3      -4.882 -58.244  14.585  1.00 52.65           H  
ATOM     38  HB3 LYS A   3      -4.630 -58.242  16.321  1.00 52.65           H  
ATOM     39  O   LYS A   3      -6.453 -55.967  15.459  1.00 52.65           O  
ATOM     40  CG  LYS A   3      -5.007 -60.203  15.541  1.00 52.65           C  
ATOM     41  HG2 LYS A   3      -5.282 -60.588  16.523  1.00 52.65           H  
ATOM     42  HG3 LYS A   3      -5.634 -60.692  14.796  1.00 52.65           H  
ATOM     43  CD  LYS A   3      -3.545 -60.560  15.259  1.00 52.65           C  
ATOM     44  HD2 LYS A   3      -2.918 -60.140  16.046  1.00 52.65           H  
ATOM     45  HD3 LYS A   3      -3.253 -60.127  14.302  1.00 52.65           H  
ATOM     46  CE  LYS A   3      -3.378 -62.084  15.207  1.00 52.65           C  
ATOM     47  HE2 LYS A   3      -3.754 -62.507  16.138  1.00 52.65           H  
ATOM     48  HE3 LYS A   3      -3.989 -62.468  14.390  1.00 52.65           H  
ATOM     49  NZ  LYS A   3      -1.957 -62.468  15.009  1.00 52.65           N  
ATOM     50  HZ1 LYS A   3      -1.855 -63.472  14.962  1.00 52.65           H  
ATOM     51  HZ2 LYS A   3      -1.602 -62.076  14.149  1.00 52.65           H  
ATOM     52  HZ3 LYS A   3      -1.384 -62.124  15.766  1.00 52.65           H  
ATOM     53  N   ALA A   4      -7.586 -56.453  17.253  1.00 45.26           N  
ATOM     54  H   ALA A   4      -7.754 -55.462  17.157  1.00 45.26           H  
ATOM     55  CA  ALA A   4      -7.751 -56.900  18.652  1.00 45.26           C  
ATOM     56  HA  ALA A   4      -8.823 -56.978  18.835  1.00 45.26           H  
ATOM     57  C   ALA A   4      -7.213 -55.804  19.602  1.00 45.26           C  
ATOM     58  CB  ALA A   4      -7.163 -58.278  18.995  1.00 45.26           C  
ATOM     59  HB1 ALA A   4      -6.121 -58.334  18.679  1.00 45.26           H  
ATOM     60  HB2 ALA A   4      -7.198 -58.423  20.075  1.00 45.26           H  
ATOM     61  HB3 ALA A   4      -7.755 -59.071  18.538  1.00 45.26           H  
ATOM     62  O   ALA A   4      -6.018 -55.546  19.655  1.00 45.26           O  
ATOM     63  N   ASN A   5      -8.138 -55.187  20.343  1.00 41.18           N  
ATOM     64  H   ASN A   5      -9.090 -55.494  20.204  1.00 41.18           H  
ATOM     65  CA  ASN A   5      -7.930 -54.310  21.508  1.00 41.18           C  
ATOM     66  HA  ASN A   5      -7.089 -53.644  21.316  1.00 41.18           H  
ATOM     67  C   ASN A   5      -7.609 -55.159  22.764  1.00 41.18           C  
ATOM     68  CB  ASN A   5      -9.255 -53.516  21.684  1.00 41.18           C  
ATOM     69  HB2 ASN A   5      -9.746 -53.810  22.612  1.00 41.18           H  
ATOM     70  HB3 ASN A   5      -9.946 -53.746  20.873  1.00 41.18           H  
ATOM     71  O   ASN A   5      -7.900 -56.361  22.739  1.00 41.18           O  
ATOM     72  CG  ASN A   5      -9.104 -52.008  21.697  1.00 41.18           C  
ATOM     73  ND2 ASN A   5     -10.197 -51.282  21.688  1.00 41.18           N  
ATOM     74 HD21 ASN A   5     -11.114 -51.693  21.581  1.00 41.18           H  
ATOM     75 HD22 ASN A   5     -10.042 -50.285  21.650  1.00 41.18           H  
ATOM     76  OD1 ASN A   5      -8.024 -51.459  21.727  1.00 41.18           O  
ATOM     77  N   PRO A   6      -7.153 -54.579  23.901  1.00 50.57           N  
ATOM     78  CA  PRO A   6      -8.048 -54.630  25.076  1.00 50.57           C  
ATOM     79  HA  PRO A   6      -9.082 -54.663  24.732  1.00 50.57           H  
ATOM     80  C   PRO A   6      -7.937 -53.508  26.151  1.00 50.57           C  
ATOM     81  CB  PRO A   6      -7.728 -55.972  25.745  1.00 50.57           C  
ATOM     82  HB2 PRO A   6      -7.929 -55.964  26.816  1.00 50.57           H  
ATOM     83  HB3 PRO A   6      -8.299 -56.771  25.271  1.00 50.57           H  
ATOM     84  O   PRO A   6      -6.865 -53.163  26.627  1.00 50.57           O  
ATOM     85  CG  PRO A   6      -6.237 -56.169  25.466  1.00 50.57           C  
ATOM     86  HG2 PRO A   6      -5.649 -55.993  26.368  1.00 50.57           H  
ATOM     87  HG3 PRO A   6      -6.054 -57.173  25.084  1.00 50.57           H  
ATOM     88  CD  PRO A   6      -5.890 -55.116  24.406  1.00 50.57           C  
ATOM     89  HD2 PRO A   6      -5.302 -55.568  23.607  1.00 50.57           H  
ATOM     90  HD3 PRO A   6      -5.311 -54.312  24.860  1.00 50.57           H  
ATOM     91  N   LYS A   7      -9.129 -53.086  26.615  1.00 39.07           N  
ATOM     92  H   LYS A   7      -9.858 -53.195  25.925  1.00 39.07           H  
ATOM     93  CA  LYS A   7      -9.666 -52.966  28.004  1.00 39.07           C  
ATOM     94  HA  LYS A   7     -10.620 -52.454  27.876  1.00 39.07           H  
ATOM     95  C   LYS A   7      -8.960 -52.163  29.133  1.00 39.07           C  
ATOM     96  CB  LYS A   7     -10.031 -54.367  28.536  1.00 39.07           C  
ATOM     97  HB2 LYS A   7      -9.143 -54.999  28.527  1.00 39.07           H  
ATOM     98  HB3 LYS A   7     -10.349 -54.266  29.574  1.00 39.07           H  
ATOM     99  O   LYS A   7      -8.027 -52.638  29.761  1.00 39.07           O  
ATOM    100  CG  LYS A   7     -11.171 -55.043  27.757  1.00 39.07           C  
ATOM    101  HG2 LYS A   7     -12.046 -54.394  27.774  1.00 39.07           H  
ATOM    102  HG3 LYS A   7     -10.868 -55.202  26.722  1.00 39.07           H  
ATOM    103  CD  LYS A   7     -11.539 -56.397  28.383  1.00 39.07           C  
ATOM    104  HD2 LYS A   7     -10.678 -57.062  28.318  1.00 39.07           H  
ATOM    105  HD3 LYS A   7     -11.793 -56.247  29.433  1.00 39.07           H  
ATOM    106  CE  LYS A   7     -12.736 -57.019  27.651  1.00 39.07           C  
ATOM    107  HE2 LYS A   7     -12.480 -57.129  26.598  1.00 39.07           H  
ATOM    108  HE3 LYS A   7     -13.579 -56.331  27.716  1.00 39.07           H  
ATOM    109  NZ  LYS A   7     -13.115 -58.339  28.220  1.00 39.07           N  
ATOM    110  HZ1 LYS A   7     -13.903 -58.727  27.721  1.00 39.07           H  
ATOM    111  HZ2 LYS A   7     -13.374 -58.252  29.192  1.00 39.07           H  
ATOM    112  HZ3 LYS A   7     -12.348 -58.993  28.148  1.00 39.07           H  
ATOM    113  N   VAL A   8      -9.637 -51.066  29.523  1.00 36.41           N  
ATOM    114  H   VAL A   8     -10.076 -50.596  28.744  1.00 36.41           H  
ATOM    115  CA  VAL A   8     -10.308 -50.740  30.823  1.00 36.41           C  
ATOM    116  HA  VAL A   8     -10.432 -49.657  30.820  1.00 36.41           H  
ATOM    117  C   VAL A   8      -9.623 -51.078  32.166  1.00 36.41           C  
ATOM    118  CB  VAL A   8     -11.745 -51.337  30.848  1.00 36.41           C  
ATOM    119  HB  VAL A   8     -11.674 -52.424  30.809  1.00 36.41           H  
ATOM    120  O   VAL A   8      -9.424 -52.249  32.479  1.00 36.41           O  
ATOM    121  CG1 VAL A   8     -12.555 -50.955  32.100  1.00 36.41           C  
ATOM    122 HG11 VAL A   8     -13.592 -51.271  31.989  1.00 36.41           H  
ATOM    123 HG12 VAL A   8     -12.530 -49.876  32.253  1.00 36.41           H  
ATOM    124 HG13 VAL A   8     -12.155 -51.471  32.973  1.00 36.41           H  
ATOM    125  CG2 VAL A   8     -12.589 -50.882  29.648  1.00 36.41           C  
ATOM    126 HG21 VAL A   8     -12.702 -49.798  29.664  1.00 36.41           H  
ATOM    127 HG22 VAL A   8     -13.579 -51.336  29.693  1.00 36.41           H  
ATOM    128 HG23 VAL A   8     -12.134 -51.173  28.701  1.00 36.41           H  
ATOM    129  N   LYS A   9      -9.534 -50.071  33.063  1.00 45.42           N  
ATOM    130  H   LYS A   9      -9.500 -49.134  32.688  1.00 45.42           H  
ATOM    131  CA  LYS A   9      -9.909 -50.172  34.499  1.00 45.42           C  
ATOM    132  HA  LYS A   9     -10.860 -50.702  34.559  1.00 45.42           H  
ATOM    133  C   LYS A   9     -10.139 -48.795  35.151  1.00 45.42           C  
ATOM    134  CB  LYS A   9      -8.869 -50.983  35.302  1.00 45.42           C  
ATOM    135  HB2 LYS A   9      -7.961 -51.101  34.711  1.00 45.42           H  
ATOM    136  HB3 LYS A   9      -8.602 -50.453  36.216  1.00 45.42           H  
ATOM    137  O   LYS A   9      -9.239 -47.968  35.200  1.00 45.42           O  
ATOM    138  CG  LYS A   9      -9.425 -52.367  35.687  1.00 45.42           C  
ATOM    139  HG2 LYS A   9      -9.831 -52.867  34.808  1.00 45.42           H  
ATOM    140  HG3 LYS A   9     -10.235 -52.238  36.405  1.00 45.42           H  
ATOM    141  CD  LYS A   9      -8.342 -53.261  36.301  1.00 45.42           C  
ATOM    142  HD2 LYS A   9      -7.484 -53.285  35.629  1.00 45.42           H  
ATOM    143  HD3 LYS A   9      -8.034 -52.847  37.261  1.00 45.42           H  
ATOM    144  CE  LYS A   9      -8.883 -54.685  36.478  1.00 45.42           C  
ATOM    145  HE2 LYS A   9      -9.756 -54.650  37.131  1.00 45.42           H  
ATOM    146  HE3 LYS A   9      -9.211 -55.046  35.504  1.00 45.42           H  
ATOM    147  NZ  LYS A   9      -7.856 -55.598  37.038  1.00 45.42           N  
ATOM    148  HZ1 LYS A   9      -7.545 -55.285  37.946  1.00 45.42           H  
ATOM    149  HZ2 LYS A   9      -7.054 -55.636  36.424  1.00 45.42           H  
ATOM    150  HZ3 LYS A   9      -8.221 -56.536  37.127  1.00 45.42           H  
ATOM    151  N   ALA A  10     -11.343 -48.596  35.692  1.00 35.12           N  
ATOM    152  H   ALA A  10     -12.017 -49.343  35.611  1.00 35.12           H  
ATOM    153  CA  ALA A  10     -11.733 -47.482  36.558  1.00 35.12           C  
ATOM    154  HA  ALA A  10     -11.195 -46.583  36.256  1.00 35.12           H  
ATOM    155  C   ALA A  10     -11.414 -47.777  38.040  1.00 35.12           C  
ATOM    156  CB  ALA A  10     -13.240 -47.249  36.365  1.00 35.12           C  
ATOM    157  HB1 ALA A  10     -13.561 -46.397  36.965  1.00 35.12           H  
ATOM    158  HB2 ALA A  10     -13.803 -48.130  36.673  1.00 35.12           H  
ATOM    159  HB3 ALA A  10     -13.451 -47.033  35.318  1.00 35.12           H  
ATOM    160  O   ALA A  10     -11.466 -48.936  38.460  1.00 35.12           O  
ATOM    161  N   LYS A  11     -11.166 -46.731  38.840  1.00 46.12           N  
ATOM    162  H   LYS A  11     -11.065 -45.825  38.407  1.00 46.12           H  
ATOM    163  CA  LYS A  11     -11.265 -46.738  40.313  1.00 46.12           C  
ATOM    164  HA  LYS A  11     -11.997 -47.485  40.618  1.00 46.12           H  
ATOM    165  C   LYS A  11     -11.768 -45.375  40.803  1.00 46.12           C  
ATOM    166  CB  LYS A  11      -9.912 -47.064  40.978  1.00 46.12           C  
ATOM    167  HB2 LYS A  11      -9.098 -46.644  40.387  1.00 46.12           H  
ATOM    168  HB3 LYS A  11      -9.888 -46.588  41.958  1.00 46.12           H  
ATOM    169  O   LYS A  11     -11.155 -44.358  40.505  1.00 46.12           O  
ATOM    170  CG  LYS A  11      -9.691 -48.571  41.190  1.00 46.12           C  
ATOM    171  HG2 LYS A  11     -10.535 -48.982  41.743  1.00 46.12           H  
ATOM    172  HG3 LYS A  11      -9.619 -49.070  40.224  1.00 46.12           H  
ATOM    173  CD  LYS A  11      -8.399 -48.831  41.977  1.00 46.12           C  
ATOM    174  HD2 LYS A  11      -7.556 -48.459  41.396  1.00 46.12           H  
ATOM    175  HD3 LYS A  11      -8.442 -48.290  42.923  1.00 46.12           H  
ATOM    176  CE  LYS A  11      -8.225 -50.330  42.250  1.00 46.12           C  
ATOM    177  HE2 LYS A  11      -9.066 -50.671  42.854  1.00 46.12           H  
ATOM    178  HE3 LYS A  11      -8.260 -50.859  41.298  1.00 46.12           H  
ATOM    179  NZ  LYS A  11      -6.941 -50.607  42.945  1.00 46.12           N  
ATOM    180  HZ1 LYS A  11      -6.895 -50.105  43.820  1.00 46.12           H  
ATOM    181  HZ2 LYS A  11      -6.160 -50.305  42.380  1.00 46.12           H  
ATOM    182  HZ3 LYS A  11      -6.834 -51.593  43.139  1.00 46.12           H  
ATOM    183  N   SER A  12     -12.856 -45.386  41.574  1.00 32.58           N  
ATOM    184  H   SER A  12     -13.281 -46.278  41.782  1.00 32.58           H  
ATOM    185  CA  SER A  12     -13.328 -44.267  42.395  1.00 32.58           C  
ATOM    186  HA  SER A  12     -12.965 -43.333  41.965  1.00 32.58           H  
ATOM    187  C   SER A  12     -12.785 -44.387  43.826  1.00 32.58           C  
ATOM    188  CB  SER A  12     -14.867 -44.218  42.403  1.00 32.58           C  
ATOM    189  HB2 SER A  12     -15.180 -43.236  42.759  1.00 32.58           H  
ATOM    190  HB3 SER A  12     -15.240 -44.347  41.387  1.00 32.58           H  
ATOM    191  O   SER A  12     -12.503 -45.495  44.292  1.00 32.58           O  
ATOM    192  OG  SER A  12     -15.432 -45.201  43.252  1.00 32.58           O  
ATOM    193  HG  SER A  12     -16.388 -45.147  43.193  1.00 32.58           H  
ATOM    194  N   LYS A  13     -12.667 -43.256  44.533  1.00 48.97           N  
ATOM    195  H   LYS A  13     -12.762 -42.379  44.042  1.00 48.97           H  
ATOM    196  CA  LYS A  13     -12.733 -43.164  46.001  1.00 48.97           C  
ATOM    197  HA  LYS A  13     -13.556 -43.802  46.322  1.00 48.97           H  
ATOM    198  C   LYS A  13     -13.111 -41.734  46.419  1.00 48.97           C  
ATOM    199  CB  LYS A  13     -11.436 -43.654  46.679  1.00 48.97           C  
ATOM    200  HB2 LYS A  13     -10.664 -43.832  45.929  1.00 48.97           H  
ATOM    201  HB3 LYS A  13     -11.067 -42.891  47.364  1.00 48.97           H  
ATOM    202  O   LYS A  13     -12.817 -40.779  45.713  1.00 48.97           O  
ATOM    203  CG  LYS A  13     -11.695 -44.950  47.470  1.00 48.97           C  
ATOM    204  HG2 LYS A  13     -12.054 -45.728  46.796  1.00 48.97           H  
ATOM    205  HG3 LYS A  13     -12.463 -44.759  48.220  1.00 48.97           H  
ATOM    206  CD  LYS A  13     -10.430 -45.451  48.176  1.00 48.97           C  
ATOM    207  HD2 LYS A  13     -10.097 -44.685  48.876  1.00 48.97           H  
ATOM    208  HD3 LYS A  13      -9.648 -45.621  47.436  1.00 48.97           H  
ATOM    209  CE  LYS A  13     -10.726 -46.753  48.931  1.00 48.97           C  
ATOM    210  HE2 LYS A  13     -10.978 -47.530  48.209  1.00 48.97           H  
ATOM    211  HE3 LYS A  13     -11.599 -46.589  49.562  1.00 48.97           H  
ATOM    212  NZ  LYS A  13      -9.575 -47.168  49.773  1.00 48.97           N  
ATOM    213  HZ1 LYS A  13      -9.373 -46.451  50.455  1.00 48.97           H  
ATOM    214  HZ2 LYS A  13      -9.786 -48.016  50.280  1.00 48.97           H  
ATOM    215  HZ3 LYS A  13      -8.743 -47.309  49.216  1.00 48.97           H  
ATOM    216  N   ARG A  14     -13.827 -41.654  47.539  1.00 34.02           N  
ATOM    217  H   ARG A  14     -13.804 -42.478  48.121  1.00 34.02           H  
ATOM    218  CA  ARG A  14     -14.723 -40.604  48.053  1.00 34.02           C  
ATOM    219  HA  ARG A  14     -14.685 -39.705  47.437  1.00 34.02           H  
ATOM    220  C   ARG A  14     -14.308 -40.290  49.498  1.00 34.02           C  
ATOM    221  CB  ARG A  14     -16.122 -41.271  48.037  1.00 34.02           C  
ATOM    222  HB2 ARG A  14     -16.065 -42.165  48.658  1.00 34.02           H  
ATOM    223  HB3 ARG A  14     -16.321 -41.605  47.019  1.00 34.02           H  
ATOM    224  O   ARG A  14     -14.038 -41.271  50.182  1.00 34.02           O  
ATOM    225  CG  ARG A  14     -17.349 -40.469  48.496  1.00 34.02           C  
ATOM    226  HG2 ARG A  14     -17.145 -39.969  49.443  1.00 34.02           H  
ATOM    227  HG3 ARG A  14     -17.590 -39.722  47.739  1.00 34.02           H  
ATOM    228  CD  ARG A  14     -18.528 -41.446  48.684  1.00 34.02           C  
ATOM    229  HD2 ARG A  14     -18.352 -42.018  49.595  1.00 34.02           H  
ATOM    230  HD3 ARG A  14     -18.552 -42.136  47.840  1.00 34.02           H  
ATOM    231  NE  ARG A  14     -19.837 -40.767  48.761  1.00 34.02           N  
ATOM    232  HE  ARG A  14     -19.863 -39.794  48.491  1.00 34.02           H  
ATOM    233  NH1 ARG A  14     -21.068 -42.531  49.590  1.00 34.02           N  
ATOM    234 HH11 ARG A  14     -21.948 -42.893  49.926  1.00 34.02           H  
ATOM    235 HH12 ARG A  14     -20.213 -43.046  49.747  1.00 34.02           H  
ATOM    236  NH2 ARG A  14     -22.094 -40.625  49.062  1.00 34.02           N  
ATOM    237 HH21 ARG A  14     -22.964 -41.027  49.381  1.00 34.02           H  
ATOM    238 HH22 ARG A  14     -22.080 -39.664  48.753  1.00 34.02           H  
ATOM    239  CZ  ARG A  14     -20.987 -41.309  49.136  1.00 34.02           C  
ATOM    240  N   THR A  15     -14.333 -39.017  49.928  1.00 43.13           N  
ATOM    241  H   THR A  15     -14.351 -38.300  49.216  1.00 43.13           H  
ATOM    242  CA  THR A  15     -14.519 -38.498  51.324  1.00 43.13           C  
ATOM    243  HA  THR A  15     -15.525 -38.737  51.668  1.00 43.13           H  
ATOM    244  C   THR A  15     -14.394 -36.957  51.299  1.00 43.13           C  
ATOM    245  CB  THR A  15     -13.507 -39.057  52.352  1.00 43.13           C  
ATOM    246  HB  THR A  15     -13.211 -38.255  53.029  1.00 43.13           H  
ATOM    247  O   THR A  15     -13.425 -36.472  50.729  1.00 43.13           O  
ATOM    248  CG2 THR A  15     -14.146 -40.150  53.213  1.00 43.13           C  
ATOM    249 HG21 THR A  15     -14.522 -40.967  52.597  1.00 43.13           H  
ATOM    250 HG22 THR A  15     -14.967 -39.728  53.792  1.00 43.13           H  
ATOM    251 HG23 THR A  15     -13.402 -40.538  53.908  1.00 43.13           H  
ATOM    252  OG1 THR A  15     -12.336 -39.571  51.749  1.00 43.13           O  
ATOM    253  HG1 THR A  15     -11.841 -38.805  51.450  1.00 43.13           H  
ATOM    254  N   GLU A  16     -15.456 -36.176  51.577  1.00 39.70           N  
ATOM    255  H   GLU A  16     -15.493 -35.471  50.855  1.00 39.70           H  
ATOM    256  CA  GLU A  16     -15.801 -35.496  52.867  1.00 39.70           C  
ATOM    257  HA  GLU A  16     -16.745 -34.972  52.720  1.00 39.70           H  
ATOM    258  C   GLU A  16     -14.777 -34.410  53.280  1.00 39.70           C  
ATOM    259  CB  GLU A  16     -16.029 -36.488  54.023  1.00 39.70           C  
ATOM    260  HB2 GLU A  16     -15.162 -37.143  54.112  1.00 39.70           H  
ATOM    261  HB3 GLU A  16     -16.120 -35.912  54.944  1.00 39.70           H  
ATOM    262  O   GLU A  16     -13.595 -34.709  53.322  1.00 39.70           O  
ATOM    263  CG  GLU A  16     -17.305 -37.327  53.862  1.00 39.70           C  
ATOM    264  HG2 GLU A  16     -18.152 -36.649  53.763  1.00 39.70           H  
ATOM    265  HG3 GLU A  16     -17.233 -37.904  52.939  1.00 39.70           H  
ATOM    266  CD  GLU A  16     -17.562 -38.289  55.036  1.00 39.70           C  
ATOM    267  OE1 GLU A  16     -18.572 -39.021  54.936  1.00 39.70           O  
ATOM    268  OE2 GLU A  16     -16.751 -38.311  55.986  1.00 39.70           O  
ATOM    269  N   GLY A  17     -15.079 -33.146  53.619  1.00 39.74           N  
ATOM    270  H   GLY A  17     -14.243 -32.621  53.833  1.00 39.74           H  
ATOM    271  CA  GLY A  17     -16.300 -32.354  53.829  1.00 39.74           C  
ATOM    272  HA2 GLY A  17     -16.889 -32.795  54.634  1.00 39.74           H  
ATOM    273  HA3 GLY A  17     -16.888 -32.330  52.912  1.00 39.74           H  
ATOM    274  C   GLY A  17     -15.914 -30.902  54.228  1.00 39.74           C  
ATOM    275  O   GLY A  17     -14.730 -30.624  54.399  1.00 39.74           O  
ATOM    276  N   GLY A  18     -16.883 -29.985  54.400  1.00 40.91           N  
ATOM    277  H   GLY A  18     -17.835 -30.240  54.179  1.00 40.91           H  
ATOM    278  CA  GLY A  18     -16.658 -28.677  55.059  1.00 40.91           C  
ATOM    279  HA2 GLY A  18     -16.886 -28.776  56.120  1.00 40.91           H  
ATOM    280  HA3 GLY A  18     -15.603 -28.414  54.988  1.00 40.91           H  
ATOM    281  C   GLY A  18     -17.446 -27.487  54.479  1.00 40.91           C  
ATOM    282  O   GLY A  18     -17.073 -26.943  53.450  1.00 40.91           O  
ATOM    283  N   LYS A  19     -18.537 -27.093  55.154  1.00 36.51           N  
ATOM    284  H   LYS A  19     -18.672 -27.546  56.047  1.00 36.51           H  
ATOM    285  CA  LYS A  19     -19.441 -25.949  54.881  1.00 36.51           C  
ATOM    286  HA  LYS A  19     -19.663 -25.872  53.817  1.00 36.51           H  
ATOM    287  C   LYS A  19     -18.864 -24.610  55.376  1.00 36.51           C  
ATOM    288  CB  LYS A  19     -20.725 -26.149  55.716  1.00 36.51           C  
ATOM    289  HB2 LYS A  19     -21.343 -25.258  55.601  1.00 36.51           H  
ATOM    290  HB3 LYS A  19     -20.436 -26.206  56.765  1.00 36.51           H  
ATOM    291  O   LYS A  19     -18.239 -24.648  56.425  1.00 36.51           O  
ATOM    292  CG  LYS A  19     -21.611 -27.360  55.398  1.00 36.51           C  
ATOM    293  HG2 LYS A  19     -21.025 -28.279  55.430  1.00 36.51           H  
ATOM    294  HG3 LYS A  19     -22.041 -27.241  54.403  1.00 36.51           H  
ATOM    295  CD  LYS A  19     -22.734 -27.433  56.449  1.00 36.51           C  
ATOM    296  HD2 LYS A  19     -22.295 -27.646  57.423  1.00 36.51           H  
ATOM    297  HD3 LYS A  19     -23.234 -26.466  56.496  1.00 36.51           H  
ATOM    298  CE  LYS A  19     -23.770 -28.507  56.105  1.00 36.51           C  
ATOM    299  HE2 LYS A  19     -23.268 -29.472  56.040  1.00 36.51           H  
ATOM    300  HE3 LYS A  19     -24.189 -28.279  55.125  1.00 36.51           H  
ATOM    301  NZ  LYS A  19     -24.851 -28.554  57.123  1.00 36.51           N  
ATOM    302  HZ1 LYS A  19     -25.320 -27.661  57.176  1.00 36.51           H  
ATOM    303  HZ2 LYS A  19     -24.476 -28.764  58.037  1.00 36.51           H  
ATOM    304  HZ3 LYS A  19     -25.541 -29.253  56.886  1.00 36.51           H  
ATOM    305  N   VAL A  20     -19.263 -23.475  54.770  1.00 36.71           N  
ATOM    306  H   VAL A  20     -19.470 -23.548  53.784  1.00 36.71           H  
ATOM    307  CA  VAL A  20     -19.896 -22.290  55.425  1.00 36.71           C  
ATOM    308  HA  VAL A  20     -20.580 -22.652  56.193  1.00 36.71           H  
ATOM    309  C   VAL A  20     -20.725 -21.514  54.375  1.00 36.71           C  
ATOM    310  CB  VAL A  20     -18.911 -21.307  56.120  1.00 36.71           C  
ATOM    311  HB  VAL A  20     -18.178 -20.956  55.393  1.00 36.71           H  
ATOM    312  O   VAL A  20     -20.228 -21.224  53.293  1.00 36.71           O  
ATOM    313  CG1 VAL A  20     -19.644 -20.081  56.694  1.00 36.71           C  
ATOM    314 HG11 VAL A  20     -20.076 -19.480  55.894  1.00 36.71           H  
ATOM    315 HG12 VAL A  20     -18.943 -19.429  57.216  1.00 36.71           H  
ATOM    316 HG13 VAL A  20     -20.429 -20.385  57.387  1.00 36.71           H  
ATOM    317  CG2 VAL A  20     -18.165 -21.914  57.316  1.00 36.71           C  
ATOM    318 HG21 VAL A  20     -18.838 -22.513  57.930  1.00 36.71           H  
ATOM    319 HG22 VAL A  20     -17.331 -22.515  56.955  1.00 36.71           H  
ATOM    320 HG23 VAL A  20     -17.723 -21.132  57.934  1.00 36.71           H  
ATOM    321  N   GLN A  21     -21.989 -21.206  54.701  1.00 32.11           N  
ATOM    322  H   GLN A  21     -22.268 -21.407  55.651  1.00 32.11           H  
ATOM    323  CA  GLN A  21     -22.895 -20.281  53.995  1.00 32.11           C  
ATOM    324  HA  GLN A  21     -22.654 -20.227  52.933  1.00 32.11           H  
ATOM    325  C   GLN A  21     -22.807 -18.879  54.616  1.00 32.11           C  
ATOM    326  CB  GLN A  21     -24.364 -20.720  54.199  1.00 32.11           C  
ATOM    327  HB2 GLN A  21     -24.530 -20.888  55.263  1.00 32.11           H  
ATOM    328  HB3 GLN A  21     -25.010 -19.895  53.898  1.00 32.11           H  
ATOM    329  O   GLN A  21     -22.723 -18.797  55.838  1.00 32.11           O  
ATOM    330  CG  GLN A  21     -24.845 -21.951  53.428  1.00 32.11           C  
ATOM    331  HG2 GLN A  21     -24.237 -22.816  53.694  1.00 32.11           H  
ATOM    332  HG3 GLN A  21     -24.739 -21.766  52.359  1.00 32.11           H  
ATOM    333  CD  GLN A  21     -26.308 -22.256  53.764  1.00 32.11           C  
ATOM    334  NE2 GLN A  21     -27.184 -22.384  52.793  1.00 32.11           N  
ATOM    335 HE21 GLN A  21     -28.146 -22.449  53.093  1.00 32.11           H  
ATOM    336 HE22 GLN A  21     -26.942 -22.136  51.845  1.00 32.11           H  
ATOM    337  OE1 GLN A  21     -26.686 -22.415  54.912  1.00 32.11           O  
ATOM    338  N   VAL A  22     -22.987 -17.821  53.815  1.00 37.03           N  
ATOM    339  H   VAL A  22     -22.922 -17.955  52.816  1.00 37.03           H  
ATOM    340  CA  VAL A  22     -23.710 -16.599  54.220  1.00 37.03           C  
ATOM    341  HA  VAL A  22     -24.402 -16.867  55.019  1.00 37.03           H  
ATOM    342  C   VAL A  22     -24.539 -16.109  53.025  1.00 37.03           C  
ATOM    343  CB  VAL A  22     -22.810 -15.470  54.771  1.00 37.03           C  
ATOM    344  HB  VAL A  22     -22.101 -15.164  54.001  1.00 37.03           H  
ATOM    345  O   VAL A  22     -24.040 -16.019  51.906  1.00 37.03           O  
ATOM    346  CG1 VAL A  22     -23.645 -14.250  55.189  1.00 37.03           C  
ATOM    347 HG11 VAL A  22     -24.142 -13.806  54.326  1.00 37.03           H  
ATOM    348 HG12 VAL A  22     -23.000 -13.481  55.615  1.00 37.03           H  
ATOM    349 HG13 VAL A  22     -24.396 -14.530  55.928  1.00 37.03           H  
ATOM    350  CG2 VAL A  22     -22.025 -15.900  56.017  1.00 37.03           C  
ATOM    351 HG21 VAL A  22     -21.301 -16.670  55.752  1.00 37.03           H  
ATOM    352 HG22 VAL A  22     -22.705 -16.278  56.780  1.00 37.03           H  
ATOM    353 HG23 VAL A  22     -21.473 -15.051  56.419  1.00 37.03           H  
ATOM    354  N   GLN A  23     -25.817 -15.866  53.301  1.00 32.36           N  
ATOM    355  H   GLN A  23     -26.065 -15.880  54.280  1.00 32.36           H  
ATOM    356  CA  GLN A  23     -26.902 -15.383  52.451  1.00 32.36           C  
ATOM    357  HA  GLN A  23     -26.610 -15.365  51.401  1.00 32.36           H  
ATOM    358  C   GLN A  23     -27.250 -13.968  52.934  1.00 32.36           C  
ATOM    359  CB  GLN A  23     -28.082 -16.357  52.686  1.00 32.36           C  
ATOM    360  HB2 GLN A  23     -28.248 -16.431  53.761  1.00 32.36           H  
ATOM    361  HB3 GLN A  23     -27.783 -17.344  52.332  1.00 32.36           H  
ATOM    362  O   GLN A  23     -27.372 -13.790  54.143  1.00 32.36           O  
ATOM    363  CG  GLN A  23     -29.435 -16.010  52.038  1.00 32.36           C  
ATOM    364  HG2 GLN A  23     -29.741 -15.009  52.345  1.00 32.36           H  
ATOM    365  HG3 GLN A  23     -29.331 -16.014  50.953  1.00 32.36           H  
ATOM    366  CD  GLN A  23     -30.554 -16.982  52.433  1.00 32.36           C  
ATOM    367  NE2 GLN A  23     -31.758 -16.768  51.951  1.00 32.36           N  
ATOM    368 HE21 GLN A  23     -32.514 -17.313  52.342  1.00 32.36           H  
ATOM    369 HE22 GLN A  23     -31.974 -15.905  51.472  1.00 32.36           H  
ATOM    370  OE1 GLN A  23     -30.370 -17.948  53.166  1.00 32.36           O  
ATOM    371  N   GLU A  24     -27.471 -13.012  52.031  1.00 39.23           N  
ATOM    372  H   GLU A  24     -27.273 -13.188  51.056  1.00 39.23           H  
ATOM    373  CA  GLU A  24     -28.344 -11.858  52.291  1.00 39.23           C  
ATOM    374  HA  GLU A  24     -29.009 -12.122  53.113  1.00 39.23           H  
ATOM    375  C   GLU A  24     -29.243 -11.607  51.071  1.00 39.23           C  
ATOM    376  CB  GLU A  24     -27.592 -10.588  52.740  1.00 39.23           C  
ATOM    377  HB2 GLU A  24     -26.697 -10.449  52.133  1.00 39.23           H  
ATOM    378  HB3 GLU A  24     -28.253  -9.735  52.588  1.00 39.23           H  
ATOM    379  O   GLU A  24     -28.783 -11.463  49.938  1.00 39.23           O  
ATOM    380  CG  GLU A  24     -27.227 -10.647  54.237  1.00 39.23           C  
ATOM    381  HG2 GLU A  24     -26.433 -11.381  54.372  1.00 39.23           H  
ATOM    382  HG3 GLU A  24     -28.101 -10.983  54.795  1.00 39.23           H  
ATOM    383  CD  GLU A  24     -26.755  -9.311  54.833  1.00 39.23           C  
ATOM    384  OE1 GLU A  24     -26.809  -9.194  56.080  1.00 39.23           O  
ATOM    385  OE2 GLU A  24     -26.315  -8.430  54.061  1.00 39.23           O  
ATOM    386  N   ASP A  25     -30.546 -11.641  51.355  1.00 33.17           N  
ATOM    387  H   ASP A  25     -30.778 -11.740  52.333  1.00 33.17           H  
ATOM    388  CA  ASP A  25     -31.695 -11.378  50.492  1.00 33.17           C  
ATOM    389  HA  ASP A  25     -31.549 -11.840  49.515  1.00 33.17           H  
ATOM    390  C   ASP A  25     -31.957  -9.867  50.341  1.00 33.17           C  
ATOM    391  CB  ASP A  25     -32.950 -11.960  51.181  1.00 33.17           C  
ATOM    392  HB2 ASP A  25     -33.072 -11.476  52.150  1.00 33.17           H  
ATOM    393  HB3 ASP A  25     -33.822 -11.701  50.581  1.00 33.17           H  
ATOM    394  O   ASP A  25     -31.649  -9.113  51.255  1.00 33.17           O  
ATOM    395  CG  ASP A  25     -32.975 -13.478  51.384  1.00 33.17           C  
ATOM    396  OD1 ASP A  25     -32.625 -14.219  50.439  1.00 33.17           O  
ATOM    397  OD2 ASP A  25     -33.409 -13.919  52.469  1.00 33.17           O  
ATOM    398  N   LEU A  26     -32.643  -9.451  49.262  1.00 34.40           N  
ATOM    399  H   LEU A  26     -32.610 -10.079  48.472  1.00 34.40           H  
ATOM    400  CA  LEU A  26     -33.728  -8.431  49.217  1.00 34.40           C  
ATOM    401  HA  LEU A  26     -34.594  -8.824  49.749  1.00 34.40           H  
ATOM    402  C   LEU A  26     -34.128  -8.220  47.735  1.00 34.40           C  
ATOM    403  CB  LEU A  26     -33.310  -7.094  49.881  1.00 34.40           C  
ATOM    404  HB2 LEU A  26     -32.228  -6.986  49.801  1.00 34.40           H  
ATOM    405  HB3 LEU A  26     -33.743  -6.260  49.329  1.00 34.40           H  
ATOM    406  O   LEU A  26     -33.359  -7.690  46.948  1.00 34.40           O  
ATOM    407  CG  LEU A  26     -33.748  -6.985  51.366  1.00 34.40           C  
ATOM    408  HG  LEU A  26     -33.888  -7.979  51.793  1.00 34.40           H  
ATOM    409  CD1 LEU A  26     -32.716  -6.243  52.215  1.00 34.40           C  
ATOM    410 HD11 LEU A  26     -33.027  -6.227  53.259  1.00 34.40           H  
ATOM    411 HD12 LEU A  26     -31.756  -6.757  52.158  1.00 34.40           H  
ATOM    412 HD13 LEU A  26     -32.588  -5.224  51.849  1.00 34.40           H  
ATOM    413  CD2 LEU A  26     -35.065  -6.215  51.526  1.00 34.40           C  
ATOM    414 HD21 LEU A  26     -34.989  -5.238  51.049  1.00 34.40           H  
ATOM    415 HD22 LEU A  26     -35.281  -6.079  52.586  1.00 34.40           H  
ATOM    416 HD23 LEU A  26     -35.886  -6.783  51.089  1.00 34.40           H  
ATOM    417  N   HIS A  27     -35.177  -8.878  47.231  1.00 35.04           N  
ATOM    418  H   HIS A  27     -34.924  -9.159  46.294  1.00 35.04           H  
ATOM    419  CA  HIS A  27     -36.615  -8.538  47.274  1.00 35.04           C  
ATOM    420  HA  HIS A  27     -37.096  -9.483  47.021  1.00 35.04           H  
ATOM    421  C   HIS A  27     -37.118  -7.551  46.196  1.00 35.04           C  
ATOM    422  CB  HIS A  27     -37.172  -8.209  48.667  1.00 35.04           C  
ATOM    423  HB2 HIS A  27     -36.429  -7.652  49.238  1.00 35.04           H  
ATOM    424  HB3 HIS A  27     -38.033  -7.552  48.550  1.00 35.04           H  
ATOM    425  O   HIS A  27     -36.698  -6.406  46.088  1.00 35.04           O  
ATOM    426  CG  HIS A  27     -37.632  -9.425  49.433  1.00 35.04           C  
ATOM    427  CD2 HIS A  27     -38.899  -9.656  49.900  1.00 35.04           C  
ATOM    428  HD2 HIS A  27     -39.740  -8.985  49.806  1.00 35.04           H  
ATOM    429  ND1 HIS A  27     -36.880 -10.535  49.749  1.00 35.04           N  
ATOM    430  HD1 HIS A  27     -35.891 -10.661  49.589  1.00 35.04           H  
ATOM    431  CE1 HIS A  27     -37.672 -11.406  50.396  1.00 35.04           C  
ATOM    432  HE1 HIS A  27     -37.350 -12.357  50.793  1.00 35.04           H  
ATOM    433  NE2 HIS A  27     -38.919 -10.917  50.501  1.00 35.04           N  
ATOM    434  N   PHE A  28     -38.102  -8.063  45.449  1.00 30.39           N  
ATOM    435  H   PHE A  28     -38.334  -9.021  45.666  1.00 30.39           H  
ATOM    436  CA  PHE A  28     -38.976  -7.466  44.435  1.00 30.39           C  
ATOM    437  HA  PHE A  28     -38.424  -7.292  43.512  1.00 30.39           H  
ATOM    438  C   PHE A  28     -39.700  -6.172  44.861  1.00 30.39           C  
ATOM    439  CB  PHE A  28     -40.098  -8.507  44.210  1.00 30.39           C  
ATOM    440  HB2 PHE A  28     -40.919  -8.014  43.688  1.00 30.39           H  
ATOM    441  HB3 PHE A  28     -40.502  -8.813  45.175  1.00 30.39           H  
ATOM    442  O   PHE A  28     -40.196  -6.112  45.985  1.00 30.39           O  
ATOM    443  CG  PHE A  28     -39.756  -9.756  43.418  1.00 30.39           C  
ATOM    444  CD1 PHE A  28     -40.192  -9.847  42.084  1.00 30.39           C  
ATOM    445  HD1 PHE A  28     -40.723  -9.027  41.623  1.00 30.39           H  
ATOM    446  CD2 PHE A  28     -39.075 -10.844  44.003  1.00 30.39           C  
ATOM    447  HD2 PHE A  28     -38.760 -10.807  45.035  1.00 30.39           H  
ATOM    448  CE1 PHE A  28     -39.939 -11.004  41.331  1.00 30.39           C  
ATOM    449  HE1 PHE A  28     -40.267 -11.065  40.303  1.00 30.39           H  
ATOM    450  CE2 PHE A  28     -38.809 -11.998  43.242  1.00 30.39           C  
ATOM    451  HE2 PHE A  28     -38.277 -12.828  43.685  1.00 30.39           H  
ATOM    452  CZ  PHE A  28     -39.240 -12.078  41.907  1.00 30.39           C  
ATOM    453  HZ  PHE A  28     -39.033 -12.963  41.323  1.00 30.39           H  
ATOM    454  N   ARG A  29     -39.983  -5.266  43.902  1.00 34.79           N  
ATOM    455  H   ARG A  29     -39.310  -5.178  43.154  1.00 34.79           H  
ATOM    456  CA  ARG A  29     -41.370  -4.866  43.545  1.00 34.79           C  
ATOM    457  HA  ARG A  29     -41.874  -5.779  43.229  1.00 34.79           H  
ATOM    458  C   ARG A  29     -41.481  -3.903  42.350  1.00 34.79           C  
ATOM    459  CB  ARG A  29     -42.148  -4.265  44.736  1.00 34.79           C  
ATOM    460  HB2 ARG A  29     -41.470  -3.991  45.544  1.00 34.79           H  
ATOM    461  HB3 ARG A  29     -42.661  -3.353  44.429  1.00 34.79           H  
ATOM    462  O   ARG A  29     -40.669  -3.009  42.162  1.00 34.79           O  
ATOM    463  CG  ARG A  29     -43.206  -5.266  45.230  1.00 34.79           C  
ATOM    464  HG2 ARG A  29     -43.942  -5.422  44.440  1.00 34.79           H  
ATOM    465  HG3 ARG A  29     -42.736  -6.220  45.466  1.00 34.79           H  
ATOM    466  CD  ARG A  29     -43.911  -4.737  46.478  1.00 34.79           C  
ATOM    467  HD2 ARG A  29     -44.323  -3.753  46.254  1.00 34.79           H  
ATOM    468  HD3 ARG A  29     -43.172  -4.638  47.274  1.00 34.79           H  
ATOM    469  NE  ARG A  29     -44.994  -5.642  46.910  1.00 34.79           N  
ATOM    470  HE  ARG A  29     -45.099  -6.501  46.389  1.00 34.79           H  
ATOM    471  NH1 ARG A  29     -45.720  -4.376  48.677  1.00 34.79           N  
ATOM    472 HH11 ARG A  29     -46.347  -4.223  49.454  1.00 34.79           H  
ATOM    473 HH12 ARG A  29     -44.988  -3.710  48.474  1.00 34.79           H  
ATOM    474  NH2 ARG A  29     -46.751  -6.300  48.204  1.00 34.79           N  
ATOM    475 HH21 ARG A  29     -47.370  -6.136  48.985  1.00 34.79           H  
ATOM    476 HH22 ARG A  29     -46.847  -7.137  47.648  1.00 34.79           H  
ATOM    477  CZ  ARG A  29     -45.814  -5.437  47.924  1.00 34.79           C  
ATOM    478  N   ASN A  30     -42.561  -4.134  41.606  1.00 35.68           N  
ATOM    479  H   ASN A  30     -43.091  -4.947  41.884  1.00 35.68           H  
ATOM    480  CA  ASN A  30     -43.095  -3.458  40.422  1.00 35.68           C  
ATOM    481  HA  ASN A  30     -42.469  -3.697  39.562  1.00 35.68           H  
ATOM    482  C   ASN A  30     -43.240  -1.930  40.529  1.00 35.68           C  
ATOM    483  CB  ASN A  30     -44.516  -4.030  40.212  1.00 35.68           C  
ATOM    484  HB2 ASN A  30     -45.144  -3.732  41.051  1.00 35.68           H  
ATOM    485  HB3 ASN A  30     -44.946  -3.595  39.309  1.00 35.68           H  
ATOM    486  O   ASN A  30     -43.599  -1.416  41.587  1.00 35.68           O  
ATOM    487  CG  ASN A  30     -44.584  -5.538  40.062  1.00 35.68           C  
ATOM    488  ND2 ASN A  30     -45.706  -6.144  40.370  1.00 35.68           N  
ATOM    489 HD21 ASN A  30     -46.540  -5.600  40.540  1.00 35.68           H  
ATOM    490 HD22 ASN A  30     -45.733  -7.131  40.155  1.00 35.68           H  
ATOM    491  OD1 ASN A  30     -43.629  -6.201  39.714  1.00 35.68           O  
ATOM    492  N   GLY A  31     -43.142  -1.252  39.382  1.00 35.85           N  
ATOM    493  H   GLY A  31     -42.785  -1.724  38.563  1.00 35.85           H  
ATOM    494  CA  GLY A  31     -43.649   0.108  39.189  1.00 35.85           C  
ATOM    495  HA2 GLY A  31     -44.706   0.149  39.449  1.00 35.85           H  
ATOM    496  HA3 GLY A  31     -43.111   0.790  39.847  1.00 35.85           H  
ATOM    497  C   GLY A  31     -43.464   0.596  37.752  1.00 35.85           C  
ATOM    498  O   GLY A  31     -42.390   1.068  37.400  1.00 35.85           O  
ATOM    499  N   GLU A  32     -44.509   0.465  36.930  1.00 31.66           N  
ATOM    500  H   GLU A  32     -45.355   0.058  37.304  1.00 31.66           H  
ATOM    501  CA  GLU A  32     -44.682   1.212  35.677  1.00 31.66           C  
ATOM    502  HA  GLU A  32     -43.897   0.956  34.966  1.00 31.66           H  
ATOM    503  C   GLU A  32     -44.662   2.726  35.947  1.00 31.66           C  
ATOM    504  CB  GLU A  32     -46.069   0.895  35.078  1.00 31.66           C  
ATOM    505  HB2 GLU A  32     -46.254   1.579  34.250  1.00 31.66           H  
ATOM    506  HB3 GLU A  32     -46.817   1.091  35.847  1.00 31.66           H  
ATOM    507  O   GLU A  32     -45.210   3.164  36.957  1.00 31.66           O  
ATOM    508  CG  GLU A  32     -46.249  -0.535  34.550  1.00 31.66           C  
ATOM    509  HG2 GLU A  32     -45.979  -1.241  35.335  1.00 31.66           H  
ATOM    510  HG3 GLU A  32     -45.564  -0.685  33.715  1.00 31.66           H  
ATOM    511  CD  GLU A  32     -47.699  -0.814  34.112  1.00 31.66           C  
ATOM    512  OE1 GLU A  32     -47.874  -1.476  33.065  1.00 31.66           O  
ATOM    513  OE2 GLU A  32     -48.622  -0.410  34.856  1.00 31.66           O  
ATOM    514  N   LEU A  33     -44.121   3.527  35.021  1.00 33.08           N  
ATOM    515  H   LEU A  33     -43.588   3.109  34.272  1.00 33.08           H  
ATOM    516  CA  LEU A  33     -44.527   4.923  34.827  1.00 33.08           C  
ATOM    517  HA  LEU A  33     -45.610   4.952  34.948  1.00 33.08           H  
ATOM    518  C   LEU A  33     -44.232   5.374  33.386  1.00 33.08           C  
ATOM    519  CB  LEU A  33     -43.911   5.850  35.898  1.00 33.08           C  
ATOM    520  HB2 LEU A  33     -43.481   6.733  35.425  1.00 33.08           H  
ATOM    521  HB3 LEU A  33     -43.093   5.321  36.386  1.00 33.08           H  
ATOM    522  O   LEU A  33     -43.138   5.212  32.854  1.00 33.08           O  
ATOM    523  CG  LEU A  33     -44.947   6.294  36.961  1.00 33.08           C  
ATOM    524  HG  LEU A  33     -45.733   5.547  37.073  1.00 33.08           H  
ATOM    525  CD1 LEU A  33     -44.284   6.472  38.325  1.00 33.08           C  
ATOM    526 HD11 LEU A  33     -45.026   6.788  39.058  1.00 33.08           H  
ATOM    527 HD12 LEU A  33     -43.865   5.517  38.642  1.00 33.08           H  
ATOM    528 HD13 LEU A  33     -43.489   7.215  38.260  1.00 33.08           H  
ATOM    529  CD2 LEU A  33     -45.629   7.607  36.571  1.00 33.08           C  
ATOM    530 HD21 LEU A  33     -44.891   8.406  36.500  1.00 33.08           H  
ATOM    531 HD22 LEU A  33     -46.378   7.869  37.318  1.00 33.08           H  
ATOM    532 HD23 LEU A  33     -46.121   7.490  35.606  1.00 33.08           H  
ATOM    533  N   THR A  34     -45.294   5.888  32.778  1.00 37.13           N  
ATOM    534  H   THR A  34     -46.116   5.985  33.356  1.00 37.13           H  
ATOM    535  CA  THR A  34     -45.520   6.344  31.401  1.00 37.13           C  
ATOM    536  HA  THR A  34     -45.187   5.566  30.713  1.00 37.13           H  
ATOM    537  C   THR A  34     -44.797   7.652  31.027  1.00 37.13           C  
ATOM    538  CB  THR A  34     -47.046   6.539  31.265  1.00 37.13           C  
ATOM    539  HB  THR A  34     -47.290   7.216  30.446  1.00 37.13           H  
ATOM    540  O   THR A  34     -44.342   8.370  31.918  1.00 37.13           O  
ATOM    541  CG2 THR A  34     -47.749   5.205  31.018  1.00 37.13           C  
ATOM    542 HG21 THR A  34     -48.824   5.372  30.945  1.00 37.13           H  
ATOM    543 HG22 THR A  34     -47.552   4.515  31.838  1.00 37.13           H  
ATOM    544 HG23 THR A  34     -47.396   4.767  30.084  1.00 37.13           H  
ATOM    545  OG1 THR A  34     -47.590   7.086  32.452  1.00 37.13           O  
ATOM    546  HG1 THR A  34     -47.321   8.007  32.492  1.00 37.13           H  
ATOM    547  N   PRO A  35     -44.712   7.993  29.720  1.00 35.87           N  
ATOM    548  CA  PRO A  35     -43.977   9.155  29.219  1.00 35.87           C  
ATOM    549  HA  PRO A  35     -43.027   9.257  29.745  1.00 35.87           H  
ATOM    550  C   PRO A  35     -44.788  10.449  29.376  1.00 35.87           C  
ATOM    551  CB  PRO A  35     -43.714   8.836  27.741  1.00 35.87           C  
ATOM    552  HB2 PRO A  35     -42.824   8.212  27.659  1.00 35.87           H  
ATOM    553  HB3 PRO A  35     -43.601   9.739  27.141  1.00 35.87           H  
ATOM    554  O   PRO A  35     -45.964  10.452  29.034  1.00 35.87           O  
ATOM    555  CG  PRO A  35     -44.943   8.030  27.323  1.00 35.87           C  
ATOM    556  HG2 PRO A  35     -44.715   7.344  26.508  1.00 35.87           H  
ATOM    557  HG3 PRO A  35     -45.748   8.706  27.036  1.00 35.87           H  
ATOM    558  CD  PRO A  35     -45.325   7.283  28.598  1.00 35.87           C  
ATOM    559  HD2 PRO A  35     -44.930   6.268  28.550  1.00 35.87           H  
ATOM    560  HD3 PRO A  35     -46.413   7.260  28.664  1.00 35.87           H  
ATOM    561  N   ASP A  36     -44.161  11.508  29.908  1.00 32.45           N  
ATOM    562  H   ASP A  36     -43.284  11.298  30.364  1.00 32.45           H  
ATOM    563  CA  ASP A  36     -44.396  12.941  29.614  1.00 32.45           C  
ATOM    564  HA  ASP A  36     -43.769  13.204  28.762  1.00 32.45           H  
ATOM    565  C   ASP A  36     -43.945  13.847  30.780  1.00 32.45           C  
ATOM    566  CB  ASP A  36     -45.858  13.303  29.245  1.00 32.45           C  
ATOM    567  HB2 ASP A  36     -46.002  14.367  29.434  1.00 32.45           H  
ATOM    568  HB3 ASP A  36     -46.558  12.772  29.889  1.00 32.45           H  
ATOM    569  O   ASP A  36     -44.611  13.966  31.805  1.00 32.45           O  
ATOM    570  CG  ASP A  36     -46.198  13.088  27.760  1.00 32.45           C  
ATOM    571  OD1 ASP A  36     -45.247  13.084  26.940  1.00 32.45           O  
ATOM    572  OD2 ASP A  36     -47.406  13.094  27.433  1.00 32.45           O  
ATOM    573  N   SER A  37     -42.808  14.532  30.616  1.00 36.42           N  
ATOM    574  H   SER A  37     -42.216  14.233  29.854  1.00 36.42           H  
ATOM    575  CA  SER A  37     -42.516  15.872  31.180  1.00 36.42           C  
ATOM    576  HA  SER A  37     -43.275  16.565  30.816  1.00 36.42           H  
ATOM    577  C   SER A  37     -41.152  16.348  30.650  1.00 36.42           C  
ATOM    578  CB  SER A  37     -42.562  15.926  32.720  1.00 36.42           C  
ATOM    579  HB2 SER A  37     -43.603  15.984  33.038  1.00 36.42           H  
ATOM    580  HB3 SER A  37     -42.058  16.828  33.066  1.00 36.42           H  
ATOM    581  O   SER A  37     -40.094  15.956  31.120  1.00 36.42           O  
ATOM    582  OG  SER A  37     -41.978  14.799  33.330  1.00 36.42           O  
ATOM    583  HG  SER A  37     -42.534  14.049  33.106  1.00 36.42           H  
ATOM    584  N   LYS A  38     -41.116  16.958  29.459  1.00 32.00           N  
ATOM    585  H   LYS A  38     -40.516  16.438  28.835  1.00 32.00           H  
ATOM    586  CA  LYS A  38     -41.020  18.415  29.240  1.00 32.00           C  
ATOM    587  HA  LYS A  38     -40.548  18.533  28.265  1.00 32.00           H  
ATOM    588  C   LYS A  38     -40.120  19.187  30.223  1.00 32.00           C  
ATOM    589  CB  LYS A  38     -42.405  19.087  29.132  1.00 32.00           C  
ATOM    590  HB2 LYS A  38     -43.111  18.610  29.813  1.00 32.00           H  
ATOM    591  HB3 LYS A  38     -42.314  20.132  29.430  1.00 32.00           H  
ATOM    592  O   LYS A  38     -40.492  19.407  31.366  1.00 32.00           O  
ATOM    593  CG  LYS A  38     -42.946  19.061  27.695  1.00 32.00           C  
ATOM    594  HG2 LYS A  38     -43.077  18.026  27.380  1.00 32.00           H  
ATOM    595  HG3 LYS A  38     -42.227  19.544  27.032  1.00 32.00           H  
ATOM    596  CD  LYS A  38     -44.288  19.797  27.595  1.00 32.00           C  
ATOM    597  HD2 LYS A  38     -45.012  19.293  28.236  1.00 32.00           H  
ATOM    598  HD3 LYS A  38     -44.164  20.825  27.935  1.00 32.00           H  
ATOM    599  CE  LYS A  38     -44.782  19.786  26.144  1.00 32.00           C  
ATOM    600  HE2 LYS A  38     -44.799  18.753  25.797  1.00 32.00           H  
ATOM    601  HE3 LYS A  38     -44.069  20.331  25.525  1.00 32.00           H  
ATOM    602  NZ  LYS A  38     -46.137  20.378  26.022  1.00 32.00           N  
ATOM    603  HZ1 LYS A  38     -46.140  21.337  26.339  1.00 32.00           H  
ATOM    604  HZ2 LYS A  38     -46.447  20.346  25.061  1.00 32.00           H  
ATOM    605  HZ3 LYS A  38     -46.793  19.847  26.576  1.00 32.00           H  
ATOM    606  N   ALA A  39     -39.069  19.756  29.625  1.00 33.19           N  
ATOM    607  H   ALA A  39     -38.800  19.336  28.746  1.00 33.19           H  
ATOM    608  CA  ALA A  39     -38.567  21.117  29.828  1.00 33.19           C  
ATOM    609  HA  ALA A  39     -37.785  21.262  29.082  1.00 33.19           H  
ATOM    610  C   ALA A  39     -37.919  21.466  31.180  1.00 33.19           C  
ATOM    611  CB  ALA A  39     -39.681  22.106  29.447  1.00 33.19           C  
ATOM    612  HB1 ALA A  39     -40.046  21.899  28.441  1.00 33.19           H  
ATOM    613  HB2 ALA A  39     -39.289  23.122  29.480  1.00 33.19           H  
ATOM    614  HB3 ALA A  39     -40.504  22.033  30.158  1.00 33.19           H  
ATOM    615  O   ALA A  39     -38.610  21.748  32.151  1.00 33.19           O  
ATOM    616  N   ASN A  40     -36.580  21.548  31.181  1.00 36.83           N  
ATOM    617  H   ASN A  40     -36.119  20.992  30.475  1.00 36.83           H  
ATOM    618  CA  ASN A  40     -35.782  22.704  31.637  1.00 36.83           C  
ATOM    619  HA  ASN A  40     -35.718  23.429  30.826  1.00 36.83           H  
ATOM    620  C   ASN A  40     -34.347  22.263  31.953  1.00 36.83           C  
ATOM    621  CB  ASN A  40     -36.372  23.417  32.877  1.00 36.83           C  
ATOM    622  HB2 ASN A  40     -35.584  23.977  33.382  1.00 36.83           H  
ATOM    623  HB3 ASN A  40     -36.753  22.685  33.589  1.00 36.83           H  
ATOM    624  O   ASN A  40     -34.087  21.826  33.063  1.00 36.83           O  
ATOM    625  CG  ASN A  40     -37.442  24.433  32.523  1.00 36.83           C  
ATOM    626  ND2 ASN A  40     -38.331  24.736  33.437  1.00 36.83           N  
ATOM    627 HD21 ASN A  40     -39.040  25.402  33.166  1.00 36.83           H  
ATOM    628 HD22 ASN A  40     -38.356  24.206  34.296  1.00 36.83           H  
ATOM    629  OD1 ASN A  40     -37.479  24.985  31.434  1.00 36.83           O  
ATOM    630  N   TYR A  41     -33.424  22.401  30.998  1.00 34.04           N  
ATOM    631  H   TYR A  41     -33.740  22.666  30.076  1.00 34.04           H  
ATOM    632  CA  TYR A  41     -31.990  22.606  31.266  1.00 34.04           C  
ATOM    633  HA  TYR A  41     -31.908  23.353  32.055  1.00 34.04           H  
ATOM    634  C   TYR A  41     -31.347  23.238  30.014  1.00 34.04           C  
ATOM    635  CB  TYR A  41     -31.279  21.331  31.791  1.00 34.04           C  
ATOM    636  HB2 TYR A  41     -30.370  21.141  31.220  1.00 34.04           H  
ATOM    637  HB3 TYR A  41     -31.924  20.464  31.647  1.00 34.04           H  
ATOM    638  O   TYR A  41     -30.609  22.612  29.261  1.00 34.04           O  
ATOM    639  CG  TYR A  41     -30.876  21.425  33.262  1.00 34.04           C  
ATOM    640  CD1 TYR A  41     -29.720  22.142  33.634  1.00 34.04           C  
ATOM    641  HD1 TYR A  41     -29.106  22.601  32.873  1.00 34.04           H  
ATOM    642  CD2 TYR A  41     -31.659  20.819  34.265  1.00 34.04           C  
ATOM    643  HD2 TYR A  41     -32.532  20.244  33.994  1.00 34.04           H  
ATOM    644  CE1 TYR A  41     -29.369  22.276  34.994  1.00 34.04           C  
ATOM    645  HE1 TYR A  41     -28.486  22.833  35.268  1.00 34.04           H  
ATOM    646  CE2 TYR A  41     -31.332  20.973  35.625  1.00 34.04           C  
ATOM    647  HE2 TYR A  41     -31.950  20.529  36.391  1.00 34.04           H  
ATOM    648  OH  TYR A  41     -29.868  21.841  37.307  1.00 34.04           O  
ATOM    649  HH  TYR A  41     -29.073  22.367  37.422  1.00 34.04           H  
ATOM    650  CZ  TYR A  41     -30.186  21.702  35.993  1.00 34.04           C  
ATOM    651  N   LEU A  42     -31.713  24.497  29.762  1.00 32.70           N  
ATOM    652  H   LEU A  42     -32.356  24.931  30.410  1.00 32.70           H  
ATOM    653  CA  LEU A  42     -30.997  25.447  28.911  1.00 32.70           C  
ATOM    654  HA  LEU A  42     -30.077  25.009  28.523  1.00 32.70           H  
ATOM    655  C   LEU A  42     -30.647  26.628  29.815  1.00 32.70           C  
ATOM    656  CB  LEU A  42     -31.896  25.942  27.751  1.00 32.70           C  
ATOM    657  HB2 LEU A  42     -32.936  25.891  28.074  1.00 32.70           H  
ATOM    658  HB3 LEU A  42     -31.684  26.995  27.563  1.00 32.70           H  
ATOM    659  O   LEU A  42     -31.565  27.267  30.312  1.00 32.70           O  
ATOM    660  CG  LEU A  42     -31.740  25.197  26.417  1.00 32.70           C  
ATOM    661  HG  LEU A  42     -31.774  24.122  26.593  1.00 32.70           H  
ATOM    662  CD1 LEU A  42     -32.889  25.578  25.479  1.00 32.70           C  
ATOM    663 HD11 LEU A  42     -33.841  25.300  25.932  1.00 32.70           H  
ATOM    664 HD12 LEU A  42     -32.880  26.653  25.295  1.00 32.70           H  
ATOM    665 HD13 LEU A  42     -32.782  25.049  24.532  1.00 32.70           H  
ATOM    666  CD2 LEU A  42     -30.427  25.562  25.716  1.00 32.70           C  
ATOM    667 HD21 LEU A  42     -30.382  26.636  25.535  1.00 32.70           H  
ATOM    668 HD22 LEU A  42     -30.361  25.034  24.765  1.00 32.70           H  
ATOM    669 HD23 LEU A  42     -29.580  25.263  26.334  1.00 32.70           H  
ATOM    670  N   GLU A  43     -29.358  26.872  30.047  1.00 37.25           N  
ATOM    671  H   GLU A  43     -28.720  26.108  29.879  1.00 37.25           H  
ATOM    672  CA  GLU A  43     -28.724  28.201  30.042  1.00 37.25           C  
ATOM    673  HA  GLU A  43     -28.673  28.525  29.003  1.00 37.25           H  
ATOM    674  C   GLU A  43     -27.274  28.101  30.541  1.00 37.25           C  
ATOM    675  CB  GLU A  43     -29.484  29.294  30.831  1.00 37.25           C  
ATOM    676  HB2 GLU A  43     -28.764  29.956  31.311  1.00 37.25           H  
ATOM    677  HB3 GLU A  43     -30.100  28.850  31.613  1.00 37.25           H  
ATOM    678  O   GLU A  43     -26.976  27.383  31.492  1.00 37.25           O  
ATOM    679  CG  GLU A  43     -30.322  30.147  29.854  1.00 37.25           C  
ATOM    680  HG2 GLU A  43     -30.964  29.500  29.256  1.00 37.25           H  
ATOM    681  HG3 GLU A  43     -29.632  30.631  29.163  1.00 37.25           H  
ATOM    682  CD  GLU A  43     -31.186  31.228  30.523  1.00 37.25           C  
ATOM    683  OE1 GLU A  43     -31.786  32.017  29.756  1.00 37.25           O  
ATOM    684  OE2 GLU A  43     -31.223  31.289  31.773  1.00 37.25           O  
ATOM    685  N   ASN A  44     -26.402  28.890  29.903  1.00 38.46           N  
ATOM    686  H   ASN A  44     -26.815  29.506  29.217  1.00 38.46           H  
ATOM    687  CA  ASN A  44     -24.980  29.140  30.186  1.00 38.46           C  
ATOM    688  HA  ASN A  44     -24.796  30.140  29.791  1.00 38.46           H  
ATOM    689  C   ASN A  44     -23.944  28.261  29.462  1.00 38.46           C  
ATOM    690  CB  ASN A  44     -24.707  29.279  31.697  1.00 38.46           C  
ATOM    691  HB2 ASN A  44     -23.682  29.620  31.848  1.00 38.46           H  
ATOM    692  HB3 ASN A  44     -24.801  28.309  32.185  1.00 38.46           H  
ATOM    693  O   ASN A  44     -23.340  27.381  30.063  1.00 38.46           O  
ATOM    694  CG  ASN A  44     -25.628  30.286  32.350  1.00 38.46           C  
ATOM    695  ND2 ASN A  44     -26.152  29.994  33.514  1.00 38.46           N  
ATOM    696 HD21 ASN A  44     -26.092  29.040  33.841  1.00 38.46           H  
ATOM    697 HD22 ASN A  44     -26.869  30.629  33.834  1.00 38.46           H  
ATOM    698  OD1 ASN A  44     -25.885  31.348  31.812  1.00 38.46           O  
ATOM    699  N   LEU A  45     -23.620  28.615  28.210  1.00 36.46           N  
ATOM    700  H   LEU A  45     -24.357  29.031  27.659  1.00 36.46           H  
ATOM    701  CA  LEU A  45     -22.276  29.127  27.877  1.00 36.46           C  
ATOM    702  HA  LEU A  45     -22.090  29.954  28.562  1.00 36.46           H  
ATOM    703  C   LEU A  45     -22.234  29.743  26.463  1.00 36.46           C  
ATOM    704  CB  LEU A  45     -21.167  28.075  28.106  1.00 36.46           C  
ATOM    705  HB2 LEU A  45     -21.612  27.079  28.117  1.00 36.46           H  
ATOM    706  HB3 LEU A  45     -20.460  28.090  27.277  1.00 36.46           H  
ATOM    707  O   LEU A  45     -22.719  29.180  25.487  1.00 36.46           O  
ATOM    708  CG  LEU A  45     -20.410  28.337  29.433  1.00 36.46           C  
ATOM    709  HG  LEU A  45     -21.041  28.898  30.121  1.00 36.46           H  
ATOM    710  CD1 LEU A  45     -20.012  27.045  30.141  1.00 36.46           C  
ATOM    711 HD11 LEU A  45     -19.362  26.452  29.498  1.00 36.46           H  
ATOM    712 HD12 LEU A  45     -20.906  26.467  30.372  1.00 36.46           H  
ATOM    713 HD13 LEU A  45     -19.496  27.275  31.073  1.00 36.46           H  
ATOM    714  CD2 LEU A  45     -19.137  29.149  29.179  1.00 36.46           C  
ATOM    715 HD21 LEU A  45     -18.456  28.587  28.539  1.00 36.46           H  
ATOM    716 HD22 LEU A  45     -19.388  30.091  28.692  1.00 36.46           H  
ATOM    717 HD23 LEU A  45     -18.642  29.361  30.127  1.00 36.46           H  
ATOM    718  N   ASN A  46     -21.697  30.962  26.422  1.00 38.18           N  
ATOM    719  H   ASN A  46     -21.238  31.262  27.270  1.00 38.18           H  
ATOM    720  CA  ASN A  46     -21.761  31.967  25.363  1.00 38.18           C  
ATOM    721  HA  ASN A  46     -22.795  32.055  25.032  1.00 38.18           H  
ATOM    722  C   ASN A  46     -20.887  31.692  24.119  1.00 38.18           C  
ATOM    723  CB  ASN A  46     -21.313  33.302  26.002  1.00 38.18           C  
ATOM    724  HB2 ASN A  46     -20.442  33.140  26.638  1.00 38.18           H  
ATOM    725  HB3 ASN A  46     -21.002  33.988  25.214  1.00 38.18           H  
ATOM    726  O   ASN A  46     -19.756  31.240  24.245  1.00 38.18           O  
ATOM    727  CG  ASN A  46     -22.406  34.017  26.768  1.00 38.18           C  
ATOM    728  ND2 ASN A  46     -22.122  34.547  27.936  1.00 38.18           N  
ATOM    729 HD21 ASN A  46     -22.884  35.022  28.398  1.00 38.18           H  
ATOM    730 HD22 ASN A  46     -21.185  34.512  28.311  1.00 38.18           H  
ATOM    731  OD1 ASN A  46     -23.526  34.129  26.308  1.00 38.18           O  
ATOM    732  N   GLN A  47     -21.444  32.078  22.956  1.00 35.63           N  
ATOM    733  H   GLN A  47     -22.449  32.159  23.021  1.00 35.63           H  
ATOM    734  CA  GLN A  47     -20.894  32.844  21.807  1.00 35.63           C  
ATOM    735  HA  GLN A  47     -21.341  32.425  20.905  1.00 35.63           H  
ATOM    736  C   GLN A  47     -19.357  32.815  21.578  1.00 35.63           C  
ATOM    737  CB  GLN A  47     -21.396  34.301  21.946  1.00 35.63           C  
ATOM    738  HB2 GLN A  47     -20.950  34.744  22.836  1.00 35.63           H  
ATOM    739  HB3 GLN A  47     -21.054  34.869  21.080  1.00 35.63           H  
ATOM    740  O   GLN A  47     -18.587  33.207  22.445  1.00 35.63           O  
ATOM    741  CG  GLN A  47     -22.933  34.441  22.033  1.00 35.63           C  
ATOM    742  HG2 GLN A  47     -23.307  33.901  22.902  1.00 35.63           H  
ATOM    743  HG3 GLN A  47     -23.382  34.006  21.140  1.00 35.63           H  
ATOM    744  CD  GLN A  47     -23.417  35.887  22.161  1.00 35.63           C  
ATOM    745  NE2 GLN A  47     -24.711  36.113  22.220  1.00 35.63           N  
ATOM    746 HE21 GLN A  47     -24.979  37.079  22.342  1.00 35.63           H  
ATOM    747 HE22 GLN A  47     -25.376  35.352  22.242  1.00 35.63           H  
ATOM    748  OE1 GLN A  47     -22.657  36.838  22.207  1.00 35.63           O  
ATOM    749  N   SER A  48     -18.829  32.517  20.381  1.00 37.36           N  
ATOM    750  H   SER A  48     -17.898  32.129  20.441  1.00 37.36           H  
ATOM    751  CA  SER A  48     -18.996  33.330  19.161  1.00 37.36           C  
ATOM    752  HA  SER A  48     -20.057  33.434  18.933  1.00 37.36           H  
ATOM    753  C   SER A  48     -18.283  32.730  17.923  1.00 37.36           C  
ATOM    754  CB  SER A  48     -18.395  34.731  19.413  1.00 37.36           C  
ATOM    755  HB2 SER A  48     -18.347  35.289  18.477  1.00 37.36           H  
ATOM    756  HB3 SER A  48     -19.040  35.282  20.097  1.00 37.36           H  
ATOM    757  O   SER A  48     -17.240  32.097  18.055  1.00 37.36           O  
ATOM    758  OG  SER A  48     -17.101  34.668  19.977  1.00 37.36           O  
ATOM    759  HG  SER A  48     -17.163  34.271  20.849  1.00 37.36           H  
ATOM    760  N   THR A  49     -18.829  33.048  16.730  1.00 38.48           N  
ATOM    761  H   THR A  49     -19.706  33.544  16.799  1.00 38.48           H  
ATOM    762  CA  THR A  49     -18.242  33.050  15.354  1.00 38.48           C  
ATOM    763  HA  THR A  49     -19.041  33.390  14.695  1.00 38.48           H  
ATOM    764  C   THR A  49     -17.772  31.716  14.735  1.00 38.48           C  
ATOM    765  CB  THR A  49     -17.130  34.105  15.252  1.00 38.48           C  
ATOM    766  HB  THR A  49     -16.643  33.998  14.283  1.00 38.48           H  
ATOM    767  O   THR A  49     -17.033  30.978  15.357  1.00 38.48           O  
ATOM    768  CG2 THR A  49     -17.679  35.529  15.361  1.00 38.48           C  
ATOM    769 HG21 THR A  49     -18.397  35.714  14.562  1.00 38.48           H  
ATOM    770 HG22 THR A  49     -18.160  35.684  16.327  1.00 38.48           H  
ATOM    771 HG23 THR A  49     -16.853  36.233  15.259  1.00 38.48           H  
ATOM    772  OG1 THR A  49     -16.160  33.960  16.256  1.00 38.48           O  
ATOM    773  HG1 THR A  49     -16.276  33.101  16.670  1.00 38.48           H  
ATOM    774  N   LEU A  50     -18.090  31.329  13.491  1.00 34.82           N  
ATOM    775  H   LEU A  50     -17.813  30.376  13.302  1.00 34.82           H  
ATOM    776  CA  LEU A  50     -18.444  32.081  12.281  1.00 34.82           C  
ATOM    777  HA  LEU A  50     -19.100  32.912  12.543  1.00 34.82           H  
ATOM    778  C   LEU A  50     -19.193  31.157  11.289  1.00 34.82           C  
ATOM    779  CB  LEU A  50     -17.129  32.609  11.651  1.00 34.82           C  
ATOM    780  HB2 LEU A  50     -16.978  32.154  10.672  1.00 34.82           H  
ATOM    781  HB3 LEU A  50     -16.287  32.272  12.255  1.00 34.82           H  
ATOM    782  O   LEU A  50     -18.928  29.964  11.189  1.00 34.82           O  
ATOM    783  CG  LEU A  50     -17.042  34.142  11.518  1.00 34.82           C  
ATOM    784  HG  LEU A  50     -17.678  34.613  12.268  1.00 34.82           H  
ATOM    785  CD1 LEU A  50     -15.611  34.635  11.737  1.00 34.82           C  
ATOM    786 HD11 LEU A  50     -15.585  35.724  11.698  1.00 34.82           H  
ATOM    787 HD12 LEU A  50     -15.227  34.312  12.704  1.00 34.82           H  
ATOM    788 HD13 LEU A  50     -14.960  34.236  10.958  1.00 34.82           H  
ATOM    789  CD2 LEU A  50     -17.482  34.605  10.131  1.00 34.82           C  
ATOM    790 HD21 LEU A  50     -16.836  34.175   9.365  1.00 34.82           H  
ATOM    791 HD22 LEU A  50     -18.510  34.293   9.944  1.00 34.82           H  
ATOM    792 HD23 LEU A  50     -17.431  35.692  10.070  1.00 34.82           H  
ATOM    793  N   SER A  51     -20.144  31.761  10.588  1.00 34.31           N  
ATOM    794  H   SER A  51     -20.186  32.765  10.688  1.00 34.31           H  
ATOM    795  CA  SER A  51     -21.167  31.245   9.673  1.00 34.31           C  
ATOM    796  HA  SER A  51     -21.713  30.428  10.146  1.00 34.31           H  
ATOM    797  C   SER A  51     -20.690  30.810   8.279  1.00 34.31           C  
ATOM    798  CB  SER A  51     -22.101  32.443   9.442  1.00 34.31           C  
ATOM    799  HB2 SER A  51     -22.652  32.656  10.358  1.00 34.31           H  
ATOM    800  HB3 SER A  51     -22.814  32.221   8.648  1.00 34.31           H  
ATOM    801  O   SER A  51     -19.847  31.487   7.694  1.00 34.31           O  
ATOM    802  OG  SER A  51     -21.319  33.582   9.094  1.00 34.31           O  
ATOM    803  HG  SER A  51     -20.745  33.327   8.368  1.00 34.31           H  
ATOM    804  N   GLY A  52     -21.404  29.849   7.673  1.00 33.21           N  
ATOM    805  H   GLY A  52     -21.948  29.223   8.249  1.00 33.21           H  
ATOM    806  CA  GLY A  52     -21.723  29.875   6.235  1.00 33.21           C  
ATOM    807  HA2 GLY A  52     -20.970  30.454   5.701  1.00 33.21           H  
ATOM    808  HA3 GLY A  52     -22.676  30.389   6.112  1.00 33.21           H  
ATOM    809  C   GLY A  52     -21.814  28.507   5.544  1.00 33.21           C  
ATOM    810  O   GLY A  52     -20.912  27.697   5.684  1.00 33.21           O  
ATOM    811  N   PHE A  53     -22.865  28.336   4.731  1.00 31.99           N  
ATOM    812  H   PHE A  53     -23.508  29.113   4.685  1.00 31.99           H  
ATOM    813  CA  PHE A  53     -23.141  27.254   3.764  1.00 31.99           C  
ATOM    814  HA  PHE A  53     -23.930  27.655   3.128  1.00 31.99           H  
ATOM    815  C   PHE A  53     -23.764  25.939   4.266  1.00 31.99           C  
ATOM    816  CB  PHE A  53     -21.968  27.042   2.787  1.00 31.99           C  
ATOM    817  HB2 PHE A  53     -21.006  27.075   3.298  1.00 31.99           H  
ATOM    818  HB3 PHE A  53     -22.046  26.047   2.350  1.00 31.99           H  
ATOM    819  O   PHE A  53     -23.091  24.926   4.373  1.00 31.99           O  
ATOM    820  CG  PHE A  53     -21.981  28.032   1.648  1.00 31.99           C  
ATOM    821  CD1 PHE A  53     -22.607  27.679   0.439  1.00 31.99           C  
ATOM    822  HD1 PHE A  53     -23.045  26.699   0.318  1.00 31.99           H  
ATOM    823  CD2 PHE A  53     -21.418  29.312   1.803  1.00 31.99           C  
ATOM    824  HD2 PHE A  53     -20.931  29.579   2.729  1.00 31.99           H  
ATOM    825  CE1 PHE A  53     -22.670  28.602  -0.616  1.00 31.99           C  
ATOM    826  HE1 PHE A  53     -23.155  28.331  -1.542  1.00 31.99           H  
ATOM    827  CE2 PHE A  53     -21.486  30.238   0.746  1.00 31.99           C  
ATOM    828  HE2 PHE A  53     -21.054  31.221   0.861  1.00 31.99           H  
ATOM    829  CZ  PHE A  53     -22.111  29.882  -0.462  1.00 31.99           C  
ATOM    830  HZ  PHE A  53     -22.166  30.593  -1.273  1.00 31.99           H  
ATOM    831  N   PHE A  54     -25.091  25.944   4.442  1.00 36.99           N  
ATOM    832  H   PHE A  54     -25.523  26.850   4.557  1.00 36.99           H  
ATOM    833  CA  PHE A  54     -26.002  24.923   3.895  1.00 36.99           C  
ATOM    834  HA  PHE A  54     -25.691  24.682   2.879  1.00 36.99           H  
ATOM    835  C   PHE A  54     -27.405  25.543   3.813  1.00 36.99           C  
ATOM    836  CB  PHE A  54     -26.008  23.606   4.705  1.00 36.99           C  
ATOM    837  HB2 PHE A  54     -27.030  23.233   4.774  1.00 36.99           H  
ATOM    838  HB3 PHE A  54     -25.669  23.796   5.723  1.00 36.99           H  
ATOM    839  O   PHE A  54     -28.119  25.621   4.812  1.00 36.99           O  
ATOM    840  CG  PHE A  54     -25.179  22.494   4.077  1.00 36.99           C  
ATOM    841  CD1 PHE A  54     -25.662  21.799   2.949  1.00 36.99           C  
ATOM    842  HD1 PHE A  54     -26.631  22.039   2.539  1.00 36.99           H  
ATOM    843  CD2 PHE A  54     -23.916  22.163   4.601  1.00 36.99           C  
ATOM    844  HD2 PHE A  54     -23.535  22.689   5.464  1.00 36.99           H  
ATOM    845  CE1 PHE A  54     -24.876  20.802   2.341  1.00 36.99           C  
ATOM    846  HE1 PHE A  54     -25.244  20.280   1.470  1.00 36.99           H  
ATOM    847  CE2 PHE A  54     -23.121  21.183   3.982  1.00 36.99           C  
ATOM    848  HE2 PHE A  54     -22.140  20.958   4.373  1.00 36.99           H  
ATOM    849  CZ  PHE A  54     -23.600  20.502   2.851  1.00 36.99           C  
ATOM    850  HZ  PHE A  54     -22.991  19.750   2.372  1.00 36.99           H  
ATOM    851  N   GLU A  55     -27.782  26.030   2.629  1.00 36.42           N  
ATOM    852  H   GLU A  55     -27.162  25.937   1.838  1.00 36.42           H  
ATOM    853  CA  GLU A  55     -29.183  26.315   2.317  1.00 36.42           C  
ATOM    854  HA  GLU A  55     -29.697  26.551   3.249  1.00 36.42           H  
ATOM    855  C   GLU A  55     -29.848  25.059   1.757  1.00 36.42           C  
ATOM    856  CB  GLU A  55     -29.370  27.532   1.396  1.00 36.42           C  
ATOM    857  HB2 GLU A  55     -28.480  27.672   0.782  1.00 36.42           H  
ATOM    858  HB3 GLU A  55     -30.222  27.353   0.740  1.00 36.42           H  
ATOM    859  O   GLU A  55     -29.312  24.326   0.927  1.00 36.42           O  
ATOM    860  CG  GLU A  55     -29.664  28.796   2.223  1.00 36.42           C  
ATOM    861  HG2 GLU A  55     -28.817  28.982   2.883  1.00 36.42           H  
ATOM    862  HG3 GLU A  55     -30.538  28.606   2.846  1.00 36.42           H  
ATOM    863  CD  GLU A  55     -29.923  30.051   1.372  1.00 36.42           C  
ATOM    864  OE1 GLU A  55     -30.394  31.048   1.965  1.00 36.42           O  
ATOM    865  OE2 GLU A  55     -29.623  30.023   0.158  1.00 36.42           O  
ATOM    866  N   THR A  56     -31.026  24.821   2.306  1.00 35.93           N  
ATOM    867  H   THR A  56     -31.386  25.544   2.912  1.00 35.93           H  
ATOM    868  CA  THR A  56     -31.963  23.732   2.087  1.00 35.93           C  
ATOM    869  HA  THR A  56     -31.428  22.784   2.046  1.00 35.93           H  
ATOM    870  C   THR A  56     -32.714  23.955   0.778  1.00 35.93           C  
ATOM    871  CB  THR A  56     -32.988  23.740   3.253  1.00 35.93           C  
ATOM    872  HB  THR A  56     -33.997  23.850   2.853  1.00 35.93           H  
ATOM    873  O   THR A  56     -33.231  25.044   0.556  1.00 35.93           O  
ATOM    874  CG2 THR A  56     -32.944  22.463   4.081  1.00 35.93           C  
ATOM    875 HG21 THR A  56     -33.184  21.609   3.447  1.00 35.93           H  
ATOM    876 HG22 THR A  56     -33.677  22.520   4.885  1.00 35.93           H  
ATOM    877 HG23 THR A  56     -31.949  22.323   4.504  1.00 35.93           H  
ATOM    878  OG1 THR A  56     -32.766  24.783   4.189  1.00 35.93           O  
ATOM    879  HG1 THR A  56     -32.003  24.541   4.719  1.00 35.93           H  
ATOM    880  N   PHE A  57     -32.887  22.914  -0.037  1.00 31.95           N  
ATOM    881  H   PHE A  57     -32.358  22.066   0.113  1.00 31.95           H  
ATOM    882  CA  PHE A  57     -33.993  22.865  -0.994  1.00 31.95           C  
ATOM    883  HA  PHE A  57     -34.777  23.529  -0.630  1.00 31.95           H  
ATOM    884  C   PHE A  57     -34.594  21.462  -1.041  1.00 31.95           C  
ATOM    885  CB  PHE A  57     -33.594  23.393  -2.385  1.00 31.95           C  
ATOM    886  HB2 PHE A  57     -32.508  23.445  -2.466  1.00 31.95           H  
ATOM    887  HB3 PHE A  57     -33.937  22.698  -3.151  1.00 31.95           H  
ATOM    888  O   PHE A  57     -33.962  20.495  -1.451  1.00 31.95           O  
ATOM    889  CG  PHE A  57     -34.191  24.758  -2.685  1.00 31.95           C  
ATOM    890  CD1 PHE A  57     -35.493  24.863  -3.217  1.00 31.95           C  
ATOM    891  HD1 PHE A  57     -36.058  23.970  -3.439  1.00 31.95           H  
ATOM    892  CD2 PHE A  57     -33.467  25.928  -2.390  1.00 31.95           C  
ATOM    893  HD2 PHE A  57     -32.481  25.859  -1.956  1.00 31.95           H  
ATOM    894  CE1 PHE A  57     -36.060  26.129  -3.456  1.00 31.95           C  
ATOM    895  HE1 PHE A  57     -37.058  26.206  -3.863  1.00 31.95           H  
ATOM    896  CE2 PHE A  57     -34.035  27.192  -2.625  1.00 31.95           C  
ATOM    897  HE2 PHE A  57     -33.475  28.083  -2.380  1.00 31.95           H  
ATOM    898  CZ  PHE A  57     -35.331  27.294  -3.160  1.00 31.95           C  
ATOM    899  HZ  PHE A  57     -35.765  28.267  -3.335  1.00 31.95           H  
ATOM    900  N   ASN A  58     -35.848  21.386  -0.610  1.00 33.12           N  
ATOM    901  H   ASN A  58     -36.269  22.240  -0.271  1.00 33.12           H  
ATOM    902  CA  ASN A  58     -36.782  20.302  -0.861  1.00 33.12           C  
ATOM    903  HA  ASN A  58     -36.365  19.588  -1.571  1.00 33.12           H  
ATOM    904  C   ASN A  58     -38.023  20.966  -1.471  1.00 33.12           C  
ATOM    905  CB  ASN A  58     -37.077  19.603   0.484  1.00 33.12           C  
ATOM    906  HB2 ASN A  58     -36.131  19.325   0.947  1.00 33.12           H  
ATOM    907  HB3 ASN A  58     -37.593  20.295   1.150  1.00 33.12           H  
ATOM    908  O   ASN A  58     -38.526  21.927  -0.879  1.00 33.12           O  
ATOM    909  CG  ASN A  58     -37.906  18.337   0.362  1.00 33.12           C  
ATOM    910  ND2 ASN A  58     -38.286  17.741   1.468  1.00 33.12           N  
ATOM    911 HD21 ASN A  58     -38.758  16.855   1.351  1.00 33.12           H  
ATOM    912 HD22 ASN A  58     -37.978  18.085   2.366  1.00 33.12           H  
ATOM    913  OD1 ASN A  58     -38.229  17.861  -0.710  1.00 33.12           O  
ATOM    914  N   PRO A  59     -38.511  20.513  -2.635  1.00 40.24           N  
ATOM    915  CA  PRO A  59     -39.960  20.464  -2.774  1.00 40.24           C  
ATOM    916  HA  PRO A  59     -40.426  20.489  -1.789  1.00 40.24           H  
ATOM    917  C   PRO A  59     -40.467  19.212  -3.509  1.00 40.24           C  
ATOM    918  CB  PRO A  59     -40.345  21.750  -3.504  1.00 40.24           C  
ATOM    919  HB2 PRO A  59     -41.245  21.624  -4.105  1.00 40.24           H  
ATOM    920  HB3 PRO A  59     -40.486  22.554  -2.781  1.00 40.24           H  
ATOM    921  O   PRO A  59     -40.144  18.945  -4.660  1.00 40.24           O  
ATOM    922  CG  PRO A  59     -39.124  22.056  -4.373  1.00 40.24           C  
ATOM    923  HG2 PRO A  59     -39.338  21.846  -5.421  1.00 40.24           H  
ATOM    924  HG3 PRO A  59     -38.825  23.097  -4.250  1.00 40.24           H  
ATOM    925  CD  PRO A  59     -38.020  21.115  -3.870  1.00 40.24           C  
ATOM    926  HD2 PRO A  59     -37.839  20.332  -4.607  1.00 40.24           H  
ATOM    927  HD3 PRO A  59     -37.098  21.672  -3.702  1.00 40.24           H  
ATOM    928  N   GLN A  60     -41.321  18.488  -2.788  1.00 35.57           N  
ATOM    929  H   GLN A  60     -41.259  18.677  -1.798  1.00 35.57           H  
ATOM    930  CA  GLN A  60     -42.599  17.886  -3.189  1.00 35.57           C  
ATOM    931  HA  GLN A  60     -42.668  16.950  -2.635  1.00 35.57           H  
ATOM    932  C   GLN A  60     -42.861  17.520  -4.669  1.00 35.57           C  
ATOM    933  CB  GLN A  60     -43.737  18.779  -2.665  1.00 35.57           C  
ATOM    934  HB2 GLN A  60     -44.685  18.393  -3.040  1.00 35.57           H  
ATOM    935  HB3 GLN A  60     -43.610  19.795  -3.038  1.00 35.57           H  
ATOM    936  O   GLN A  60     -43.030  18.360  -5.546  1.00 35.57           O  
ATOM    937  CG  GLN A  60     -43.798  18.786  -1.128  1.00 35.57           C  
ATOM    938  HG2 GLN A  60     -43.844  17.757  -0.773  1.00 35.57           H  
ATOM    939  HG3 GLN A  60     -42.902  19.252  -0.718  1.00 35.57           H  
ATOM    940  CD  GLN A  60     -45.010  19.540  -0.589  1.00 35.57           C  
ATOM    941  NE2 GLN A  60     -45.570  19.116   0.523  1.00 35.57           N  
ATOM    942 HE21 GLN A  60     -45.215  18.306   1.010  1.00 35.57           H  
ATOM    943 HE22 GLN A  60     -46.363  19.657   0.838  1.00 35.57           H  
ATOM    944  OE1 GLN A  60     -45.475  20.524  -1.135  1.00 35.57           O  
ATOM    945  N   SER A  61     -43.077  16.213  -4.848  1.00 34.57           N  
ATOM    946  H   SER A  61     -42.750  15.646  -4.079  1.00 34.57           H  
ATOM    947  CA  SER A  61     -44.062  15.524  -5.701  1.00 34.57           C  
ATOM    948  HA  SER A  61     -43.520  14.799  -6.307  1.00 34.57           H  
ATOM    949  C   SER A  61     -44.963  16.346  -6.642  1.00 34.57           C  
ATOM    950  CB  SER A  61     -45.006  14.748  -4.763  1.00 34.57           C  
ATOM    951  HB2 SER A  61     -44.431  14.024  -4.185  1.00 34.57           H  
ATOM    952  HB3 SER A  61     -45.744  14.207  -5.356  1.00 34.57           H  
ATOM    953  O   SER A  61     -45.807  17.116  -6.187  1.00 34.57           O  
ATOM    954  OG  SER A  61     -45.672  15.629  -3.874  1.00 34.57           O  
ATOM    955  HG  SER A  61     -45.969  16.379  -4.395  1.00 34.57           H  
ATOM    956  N   SER A  62     -44.973  15.979  -7.927  1.00 40.99           N  
ATOM    957  H   SER A  62     -44.152  15.528  -8.304  1.00 40.99           H  
ATOM    958  CA  SER A  62     -46.219  15.768  -8.688  1.00 40.99           C  
ATOM    959  HA  SER A  62     -46.891  15.194  -8.050  1.00 40.99           H  
ATOM    960  C   SER A  62     -45.979  14.935  -9.956  1.00 40.99           C  
ATOM    961  CB  SER A  62     -46.958  17.072  -9.024  1.00 40.99           C  
ATOM    962  HB2 SER A  62     -47.425  17.464  -8.121  1.00 40.99           H  
ATOM    963  HB3 SER A  62     -47.744  16.870  -9.752  1.00 40.99           H  
ATOM    964  O   SER A  62     -44.969  15.062 -10.641  1.00 40.99           O  
ATOM    965  OG  SER A  62     -46.087  18.049  -9.538  1.00 40.99           O  
ATOM    966  HG  SER A  62     -45.426  18.241  -8.869  1.00 40.99           H  
ATOM    967  N   GLN A  63     -46.921  14.029 -10.217  1.00 34.61           N  
ATOM    968  H   GLN A  63     -47.730  14.040  -9.613  1.00 34.61           H  
ATOM    969  CA  GLN A  63     -47.056  13.211 -11.421  1.00 34.61           C  
ATOM    970  HA  GLN A  63     -46.104  12.753 -11.688  1.00 34.61           H  
ATOM    971  C   GLN A  63     -47.586  14.062 -12.590  1.00 34.61           C  
ATOM    972  CB  GLN A  63     -48.132  12.139 -11.133  1.00 34.61           C  
ATOM    973  HB2 GLN A  63     -49.052  12.659 -10.868  1.00 34.61           H  
ATOM    974  HB3 GLN A  63     -48.326  11.587 -12.052  1.00 34.61           H  
ATOM    975  O   GLN A  63     -48.519  14.825 -12.371  1.00 34.61           O  
ATOM    976  CG  GLN A  63     -47.819  11.115 -10.029  1.00 34.61           C  
ATOM    977  HG2 GLN A  63     -47.475  11.625  -9.130  1.00 34.61           H  
ATOM    978  HG3 GLN A  63     -47.021  10.457 -10.374  1.00 34.61           H  
ATOM    979  CD  GLN A  63     -49.046  10.280  -9.648  1.00 34.61           C  
ATOM    980  NE2 GLN A  63     -48.877   9.032  -9.269  1.00 34.61           N  
ATOM    981 HE21 GLN A  63     -49.720   8.541  -9.005  1.00 34.61           H  
ATOM    982 HE22 GLN A  63     -47.956   8.624  -9.212  1.00 34.61           H  
ATOM    983  OE1 GLN A  63     -50.180  10.726  -9.662  1.00 34.61           O  
ATOM    984  N   SER A  64     -47.135  13.824 -13.829  1.00 39.71           N  
ATOM    985  H   SER A  64     -46.209  13.432 -13.923  1.00 39.71           H  
ATOM    986  CA  SER A  64     -48.045  13.614 -14.976  1.00 39.71           C  
ATOM    987  HA  SER A  64     -48.719  12.805 -14.695  1.00 39.71           H  
ATOM    988  C   SER A  64     -47.304  13.189 -16.248  1.00 39.71           C  
ATOM    989  CB  SER A  64     -48.938  14.813 -15.338  1.00 39.71           C  
ATOM    990  HB2 SER A  64     -49.528  15.144 -14.482  1.00 39.71           H  
ATOM    991  HB3 SER A  64     -49.643  14.494 -16.106  1.00 39.71           H  
ATOM    992  O   SER A  64     -46.239  13.700 -16.575  1.00 39.71           O  
ATOM    993  OG  SER A  64     -48.206  15.899 -15.853  1.00 39.71           O  
ATOM    994  HG  SER A  64     -47.397  15.581 -16.261  1.00 39.71           H  
ATOM    995  N   GLN A  65     -47.940  12.263 -16.960  1.00 37.29           N  
ATOM    996  H   GLN A  65     -48.851  12.005 -16.609  1.00 37.29           H  
ATOM    997  CA  GLN A  65     -47.607  11.676 -18.256  1.00 37.29           C  
ATOM    998  HA  GLN A  65     -46.630  11.193 -18.211  1.00 37.29           H  
ATOM    999  C   GLN A  65     -47.628  12.691 -19.418  1.00 37.29           C  
ATOM   1000  CB  GLN A  65     -48.714  10.639 -18.528  1.00 37.29           C  
ATOM   1001  HB2 GLN A  65     -49.663  11.172 -18.595  1.00 37.29           H  
ATOM   1002  HB3 GLN A  65     -48.531  10.171 -19.495  1.00 37.29           H  
ATOM   1003  O   GLN A  65     -48.351  13.681 -19.347  1.00 37.29           O  
ATOM   1004  CG  GLN A  65     -48.844   9.521 -17.475  1.00 37.29           C  
ATOM   1005  HG2 GLN A  65     -47.955   8.892 -17.523  1.00 37.29           H  
ATOM   1006  HG3 GLN A  65     -48.913   9.936 -16.470  1.00 37.29           H  
ATOM   1007  CD  GLN A  65     -50.087   8.662 -17.697  1.00 37.29           C  
ATOM   1008  NE2 GLN A  65     -50.036   7.387 -17.386  1.00 37.29           N  
ATOM   1009 HE21 GLN A  65     -49.195   6.971 -17.013  1.00 37.29           H  
ATOM   1010 HE22 GLN A  65     -50.888   6.868 -17.548  1.00 37.29           H  
ATOM   1011  OE1 GLN A  65     -51.131   9.114 -18.131  1.00 37.29           O  
ATOM   1012  N   GLY A  66     -46.961  12.377 -20.538  1.00 36.86           N  
ATOM   1013  H   GLY A  66     -46.314  11.602 -20.525  1.00 36.86           H  
ATOM   1014  CA  GLY A  66     -47.270  13.010 -21.830  1.00 36.86           C  
ATOM   1015  HA2 GLY A  66     -48.205  12.599 -22.210  1.00 36.86           H  
ATOM   1016  HA3 GLY A  66     -47.432  14.076 -21.668  1.00 36.86           H  
ATOM   1017  C   GLY A  66     -46.192  12.890 -22.913  1.00 36.86           C  
ATOM   1018  O   GLY A  66     -45.205  13.609 -22.901  1.00 36.86           O  
ATOM   1019  N   SER A  67     -46.419  11.991 -23.867  1.00 36.72           N  
ATOM   1020  H   SER A  67     -47.284  11.475 -23.795  1.00 36.72           H  
ATOM   1021  CA  SER A  67     -45.661  11.712 -25.099  1.00 36.72           C  
ATOM   1022  HA  SER A  67     -44.595  11.643 -24.879  1.00 36.72           H  
ATOM   1023  C   SER A  67     -45.895  12.714 -26.246  1.00 36.72           C  
ATOM   1024  CB  SER A  67     -46.191  10.361 -25.600  1.00 36.72           C  
ATOM   1025  HB2 SER A  67     -45.883   9.572 -24.915  1.00 36.72           H  
ATOM   1026  HB3 SER A  67     -45.788  10.143 -26.589  1.00 36.72           H  
ATOM   1027  O   SER A  67     -47.016  13.204 -26.359  1.00 36.72           O  
ATOM   1028  OG  SER A  67     -47.614  10.405 -25.652  1.00 36.72           O  
ATOM   1029  HG  SER A  67     -47.874  11.221 -26.084  1.00 36.72           H  
ATOM   1030  N   SER A  68     -44.912  12.883 -27.154  1.00 40.40           N  
ATOM   1031  H   SER A  68     -43.984  12.667 -26.819  1.00 40.40           H  
ATOM   1032  CA  SER A  68     -44.990  13.078 -28.642  1.00 40.40           C  
ATOM   1033  HA  SER A  68     -44.879  12.099 -29.107  1.00 40.40           H  
ATOM   1034  C   SER A  68     -43.802  13.938 -29.149  1.00 40.40           C  
ATOM   1035  CB  SER A  68     -46.338  13.637 -29.146  1.00 40.40           C  
ATOM   1036  HB2 SER A  68     -46.270  13.871 -30.208  1.00 40.40           H  
ATOM   1037  HB3 SER A  68     -47.104  12.872 -29.020  1.00 40.40           H  
ATOM   1038  O   SER A  68     -43.520  14.981 -28.578  1.00 40.40           O  
ATOM   1039  OG  SER A  68     -46.756  14.802 -28.481  1.00 40.40           O  
ATOM   1040  HG  SER A  68     -46.900  14.557 -27.564  1.00 40.40           H  
ATOM   1041  N   SER A  69     -42.879  13.410 -29.979  1.00 38.02           N  
ATOM   1042  H   SER A  69     -41.972  13.594 -29.574  1.00 38.02           H  
ATOM   1043  CA  SER A  69     -42.775  13.533 -31.465  1.00 38.02           C  
ATOM   1044  HA  SER A  69     -41.775  13.190 -31.733  1.00 38.02           H  
ATOM   1045  C   SER A  69     -42.882  14.986 -31.977  1.00 38.02           C  
ATOM   1046  CB  SER A  69     -43.758  12.597 -32.179  1.00 38.02           C  
ATOM   1047  HB2 SER A  69     -43.708  11.605 -31.729  1.00 38.02           H  
ATOM   1048  HB3 SER A  69     -43.477  12.504 -33.228  1.00 38.02           H  
ATOM   1049  O   SER A  69     -43.813  15.667 -31.585  1.00 38.02           O  
ATOM   1050  OG  SER A  69     -45.081  13.075 -32.107  1.00 38.02           O  
ATOM   1051  HG  SER A  69     -45.068  14.035 -32.126  1.00 38.02           H  
ATOM   1052  N   SER A  70     -42.075  15.558 -32.878  1.00 36.76           N  
ATOM   1053  H   SER A  70     -42.258  16.549 -32.946  1.00 36.76           H  
ATOM   1054  CA  SER A  70     -41.287  15.072 -34.022  1.00 36.76           C  
ATOM   1055  HA  SER A  70     -40.576  14.302 -33.722  1.00 36.76           H  
ATOM   1056  C   SER A  70     -40.548  16.268 -34.673  1.00 36.76           C  
ATOM   1057  CB  SER A  70     -42.259  14.547 -35.099  1.00 36.76           C  
ATOM   1058  HB2 SER A  70     -42.697  13.607 -34.764  1.00 36.76           H  
ATOM   1059  HB3 SER A  70     -41.720  14.346 -36.025  1.00 36.76           H  
ATOM   1060  O   SER A  70     -40.948  17.405 -34.439  1.00 36.76           O  
ATOM   1061  OG  SER A  70     -43.309  15.463 -35.359  1.00 36.76           O  
ATOM   1062  HG  SER A  70     -42.956  16.245 -35.790  1.00 36.76           H  
ATOM   1063  N   SER A  71     -39.623  15.984 -35.615  1.00 38.17           N  
ATOM   1064  H   SER A  71     -39.321  15.020 -35.644  1.00 38.17           H  
ATOM   1065  CA  SER A  71     -39.222  16.801 -36.802  1.00 38.17           C  
ATOM   1066  HA  SER A  71     -38.474  16.216 -37.337  1.00 38.17           H  
ATOM   1067  C   SER A  71     -38.560  18.175 -36.558  1.00 38.17           C  
ATOM   1068  CB  SER A  71     -40.417  16.943 -37.764  1.00 38.17           C  
ATOM   1069  HB2 SER A  71     -40.614  15.977 -38.230  1.00 38.17           H  
ATOM   1070  HB3 SER A  71     -40.167  17.655 -38.550  1.00 38.17           H  
ATOM   1071  O   SER A  71     -39.063  18.974 -35.792  1.00 38.17           O  
ATOM   1072  OG  SER A  71     -41.597  17.371 -37.107  1.00 38.17           O  
ATOM   1073  HG  SER A  71     -41.339  17.962 -36.395  1.00 38.17           H  
ATOM   1074  N   GLY A  72     -37.465  18.603 -37.196  1.00 33.84           N  
ATOM   1075  H   GLY A  72     -37.221  19.527 -36.869  1.00 33.84           H  
ATOM   1076  CA  GLY A  72     -36.788  18.232 -38.445  1.00 33.84           C  
ATOM   1077  HA2 GLY A  72     -35.907  17.630 -38.224  1.00 33.84           H  
ATOM   1078  HA3 GLY A  72     -37.460  17.676 -39.099  1.00 33.84           H  
ATOM   1079  C   GLY A  72     -36.365  19.536 -39.159  1.00 33.84           C  
ATOM   1080  O   GLY A  72     -37.180  20.447 -39.201  1.00 33.84           O  
ATOM   1081  N   SER A  73     -35.119  19.650 -39.658  1.00 35.50           N  
ATOM   1082  H   SER A  73     -34.478  18.899 -39.443  1.00 35.50           H  
ATOM   1083  CA  SER A  73     -34.605  20.680 -40.614  1.00 35.50           C  
ATOM   1084  HA  SER A  73     -34.916  20.439 -41.631  1.00 35.50           H  
ATOM   1085  C   SER A  73     -33.060  20.707 -40.552  1.00 35.50           C  
ATOM   1086  CB  SER A  73     -35.140  22.084 -40.259  1.00 35.50           C  
ATOM   1087  HB2 SER A  73     -36.186  22.159 -40.556  1.00 35.50           H  
ATOM   1088  HB3 SER A  73     -35.064  22.245 -39.184  1.00 35.50           H  
ATOM   1089  O   SER A  73     -32.507  21.220 -39.587  1.00 35.50           O  
ATOM   1090  OG  SER A  73     -34.434  23.108 -40.920  1.00 35.50           O  
ATOM   1091  HG  SER A  73     -33.563  23.189 -40.524  1.00 35.50           H  
ATOM   1092  N   ILE A  74     -32.294  19.982 -41.379  1.00 37.13           N  
ATOM   1093  H   ILE A  74     -31.532  19.594 -40.841  1.00 37.13           H  
ATOM   1094  CA  ILE A  74     -31.822  20.294 -42.754  1.00 37.13           C  
ATOM   1095  HA  ILE A  74     -30.994  19.609 -42.931  1.00 37.13           H  
ATOM   1096  C   ILE A  74     -31.228  21.705 -42.928  1.00 37.13           C  
ATOM   1097  CB  ILE A  74     -32.842  19.987 -43.885  1.00 37.13           C  
ATOM   1098  HB  ILE A  74     -33.665  20.699 -43.819  1.00 37.13           H  
ATOM   1099  O   ILE A  74     -31.986  22.630 -43.180  1.00 37.13           O  
ATOM   1100  CG1 ILE A  74     -33.427  18.563 -43.761  1.00 37.13           C  
ATOM   1101 HG12 ILE A  74     -33.914  18.463 -42.791  1.00 37.13           H  
ATOM   1102 HG13 ILE A  74     -32.620  17.832 -43.808  1.00 37.13           H  
ATOM   1103  CG2 ILE A  74     -32.155  20.149 -45.265  1.00 37.13           C  
ATOM   1104 HG21 ILE A  74     -31.348  19.425 -45.377  1.00 37.13           H  
ATOM   1105 HG22 ILE A  74     -32.878  20.008 -46.069  1.00 37.13           H  
ATOM   1106 HG23 ILE A  74     -31.760  21.157 -45.390  1.00 37.13           H  
ATOM   1107  CD1 ILE A  74     -34.474  18.216 -44.829  1.00 37.13           C  
ATOM   1108 HD11 ILE A  74     -35.231  18.998 -44.877  1.00 37.13           H  
ATOM   1109 HD12 ILE A  74     -34.955  17.274 -44.565  1.00 37.13           H  
ATOM   1110 HD13 ILE A  74     -34.004  18.095 -45.805  1.00 37.13           H  
ATOM   1111  N   ILE A  75     -29.887  21.814 -42.945  1.00 35.82           N  
ATOM   1112  H   ILE A  75     -29.364  21.074 -42.498  1.00 35.82           H  
ATOM   1113  CA  ILE A  75     -29.087  22.627 -43.895  1.00 35.82           C  
ATOM   1114  HA  ILE A  75     -29.604  22.649 -44.854  1.00 35.82           H  
ATOM   1115  C   ILE A  75     -27.703  21.950 -44.070  1.00 35.82           C  
ATOM   1116  CB  ILE A  75     -28.862  24.107 -43.454  1.00 35.82           C  
ATOM   1117  HB  ILE A  75     -28.268  24.111 -42.540  1.00 35.82           H  
ATOM   1118  O   ILE A  75     -26.982  21.817 -43.082  1.00 35.82           O  
ATOM   1119  CG1 ILE A  75     -30.174  24.870 -43.162  1.00 35.82           C  
ATOM   1120 HG12 ILE A  75     -30.852  24.758 -44.008  1.00 35.82           H  
ATOM   1121 HG13 ILE A  75     -30.627  24.428 -42.274  1.00 35.82           H  
ATOM   1122  CG2 ILE A  75     -28.062  24.851 -44.548  1.00 35.82           C  
ATOM   1123 HG21 ILE A  75     -28.644  24.911 -45.468  1.00 35.82           H  
ATOM   1124 HG22 ILE A  75     -27.115  24.355 -44.758  1.00 35.82           H  
ATOM   1125 HG23 ILE A  75     -27.809  25.858 -44.217  1.00 35.82           H  
ATOM   1126  CD1 ILE A  75     -30.048  26.366 -42.857  1.00 35.82           C  
ATOM   1127 HD11 ILE A  75     -31.009  26.742 -42.507  1.00 35.82           H  
ATOM   1128 HD12 ILE A  75     -29.771  26.918 -43.755  1.00 35.82           H  
ATOM   1129 HD13 ILE A  75     -29.301  26.525 -42.080  1.00 35.82           H  
ATOM   1130  N   PRO A  76     -27.297  21.531 -45.285  1.00 33.23           N  
ATOM   1131  CA  PRO A  76     -25.910  21.186 -45.616  1.00 33.23           C  
ATOM   1132  HA  PRO A  76     -25.297  21.068 -44.723  1.00 33.23           H  
ATOM   1133  C   PRO A  76     -25.279  22.240 -46.545  1.00 33.23           C  
ATOM   1134  CB  PRO A  76     -26.049  19.844 -46.339  1.00 33.23           C  
ATOM   1135  HB2 PRO A  76     -26.162  19.048 -45.603  1.00 33.23           H  
ATOM   1136  HB3 PRO A  76     -25.202  19.637 -46.993  1.00 33.23           H  
ATOM   1137  O   PRO A  76     -25.992  22.767 -47.391  1.00 33.23           O  
ATOM   1138  CG  PRO A  76     -27.357  20.001 -47.129  1.00 33.23           C  
ATOM   1139  HG2 PRO A  76     -27.888  19.052 -47.198  1.00 33.23           H  
ATOM   1140  HG3 PRO A  76     -27.144  20.383 -48.127  1.00 33.23           H  
ATOM   1141  CD  PRO A  76     -28.173  21.042 -46.346  1.00 33.23           C  
ATOM   1142  HD2 PRO A  76     -29.054  20.566 -45.916  1.00 33.23           H  
ATOM   1143  HD3 PRO A  76     -28.472  21.860 -47.001  1.00 33.23           H  
ATOM   1144  N   SER A  77     -23.958  22.481 -46.463  1.00 36.36           N  
ATOM   1145  H   SER A  77     -23.491  22.210 -45.609  1.00 36.36           H  
ATOM   1146  CA  SER A  77     -23.077  22.688 -47.639  1.00 36.36           C  
ATOM   1147  HA  SER A  77     -22.974  21.724 -48.138  1.00 36.36           H  
ATOM   1148  C   SER A  77     -21.662  23.206 -47.309  1.00 36.36           C  
ATOM   1149  CB  SER A  77     -23.641  23.674 -48.678  1.00 36.36           C  
ATOM   1150  HB2 SER A  77     -22.930  23.744 -49.501  1.00 36.36           H  
ATOM   1151  HB3 SER A  77     -24.564  23.302 -49.123  1.00 36.36           H  
ATOM   1152  O   SER A  77     -21.525  24.121 -46.503  1.00 36.36           O  
ATOM   1153  OG  SER A  77     -23.854  24.956 -48.121  1.00 36.36           O  
ATOM   1154  HG  SER A  77     -23.220  25.089 -47.412  1.00 36.36           H  
ATOM   1155  N   LEU A  78     -20.700  22.708 -48.106  1.00 33.88           N  
ATOM   1156  H   LEU A  78     -20.983  21.906 -48.652  1.00 33.88           H  
ATOM   1157  CA  LEU A  78     -19.391  23.267 -48.520  1.00 33.88           C  
ATOM   1158  HA  LEU A  78     -19.074  22.630 -49.346  1.00 33.88           H  
ATOM   1159  C   LEU A  78     -18.216  23.162 -47.519  1.00 33.88           C  
ATOM   1160  CB  LEU A  78     -19.592  24.665 -49.143  1.00 33.88           C  
ATOM   1161  HB2 LEU A  78     -20.172  25.285 -48.459  1.00 33.88           H  
ATOM   1162  HB3 LEU A  78     -18.619  25.148 -49.236  1.00 33.88           H  
ATOM   1163  O   LEU A  78     -18.271  23.701 -46.424  1.00 33.88           O  
ATOM   1164  CG  LEU A  78     -20.269  24.605 -50.534  1.00 33.88           C  
ATOM   1165  HG  LEU A  78     -20.678  23.609 -50.704  1.00 33.88           H  
ATOM   1166  CD1 LEU A  78     -21.413  25.604 -50.693  1.00 33.88           C  
ATOM   1167 HD11 LEU A  78     -22.033  25.632 -49.796  1.00 33.88           H  
ATOM   1168 HD12 LEU A  78     -21.013  26.609 -50.828  1.00 33.88           H  
ATOM   1169 HD13 LEU A  78     -22.024  25.340 -51.555  1.00 33.88           H  
ATOM   1170  CD2 LEU A  78     -19.284  24.927 -51.659  1.00 33.88           C  
ATOM   1171 HD21 LEU A  78     -18.813  25.894 -51.483  1.00 33.88           H  
ATOM   1172 HD22 LEU A  78     -19.806  24.955 -52.615  1.00 33.88           H  
ATOM   1173 HD23 LEU A  78     -18.511  24.161 -51.716  1.00 33.88           H  
ATOM   1174  N   LEU A  79     -17.224  22.295 -47.805  1.00 32.56           N  
ATOM   1175  H   LEU A  79     -16.985  21.812 -46.952  1.00 32.56           H  
ATOM   1176  CA  LEU A  79     -15.966  22.590 -48.546  1.00 32.56           C  
ATOM   1177  HA  LEU A  79     -15.372  21.676 -48.551  1.00 32.56           H  
ATOM   1178  C   LEU A  79     -15.125  23.628 -47.773  1.00 32.56           C  
ATOM   1179  CB  LEU A  79     -16.209  23.007 -50.021  1.00 32.56           C  
ATOM   1180  HB2 LEU A  79     -17.230  23.365 -50.153  1.00 32.56           H  
ATOM   1181  HB3 LEU A  79     -15.595  23.884 -50.224  1.00 32.56           H  
ATOM   1182  O   LEU A  79     -15.562  24.752 -47.605  1.00 32.56           O  
ATOM   1183  CG  LEU A  79     -15.886  21.947 -51.092  1.00 32.56           C  
ATOM   1184  HG  LEU A  79     -15.087  21.298 -50.735  1.00 32.56           H  
ATOM   1185  CD1 LEU A  79     -17.117  21.097 -51.417  1.00 32.56           C  
ATOM   1186 HD11 LEU A  79     -17.471  20.612 -50.507  1.00 32.56           H  
ATOM   1187 HD12 LEU A  79     -16.849  20.332 -52.145  1.00 32.56           H  
ATOM   1188 HD13 LEU A  79     -17.909  21.724 -51.828  1.00 32.56           H  
ATOM   1189  CD2 LEU A  79     -15.413  22.610 -52.387  1.00 32.56           C  
ATOM   1190 HD21 LEU A  79     -16.181  23.280 -52.771  1.00 32.56           H  
ATOM   1191 HD22 LEU A  79     -15.183  21.850 -53.134  1.00 32.56           H  
ATOM   1192 HD23 LEU A  79     -14.509  23.188 -52.194  1.00 32.56           H  
ATOM   1193  N   GLU A  80     -13.958  23.313 -47.210  1.00 33.57           N  
ATOM   1194  H   GLU A  80     -13.770  23.904 -46.413  1.00 33.57           H  
ATOM   1195  CA  GLU A  80     -12.718  23.031 -47.939  1.00 33.57           C  
ATOM   1196  HA  GLU A  80     -12.925  22.377 -48.785  1.00 33.57           H  
ATOM   1197  C   GLU A  80     -11.657  22.354 -47.049  1.00 33.57           C  
ATOM   1198  CB  GLU A  80     -12.117  24.358 -48.460  1.00 33.57           C  
ATOM   1199  HB2 GLU A  80     -11.029  24.292 -48.474  1.00 33.57           H  
ATOM   1200  HB3 GLU A  80     -12.394  25.166 -47.783  1.00 33.57           H  
ATOM   1201  O   GLU A  80     -11.582  22.524 -45.835  1.00 33.57           O  
ATOM   1202  CG  GLU A  80     -12.573  24.670 -49.891  1.00 33.57           C  
ATOM   1203  HG2 GLU A  80     -12.169  23.905 -50.554  1.00 33.57           H  
ATOM   1204  HG3 GLU A  80     -13.660  24.601 -49.930  1.00 33.57           H  
ATOM   1205  CD  GLU A  80     -12.180  26.067 -50.394  1.00 33.57           C  
ATOM   1206  OE1 GLU A  80     -12.110  26.214 -51.635  1.00 33.57           O  
ATOM   1207  OE2 GLU A  80     -11.984  26.974 -49.556  1.00 33.57           O  
ATOM   1208  N   THR A  81     -10.812  21.595 -47.736  1.00 33.22           N  
ATOM   1209  H   THR A  81     -10.952  21.612 -48.736  1.00 33.22           H  
ATOM   1210  CA  THR A  81      -9.511  21.032 -47.365  1.00 33.22           C  
ATOM   1211  HA  THR A  81      -9.654  20.103 -46.812  1.00 33.22           H  
ATOM   1212  C   THR A  81      -8.592  21.963 -46.566  1.00 33.22           C  
ATOM   1213  CB  THR A  81      -8.786  20.750 -48.696  1.00 33.22           C  
ATOM   1214  HB  THR A  81      -7.720  20.616 -48.517  1.00 33.22           H  
ATOM   1215  O   THR A  81      -8.318  23.080 -46.994  1.00 33.22           O  
ATOM   1216  CG2 THR A  81      -9.327  19.503 -49.393  1.00 33.22           C  
ATOM   1217 HG21 THR A  81      -8.773  19.340 -50.317  1.00 33.22           H  
ATOM   1218 HG22 THR A  81      -9.201  18.634 -48.747  1.00 33.22           H  
ATOM   1219 HG23 THR A  81     -10.383  19.627 -49.631  1.00 33.22           H  
ATOM   1220  OG1 THR A  81      -8.992  21.822 -49.596  1.00 33.22           O  
ATOM   1221  HG1 THR A  81      -8.749  22.632 -49.142  1.00 33.22           H  
ATOM   1222  N   GLY A  82      -7.984  21.450 -45.493  1.00 31.82           N  
ATOM   1223  H   GLY A  82      -8.315  20.573 -45.117  1.00 31.82           H  
ATOM   1224  CA  GLY A  82      -6.887  22.127 -44.800  1.00 31.82           C  
ATOM   1225  HA2 GLY A  82      -6.151  22.476 -45.525  1.00 31.82           H  
ATOM   1226  HA3 GLY A  82      -7.281  22.999 -44.278  1.00 31.82           H  
ATOM   1227  C   GLY A  82      -6.210  21.224 -43.774  1.00 31.82           C  
ATOM   1228  O   GLY A  82      -6.738  20.990 -42.692  1.00 31.82           O  
ATOM   1229  N   ALA A  83      -5.040  20.697 -44.129  1.00 30.49           N  
ATOM   1230  H   ALA A  83      -4.665  20.955 -45.031  1.00 30.49           H  
ATOM   1231  CA  ALA A  83      -4.161  19.958 -43.236  1.00 30.49           C  
ATOM   1232  HA  ALA A  83      -4.686  19.084 -42.853  1.00 30.49           H  
ATOM   1233  C   ALA A  83      -3.729  20.846 -42.056  1.00 30.49           C  
ATOM   1234  CB  ALA A  83      -2.952  19.500 -44.066  1.00 30.49           C  
ATOM   1235  HB1 ALA A  83      -3.283  18.854 -44.880  1.00 30.49           H  
ATOM   1236  HB2 ALA A  83      -2.427  20.361 -44.479  1.00 30.49           H  
ATOM   1237  HB3 ALA A  83      -2.266  18.941 -43.430  1.00 30.49           H  
ATOM   1238  O   ALA A  83      -2.986  21.805 -42.247  1.00 30.49           O  
ATOM   1239  N   HIS A  84      -4.154  20.513 -40.837  1.00 33.89           N  
ATOM   1240  H   HIS A  84      -4.838  19.777 -40.737  1.00 33.89           H  
ATOM   1241  CA  HIS A  84      -3.639  21.148 -39.626  1.00 33.89           C  
ATOM   1242  HA  HIS A  84      -3.007  21.990 -39.912  1.00 33.89           H  
ATOM   1243  C   HIS A  84      -2.720  20.190 -38.872  1.00 33.89           C  
ATOM   1244  CB  HIS A  84      -4.764  21.768 -38.788  1.00 33.89           C  
ATOM   1245  HB2 HIS A  84      -4.459  21.792 -37.742  1.00 33.89           H  
ATOM   1246  HB3 HIS A  84      -5.670  21.167 -38.862  1.00 33.89           H  
ATOM   1247  O   HIS A  84      -3.148  19.310 -38.127  1.00 33.89           O  
ATOM   1248  CG  HIS A  84      -5.038  23.188 -39.221  1.00 33.89           C  
ATOM   1249  CD2 HIS A  84      -6.053  23.628 -40.028  1.00 33.89           C  
ATOM   1250  HD2 HIS A  84      -6.831  23.018 -40.463  1.00 33.89           H  
ATOM   1251  ND1 HIS A  84      -4.246  24.280 -38.935  1.00 33.89           N  
ATOM   1252  HD1 HIS A  84      -3.419  24.281 -38.354  1.00 33.89           H  
ATOM   1253  CE1 HIS A  84      -4.774  25.351 -39.549  1.00 33.89           C  
ATOM   1254  HE1 HIS A  84      -4.378  26.355 -39.506  1.00 33.89           H  
ATOM   1255  NE2 HIS A  84      -5.879  25.004 -40.222  1.00 33.89           N  
ATOM   1256  N   LEU A  85      -1.420  20.413 -39.084  1.00 32.46           N  
ATOM   1257  H   LEU A  85      -1.198  21.101 -39.790  1.00 32.46           H  
ATOM   1258  CA  LEU A  85      -0.362  20.105 -38.134  1.00 32.46           C  
ATOM   1259  HA  LEU A  85      -0.206  19.028 -38.078  1.00 32.46           H  
ATOM   1260  C   LEU A  85      -0.763  20.626 -36.749  1.00 32.46           C  
ATOM   1261  CB  LEU A  85       0.930  20.816 -38.594  1.00 32.46           C  
ATOM   1262  HB2 LEU A  85       1.515  21.057 -37.706  1.00 32.46           H  
ATOM   1263  HB3 LEU A  85       0.679  21.775 -39.046  1.00 32.46           H  
ATOM   1264  O   LEU A  85      -0.881  21.834 -36.539  1.00 32.46           O  
ATOM   1265  CG  LEU A  85       1.812  19.987 -39.548  1.00 32.46           C  
ATOM   1266  HG  LEU A  85       1.332  19.033 -39.764  1.00 32.46           H  
ATOM   1267  CD1 LEU A  85       2.058  20.713 -40.870  1.00 32.46           C  
ATOM   1268 HD11 LEU A  85       2.566  21.661 -40.690  1.00 32.46           H  
ATOM   1269 HD12 LEU A  85       2.672  20.094 -41.523  1.00 32.46           H  
ATOM   1270 HD13 LEU A  85       1.106  20.905 -41.365  1.00 32.46           H  
ATOM   1271  CD2 LEU A  85       3.169  19.713 -38.894  1.00 32.46           C  
ATOM   1272 HD21 LEU A  85       3.685  20.650 -38.687  1.00 32.46           H  
ATOM   1273 HD22 LEU A  85       3.781  19.106 -39.562  1.00 32.46           H  
ATOM   1274 HD23 LEU A  85       3.024  19.166 -37.962  1.00 32.46           H  
ATOM   1275  N   TYR A  86      -0.928  19.715 -35.795  1.00 30.44           N  
ATOM   1276  H   TYR A  86      -0.908  18.738 -36.052  1.00 30.44           H  
ATOM   1277  CA  TYR A  86      -1.044  20.048 -34.380  1.00 30.44           C  
ATOM   1278  HA  TYR A  86      -1.634  20.961 -34.295  1.00 30.44           H  
ATOM   1279  C   TYR A  86       0.356  20.363 -33.827  1.00 30.44           C  
ATOM   1280  CB  TYR A  86      -1.813  18.938 -33.631  1.00 30.44           C  
ATOM   1281  HB2 TYR A  86      -1.162  18.411 -32.934  1.00 30.44           H  
ATOM   1282  HB3 TYR A  86      -2.156  18.188 -34.343  1.00 30.44           H  
ATOM   1283  O   TYR A  86       0.972  19.571 -33.121  1.00 30.44           O  
ATOM   1284  CG  TYR A  86      -3.028  19.442 -32.875  1.00 30.44           C  
ATOM   1285  CD1 TYR A  86      -2.927  19.806 -31.517  1.00 30.44           C  
ATOM   1286  HD1 TYR A  86      -1.976  19.734 -31.010  1.00 30.44           H  
ATOM   1287  CD2 TYR A  86      -4.269  19.529 -33.536  1.00 30.44           C  
ATOM   1288  HD2 TYR A  86      -4.348  19.256 -34.578  1.00 30.44           H  
ATOM   1289  CE1 TYR A  86      -4.071  20.241 -30.815  1.00 30.44           C  
ATOM   1290  HE1 TYR A  86      -3.998  20.508 -29.771  1.00 30.44           H  
ATOM   1291  CE2 TYR A  86      -5.412  19.960 -32.838  1.00 30.44           C  
ATOM   1292  HE2 TYR A  86      -6.370  20.022 -33.333  1.00 30.44           H  
ATOM   1293  OH  TYR A  86      -6.430  20.714 -30.808  1.00 30.44           O  
ATOM   1294  HH  TYR A  86      -6.255  20.911 -29.885  1.00 30.44           H  
ATOM   1295  CZ  TYR A  86      -5.318  20.311 -31.476  1.00 30.44           C  
ATOM   1296  N   THR A  87       0.891  21.536 -34.167  1.00 30.84           N  
ATOM   1297  H   THR A  87       0.411  22.100 -34.853  1.00 30.84           H  
ATOM   1298  CA  THR A  87       1.968  22.168 -33.394  1.00 30.84           C  
ATOM   1299  HA  THR A  87       2.592  21.400 -32.938  1.00 30.84           H  
ATOM   1300  C   THR A  87       1.318  22.964 -32.270  1.00 30.84           C  
ATOM   1301  CB  THR A  87       2.892  23.040 -34.255  1.00 30.84           C  
ATOM   1302  HB  THR A  87       3.567  23.593 -33.602  1.00 30.84           H  
ATOM   1303  O   THR A  87       1.075  24.165 -32.386  1.00 30.84           O  
ATOM   1304  CG2 THR A  87       3.731  22.195 -35.212  1.00 30.84           C  
ATOM   1305 HG21 THR A  87       4.343  21.492 -34.646  1.00 30.84           H  
ATOM   1306 HG22 THR A  87       4.384  22.848 -35.791  1.00 30.84           H  
ATOM   1307 HG23 THR A  87       3.083  21.644 -35.894  1.00 30.84           H  
ATOM   1308  OG1 THR A  87       2.142  23.953 -35.018  1.00 30.84           O  
ATOM   1309  HG1 THR A  87       1.629  24.473 -34.395  1.00 30.84           H  
ATOM   1310  N   GLY A  88       0.977  22.272 -31.183  1.00 31.46           N  
ATOM   1311  H   GLY A  88       1.144  21.276 -31.180  1.00 31.46           H  
ATOM   1312  CA  GLY A  88       0.565  22.912 -29.942  1.00 31.46           C  
ATOM   1313  HA2 GLY A  88       0.152  22.167 -29.262  1.00 31.46           H  
ATOM   1314  HA3 GLY A  88      -0.198  23.665 -30.140  1.00 31.46           H  
ATOM   1315  C   GLY A  88       1.771  23.564 -29.273  1.00 31.46           C  
ATOM   1316  O   GLY A  88       2.478  22.916 -28.506  1.00 31.46           O  
ATOM   1317  N   ASN A  89       1.998  24.847 -29.563  1.00 30.85           N  
ATOM   1318  H   ASN A  89       1.439  25.261 -30.295  1.00 30.85           H  
ATOM   1319  CA  ASN A  89       2.839  25.728 -28.756  1.00 30.85           C  
ATOM   1320  HA  ASN A  89       3.830  25.290 -28.642  1.00 30.85           H  
ATOM   1321  C   ASN A  89       2.220  25.857 -27.354  1.00 30.85           C  
ATOM   1322  CB  ASN A  89       2.961  27.109 -29.446  1.00 30.85           C  
ATOM   1323  HB2 ASN A  89       2.017  27.370 -29.925  1.00 30.85           H  
ATOM   1324  HB3 ASN A  89       3.164  27.867 -28.690  1.00 30.85           H  
ATOM   1325  O   ASN A  89       1.452  26.779 -27.086  1.00 30.85           O  
ATOM   1326  CG  ASN A  89       4.095  27.218 -30.448  1.00 30.85           C  
ATOM   1327  ND2 ASN A  89       4.027  28.170 -31.349  1.00 30.85           N  
ATOM   1328 HD21 ASN A  89       3.232  28.791 -31.388  1.00 30.85           H  
ATOM   1329 HD22 ASN A  89       4.802  28.222 -31.994  1.00 30.85           H  
ATOM   1330  OD1 ASN A  89       5.071  26.492 -30.415  1.00 30.85           O  
ATOM   1331  N   TYR A  90       2.558  24.942 -26.445  1.00 35.96           N  
ATOM   1332  H   TYR A  90       3.085  24.136 -26.750  1.00 35.96           H  
ATOM   1333  CA  TYR A  90       2.394  25.183 -25.015  1.00 35.96           C  
ATOM   1334  HA  TYR A  90       1.470  25.737 -24.847  1.00 35.96           H  
ATOM   1335  C   TYR A  90       3.541  26.082 -24.556  1.00 35.96           C  
ATOM   1336  CB  TYR A  90       2.272  23.872 -24.225  1.00 35.96           C  
ATOM   1337  HB2 TYR A  90       2.678  24.024 -23.225  1.00 35.96           H  
ATOM   1338  HB3 TYR A  90       2.863  23.090 -24.702  1.00 35.96           H  
ATOM   1339  O   TYR A  90       4.604  25.617 -24.146  1.00 35.96           O  
ATOM   1340  CG  TYR A  90       0.833  23.422 -24.068  1.00 35.96           C  
ATOM   1341  CD1 TYR A  90       0.056  23.929 -23.006  1.00 35.96           C  
ATOM   1342  HD1 TYR A  90       0.489  24.628 -22.306  1.00 35.96           H  
ATOM   1343  CD2 TYR A  90       0.259  22.530 -24.995  1.00 35.96           C  
ATOM   1344  HD2 TYR A  90       0.846  22.158 -25.821  1.00 35.96           H  
ATOM   1345  CE1 TYR A  90      -1.290  23.538 -22.861  1.00 35.96           C  
ATOM   1346  HE1 TYR A  90      -1.883  23.932 -22.048  1.00 35.96           H  
ATOM   1347  CE2 TYR A  90      -1.085  22.135 -24.850  1.00 35.96           C  
ATOM   1348  HE2 TYR A  90      -1.538  21.451 -25.552  1.00 35.96           H  
ATOM   1349  OH  TYR A  90      -3.157  22.250 -23.656  1.00 35.96           O  
ATOM   1350  HH  TYR A  90      -3.591  22.669 -22.909  1.00 35.96           H  
ATOM   1351  CZ  TYR A  90      -1.861  22.636 -23.784  1.00 35.96           C  
ATOM   1352  N   ALA A  91       3.317  27.391 -24.673  1.00 32.94           N  
ATOM   1353  H   ALA A  91       2.446  27.685 -25.093  1.00 32.94           H  
ATOM   1354  CA  ALA A  91       4.101  28.387 -23.966  1.00 32.94           C  
ATOM   1355  HA  ALA A  91       5.138  28.315 -24.295  1.00 32.94           H  
ATOM   1356  C   ALA A  91       4.027  28.083 -22.464  1.00 32.94           C  
ATOM   1357  CB  ALA A  91       3.569  29.783 -24.310  1.00 32.94           C  
ATOM   1358  HB1 ALA A  91       2.529  29.873 -23.996  1.00 32.94           H  
ATOM   1359  HB2 ALA A  91       3.638  29.954 -25.384  1.00 32.94           H  
ATOM   1360  HB3 ALA A  91       4.159  30.539 -23.791  1.00 32.94           H  
ATOM   1361  O   ALA A  91       2.943  27.923 -21.899  1.00 32.94           O  
ATOM   1362  N   GLY A  92       5.198  27.947 -21.845  1.00 29.19           N  
ATOM   1363  H   GLY A  92       6.040  28.062 -22.390  1.00 29.19           H  
ATOM   1364  CA  GLY A  92       5.343  27.652 -20.430  1.00 29.19           C  
ATOM   1365  HA2 GLY A  92       4.925  26.666 -20.224  1.00 29.19           H  
ATOM   1366  HA3 GLY A  92       6.400  27.642 -20.164  1.00 29.19           H  
ATOM   1367  C   GLY A  92       4.643  28.695 -19.568  1.00 29.19           C  
ATOM   1368  O   GLY A  92       5.078  29.840 -19.484  1.00 29.19           O  
ATOM   1369  N   ALA A  93       3.590  28.271 -18.874  1.00 30.45           N  
ATOM   1370  H   ALA A  93       3.217  27.353 -19.069  1.00 30.45           H  
ATOM   1371  CA  ALA A  93       3.209  28.904 -17.627  1.00 30.45           C  
ATOM   1372  HA  ALA A  93       3.300  29.986 -17.722  1.00 30.45           H  
ATOM   1373  C   ALA A  93       4.195  28.409 -16.563  1.00 30.45           C  
ATOM   1374  CB  ALA A  93       1.745  28.584 -17.310  1.00 30.45           C  
ATOM   1375  HB1 ALA A  93       1.104  28.959 -18.108  1.00 30.45           H  
ATOM   1376  HB2 ALA A  93       1.462  29.062 -16.373  1.00 30.45           H  
ATOM   1377  HB3 ALA A  93       1.607  27.507 -17.213  1.00 30.45           H  
ATOM   1378  O   ALA A  93       4.176  27.242 -16.167  1.00 30.45           O  
ATOM   1379  N   ALA A  94       5.108  29.292 -16.162  1.00 31.58           N  
ATOM   1380  H   ALA A  94       5.103  30.206 -16.590  1.00 31.58           H  
ATOM   1381  CA  ALA A  94       6.000  29.081 -15.037  1.00 31.58           C  
ATOM   1382  HA  ALA A  94       6.635  28.218 -15.238  1.00 31.58           H  
ATOM   1383  C   ALA A  94       5.164  28.806 -13.775  1.00 31.58           C  
ATOM   1384  CB  ALA A  94       6.885  30.329 -14.898  1.00 31.58           C  
ATOM   1385  HB1 ALA A  94       7.569  30.199 -14.060  1.00 31.58           H  
ATOM   1386  HB2 ALA A  94       6.269  31.209 -14.715  1.00 31.58           H  
ATOM   1387  HB3 ALA A  94       7.465  30.478 -15.808  1.00 31.58           H  
ATOM   1388  O   ALA A  94       4.523  29.703 -13.232  1.00 31.58           O  
ATOM   1389  N   PHE A  95       5.156  27.555 -13.314  1.00 38.34           N  
ATOM   1390  H   PHE A  95       5.602  26.836 -13.865  1.00 38.34           H  
ATOM   1391  CA  PHE A  95       4.575  27.178 -12.029  1.00 38.34           C  
ATOM   1392  HA  PHE A  95       3.624  27.696 -11.900  1.00 38.34           H  
ATOM   1393  C   PHE A  95       5.509  27.645 -10.904  1.00 38.34           C  
ATOM   1394  CB  PHE A  95       4.293  25.664 -11.993  1.00 38.34           C  
ATOM   1395  HB2 PHE A  95       4.530  25.279 -11.001  1.00 38.34           H  
ATOM   1396  HB3 PHE A  95       4.946  25.142 -12.692  1.00 38.34           H  
ATOM   1397  O   PHE A  95       6.408  26.927 -10.469  1.00 38.34           O  
ATOM   1398  CG  PHE A  95       2.848  25.296 -12.275  1.00 38.34           C  
ATOM   1399  CD1 PHE A  95       1.946  25.148 -11.204  1.00 38.34           C  
ATOM   1400  HD1 PHE A  95       2.279  25.300 -10.188  1.00 38.34           H  
ATOM   1401  CD2 PHE A  95       2.402  25.094 -13.595  1.00 38.34           C  
ATOM   1402  HD2 PHE A  95       3.085  25.218 -14.423  1.00 38.34           H  
ATOM   1403  CE1 PHE A  95       0.609  24.788 -11.447  1.00 38.34           C  
ATOM   1404  HE1 PHE A  95      -0.079  24.667 -10.624  1.00 38.34           H  
ATOM   1405  CE2 PHE A  95       1.064  24.730 -13.838  1.00 38.34           C  
ATOM   1406  HE2 PHE A  95       0.724  24.571 -14.850  1.00 38.34           H  
ATOM   1407  CZ  PHE A  95       0.169  24.575 -12.765  1.00 38.34           C  
ATOM   1408  HZ  PHE A  95      -0.857  24.293 -12.952  1.00 38.34           H  
ATOM   1409  N   SER A  96       5.310  28.871 -10.418  1.00 31.44           N  
ATOM   1410  H   SER A  96       4.641  29.473 -10.877  1.00 31.44           H  
ATOM   1411  CA  SER A  96       5.924  29.341  -9.176  1.00 31.44           C  
ATOM   1412  HA  SER A  96       6.948  28.968  -9.126  1.00 31.44           H  
ATOM   1413  C   SER A  96       5.152  28.773  -7.976  1.00 31.44           C  
ATOM   1414  CB  SER A  96       6.009  30.874  -9.153  1.00 31.44           C  
ATOM   1415  HB2 SER A  96       6.547  31.187  -8.259  1.00 31.44           H  
ATOM   1416  HB3 SER A  96       6.557  31.221 -10.029  1.00 31.44           H  
ATOM   1417  O   SER A  96       4.232  29.403  -7.462  1.00 31.44           O  
ATOM   1418  OG  SER A  96       4.725  31.458  -9.143  1.00 31.44           O  
ATOM   1419  HG  SER A  96       4.213  31.017  -8.461  1.00 31.44           H  
ATOM   1420  N   GLY A  97       5.498  27.555  -7.551  1.00 38.03           N  
ATOM   1421  H   GLY A  97       6.145  27.035  -8.126  1.00 38.03           H  
ATOM   1422  CA  GLY A  97       4.912  26.887  -6.375  1.00 38.03           C  
ATOM   1423  HA2 GLY A  97       4.176  27.537  -5.901  1.00 38.03           H  
ATOM   1424  HA3 GLY A  97       4.393  25.989  -6.709  1.00 38.03           H  
ATOM   1425  C   GLY A  97       5.923  26.471  -5.296  1.00 38.03           C  
ATOM   1426  O   GLY A  97       5.561  25.759  -4.362  1.00 38.03           O  
ATOM   1427  N   SER A  98       7.192  26.882  -5.400  1.00 47.07           N  
ATOM   1428  H   SER A  98       7.437  27.526  -6.138  1.00 47.07           H  
ATOM   1429  CA  SER A  98       8.297  26.271  -4.638  1.00 47.07           C  
ATOM   1430  HA  SER A  98       8.209  25.191  -4.750  1.00 47.07           H  
ATOM   1431  C   SER A  98       8.303  26.536  -3.124  1.00 47.07           C  
ATOM   1432  CB  SER A  98       9.651  26.666  -5.238  1.00 47.07           C  
ATOM   1433  HB2 SER A  98       9.675  26.398  -6.294  1.00 47.07           H  
ATOM   1434  HB3 SER A  98      10.441  26.119  -4.722  1.00 47.07           H  
ATOM   1435  O   SER A  98       8.954  25.793  -2.396  1.00 47.07           O  
ATOM   1436  OG  SER A  98       9.875  28.055  -5.093  1.00 47.07           O  
ATOM   1437  HG  SER A  98      10.798  28.234  -5.285  1.00 47.07           H  
ATOM   1438  N   GLN A  99       7.575  27.533  -2.606  1.00 39.91           N  
ATOM   1439  H   GLN A  99       7.067  28.139  -3.235  1.00 39.91           H  
ATOM   1440  CA  GLN A  99       7.638  27.863  -1.170  1.00 39.91           C  
ATOM   1441  HA  GLN A  99       8.639  27.633  -0.806  1.00 39.91           H  
ATOM   1442  C   GLN A  99       6.697  27.045  -0.275  1.00 39.91           C  
ATOM   1443  CB  GLN A  99       7.419  29.362  -0.948  1.00 39.91           C  
ATOM   1444  HB2 GLN A  99       7.341  29.523   0.127  1.00 39.91           H  
ATOM   1445  HB3 GLN A  99       6.488  29.685  -1.414  1.00 39.91           H  
ATOM   1446  O   GLN A  99       6.974  26.870   0.909  1.00 39.91           O  
ATOM   1447  CG  GLN A  99       8.594  30.196  -1.482  1.00 39.91           C  
ATOM   1448  HG2 GLN A  99       8.526  30.276  -2.566  1.00 39.91           H  
ATOM   1449  HG3 GLN A  99       9.532  29.698  -1.235  1.00 39.91           H  
ATOM   1450  CD  GLN A  99       8.647  31.597  -0.877  1.00 39.91           C  
ATOM   1451  NE2 GLN A  99       9.648  32.381  -1.207  1.00 39.91           N  
ATOM   1452 HE21 GLN A  99      10.381  32.062  -1.824  1.00 39.91           H  
ATOM   1453 HE22 GLN A  99       9.653  33.292  -0.769  1.00 39.91           H  
ATOM   1454  OE1 GLN A  99       7.810  32.014  -0.094  1.00 39.91           O  
ATOM   1455  N   LEU A 100       5.594  26.513  -0.810  1.00 45.19           N  
ATOM   1456  H   LEU A 100       5.405  26.673  -1.789  1.00 45.19           H  
ATOM   1457  CA  LEU A 100       4.746  25.569  -0.065  1.00 45.19           C  
ATOM   1458  HA  LEU A 100       4.782  25.809   0.998  1.00 45.19           H  
ATOM   1459  C   LEU A 100       5.283  24.132  -0.182  1.00 45.19           C  
ATOM   1460  CB  LEU A 100       3.289  25.713  -0.544  1.00 45.19           C  
ATOM   1461  HB2 LEU A 100       3.282  25.713  -1.634  1.00 45.19           H  
ATOM   1462  HB3 LEU A 100       2.713  24.849  -0.212  1.00 45.19           H  
ATOM   1463  O   LEU A 100       5.016  23.307   0.692  1.00 45.19           O  
ATOM   1464  CG  LEU A 100       2.605  26.993  -0.019  1.00 45.19           C  
ATOM   1465  HG  LEU A 100       3.291  27.836  -0.101  1.00 45.19           H  
ATOM   1466  CD1 LEU A 100       1.365  27.314  -0.851  1.00 45.19           C  
ATOM   1467 HD11 LEU A 100       0.649  26.494  -0.792  1.00 45.19           H  
ATOM   1468 HD12 LEU A 100       0.895  28.225  -0.480  1.00 45.19           H  
ATOM   1469 HD13 LEU A 100       1.647  27.469  -1.893  1.00 45.19           H  
ATOM   1470  CD2 LEU A 100       2.171  26.844   1.443  1.00 45.19           C  
ATOM   1471 HD21 LEU A 100       1.468  26.017   1.543  1.00 45.19           H  
ATOM   1472 HD22 LEU A 100       3.038  26.656   2.077  1.00 45.19           H  
ATOM   1473 HD23 LEU A 100       1.686  27.761   1.775  1.00 45.19           H  
ATOM   1474  N   ALA A 101       6.060  23.869  -1.240  1.00 40.63           N  
ATOM   1475  H   ALA A 101       6.207  24.629  -1.888  1.00 40.63           H  
ATOM   1476  CA  ALA A 101       6.731  22.618  -1.594  1.00 40.63           C  
ATOM   1477  HA  ALA A 101       5.996  21.827  -1.746  1.00 40.63           H  
ATOM   1478  C   ALA A 101       7.787  22.186  -0.542  1.00 40.63           C  
ATOM   1479  CB  ALA A 101       7.304  22.806  -2.999  1.00 40.63           C  
ATOM   1480  HB1 ALA A 101       6.529  23.161  -3.677  1.00 40.63           H  
ATOM   1481  HB2 ALA A 101       7.691  21.867  -3.393  1.00 40.63           H  
ATOM   1482  HB3 ALA A 101       8.130  23.517  -2.977  1.00 40.63           H  
ATOM   1483  O   ALA A 101       7.706  21.118   0.064  1.00 40.63           O  
ATOM   1484  N   SER A 102       8.701  23.085  -0.172  1.00 49.45           N  
ATOM   1485  H   SER A 102       8.765  23.975  -0.644  1.00 49.45           H  
ATOM   1486  CA  SER A 102       9.698  22.739   0.849  1.00 49.45           C  
ATOM   1487  HA  SER A 102      10.209  21.834   0.522  1.00 49.45           H  
ATOM   1488  C   SER A 102       9.042  22.406   2.196  1.00 49.45           C  
ATOM   1489  CB  SER A 102      10.765  23.828   0.965  1.00 49.45           C  
ATOM   1490  HB2 SER A 102      11.671  23.387   1.379  1.00 49.45           H  
ATOM   1491  HB3 SER A 102      10.995  24.226  -0.023  1.00 49.45           H  
ATOM   1492  O   SER A 102       9.363  21.385   2.785  1.00 49.45           O  
ATOM   1493  OG  SER A 102      10.345  24.866   1.820  1.00 49.45           O  
ATOM   1494  HG  SER A 102      10.658  24.588   2.683  1.00 49.45           H  
ATOM   1495  N   LYS A 103       8.006  23.155   2.614  1.00 64.15           N  
ATOM   1496  H   LYS A 103       7.829  23.998   2.087  1.00 64.15           H  
ATOM   1497  CA  LYS A 103       7.365  22.992   3.931  1.00 64.15           C  
ATOM   1498  HA  LYS A 103       8.120  23.177   4.695  1.00 64.15           H  
ATOM   1499  C   LYS A 103       6.826  21.599   4.235  1.00 64.15           C  
ATOM   1500  CB  LYS A 103       6.232  24.002   4.132  1.00 64.15           C  
ATOM   1501  HB2 LYS A 103       5.568  23.999   3.268  1.00 64.15           H  
ATOM   1502  HB3 LYS A 103       5.657  23.701   5.008  1.00 64.15           H  
ATOM   1503  O   LYS A 103       6.885  21.203   5.387  1.00 64.15           O  
ATOM   1504  CG  LYS A 103       6.776  25.410   4.379  1.00 64.15           C  
ATOM   1505  HG2 LYS A 103       7.529  25.376   5.167  1.00 64.15           H  
ATOM   1506  HG3 LYS A 103       7.230  25.796   3.466  1.00 64.15           H  
ATOM   1507  CD  LYS A 103       5.631  26.322   4.822  1.00 64.15           C  
ATOM   1508  HD2 LYS A 103       5.187  25.914   5.730  1.00 64.15           H  
ATOM   1509  HD3 LYS A 103       4.876  26.362   4.037  1.00 64.15           H  
ATOM   1510  CE  LYS A 103       6.175  27.722   5.097  1.00 64.15           C  
ATOM   1511  HE2 LYS A 103       6.563  28.134   4.166  1.00 64.15           H  
ATOM   1512  HE3 LYS A 103       7.007  27.634   5.796  1.00 64.15           H  
ATOM   1513  NZ  LYS A 103       5.120  28.594   5.665  1.00 64.15           N  
ATOM   1514  HZ1 LYS A 103       4.774  28.192   6.525  1.00 64.15           H  
ATOM   1515  HZ2 LYS A 103       5.491  29.513   5.863  1.00 64.15           H  
ATOM   1516  HZ3 LYS A 103       4.349  28.678   5.018  1.00 64.15           H  
ATOM   1517  N   PHE A 104       6.309  20.851   3.256  1.00 63.97           N  
ATOM   1518  H   PHE A 104       6.424  21.166   2.303  1.00 63.97           H  
ATOM   1519  CA  PHE A 104       5.831  19.491   3.535  1.00 63.97           C  
ATOM   1520  HA  PHE A 104       5.129  19.531   4.368  1.00 63.97           H  
ATOM   1521  C   PHE A 104       7.016  18.646   3.979  1.00 63.97           C  
ATOM   1522  CB  PHE A 104       5.114  18.905   2.318  1.00 63.97           C  
ATOM   1523  HB2 PHE A 104       4.320  19.609   2.066  1.00 63.97           H  
ATOM   1524  HB3 PHE A 104       5.842  18.838   1.510  1.00 63.97           H  
ATOM   1525  O   PHE A 104       7.012  18.180   5.110  1.00 63.97           O  
ATOM   1526  CG  PHE A 104       4.450  17.549   2.411  1.00 63.97           C  
ATOM   1527  CD1 PHE A 104       5.129  16.398   1.964  1.00 63.97           C  
ATOM   1528  HD1 PHE A 104       6.149  16.466   1.615  1.00 63.97           H  
ATOM   1529  CD2 PHE A 104       3.102  17.455   2.811  1.00 63.97           C  
ATOM   1530  HD2 PHE A 104       2.557  18.344   3.092  1.00 63.97           H  
ATOM   1531  CE1 PHE A 104       4.476  15.149   1.980  1.00 63.97           C  
ATOM   1532  HE1 PHE A 104       5.014  14.258   1.690  1.00 63.97           H  
ATOM   1533  CE2 PHE A 104       2.441  16.213   2.790  1.00 63.97           C  
ATOM   1534  HE2 PHE A 104       1.396  16.153   3.057  1.00 63.97           H  
ATOM   1535  CZ  PHE A 104       3.131  15.057   2.385  1.00 63.97           C  
ATOM   1536  HZ  PHE A 104       2.623  14.104   2.366  1.00 63.97           H  
ATOM   1537  N   PHE A 105       8.053  18.525   3.142  1.00 69.41           N  
ATOM   1538  H   PHE A 105       8.032  19.028   2.266  1.00 69.41           H  
ATOM   1539  CA  PHE A 105       9.261  17.756   3.451  1.00 69.41           C  
ATOM   1540  HA  PHE A 105       8.968  16.755   3.767  1.00 69.41           H  
ATOM   1541  C   PHE A 105      10.089  18.343   4.603  1.00 69.41           C  
ATOM   1542  CB  PHE A 105      10.101  17.590   2.182  1.00 69.41           C  
ATOM   1543  HB2 PHE A 105      11.078  17.197   2.462  1.00 69.41           H  
ATOM   1544  HB3 PHE A 105      10.263  18.566   1.726  1.00 69.41           H  
ATOM   1545  O   PHE A 105      10.674  17.575   5.362  1.00 69.41           O  
ATOM   1546  CG  PHE A 105       9.492  16.638   1.169  1.00 69.41           C  
ATOM   1547  CD1 PHE A 105       9.542  15.247   1.389  1.00 69.41           C  
ATOM   1548  HD1 PHE A 105      10.012  14.868   2.284  1.00 69.41           H  
ATOM   1549  CD2 PHE A 105       8.915  17.126  -0.015  1.00 69.41           C  
ATOM   1550  HD2 PHE A 105       8.881  18.186  -0.218  1.00 69.41           H  
ATOM   1551  CE1 PHE A 105       9.023  14.354   0.431  1.00 69.41           C  
ATOM   1552  HE1 PHE A 105       9.100  13.286   0.568  1.00 69.41           H  
ATOM   1553  CE2 PHE A 105       8.392  16.224  -0.957  1.00 69.41           C  
ATOM   1554  HE2 PHE A 105       7.978  16.592  -1.884  1.00 69.41           H  
ATOM   1555  CZ  PHE A 105       8.425  14.844  -0.735  1.00 69.41           C  
ATOM   1556  HZ  PHE A 105       8.030  14.165  -1.477  1.00 69.41           H  
ATOM   1557  N   ASP A 106      10.085  19.660   4.788  1.00 68.73           N  
ATOM   1558  H   ASP A 106       9.683  20.245   4.069  1.00 68.73           H  
ATOM   1559  CA  ASP A 106      10.728  20.333   5.919  1.00 68.73           C  
ATOM   1560  HA  ASP A 106      11.756  19.980   6.001  1.00 68.73           H  
ATOM   1561  C   ASP A 106      10.005  19.980   7.232  1.00 68.73           C  
ATOM   1562  CB  ASP A 106      10.766  21.861   5.711  1.00 68.73           C  
ATOM   1563  HB2 ASP A 106       9.741  22.223   5.624  1.00 68.73           H  
ATOM   1564  HB3 ASP A 106      11.191  22.312   6.607  1.00 68.73           H  
ATOM   1565  O   ASP A 106      10.655  19.644   8.219  1.00 68.73           O  
ATOM   1566  CG  ASP A 106      11.589  22.354   4.507  1.00 68.73           C  
ATOM   1567  OD1 ASP A 106      12.525  21.640   4.084  1.00 68.73           O  
ATOM   1568  OD2 ASP A 106      11.277  23.471   4.014  1.00 68.73           O  
ATOM   1569  N   GLU A 107       8.664  19.938   7.236  1.00 65.43           N  
ATOM   1570  H   GLU A 107       8.163  20.246   6.416  1.00 65.43           H  
ATOM   1571  CA  GLU A 107       7.873  19.409   8.360  1.00 65.43           C  
ATOM   1572  HA  GLU A 107       8.163  19.924   9.276  1.00 65.43           H  
ATOM   1573  C   GLU A 107       8.129  17.909   8.591  1.00 65.43           C  
ATOM   1574  CB  GLU A 107       6.365  19.626   8.129  1.00 65.43           C  
ATOM   1575  HB2 GLU A 107       5.818  18.981   8.816  1.00 65.43           H  
ATOM   1576  HB3 GLU A 107       6.112  19.306   7.118  1.00 65.43           H  
ATOM   1577  O   GLU A 107       8.023  17.441   9.724  1.00 65.43           O  
ATOM   1578  CG  GLU A 107       5.860  21.060   8.353  1.00 65.43           C  
ATOM   1579  HG2 GLU A 107       6.510  21.767   7.837  1.00 65.43           H  
ATOM   1580  HG3 GLU A 107       5.919  21.283   9.419  1.00 65.43           H  
ATOM   1581  CD  GLU A 107       4.406  21.245   7.872  1.00 65.43           C  
ATOM   1582  OE1 GLU A 107       3.974  22.420   7.800  1.00 65.43           O  
ATOM   1583  OE2 GLU A 107       3.722  20.223   7.569  1.00 65.43           O  
ATOM   1584  N   PHE A 108       8.492  17.142   7.552  1.00 57.07           N  
ATOM   1585  H   PHE A 108       8.536  17.580   6.644  1.00 57.07           H  
ATOM   1586  CA  PHE A 108       8.907  15.737   7.693  1.00 57.07           C  
ATOM   1587  HA  PHE A 108       8.258  15.254   8.423  1.00 57.07           H  
ATOM   1588  C   PHE A 108      10.334  15.563   8.220  1.00 57.07           C  
ATOM   1589  CB  PHE A 108       8.781  14.980   6.363  1.00 57.07           C  
ATOM   1590  HB2 PHE A 108       9.216  15.566   5.554  1.00 57.07           H  
ATOM   1591  HB3 PHE A 108       9.366  14.063   6.429  1.00 57.07           H  
ATOM   1592  O   PHE A 108      10.634  14.521   8.798  1.00 57.07           O  
ATOM   1593  CG  PHE A 108       7.373  14.579   6.012  1.00 57.07           C  
ATOM   1594  CD1 PHE A 108       6.797  13.432   6.567  1.00 57.07           C  
ATOM   1595  HD1 PHE A 108       7.358  12.851   7.284  1.00 57.07           H  
ATOM   1596  CD2 PHE A 108       6.640  15.305   5.080  1.00 57.07           C  
ATOM   1597  HD2 PHE A 108       7.124  16.078   4.502  1.00 57.07           H  
ATOM   1598  CE1 PHE A 108       5.560  12.967   6.075  1.00 57.07           C  
ATOM   1599  HE1 PHE A 108       5.214  11.974   6.321  1.00 57.07           H  
ATOM   1600  CE2 PHE A 108       5.298  15.015   4.857  1.00 57.07           C  
ATOM   1601  HE2 PHE A 108       4.704  15.722   4.296  1.00 57.07           H  
ATOM   1602  CZ  PHE A 108       4.771  13.789   5.265  1.00 57.07           C  
ATOM   1603  HZ  PHE A 108       3.795  13.466   4.935  1.00 57.07           H  
ATOM   1604  N   GLY A 109      11.223  16.538   8.026  1.00 48.82           N  
ATOM   1605  H   GLY A 109      10.925  17.363   7.525  1.00 48.82           H  
ATOM   1606  CA  GLY A 109      12.637  16.431   8.395  1.00 48.82           C  
ATOM   1607  HA2 GLY A 109      13.179  17.248   7.919  1.00 48.82           H  
ATOM   1608  HA3 GLY A 109      13.036  15.486   8.024  1.00 48.82           H  
ATOM   1609  C   GLY A 109      12.914  16.506   9.901  1.00 48.82           C  
ATOM   1610  O   GLY A 109      14.034  16.229  10.324  1.00 48.82           O  
ATOM   1611  N   GLY A 110      11.913  16.873  10.710  1.00 40.86           N  
ATOM   1612  H   GLY A 110      11.024  17.084  10.280  1.00 40.86           H  
ATOM   1613  CA  GLY A 110      12.079  17.177  12.134  1.00 40.86           C  
ATOM   1614  HA2 GLY A 110      13.048  17.651  12.286  1.00 40.86           H  
ATOM   1615  HA3 GLY A 110      11.310  17.896  12.418  1.00 40.86           H  
ATOM   1616  C   GLY A 110      11.981  15.997  13.108  1.00 40.86           C  
ATOM   1617  O   GLY A 110      12.318  16.173  14.277  1.00 40.86           O  
ATOM   1618  N   THR A 111      11.533  14.806  12.693  1.00 38.59           N  
ATOM   1619  H   THR A 111      11.239  14.693  11.734  1.00 38.59           H  
ATOM   1620  CA  THR A 111      11.302  13.689  13.628  1.00 38.59           C  
ATOM   1621  HA  THR A 111      11.900  13.861  14.522  1.00 38.59           H  
ATOM   1622  C   THR A 111      11.771  12.333  13.074  1.00 38.59           C  
ATOM   1623  CB  THR A 111       9.836  13.654  14.114  1.00 38.59           C  
ATOM   1624  HB  THR A 111       9.670  12.729  14.665  1.00 38.59           H  
ATOM   1625  O   THR A 111      11.225  11.790  12.122  1.00 38.59           O  
ATOM   1626  CG2 THR A 111       9.492  14.830  15.035  1.00 38.59           C  
ATOM   1627 HG21 THR A 111       8.493  14.693  15.449  1.00 38.59           H  
ATOM   1628 HG22 THR A 111       9.525  15.769  14.483  1.00 38.59           H  
ATOM   1629 HG23 THR A 111      10.208  14.875  15.856  1.00 38.59           H  
ATOM   1630  OG1 THR A 111       8.922  13.729  13.047  1.00 38.59           O  
ATOM   1631  HG1 THR A 111       8.096  14.084  13.384  1.00 38.59           H  
ATOM   1632  N   SER A 112      12.786  11.765  13.738  1.00 40.02           N  
ATOM   1633  H   SER A 112      13.177  12.314  14.490  1.00 40.02           H  
ATOM   1634  CA  SER A 112      13.184  10.344  13.712  1.00 40.02           C  
ATOM   1635  HA  SER A 112      13.949  10.232  14.480  1.00 40.02           H  
ATOM   1636  C   SER A 112      13.816   9.792  12.419  1.00 40.02           C  
ATOM   1637  CB  SER A 112      12.013   9.468  14.182  1.00 40.02           C  
ATOM   1638  HB2 SER A 112      12.370   8.455  14.367  1.00 40.02           H  
ATOM   1639  HB3 SER A 112      11.254   9.433  13.400  1.00 40.02           H  
ATOM   1640  O   SER A 112      13.202   9.030  11.675  1.00 40.02           O  
ATOM   1641  OG  SER A 112      11.434   9.993  15.366  1.00 40.02           O  
ATOM   1642  HG  SER A 112      10.593   9.551  15.504  1.00 40.02           H  
ATOM   1643  N   GLN A 113      15.118  10.041  12.220  1.00 41.59           N  
ATOM   1644  H   GLN A 113      15.581  10.693  12.837  1.00 41.59           H  
ATOM   1645  CA  GLN A 113      15.964   9.133  11.431  1.00 41.59           C  
ATOM   1646  HA  GLN A 113      15.495   8.948  10.465  1.00 41.59           H  
ATOM   1647  C   GLN A 113      16.087   7.783  12.169  1.00 41.59           C  
ATOM   1648  CB  GLN A 113      17.363   9.743  11.194  1.00 41.59           C  
ATOM   1649  HB2 GLN A 113      18.038   8.933  10.917  1.00 41.59           H  
ATOM   1650  HB3 GLN A 113      17.733  10.184  12.120  1.00 41.59           H  
ATOM   1651  O   GLN A 113      16.883   7.645  13.097  1.00 41.59           O  
ATOM   1652  CG  GLN A 113      17.418  10.784  10.065  1.00 41.59           C  
ATOM   1653  HG2 GLN A 113      16.832  11.660  10.343  1.00 41.59           H  
ATOM   1654  HG3 GLN A 113      16.981  10.352   9.165  1.00 41.59           H  
ATOM   1655  CD  GLN A 113      18.849  11.230   9.746  1.00 41.59           C  
ATOM   1656  NE2 GLN A 113      19.105  11.716   8.551  1.00 41.59           N  
ATOM   1657 HE21 GLN A 113      18.377  11.789   7.854  1.00 41.59           H  
ATOM   1658 HE22 GLN A 113      20.056  12.013   8.383  1.00 41.59           H  
ATOM   1659  OE1 GLN A 113      19.767  11.141  10.547  1.00 41.59           O  
ATOM   1660  N   GLU A 114      15.309   6.769  11.774  1.00 46.86           N  
ATOM   1661  H   GLU A 114      14.588   6.957  11.092  1.00 46.86           H  
ATOM   1662  CA  GLU A 114      15.501   5.383  12.232  1.00 46.86           C  
ATOM   1663  HA  GLU A 114      15.714   5.414  13.300  1.00 46.86           H  
ATOM   1664  C   GLU A 114      16.746   4.805  11.524  1.00 46.86           C  
ATOM   1665  CB  GLU A 114      14.205   4.538  12.060  1.00 46.86           C  
ATOM   1666  HB2 GLU A 114      13.342   5.179  12.239  1.00 46.86           H  
ATOM   1667  HB3 GLU A 114      14.138   4.165  11.038  1.00 46.86           H  
ATOM   1668  O   GLU A 114      16.673   4.181  10.466  1.00 46.86           O  
ATOM   1669  CG  GLU A 114      14.122   3.359  13.060  1.00 46.86           C  
ATOM   1670  HG2 GLU A 114      14.076   3.772  14.067  1.00 46.86           H  
ATOM   1671  HG3 GLU A 114      15.052   2.795  12.987  1.00 46.86           H  
ATOM   1672  CD  GLU A 114      12.940   2.363  12.877  1.00 46.86           C  
ATOM   1673  OE1 GLU A 114      12.940   1.315  13.576  1.00 46.86           O  
ATOM   1674  OE2 GLU A 114      12.065   2.510  11.988  1.00 46.86           O  
ATOM   1675  N   LYS A 115      17.928   5.072  12.091  1.00 36.30           N  
ATOM   1676  H   LYS A 115      17.918   5.694  12.886  1.00 36.30           H  
ATOM   1677  CA  LYS A 115      19.217   4.523  11.652  1.00 36.30           C  
ATOM   1678  HA  LYS A 115      19.306   4.656  10.574  1.00 36.30           H  
ATOM   1679  C   LYS A 115      19.241   3.019  11.967  1.00 36.30           C  
ATOM   1680  CB  LYS A 115      20.332   5.325  12.361  1.00 36.30           C  
ATOM   1681  HB2 LYS A 115      20.427   4.988  13.393  1.00 36.30           H  
ATOM   1682  HB3 LYS A 115      20.032   6.373  12.392  1.00 36.30           H  
ATOM   1683  O   LYS A 115      19.562   2.630  13.084  1.00 36.30           O  
ATOM   1684  CG  LYS A 115      21.702   5.271  11.669  1.00 36.30           C  
ATOM   1685  HG2 LYS A 115      22.009   4.233  11.541  1.00 36.30           H  
ATOM   1686  HG3 LYS A 115      21.625   5.745  10.691  1.00 36.30           H  
ATOM   1687  CD  LYS A 115      22.745   6.011  12.523  1.00 36.30           C  
ATOM   1688  HD2 LYS A 115      22.364   6.997  12.788  1.00 36.30           H  
ATOM   1689  HD3 LYS A 115      22.906   5.439  13.437  1.00 36.30           H  
ATOM   1690  CE  LYS A 115      24.072   6.171  11.773  1.00 36.30           C  
ATOM   1691  HE2 LYS A 115      24.357   5.199  11.372  1.00 36.30           H  
ATOM   1692  HE3 LYS A 115      23.921   6.852  10.936  1.00 36.30           H  
ATOM   1693  NZ  LYS A 115      25.141   6.672  12.672  1.00 36.30           N  
ATOM   1694  HZ1 LYS A 115      25.303   5.999  13.408  1.00 36.30           H  
ATOM   1695  HZ2 LYS A 115      26.007   6.786  12.166  1.00 36.30           H  
ATOM   1696  HZ3 LYS A 115      24.877   7.553  13.090  1.00 36.30           H  
ATOM   1697  N   ARG A 116      18.852   2.158  11.019  1.00 44.86           N  
ATOM   1698  H   ARG A 116      18.479   2.541  10.162  1.00 44.86           H  
ATOM   1699  CA  ARG A 116      18.955   0.694  11.179  1.00 44.86           C  
ATOM   1700  HA  ARG A 116      19.030   0.460  12.241  1.00 44.86           H  
ATOM   1701  C   ARG A 116      20.240   0.163  10.555  1.00 44.86           C  
ATOM   1702  CB  ARG A 116      17.705  -0.036  10.664  1.00 44.86           C  
ATOM   1703  HB2 ARG A 116      17.411   0.363   9.693  1.00 44.86           H  
ATOM   1704  HB3 ARG A 116      17.953  -1.091  10.543  1.00 44.86           H  
ATOM   1705  O   ARG A 116      20.354   0.052   9.337  1.00 44.86           O  
ATOM   1706  CG  ARG A 116      16.542   0.073  11.660  1.00 44.86           C  
ATOM   1707  HG2 ARG A 116      16.198   1.107  11.703  1.00 44.86           H  
ATOM   1708  HG3 ARG A 116      16.881  -0.229  12.651  1.00 44.86           H  
ATOM   1709  CD  ARG A 116      15.384  -0.837  11.237  1.00 44.86           C  
ATOM   1710  HD2 ARG A 116      15.023  -0.518  10.260  1.00 44.86           H  
ATOM   1711  HD3 ARG A 116      15.761  -1.857  11.162  1.00 44.86           H  
ATOM   1712  NE  ARG A 116      14.283  -0.776  12.210  1.00 44.86           N  
ATOM   1713  HE  ARG A 116      14.151   0.088  12.715  1.00 44.86           H  
ATOM   1714  NH1 ARG A 116      13.313  -2.827  11.838  1.00 44.86           N  
ATOM   1715 HH11 ARG A 116      12.687  -3.557  12.146  1.00 44.86           H  
ATOM   1716 HH12 ARG A 116      13.976  -2.990  11.094  1.00 44.86           H  
ATOM   1717  NH2 ARG A 116      12.600  -1.484  13.497  1.00 44.86           N  
ATOM   1718 HH21 ARG A 116      12.644  -0.549  13.878  1.00 44.86           H  
ATOM   1719 HH22 ARG A 116      12.018  -2.201  13.905  1.00 44.86           H  
ATOM   1720  CZ  ARG A 116      13.403  -1.707  12.502  1.00 44.86           C  
ATOM   1721  N   GLU A 117      21.182  -0.189  11.422  1.00 35.32           N  
ATOM   1722  H   GLU A 117      21.013  -0.003  12.401  1.00 35.32           H  
ATOM   1723  CA  GLU A 117      22.309  -1.070  11.124  1.00 35.32           C  
ATOM   1724  HA  GLU A 117      22.812  -0.733  10.217  1.00 35.32           H  
ATOM   1725  C   GLU A 117      21.781  -2.498  10.907  1.00 35.32           C  
ATOM   1726  CB  GLU A 117      23.315  -1.033  12.293  1.00 35.32           C  
ATOM   1727  HB2 GLU A 117      24.084  -1.784  12.115  1.00 35.32           H  
ATOM   1728  HB3 GLU A 117      22.791  -1.280  13.216  1.00 35.32           H  
ATOM   1729  O   GLU A 117      21.126  -3.065  11.779  1.00 35.32           O  
ATOM   1730  CG  GLU A 117      23.991   0.343  12.438  1.00 35.32           C  
ATOM   1731  HG2 GLU A 117      23.221   1.108  12.540  1.00 35.32           H  
ATOM   1732  HG3 GLU A 117      24.540   0.551  11.519  1.00 35.32           H  
ATOM   1733  CD  GLU A 117      24.946   0.459  13.639  1.00 35.32           C  
ATOM   1734  OE1 GLU A 117      25.605   1.523  13.717  1.00 35.32           O  
ATOM   1735  OE2 GLU A 117      24.989  -0.476  14.466  1.00 35.32           O  
ATOM   1736  N   ALA A 118      22.046  -3.082   9.739  1.00 36.90           N  
ATOM   1737  H   ALA A 118      22.544  -2.555   9.036  1.00 36.90           H  
ATOM   1738  CA  ALA A 118      21.832  -4.503   9.478  1.00 36.90           C  
ATOM   1739  HA  ALA A 118      21.316  -4.964  10.319  1.00 36.90           H  
ATOM   1740  C   ALA A 118      23.205  -5.176   9.354  1.00 36.90           C  
ATOM   1741  CB  ALA A 118      20.934  -4.675   8.245  1.00 36.90           C  
ATOM   1742  HB1 ALA A 118      20.775  -5.737   8.056  1.00 36.90           H  
ATOM   1743  HB2 ALA A 118      19.971  -4.196   8.422  1.00 36.90           H  
ATOM   1744  HB3 ALA A 118      21.407  -4.226   7.372  1.00 36.90           H  
ATOM   1745  O   ALA A 118      23.797  -5.221   8.276  1.00 36.90           O  
ATOM   1746  N   GLY A 119      23.730  -5.651  10.485  1.00 35.33           N  
ATOM   1747  H   GLY A 119      23.207  -5.528  11.340  1.00 35.33           H  
ATOM   1748  CA  GLY A 119      24.892  -6.533  10.531  1.00 35.33           C  
ATOM   1749  HA2 GLY A 119      25.300  -6.551  11.542  1.00 35.33           H  
ATOM   1750  HA3 GLY A 119      25.664  -6.170   9.854  1.00 35.33           H  
ATOM   1751  C   GLY A 119      24.487  -7.955  10.149  1.00 35.33           C  
ATOM   1752  O   GLY A 119      23.706  -8.597  10.848  1.00 35.33           O  
ATOM   1753  N   VAL A 120      25.018  -8.435   9.028  1.00 34.72           N  
ATOM   1754  H   VAL A 120      25.620  -7.819   8.500  1.00 34.72           H  
ATOM   1755  CA  VAL A 120      24.956  -9.834   8.596  1.00 34.72           C  
ATOM   1756  HA  VAL A 120      23.971 -10.246   8.814  1.00 34.72           H  
ATOM   1757  C   VAL A 120      26.013 -10.612   9.382  1.00 34.72           C  
ATOM   1758  CB  VAL A 120      25.214  -9.922   7.073  1.00 34.72           C  
ATOM   1759  HB  VAL A 120      26.165  -9.440   6.844  1.00 34.72           H  
ATOM   1760  O   VAL A 120      27.203 -10.401   9.170  1.00 34.72           O  
ATOM   1761  CG1 VAL A 120      25.278 -11.367   6.562  1.00 34.72           C  
ATOM   1762 HG11 VAL A 120      24.354 -11.892   6.803  1.00 34.72           H  
ATOM   1763 HG12 VAL A 120      26.120 -11.891   7.014  1.00 34.72           H  
ATOM   1764 HG13 VAL A 120      25.423 -11.372   5.482  1.00 34.72           H  
ATOM   1765  CG2 VAL A 120      24.116  -9.192   6.285  1.00 34.72           C  
ATOM   1766 HG21 VAL A 120      24.092  -8.136   6.554  1.00 34.72           H  
ATOM   1767 HG22 VAL A 120      24.316  -9.267   5.216  1.00 34.72           H  
ATOM   1768 HG23 VAL A 120      23.144  -9.637   6.500  1.00 34.72           H  
ATOM   1769  N   HIS A 121      25.597 -11.521  10.264  1.00 36.81           N  
ATOM   1770  H   HIS A 121      24.610 -11.583  10.471  1.00 36.81           H  
ATOM   1771  CA  HIS A 121      26.464 -12.582  10.778  1.00 36.81           C  
ATOM   1772  HA  HIS A 121      27.424 -12.529  10.264  1.00 36.81           H  
ATOM   1773  C   HIS A 121      25.859 -13.939  10.417  1.00 36.81           C  
ATOM   1774  CB  HIS A 121      26.748 -12.430  12.286  1.00 36.81           C  
ATOM   1775  HB2 HIS A 121      26.013 -11.764  12.738  1.00 36.81           H  
ATOM   1776  HB3 HIS A 121      26.649 -13.401  12.772  1.00 36.81           H  
ATOM   1777  O   HIS A 121      24.871 -14.378  11.000  1.00 36.81           O  
ATOM   1778  CG  HIS A 121      28.142 -11.926  12.586  1.00 36.81           C  
ATOM   1779  CD2 HIS A 121      28.481 -10.930  13.462  1.00 36.81           C  
ATOM   1780  HD2 HIS A 121      27.792 -10.347  14.055  1.00 36.81           H  
ATOM   1781  ND1 HIS A 121      29.321 -12.414  12.060  1.00 36.81           N  
ATOM   1782  HD1 HIS A 121      29.427 -13.206  11.443  1.00 36.81           H  
ATOM   1783  CE1 HIS A 121      30.336 -11.712  12.590  1.00 36.81           C  
ATOM   1784  HE1 HIS A 121      31.381 -11.884  12.380  1.00 36.81           H  
ATOM   1785  NE2 HIS A 121      29.874 -10.797  13.455  1.00 36.81           N  
ATOM   1786  N   SER A 122      26.465 -14.586   9.426  1.00 36.05           N  
ATOM   1787  H   SER A 122      27.223 -14.123   8.945  1.00 36.05           H  
ATOM   1788  CA  SER A 122      26.366 -16.021   9.187  1.00 36.05           C  
ATOM   1789  HA  SER A 122      25.465 -16.428   9.647  1.00 36.05           H  
ATOM   1790  C   SER A 122      27.595 -16.680   9.800  1.00 36.05           C  
ATOM   1791  CB  SER A 122      26.333 -16.300   7.677  1.00 36.05           C  
ATOM   1792  HB2 SER A 122      25.421 -15.881   7.252  1.00 36.05           H  
ATOM   1793  HB3 SER A 122      26.334 -17.377   7.512  1.00 36.05           H  
ATOM   1794  O   SER A 122      28.700 -16.324   9.405  1.00 36.05           O  
ATOM   1795  OG  SER A 122      27.458 -15.725   7.032  1.00 36.05           O  
ATOM   1796  HG  SER A 122      28.231 -15.962   7.550  1.00 36.05           H  
ATOM   1797  N   ASP A 123      27.412 -17.625  10.717  1.00 44.15           N  
ATOM   1798  H   ASP A 123      26.489 -17.780  11.097  1.00 44.15           H  
ATOM   1799  CA  ASP A 123      28.368 -18.708  10.939  1.00 44.15           C  
ATOM   1800  HA  ASP A 123      28.647 -19.076   9.951  1.00 44.15           H  
ATOM   1801  C   ASP A 123      27.693 -19.904  11.623  1.00 44.15           C  
ATOM   1802  CB  ASP A 123      29.650 -18.248  11.668  1.00 44.15           C  
ATOM   1803  HB2 ASP A 123      29.439 -17.353  12.252  1.00 44.15           H  
ATOM   1804  HB3 ASP A 123      29.964 -19.026  12.365  1.00 44.15           H  
ATOM   1805  O   ASP A 123      26.633 -19.804  12.238  1.00 44.15           O  
ATOM   1806  CG  ASP A 123      30.826 -17.988  10.709  1.00 44.15           C  
ATOM   1807  OD1 ASP A 123      30.870 -18.649   9.642  1.00 44.15           O  
ATOM   1808  OD2 ASP A 123      31.716 -17.199  11.092  1.00 44.15           O  
ATOM   1809  N   ASN A 124      28.292 -21.062  11.374  1.00 37.52           N  
ATOM   1810  H   ASN A 124      29.230 -20.976  11.009  1.00 37.52           H  
ATOM   1811  CA  ASN A 124      27.691 -22.385  11.289  1.00 37.52           C  
ATOM   1812  HA  ASN A 124      26.706 -22.284  10.834  1.00 37.52           H  
ATOM   1813  C   ASN A 124      27.521 -23.150  12.619  1.00 37.52           C  
ATOM   1814  CB  ASN A 124      28.616 -23.194  10.350  1.00 37.52           C  
ATOM   1815  HB2 ASN A 124      29.648 -23.111  10.691  1.00 37.52           H  
ATOM   1816  HB3 ASN A 124      28.351 -24.251  10.389  1.00 37.52           H  
ATOM   1817  O   ASN A 124      28.216 -22.915  13.601  1.00 37.52           O  
ATOM   1818  CG  ASN A 124      28.513 -22.798   8.892  1.00 37.52           C  
ATOM   1819  ND2 ASN A 124      29.612 -22.498   8.240  1.00 37.52           N  
ATOM   1820 HD21 ASN A 124      29.484 -22.152   7.300  1.00 37.52           H  
ATOM   1821 HD22 ASN A 124      30.486 -22.377   8.732  1.00 37.52           H  
ATOM   1822  OD1 ASN A 124      27.440 -22.796   8.316  1.00 37.52           O  
ATOM   1823  N   SER A 125      26.735 -24.230  12.501  1.00 40.23           N  
ATOM   1824  H   SER A 125      26.157 -24.230  11.673  1.00 40.23           H  
ATOM   1825  CA  SER A 125      26.853 -25.541  13.179  1.00 40.23           C  
ATOM   1826  HA  SER A 125      26.381 -26.219  12.468  1.00 40.23           H  
ATOM   1827  C   SER A 125      26.086 -25.799  14.494  1.00 40.23           C  
ATOM   1828  CB  SER A 125      28.296 -26.072  13.195  1.00 40.23           C  
ATOM   1829  HB2 SER A 125      28.724 -25.967  12.199  1.00 40.23           H  
ATOM   1830  HB3 SER A 125      28.278 -27.133  13.446  1.00 40.23           H  
ATOM   1831  O   SER A 125      26.448 -25.352  15.571  1.00 40.23           O  
ATOM   1832  OG  SER A 125      29.131 -25.415  14.117  1.00 40.23           O  
ATOM   1833  HG  SER A 125      28.824 -24.511  14.225  1.00 40.23           H  
ATOM   1834  N   ILE A 126      24.986 -26.554  14.335  1.00 36.26           N  
ATOM   1835  H   ILE A 126      24.607 -26.494  13.400  1.00 36.26           H  
ATOM   1836  CA  ILE A 126      24.629 -27.840  14.981  1.00 36.26           C  
ATOM   1837  HA  ILE A 126      23.549 -27.845  15.130  1.00 36.26           H  
ATOM   1838  C   ILE A 126      25.272 -28.121  16.358  1.00 36.26           C  
ATOM   1839  CB  ILE A 126      24.976 -28.997  13.985  1.00 36.26           C  
ATOM   1840  HB  ILE A 126      26.057 -29.003  13.846  1.00 36.26           H  
ATOM   1841  O   ILE A 126      26.466 -28.381  16.405  1.00 36.26           O  
ATOM   1842  CG1 ILE A 126      24.331 -28.802  12.585  1.00 36.26           C  
ATOM   1843 HG12 ILE A 126      23.248 -28.890  12.670  1.00 36.26           H  
ATOM   1844 HG13 ILE A 126      24.554 -27.805  12.206  1.00 36.26           H  
ATOM   1845  CG2 ILE A 126      24.569 -30.378  14.540  1.00 36.26           C  
ATOM   1846 HG21 ILE A 126      23.503 -30.404  14.764  1.00 36.26           H  
ATOM   1847 HG22 ILE A 126      25.136 -30.599  15.444  1.00 36.26           H  
ATOM   1848 HG23 ILE A 126      24.813 -31.174  13.837  1.00 36.26           H  
ATOM   1849  CD1 ILE A 126      24.830 -29.778  11.507  1.00 36.26           C  
ATOM   1850 HD11 ILE A 126      24.454 -29.461  10.534  1.00 36.26           H  
ATOM   1851 HD12 ILE A 126      24.467 -30.788  11.699  1.00 36.26           H  
ATOM   1852 HD13 ILE A 126      25.920 -29.778  11.481  1.00 36.26           H  
ATOM   1853  N   ASP A 127      24.468 -28.244  17.428  1.00 37.70           N  
ATOM   1854  H   ASP A 127      23.696 -27.597  17.492  1.00 37.70           H  
ATOM   1855  CA  ASP A 127      24.157 -29.562  18.025  1.00 37.70           C  
ATOM   1856  HA  ASP A 127      23.818 -30.171  17.187  1.00 37.70           H  
ATOM   1857  C   ASP A 127      22.972 -29.532  19.017  1.00 37.70           C  
ATOM   1858  CB  ASP A 127      25.368 -30.288  18.666  1.00 37.70           C  
ATOM   1859  HB2 ASP A 127      25.351 -30.132  19.744  1.00 37.70           H  
ATOM   1860  HB3 ASP A 127      26.310 -29.876  18.304  1.00 37.70           H  
ATOM   1861  O   ASP A 127      22.586 -28.505  19.570  1.00 37.70           O  
ATOM   1862  CG  ASP A 127      25.374 -31.802  18.372  1.00 37.70           C  
ATOM   1863  OD1 ASP A 127      24.324 -32.326  17.920  1.00 37.70           O  
ATOM   1864  OD2 ASP A 127      26.424 -32.437  18.605  1.00 37.70           O  
ATOM   1865  N   ILE A 128      22.370 -30.707  19.166  1.00 38.23           N  
ATOM   1866  H   ILE A 128      22.885 -31.472  18.754  1.00 38.23           H  
ATOM   1867  CA  ILE A 128      21.087 -31.074  19.768  1.00 38.23           C  
ATOM   1868  HA  ILE A 128      20.340 -30.318  19.525  1.00 38.23           H  
ATOM   1869  C   ILE A 128      21.196 -31.208  21.300  1.00 38.23           C  
ATOM   1870  CB  ILE A 128      20.714 -32.429  19.102  1.00 38.23           C  
ATOM   1871  HB  ILE A 128      21.565 -33.097  19.236  1.00 38.23           H  
ATOM   1872  O   ILE A 128      22.130 -31.828  21.800  1.00 38.23           O  
ATOM   1873  CG1 ILE A 128      20.475 -32.263  17.577  1.00 38.23           C  
ATOM   1874 HG12 ILE A 128      21.203 -31.577  17.144  1.00 38.23           H  
ATOM   1875 HG13 ILE A 128      19.487 -31.836  17.409  1.00 38.23           H  
ATOM   1876  CG2 ILE A 128      19.501 -33.116  19.755  1.00 38.23           C  
ATOM   1877 HG21 ILE A 128      19.294 -34.065  19.260  1.00 38.23           H  
ATOM   1878 HG22 ILE A 128      19.712 -33.335  20.802  1.00 38.23           H  
ATOM   1879 HG23 ILE A 128      18.625 -32.472  19.684  1.00 38.23           H  
ATOM   1880  CD1 ILE A 128      20.603 -33.573  16.788  1.00 38.23           C  
ATOM   1881 HD11 ILE A 128      21.587 -34.011  16.956  1.00 38.23           H  
ATOM   1882 HD12 ILE A 128      20.489 -33.364  15.724  1.00 38.23           H  
ATOM   1883 HD13 ILE A 128      19.831 -34.282  17.087  1.00 38.23           H  
ATOM   1884  N   GLY A 129      20.194 -30.752  22.068  1.00 37.45           N  
ATOM   1885  H   GLY A 129      19.486 -30.161  21.656  1.00 37.45           H  
ATOM   1886  CA  GLY A 129      20.126 -31.066  23.505  1.00 37.45           C  
ATOM   1887  HA2 GLY A 129      20.198 -32.146  23.634  1.00 37.45           H  
ATOM   1888  HA3 GLY A 129      20.999 -30.627  23.990  1.00 37.45           H  
ATOM   1889  C   GLY A 129      18.889 -30.552  24.249  1.00 37.45           C  
ATOM   1890  O   GLY A 129      18.754 -29.366  24.510  1.00 37.45           O  
ATOM   1891  N   ASN A 130      18.002 -31.479  24.610  1.00 37.59           N  
ATOM   1892  H   ASN A 130      18.255 -32.428  24.377  1.00 37.59           H  
ATOM   1893  CA  ASN A 130      16.722 -31.304  25.308  1.00 37.59           C  
ATOM   1894  HA  ASN A 130      16.077 -30.640  24.732  1.00 37.59           H  
ATOM   1895  C   ASN A 130      16.839 -30.781  26.756  1.00 37.59           C  
ATOM   1896  CB  ASN A 130      16.093 -32.711  25.399  1.00 37.59           C  
ATOM   1897  HB2 ASN A 130      16.733 -33.353  26.004  1.00 37.59           H  
ATOM   1898  HB3 ASN A 130      15.130 -32.635  25.906  1.00 37.59           H  
ATOM   1899  O   ASN A 130      17.647 -31.329  27.502  1.00 37.59           O  
ATOM   1900  CG  ASN A 130      15.843 -33.374  24.062  1.00 37.59           C  
ATOM   1901  ND2 ASN A 130      16.404 -34.538  23.819  1.00 37.59           N  
ATOM   1902 HD21 ASN A 130      16.996 -34.982  24.505  1.00 37.59           H  
ATOM   1903 HD22 ASN A 130      16.228 -34.929  22.904  1.00 37.59           H  
ATOM   1904  OD1 ASN A 130      15.134 -32.857  23.222  1.00 37.59           O  
ATOM   1905  N   THR A 131      15.935 -29.891  27.213  1.00 43.79           N  
ATOM   1906  H   THR A 131      15.518 -29.267  26.537  1.00 43.79           H  
ATOM   1907  CA  THR A 131      15.182 -30.010  28.502  1.00 43.79           C  
ATOM   1908  HA  THR A 131      14.640 -30.952  28.417  1.00 43.79           H  
ATOM   1909  C   THR A 131      14.119 -28.889  28.704  1.00 43.79           C  
ATOM   1910  CB  THR A 131      16.059 -30.089  29.777  1.00 43.79           C  
ATOM   1911  HB  THR A 131      15.638 -29.448  30.552  1.00 43.79           H  
ATOM   1912  O   THR A 131      14.321 -27.793  28.188  1.00 43.79           O  
ATOM   1913  CG2 THR A 131      16.095 -31.518  30.329  1.00 43.79           C  
ATOM   1914 HG21 THR A 131      15.110 -31.802  30.698  1.00 43.79           H  
ATOM   1915 HG22 THR A 131      16.797 -31.555  31.163  1.00 43.79           H  
ATOM   1916 HG23 THR A 131      16.416 -32.222  29.561  1.00 43.79           H  
ATOM   1917  OG1 THR A 131      17.393 -29.703  29.574  1.00 43.79           O  
ATOM   1918  HG1 THR A 131      17.718 -30.224  28.836  1.00 43.79           H  
ATOM   1919  N   PRO A 132      12.974 -29.139  29.397  1.00 42.59           N  
ATOM   1920  CA  PRO A 132      11.769 -28.281  29.422  1.00 42.59           C  
ATOM   1921  HA  PRO A 132      11.803 -27.579  28.589  1.00 42.59           H  
ATOM   1922  C   PRO A 132      11.572 -27.451  30.728  1.00 42.59           C  
ATOM   1923  CB  PRO A 132      10.631 -29.284  29.177  1.00 42.59           C  
ATOM   1924  HB2 PRO A 132       9.681 -28.992  29.622  1.00 42.59           H  
ATOM   1925  HB3 PRO A 132      10.508 -29.432  28.104  1.00 42.59           H  
ATOM   1926  O   PRO A 132      12.362 -27.609  31.658  1.00 42.59           O  
ATOM   1927  CG  PRO A 132      11.112 -30.586  29.811  1.00 42.59           C  
ATOM   1928  HG2 PRO A 132      10.602 -30.764  30.758  1.00 42.59           H  
ATOM   1929  HG3 PRO A 132      10.944 -31.419  29.128  1.00 42.59           H  
ATOM   1930  CD  PRO A 132      12.606 -30.388  30.055  1.00 42.59           C  
ATOM   1931  HD2 PRO A 132      12.789 -30.294  31.125  1.00 42.59           H  
ATOM   1932  HD3 PRO A 132      13.136 -31.258  29.669  1.00 42.59           H  
ATOM   1933  N   PRO A 133      10.540 -26.568  30.812  1.00 43.89           N  
ATOM   1934  CA  PRO A 133      10.543 -25.360  31.652  1.00 43.89           C  
ATOM   1935  HA  PRO A 133      11.564 -25.115  31.946  1.00 43.89           H  
ATOM   1936  C   PRO A 133       9.669 -25.412  32.929  1.00 43.89           C  
ATOM   1937  CB  PRO A 133      10.020 -24.277  30.699  1.00 43.89           C  
ATOM   1938  HB2 PRO A 133       9.635 -23.405  31.227  1.00 43.89           H  
ATOM   1939  HB3 PRO A 133      10.813 -23.982  30.012  1.00 43.89           H  
ATOM   1940  O   PRO A 133       8.708 -26.172  33.012  1.00 43.89           O  
ATOM   1941  CG  PRO A 133       8.920 -25.010  29.933  1.00 43.89           C  
ATOM   1942  HG2 PRO A 133       7.990 -24.979  30.501  1.00 43.89           H  
ATOM   1943  HG3 PRO A 133       8.774 -24.585  28.940  1.00 43.89           H  
ATOM   1944  CD  PRO A 133       9.432 -26.446  29.863  1.00 43.89           C  
ATOM   1945  HD2 PRO A 133       9.769 -26.643  28.845  1.00 43.89           H  
ATOM   1946  HD3 PRO A 133       8.625 -27.128  30.132  1.00 43.89           H  
ATOM   1947  N   GLY A 134       9.978 -24.517  33.874  1.00 39.90           N  
ATOM   1948  H   GLY A 134      10.845 -24.012  33.758  1.00 39.90           H  
ATOM   1949  CA  GLY A 134       9.215 -24.102  35.069  1.00 39.90           C  
ATOM   1950  HA2 GLY A 134       8.232 -23.728  34.782  1.00 39.90           H  
ATOM   1951  HA3 GLY A 134       9.095 -24.935  35.763  1.00 39.90           H  
ATOM   1952  C   GLY A 134      10.017 -22.980  35.758  1.00 39.90           C  
ATOM   1953  O   GLY A 134      11.236 -22.969  35.632  1.00 39.90           O  
ATOM   1954  N   ASP A 135       9.495 -21.958  36.429  1.00 38.12           N  
ATOM   1955  H   ASP A 135      10.185 -21.274  36.703  1.00 38.12           H  
ATOM   1956  CA  ASP A 135       8.176 -21.685  36.982  1.00 38.12           C  
ATOM   1957  HA  ASP A 135       7.406 -22.043  36.299  1.00 38.12           H  
ATOM   1958  C   ASP A 135       7.998 -20.158  37.158  1.00 38.12           C  
ATOM   1959  CB  ASP A 135       8.051 -22.373  38.365  1.00 38.12           C  
ATOM   1960  HB2 ASP A 135       9.029 -22.724  38.697  1.00 38.12           H  
ATOM   1961  HB3 ASP A 135       7.714 -21.648  39.106  1.00 38.12           H  
ATOM   1962  O   ASP A 135       8.952 -19.382  37.181  1.00 38.12           O  
ATOM   1963  CG  ASP A 135       7.061 -23.538  38.391  1.00 38.12           C  
ATOM   1964  OD1 ASP A 135       6.075 -23.470  37.622  1.00 38.12           O  
ATOM   1965  OD2 ASP A 135       7.285 -24.469  39.194  1.00 38.12           O  
ATOM   1966  N   THR A 136       6.732 -19.774  37.285  1.00 38.44           N  
ATOM   1967  H   THR A 136       6.082 -20.547  37.302  1.00 38.44           H  
ATOM   1968  CA  THR A 136       6.105 -18.473  37.587  1.00 38.44           C  
ATOM   1969  HA  THR A 136       6.067 -17.868  36.681  1.00 38.44           H  
ATOM   1970  C   THR A 136       6.699 -17.624  38.729  1.00 38.44           C  
ATOM   1971  CB  THR A 136       4.675 -18.822  38.043  1.00 38.44           C  
ATOM   1972  HB  THR A 136       4.226 -17.954  38.526  1.00 38.44           H  
ATOM   1973  O   THR A 136       7.164 -18.187  39.713  1.00 38.44           O  
ATOM   1974  CG2 THR A 136       3.756 -19.228  36.898  1.00 38.44           C  
ATOM   1975 HG21 THR A 136       3.703 -18.425  36.163  1.00 38.44           H  
ATOM   1976 HG22 THR A 136       2.756 -19.420  37.288  1.00 38.44           H  
ATOM   1977 HG23 THR A 136       4.126 -20.134  36.419  1.00 38.44           H  
ATOM   1978  OG1 THR A 136       4.697 -19.917  38.939  1.00 38.44           O  
ATOM   1979  HG1 THR A 136       5.544 -19.908  39.390  1.00 38.44           H  
ATOM   1980  N   GLN A 137       6.510 -16.287  38.674  1.00 41.01           N  
ATOM   1981  H   GLN A 137       6.570 -15.895  37.745  1.00 41.01           H  
ATOM   1982  CA  GLN A 137       5.653 -15.483  39.592  1.00 41.01           C  
ATOM   1983  HA  GLN A 137       4.645 -15.490  39.177  1.00 41.01           H  
ATOM   1984  C   GLN A 137       6.045 -13.981  39.695  1.00 41.01           C  
ATOM   1985  CB  GLN A 137       5.557 -16.067  41.029  1.00 41.01           C  
ATOM   1986  HB2 GLN A 137       5.214 -15.276  41.696  1.00 41.01           H  
ATOM   1987  HB3 GLN A 137       6.538 -16.372  41.392  1.00 41.01           H  
ATOM   1988  O   GLN A 137       7.127 -13.678  40.175  1.00 41.01           O  
ATOM   1989  CG  GLN A 137       4.544 -17.225  41.140  1.00 41.01           C  
ATOM   1990  HG2 GLN A 137       5.020 -18.163  40.855  1.00 41.01           H  
ATOM   1991  HG3 GLN A 137       3.710 -17.038  40.464  1.00 41.01           H  
ATOM   1992  CD  GLN A 137       3.935 -17.443  42.517  1.00 41.01           C  
ATOM   1993  NE2 GLN A 137       3.155 -18.490  42.669  1.00 41.01           N  
ATOM   1994 HE21 GLN A 137       3.069 -19.168  41.926  1.00 41.01           H  
ATOM   1995 HE22 GLN A 137       2.781 -18.630  43.597  1.00 41.01           H  
ATOM   1996  OE1 GLN A 137       4.075 -16.673  43.454  1.00 41.01           O  
ATOM   1997  N   ASN A 138       5.070 -13.096  39.381  1.00 37.83           N  
ATOM   1998  H   ASN A 138       4.340 -13.470  38.793  1.00 37.83           H  
ATOM   1999  CA  ASN A 138       4.582 -11.961  40.213  1.00 37.83           C  
ATOM   2000  HA  ASN A 138       3.728 -11.529  39.693  1.00 37.83           H  
ATOM   2001  C   ASN A 138       5.529 -10.743  40.472  1.00 37.83           C  
ATOM   2002  CB  ASN A 138       4.052 -12.648  41.489  1.00 37.83           C  
ATOM   2003  HB2 ASN A 138       4.851 -13.235  41.942  1.00 37.83           H  
ATOM   2004  HB3 ASN A 138       3.825 -11.908  42.256  1.00 37.83           H  
ATOM   2005  O   ASN A 138       6.717 -10.928  40.657  1.00 37.83           O  
ATOM   2006  CG  ASN A 138       2.817 -13.514  41.256  1.00 37.83           C  
ATOM   2007  ND2 ASN A 138       2.505 -14.423  42.148  1.00 37.83           N  
ATOM   2008 HD21 ASN A 138       3.115 -14.624  42.928  1.00 37.83           H  
ATOM   2009 HD22 ASN A 138       1.653 -14.942  41.988  1.00 37.83           H  
ATOM   2010  OD1 ASN A 138       2.129 -13.416  40.251  1.00 37.83           O  
ATOM   2011  N   ILE A 139       5.142  -9.455  40.566  1.00 41.69           N  
ATOM   2012  H   ILE A 139       5.938  -8.835  40.621  1.00 41.69           H  
ATOM   2013  CA  ILE A 139       3.899  -8.765  40.976  1.00 41.69           C  
ATOM   2014  HA  ILE A 139       3.070  -9.090  40.347  1.00 41.69           H  
ATOM   2015  C   ILE A 139       4.098  -7.218  40.791  1.00 41.69           C  
ATOM   2016  CB  ILE A 139       3.641  -9.166  42.470  1.00 41.69           C  
ATOM   2017  HB  ILE A 139       4.426  -9.866  42.756  1.00 41.69           H  
ATOM   2018  O   ILE A 139       5.222  -6.744  40.918  1.00 41.69           O  
ATOM   2019  CG1 ILE A 139       2.306  -9.919  42.640  1.00 41.69           C  
ATOM   2020 HG12 ILE A 139       1.478  -9.212  42.578  1.00 41.69           H  
ATOM   2021 HG13 ILE A 139       2.168 -10.627  41.823  1.00 41.69           H  
ATOM   2022  CG2 ILE A 139       3.729  -8.094  43.557  1.00 41.69           C  
ATOM   2023 HG21 ILE A 139       2.778  -7.571  43.653  1.00 41.69           H  
ATOM   2024 HG22 ILE A 139       3.927  -8.557  44.523  1.00 41.69           H  
ATOM   2025 HG23 ILE A 139       4.548  -7.399  43.371  1.00 41.69           H  
ATOM   2026  CD1 ILE A 139       2.212 -10.672  43.983  1.00 41.69           C  
ATOM   2027 HD11 ILE A 139       2.036  -9.964  44.793  1.00 41.69           H  
ATOM   2028 HD12 ILE A 139       1.369 -11.362  43.948  1.00 41.69           H  
ATOM   2029 HD13 ILE A 139       3.123 -11.232  44.197  1.00 41.69           H  
ATOM   2030  N   GLU A 140       3.004  -6.480  40.514  1.00 38.26           N  
ATOM   2031  H   GLU A 140       2.186  -7.042  40.326  1.00 38.26           H  
ATOM   2032  CA  GLU A 140       2.637  -5.087  40.937  1.00 38.26           C  
ATOM   2033  HA  GLU A 140       1.660  -4.925  40.482  1.00 38.26           H  
ATOM   2034  C   GLU A 140       3.421  -3.815  40.490  1.00 38.26           C  
ATOM   2035  CB  GLU A 140       2.366  -5.117  42.446  1.00 38.26           C  
ATOM   2036  HB2 GLU A 140       2.356  -4.115  42.874  1.00 38.26           H  
ATOM   2037  HB3 GLU A 140       3.194  -5.618  42.948  1.00 38.26           H  
ATOM   2038  O   GLU A 140       4.603  -3.659  40.760  1.00 38.26           O  
ATOM   2039  CG  GLU A 140       1.009  -5.808  42.703  1.00 38.26           C  
ATOM   2040  HG2 GLU A 140       0.222  -5.189  42.273  1.00 38.26           H  
ATOM   2041  HG3 GLU A 140       0.989  -6.763  42.179  1.00 38.26           H  
ATOM   2042  CD  GLU A 140       0.684  -6.067  44.180  1.00 38.26           C  
ATOM   2043  OE1 GLU A 140      -0.417  -6.615  44.413  1.00 38.26           O  
ATOM   2044  OE2 GLU A 140       1.533  -5.778  45.051  1.00 38.26           O  
ATOM   2045  N   THR A 141       2.797  -2.920  39.687  1.00 36.72           N  
ATOM   2046  H   THR A 141       3.390  -2.791  38.880  1.00 36.72           H  
ATOM   2047  CA  THR A 141       2.137  -1.601  40.011  1.00 36.72           C  
ATOM   2048  HA  THR A 141       1.738  -1.238  39.064  1.00 36.72           H  
ATOM   2049  C   THR A 141       3.098  -0.477  40.474  1.00 36.72           C  
ATOM   2050  CB  THR A 141       0.916  -1.695  40.942  1.00 36.72           C  
ATOM   2051  HB  THR A 141       0.520  -0.685  41.050  1.00 36.72           H  
ATOM   2052  O   THR A 141       3.961  -0.730  41.296  1.00 36.72           O  
ATOM   2053  CG2 THR A 141      -0.245  -2.542  40.426  1.00 36.72           C  
ATOM   2054 HG21 THR A 141       0.067  -3.575  40.268  1.00 36.72           H  
ATOM   2055 HG22 THR A 141      -0.611  -2.129  39.486  1.00 36.72           H  
ATOM   2056 HG23 THR A 141      -1.051  -2.529  41.159  1.00 36.72           H  
ATOM   2057  OG1 THR A 141       1.258  -2.165  42.210  1.00 36.72           O  
ATOM   2058  HG1 THR A 141       2.196  -2.031  42.360  1.00 36.72           H  
ATOM   2059  N   VAL A 142       3.058   0.787  40.012  1.00 39.15           N  
ATOM   2060  H   VAL A 142       3.986   1.184  39.983  1.00 39.15           H  
ATOM   2061  CA  VAL A 142       2.068   1.859  40.294  1.00 39.15           C  
ATOM   2062  HA  VAL A 142       1.066   1.525  40.024  1.00 39.15           H  
ATOM   2063  C   VAL A 142       2.414   3.134  39.470  1.00 39.15           C  
ATOM   2064  CB  VAL A 142       2.096   2.240  41.808  1.00 39.15           C  
ATOM   2065  HB  VAL A 142       3.133   2.373  42.116  1.00 39.15           H  
ATOM   2066  O   VAL A 142       3.572   3.382  39.149  1.00 39.15           O  
ATOM   2067  CG1 VAL A 142       1.338   3.526  42.175  1.00 39.15           C  
ATOM   2068 HG11 VAL A 142       1.337   3.674  43.255  1.00 39.15           H  
ATOM   2069 HG12 VAL A 142       1.842   4.395  41.753  1.00 39.15           H  
ATOM   2070 HG13 VAL A 142       0.307   3.483  41.822  1.00 39.15           H  
ATOM   2071  CG2 VAL A 142       1.459   1.174  42.711  1.00 39.15           C  
ATOM   2072 HG21 VAL A 142       0.430   0.976  42.412  1.00 39.15           H  
ATOM   2073 HG22 VAL A 142       1.456   1.512  43.747  1.00 39.15           H  
ATOM   2074 HG23 VAL A 142       2.051   0.258  42.708  1.00 39.15           H  
ATOM   2075  N   PHE A 143       1.370   3.918  39.176  1.00 38.19           N  
ATOM   2076  H   PHE A 143       0.495   3.593  39.562  1.00 38.19           H  
ATOM   2077  CA  PHE A 143       1.243   5.233  38.519  1.00 38.19           C  
ATOM   2078  HA  PHE A 143       1.562   5.146  37.481  1.00 38.19           H  
ATOM   2079  C   PHE A 143       1.973   6.457  39.143  1.00 38.19           C  
ATOM   2080  CB  PHE A 143      -0.273   5.548  38.563  1.00 38.19           C  
ATOM   2081  HB2 PHE A 143      -0.725   5.102  39.449  1.00 38.19           H  
ATOM   2082  HB3 PHE A 143      -0.411   6.620  38.701  1.00 38.19           H  
ATOM   2083  O   PHE A 143       2.230   6.505  40.342  1.00 38.19           O  
ATOM   2084  CG  PHE A 143      -1.094   5.156  37.351  1.00 38.19           C  
ATOM   2085  CD1 PHE A 143      -1.537   6.161  36.474  1.00 38.19           C  
ATOM   2086  HD1 PHE A 143      -1.258   7.193  36.632  1.00 38.19           H  
ATOM   2087  CD2 PHE A 143      -1.486   3.824  37.123  1.00 38.19           C  
ATOM   2088  HD2 PHE A 143      -1.166   3.042  37.796  1.00 38.19           H  
ATOM   2089  CE1 PHE A 143      -2.366   5.857  35.386  1.00 38.19           C  
ATOM   2090  HE1 PHE A 143      -2.700   6.651  34.735  1.00 38.19           H  
ATOM   2091  CE2 PHE A 143      -2.313   3.513  36.026  1.00 38.19           C  
ATOM   2092  HE2 PHE A 143      -2.619   2.491  35.854  1.00 38.19           H  
ATOM   2093  CZ  PHE A 143      -2.756   4.530  35.160  1.00 38.19           C  
ATOM   2094  HZ  PHE A 143      -3.397   4.292  34.324  1.00 38.19           H  
ATOM   2095  N   ASP A 144       2.121   7.480  38.283  1.00 37.63           N  
ATOM   2096  H   ASP A 144       1.879   7.242  37.332  1.00 37.63           H  
ATOM   2097  CA  ASP A 144       2.098   8.948  38.479  1.00 37.63           C  
ATOM   2098  HA  ASP A 144       2.308   9.345  37.486  1.00 37.63           H  
ATOM   2099  C   ASP A 144       3.103   9.688  39.382  1.00 37.63           C  
ATOM   2100  CB  ASP A 144       0.670   9.430  38.810  1.00 37.63           C  
ATOM   2101  HB2 ASP A 144       0.712  10.482  39.091  1.00 37.63           H  
ATOM   2102  HB3 ASP A 144       0.291   8.874  39.667  1.00 37.63           H  
ATOM   2103  O   ASP A 144       3.124   9.528  40.603  1.00 37.63           O  
ATOM   2104  CG  ASP A 144      -0.305   9.316  37.639  1.00 37.63           C  
ATOM   2105  OD1 ASP A 144       0.173   9.264  36.482  1.00 37.63           O  
ATOM   2106  OD2 ASP A 144      -1.522   9.253  37.913  1.00 37.63           O  
ATOM   2107  N   LYS A 145       3.786  10.678  38.771  1.00 42.02           N  
ATOM   2108  H   LYS A 145       3.903  10.553  37.776  1.00 42.02           H  
ATOM   2109  CA  LYS A 145       3.773  12.096  39.203  1.00 42.02           C  
ATOM   2110  HA  LYS A 145       2.736  12.431  39.196  1.00 42.02           H  
ATOM   2111  C   LYS A 145       4.536  13.029  38.245  1.00 42.02           C  
ATOM   2112  CB  LYS A 145       4.316  12.270  40.635  1.00 42.02           C  
ATOM   2113  HB2 LYS A 145       4.917  11.405  40.913  1.00 42.02           H  
ATOM   2114  HB3 LYS A 145       4.958  13.149  40.693  1.00 42.02           H  
ATOM   2115  O   LYS A 145       5.758  13.032  38.191  1.00 42.02           O  
ATOM   2116  CG  LYS A 145       3.156  12.474  41.623  1.00 42.02           C  
ATOM   2117  HG2 LYS A 145       2.731  13.467  41.476  1.00 42.02           H  
ATOM   2118  HG3 LYS A 145       2.370  11.739  41.448  1.00 42.02           H  
ATOM   2119  CD  LYS A 145       3.651  12.340  43.061  1.00 42.02           C  
ATOM   2120  HD2 LYS A 145       4.399  13.107  43.260  1.00 42.02           H  
ATOM   2121  HD3 LYS A 145       4.098  11.353  43.183  1.00 42.02           H  
ATOM   2122  CE  LYS A 145       2.464  12.490  44.009  1.00 42.02           C  
ATOM   2123  HE2 LYS A 145       1.702  11.769  43.714  1.00 42.02           H  
ATOM   2124  HE3 LYS A 145       2.044  13.489  43.888  1.00 42.02           H  
ATOM   2125  NZ  LYS A 145       2.882  12.254  45.409  1.00 42.02           N  
ATOM   2126  HZ1 LYS A 145       3.598  12.915  45.673  1.00 42.02           H  
ATOM   2127  HZ2 LYS A 145       3.258  11.319  45.487  1.00 42.02           H  
ATOM   2128  HZ3 LYS A 145       2.090  12.339  46.030  1.00 42.02           H  
ATOM   2129  N   ASP A 146       3.764  13.827  37.511  1.00 39.88           N  
ATOM   2130  H   ASP A 146       2.830  13.468  37.374  1.00 39.88           H  
ATOM   2131  CA  ASP A 146       3.754  15.295  37.572  1.00 39.88           C  
ATOM   2132  HA  ASP A 146       3.283  15.609  36.641  1.00 39.88           H  
ATOM   2133  C   ASP A 146       5.071  16.112  37.644  1.00 39.88           C  
ATOM   2134  CB  ASP A 146       2.804  15.703  38.724  1.00 39.88           C  
ATOM   2135  HB2 ASP A 146       3.091  16.676  39.123  1.00 39.88           H  
ATOM   2136  HB3 ASP A 146       2.907  15.000  39.550  1.00 39.88           H  
ATOM   2137  O   ASP A 146       5.759  16.145  38.659  1.00 39.88           O  
ATOM   2138  CG  ASP A 146       1.329  15.812  38.332  1.00 39.88           C  
ATOM   2139  OD1 ASP A 146       1.051  15.987  37.126  1.00 39.88           O  
ATOM   2140  OD2 ASP A 146       0.504  15.828  39.269  1.00 39.88           O  
ATOM   2141  N   ARG A 147       5.184  16.987  36.626  1.00 37.30           N  
ATOM   2142  H   ARG A 147       4.718  16.665  35.790  1.00 37.30           H  
ATOM   2143  CA  ARG A 147       5.332  18.462  36.705  1.00 37.30           C  
ATOM   2144  HA  ARG A 147       5.016  18.804  35.719  1.00 37.30           H  
ATOM   2145  C   ARG A 147       6.702  19.146  36.922  1.00 37.30           C  
ATOM   2146  CB  ARG A 147       4.300  19.050  37.695  1.00 37.30           C  
ATOM   2147  HB2 ARG A 147       4.140  18.376  38.536  1.00 37.30           H  
ATOM   2148  HB3 ARG A 147       4.722  19.945  38.153  1.00 37.30           H  
ATOM   2149  O   ARG A 147       7.318  19.042  37.973  1.00 37.30           O  
ATOM   2150  CG  ARG A 147       2.963  19.437  37.049  1.00 37.30           C  
ATOM   2151  HG2 ARG A 147       2.522  18.571  36.555  1.00 37.30           H  
ATOM   2152  HG3 ARG A 147       3.148  20.215  36.308  1.00 37.30           H  
ATOM   2153  CD  ARG A 147       1.995  19.958  38.118  1.00 37.30           C  
ATOM   2154  HD2 ARG A 147       1.477  19.101  38.549  1.00 37.30           H  
ATOM   2155  HD3 ARG A 147       2.564  20.451  38.905  1.00 37.30           H  
ATOM   2156  NE  ARG A 147       1.030  20.930  37.566  1.00 37.30           N  
ATOM   2157  HE  ARG A 147       1.222  21.285  36.640  1.00 37.30           H  
ATOM   2158  NH1 ARG A 147      -0.424  20.911  39.338  1.00 37.30           N  
ATOM   2159 HH11 ARG A 147       0.070  20.107  39.698  1.00 37.30           H  
ATOM   2160 HH12 ARG A 147      -1.284  21.213  39.772  1.00 37.30           H  
ATOM   2161  NH2 ARG A 147      -0.780  22.314  37.637  1.00 37.30           N  
ATOM   2162 HH21 ARG A 147      -1.613  22.642  38.105  1.00 37.30           H  
ATOM   2163 HH22 ARG A 147      -0.528  22.687  36.733  1.00 37.30           H  
ATOM   2164  CZ  ARG A 147      -0.050  21.379  38.180  1.00 37.30           C  
ATOM   2165  N   LEU A 148       6.914  20.096  35.991  1.00 42.74           N  
ATOM   2166  H   LEU A 148       6.468  19.899  35.106  1.00 42.74           H  
ATOM   2167  CA  LEU A 148       7.377  21.499  36.125  1.00 42.74           C  
ATOM   2168  HA  LEU A 148       6.817  22.023  35.351  1.00 42.74           H  
ATOM   2169  C   LEU A 148       8.845  21.857  35.816  1.00 42.74           C  
ATOM   2170  CB  LEU A 148       6.925  22.153  37.453  1.00 42.74           C  
ATOM   2171  HB2 LEU A 148       7.512  23.057  37.619  1.00 42.74           H  
ATOM   2172  HB3 LEU A 148       7.169  21.490  38.283  1.00 42.74           H  
ATOM   2173  O   LEU A 148       9.769  21.364  36.448  1.00 42.74           O  
ATOM   2174  CG  LEU A 148       5.439  22.542  37.504  1.00 42.74           C  
ATOM   2175  HG  LEU A 148       4.840  21.781  37.004  1.00 42.74           H  
ATOM   2176  CD1 LEU A 148       4.965  22.672  38.953  1.00 42.74           C  
ATOM   2177 HD11 LEU A 148       5.149  21.743  39.493  1.00 42.74           H  
ATOM   2178 HD12 LEU A 148       3.900  22.900  38.979  1.00 42.74           H  
ATOM   2179 HD13 LEU A 148       5.518  23.471  39.448  1.00 42.74           H  
ATOM   2180  CD2 LEU A 148       5.177  23.872  36.798  1.00 42.74           C  
ATOM   2181 HD21 LEU A 148       5.467  23.809  35.749  1.00 42.74           H  
ATOM   2182 HD22 LEU A 148       4.117  24.122  36.852  1.00 42.74           H  
ATOM   2183 HD23 LEU A 148       5.752  24.667  37.273  1.00 42.74           H  
ATOM   2184  N   GLY A 149       8.978  22.879  34.953  1.00 39.54           N  
ATOM   2185  H   GLY A 149       8.165  23.125  34.407  1.00 39.54           H  
ATOM   2186  CA  GLY A 149      10.007  23.932  35.017  1.00 39.54           C  
ATOM   2187  HA2 GLY A 149      10.573  23.828  35.942  1.00 39.54           H  
ATOM   2188  HA3 GLY A 149       9.496  24.894  35.051  1.00 39.54           H  
ATOM   2189  C   GLY A 149      11.017  23.908  33.860  1.00 39.54           C  
ATOM   2190  O   GLY A 149      11.923  23.093  33.887  1.00 39.54           O  
ATOM   2191  N   GLU A 150      10.792  24.581  32.726  1.00 42.71           N  
ATOM   2192  H   GLU A 150      11.144  24.002  31.978  1.00 42.71           H  
ATOM   2193  CA  GLU A 150      11.103  25.998  32.410  1.00 42.71           C  
ATOM   2194  HA  GLU A 150      10.706  26.126  31.403  1.00 42.71           H  
ATOM   2195  C   GLU A 150      12.597  26.373  32.273  1.00 42.71           C  
ATOM   2196  CB  GLU A 150      10.364  27.045  33.273  1.00 42.71           C  
ATOM   2197  HB2 GLU A 150      11.068  27.840  33.519  1.00 42.71           H  
ATOM   2198  HB3 GLU A 150      10.043  26.628  34.227  1.00 42.71           H  
ATOM   2199  O   GLU A 150      13.390  26.109  33.168  1.00 42.71           O  
ATOM   2200  CG  GLU A 150       9.158  27.660  32.547  1.00 42.71           C  
ATOM   2201  HG2 GLU A 150       8.400  26.886  32.422  1.00 42.71           H  
ATOM   2202  HG3 GLU A 150       9.473  27.985  31.555  1.00 42.71           H  
ATOM   2203  CD  GLU A 150       8.562  28.870  33.286  1.00 42.71           C  
ATOM   2204  OE1 GLU A 150       7.348  29.104  33.097  1.00 42.71           O  
ATOM   2205  OE2 GLU A 150       9.328  29.574  33.990  1.00 42.71           O  
ATOM   2206  N   GLN A 151      12.872  27.137  31.195  1.00 39.63           N  
ATOM   2207  H   GLN A 151      12.112  27.243  30.539  1.00 39.63           H  
ATOM   2208  CA  GLN A 151      14.046  27.996  30.913  1.00 39.63           C  
ATOM   2209  HA  GLN A 151      13.775  28.621  30.062  1.00 39.63           H  
ATOM   2210  C   GLN A 151      15.334  27.269  30.495  1.00 39.63           C  
ATOM   2211  CB  GLN A 151      14.288  28.951  32.101  1.00 39.63           C  
ATOM   2212  HB2 GLN A 151      14.502  28.370  32.998  1.00 39.63           H  
ATOM   2213  HB3 GLN A 151      15.167  29.563  31.902  1.00 39.63           H  
ATOM   2214  O   GLN A 151      15.654  26.207  30.999  1.00 39.63           O  
ATOM   2215  CG  GLN A 151      13.094  29.883  32.370  1.00 39.63           C  
ATOM   2216  HG2 GLN A 151      13.011  30.602  31.555  1.00 39.63           H  
ATOM   2217  HG3 GLN A 151      12.163  29.317  32.399  1.00 39.63           H  
ATOM   2218  CD  GLN A 151      13.226  30.653  33.677  1.00 39.63           C  
ATOM   2219  NE2 GLN A 151      12.126  31.024  34.296  1.00 39.63           N  
ATOM   2220 HE21 GLN A 151      11.224  30.657  34.027  1.00 39.63           H  
ATOM   2221 HE22 GLN A 151      12.253  31.484  35.186  1.00 39.63           H  
ATOM   2222  OE1 GLN A 151      14.307  30.959  34.155  1.00 39.63           O  
ATOM   2223  N   SER A 152      16.201  27.768  29.619  1.00 40.05           N  
ATOM   2224  H   SER A 152      17.055  27.229  29.629  1.00 40.05           H  
ATOM   2225  CA  SER A 152      16.279  28.884  28.672  1.00 40.05           C  
ATOM   2226  HA  SER A 152      15.479  28.842  27.933  1.00 40.05           H  
ATOM   2227  C   SER A 152      17.654  28.690  28.006  1.00 40.05           C  
ATOM   2228  CB  SER A 152      16.289  30.239  29.402  1.00 40.05           C  
ATOM   2229  HB2 SER A 152      15.301  30.427  29.821  1.00 40.05           H  
ATOM   2230  HB3 SER A 152      17.017  30.213  30.212  1.00 40.05           H  
ATOM   2231  O   SER A 152      18.579  28.261  28.687  1.00 40.05           O  
ATOM   2232  OG  SER A 152      16.611  31.306  28.530  1.00 40.05           O  
ATOM   2233  HG  SER A 152      17.503  31.593  28.741  1.00 40.05           H  
ATOM   2234  N   GLU A 153      17.793  28.984  26.715  1.00 42.65           N  
ATOM   2235  H   GLU A 153      16.926  29.046  26.200  1.00 42.65           H  
ATOM   2236  CA  GLU A 153      18.882  29.795  26.133  1.00 42.65           C  
ATOM   2237  HA  GLU A 153      18.440  30.789  26.069  1.00 42.65           H  
ATOM   2238  C   GLU A 153      19.225  29.420  24.685  1.00 42.65           C  
ATOM   2239  CB  GLU A 153      20.168  30.014  26.965  1.00 42.65           C  
ATOM   2240  HB2 GLU A 153      20.955  30.350  26.290  1.00 42.65           H  
ATOM   2241  HB3 GLU A 153      20.510  29.091  27.432  1.00 42.65           H  
ATOM   2242  O   GLU A 153      19.594  28.309  24.312  1.00 42.65           O  
ATOM   2243  CG  GLU A 153      19.937  31.141  27.994  1.00 42.65           C  
ATOM   2244  HG2 GLU A 153      19.140  30.853  28.679  1.00 42.65           H  
ATOM   2245  HG3 GLU A 153      19.598  32.027  27.457  1.00 42.65           H  
ATOM   2246  CD  GLU A 153      21.162  31.529  28.829  1.00 42.65           C  
ATOM   2247  OE1 GLU A 153      21.015  32.517  29.585  1.00 42.65           O  
ATOM   2248  OE2 GLU A 153      22.219  30.874  28.704  1.00 42.65           O  
ATOM   2249  N   THR A 154      19.072  30.460  23.880  1.00 36.47           N  
ATOM   2250  H   THR A 154      18.785  31.311  24.340  1.00 36.47           H  
ATOM   2251  CA  THR A 154      19.435  30.685  22.490  1.00 36.47           C  
ATOM   2252  HA  THR A 154      19.010  29.913  21.849  1.00 36.47           H  
ATOM   2253  C   THR A 154      20.946  30.774  22.285  1.00 36.47           C  
ATOM   2254  CB  THR A 154      18.869  32.076  22.136  1.00 36.47           C  
ATOM   2255  HB  THR A 154      19.336  32.439  21.220  1.00 36.47           H  
ATOM   2256  O   THR A 154      21.620  31.465  23.044  1.00 36.47           O  
ATOM   2257  CG2 THR A 154      17.355  32.067  21.940  1.00 36.47           C  
ATOM   2258 HG21 THR A 154      17.089  31.381  21.136  1.00 36.47           H  
ATOM   2259 HG22 THR A 154      16.856  31.757  22.859  1.00 36.47           H  
ATOM   2260 HG23 THR A 154      17.020  33.071  21.677  1.00 36.47           H  
ATOM   2261  OG1 THR A 154      19.124  32.984  23.195  1.00 36.47           O  
ATOM   2262  HG1 THR A 154      20.058  32.918  23.410  1.00 36.47           H  
ATOM   2263  N   ALA A 155      21.456  30.246  21.170  1.00 42.14           N  
ATOM   2264  H   ALA A 155      20.898  29.600  20.629  1.00 42.14           H  
ATOM   2265  CA  ALA A 155      22.714  30.714  20.588  1.00 42.14           C  
ATOM   2266  HA  ALA A 155      22.861  31.756  20.874  1.00 42.14           H  
ATOM   2267  C   ALA A 155      22.661  30.664  19.052  1.00 42.14           C  
ATOM   2268  CB  ALA A 155      23.895  29.933  21.170  1.00 42.14           C  
ATOM   2269  HB1 ALA A 155      23.800  28.875  20.923  1.00 42.14           H  
ATOM   2270  HB2 ALA A 155      24.829  30.314  20.757  1.00 42.14           H  
ATOM   2271  HB3 ALA A 155      23.916  30.045  22.254  1.00 42.14           H  
ATOM   2272  O   ALA A 155      22.855  29.630  18.418  1.00 42.14           O  
ATOM   2273  N   SER A 156      22.372  31.825  18.470  1.00 36.83           N  
ATOM   2274  H   SER A 156      22.166  32.603  19.081  1.00 36.83           H  
ATOM   2275  CA  SER A 156      22.599  32.195  17.074  1.00 36.83           C  
ATOM   2276  HA  SER A 156      22.309  31.378  16.413  1.00 36.83           H  
ATOM   2277  C   SER A 156      24.071  32.557  16.846  1.00 36.83           C  
ATOM   2278  CB  SER A 156      21.748  33.439  16.780  1.00 36.83           C  
ATOM   2279  HB2 SER A 156      22.006  33.839  15.799  1.00 36.83           H  
ATOM   2280  HB3 SER A 156      20.693  33.165  16.782  1.00 36.83           H  
ATOM   2281  O   SER A 156      24.636  33.289  17.657  1.00 36.83           O  
ATOM   2282  OG  SER A 156      21.975  34.424  17.779  1.00 36.83           O  
ATOM   2283  HG  SER A 156      22.922  34.511  17.903  1.00 36.83           H  
ATOM   2284  N   VAL A 157      24.658  32.159  15.714  1.00 45.77           N  
ATOM   2285  H   VAL A 157      24.160  31.540  15.091  1.00 45.77           H  
ATOM   2286  CA  VAL A 157      25.927  32.725  15.217  1.00 45.77           C  
ATOM   2287  HA  VAL A 157      26.190  33.581  15.838  1.00 45.77           H  
ATOM   2288  C   VAL A 157      25.739  33.183  13.762  1.00 45.77           C  
ATOM   2289  CB  VAL A 157      27.108  31.744  15.344  1.00 45.77           C  
ATOM   2290  HB  VAL A 157      26.902  30.847  14.760  1.00 45.77           H  
ATOM   2291  O   VAL A 157      25.275  32.381  12.949  1.00 45.77           O  
ATOM   2292  CG1 VAL A 157      28.411  32.379  14.837  1.00 45.77           C  
ATOM   2293 HG11 VAL A 157      28.625  33.297  15.384  1.00 45.77           H  
ATOM   2294 HG12 VAL A 157      28.341  32.602  13.772  1.00 45.77           H  
ATOM   2295 HG13 VAL A 157      29.238  31.683  14.976  1.00 45.77           H  
ATOM   2296  CG2 VAL A 157      27.335  31.340  16.808  1.00 45.77           C  
ATOM   2297 HG21 VAL A 157      28.202  30.684  16.883  1.00 45.77           H  
ATOM   2298 HG22 VAL A 157      27.499  32.225  17.423  1.00 45.77           H  
ATOM   2299 HG23 VAL A 157      26.467  30.800  17.187  1.00 45.77           H  
ATOM   2300  N   PRO A 158      26.053  34.452  13.425  1.00 37.48           N  
ATOM   2301  CA  PRO A 158      25.871  35.019  12.093  1.00 37.48           C  
ATOM   2302  HA  PRO A 158      25.098  34.470  11.555  1.00 37.48           H  
ATOM   2303  C   PRO A 158      27.151  35.013  11.231  1.00 37.48           C  
ATOM   2304  CB  PRO A 158      25.364  36.439  12.362  1.00 37.48           C  
ATOM   2305  HB2 PRO A 158      25.534  37.116  11.525  1.00 37.48           H  
ATOM   2306  HB3 PRO A 158      24.305  36.406  12.615  1.00 37.48           H  
ATOM   2307  O   PRO A 158      28.261  34.768  11.694  1.00 37.48           O  
ATOM   2308  CG  PRO A 158      26.172  36.844  13.592  1.00 37.48           C  
ATOM   2309  HG2 PRO A 158      25.644  37.585  14.192  1.00 37.48           H  
ATOM   2310  HG3 PRO A 158      27.143  37.230  13.280  1.00 37.48           H  
ATOM   2311  CD  PRO A 158      26.367  35.533  14.355  1.00 37.48           C  
ATOM   2312  HD2 PRO A 158      25.673  35.517  15.195  1.00 37.48           H  
ATOM   2313  HD3 PRO A 158      27.394  35.452  14.711  1.00 37.48           H  
ATOM   2314  N   SER A 159      26.924  35.322   9.955  1.00 34.82           N  
ATOM   2315  H   SER A 159      25.967  35.568   9.746  1.00 34.82           H  
ATOM   2316  CA  SER A 159      27.827  35.519   8.813  1.00 34.82           C  
ATOM   2317  HA  SER A 159      28.187  34.553   8.459  1.00 34.82           H  
ATOM   2318  C   SER A 159      29.022  36.463   9.020  1.00 34.82           C  
ATOM   2319  CB  SER A 159      26.961  36.181   7.728  1.00 34.82           C  
ATOM   2320  HB2 SER A 159      26.204  35.476   7.386  1.00 34.82           H  
ATOM   2321  HB3 SER A 159      27.580  36.466   6.877  1.00 34.82           H  
ATOM   2322  O   SER A 159      28.863  37.522   9.626  1.00 34.82           O  
ATOM   2323  OG  SER A 159      26.319  37.331   8.267  1.00 34.82           O  
ATOM   2324  HG  SER A 159      26.990  37.856   8.711  1.00 34.82           H  
ATOM   2325  N   GLN A 160      30.143  36.186   8.338  1.00 45.56           N  
ATOM   2326  H   GLN A 160      30.257  35.276   7.915  1.00 45.56           H  
ATOM   2327  CA  GLN A 160      31.071  37.231   7.886  1.00 45.56           C  
ATOM   2328  HA  GLN A 160      30.453  38.096   7.643  1.00 45.56           H  
ATOM   2329  C   GLN A 160      31.807  36.856   6.587  1.00 45.56           C  
ATOM   2330  CB  GLN A 160      32.045  37.648   9.004  1.00 45.56           C  
ATOM   2331  HB2 GLN A 160      33.070  37.411   8.719  1.00 45.56           H  
ATOM   2332  HB3 GLN A 160      31.812  37.113   9.925  1.00 45.56           H  
ATOM   2333  O   GLN A 160      32.264  35.730   6.405  1.00 45.56           O  
ATOM   2334  CG  GLN A 160      31.918  39.158   9.264  1.00 45.56           C  
ATOM   2335  HG2 GLN A 160      30.882  39.393   9.510  1.00 45.56           H  
ATOM   2336  HG3 GLN A 160      32.186  39.700   8.357  1.00 45.56           H  
ATOM   2337  CD  GLN A 160      32.795  39.667  10.402  1.00 45.56           C  
ATOM   2338  NE2 GLN A 160      32.693  40.933  10.740  1.00 45.56           N  
ATOM   2339 HE21 GLN A 160      32.060  41.546  10.247  1.00 45.56           H  
ATOM   2340 HE22 GLN A 160      33.298  41.230  11.492  1.00 45.56           H  
ATOM   2341  OE1 GLN A 160      33.583  38.965  11.012  1.00 45.56           O  
ATOM   2342  N   GLU A 161      31.853  37.836   5.685  1.00 38.71           N  
ATOM   2343  H   GLU A 161      31.469  38.725   5.971  1.00 38.71           H  
ATOM   2344  CA  GLU A 161      32.436  37.844   4.342  1.00 38.71           C  
ATOM   2345  HA  GLU A 161      32.190  36.914   3.831  1.00 38.71           H  
ATOM   2346  C   GLU A 161      33.969  38.029   4.332  1.00 38.71           C  
ATOM   2347  CB  GLU A 161      31.819  39.039   3.578  1.00 38.71           C  
ATOM   2348  HB2 GLU A 161      32.321  39.152   2.617  1.00 38.71           H  
ATOM   2349  HB3 GLU A 161      32.013  39.940   4.160  1.00 38.71           H  
ATOM   2350  O   GLU A 161      34.566  38.477   5.308  1.00 38.71           O  
ATOM   2351  CG  GLU A 161      30.315  38.929   3.287  1.00 38.71           C  
ATOM   2352  HG2 GLU A 161      30.155  38.101   2.597  1.00 38.71           H  
ATOM   2353  HG3 GLU A 161      29.784  38.702   4.212  1.00 38.71           H  
ATOM   2354  CD  GLU A 161      29.744  40.235   2.705  1.00 38.71           C  
ATOM   2355  OE1 GLU A 161      28.989  40.147   1.712  1.00 38.71           O  
ATOM   2356  OE2 GLU A 161      30.053  41.306   3.275  1.00 38.71           O  
ATOM   2357  N   ALA A 162      34.533  37.816   3.134  1.00 38.34           N  
ATOM   2358  H   ALA A 162      33.910  37.419   2.445  1.00 38.34           H  
ATOM   2359  CA  ALA A 162      35.774  38.380   2.586  1.00 38.34           C  
ATOM   2360  HA  ALA A 162      35.704  38.209   1.511  1.00 38.34           H  
ATOM   2361  C   ALA A 162      37.124  37.756   3.000  1.00 38.34           C  
ATOM   2362  CB  ALA A 162      35.758  39.911   2.728  1.00 38.34           C  
ATOM   2363  HB1 ALA A 162      34.824  40.318   2.339  1.00 38.34           H  
ATOM   2364  HB2 ALA A 162      35.859  40.190   3.777  1.00 38.34           H  
ATOM   2365  HB3 ALA A 162      36.593  40.340   2.175  1.00 38.34           H  
ATOM   2366  O   ALA A 162      37.691  38.068   4.041  1.00 38.34           O  
ATOM   2367  N   ASN A 163      37.730  36.986   2.084  1.00 43.08           N  
ATOM   2368  H   ASN A 163      37.111  36.423   1.519  1.00 43.08           H  
ATOM   2369  CA  ASN A 163      38.934  37.428   1.358  1.00 43.08           C  
ATOM   2370  HA  ASN A 163      38.640  38.281   0.747  1.00 43.08           H  
ATOM   2371  C   ASN A 163      39.452  36.360   0.377  1.00 43.08           C  
ATOM   2372  CB  ASN A 163      40.076  37.870   2.299  1.00 43.08           C  
ATOM   2373  HB2 ASN A 163      40.021  37.327   3.242  1.00 43.08           H  
ATOM   2374  HB3 ASN A 163      41.039  37.635   1.845  1.00 43.08           H  
ATOM   2375  O   ASN A 163      39.648  35.200   0.727  1.00 43.08           O  
ATOM   2376  CG  ASN A 163      40.074  39.372   2.542  1.00 43.08           C  
ATOM   2377  ND2 ASN A 163      40.517  39.816   3.692  1.00 43.08           N  
ATOM   2378 HD21 ASN A 163      40.662  39.157   4.444  1.00 43.08           H  
ATOM   2379 HD22 ASN A 163      40.420  40.810   3.847  1.00 43.08           H  
ATOM   2380  OD1 ASN A 163      39.706  40.167   1.691  1.00 43.08           O  
ATOM   2381  N   VAL A 164      39.715  36.802  -0.853  1.00 39.12           N  
ATOM   2382  H   VAL A 164      39.574  37.789  -1.012  1.00 39.12           H  
ATOM   2383  CA  VAL A 164      40.492  36.099  -1.887  1.00 39.12           C  
ATOM   2384  HA  VAL A 164      40.242  35.038  -1.883  1.00 39.12           H  
ATOM   2385  C   VAL A 164      41.984  36.259  -1.562  1.00 39.12           C  
ATOM   2386  CB  VAL A 164      40.155  36.709  -3.270  1.00 39.12           C  
ATOM   2387  HB  VAL A 164      40.391  37.773  -3.250  1.00 39.12           H  
ATOM   2388  O   VAL A 164      42.394  37.350  -1.163  1.00 39.12           O  
ATOM   2389  CG1 VAL A 164      40.931  36.078  -4.432  1.00 39.12           C  
ATOM   2390 HG11 VAL A 164      40.529  36.424  -5.384  1.00 39.12           H  
ATOM   2391 HG12 VAL A 164      40.860  34.992  -4.387  1.00 39.12           H  
ATOM   2392 HG13 VAL A 164      41.976  36.385  -4.393  1.00 39.12           H  
ATOM   2393  CG2 VAL A 164      38.659  36.571  -3.593  1.00 39.12           C  
ATOM   2394 HG21 VAL A 164      38.055  37.094  -2.852  1.00 39.12           H  
ATOM   2395 HG22 VAL A 164      38.377  35.518  -3.604  1.00 39.12           H  
ATOM   2396 HG23 VAL A 164      38.445  37.009  -4.568  1.00 39.12           H  
ATOM   2397  N   PRO A 165      42.813  35.220  -1.761  1.00 43.52           N  
ATOM   2398  CA  PRO A 165      43.949  35.416  -2.664  1.00 43.52           C  
ATOM   2399  HA  PRO A 165      43.787  36.300  -3.280  1.00 43.52           H  
ATOM   2400  C   PRO A 165      44.203  34.219  -3.596  1.00 43.52           C  
ATOM   2401  CB  PRO A 165      45.157  35.711  -1.776  1.00 43.52           C  
ATOM   2402  HB2 PRO A 165      46.087  35.351  -2.217  1.00 43.52           H  
ATOM   2403  HB3 PRO A 165      45.219  36.783  -1.592  1.00 43.52           H  
ATOM   2404  O   PRO A 165      44.109  33.056  -3.210  1.00 43.52           O  
ATOM   2405  CG  PRO A 165      44.839  34.990  -0.467  1.00 43.52           C  
ATOM   2406  HG2 PRO A 165      45.471  34.109  -0.353  1.00 43.52           H  
ATOM   2407  HG3 PRO A 165      44.978  35.666   0.376  1.00 43.52           H  
ATOM   2408  CD  PRO A 165      43.371  34.565  -0.581  1.00 43.52           C  
ATOM   2409  HD2 PRO A 165      43.311  33.484  -0.707  1.00 43.52           H  
ATOM   2410  HD3 PRO A 165      42.828  34.849   0.321  1.00 43.52           H  
ATOM   2411  N   MET A 166      44.559  34.548  -4.841  1.00 33.96           N  
ATOM   2412  H   MET A 166      44.643  35.534  -5.040  1.00 33.96           H  
ATOM   2413  CA  MET A 166      45.214  33.651  -5.795  1.00 33.96           C  
ATOM   2414  HA  MET A 166      44.591  32.779  -5.995  1.00 33.96           H  
ATOM   2415  C   MET A 166      46.575  33.204  -5.244  1.00 33.96           C  
ATOM   2416  CB  MET A 166      45.507  34.426  -7.100  1.00 33.96           C  
ATOM   2417  HB2 MET A 166      46.106  33.780  -7.742  1.00 33.96           H  
ATOM   2418  HB3 MET A 166      46.107  35.306  -6.872  1.00 33.96           H  
ATOM   2419  O   MET A 166      47.327  34.070  -4.814  1.00 33.96           O  
ATOM   2420  CG  MET A 166      44.283  34.864  -7.909  1.00 33.96           C  
ATOM   2421  HG2 MET A 166      43.739  35.635  -7.363  1.00 33.96           H  
ATOM   2422  HG3 MET A 166      43.627  34.001  -8.024  1.00 33.96           H  
ATOM   2423  SD  MET A 166      44.692  35.477  -9.575  1.00 33.96           S  
ATOM   2424  CE  MET A 166      45.417  37.098  -9.207  1.00 33.96           C  
ATOM   2425  HE1 MET A 166      45.681  37.596 -10.140  1.00 33.96           H  
ATOM   2426  HE2 MET A 166      44.697  37.708  -8.662  1.00 33.96           H  
ATOM   2427  HE3 MET A 166      46.318  36.970  -8.606  1.00 33.96           H  
ATOM   2428  N   ASP A 167      46.924  31.917  -5.331  1.00 40.79           N  
ATOM   2429  H   ASP A 167      46.185  31.231  -5.282  1.00 40.79           H  
ATOM   2430  CA  ASP A 167      48.082  31.474  -6.124  1.00 40.79           C  
ATOM   2431  HA  ASP A 167      47.903  31.868  -7.125  1.00 40.79           H  
ATOM   2432  C   ASP A 167      48.156  29.937  -6.259  1.00 40.79           C  
ATOM   2433  CB  ASP A 167      49.461  32.025  -5.669  1.00 40.79           C  
ATOM   2434  HB2 ASP A 167      49.359  32.866  -4.984  1.00 40.79           H  
ATOM   2435  HB3 ASP A 167      49.990  31.249  -5.117  1.00 40.79           H  
ATOM   2436  O   ASP A 167      47.626  29.156  -5.474  1.00 40.79           O  
ATOM   2437  CG  ASP A 167      50.336  32.471  -6.859  1.00 40.79           C  
ATOM   2438  OD1 ASP A 167      50.173  31.895  -7.963  1.00 40.79           O  
ATOM   2439  OD2 ASP A 167      51.182  33.369  -6.674  1.00 40.79           O  
ATOM   2440  N   THR A 168      48.818  29.580  -7.343  1.00 36.37           N  
ATOM   2441  H   THR A 168      49.258  30.380  -7.773  1.00 36.37           H  
ATOM   2442  CA  THR A 168      49.137  28.340  -8.040  1.00 36.37           C  
ATOM   2443  HA  THR A 168      48.242  27.990  -8.556  1.00 36.37           H  
ATOM   2444  C   THR A 168      49.725  27.165  -7.235  1.00 36.37           C  
ATOM   2445  CB  THR A 168      50.185  28.771  -9.087  1.00 36.37           C  
ATOM   2446  HB  THR A 168      50.567  27.880  -9.584  1.00 36.37           H  
ATOM   2447  O   THR A 168      50.568  27.336  -6.365  1.00 36.37           O  
ATOM   2448  CG2 THR A 168      49.606  29.684 -10.172  1.00 36.37           C  
ATOM   2449 HG21 THR A 168      50.409  30.014 -10.832  1.00 36.37           H  
ATOM   2450 HG22 THR A 168      49.116  30.562  -9.753  1.00 36.37           H  
ATOM   2451 HG23 THR A 168      48.875  29.128 -10.760  1.00 36.37           H  
ATOM   2452  OG1 THR A 168      51.266  29.471  -8.504  1.00 36.37           O  
ATOM   2453  HG1 THR A 168      50.988  30.372  -8.319  1.00 36.37           H  
ATOM   2454  N   THR A 169      49.352  25.927  -7.604  1.00 38.52           N  
ATOM   2455  H   THR A 169      48.376  25.856  -7.853  1.00 38.52           H  
ATOM   2456  CA  THR A 169      50.204  24.888  -8.251  1.00 38.52           C  
ATOM   2457  HA  THR A 169      50.106  25.055  -9.324  1.00 38.52           H  
ATOM   2458  C   THR A 169      49.715  23.445  -7.997  1.00 38.52           C  
ATOM   2459  CB  THR A 169      51.727  24.927  -7.961  1.00 38.52           C  
ATOM   2460  HB  THR A 169      52.132  23.943  -8.196  1.00 38.52           H  
ATOM   2461  O   THR A 169      49.534  23.016  -6.867  1.00 38.52           O  
ATOM   2462  CG2 THR A 169      52.479  25.917  -8.853  1.00 38.52           C  
ATOM   2463 HG21 THR A 169      52.287  26.939  -8.527  1.00 38.52           H  
ATOM   2464 HG22 THR A 169      53.549  25.732  -8.758  1.00 38.52           H  
ATOM   2465 HG23 THR A 169      52.190  25.795  -9.897  1.00 38.52           H  
ATOM   2466  OG1 THR A 169      52.065  25.216  -6.635  1.00 38.52           O  
ATOM   2467  HG1 THR A 169      51.592  26.012  -6.379  1.00 38.52           H  
ATOM   2468  N   ASN A 170      49.515  22.717  -9.109  1.00 37.18           N  
ATOM   2469  H   ASN A 170      49.487  23.261  -9.960  1.00 37.18           H  
ATOM   2470  CA  ASN A 170      49.712  21.275  -9.362  1.00 37.18           C  
ATOM   2471  HA  ASN A 170      48.906  20.929 -10.010  1.00 37.18           H  
ATOM   2472  C   ASN A 170      49.780  20.289  -8.178  1.00 37.18           C  
ATOM   2473  CB  ASN A 170      51.063  21.152 -10.116  1.00 37.18           C  
ATOM   2474  HB2 ASN A 170      51.478  20.157  -9.956  1.00 37.18           H  
ATOM   2475  HB3 ASN A 170      51.783  21.857  -9.702  1.00 37.18           H  
ATOM   2476  O   ASN A 170      50.752  20.365  -7.447  1.00 37.18           O  
ATOM   2477  CG  ASN A 170      50.979  21.315 -11.614  1.00 37.18           C  
ATOM   2478  ND2 ASN A 170      52.076  21.639 -12.257  1.00 37.18           N  
ATOM   2479 HD21 ASN A 170      51.994  21.732 -13.259  1.00 37.18           H  
ATOM   2480 HD22 ASN A 170      52.938  21.791 -11.754  1.00 37.18           H  
ATOM   2481  OD1 ASN A 170      49.949  21.118 -12.230  1.00 37.18           O  
ATOM   2482  N   VAL A 171      48.931  19.239  -8.175  1.00 43.02           N  
ATOM   2483  H   VAL A 171      48.023  19.405  -8.584  1.00 43.02           H  
ATOM   2484  CA  VAL A 171      49.326  17.800  -8.120  1.00 43.02           C  
ATOM   2485  HA  VAL A 171      50.137  17.661  -8.835  1.00 43.02           H  
ATOM   2486  C   VAL A 171      48.151  16.889  -8.565  1.00 43.02           C  
ATOM   2487  CB  VAL A 171      49.881  17.307  -6.747  1.00 43.02           C  
ATOM   2488  HB  VAL A 171      49.179  17.564  -5.954  1.00 43.02           H  
ATOM   2489  O   VAL A 171      47.129  16.795  -7.898  1.00 43.02           O  
ATOM   2490  CG1 VAL A 171      50.085  15.781  -6.728  1.00 43.02           C  
ATOM   2491 HG11 VAL A 171      50.468  15.463  -5.758  1.00 43.02           H  
ATOM   2492 HG12 VAL A 171      49.134  15.263  -6.852  1.00 43.02           H  
ATOM   2493 HG13 VAL A 171      50.787  15.478  -7.504  1.00 43.02           H  
ATOM   2494  CG2 VAL A 171      51.278  17.847  -6.380  1.00 43.02           C  
ATOM   2495 HG21 VAL A 171      51.874  18.027  -7.275  1.00 43.02           H  
ATOM   2496 HG22 VAL A 171      51.169  18.761  -5.797  1.00 43.02           H  
ATOM   2497 HG23 VAL A 171      51.824  17.162  -5.732  1.00 43.02           H  
ATOM   2498  N   GLN A 172      48.353  16.240  -9.721  1.00 39.23           N  
ATOM   2499  H   GLN A 172      49.131  16.620 -10.241  1.00 39.23           H  
ATOM   2500  CA  GLN A 172      48.023  14.860 -10.153  1.00 39.23           C  
ATOM   2501  HA  GLN A 172      47.964  14.902 -11.241  1.00 39.23           H  
ATOM   2502  C   GLN A 172      46.726  14.142  -9.707  1.00 39.23           C  
ATOM   2503  CB  GLN A 172      49.226  13.955  -9.831  1.00 39.23           C  
ATOM   2504  HB2 GLN A 172      48.961  12.918 -10.041  1.00 39.23           H  
ATOM   2505  HB3 GLN A 172      49.447  14.024  -8.767  1.00 39.23           H  
ATOM   2506  O   GLN A 172      46.561  13.759  -8.553  1.00 39.23           O  
ATOM   2507  CG  GLN A 172      50.470  14.297 -10.670  1.00 39.23           C  
ATOM   2508  HG2 GLN A 172      50.636  15.374 -10.680  1.00 39.23           H  
ATOM   2509  HG3 GLN A 172      50.299  13.972 -11.696  1.00 39.23           H  
ATOM   2510  CD  GLN A 172      51.755  13.660 -10.149  1.00 39.23           C  
ATOM   2511  NE2 GLN A 172      52.757  13.504 -10.985  1.00 39.23           N  
ATOM   2512 HE21 GLN A 172      53.578  13.068 -10.589  1.00 39.23           H  
ATOM   2513 HE22 GLN A 172      52.664  13.727 -11.965  1.00 39.23           H  
ATOM   2514  OE1 GLN A 172      51.914  13.334  -8.988  1.00 39.23           O  
ATOM   2515  N   GLY A 173      45.917  13.764 -10.708  1.00 37.47           N  
ATOM   2516  H   GLY A 173      46.151  14.096 -11.633  1.00 37.47           H  
ATOM   2517  CA  GLY A 173      45.025  12.594 -10.680  1.00 37.47           C  
ATOM   2518  HA2 GLY A 173      44.054  12.861 -11.096  1.00 37.47           H  
ATOM   2519  HA3 GLY A 173      44.878  12.281  -9.647  1.00 37.47           H  
ATOM   2520  C   GLY A 173      45.603  11.418 -11.501  1.00 37.47           C  
ATOM   2521  O   GLY A 173      46.440  11.660 -12.376  1.00 37.47           O  
ATOM   2522  N   PRO A 174      45.201  10.158 -11.231  1.00 47.84           N  
ATOM   2523  CA  PRO A 174      45.850   8.968 -11.777  1.00 47.84           C  
ATOM   2524  HA  PRO A 174      46.913   9.170 -11.904  1.00 47.84           H  
ATOM   2525  C   PRO A 174      45.297   8.494 -13.134  1.00 47.84           C  
ATOM   2526  CB  PRO A 174      45.698   7.902 -10.691  1.00 47.84           C  
ATOM   2527  HB2 PRO A 174      46.468   8.041  -9.932  1.00 47.84           H  
ATOM   2528  HB3 PRO A 174      45.733   6.888 -11.090  1.00 47.84           H  
ATOM   2529  O   PRO A 174      44.161   8.756 -13.522  1.00 47.84           O  
ATOM   2530  CG  PRO A 174      44.330   8.234 -10.100  1.00 47.84           C  
ATOM   2531  HG2 PRO A 174      44.246   7.899  -9.066  1.00 47.84           H  
ATOM   2532  HG3 PRO A 174      43.550   7.780 -10.712  1.00 47.84           H  
ATOM   2533  CD  PRO A 174      44.240   9.758 -10.212  1.00 47.84           C  
ATOM   2534  HD2 PRO A 174      43.229  10.059 -10.488  1.00 47.84           H  
ATOM   2535  HD3 PRO A 174      44.515  10.196  -9.253  1.00 47.84           H  
ATOM   2536  N   GLU A 175      46.176   7.763 -13.815  1.00 39.58           N  
ATOM   2537  H   GLU A 175      47.044   7.593 -13.326  1.00 39.58           H  
ATOM   2538  CA  GLU A 175      46.137   7.162 -15.149  1.00 39.58           C  
ATOM   2539  HA  GLU A 175      46.120   7.951 -15.901  1.00 39.58           H  
ATOM   2540  C   GLU A 175      44.994   6.162 -15.418  1.00 39.58           C  
ATOM   2541  CB  GLU A 175      47.434   6.336 -15.287  1.00 39.58           C  
ATOM   2542  HB2 GLU A 175      47.367   5.505 -14.584  1.00 39.58           H  
ATOM   2543  HB3 GLU A 175      47.472   5.915 -16.292  1.00 39.58           H  
ATOM   2544  O   GLU A 175      44.655   5.371 -14.545  1.00 39.58           O  
ATOM   2545  CG  GLU A 175      48.757   7.082 -15.033  1.00 39.58           C  
ATOM   2546  HG2 GLU A 175      48.881   7.836 -15.810  1.00 39.58           H  
ATOM   2547  HG3 GLU A 175      48.720   7.592 -14.071  1.00 39.58           H  
ATOM   2548  CD  GLU A 175      49.962   6.125 -15.015  1.00 39.58           C  
ATOM   2549  OE1 GLU A 175      51.007   6.503 -15.588  1.00 39.58           O  
ATOM   2550  OE2 GLU A 175      49.829   5.019 -14.444  1.00 39.58           O  
ATOM   2551  N   MET A 176      44.545   6.085 -16.684  1.00 41.47           N  
ATOM   2552  H   MET A 176      44.644   6.929 -17.229  1.00 41.47           H  
ATOM   2553  CA  MET A 176      44.427   4.848 -17.498  1.00 41.47           C  
ATOM   2554  HA  MET A 176      45.280   4.206 -17.278  1.00 41.47           H  
ATOM   2555  C   MET A 176      44.476   5.263 -18.989  1.00 41.47           C  
ATOM   2556  CB  MET A 176      43.131   4.054 -17.230  1.00 41.47           C  
ATOM   2557  HB2 MET A 176      43.062   3.273 -17.987  1.00 41.47           H  
ATOM   2558  HB3 MET A 176      42.265   4.707 -17.345  1.00 41.47           H  
ATOM   2559  O   MET A 176      43.606   5.984 -19.457  1.00 41.47           O  
ATOM   2560  CG  MET A 176      43.067   3.374 -15.859  1.00 41.47           C  
ATOM   2561  HG2 MET A 176      44.062   3.033 -15.572  1.00 41.47           H  
ATOM   2562  HG3 MET A 176      42.734   4.121 -15.139  1.00 41.47           H  
ATOM   2563  SD  MET A 176      41.931   1.968 -15.739  1.00 41.47           S  
ATOM   2564  CE  MET A 176      41.602   2.042 -13.957  1.00 41.47           C  
ATOM   2565  HE1 MET A 176      40.928   1.234 -13.675  1.00 41.47           H  
ATOM   2566  HE2 MET A 176      42.538   1.943 -13.407  1.00 41.47           H  
ATOM   2567  HE3 MET A 176      41.142   2.999 -13.709  1.00 41.47           H  
ATOM   2568  N   ARG A 177      45.581   5.067 -19.722  1.00 36.07           N  
ATOM   2569  H   ARG A 177      45.725   5.887 -20.295  1.00 36.07           H  
ATOM   2570  CA  ARG A 177      46.048   3.837 -20.403  1.00 36.07           C  
ATOM   2571  HA  ARG A 177      47.057   4.066 -20.746  1.00 36.07           H  
ATOM   2572  C   ARG A 177      45.246   3.467 -21.667  1.00 36.07           C  
ATOM   2573  CB  ARG A 177      46.206   2.658 -19.422  1.00 36.07           C  
ATOM   2574  HB2 ARG A 177      46.707   3.015 -18.522  1.00 36.07           H  
ATOM   2575  HB3 ARG A 177      45.224   2.278 -19.143  1.00 36.07           H  
ATOM   2576  O   ARG A 177      44.231   2.795 -21.576  1.00 36.07           O  
ATOM   2577  CG  ARG A 177      47.057   1.519 -20.008  1.00 36.07           C  
ATOM   2578  HG2 ARG A 177      46.590   1.147 -20.920  1.00 36.07           H  
ATOM   2579  HG3 ARG A 177      48.051   1.899 -20.246  1.00 36.07           H  
ATOM   2580  CD  ARG A 177      47.183   0.362 -19.009  1.00 36.07           C  
ATOM   2581  HD2 ARG A 177      47.632   0.739 -18.090  1.00 36.07           H  
ATOM   2582  HD3 ARG A 177      46.183  -0.008 -18.783  1.00 36.07           H  
ATOM   2583  NE  ARG A 177      48.014  -0.734 -19.548  1.00 36.07           N  
ATOM   2584  HE  ARG A 177      48.524  -0.542 -20.398  1.00 36.07           H  
ATOM   2585  NH1 ARG A 177      47.568  -2.275 -17.904  1.00 36.07           N  
ATOM   2586 HH11 ARG A 177      47.701  -3.189 -17.494  1.00 36.07           H  
ATOM   2587 HH12 ARG A 177      46.990  -1.592 -17.437  1.00 36.07           H  
ATOM   2588  NH2 ARG A 177      48.938  -2.819 -19.578  1.00 36.07           N  
ATOM   2589 HH21 ARG A 177      49.050  -3.731 -19.158  1.00 36.07           H  
ATOM   2590 HH22 ARG A 177      49.426  -2.596 -20.434  1.00 36.07           H  
ATOM   2591  CZ  ARG A 177      48.169  -1.933 -19.010  1.00 36.07           C  
ATOM   2592  N   SER A 178      45.786   3.838 -22.834  1.00 38.87           N  
ATOM   2593  H   SER A 178      46.439   4.607 -22.786  1.00 38.87           H  
ATOM   2594  CA  SER A 178      45.800   3.108 -24.128  1.00 38.87           C  
ATOM   2595  HA  SER A 178      46.420   2.216 -24.045  1.00 38.87           H  
ATOM   2596  C   SER A 178      46.403   4.072 -25.171  1.00 38.87           C  
ATOM   2597  CB  SER A 178      44.393   2.701 -24.589  1.00 38.87           C  
ATOM   2598  HB2 SER A 178      43.899   2.092 -23.831  1.00 38.87           H  
ATOM   2599  HB3 SER A 178      43.793   3.590 -24.785  1.00 38.87           H  
ATOM   2600  O   SER A 178      45.934   5.195 -25.278  1.00 38.87           O  
ATOM   2601  OG  SER A 178      44.513   1.924 -25.760  1.00 38.87           O  
ATOM   2602  HG  SER A 178      43.642   1.811 -26.149  1.00 38.87           H  
ATOM   2603  N   GLY A 179      47.484   3.827 -25.911  1.00 37.18           N  
ATOM   2604  H   GLY A 179      47.752   4.649 -26.434  1.00 37.18           H  
ATOM   2605  CA  GLY A 179      48.015   2.571 -26.422  1.00 37.18           C  
ATOM   2606  HA2 GLY A 179      49.029   2.411 -26.055  1.00 37.18           H  
ATOM   2607  HA3 GLY A 179      47.382   1.738 -26.115  1.00 37.18           H  
ATOM   2608  C   GLY A 179      48.023   2.626 -27.954  1.00 37.18           C  
ATOM   2609  O   GLY A 179      47.104   2.103 -28.565  1.00 37.18           O  
ATOM   2610  N   ASN A 180      49.008   3.309 -28.560  1.00 41.82           N  
ATOM   2611  H   ASN A 180      49.560   3.914 -27.969  1.00 41.82           H  
ATOM   2612  CA  ASN A 180      49.663   2.908 -29.821  1.00 41.82           C  
ATOM   2613  HA  ASN A 180      50.207   1.986 -29.618  1.00 41.82           H  
ATOM   2614  C   ASN A 180      50.734   3.926 -30.250  1.00 41.82           C  
ATOM   2615  CB  ASN A 180      48.668   2.631 -30.974  1.00 41.82           C  
ATOM   2616  HB2 ASN A 180      47.759   3.218 -30.843  1.00 41.82           H  
ATOM   2617  HB3 ASN A 180      49.114   2.924 -31.924  1.00 41.82           H  
ATOM   2618  O   ASN A 180      50.449   4.956 -30.853  1.00 41.82           O  
ATOM   2619  CG  ASN A 180      48.316   1.152 -31.096  1.00 41.82           C  
ATOM   2620  ND2 ASN A 180      47.437   0.803 -32.004  1.00 41.82           N  
ATOM   2621 HD21 ASN A 180      46.939   1.509 -32.527  1.00 41.82           H  
ATOM   2622 HD22 ASN A 180      47.198  -0.177 -32.032  1.00 41.82           H  
ATOM   2623  OD1 ASN A 180      48.862   0.284 -30.431  1.00 41.82           O  
ATOM   2624  N   ALA A 181      51.990   3.588 -29.954  1.00 36.68           N  
ATOM   2625  H   ALA A 181      52.137   2.721 -29.457  1.00 36.68           H  
ATOM   2626  CA  ALA A 181      53.182   4.191 -30.529  1.00 36.68           C  
ATOM   2627  HA  ALA A 181      52.921   5.099 -31.073  1.00 36.68           H  
ATOM   2628  C   ALA A 181      53.817   3.187 -31.503  1.00 36.68           C  
ATOM   2629  CB  ALA A 181      54.139   4.566 -29.386  1.00 36.68           C  
ATOM   2630  HB1 ALA A 181      54.405   3.680 -28.808  1.00 36.68           H  
ATOM   2631  HB2 ALA A 181      55.048   5.006 -29.797  1.00 36.68           H  
ATOM   2632  HB3 ALA A 181      53.661   5.292 -28.728  1.00 36.68           H  
ATOM   2633  O   ALA A 181      54.366   2.182 -31.065  1.00 36.68           O  
ATOM   2634  N   ILE A 182      53.750   3.465 -32.807  1.00 47.35           N  
ATOM   2635  H   ILE A 182      53.151   4.229 -33.087  1.00 47.35           H  
ATOM   2636  CA  ILE A 182      54.607   2.918 -33.875  1.00 47.35           C  
ATOM   2637  HA  ILE A 182      55.624   2.795 -33.504  1.00 47.35           H  
ATOM   2638  C   ILE A 182      54.559   3.980 -34.988  1.00 47.35           C  
ATOM   2639  CB  ILE A 182      54.085   1.566 -34.455  1.00 47.35           C  
ATOM   2640  HB  ILE A 182      53.193   1.774 -35.046  1.00 47.35           H  
ATOM   2641  O   ILE A 182      53.478   4.343 -35.417  1.00 47.35           O  
ATOM   2642  CG1 ILE A 182      53.679   0.499 -33.409  1.00 47.35           C  
ATOM   2643 HG12 ILE A 182      52.908   0.917 -32.763  1.00 47.35           H  
ATOM   2644 HG13 ILE A 182      54.544   0.235 -32.801  1.00 47.35           H  
ATOM   2645  CG2 ILE A 182      55.161   0.995 -35.402  1.00 47.35           C  
ATOM   2646 HG21 ILE A 182      56.041   0.694 -34.832  1.00 47.35           H  
ATOM   2647 HG22 ILE A 182      54.770   0.132 -35.941  1.00 47.35           H  
ATOM   2648 HG23 ILE A 182      55.445   1.735 -36.151  1.00 47.35           H  
ATOM   2649  CD1 ILE A 182      53.082  -0.786 -33.997  1.00 47.35           C  
ATOM   2650 HD11 ILE A 182      53.841  -1.357 -34.531  1.00 47.35           H  
ATOM   2651 HD12 ILE A 182      52.694  -1.405 -33.188  1.00 47.35           H  
ATOM   2652 HD13 ILE A 182      52.265  -0.538 -34.675  1.00 47.35           H  
ATOM   2653  N   GLY A 183      55.615   4.568 -35.528  1.00 42.33           N  
ATOM   2654  H   GLY A 183      55.366   5.160 -36.308  1.00 42.33           H  
ATOM   2655  CA  GLY A 183      57.030   4.507 -35.263  1.00 42.33           C  
ATOM   2656  HA2 GLY A 183      57.228   4.892 -34.263  1.00 42.33           H  
ATOM   2657  HA3 GLY A 183      57.388   3.481 -35.348  1.00 42.33           H  
ATOM   2658  C   GLY A 183      57.734   5.380 -36.310  1.00 42.33           C  
ATOM   2659  O   GLY A 183      57.250   5.551 -37.423  1.00 42.33           O  
ATOM   2660  N   ARG A 184      58.931   5.822 -35.935  1.00 40.82           N  
ATOM   2661  H   ARG A 184      59.122   5.750 -34.945  1.00 40.82           H  
ATOM   2662  CA  ARG A 184      60.095   6.034 -36.802  1.00 40.82           C  
ATOM   2663  HA  ARG A 184      60.917   6.073 -36.087  1.00 40.82           H  
ATOM   2664  C   ARG A 184      60.205   7.330 -37.619  1.00 40.82           C  
ATOM   2665  CB  ARG A 184      60.344   4.772 -37.642  1.00 40.82           C  
ATOM   2666  HB2 ARG A 184      59.932   4.899 -38.644  1.00 40.82           H  
ATOM   2667  HB3 ARG A 184      59.851   3.918 -37.178  1.00 40.82           H  
ATOM   2668  O   ARG A 184      59.455   7.634 -38.535  1.00 40.82           O  
ATOM   2669  CG  ARG A 184      61.835   4.454 -37.722  1.00 40.82           C  
ATOM   2670  HG2 ARG A 184      62.256   4.426 -36.717  1.00 40.82           H  
ATOM   2671  HG3 ARG A 184      62.348   5.214 -38.311  1.00 40.82           H  
ATOM   2672  CD  ARG A 184      62.015   3.084 -38.369  1.00 40.82           C  
ATOM   2673  HD2 ARG A 184      61.384   2.354 -37.861  1.00 40.82           H  
ATOM   2674  HD3 ARG A 184      61.699   3.156 -39.409  1.00 40.82           H  
ATOM   2675  NE  ARG A 184      63.417   2.646 -38.272  1.00 40.82           N  
ATOM   2676  HE  ARG A 184      63.951   2.996 -37.490  1.00 40.82           H  
ATOM   2677  NH1 ARG A 184      63.453   1.353 -40.170  1.00 40.82           N  
ATOM   2678 HH11 ARG A 184      62.492   1.603 -40.355  1.00 40.82           H  
ATOM   2679 HH12 ARG A 184      63.948   0.745 -40.805  1.00 40.82           H  
ATOM   2680  NH2 ARG A 184      65.286   1.521 -38.914  1.00 40.82           N  
ATOM   2681 HH21 ARG A 184      65.788   1.879 -38.114  1.00 40.82           H  
ATOM   2682 HH22 ARG A 184      65.756   0.911 -39.568  1.00 40.82           H  
ATOM   2683  CZ  ARG A 184      64.041   1.846 -39.116  1.00 40.82           C  
ATOM   2684  N   ALA A 185      61.291   8.015 -37.270  1.00 40.22           N  
ATOM   2685  H   ALA A 185      61.807   7.650 -36.483  1.00 40.22           H  
ATOM   2686  CA  ALA A 185      61.907   9.160 -37.905  1.00 40.22           C  
ATOM   2687  HA  ALA A 185      61.222  10.005 -37.846  1.00 40.22           H  
ATOM   2688  C   ALA A 185      62.305   8.933 -39.375  1.00 40.22           C  
ATOM   2689  CB  ALA A 185      63.163   9.453 -37.071  1.00 40.22           C  
ATOM   2690  HB1 ALA A 185      63.657  10.343 -37.461  1.00 40.22           H  
ATOM   2691  HB2 ALA A 185      63.857   8.614 -37.123  1.00 40.22           H  
ATOM   2692  HB3 ALA A 185      62.890   9.639 -36.032  1.00 40.22           H  
ATOM   2693  O   ALA A 185      62.778   7.859 -39.748  1.00 40.22           O  
ATOM   2694  N   GLY A 186      62.220  10.008 -40.157  1.00 41.47           N  
ATOM   2695  H   GLY A 186      61.744  10.821 -39.793  1.00 41.47           H  
ATOM   2696  CA  GLY A 186      62.856  10.166 -41.460  1.00 41.47           C  
ATOM   2697  HA2 GLY A 186      63.750   9.547 -41.531  1.00 41.47           H  
ATOM   2698  HA3 GLY A 186      62.161   9.874 -42.247  1.00 41.47           H  
ATOM   2699  C   GLY A 186      63.221  11.635 -41.651  1.00 41.47           C  
ATOM   2700  O   GLY A 186      62.360  12.465 -41.917  1.00 41.47           O  
ATOM   2701  N   SER A 187      64.495  11.952 -41.436  1.00 41.54           N  
ATOM   2702  H   SER A 187      65.138  11.200 -41.231  1.00 41.54           H  
ATOM   2703  CA  SER A 187      65.108  13.262 -41.646  1.00 41.54           C  
ATOM   2704  HA  SER A 187      64.526  14.028 -41.132  1.00 41.54           H  
ATOM   2705  C   SER A 187      65.202  13.600 -43.135  1.00 41.54           C  
ATOM   2706  CB  SER A 187      66.529  13.224 -41.069  1.00 41.54           C  
ATOM   2707  HB2 SER A 187      66.484  13.071 -39.991  1.00 41.54           H  
ATOM   2708  HB3 SER A 187      67.029  14.172 -41.269  1.00 41.54           H  
ATOM   2709  O   SER A 187      65.736  12.805 -43.906  1.00 41.54           O  
ATOM   2710  OG  SER A 187      67.260  12.165 -41.665  1.00 41.54           O  
ATOM   2711  HG  SER A 187      67.096  12.190 -42.610  1.00 41.54           H  
ATOM   2712  N   GLY A 188      64.791  14.804 -43.521  1.00 45.00           N  
ATOM   2713  H   GLY A 188      64.262  15.375 -42.876  1.00 45.00           H  
ATOM   2714  CA  GLY A 188      65.061  15.366 -44.843  1.00 45.00           C  
ATOM   2715  HA2 GLY A 188      64.360  14.941 -45.561  1.00 45.00           H  
ATOM   2716  HA3 GLY A 188      66.067  15.096 -45.166  1.00 45.00           H  
ATOM   2717  C   GLY A 188      64.859  16.884 -44.830  1.00 45.00           C  
ATOM   2718  O   GLY A 188      63.738  17.318 -44.572  1.00 45.00           O  
ATOM   2719  N   PRO A 189      65.908  17.700 -45.043  1.00 50.22           N  
ATOM   2720  CA  PRO A 189      65.833  19.154 -44.971  1.00 50.22           C  
ATOM   2721  HA  PRO A 189      65.109  19.472 -44.221  1.00 50.22           H  
ATOM   2722  C   PRO A 189      65.446  19.721 -46.341  1.00 50.22           C  
ATOM   2723  CB  PRO A 189      67.242  19.580 -44.547  1.00 50.22           C  
ATOM   2724  HB2 PRO A 189      67.478  20.596 -44.861  1.00 50.22           H  
ATOM   2725  HB3 PRO A 189      67.337  19.486 -43.465  1.00 50.22           H  
ATOM   2726  O   PRO A 189      66.061  19.380 -47.347  1.00 50.22           O  
ATOM   2727  CG  PRO A 189      68.147  18.549 -45.229  1.00 50.22           C  
ATOM   2728  HG2 PRO A 189      69.048  18.365 -44.645  1.00 50.22           H  
ATOM   2729  HG3 PRO A 189      68.413  18.892 -46.229  1.00 50.22           H  
ATOM   2730  CD  PRO A 189      67.278  17.292 -45.329  1.00 50.22           C  
ATOM   2731  HD2 PRO A 189      67.352  16.864 -46.329  1.00 50.22           H  
ATOM   2732  HD3 PRO A 189      67.613  16.569 -44.585  1.00 50.22           H  
ATOM   2733  N   GLY A 190      64.456  20.608 -46.409  1.00 42.87           N  
ATOM   2734  H   GLY A 190      63.874  20.781 -45.602  1.00 42.87           H  
ATOM   2735  CA  GLY A 190      64.168  21.282 -47.673  1.00 42.87           C  
ATOM   2736  HA2 GLY A 190      64.156  20.544 -48.476  1.00 42.87           H  
ATOM   2737  HA3 GLY A 190      64.968  21.988 -47.894  1.00 42.87           H  
ATOM   2738  C   GLY A 190      62.827  21.992 -47.717  1.00 42.87           C  
ATOM   2739  O   GLY A 190      61.788  21.353 -47.763  1.00 42.87           O  
ATOM   2740  N   MET A 191      62.898  23.324 -47.727  1.00 41.49           N  
ATOM   2741  H   MET A 191      63.815  23.694 -47.522  1.00 41.49           H  
ATOM   2742  CA  MET A 191      62.040  24.234 -48.496  1.00 41.49           C  
ATOM   2743  HA  MET A 191      62.115  25.220 -48.037  1.00 41.49           H  
ATOM   2744  C   MET A 191      60.535  23.905 -48.563  1.00 41.49           C  
ATOM   2745  CB  MET A 191      62.630  24.359 -49.914  1.00 41.49           C  
ATOM   2746  HB2 MET A 191      62.774  23.367 -50.342  1.00 41.49           H  
ATOM   2747  HB3 MET A 191      61.927  24.901 -50.545  1.00 41.49           H  
ATOM   2748  O   MET A 191      60.085  23.156 -49.421  1.00 41.49           O  
ATOM   2749  CG  MET A 191      63.961  25.120 -49.924  1.00 41.49           C  
ATOM   2750  HG2 MET A 191      63.791  26.146 -49.595  1.00 41.49           H  
ATOM   2751  HG3 MET A 191      64.639  24.647 -49.214  1.00 41.49           H  
ATOM   2752  SD  MET A 191      64.813  25.154 -51.524  1.00 41.49           S  
ATOM   2753  CE  MET A 191      63.776  26.306 -52.463  1.00 41.49           C  
ATOM   2754  HE1 MET A 191      64.204  26.451 -53.455  1.00 41.49           H  
ATOM   2755  HE2 MET A 191      62.770  25.899 -52.567  1.00 41.49           H  
ATOM   2756  HE3 MET A 191      63.731  27.266 -51.948  1.00 41.49           H  
ATOM   2757  N   GLY A 192      59.736  24.576 -47.726  1.00 46.27           N  
ATOM   2758  H   GLY A 192      60.166  25.128 -46.997  1.00 46.27           H  
ATOM   2759  CA  GLY A 192      58.270  24.588 -47.862  1.00 46.27           C  
ATOM   2760  HA2 GLY A 192      57.927  23.588 -48.128  1.00 46.27           H  
ATOM   2761  HA3 GLY A 192      57.998  25.263 -48.673  1.00 46.27           H  
ATOM   2762  C   GLY A 192      57.513  25.020 -46.604  1.00 46.27           C  
ATOM   2763  O   GLY A 192      56.482  24.443 -46.266  1.00 46.27           O  
ATOM   2764  N   GLY A 193      58.048  25.977 -45.842  1.00 40.28           N  
ATOM   2765  H   GLY A 193      58.851  26.482 -46.189  1.00 40.28           H  
ATOM   2766  CA  GLY A 193      57.503  26.379 -44.545  1.00 40.28           C  
ATOM   2767  HA2 GLY A 193      57.207  25.495 -43.980  1.00 40.28           H  
ATOM   2768  HA3 GLY A 193      58.275  26.898 -43.977  1.00 40.28           H  
ATOM   2769  C   GLY A 193      56.302  27.313 -44.668  1.00 40.28           C  
ATOM   2770  O   GLY A 193      56.488  28.520 -44.625  1.00 40.28           O  
ATOM   2771  N   MET A 194      55.090  26.763 -44.801  1.00 47.33           N  
ATOM   2772  H   MET A 194      55.072  25.773 -45.000  1.00 47.33           H  
ATOM   2773  CA  MET A 194      53.851  27.439 -44.361  1.00 47.33           C  
ATOM   2774  HA  MET A 194      54.034  27.772 -43.340  1.00 47.33           H  
ATOM   2775  C   MET A 194      52.604  26.535 -44.251  1.00 47.33           C  
ATOM   2776  CB  MET A 194      53.556  28.699 -45.214  1.00 47.33           C  
ATOM   2777  HB2 MET A 194      54.260  28.783 -46.042  1.00 47.33           H  
ATOM   2778  HB3 MET A 194      52.552  28.647 -45.637  1.00 47.33           H  
ATOM   2779  O   MET A 194      51.590  26.986 -43.735  1.00 47.33           O  
ATOM   2780  CG  MET A 194      53.655  29.953 -44.333  1.00 47.33           C  
ATOM   2781  HG2 MET A 194      54.629  29.987 -43.845  1.00 47.33           H  
ATOM   2782  HG3 MET A 194      52.894  29.869 -43.557  1.00 47.33           H  
ATOM   2783  SD  MET A 194      53.407  31.525 -45.197  1.00 47.33           S  
ATOM   2784  CE  MET A 194      52.840  32.527 -43.797  1.00 47.33           C  
ATOM   2785  HE1 MET A 194      52.649  33.545 -44.135  1.00 47.33           H  
ATOM   2786  HE2 MET A 194      53.608  32.543 -43.023  1.00 47.33           H  
ATOM   2787  HE3 MET A 194      51.921  32.105 -43.391  1.00 47.33           H  
ATOM   2788  N   GLY A 195      52.656  25.259 -44.660  1.00 49.70           N  
ATOM   2789  H   GLY A 195      53.478  24.943 -45.156  1.00 49.70           H  
ATOM   2790  CA  GLY A 195      51.475  24.371 -44.657  1.00 49.70           C  
ATOM   2791  HA2 GLY A 195      50.562  24.958 -44.557  1.00 49.70           H  
ATOM   2792  HA3 GLY A 195      51.425  23.875 -45.626  1.00 49.70           H  
ATOM   2793  C   GLY A 195      51.431  23.268 -43.589  1.00 49.70           C  
ATOM   2794  O   GLY A 195      50.396  22.634 -43.422  1.00 49.70           O  
ATOM   2795  N   ALA A 196      52.523  23.012 -42.858  1.00 52.55           N  
ATOM   2796  H   ALA A 196      53.353  23.559 -43.036  1.00 52.55           H  
ATOM   2797  CA  ALA A 196      52.650  21.807 -42.021  1.00 52.55           C  
ATOM   2798  HA  ALA A 196      51.910  21.078 -42.352  1.00 52.55           H  
ATOM   2799  C   ALA A 196      52.377  22.011 -40.514  1.00 52.55           C  
ATOM   2800  CB  ALA A 196      54.020  21.175 -42.292  1.00 52.55           C  
ATOM   2801  HB1 ALA A 196      54.100  20.234 -41.747  1.00 52.55           H  
ATOM   2802  HB2 ALA A 196      54.815  21.843 -41.962  1.00 52.55           H  
ATOM   2803  HB3 ALA A 196      54.133  20.970 -43.356  1.00 52.55           H  
ATOM   2804  O   ALA A 196      52.302  21.031 -39.778  1.00 52.55           O  
ATOM   2805  N   MET A 197      52.172  23.249 -40.038  1.00 52.49           N  
ATOM   2806  H   MET A 197      52.208  24.030 -40.677  1.00 52.49           H  
ATOM   2807  CA  MET A 197      51.806  23.501 -38.628  1.00 52.49           C  
ATOM   2808  HA  MET A 197      52.377  22.815 -38.003  1.00 52.49           H  
ATOM   2809  C   MET A 197      50.334  23.187 -38.302  1.00 52.49           C  
ATOM   2810  CB  MET A 197      52.186  24.926 -38.189  1.00 52.49           C  
ATOM   2811  HB2 MET A 197      51.710  25.131 -37.231  1.00 52.49           H  
ATOM   2812  HB3 MET A 197      51.825  25.659 -38.911  1.00 52.49           H  
ATOM   2813  O   MET A 197      49.953  23.201 -37.137  1.00 52.49           O  
ATOM   2814  CG  MET A 197      53.698  25.079 -37.991  1.00 52.49           C  
ATOM   2815  HG2 MET A 197      54.081  24.177 -37.514  1.00 52.49           H  
ATOM   2816  HG3 MET A 197      54.182  25.188 -38.962  1.00 52.49           H  
ATOM   2817  SD  MET A 197      54.142  26.482 -36.932  1.00 52.49           S  
ATOM   2818  CE  MET A 197      55.938  26.269 -36.834  1.00 52.49           C  
ATOM   2819  HE1 MET A 197      56.168  25.299 -36.391  1.00 52.49           H  
ATOM   2820  HE2 MET A 197      56.361  27.057 -36.211  1.00 52.49           H  
ATOM   2821  HE3 MET A 197      56.371  26.327 -37.833  1.00 52.49           H  
ATOM   2822  N   GLY A 198      49.511  22.851 -39.302  1.00 54.47           N  
ATOM   2823  H   GLY A 198      49.865  22.867 -40.248  1.00 54.47           H  
ATOM   2824  CA  GLY A 198      48.112  22.459 -39.096  1.00 54.47           C  
ATOM   2825  HA2 GLY A 198      47.562  22.631 -40.021  1.00 54.47           H  
ATOM   2826  HA3 GLY A 198      47.667  23.083 -38.322  1.00 54.47           H  
ATOM   2827  C   GLY A 198      47.904  20.993 -38.702  1.00 54.47           C  
ATOM   2828  O   GLY A 198      46.820  20.642 -38.254  1.00 54.47           O  
ATOM   2829  N   VAL A 199      48.916  20.128 -38.844  1.00 59.78           N  
ATOM   2830  H   VAL A 199      49.800  20.467 -39.193  1.00 59.78           H  
ATOM   2831  CA  VAL A 199      48.738  18.668 -38.683  1.00 59.78           C  
ATOM   2832  HA  VAL A 199      47.754  18.410 -39.075  1.00 59.78           H  
ATOM   2833  C   VAL A 199      48.713  18.235 -37.205  1.00 59.78           C  
ATOM   2834  CB  VAL A 199      49.769  17.892 -39.536  1.00 59.78           C  
ATOM   2835  HB  VAL A 199      50.760  18.026 -39.104  1.00 59.78           H  
ATOM   2836  O   VAL A 199      48.220  17.160 -36.893  1.00 59.78           O  
ATOM   2837  CG1 VAL A 199      49.462  16.390 -39.618  1.00 59.78           C  
ATOM   2838 HG11 VAL A 199      49.562  15.931 -38.635  1.00 59.78           H  
ATOM   2839 HG12 VAL A 199      48.446  16.233 -39.981  1.00 59.78           H  
ATOM   2840 HG13 VAL A 199      50.166  15.896 -40.288  1.00 59.78           H  
ATOM   2841  CG2 VAL A 199      49.796  18.411 -40.987  1.00 59.78           C  
ATOM   2842 HG21 VAL A 199      50.476  17.805 -41.586  1.00 59.78           H  
ATOM   2843 HG22 VAL A 199      50.153  19.440 -41.023  1.00 59.78           H  
ATOM   2844 HG23 VAL A 199      48.797  18.357 -41.421  1.00 59.78           H  
ATOM   2845  N   ASN A 200      49.157  19.105 -36.288  1.00 58.53           N  
ATOM   2846  H   ASN A 200      49.504  19.990 -36.629  1.00 58.53           H  
ATOM   2847  CA  ASN A 200      49.066  18.935 -34.829  1.00 58.53           C  
ATOM   2848  HA  ASN A 200      48.390  18.110 -34.605  1.00 58.53           H  
ATOM   2849  C   ASN A 200      48.460  20.172 -34.137  1.00 58.53           C  
ATOM   2850  CB  ASN A 200      50.459  18.596 -34.261  1.00 58.53           C  
ATOM   2851  HB2 ASN A 200      51.191  19.302 -34.653  1.00 58.53           H  
ATOM   2852  HB3 ASN A 200      50.449  18.691 -33.175  1.00 58.53           H  
ATOM   2853  O   ASN A 200      48.730  20.418 -32.960  1.00 58.53           O  
ATOM   2854  CG  ASN A 200      50.907  17.177 -34.537  1.00 58.53           C  
ATOM   2855  ND2 ASN A 200      52.194  16.958 -34.665  1.00 58.53           N  
ATOM   2856 HD21 ASN A 200      52.856  17.717 -34.584  1.00 58.53           H  
ATOM   2857 HD22 ASN A 200      52.448  15.994 -34.823  1.00 58.53           H  
ATOM   2858  OD1 ASN A 200      50.143  16.234 -34.591  1.00 58.53           O  
ATOM   2859  N   ALA A 201      47.687  20.992 -34.857  1.00 65.87           N  
ATOM   2860  H   ALA A 201      47.408  20.724 -35.790  1.00 65.87           H  
ATOM   2861  CA  ALA A 201      46.990  22.100 -34.217  1.00 65.87           C  
ATOM   2862  HA  ALA A 201      47.733  22.697 -33.687  1.00 65.87           H  
ATOM   2863  C   ALA A 201      45.970  21.518 -33.216  1.00 65.87           C  
ATOM   2864  CB  ALA A 201      46.343  22.994 -35.281  1.00 65.87           C  
ATOM   2865  HB1 ALA A 201      47.112  23.402 -35.937  1.00 65.87           H  
ATOM   2866  HB2 ALA A 201      45.633  22.414 -35.870  1.00 65.87           H  
ATOM   2867  HB3 ALA A 201      45.815  23.814 -34.795  1.00 65.87           H  
ATOM   2868  O   ALA A 201      45.178  20.656 -33.610  1.00 65.87           O  
ATOM   2869  N   PRO A 202      45.986  21.926 -31.931  1.00 68.58           N  
ATOM   2870  CA  PRO A 202      44.974  21.483 -30.980  1.00 68.58           C  
ATOM   2871  HA  PRO A 202      45.040  20.404 -30.842  1.00 68.58           H  
ATOM   2872  C   PRO A 202      43.595  21.842 -31.534  1.00 68.58           C  
ATOM   2873  CB  PRO A 202      45.290  22.197 -29.661  1.00 68.58           C  
ATOM   2874  HB2 PRO A 202      44.389  22.463 -29.108  1.00 68.58           H  
ATOM   2875  HB3 PRO A 202      45.933  21.560 -29.052  1.00 68.58           H  
ATOM   2876  O   PRO A 202      43.437  22.899 -32.150  1.00 68.58           O  
ATOM   2877  CG  PRO A 202      46.073  23.435 -30.098  1.00 68.58           C  
ATOM   2878  HG2 PRO A 202      46.759  23.776 -29.322  1.00 68.58           H  
ATOM   2879  HG3 PRO A 202      45.377  24.228 -30.369  1.00 68.58           H  
ATOM   2880  CD  PRO A 202      46.818  22.965 -31.345  1.00 68.58           C  
ATOM   2881  HD2 PRO A 202      47.782  22.540 -31.067  1.00 68.58           H  
ATOM   2882  HD3 PRO A 202      46.953  23.806 -32.025  1.00 68.58           H  
ATOM   2883  N   SER A 203      42.608  20.959 -31.348  1.00 71.60           N  
ATOM   2884  H   SER A 203      42.799  20.096 -30.859  1.00 71.60           H  
ATOM   2885  CA  SER A 203      41.246  21.247 -31.800  1.00 71.60           C  
ATOM   2886  HA  SER A 203      41.249  21.309 -32.888  1.00 71.60           H  
ATOM   2887  C   SER A 203      40.809  22.589 -31.217  1.00 71.60           C  
ATOM   2888  CB  SER A 203      40.253  20.159 -31.380  1.00 71.60           C  
ATOM   2889  HB2 SER A 203      40.647  19.178 -31.647  1.00 71.60           H  
ATOM   2890  HB3 SER A 203      40.072  20.199 -30.306  1.00 71.60           H  
ATOM   2891  O   SER A 203      40.710  22.729 -30.000  1.00 71.60           O  
ATOM   2892  OG  SER A 203      39.055  20.387 -32.095  1.00 71.60           O  
ATOM   2893  HG  SER A 203      38.289  20.405 -31.516  1.00 71.60           H  
ATOM   2894  N   LEU A 204      40.561  23.577 -32.080  1.00 72.44           N  
ATOM   2895  H   LEU A 204      40.777  23.418 -33.053  1.00 72.44           H  
ATOM   2896  CA  LEU A 204      40.095  24.909 -31.670  1.00 72.44           C  
ATOM   2897  HA  LEU A 204      40.775  25.310 -30.918  1.00 72.44           H  
ATOM   2898  C   LEU A 204      38.707  24.851 -31.019  1.00 72.44           C  
ATOM   2899  CB  LEU A 204      40.077  25.829 -32.905  1.00 72.44           C  
ATOM   2900  HB2 LEU A 204      39.598  25.296 -33.726  1.00 72.44           H  
ATOM   2901  HB3 LEU A 204      39.467  26.707 -32.689  1.00 72.44           H  
ATOM   2902  O   LEU A 204      38.293  25.790 -30.347  1.00 72.44           O  
ATOM   2903  CG  LEU A 204      41.474  26.306 -33.342  1.00 72.44           C  
ATOM   2904  HG  LEU A 204      42.175  25.472 -33.315  1.00 72.44           H  
ATOM   2905  CD1 LEU A 204      41.417  26.835 -34.776  1.00 72.44           C  
ATOM   2906 HD11 LEU A 204      42.409  27.169 -35.082  1.00 72.44           H  
ATOM   2907 HD12 LEU A 204      40.719  27.669 -34.839  1.00 72.44           H  
ATOM   2908 HD13 LEU A 204      41.095  26.040 -35.448  1.00 72.44           H  
ATOM   2909  CD2 LEU A 204      41.989  27.431 -32.441  1.00 72.44           C  
ATOM   2910 HD21 LEU A 204      41.302  28.278 -32.462  1.00 72.44           H  
ATOM   2911 HD22 LEU A 204      42.082  27.072 -31.415  1.00 72.44           H  
ATOM   2912 HD23 LEU A 204      42.972  27.754 -32.782  1.00 72.44           H  
ATOM   2913  N   TYR A 205      37.989  23.747 -31.228  1.00 75.15           N  
ATOM   2914  H   TYR A 205      38.409  23.008 -31.774  1.00 75.15           H  
ATOM   2915  CA  TYR A 205      36.660  23.517 -30.701  1.00 75.15           C  
ATOM   2916  HA  TYR A 205      36.503  24.143 -29.822  1.00 75.15           H  
ATOM   2917  C   TYR A 205      36.503  22.053 -30.291  1.00 75.15           C  
ATOM   2918  CB  TYR A 205      35.651  23.928 -31.777  1.00 75.15           C  
ATOM   2919  HB2 TYR A 205      35.831  24.968 -32.049  1.00 75.15           H  
ATOM   2920  HB3 TYR A 205      35.813  23.325 -32.671  1.00 75.15           H  
ATOM   2921  O   TYR A 205      36.620  21.139 -31.109  1.00 75.15           O  
ATOM   2922  CG  TYR A 205      34.211  23.801 -31.340  1.00 75.15           C  
ATOM   2923  CD1 TYR A 205      33.415  22.749 -31.829  1.00 75.15           C  
ATOM   2924  HD1 TYR A 205      33.833  22.028 -32.516  1.00 75.15           H  
ATOM   2925  CD2 TYR A 205      33.672  24.741 -30.441  1.00 75.15           C  
ATOM   2926  HD2 TYR A 205      34.289  25.544 -30.065  1.00 75.15           H  
ATOM   2927  CE1 TYR A 205      32.070  22.647 -31.431  1.00 75.15           C  
ATOM   2928  HE1 TYR A 205      31.442  21.853 -31.806  1.00 75.15           H  
ATOM   2929  CE2 TYR A 205      32.332  24.632 -30.028  1.00 75.15           C  
ATOM   2930  HE2 TYR A 205      31.922  25.346 -29.329  1.00 75.15           H  
ATOM   2931  OH  TYR A 205      30.237  23.461 -30.129  1.00 75.15           O  
ATOM   2932  HH  TYR A 205      29.986  24.138 -29.497  1.00 75.15           H  
ATOM   2933  CZ  TYR A 205      31.528  23.585 -30.527  1.00 75.15           C  
ATOM   2934  N   THR A 206      36.223  21.814 -29.018  1.00 71.11           N  
ATOM   2935  H   THR A 206      36.224  22.582 -28.362  1.00 71.11           H  
ATOM   2936  CA  THR A 206      35.662  20.549 -28.543  1.00 71.11           C  
ATOM   2937  HA  THR A 206      35.796  19.764 -29.287  1.00 71.11           H  
ATOM   2938  C   THR A 206      34.174  20.777 -28.347  1.00 71.11           C  
ATOM   2939  CB  THR A 206      36.332  20.082 -27.243  1.00 71.11           C  
ATOM   2940  HB  THR A 206      35.765  19.250 -26.827  1.00 71.11           H  
ATOM   2941  O   THR A 206      33.782  21.504 -27.437  1.00 71.11           O  
ATOM   2942  CG2 THR A 206      37.767  19.621 -27.500  1.00 71.11           C  
ATOM   2943 HG21 THR A 206      37.772  18.804 -28.221  1.00 71.11           H  
ATOM   2944 HG22 THR A 206      38.204  19.273 -26.564  1.00 71.11           H  
ATOM   2945 HG23 THR A 206      38.365  20.449 -27.882  1.00 71.11           H  
ATOM   2946  OG1 THR A 206      36.384  21.128 -26.302  1.00 71.11           O  
ATOM   2947  HG1 THR A 206      35.483  21.418 -26.140  1.00 71.11           H  
ATOM   2948  N   GLY A 207      33.344  20.202 -29.219  1.00 68.38           N  
ATOM   2949  H   GLY A 207      33.721  19.644 -29.972  1.00 68.38           H  
ATOM   2950  CA  GLY A 207      31.896  20.286 -29.063  1.00 68.38           C  
ATOM   2951  HA2 GLY A 207      31.587  21.331 -29.042  1.00 68.38           H  
ATOM   2952  HA3 GLY A 207      31.395  19.784 -29.892  1.00 68.38           H  
ATOM   2953  C   GLY A 207      31.475  19.620 -27.761  1.00 68.38           C  
ATOM   2954  O   GLY A 207      31.637  18.410 -27.604  1.00 68.38           O  
ATOM   2955  N   GLU A 208      30.958  20.402 -26.818  1.00 70.27           N  
ATOM   2956  H   GLU A 208      30.920  21.401 -26.959  1.00 70.27           H  
ATOM   2957  CA  GLU A 208      30.340  19.844 -25.624  1.00 70.27           C  
ATOM   2958  HA  GLU A 208      30.974  19.044 -25.242  1.00 70.27           H  
ATOM   2959  C   GLU A 208      28.992  19.239 -26.012  1.00 70.27           C  
ATOM   2960  CB  GLU A 208      30.197  20.888 -24.509  1.00 70.27           C  
ATOM   2961  HB2 GLU A 208      29.654  21.756 -24.882  1.00 70.27           H  
ATOM   2962  HB3 GLU A 208      29.622  20.432 -23.703  1.00 70.27           H  
ATOM   2963  O   GLU A 208      28.135  19.900 -26.601  1.00 70.27           O  
ATOM   2964  CG  GLU A 208      31.565  21.323 -23.956  1.00 70.27           C  
ATOM   2965  HG2 GLU A 208      32.152  20.427 -23.751  1.00 70.27           H  
ATOM   2966  HG3 GLU A 208      32.088  21.902 -24.717  1.00 70.27           H  
ATOM   2967  CD  GLU A 208      31.462  22.150 -22.665  1.00 70.27           C  
ATOM   2968  OE1 GLU A 208      32.515  22.309 -22.009  1.00 70.27           O  
ATOM   2969  OE2 GLU A 208      30.337  22.562 -22.303  1.00 70.27           O  
ATOM   2970  N   VAL A 209      28.797  17.958 -25.692  1.00 68.45           N  
ATOM   2971  H   VAL A 209      29.545  17.450 -25.242  1.00 68.45           H  
ATOM   2972  CA  VAL A 209      27.470  17.346 -25.783  1.00 68.45           C  
ATOM   2973  HA  VAL A 209      27.108  17.482 -26.802  1.00 68.45           H  
ATOM   2974  C   VAL A 209      26.574  18.094 -24.795  1.00 68.45           C  
ATOM   2975  CB  VAL A 209      27.504  15.840 -25.466  1.00 68.45           C  
ATOM   2976  HB  VAL A 209      27.876  15.691 -24.452  1.00 68.45           H  
ATOM   2977  O   VAL A 209      26.955  18.188 -23.621  1.00 68.45           O  
ATOM   2978  CG1 VAL A 209      26.113  15.201 -25.576  1.00 68.45           C  
ATOM   2979 HG11 VAL A 209      25.429  15.655 -24.859  1.00 68.45           H  
ATOM   2980 HG12 VAL A 209      25.717  15.329 -26.584  1.00 68.45           H  
ATOM   2981 HG13 VAL A 209      26.179  14.136 -25.351  1.00 68.45           H  
ATOM   2982  CG2 VAL A 209      28.435  15.099 -26.435  1.00 68.45           C  
ATOM   2983 HG21 VAL A 209      28.105  15.253 -27.463  1.00 68.45           H  
ATOM   2984 HG22 VAL A 209      28.430  14.032 -26.211  1.00 68.45           H  
ATOM   2985 HG23 VAL A 209      29.457  15.464 -26.335  1.00 68.45           H  
ATOM   2986  N   PRO A 210      25.411  18.625 -25.220  1.00 66.75           N  
ATOM   2987  CA  PRO A 210      24.522  19.330 -24.314  1.00 66.75           C  
ATOM   2988  HA  PRO A 210      25.029  20.207 -23.910  1.00 66.75           H  
ATOM   2989  C   PRO A 210      24.148  18.387 -23.173  1.00 66.75           C  
ATOM   2990  CB  PRO A 210      23.322  19.786 -25.151  1.00 66.75           C  
ATOM   2991  HB2 PRO A 210      22.385  19.727 -24.597  1.00 66.75           H  
ATOM   2992  HB3 PRO A 210      23.492  20.805 -25.496  1.00 66.75           H  
ATOM   2993  O   PRO A 210      23.525  17.341 -23.373  1.00 66.75           O  
ATOM   2994  CG  PRO A 210      23.333  18.839 -26.350  1.00 66.75           C  
ATOM   2995  HG2 PRO A 210      22.894  19.300 -27.235  1.00 66.75           H  
ATOM   2996  HG3 PRO A 210      22.803  17.921 -26.095  1.00 66.75           H  
ATOM   2997  CD  PRO A 210      24.816  18.535 -26.544  1.00 66.75           C  
ATOM   2998  HD2 PRO A 210      25.269  19.286 -27.192  1.00 66.75           H  
ATOM   2999  HD3 PRO A 210      24.933  17.542 -26.978  1.00 66.75           H  
ATOM   3000  N   ARG A 211      24.580  18.742 -21.963  1.00 66.55           N  
ATOM   3001  H   ARG A 211      25.118  19.593 -21.885  1.00 66.55           H  
ATOM   3002  CA  ARG A 211      24.119  18.083 -20.745  1.00 66.55           C  
ATOM   3003  HA  ARG A 211      24.182  17.002 -20.873  1.00 66.55           H  
ATOM   3004  C   ARG A 211      22.650  18.475 -20.621  1.00 66.55           C  
ATOM   3005  CB  ARG A 211      24.979  18.513 -19.544  1.00 66.55           C  
ATOM   3006  HB2 ARG A 211      24.895  19.591 -19.407  1.00 66.55           H  
ATOM   3007  HB3 ARG A 211      24.596  18.023 -18.648  1.00 66.55           H  
ATOM   3008  O   ARG A 211      22.350  19.666 -20.621  1.00 66.55           O  
ATOM   3009  CG  ARG A 211      26.462  18.138 -19.733  1.00 66.55           C  
ATOM   3010  HG2 ARG A 211      26.864  18.664 -20.599  1.00 66.55           H  
ATOM   3011  HG3 ARG A 211      26.544  17.065 -19.905  1.00 66.55           H  
ATOM   3012  CD  ARG A 211      27.294  18.516 -18.502  1.00 66.55           C  
ATOM   3013  HD2 ARG A 211      27.160  19.580 -18.304  1.00 66.55           H  
ATOM   3014  HD3 ARG A 211      26.927  17.948 -17.647  1.00 66.55           H  
ATOM   3015  NE  ARG A 211      28.729  18.242 -18.715  1.00 66.55           N  
ATOM   3016  HE  ARG A 211      29.019  18.100 -19.672  1.00 66.55           H  
ATOM   3017  NH1 ARG A 211      29.430  18.553 -16.549  1.00 66.55           N  
ATOM   3018 HH11 ARG A 211      28.480  18.779 -16.289  1.00 66.55           H  
ATOM   3019 HH12 ARG A 211      30.178  18.624 -15.875  1.00 66.55           H  
ATOM   3020  NH2 ARG A 211      30.925  18.068 -18.132  1.00 66.55           N  
ATOM   3021 HH21 ARG A 211      31.171  17.985 -19.108  1.00 66.55           H  
ATOM   3022 HH22 ARG A 211      31.660  18.175 -17.448  1.00 66.55           H  
ATOM   3023  CZ  ARG A 211      29.683  18.285 -17.801  1.00 66.55           C  
ATOM   3024  N   GLY A 212      21.745  17.495 -20.629  1.00 73.67           N  
ATOM   3025  H   GLY A 212      22.061  16.539 -20.706  1.00 73.67           H  
ATOM   3026  CA  GLY A 212      20.308  17.763 -20.530  1.00 73.67           C  
ATOM   3027  HA2 GLY A 212      19.977  18.278 -21.431  1.00 73.67           H  
ATOM   3028  HA3 GLY A 212      19.754  16.827 -20.449  1.00 73.67           H  
ATOM   3029  C   GLY A 212      19.975  18.645 -19.321  1.00 73.67           C  
ATOM   3030  O   GLY A 212      20.772  18.762 -18.389  1.00 73.67           O  
ATOM   3031  N   THR A 213      18.811  19.283 -19.327  1.00 80.72           N  
ATOM   3032  H   THR A 213      18.146  19.083 -20.061  1.00 80.72           H  
ATOM   3033  CA  THR A 213      18.408  20.197 -18.255  1.00 80.72           C  
ATOM   3034  HA  THR A 213      19.280  20.783 -17.965  1.00 80.72           H  
ATOM   3035  C   THR A 213      17.915  19.386 -17.056  1.00 80.72           C  
ATOM   3036  CB  THR A 213      17.343  21.187 -18.748  1.00 80.72           C  
ATOM   3037  HB  THR A 213      16.430  20.657 -19.017  1.00 80.72           H  
ATOM   3038  O   THR A 213      16.906  18.693 -17.174  1.00 80.72           O  
ATOM   3039  CG2 THR A 213      17.015  22.251 -17.703  1.00 80.72           C  
ATOM   3040 HG21 THR A 213      16.543  21.785 -16.838  1.00 80.72           H  
ATOM   3041 HG22 THR A 213      17.920  22.769 -17.385  1.00 80.72           H  
ATOM   3042 HG23 THR A 213      16.313  22.968 -18.128  1.00 80.72           H  
ATOM   3043  OG1 THR A 213      17.827  21.861 -19.891  1.00 80.72           O  
ATOM   3044  HG1 THR A 213      18.611  22.352 -19.634  1.00 80.72           H  
ATOM   3045  N   PRO A 214      18.603  19.409 -15.901  1.00 85.96           N  
ATOM   3046  CA  PRO A 214      18.096  18.726 -14.724  1.00 85.96           C  
ATOM   3047  HA  PRO A 214      17.863  17.690 -14.971  1.00 85.96           H  
ATOM   3048  C   PRO A 214      16.834  19.431 -14.220  1.00 85.96           C  
ATOM   3049  CB  PRO A 214      19.232  18.757 -13.703  1.00 85.96           C  
ATOM   3050  HB2 PRO A 214      19.891  17.905 -13.869  1.00 85.96           H  
ATOM   3051  HB3 PRO A 214      18.865  18.762 -12.677  1.00 85.96           H  
ATOM   3052  O   PRO A 214      16.762  20.661 -14.208  1.00 85.96           O  
ATOM   3053  CG  PRO A 214      19.967  20.050 -14.056  1.00 85.96           C  
ATOM   3054  HG2 PRO A 214      19.465  20.897 -13.590  1.00 85.96           H  
ATOM   3055  HG3 PRO A 214      21.014  20.014 -13.754  1.00 85.96           H  
ATOM   3056  CD  PRO A 214      19.820  20.140 -15.576  1.00 85.96           C  
ATOM   3057  HD2 PRO A 214      19.752  21.185 -15.878  1.00 85.96           H  
ATOM   3058  HD3 PRO A 214      20.675  19.659 -16.052  1.00 85.96           H  
ATOM   3059  N   TRP A 215      15.868  18.657 -13.746  1.00 89.84           N  
ATOM   3060  H   TRP A 215      15.974  17.655 -13.814  1.00 89.84           H  
ATOM   3061  CA  TRP A 215      14.680  19.167 -13.073  1.00 89.84           C  
ATOM   3062  HA  TRP A 215      14.810  20.229 -12.869  1.00 89.84           H  
ATOM   3063  C   TRP A 215      14.480  18.466 -11.736  1.00 89.84           C  
ATOM   3064  CB  TRP A 215      13.448  19.024 -13.968  1.00 89.84           C  
ATOM   3065  HB2 TRP A 215      12.574  19.416 -13.448  1.00 89.84           H  
ATOM   3066  HB3 TRP A 215      13.594  19.633 -14.860  1.00 89.84           H  
ATOM   3067  O   TRP A 215      14.918  17.335 -11.513  1.00 89.84           O  
ATOM   3068  CG  TRP A 215      13.161  17.624 -14.390  1.00 89.84           C  
ATOM   3069  CD1 TRP A 215      13.528  17.108 -15.576  1.00 89.84           C  
ATOM   3070  HD1 TRP A 215      14.011  17.665 -16.365  1.00 89.84           H  
ATOM   3071  CD2 TRP A 215      12.407  16.574 -13.707  1.00 89.84           C  
ATOM   3072  CE2 TRP A 215      12.331  15.449 -14.574  1.00 89.84           C  
ATOM   3073  CE3 TRP A 215      11.732  16.466 -12.473  1.00 89.84           C  
ATOM   3074  HE3 TRP A 215      11.759  17.302 -11.790  1.00 89.84           H  
ATOM   3075  NE1 TRP A 215      13.067  15.820 -15.669  1.00 89.84           N  
ATOM   3076  HE1 TRP A 215      12.919  15.418 -16.584  1.00 89.84           H  
ATOM   3077  CH2 TRP A 215      10.935  14.222 -13.030  1.00 89.84           C  
ATOM   3078  HH2 TRP A 215      10.366  13.343 -12.769  1.00 89.84           H  
ATOM   3079  CZ2 TRP A 215      11.592  14.300 -14.269  1.00 89.84           C  
ATOM   3080  HZ2 TRP A 215      11.530  13.496 -14.987  1.00 89.84           H  
ATOM   3081  CZ3 TRP A 215      11.017  15.301 -12.133  1.00 89.84           C  
ATOM   3082  HZ3 TRP A 215      10.518  15.234 -11.178  1.00 89.84           H  
ATOM   3083  N   LYS A 216      13.783  19.165 -10.843  1.00 92.93           N  
ATOM   3084  H   LYS A 216      13.460  20.081 -11.120  1.00 92.93           H  
ATOM   3085  CA  LYS A 216      13.273  18.646  -9.580  1.00 92.93           C  
ATOM   3086  HA  LYS A 216      13.305  17.556  -9.591  1.00 92.93           H  
ATOM   3087  C   LYS A 216      11.818  19.078  -9.469  1.00 92.93           C  
ATOM   3088  CB  LYS A 216      14.146  19.149  -8.418  1.00 92.93           C  
ATOM   3089  HB2 LYS A 216      14.180  20.238  -8.430  1.00 92.93           H  
ATOM   3090  HB3 LYS A 216      15.161  18.776  -8.551  1.00 92.93           H  
ATOM   3091  O   LYS A 216      11.528  20.272  -9.494  1.00 92.93           O  
ATOM   3092  CG  LYS A 216      13.600  18.683  -7.061  1.00 92.93           C  
ATOM   3093  HG2 LYS A 216      13.357  17.621  -7.109  1.00 92.93           H  
ATOM   3094  HG3 LYS A 216      12.683  19.234  -6.854  1.00 92.93           H  
ATOM   3095  CD  LYS A 216      14.590  18.906  -5.908  1.00 92.93           C  
ATOM   3096  HD2 LYS A 216      15.048  19.892  -5.983  1.00 92.93           H  
ATOM   3097  HD3 LYS A 216      15.363  18.139  -5.959  1.00 92.93           H  
ATOM   3098  CE  LYS A 216      13.816  18.801  -4.587  1.00 92.93           C  
ATOM   3099  HE2 LYS A 216      13.336  19.757  -4.376  1.00 92.93           H  
ATOM   3100  HE3 LYS A 216      13.019  18.070  -4.722  1.00 92.93           H  
ATOM   3101  NZ  LYS A 216      14.636  18.368  -3.432  1.00 92.93           N  
ATOM   3102  HZ1 LYS A 216      14.928  17.413  -3.586  1.00 92.93           H  
ATOM   3103  HZ2 LYS A 216      14.033  18.232  -2.633  1.00 92.93           H  
ATOM   3104  HZ3 LYS A 216      15.414  18.973  -3.213  1.00 92.93           H  
ATOM   3105  N   HIS A 217      10.921  18.108  -9.362  1.00 92.05           N  
ATOM   3106  H   HIS A 217      11.248  17.155  -9.292  1.00 92.05           H  
ATOM   3107  CA  HIS A 217       9.494  18.333  -9.209  1.00 92.05           C  
ATOM   3108  HA  HIS A 217       9.318  19.398  -9.061  1.00 92.05           H  
ATOM   3109  C   HIS A 217       8.976  17.635  -7.963  1.00 92.05           C  
ATOM   3110  CB  HIS A 217       8.719  17.903 -10.463  1.00 92.05           C  
ATOM   3111  HB2 HIS A 217       9.110  16.959 -10.844  1.00 92.05           H  
ATOM   3112  HB3 HIS A 217       7.676  17.740 -10.192  1.00 92.05           H  
ATOM   3113  O   HIS A 217       9.368  16.518  -7.629  1.00 92.05           O  
ATOM   3114  CG  HIS A 217       8.738  18.950 -11.543  1.00 92.05           C  
ATOM   3115  CD2 HIS A 217       9.192  18.818 -12.828  1.00 92.05           C  
ATOM   3116  HD2 HIS A 217       9.616  17.929 -13.270  1.00 92.05           H  
ATOM   3117  ND1 HIS A 217       8.256  20.233 -11.413  1.00 92.05           N  
ATOM   3118  HD1 HIS A 217       7.833  20.632 -10.587  1.00 92.05           H  
ATOM   3119  CE1 HIS A 217       8.427  20.864 -12.583  1.00 92.05           C  
ATOM   3120  HE1 HIS A 217       8.147  21.886 -12.787  1.00 92.05           H  
ATOM   3121  NE2 HIS A 217       8.989  20.041 -13.478  1.00 92.05           N  
ATOM   3122  N   GLU A 218       8.057  18.315  -7.296  1.00 94.14           N  
ATOM   3123  H   GLU A 218       7.751  19.212  -7.646  1.00 94.14           H  
ATOM   3124  CA  GLU A 218       7.298  17.764  -6.193  1.00 94.14           C  
ATOM   3125  HA  GLU A 218       7.674  16.772  -5.942  1.00 94.14           H  
ATOM   3126  C   GLU A 218       5.841  17.631  -6.620  1.00 94.14           C  
ATOM   3127  CB  GLU A 218       7.489  18.643  -4.962  1.00 94.14           C  
ATOM   3128  HB2 GLU A 218       8.550  18.653  -4.714  1.00 94.14           H  
ATOM   3129  HB3 GLU A 218       7.160  19.661  -5.175  1.00 94.14           H  
ATOM   3130  O   GLU A 218       5.193  18.612  -6.988  1.00 94.14           O  
ATOM   3131  CG  GLU A 218       6.693  18.083  -3.781  1.00 94.14           C  
ATOM   3132  HG2 GLU A 218       6.920  17.023  -3.671  1.00 94.14           H  
ATOM   3133  HG3 GLU A 218       5.629  18.170  -4.002  1.00 94.14           H  
ATOM   3134  CD  GLU A 218       6.977  18.830  -2.477  1.00 94.14           C  
ATOM   3135  OE1 GLU A 218       6.256  18.556  -1.491  1.00 94.14           O  
ATOM   3136  OE2 GLU A 218       7.858  19.707  -2.457  1.00 94.14           O  
ATOM   3137  N   PHE A 219       5.341  16.403  -6.571  1.00 95.24           N  
ATOM   3138  H   PHE A 219       5.937  15.661  -6.234  1.00 95.24           H  
ATOM   3139  CA  PHE A 219       3.956  16.067  -6.858  1.00 95.24           C  
ATOM   3140  HA  PHE A 219       3.509  16.852  -7.469  1.00 95.24           H  
ATOM   3141  C   PHE A 219       3.194  15.967  -5.552  1.00 95.24           C  
ATOM   3142  CB  PHE A 219       3.891  14.755  -7.641  1.00 95.24           C  
ATOM   3143  HB2 PHE A 219       2.842  14.506  -7.801  1.00 95.24           H  
ATOM   3144  HB3 PHE A 219       4.352  13.954  -7.064  1.00 95.24           H  
ATOM   3145  O   PHE A 219       3.659  15.305  -4.626  1.00 95.24           O  
ATOM   3146  CG  PHE A 219       4.561  14.874  -8.984  1.00 95.24           C  
ATOM   3147  CD1 PHE A 219       3.847  15.434 -10.058  1.00 95.24           C  
ATOM   3148  HD1 PHE A 219       2.797  15.667  -9.956  1.00 95.24           H  
ATOM   3149  CD2 PHE A 219       5.927  14.562  -9.119  1.00 95.24           C  
ATOM   3150  HD2 PHE A 219       6.479  14.155  -8.285  1.00 95.24           H  
ATOM   3151  CE1 PHE A 219       4.516  15.751 -11.247  1.00 95.24           C  
ATOM   3152  HE1 PHE A 219       3.982  16.234 -12.052  1.00 95.24           H  
ATOM   3153  CE2 PHE A 219       6.594  14.880 -10.313  1.00 95.24           C  
ATOM   3154  HE2 PHE A 219       7.657  14.709 -10.406  1.00 95.24           H  
ATOM   3155  CZ  PHE A 219       5.893  15.513 -11.353  1.00 95.24           C  
ATOM   3156  HZ  PHE A 219       6.417  15.885 -12.221  1.00 95.24           H  
ATOM   3157  N   ARG A 220       2.025  16.603  -5.479  1.00 95.72           N  
ATOM   3158  H   ARG A 220       1.708  17.117  -6.289  1.00 95.72           H  
ATOM   3159  CA  ARG A 220       1.152  16.572  -4.305  1.00 95.72           C  
ATOM   3160  HA  ARG A 220       1.443  15.749  -3.651  1.00 95.72           H  
ATOM   3161  C   ARG A 220      -0.284  16.372  -4.710  1.00 95.72           C  
ATOM   3162  CB  ARG A 220       1.230  17.876  -3.525  1.00 95.72           C  
ATOM   3163  HB2 ARG A 220       0.479  17.851  -2.735  1.00 95.72           H  
ATOM   3164  HB3 ARG A 220       1.010  18.713  -4.188  1.00 95.72           H  
ATOM   3165  O   ARG A 220      -0.765  17.076  -5.595  1.00 95.72           O  
ATOM   3166  CG  ARG A 220       2.598  18.068  -2.895  1.00 95.72           C  
ATOM   3167  HG2 ARG A 220       3.362  18.181  -3.664  1.00 95.72           H  
ATOM   3168  HG3 ARG A 220       2.833  17.222  -2.249  1.00 95.72           H  
ATOM   3169  CD  ARG A 220       2.502  19.336  -2.072  1.00 95.72           C  
ATOM   3170  HD2 ARG A 220       2.296  20.179  -2.732  1.00 95.72           H  
ATOM   3171  HD3 ARG A 220       1.693  19.234  -1.348  1.00 95.72           H  
ATOM   3172  NE  ARG A 220       3.746  19.558  -1.369  1.00 95.72           N  
ATOM   3173  HE  ARG A 220       4.526  18.939  -1.536  1.00 95.72           H  
ATOM   3174  NH1 ARG A 220       3.128  21.412  -0.157  1.00 95.72           N  
ATOM   3175 HH11 ARG A 220       2.171  21.346  -0.475  1.00 95.72           H  
ATOM   3176 HH12 ARG A 220       3.453  22.134   0.469  1.00 95.72           H  
ATOM   3177  NH2 ARG A 220       5.154  20.593  -0.034  1.00 95.72           N  
ATOM   3178 HH21 ARG A 220       5.857  19.956  -0.381  1.00 95.72           H  
ATOM   3179 HH22 ARG A 220       5.448  21.418   0.469  1.00 95.72           H  
ATOM   3180  CZ  ARG A 220       3.988  20.516  -0.528  1.00 95.72           C  
ATOM   3181  N   LYS A 221      -0.968  15.468  -4.018  1.00 96.94           N  
ATOM   3182  H   LYS A 221      -0.490  14.975  -3.277  1.00 96.94           H  
ATOM   3183  CA  LYS A 221      -2.397  15.210  -4.199  1.00 96.94           C  
ATOM   3184  HA  LYS A 221      -2.862  16.086  -4.652  1.00 96.94           H  
ATOM   3185  C   LYS A 221      -3.051  15.011  -2.837  1.00 96.94           C  
ATOM   3186  CB  LYS A 221      -2.621  13.999  -5.124  1.00 96.94           C  
ATOM   3187  HB2 LYS A 221      -2.288  13.102  -4.601  1.00 96.94           H  
ATOM   3188  HB3 LYS A 221      -3.689  13.896  -5.313  1.00 96.94           H  
ATOM   3189  O   LYS A 221      -2.392  14.617  -1.877  1.00 96.94           O  
ATOM   3190  CG  LYS A 221      -1.885  14.051  -6.477  1.00 96.94           C  
ATOM   3191  HG2 LYS A 221      -1.999  13.085  -6.969  1.00 96.94           H  
ATOM   3192  HG3 LYS A 221      -0.820  14.186  -6.290  1.00 96.94           H  
ATOM   3193  CD  LYS A 221      -2.379  15.138  -7.448  1.00 96.94           C  
ATOM   3194  HD2 LYS A 221      -3.359  14.862  -7.839  1.00 96.94           H  
ATOM   3195  HD3 LYS A 221      -2.481  16.099  -6.945  1.00 96.94           H  
ATOM   3196  CE  LYS A 221      -1.375  15.257  -8.601  1.00 96.94           C  
ATOM   3197  HE2 LYS A 221      -0.381  15.406  -8.181  1.00 96.94           H  
ATOM   3198  HE3 LYS A 221      -1.343  14.319  -9.155  1.00 96.94           H  
ATOM   3199  NZ  LYS A 221      -1.678  16.368  -9.530  1.00 96.94           N  
ATOM   3200  HZ1 LYS A 221      -1.757  17.265  -9.073  1.00 96.94           H  
ATOM   3201  HZ2 LYS A 221      -0.926  16.450 -10.200  1.00 96.94           H  
ATOM   3202  HZ3 LYS A 221      -2.489  16.173 -10.100  1.00 96.94           H  
ATOM   3203  N   SER A 222      -4.343  15.300  -2.766  1.00 96.88           N  
ATOM   3204  H   SER A 222      -4.834  15.565  -3.608  1.00 96.88           H  
ATOM   3205  CA  SER A 222      -5.163  15.102  -1.575  1.00 96.88           C  
ATOM   3206  HA  SER A 222      -4.644  14.437  -0.885  1.00 96.88           H  
ATOM   3207  C   SER A 222      -6.481  14.451  -1.975  1.00 96.88           C  
ATOM   3208  CB  SER A 222      -5.393  16.429  -0.854  1.00 96.88           C  
ATOM   3209  HB2 SER A 222      -4.432  16.895  -0.637  1.00 96.88           H  
ATOM   3210  HB3 SER A 222      -5.989  17.094  -1.479  1.00 96.88           H  
ATOM   3211  O   SER A 222      -7.036  14.791  -3.021  1.00 96.88           O  
ATOM   3212  OG  SER A 222      -6.067  16.173   0.353  1.00 96.88           O  
ATOM   3213  HG  SER A 222      -6.024  16.948   0.918  1.00 96.88           H  
ATOM   3214  N   TYR A 223      -6.943  13.492  -1.178  1.00 97.55           N  
ATOM   3215  H   TYR A 223      -6.407  13.269  -0.351  1.00 97.55           H  
ATOM   3216  CA  TYR A 223      -8.115  12.672  -1.474  1.00 97.55           C  
ATOM   3217  HA  TYR A 223      -8.708  13.149  -2.254  1.00 97.55           H  
ATOM   3218  C   TYR A 223      -8.999  12.492  -0.240  1.00 97.55           C  
ATOM   3219  CB  TYR A 223      -7.658  11.293  -1.960  1.00 97.55           C  
ATOM   3220  HB2 TYR A 223      -8.544  10.731  -2.254  1.00 97.55           H  
ATOM   3221  HB3 TYR A 223      -7.196  10.782  -1.115  1.00 97.55           H  
ATOM   3222  O   TYR A 223      -8.497  12.169   0.834  1.00 97.55           O  
ATOM   3223  CG  TYR A 223      -6.675  11.286  -3.112  1.00 97.55           C  
ATOM   3224  CD1 TYR A 223      -7.120  11.640  -4.396  1.00 97.55           C  
ATOM   3225  HD1 TYR A 223      -8.156  11.904  -4.550  1.00 97.55           H  
ATOM   3226  CD2 TYR A 223      -5.325  10.933  -2.905  1.00 97.55           C  
ATOM   3227  HD2 TYR A 223      -4.974  10.694  -1.912  1.00 97.55           H  
ATOM   3228  CE1 TYR A 223      -6.218  11.656  -5.470  1.00 97.55           C  
ATOM   3229  HE1 TYR A 223      -6.576  11.897  -6.460  1.00 97.55           H  
ATOM   3230  CE2 TYR A 223      -4.424  10.922  -3.988  1.00 97.55           C  
ATOM   3231  HE2 TYR A 223      -3.390  10.647  -3.838  1.00 97.55           H  
ATOM   3232  OH  TYR A 223      -4.014  11.331  -6.328  1.00 97.55           O  
ATOM   3233  HH  TYR A 223      -3.138  11.022  -6.083  1.00 97.55           H  
ATOM   3234  CZ  TYR A 223      -4.869  11.297  -5.273  1.00 97.55           C  
ATOM   3235  N   ASN A 224     -10.311  12.619  -0.414  1.00 96.96           N  
ATOM   3236  H   ASN A 224     -10.649  12.865  -1.334  1.00 96.96           H  
ATOM   3237  CA  ASN A 224     -11.325  12.430   0.615  1.00 96.96           C  
ATOM   3238  HA  ASN A 224     -10.890  12.606   1.598  1.00 96.96           H  
ATOM   3239  C   ASN A 224     -11.873  11.003   0.565  1.00 96.96           C  
ATOM   3240  CB  ASN A 224     -12.451  13.448   0.388  1.00 96.96           C  
ATOM   3241  HB2 ASN A 224     -12.853  13.322  -0.617  1.00 96.96           H  
ATOM   3242  HB3 ASN A 224     -13.253  13.274   1.106  1.00 96.96           H  
ATOM   3243  O   ASN A 224     -12.428  10.564  -0.447  1.00 96.96           O  
ATOM   3244  CG  ASN A 224     -12.000  14.880   0.564  1.00 96.96           C  
ATOM   3245  ND2 ASN A 224     -12.465  15.795  -0.248  1.00 96.96           N  
ATOM   3246 HD21 ASN A 224     -12.138  16.740  -0.104  1.00 96.96           H  
ATOM   3247 HD22 ASN A 224     -13.091  15.551  -1.002  1.00 96.96           H  
ATOM   3248  OD1 ASN A 224     -11.230  15.199   1.440  1.00 96.96           O  
ATOM   3249  N   PHE A 225     -11.767  10.282   1.676  1.00 96.70           N  
ATOM   3250  H   PHE A 225     -11.326  10.688   2.489  1.00 96.70           H  
ATOM   3251  CA  PHE A 225     -12.210   8.900   1.760  1.00 96.70           C  
ATOM   3252  HA  PHE A 225     -12.868   8.705   0.914  1.00 96.70           H  
ATOM   3253  C   PHE A 225     -13.015   8.596   3.021  1.00 96.70           C  
ATOM   3254  CB  PHE A 225     -11.006   7.967   1.643  1.00 96.70           C  
ATOM   3255  HB2 PHE A 225     -10.270   8.295   2.378  1.00 96.70           H  
ATOM   3256  HB3 PHE A 225     -11.316   6.956   1.905  1.00 96.70           H  
ATOM   3257  O   PHE A 225     -12.839   9.199   4.076  1.00 96.70           O  
ATOM   3258  CG  PHE A 225     -10.355   7.912   0.275  1.00 96.70           C  
ATOM   3259  CD1 PHE A 225     -11.051   7.375  -0.826  1.00 96.70           C  
ATOM   3260  HD1 PHE A 225     -12.075   7.049  -0.711  1.00 96.70           H  
ATOM   3261  CD2 PHE A 225      -9.024   8.339   0.115  1.00 96.70           C  
ATOM   3262  HD2 PHE A 225      -8.486   8.759   0.952  1.00 96.70           H  
ATOM   3263  CE1 PHE A 225     -10.423   7.264  -2.079  1.00 96.70           C  
ATOM   3264  HE1 PHE A 225     -10.962   6.865  -2.925  1.00 96.70           H  
ATOM   3265  CE2 PHE A 225      -8.394   8.216  -1.135  1.00 96.70           C  
ATOM   3266  HE2 PHE A 225      -7.369   8.532  -1.257  1.00 96.70           H  
ATOM   3267  CZ  PHE A 225      -9.092   7.683  -2.231  1.00 96.70           C  
ATOM   3268  HZ  PHE A 225      -8.605   7.600  -3.191  1.00 96.70           H  
ATOM   3269  N   LEU A 226     -13.880   7.590   2.901  1.00 94.54           N  
ATOM   3270  H   LEU A 226     -14.017   7.217   1.973  1.00 94.54           H  
ATOM   3271  CA  LEU A 226     -14.649   7.010   3.994  1.00 94.54           C  
ATOM   3272  HA  LEU A 226     -14.363   7.498   4.926  1.00 94.54           H  
ATOM   3273  C   LEU A 226     -14.319   5.521   4.122  1.00 94.54           C  
ATOM   3274  CB  LEU A 226     -16.134   7.329   3.758  1.00 94.54           C  
ATOM   3275  HB2 LEU A 226     -16.210   8.417   3.736  1.00 94.54           H  
ATOM   3276  HB3 LEU A 226     -16.445   6.960   2.781  1.00 94.54           H  
ATOM   3277  O   LEU A 226     -14.511   4.742   3.186  1.00 94.54           O  
ATOM   3278  CG  LEU A 226     -17.104   6.823   4.841  1.00 94.54           C  
ATOM   3279  HG  LEU A 226     -16.637   6.898   5.823  1.00 94.54           H  
ATOM   3280  CD1 LEU A 226     -18.365   7.685   4.835  1.00 94.54           C  
ATOM   3281 HD11 LEU A 226     -18.828   7.678   3.848  1.00 94.54           H  
ATOM   3282 HD12 LEU A 226     -18.113   8.712   5.100  1.00 94.54           H  
ATOM   3283 HD13 LEU A 226     -19.085   7.322   5.569  1.00 94.54           H  
ATOM   3284  CD2 LEU A 226     -17.535   5.374   4.593  1.00 94.54           C  
ATOM   3285 HD21 LEU A 226     -17.848   5.243   3.557  1.00 94.54           H  
ATOM   3286 HD22 LEU A 226     -18.373   5.121   5.242  1.00 94.54           H  
ATOM   3287 HD23 LEU A 226     -16.715   4.698   4.836  1.00 94.54           H  
ATOM   3288  N   LEU A 227     -13.823   5.115   5.286  1.00 94.34           N  
ATOM   3289  H   LEU A 227     -13.700   5.819   6.001  1.00 94.34           H  
ATOM   3290  CA  LEU A 227     -13.511   3.738   5.646  1.00 94.34           C  
ATOM   3291  HA  LEU A 227     -13.408   3.155   4.730  1.00 94.34           H  
ATOM   3292  C   LEU A 227     -14.643   3.153   6.509  1.00 94.34           C  
ATOM   3293  CB  LEU A 227     -12.151   3.712   6.374  1.00 94.34           C  
ATOM   3294  HB2 LEU A 227     -12.197   4.406   7.213  1.00 94.34           H  
ATOM   3295  HB3 LEU A 227     -11.378   4.065   5.692  1.00 94.34           H  
ATOM   3296  O   LEU A 227     -14.731   3.491   7.690  1.00 94.34           O  
ATOM   3297  CG  LEU A 227     -11.718   2.332   6.896  1.00 94.34           C  
ATOM   3298  HG  LEU A 227     -12.507   1.887   7.504  1.00 94.34           H  
ATOM   3299  CD1 LEU A 227     -11.399   1.399   5.734  1.00 94.34           C  
ATOM   3300 HD11 LEU A 227     -11.183   0.403   6.121  1.00 94.34           H  
ATOM   3301 HD12 LEU A 227     -10.532   1.771   5.188  1.00 94.34           H  
ATOM   3302 HD13 LEU A 227     -12.260   1.352   5.067  1.00 94.34           H  
ATOM   3303  CD2 LEU A 227     -10.459   2.451   7.751  1.00 94.34           C  
ATOM   3304 HD21 LEU A 227     -10.127   1.462   8.066  1.00 94.34           H  
ATOM   3305 HD22 LEU A 227     -10.679   3.043   8.639  1.00 94.34           H  
ATOM   3306 HD23 LEU A 227      -9.662   2.932   7.184  1.00 94.34           H  
ATOM   3307  N   PRO A 228     -15.482   2.252   5.967  1.00 91.42           N  
ATOM   3308  CA  PRO A 228     -16.486   1.568   6.773  1.00 91.42           C  
ATOM   3309  HA  PRO A 228     -16.970   2.275   7.447  1.00 91.42           H  
ATOM   3310  C   PRO A 228     -15.870   0.435   7.603  1.00 91.42           C  
ATOM   3311  CB  PRO A 228     -17.532   1.060   5.782  1.00 91.42           C  
ATOM   3312  HB2 PRO A 228     -18.277   1.838   5.614  1.00 91.42           H  
ATOM   3313  HB3 PRO A 228     -18.016   0.145   6.122  1.00 91.42           H  
ATOM   3314  O   PRO A 228     -14.946  -0.261   7.150  1.00 91.42           O  
ATOM   3315  CG  PRO A 228     -16.733   0.842   4.499  1.00 91.42           C  
ATOM   3316  HG2 PRO A 228     -17.366   0.949   3.618  1.00 91.42           H  
ATOM   3317  HG3 PRO A 228     -16.281  -0.150   4.524  1.00 91.42           H  
ATOM   3318  CD  PRO A 228     -15.661   1.934   4.555  1.00 91.42           C  
ATOM   3319  HD2 PRO A 228     -16.031   2.815   4.031  1.00 91.42           H  
ATOM   3320  HD3 PRO A 228     -14.735   1.602   4.085  1.00 91.42           H  
ATOM   3321  N   ALA A 229     -16.430   0.213   8.790  1.00 90.91           N  
ATOM   3322  H   ALA A 229     -17.153   0.847   9.102  1.00 90.91           H  
ATOM   3323  CA  ALA A 229     -16.161  -0.959   9.607  1.00 90.91           C  
ATOM   3324  HA  ALA A 229     -15.089  -0.985   9.808  1.00 90.91           H  
ATOM   3325  C   ALA A 229     -16.555  -2.241   8.859  1.00 90.91           C  
ATOM   3326  CB  ALA A 229     -16.895  -0.836  10.945  1.00 90.91           C  
ATOM   3327  HB1 ALA A 229     -16.656   0.120  11.410  1.00 90.91           H  
ATOM   3328  HB2 ALA A 229     -16.586  -1.638  11.614  1.00 90.91           H  
ATOM   3329  HB3 ALA A 229     -17.972  -0.895  10.787  1.00 90.91           H  
ATOM   3330  O   ALA A 229     -17.543  -2.294   8.131  1.00 90.91           O  
ATOM   3331  N   CYS A 230     -15.744  -3.288   8.987  1.00 87.40           N  
ATOM   3332  H   CYS A 230     -14.928  -3.190   9.574  1.00 87.40           H  
ATOM   3333  CA  CYS A 230     -15.956  -4.559   8.314  1.00 87.40           C  
ATOM   3334  HA  CYS A 230     -17.027  -4.754   8.279  1.00 87.40           H  
ATOM   3335  C   CYS A 230     -15.285  -5.707   9.086  1.00 87.40           C  
ATOM   3336  CB  CYS A 230     -15.435  -4.414   6.876  1.00 87.40           C  
ATOM   3337  HB2 CYS A 230     -14.369  -4.189   6.910  1.00 87.40           H  
ATOM   3338  HB3 CYS A 230     -15.942  -3.569   6.409  1.00 87.40           H  
ATOM   3339  O   CYS A 230     -14.245  -5.547   9.739  1.00 87.40           O  
ATOM   3340  SG  CYS A 230     -15.721  -5.896   5.863  1.00 87.40           S  
ATOM   3341  HG  CYS A 230     -16.724  -5.376   5.149  1.00 87.40           H  
ATOM   3342  N   LYS A 231     -15.874  -6.904   8.995  1.00 88.66           N  
ATOM   3343  H   LYS A 231     -16.710  -6.966   8.432  1.00 88.66           H  
ATOM   3344  CA  LYS A 231     -15.333  -8.129   9.602  1.00 88.66           C  
ATOM   3345  HA  LYS A 231     -15.079  -7.916  10.640  1.00 88.66           H  
ATOM   3346  C   LYS A 231     -14.030  -8.529   8.915  1.00 88.66           C  
ATOM   3347  CB  LYS A 231     -16.374  -9.274   9.581  1.00 88.66           C  
ATOM   3348  HB2 LYS A 231     -16.727  -9.417   8.560  1.00 88.66           H  
ATOM   3349  HB3 LYS A 231     -15.892 -10.196   9.905  1.00 88.66           H  
ATOM   3350  O   LYS A 231     -13.937  -8.538   7.687  1.00 88.66           O  
ATOM   3351  CG  LYS A 231     -17.578  -9.008  10.505  1.00 88.66           C  
ATOM   3352  HG2 LYS A 231     -17.215  -8.927  11.530  1.00 88.66           H  
ATOM   3353  HG3 LYS A 231     -18.037  -8.065  10.209  1.00 88.66           H  
ATOM   3354  CD  LYS A 231     -18.687 -10.077  10.477  1.00 88.66           C  
ATOM   3355  HD2 LYS A 231     -19.088 -10.147   9.467  1.00 88.66           H  
ATOM   3356  HD3 LYS A 231     -18.298 -11.046  10.791  1.00 88.66           H  
ATOM   3357  CE  LYS A 231     -19.788  -9.609  11.441  1.00 88.66           C  
ATOM   3358  HE2 LYS A 231     -19.906  -8.536  11.290  1.00 88.66           H  
ATOM   3359  HE3 LYS A 231     -19.469  -9.735  12.476  1.00 88.66           H  
ATOM   3360  NZ  LYS A 231     -21.136 -10.216  11.249  1.00 88.66           N  
ATOM   3361  HZ1 LYS A 231     -21.805  -9.573  11.647  1.00 88.66           H  
ATOM   3362  HZ2 LYS A 231     -21.277 -11.100  11.719  1.00 88.66           H  
ATOM   3363  HZ3 LYS A 231     -21.438 -10.239  10.286  1.00 88.66           H  
ATOM   3364  N   SER A 232     -13.028  -8.898   9.710  1.00 89.15           N  
ATOM   3365  H   SER A 232     -13.146  -8.835  10.711  1.00 89.15           H  
ATOM   3366  CA  SER A 232     -11.836  -9.573   9.190  1.00 89.15           C  
ATOM   3367  HA  SER A 232     -11.420  -8.970   8.383  1.00 89.15           H  
ATOM   3368  C   SER A 232     -12.223 -10.929   8.603  1.00 89.15           C  
ATOM   3369  CB  SER A 232     -10.767  -9.730  10.273  1.00 89.15           C  
ATOM   3370  HB2 SER A 232     -11.175 -10.293  11.113  1.00 89.15           H  
ATOM   3371  HB3 SER A 232      -9.912 -10.272   9.868  1.00 89.15           H  
ATOM   3372  O   SER A 232     -13.134 -11.589   9.102  1.00 89.15           O  
ATOM   3373  OG  SER A 232     -10.349  -8.448  10.710  1.00 89.15           O  
ATOM   3374  HG  SER A 232      -9.627  -8.569  11.331  1.00 89.15           H  
ATOM   3375  N   ARG A 233     -11.551 -11.333   7.525  1.00 84.79           N  
ATOM   3376  H   ARG A 233     -10.746 -10.793   7.241  1.00 84.79           H  
ATOM   3377  CA  ARG A 233     -11.843 -12.576   6.796  1.00 84.79           C  
ATOM   3378  HA  ARG A 233     -12.474 -13.216   7.413  1.00 84.79           H  
ATOM   3379  C   ARG A 233     -10.556 -13.341   6.543  1.00 84.79           C  
ATOM   3380  CB  ARG A 233     -12.584 -12.291   5.475  1.00 84.79           C  
ATOM   3381  HB2 ARG A 233     -11.984 -11.618   4.861  1.00 84.79           H  
ATOM   3382  HB3 ARG A 233     -12.698 -13.230   4.933  1.00 84.79           H  
ATOM   3383  O   ARG A 233      -9.513 -12.734   6.339  1.00 84.79           O  
ATOM   3384  CG  ARG A 233     -13.979 -11.681   5.685  1.00 84.79           C  
ATOM   3385  HG2 ARG A 233     -14.562 -12.335   6.334  1.00 84.79           H  
ATOM   3386  HG3 ARG A 233     -13.882 -10.706   6.163  1.00 84.79           H  
ATOM   3387  CD  ARG A 233     -14.715 -11.507   4.349  1.00 84.79           C  
ATOM   3388  HD2 ARG A 233     -14.128 -10.852   3.705  1.00 84.79           H  
ATOM   3389  HD3 ARG A 233     -14.806 -12.481   3.868  1.00 84.79           H  
ATOM   3390  NE  ARG A 233     -16.061 -10.932   4.543  1.00 84.79           N  
ATOM   3391  HE  ARG A 233     -16.339 -10.742   5.495  1.00 84.79           H  
ATOM   3392  NH1 ARG A 233     -16.724 -10.854   2.332  1.00 84.79           N  
ATOM   3393 HH11 ARG A 233     -15.796 -11.079   2.002  1.00 84.79           H  
ATOM   3394 HH12 ARG A 233     -17.422 -10.616   1.642  1.00 84.79           H  
ATOM   3395  NH2 ARG A 233     -18.148 -10.250   3.927  1.00 84.79           N  
ATOM   3396 HH21 ARG A 233     -18.408 -10.106   4.892  1.00 84.79           H  
ATOM   3397 HH22 ARG A 233     -18.837 -10.081   3.208  1.00 84.79           H  
ATOM   3398  CZ  ARG A 233     -16.965 -10.690   3.604  1.00 84.79           C  
ATOM   3399  N   MET A 234     -10.642 -14.661   6.516  1.00 82.61           N  
ATOM   3400  H   MET A 234     -11.547 -15.091   6.643  1.00 82.61           H  
ATOM   3401  CA  MET A 234      -9.555 -15.530   6.078  1.00 82.61           C  
ATOM   3402  HA  MET A 234      -8.619 -14.971   6.035  1.00 82.61           H  
ATOM   3403  C   MET A 234      -9.876 -16.052   4.678  1.00 82.61           C  
ATOM   3404  CB  MET A 234      -9.372 -16.666   7.093  1.00 82.61           C  
ATOM   3405  HB2 MET A 234      -9.040 -16.255   8.046  1.00 82.61           H  
ATOM   3406  HB3 MET A 234     -10.340 -17.144   7.241  1.00 82.61           H  
ATOM   3407  O   MET A 234     -11.025 -16.383   4.388  1.00 82.61           O  
ATOM   3408  CG  MET A 234      -8.362 -17.722   6.625  1.00 82.61           C  
ATOM   3409  HG2 MET A 234      -7.371 -17.269   6.591  1.00 82.61           H  
ATOM   3410  HG3 MET A 234      -8.616 -18.048   5.616  1.00 82.61           H  
ATOM   3411  SD  MET A 234      -8.278 -19.237   7.615  1.00 82.61           S  
ATOM   3412  CE  MET A 234      -9.974 -19.832   7.651  1.00 82.61           C  
ATOM   3413  HE1 MET A 234      -9.997 -20.818   8.115  1.00 82.61           H  
ATOM   3414  HE2 MET A 234     -10.361 -19.905   6.635  1.00 82.61           H  
ATOM   3415  HE3 MET A 234     -10.595 -19.154   8.237  1.00 82.61           H  
ATOM   3416  N   ARG A 235      -8.852 -16.172   3.836  1.00 75.79           N  
ATOM   3417  H   ARG A 235      -7.950 -15.838   4.143  1.00 75.79           H  
ATOM   3418  CA  ARG A 235      -8.895 -16.916   2.581  1.00 75.79           C  
ATOM   3419  HA  ARG A 235      -9.831 -17.472   2.528  1.00 75.79           H  
ATOM   3420  C   ARG A 235      -7.752 -17.918   2.552  1.00 75.79           C  
ATOM   3421  CB  ARG A 235      -8.841 -15.945   1.395  1.00 75.79           C  
ATOM   3422  HB2 ARG A 235      -7.912 -15.375   1.434  1.00 75.79           H  
ATOM   3423  HB3 ARG A 235      -9.677 -15.250   1.467  1.00 75.79           H  
ATOM   3424  O   ARG A 235      -6.634 -17.606   2.943  1.00 75.79           O  
ATOM   3425  CG  ARG A 235      -8.922 -16.687   0.055  1.00 75.79           C  
ATOM   3426  HG2 ARG A 235      -8.090 -17.386  -0.038  1.00 75.79           H  
ATOM   3427  HG3 ARG A 235      -9.860 -17.240   0.008  1.00 75.79           H  
ATOM   3428  CD  ARG A 235      -8.847 -15.724  -1.125  1.00 75.79           C  
ATOM   3429  HD2 ARG A 235      -9.648 -14.992  -1.025  1.00 75.79           H  
ATOM   3430  HD3 ARG A 235      -7.886 -15.209  -1.116  1.00 75.79           H  
ATOM   3431  NE  ARG A 235      -8.987 -16.477  -2.381  1.00 75.79           N  
ATOM   3432  HE  ARG A 235      -8.647 -17.429  -2.377  1.00 75.79           H  
ATOM   3433  NH1 ARG A 235     -10.133 -14.893  -3.579  1.00 75.79           N  
ATOM   3434 HH11 ARG A 235     -10.731 -14.646  -4.354  1.00 75.79           H  
ATOM   3435 HH12 ARG A 235      -9.870 -14.199  -2.894  1.00 75.79           H  
ATOM   3436  NH2 ARG A 235     -10.006 -16.994  -4.343  1.00 75.79           N  
ATOM   3437 HH21 ARG A 235      -9.670 -17.940  -4.231  1.00 75.79           H  
ATOM   3438 HH22 ARG A 235     -10.871 -16.886  -4.852  1.00 75.79           H  
ATOM   3439  CZ  ARG A 235      -9.703 -16.115  -3.427  1.00 75.79           C  
ATOM   3440  N   TYR A 236      -8.038 -19.099   2.035  1.00 71.97           N  
ATOM   3441  H   TYR A 236      -8.976 -19.269   1.699  1.00 71.97           H  
ATOM   3442  CA  TYR A 236      -7.042 -20.111   1.745  1.00 71.97           C  
ATOM   3443  HA  TYR A 236      -6.080 -19.843   2.180  1.00 71.97           H  
ATOM   3444  C   TYR A 236      -6.864 -20.233   0.230  1.00 71.97           C  
ATOM   3445  CB  TYR A 236      -7.516 -21.408   2.388  1.00 71.97           C  
ATOM   3446  HB2 TYR A 236      -7.546 -21.283   3.470  1.00 71.97           H  
ATOM   3447  HB3 TYR A 236      -8.526 -21.636   2.047  1.00 71.97           H  
ATOM   3448  O   TYR A 236      -7.855 -20.324  -0.496  1.00 71.97           O  
ATOM   3449  CG  TYR A 236      -6.610 -22.550   2.055  1.00 71.97           C  
ATOM   3450  CD1 TYR A 236      -7.011 -23.517   1.125  1.00 71.97           C  
ATOM   3451  HD1 TYR A 236      -7.991 -23.467   0.674  1.00 71.97           H  
ATOM   3452  CD2 TYR A 236      -5.342 -22.606   2.638  1.00 71.97           C  
ATOM   3453  HD2 TYR A 236      -5.030 -21.829   3.320  1.00 71.97           H  
ATOM   3454  CE1 TYR A 236      -6.145 -24.571   0.821  1.00 71.97           C  
ATOM   3455  HE1 TYR A 236      -6.487 -25.381   0.195  1.00 71.97           H  
ATOM   3456  CE2 TYR A 236      -4.467 -23.640   2.304  1.00 71.97           C  
ATOM   3457  HE2 TYR A 236      -3.486 -23.634   2.757  1.00 71.97           H  
ATOM   3458  OH  TYR A 236      -4.083 -25.701   1.056  1.00 71.97           O  
ATOM   3459  HH  TYR A 236      -3.295 -25.719   1.603  1.00 71.97           H  
ATOM   3460  CZ  TYR A 236      -4.866 -24.642   1.390  1.00 71.97           C  
ATOM   3461  N   VAL A 237      -5.621 -20.216  -0.252  1.00 67.90           N  
ATOM   3462  H   VAL A 237      -4.841 -20.094   0.377  1.00 67.90           H  
ATOM   3463  CA  VAL A 237      -5.305 -20.394  -1.673  1.00 67.90           C  
ATOM   3464  HA  VAL A 237      -6.222 -20.582  -2.231  1.00 67.90           H  
ATOM   3465  C   VAL A 237      -4.417 -21.623  -1.820  1.00 67.90           C  
ATOM   3466  CB  VAL A 237      -4.668 -19.128  -2.279  1.00 67.90           C  
ATOM   3467  HB  VAL A 237      -3.723 -18.920  -1.777  1.00 67.90           H  
ATOM   3468  O   VAL A 237      -3.280 -21.650  -1.345  1.00 67.90           O  
ATOM   3469  CG1 VAL A 237      -4.407 -19.306  -3.780  1.00 67.90           C  
ATOM   3470 HG11 VAL A 237      -5.329 -19.549  -4.308  1.00 67.90           H  
ATOM   3471 HG12 VAL A 237      -3.992 -18.387  -4.194  1.00 67.90           H  
ATOM   3472 HG13 VAL A 237      -3.679 -20.100  -3.945  1.00 67.90           H  
ATOM   3473  CG2 VAL A 237      -5.598 -17.914  -2.117  1.00 67.90           C  
ATOM   3474 HG21 VAL A 237      -5.742 -17.690  -1.060  1.00 67.90           H  
ATOM   3475 HG22 VAL A 237      -6.560 -18.121  -2.587  1.00 67.90           H  
ATOM   3476 HG23 VAL A 237      -5.148 -17.041  -2.590  1.00 67.90           H  
ATOM   3477  N   LYS A 238      -4.949 -22.654  -2.486  1.00 65.13           N  
ATOM   3478  H   LYS A 238      -5.873 -22.544  -2.878  1.00 65.13           H  
ATOM   3479  CA  LYS A 238      -4.136 -23.781  -2.947  1.00 65.13           C  
ATOM   3480  HA  LYS A 238      -3.478 -24.093  -2.135  1.00 65.13           H  
ATOM   3481  C   LYS A 238      -3.301 -23.300  -4.130  1.00 65.13           C  
ATOM   3482  CB  LYS A 238      -4.996 -24.978  -3.389  1.00 65.13           C  
ATOM   3483  HB2 LYS A 238      -5.699 -24.666  -4.162  1.00 65.13           H  
ATOM   3484  HB3 LYS A 238      -4.338 -25.737  -3.811  1.00 65.13           H  
ATOM   3485  O   LYS A 238      -3.899 -22.753  -5.060  1.00 65.13           O  
ATOM   3486  CG  LYS A 238      -5.757 -25.581  -2.214  1.00 65.13           C  
ATOM   3487  HG2 LYS A 238      -5.036 -25.789  -1.423  1.00 65.13           H  
ATOM   3488  HG3 LYS A 238      -6.500 -24.855  -1.884  1.00 65.13           H  
ATOM   3489  CD  LYS A 238      -6.469 -26.888  -2.570  1.00 65.13           C  
ATOM   3490  HD2 LYS A 238      -5.729 -27.593  -2.950  1.00 65.13           H  
ATOM   3491  HD3 LYS A 238      -7.202 -26.696  -3.353  1.00 65.13           H  
ATOM   3492  CE  LYS A 238      -7.159 -27.487  -1.340  1.00 65.13           C  
ATOM   3493  HE2 LYS A 238      -6.423 -27.571  -0.541  1.00 65.13           H  
ATOM   3494  HE3 LYS A 238      -7.948 -26.810  -1.012  1.00 65.13           H  
ATOM   3495  NZ  LYS A 238      -7.715 -28.825  -1.656  1.00 65.13           N  
ATOM   3496  HZ1 LYS A 238      -6.979 -29.442  -1.968  1.00 65.13           H  
ATOM   3497  HZ2 LYS A 238      -8.156 -29.242  -0.848  1.00 65.13           H  
ATOM   3498  HZ3 LYS A 238      -8.380 -28.765  -2.414  1.00 65.13           H  
ATOM   3499  N   PRO A 239      -1.973 -23.501  -4.153  1.00 60.70           N  
ATOM   3500  CA  PRO A 239      -1.255 -23.407  -5.415  1.00 60.70           C  
ATOM   3501  HA  PRO A 239      -1.331 -22.402  -5.830  1.00 60.70           H  
ATOM   3502  C   PRO A 239      -1.892 -24.419  -6.372  1.00 60.70           C  
ATOM   3503  CB  PRO A 239       0.203 -23.735  -5.087  1.00 60.70           C  
ATOM   3504  HB2 PRO A 239       0.723 -22.826  -4.786  1.00 60.70           H  
ATOM   3505  HB3 PRO A 239       0.715 -24.213  -5.923  1.00 60.70           H  
ATOM   3506  O   PRO A 239      -2.186 -25.543  -5.960  1.00 60.70           O  
ATOM   3507  CG  PRO A 239       0.075 -24.671  -3.888  1.00 60.70           C  
ATOM   3508  HG2 PRO A 239       0.991 -24.697  -3.297  1.00 60.70           H  
ATOM   3509  HG3 PRO A 239      -0.161 -25.678  -4.232  1.00 60.70           H  
ATOM   3510  CD  PRO A 239      -1.121 -24.096  -3.132  1.00 60.70           C  
ATOM   3511  HD2 PRO A 239      -0.782 -23.306  -2.462  1.00 60.70           H  
ATOM   3512  HD3 PRO A 239      -1.619 -24.893  -2.578  1.00 60.70           H  
ATOM   3513  N   GLY A 240      -2.163 -24.012  -7.614  1.00 56.17           N  
ATOM   3514  H   GLY A 240      -1.936 -23.068  -7.889  1.00 56.17           H  
ATOM   3515  CA  GLY A 240      -2.673 -24.929  -8.629  1.00 56.17           C  
ATOM   3516  HA2 GLY A 240      -3.674 -25.265  -8.359  1.00 56.17           H  
ATOM   3517  HA3 GLY A 240      -2.711 -24.436  -9.600  1.00 56.17           H  
ATOM   3518  C   GLY A 240      -1.733 -26.126  -8.726  1.00 56.17           C  
ATOM   3519  O   GLY A 240      -0.575 -25.973  -9.115  1.00 56.17           O  
ATOM   3520  N   VAL A 241      -2.205 -27.299  -8.306  1.00 51.35           N  
ATOM   3521  H   VAL A 241      -3.147 -27.346  -7.946  1.00 51.35           H  
ATOM   3522  CA  VAL A 241      -1.515 -28.556  -8.572  1.00 51.35           C  
ATOM   3523  HA  VAL A 241      -0.450 -28.447  -8.367  1.00 51.35           H  
ATOM   3524  C   VAL A 241      -1.722 -28.776 -10.060  1.00 51.35           C  
ATOM   3525  CB  VAL A 241      -2.066 -29.713  -7.711  1.00 51.35           C  
ATOM   3526  HB  VAL A 241      -3.119 -29.873  -7.942  1.00 51.35           H  
ATOM   3527  O   VAL A 241      -2.845 -29.015 -10.495  1.00 51.35           O  
ATOM   3528  CG1 VAL A 241      -1.297 -31.015  -7.962  1.00 51.35           C  
ATOM   3529 HG11 VAL A 241      -1.442 -31.336  -8.994  1.00 51.35           H  
ATOM   3530 HG12 VAL A 241      -1.680 -31.803  -7.313  1.00 51.35           H  
ATOM   3531 HG13 VAL A 241      -0.232 -30.876  -7.774  1.00 51.35           H  
ATOM   3532  CG2 VAL A 241      -1.950 -29.390  -6.214  1.00 51.35           C  
ATOM   3533 HG21 VAL A 241      -2.333 -30.226  -5.630  1.00 51.35           H  
ATOM   3534 HG22 VAL A 241      -0.906 -29.211  -5.953  1.00 51.35           H  
ATOM   3535 HG23 VAL A 241      -2.536 -28.504  -5.969  1.00 51.35           H  
ATOM   3536  N   ALA A 242      -0.670 -28.585 -10.856  1.00 48.42           N  
ATOM   3537  H   ALA A 242       0.213 -28.313 -10.448  1.00 48.42           H  
ATOM   3538  CA  ALA A 242      -0.683 -29.084 -12.220  1.00 48.42           C  
ATOM   3539  HA  ALA A 242      -1.487 -28.604 -12.778  1.00 48.42           H  
ATOM   3540  C   ALA A 242      -0.961 -30.585 -12.121  1.00 48.42           C  
ATOM   3541  CB  ALA A 242       0.662 -28.775 -12.892  1.00 48.42           C  
ATOM   3542  HB1 ALA A 242       1.473 -29.252 -12.343  1.00 48.42           H  
ATOM   3543  HB2 ALA A 242       0.652 -29.159 -13.912  1.00 48.42           H  
ATOM   3544  HB3 ALA A 242       0.823 -27.697 -12.919  1.00 48.42           H  
ATOM   3545  O   ALA A 242      -0.273 -31.265 -11.359  1.00 48.42           O  
ATOM   3546  N   ASP A 243      -1.986 -31.061 -12.826  1.00 46.04           N  
ATOM   3547  H   ASP A 243      -2.578 -30.406 -13.317  1.00 46.04           H  
ATOM   3548  CA  ASP A 243      -2.346 -32.472 -12.948  1.00 46.04           C  
ATOM   3549  HA  ASP A 243      -2.618 -32.869 -11.970  1.00 46.04           H  
ATOM   3550  C   ASP A 243      -1.147 -33.280 -13.477  1.00 46.04           C  
ATOM   3551  CB  ASP A 243      -3.552 -32.625 -13.903  1.00 46.04           C  
ATOM   3552  HB2 ASP A 243      -3.570 -33.647 -14.280  1.00 46.04           H  
ATOM   3553  HB3 ASP A 243      -3.423 -31.963 -14.760  1.00 46.04           H  
ATOM   3554  O   ASP A 243      -1.046 -33.601 -14.658  1.00 46.04           O  
ATOM   3555  CG  ASP A 243      -4.922 -32.395 -13.265  1.00 46.04           C  
ATOM   3556  OD1 ASP A 243      -5.099 -32.802 -12.096  1.00 46.04           O  
ATOM   3557  OD2 ASP A 243      -5.796 -31.856 -13.979  1.00 46.04           O  
ATOM   3558  N   SER A 244      -0.190 -33.611 -12.614  1.00 49.18           N  
ATOM   3559  H   SER A 244      -0.199 -33.162 -11.710  1.00 49.18           H  
ATOM   3560  CA  SER A 244       0.793 -34.647 -12.877  1.00 49.18           C  
ATOM   3561  HA  SER A 244       0.856 -34.834 -13.949  1.00 49.18           H  
ATOM   3562  C   SER A 244       0.265 -35.905 -12.208  1.00 49.18           C  
ATOM   3563  CB  SER A 244       2.201 -34.239 -12.432  1.00 49.18           C  
ATOM   3564  HB2 SER A 244       2.899 -35.027 -12.717  1.00 49.18           H  
ATOM   3565  HB3 SER A 244       2.489 -33.320 -12.942  1.00 49.18           H  
ATOM   3566  O   SER A 244       0.490 -36.133 -11.019  1.00 49.18           O  
ATOM   3567  OG  SER A 244       2.279 -34.045 -11.035  1.00 49.18           O  
ATOM   3568  HG  SER A 244       1.702 -34.697 -10.632  1.00 49.18           H  
ATOM   3569  N   ASN A 245      -0.460 -36.705 -12.985  1.00 55.97           N  
ATOM   3570  H   ASN A 245      -0.643 -36.373 -13.921  1.00 55.97           H  
ATOM   3571  CA  ASN A 245      -1.074 -37.980 -12.603  1.00 55.97           C  
ATOM   3572  HA  ASN A 245      -1.754 -37.795 -11.771  1.00 55.97           H  
ATOM   3573  C   ASN A 245      -0.092 -39.065 -12.091  1.00 55.97           C  
ATOM   3574  CB  ASN A 245      -1.894 -38.478 -13.817  1.00 55.97           C  
ATOM   3575  HB2 ASN A 245      -2.075 -39.549 -13.723  1.00 55.97           H  
ATOM   3576  HB3 ASN A 245      -1.329 -38.328 -14.737  1.00 55.97           H  
ATOM   3577  O   ASN A 245      -0.502 -40.208 -11.926  1.00 55.97           O  
ATOM   3578  CG  ASN A 245      -3.265 -37.837 -13.918  1.00 55.97           C  
ATOM   3579  ND2 ASN A 245      -3.738 -37.546 -15.107  1.00 55.97           N  
ATOM   3580 HD21 ASN A 245      -4.614 -37.044 -15.109  1.00 55.97           H  
ATOM   3581 HD22 ASN A 245      -3.173 -37.677 -15.935  1.00 55.97           H  
ATOM   3582  OD1 ASN A 245      -3.948 -37.617 -12.935  1.00 55.97           O  
ATOM   3583  N   ASP A 246       1.173 -38.747 -11.796  1.00 55.42           N  
ATOM   3584  H   ASP A 246       1.437 -37.774 -11.849  1.00 55.42           H  
ATOM   3585  CA  ASP A 246       2.237 -39.752 -11.686  1.00 55.42           C  
ATOM   3586  HA  ASP A 246       1.796 -40.737 -11.839  1.00 55.42           H  
ATOM   3587  C   ASP A 246       2.901 -39.914 -10.309  1.00 55.42           C  
ATOM   3588  CB  ASP A 246       3.254 -39.545 -12.825  1.00 55.42           C  
ATOM   3589  HB2 ASP A 246       3.394 -38.477 -12.996  1.00 55.42           H  
ATOM   3590  HB3 ASP A 246       4.223 -39.952 -12.534  1.00 55.42           H  
ATOM   3591  O   ASP A 246       3.796 -40.746 -10.189  1.00 55.42           O  
ATOM   3592  CG  ASP A 246       2.857 -40.236 -14.138  1.00 55.42           C  
ATOM   3593  OD1 ASP A 246       1.991 -41.138 -14.120  1.00 55.42           O  
ATOM   3594  OD2 ASP A 246       3.464 -39.865 -15.166  1.00 55.42           O  
ATOM   3595  N   ASN A 247       2.484 -39.219  -9.238  1.00 55.76           N  
ATOM   3596  H   ASN A 247       1.752 -38.535  -9.368  1.00 55.76           H  
ATOM   3597  CA  ASN A 247       2.856 -39.648  -7.873  1.00 55.76           C  
ATOM   3598  HA  ASN A 247       2.671 -40.722  -7.840  1.00 55.76           H  
ATOM   3599  C   ASN A 247       2.029 -38.978  -6.750  1.00 55.76           C  
ATOM   3600  CB  ASN A 247       4.373 -39.441  -7.632  1.00 55.76           C  
ATOM   3601  HB2 ASN A 247       4.774 -38.747  -8.372  1.00 55.76           H  
ATOM   3602  HB3 ASN A 247       4.553 -39.010  -6.647  1.00 55.76           H  
ATOM   3603  O   ASN A 247       2.306 -37.833  -6.388  1.00 55.76           O  
ATOM   3604  CG  ASN A 247       5.150 -40.750  -7.680  1.00 55.76           C  
ATOM   3605  ND2 ASN A 247       6.350 -40.740  -8.208  1.00 55.76           N  
ATOM   3606 HD21 ASN A 247       6.738 -41.660  -8.360  1.00 55.76           H  
ATOM   3607 HD22 ASN A 247       6.602 -39.956  -8.793  1.00 55.76           H  
ATOM   3608  OD1 ASN A 247       4.720 -41.785  -7.194  1.00 55.76           O  
ATOM   3609  N   PRO A 248       1.087 -39.692  -6.099  1.00 52.62           N  
ATOM   3610  CA  PRO A 248       0.230 -39.146  -5.035  1.00 52.62           C  
ATOM   3611  HA  PRO A 248      -0.167 -38.185  -5.365  1.00 52.62           H  
ATOM   3612  C   PRO A 248       0.929 -38.893  -3.680  1.00 52.62           C  
ATOM   3613  CB  PRO A 248      -0.939 -40.137  -4.926  1.00 52.62           C  
ATOM   3614  HB2 PRO A 248      -1.352 -40.204  -3.919  1.00 52.62           H  
ATOM   3615  HB3 PRO A 248      -1.721 -39.846  -5.627  1.00 52.62           H  
ATOM   3616  O   PRO A 248       0.257 -38.641  -2.682  1.00 52.62           O  
ATOM   3617  CG  PRO A 248      -0.336 -41.465  -5.373  1.00 52.62           C  
ATOM   3618  HG2 PRO A 248      -1.092 -42.141  -5.774  1.00 52.62           H  
ATOM   3619  HG3 PRO A 248       0.188 -41.928  -4.537  1.00 52.62           H  
ATOM   3620  CD  PRO A 248       0.670 -41.047  -6.439  1.00 52.62           C  
ATOM   3621  HD2 PRO A 248       0.192 -41.045  -7.418  1.00 52.62           H  
ATOM   3622  HD3 PRO A 248       1.512 -41.740  -6.431  1.00 52.62           H  
ATOM   3623  N   HIS A 249       2.264 -38.967  -3.595  1.00 52.12           N  
ATOM   3624  H   HIS A 249       2.786 -39.122  -4.445  1.00 52.12           H  
ATOM   3625  CA  HIS A 249       2.972 -39.000  -2.306  1.00 52.12           C  
ATOM   3626  HA  HIS A 249       2.278 -38.708  -1.518  1.00 52.12           H  
ATOM   3627  C   HIS A 249       4.121 -38.000  -2.123  1.00 52.12           C  
ATOM   3628  CB  HIS A 249       3.393 -40.449  -2.011  1.00 52.12           C  
ATOM   3629  HB2 HIS A 249       4.069 -40.468  -1.156  1.00 52.12           H  
ATOM   3630  HB3 HIS A 249       3.927 -40.858  -2.869  1.00 52.12           H  
ATOM   3631  O   HIS A 249       4.747 -38.017  -1.065  1.00 52.12           O  
ATOM   3632  CG  HIS A 249       2.214 -41.325  -1.670  1.00 52.12           C  
ATOM   3633  CD2 HIS A 249       1.856 -42.504  -2.265  1.00 52.12           C  
ATOM   3634  HD2 HIS A 249       2.383 -42.993  -3.070  1.00 52.12           H  
ATOM   3635  ND1 HIS A 249       1.263 -41.048  -0.716  1.00 52.12           N  
ATOM   3636  HD1 HIS A 249       1.178 -40.177  -0.211  1.00 52.12           H  
ATOM   3637  CE1 HIS A 249       0.350 -42.030  -0.740  1.00 52.12           C  
ATOM   3638  HE1 HIS A 249      -0.549 -42.057  -0.141  1.00 52.12           H  
ATOM   3639  NE2 HIS A 249       0.674 -42.950  -1.659  1.00 52.12           N  
ATOM   3640  N   THR A 250       4.393 -37.103  -3.077  1.00 51.07           N  
ATOM   3641  H   THR A 250       3.889 -37.157  -3.951  1.00 51.07           H  
ATOM   3642  CA  THR A 250       5.658 -36.336  -3.028  1.00 51.07           C  
ATOM   3643  HA  THR A 250       6.070 -36.422  -2.023  1.00 51.07           H  
ATOM   3644  C   THR A 250       5.538 -34.829  -3.212  1.00 51.07           C  
ATOM   3645  CB  THR A 250       6.727 -36.915  -3.976  1.00 51.07           C  
ATOM   3646  HB  THR A 250       6.830 -36.272  -4.850  1.00 51.07           H  
ATOM   3647  O   THR A 250       6.554 -34.140  -3.179  1.00 51.07           O  
ATOM   3648  CG2 THR A 250       8.076 -37.036  -3.265  1.00 51.07           C  
ATOM   3649 HG21 THR A 250       8.399 -36.055  -2.916  1.00 51.07           H  
ATOM   3650 HG22 THR A 250       8.824 -37.417  -3.960  1.00 51.07           H  
ATOM   3651 HG23 THR A 250       7.990 -37.713  -2.416  1.00 51.07           H  
ATOM   3652  OG1 THR A 250       6.398 -38.216  -4.421  1.00 51.07           O  
ATOM   3653  HG1 THR A 250       7.089 -38.500  -5.025  1.00 51.07           H  
ATOM   3654  N   ILE A 251       4.332 -34.275  -3.343  1.00 53.05           N  
ATOM   3655  H   ILE A 251       3.506 -34.856  -3.332  1.00 53.05           H  
ATOM   3656  CA  ILE A 251       4.183 -32.827  -3.518  1.00 53.05           C  
ATOM   3657  HA  ILE A 251       5.158 -32.402  -3.757  1.00 53.05           H  
ATOM   3658  C   ILE A 251       3.759 -32.200  -2.190  1.00 53.05           C  
ATOM   3659  CB  ILE A 251       3.312 -32.467  -4.740  1.00 53.05           C  
ATOM   3660  HB  ILE A 251       2.267 -32.677  -4.515  1.00 53.05           H  
ATOM   3661  O   ILE A 251       2.590 -32.194  -1.812  1.00 53.05           O  
ATOM   3662  CG1 ILE A 251       3.742 -33.296  -5.979  1.00 53.05           C  
ATOM   3663 HG12 ILE A 251       3.576 -34.355  -5.779  1.00 53.05           H  
ATOM   3664 HG13 ILE A 251       4.807 -33.149  -6.163  1.00 53.05           H  
ATOM   3665  CG2 ILE A 251       3.485 -30.962  -5.019  1.00 53.05           C  
ATOM   3666 HG21 ILE A 251       4.490 -30.755  -5.387  1.00 53.05           H  
ATOM   3667 HG22 ILE A 251       3.305 -30.382  -4.114  1.00 53.05           H  
ATOM   3668 HG23 ILE A 251       2.754 -30.640  -5.761  1.00 53.05           H  
ATOM   3669  CD1 ILE A 251       2.976 -32.974  -7.266  1.00 53.05           C  
ATOM   3670 HD11 ILE A 251       3.258 -33.687  -8.041  1.00 53.05           H  
ATOM   3671 HD12 ILE A 251       3.218 -31.971  -7.616  1.00 53.05           H  
ATOM   3672 HD13 ILE A 251       1.903 -33.052  -7.089  1.00 53.05           H  
ATOM   3673  N   GLN A 252       4.746 -31.673  -1.458  1.00 55.30           N  
ATOM   3674  H   GLN A 252       5.688 -31.765  -1.810  1.00 55.30           H  
ATOM   3675  CA  GLN A 252       4.502 -30.747  -0.354  1.00 55.30           C  
ATOM   3676  HA  GLN A 252       3.796 -31.193   0.347  1.00 55.30           H  
ATOM   3677  C   GLN A 252       3.871 -29.478  -0.933  1.00 55.30           C  
ATOM   3678  CB  GLN A 252       5.805 -30.416   0.394  1.00 55.30           C  
ATOM   3679  HB2 GLN A 252       6.558 -30.076  -0.318  1.00 55.30           H  
ATOM   3680  HB3 GLN A 252       5.602 -29.604   1.093  1.00 55.30           H  
ATOM   3681  O   GLN A 252       4.563 -28.581  -1.419  1.00 55.30           O  
ATOM   3682  CG  GLN A 252       6.358 -31.607   1.186  1.00 55.30           C  
ATOM   3683  HG2 GLN A 252       5.597 -31.959   1.882  1.00 55.30           H  
ATOM   3684  HG3 GLN A 252       6.593 -32.420   0.498  1.00 55.30           H  
ATOM   3685  CD  GLN A 252       7.621 -31.270   1.980  1.00 55.30           C  
ATOM   3686  NE2 GLN A 252       8.194 -32.238   2.659  1.00 55.30           N  
ATOM   3687 HE21 GLN A 252       7.846 -33.183   2.582  1.00 55.30           H  
ATOM   3688 HE22 GLN A 252       9.072 -32.014   3.104  1.00 55.30           H  
ATOM   3689  OE1 GLN A 252       8.109 -30.151   2.039  1.00 55.30           O  
ATOM   3690  N   ASN A 253       2.544 -29.412  -0.902  1.00 58.58           N  
ATOM   3691  H   ASN A 253       2.026 -30.227  -0.606  1.00 58.58           H  
ATOM   3692  CA  ASN A 253       1.817 -28.226  -1.314  1.00 58.58           C  
ATOM   3693  HA  ASN A 253       2.276 -27.823  -2.216  1.00 58.58           H  
ATOM   3694  C   ASN A 253       1.972 -27.167  -0.213  1.00 58.58           C  
ATOM   3695  CB  ASN A 253       0.369 -28.619  -1.667  1.00 58.58           C  
ATOM   3696  HB2 ASN A 253      -0.058 -29.217  -0.861  1.00 58.58           H  
ATOM   3697  HB3 ASN A 253      -0.233 -27.718  -1.782  1.00 58.58           H  
ATOM   3698  O   ASN A 253       1.322 -27.220   0.832  1.00 58.58           O  
ATOM   3699  CG  ASN A 253       0.294 -29.391  -2.981  1.00 58.58           C  
ATOM   3700  ND2 ASN A 253      -0.633 -30.308  -3.132  1.00 58.58           N  
ATOM   3701 HD21 ASN A 253      -0.654 -30.807  -4.010  1.00 58.58           H  
ATOM   3702 HD22 ASN A 253      -1.275 -30.584  -2.403  1.00 58.58           H  
ATOM   3703  OD1 ASN A 253       1.066 -29.150  -3.894  1.00 58.58           O  
ATOM   3704  N   ILE A 254       2.881 -26.211  -0.435  1.00 62.00           N  
ATOM   3705  H   ILE A 254       3.455 -26.287  -1.263  1.00 62.00           H  
ATOM   3706  CA  ILE A 254       2.930 -24.974   0.349  1.00 62.00           C  
ATOM   3707  HA  ILE A 254       2.863 -25.214   1.410  1.00 62.00           H  
ATOM   3708  C   ILE A 254       1.708 -24.175  -0.056  1.00 62.00           C  
ATOM   3709  CB  ILE A 254       4.211 -24.147   0.109  1.00 62.00           C  
ATOM   3710  HB  ILE A 254       4.263 -23.878  -0.946  1.00 62.00           H  
ATOM   3711  O   ILE A 254       1.618 -23.712  -1.190  1.00 62.00           O  
ATOM   3712  CG1 ILE A 254       5.465 -24.973   0.461  1.00 62.00           C  
ATOM   3713 HG12 ILE A 254       5.442 -25.917  -0.083  1.00 62.00           H  
ATOM   3714 HG13 ILE A 254       5.466 -25.199   1.527  1.00 62.00           H  
ATOM   3715  CG2 ILE A 254       4.150 -22.850   0.945  1.00 62.00           C  
ATOM   3716 HG21 ILE A 254       5.036 -22.238   0.772  1.00 62.00           H  
ATOM   3717 HG22 ILE A 254       3.291 -22.244   0.658  1.00 62.00           H  
ATOM   3718 HG23 ILE A 254       4.073 -23.089   2.005  1.00 62.00           H  
ATOM   3719  CD1 ILE A 254       6.780 -24.275   0.093  1.00 62.00           C  
ATOM   3720 HD11 ILE A 254       7.607 -24.970   0.240  1.00 62.00           H  
ATOM   3721 HD12 ILE A 254       6.760 -23.968  -0.953  1.00 62.00           H  
ATOM   3722 HD13 ILE A 254       6.947 -23.405   0.728  1.00 62.00           H  
ATOM   3723  N   ALA A 255       0.771 -24.030   0.862  1.00 68.06           N  
ATOM   3724  H   ALA A 255       0.940 -24.355   1.803  1.00 68.06           H  
ATOM   3725  CA  ALA A 255      -0.410 -23.246   0.611  1.00 68.06           C  
ATOM   3726  HA  ALA A 255      -0.515 -23.049  -0.455  1.00 68.06           H  
ATOM   3727  C   ALA A 255      -0.305 -21.895   1.301  1.00 68.06           C  
ATOM   3728  CB  ALA A 255      -1.598 -24.071   1.025  1.00 68.06           C  
ATOM   3729  HB1 ALA A 255      -2.486 -23.516   0.720  1.00 68.06           H  
ATOM   3730  HB2 ALA A 255      -1.551 -24.234   2.102  1.00 68.06           H  
ATOM   3731  HB3 ALA A 255      -1.572 -25.027   0.503  1.00 68.06           H  
ATOM   3732  O   ALA A 255       0.251 -21.785   2.393  1.00 68.06           O  
ATOM   3733  N   THR A 256      -0.833 -20.862   0.657  1.00 73.55           N  
ATOM   3734  H   THR A 256      -1.308 -21.009  -0.222  1.00 73.55           H  
ATOM   3735  CA  THR A 256      -0.791 -19.509   1.205  1.00 73.55           C  
ATOM   3736  HA  THR A 256      -0.059 -19.470   2.012  1.00 73.55           H  
ATOM   3737  C   THR A 256      -2.149 -19.188   1.800  1.00 73.55           C  
ATOM   3738  CB  THR A 256      -0.327 -18.479   0.172  1.00 73.55           C  
ATOM   3739  HB  THR A 256      -1.070 -18.395  -0.621  1.00 73.55           H  
ATOM   3740  O   THR A 256      -3.191 -19.265   1.140  1.00 73.55           O  
ATOM   3741  CG2 THR A 256      -0.090 -17.110   0.806  1.00 73.55           C  
ATOM   3742 HG21 THR A 256       0.271 -16.419   0.044  1.00 73.55           H  
ATOM   3743 HG22 THR A 256       0.650 -17.186   1.603  1.00 73.55           H  
ATOM   3744 HG23 THR A 256      -1.020 -16.718   1.218  1.00 73.55           H  
ATOM   3745  OG1 THR A 256       0.905 -18.887  -0.383  1.00 73.55           O  
ATOM   3746  HG1 THR A 256       1.598 -18.745   0.266  1.00 73.55           H  
ATOM   3747  N   VAL A 257      -2.140 -18.848   3.082  1.00 79.15           N  
ATOM   3748  H   VAL A 257      -1.251 -18.781   3.557  1.00 79.15           H  
ATOM   3749  CA  VAL A 257      -3.308 -18.340   3.783  1.00 79.15           C  
ATOM   3750  HA  VAL A 257      -4.211 -18.626   3.245  1.00 79.15           H  
ATOM   3751  C   VAL A 257      -3.206 -16.824   3.816  1.00 79.15           C  
ATOM   3752  CB  VAL A 257      -3.404 -18.890   5.205  1.00 79.15           C  
ATOM   3753  HB  VAL A 257      -2.591 -18.419   5.758  1.00 79.15           H  
ATOM   3754  O   VAL A 257      -2.141 -16.252   4.038  1.00 79.15           O  
ATOM   3755  CG1 VAL A 257      -4.771 -18.537   5.815  1.00 79.15           C  
ATOM   3756 HG11 VAL A 257      -4.852 -17.462   5.972  1.00 79.15           H  
ATOM   3757 HG12 VAL A 257      -4.889 -19.044   6.773  1.00 79.15           H  
ATOM   3758 HG13 VAL A 257      -5.572 -18.870   5.155  1.00 79.15           H  
ATOM   3759  CG2 VAL A 257      -3.232 -20.405   5.334  1.00 79.15           C  
ATOM   3760 HG21 VAL A 257      -2.291 -20.726   4.888  1.00 79.15           H  
ATOM   3761 HG22 VAL A 257      -4.071 -20.922   4.867  1.00 79.15           H  
ATOM   3762 HG23 VAL A 257      -3.212 -20.670   6.392  1.00 79.15           H  
ATOM   3763  N   TYR A 258      -4.333 -16.168   3.604  1.00 84.28           N  
ATOM   3764  H   TYR A 258      -5.171 -16.703   3.428  1.00 84.28           H  
ATOM   3765  CA  TYR A 258      -4.439 -14.726   3.611  1.00 84.28           C  
ATOM   3766  HA  TYR A 258      -3.472 -14.277   3.841  1.00 84.28           H  
ATOM   3767  C   TYR A 258      -5.455 -14.282   4.654  1.00 84.28           C  
ATOM   3768  CB  TYR A 258      -4.856 -14.253   2.232  1.00 84.28           C  
ATOM   3769  HB2 TYR A 258      -5.035 -13.181   2.307  1.00 84.28           H  
ATOM   3770  HB3 TYR A 258      -5.795 -14.749   1.984  1.00 84.28           H  
ATOM   3771  O   TYR A 258      -6.603 -14.727   4.657  1.00 84.28           O  
ATOM   3772  CG  TYR A 258      -3.864 -14.476   1.110  1.00 84.28           C  
ATOM   3773  CD1 TYR A 258      -2.975 -13.444   0.751  1.00 84.28           C  
ATOM   3774  HD1 TYR A 258      -2.970 -12.514   1.299  1.00 84.28           H  
ATOM   3775  CD2 TYR A 258      -3.872 -15.684   0.386  1.00 84.28           C  
ATOM   3776  HD2 TYR A 258      -4.539 -16.485   0.669  1.00 84.28           H  
ATOM   3777  CE1 TYR A 258      -2.101 -13.612  -0.340  1.00 84.28           C  
ATOM   3778  HE1 TYR A 258      -1.430 -12.816  -0.629  1.00 84.28           H  
ATOM   3779  CE2 TYR A 258      -2.990 -15.857  -0.696  1.00 84.28           C  
ATOM   3780  HE2 TYR A 258      -2.968 -16.782  -1.254  1.00 84.28           H  
ATOM   3781  OH  TYR A 258      -1.262 -15.006  -2.110  1.00 84.28           O  
ATOM   3782  HH  TYR A 258      -0.774 -14.211  -2.335  1.00 84.28           H  
ATOM   3783  CZ  TYR A 258      -2.108 -14.822  -1.065  1.00 84.28           C  
ATOM   3784  N   LEU A 259      -5.052 -13.354   5.513  1.00 88.66           N  
ATOM   3785  H   LEU A 259      -4.087 -13.062   5.466  1.00 88.66           H  
ATOM   3786  CA  LEU A 259      -5.913 -12.694   6.481  1.00 88.66           C  
ATOM   3787  HA  LEU A 259      -6.854 -13.238   6.561  1.00 88.66           H  
ATOM   3788  C   LEU A 259      -6.213 -11.269   6.010  1.00 88.66           C  
ATOM   3789  CB  LEU A 259      -5.221 -12.726   7.851  1.00 88.66           C  
ATOM   3790  HB2 LEU A 259      -5.035 -13.762   8.136  1.00 88.66           H  
ATOM   3791  HB3 LEU A 259      -4.256 -12.229   7.760  1.00 88.66           H  
ATOM   3792  O   LEU A 259      -5.325 -10.424   5.951  1.00 88.66           O  
ATOM   3793  CG  LEU A 259      -6.027 -12.036   8.965  1.00 88.66           C  
ATOM   3794  HG  LEU A 259      -6.322 -11.036   8.649  1.00 88.66           H  
ATOM   3795  CD1 LEU A 259      -7.287 -12.825   9.330  1.00 88.66           C  
ATOM   3796 HD11 LEU A 259      -7.968 -12.862   8.480  1.00 88.66           H  
ATOM   3797 HD12 LEU A 259      -7.020 -13.840   9.624  1.00 88.66           H  
ATOM   3798 HD13 LEU A 259      -7.797 -12.337  10.161  1.00 88.66           H  
ATOM   3799  CD2 LEU A 259      -5.158 -11.890  10.210  1.00 88.66           C  
ATOM   3800 HD21 LEU A 259      -4.286 -11.281   9.972  1.00 88.66           H  
ATOM   3801 HD22 LEU A 259      -5.719 -11.399  11.005  1.00 88.66           H  
ATOM   3802 HD23 LEU A 259      -4.829 -12.870  10.556  1.00 88.66           H  
ATOM   3803  N   LYS A 260      -7.480 -10.990   5.716  1.00 89.87           N  
ATOM   3804  H   LYS A 260      -8.150 -11.742   5.791  1.00 89.87           H  
ATOM   3805  CA  LYS A 260      -7.996  -9.641   5.486  1.00 89.87           C  
ATOM   3806  HA  LYS A 260      -7.266  -9.069   4.912  1.00 89.87           H  
ATOM   3807  C   LYS A 260      -8.240  -8.959   6.819  1.00 89.87           C  
ATOM   3808  CB  LYS A 260      -9.312  -9.713   4.705  1.00 89.87           C  
ATOM   3809  HB2 LYS A 260      -9.190 -10.369   3.844  1.00 89.87           H  
ATOM   3810  HB3 LYS A 260     -10.091 -10.147   5.333  1.00 89.87           H  
ATOM   3811  O   LYS A 260      -9.086  -9.418   7.591  1.00 89.87           O  
ATOM   3812  CG  LYS A 260      -9.767  -8.342   4.204  1.00 89.87           C  
ATOM   3813  HG2 LYS A 260      -8.996  -7.922   3.557  1.00 89.87           H  
ATOM   3814  HG3 LYS A 260      -9.928  -7.671   5.048  1.00 89.87           H  
ATOM   3815  CD  LYS A 260     -11.076  -8.489   3.419  1.00 89.87           C  
ATOM   3816  HD2 LYS A 260     -10.930  -9.179   2.588  1.00 89.87           H  
ATOM   3817  HD3 LYS A 260     -11.857  -8.875   4.074  1.00 89.87           H  
ATOM   3818  CE  LYS A 260     -11.473  -7.117   2.892  1.00 89.87           C  
ATOM   3819  HE2 LYS A 260     -10.602  -6.689   2.396  1.00 89.87           H  
ATOM   3820  HE3 LYS A 260     -11.735  -6.490   3.744  1.00 89.87           H  
ATOM   3821  NZ  LYS A 260     -12.594  -7.174   1.929  1.00 89.87           N  
ATOM   3822  HZ1 LYS A 260     -12.334  -7.751   1.141  1.00 89.87           H  
ATOM   3823  HZ2 LYS A 260     -13.429  -7.548   2.355  1.00 89.87           H  
ATOM   3824  HZ3 LYS A 260     -12.808  -6.253   1.575  1.00 89.87           H  
ATOM   3825  N   ILE A 261      -7.602  -7.820   7.052  1.00 91.82           N  
ATOM   3826  H   ILE A 261      -6.932  -7.496   6.368  1.00 91.82           H  
ATOM   3827  CA  ILE A 261      -7.957  -6.941   8.167  1.00 91.82           C  
ATOM   3828  HA  ILE A 261      -8.238  -7.554   9.023  1.00 91.82           H  
ATOM   3829  C   ILE A 261      -9.180  -6.129   7.729  1.00 91.82           C  
ATOM   3830  CB  ILE A 261      -6.758  -6.069   8.600  1.00 91.82           C  
ATOM   3831  HB  ILE A 261      -6.510  -5.385   7.788  1.00 91.82           H  
ATOM   3832  O   ILE A 261      -9.069  -5.220   6.907  1.00 91.82           O  
ATOM   3833  CG1 ILE A 261      -5.503  -6.929   8.879  1.00 91.82           C  
ATOM   3834 HG12 ILE A 261      -5.249  -7.501   7.987  1.00 91.82           H  
ATOM   3835 HG13 ILE A 261      -5.714  -7.637   9.681  1.00 91.82           H  
ATOM   3836  CG2 ILE A 261      -7.172  -5.255   9.843  1.00 91.82           C  
ATOM   3837 HG21 ILE A 261      -8.058  -4.654   9.638  1.00 91.82           H  
ATOM   3838 HG22 ILE A 261      -6.372  -4.572  10.130  1.00 91.82           H  
ATOM   3839 HG23 ILE A 261      -7.382  -5.924  10.677  1.00 91.82           H  
ATOM   3840  CD1 ILE A 261      -4.255  -6.115   9.242  1.00 91.82           C  
ATOM   3841 HD11 ILE A 261      -3.395  -6.783   9.298  1.00 91.82           H  
ATOM   3842 HD12 ILE A 261      -4.375  -5.630  10.211  1.00 91.82           H  
ATOM   3843 HD13 ILE A 261      -4.065  -5.361   8.477  1.00 91.82           H  
ATOM   3844  N   GLY A 262     -10.366  -6.485   8.228  1.00 89.03           N  
ATOM   3845  H   GLY A 262     -10.392  -7.223   8.916  1.00 89.03           H  
ATOM   3846  CA  GLY A 262     -11.639  -6.004   7.678  1.00 89.03           C  
ATOM   3847  HA2 GLY A 262     -12.455  -6.406   8.279  1.00 89.03           H  
ATOM   3848  HA3 GLY A 262     -11.755  -6.369   6.657  1.00 89.03           H  
ATOM   3849  C   GLY A 262     -11.772  -4.480   7.666  1.00 89.03           C  
ATOM   3850  O   GLY A 262     -12.058  -3.901   6.622  1.00 89.03           O  
ATOM   3851  N   SER A 263     -11.479  -3.828   8.787  1.00 93.23           N  
ATOM   3852  H   SER A 263     -11.320  -4.376   9.621  1.00 93.23           H  
ATOM   3853  CA  SER A 263     -11.597  -2.371   8.964  1.00 93.23           C  
ATOM   3854  HA  SER A 263     -12.292  -1.978   8.222  1.00 93.23           H  
ATOM   3855  C   SER A 263     -10.275  -1.635   8.761  1.00 93.23           C  
ATOM   3856  CB  SER A 263     -12.191  -2.060  10.335  1.00 93.23           C  
ATOM   3857  HB2 SER A 263     -11.499  -2.371  11.117  1.00 93.23           H  
ATOM   3858  HB3 SER A 263     -12.405  -0.994  10.410  1.00 93.23           H  
ATOM   3859  O   SER A 263      -9.976  -0.685   9.479  1.00 93.23           O  
ATOM   3860  OG  SER A 263     -13.389  -2.772  10.450  1.00 93.23           O  
ATOM   3861  HG  SER A 263     -13.686  -2.719  11.362  1.00 93.23           H  
ATOM   3862  N   SER A 264      -9.442  -2.105   7.832  1.00 94.74           N  
ATOM   3863  H   SER A 264      -9.760  -2.862   7.243  1.00 94.74           H  
ATOM   3864  CA  SER A 264      -8.154  -1.478   7.514  1.00 94.74           C  
ATOM   3865  HA  SER A 264      -7.881  -0.794   8.318  1.00 94.74           H  
ATOM   3866  C   SER A 264      -8.196  -0.651   6.236  1.00 94.74           C  
ATOM   3867  CB  SER A 264      -7.035  -2.513   7.418  1.00 94.74           C  
ATOM   3868  HB2 SER A 264      -6.966  -3.065   8.355  1.00 94.74           H  
ATOM   3869  HB3 SER A 264      -6.087  -2.000   7.255  1.00 94.74           H  
ATOM   3870  O   SER A 264      -8.997  -0.906   5.345  1.00 94.74           O  
ATOM   3871  OG  SER A 264      -7.272  -3.397   6.340  1.00 94.74           O  
ATOM   3872  HG  SER A 264      -7.948  -4.031   6.593  1.00 94.74           H  
ATOM   3873  N   ALA A 265      -7.281   0.294   6.107  1.00 94.57           N  
ATOM   3874  H   ALA A 265      -6.677   0.498   6.889  1.00 94.57           H  
ATOM   3875  CA  ALA A 265      -6.928   0.909   4.845  1.00 94.57           C  
ATOM   3876  HA  ALA A 265      -7.575   0.526   4.055  1.00 94.57           H  
ATOM   3877  C   ALA A 265      -5.483   0.541   4.509  1.00 94.57           C  
ATOM   3878  CB  ALA A 265      -7.136   2.416   4.968  1.00 94.57           C  
ATOM   3879  HB1 ALA A 265      -6.536   2.779   5.802  1.00 94.57           H  
ATOM   3880  HB2 ALA A 265      -6.810   2.919   4.057  1.00 94.57           H  
ATOM   3881  HB3 ALA A 265      -8.186   2.641   5.149  1.00 94.57           H  
ATOM   3882  O   ALA A 265      -4.586   0.786   5.311  1.00 94.57           O  
ATOM   3883  N   TYR A 266      -5.265  -0.061   3.339  1.00 93.68           N  
ATOM   3884  H   TYR A 266      -6.055  -0.278   2.748  1.00 93.68           H  
ATOM   3885  CA  TYR A 266      -3.935  -0.289   2.779  1.00 93.68           C  
ATOM   3886  HA  TYR A 266      -3.176  -0.195   3.556  1.00 93.68           H  
ATOM   3887  C   TYR A 266      -3.658   0.754   1.706  1.00 93.68           C  
ATOM   3888  CB  TYR A 266      -3.846  -1.702   2.195  1.00 93.68           C  
ATOM   3889  HB2 TYR A 266      -4.055  -2.409   2.997  1.00 93.68           H  
ATOM   3890  HB3 TYR A 266      -4.614  -1.836   1.433  1.00 93.68           H  
ATOM   3891  O   TYR A 266      -4.242   0.681   0.620  1.00 93.68           O  
ATOM   3892  CG  TYR A 266      -2.487  -2.031   1.603  1.00 93.68           C  
ATOM   3893  CD1 TYR A 266      -2.183  -1.704   0.266  1.00 93.68           C  
ATOM   3894  HD1 TYR A 266      -2.913  -1.208  -0.357  1.00 93.68           H  
ATOM   3895  CD2 TYR A 266      -1.516  -2.664   2.401  1.00 93.68           C  
ATOM   3896  HD2 TYR A 266      -1.747  -2.934   3.421  1.00 93.68           H  
ATOM   3897  CE1 TYR A 266      -0.925  -2.034  -0.270  1.00 93.68           C  
ATOM   3898  HE1 TYR A 266      -0.680  -1.830  -1.302  1.00 93.68           H  
ATOM   3899  CE2 TYR A 266      -0.246  -2.965   1.876  1.00 93.68           C  
ATOM   3900  HE2 TYR A 266       0.496  -3.454   2.490  1.00 93.68           H  
ATOM   3901  OH  TYR A 266       1.255  -2.962  -0.002  1.00 93.68           O  
ATOM   3902  HH  TYR A 266       1.814  -3.444   0.613  1.00 93.68           H  
ATOM   3903  CZ  TYR A 266       0.049  -2.649   0.534  1.00 93.68           C  
ATOM   3904  N   ILE A 267      -2.784   1.711   2.001  1.00 94.00           N  
ATOM   3905  H   ILE A 267      -2.346   1.710   2.911  1.00 94.00           H  
ATOM   3906  CA  ILE A 267      -2.327   2.707   1.033  1.00 94.00           C  
ATOM   3907  HA  ILE A 267      -3.136   2.908   0.330  1.00 94.00           H  
ATOM   3908  C   ILE A 267      -1.113   2.124   0.297  1.00 94.00           C  
ATOM   3909  CB  ILE A 267      -1.999   4.046   1.718  1.00 94.00           C  
ATOM   3910  HB  ILE A 267      -1.232   3.861   2.470  1.00 94.00           H  
ATOM   3911  O   ILE A 267      -0.063   1.923   0.919  1.00 94.00           O  
ATOM   3912  CG1 ILE A 267      -3.238   4.640   2.421  1.00 94.00           C  
ATOM   3913 HG12 ILE A 267      -3.792   3.866   2.953  1.00 94.00           H  
ATOM   3914 HG13 ILE A 267      -3.903   5.071   1.673  1.00 94.00           H  
ATOM   3915  CG2 ILE A 267      -1.457   5.047   0.674  1.00 94.00           C  
ATOM   3916 HG21 ILE A 267      -0.548   4.667   0.207  1.00 94.00           H  
ATOM   3917 HG22 ILE A 267      -2.204   5.231  -0.099  1.00 94.00           H  
ATOM   3918 HG23 ILE A 267      -1.198   5.996   1.143  1.00 94.00           H  
ATOM   3919  CD1 ILE A 267      -2.874   5.718   3.446  1.00 94.00           C  
ATOM   3920 HD11 ILE A 267      -2.135   6.414   3.050  1.00 94.00           H  
ATOM   3921 HD12 ILE A 267      -2.472   5.247   4.343  1.00 94.00           H  
ATOM   3922 HD13 ILE A 267      -3.771   6.283   3.696  1.00 94.00           H  
ATOM   3923  N   PRO A 268      -1.224   1.852  -1.015  1.00 89.06           N  
ATOM   3924  CA  PRO A 268      -0.128   1.293  -1.790  1.00 89.06           C  
ATOM   3925  HA  PRO A 268       0.410   0.539  -1.215  1.00 89.06           H  
ATOM   3926  C   PRO A 268       0.856   2.405  -2.194  1.00 89.06           C  
ATOM   3927  CB  PRO A 268      -0.837   0.621  -2.975  1.00 89.06           C  
ATOM   3928  HB2 PRO A 268      -1.237  -0.348  -2.677  1.00 89.06           H  
ATOM   3929  HB3 PRO A 268      -0.179   0.487  -3.833  1.00 89.06           H  
ATOM   3930  O   PRO A 268       0.862   2.821  -3.349  1.00 89.06           O  
ATOM   3931  CG  PRO A 268      -2.018   1.546  -3.261  1.00 89.06           C  
ATOM   3932  HG2 PRO A 268      -1.694   2.406  -3.849  1.00 89.06           H  
ATOM   3933  HG3 PRO A 268      -2.829   1.022  -3.766  1.00 89.06           H  
ATOM   3934  CD  PRO A 268      -2.417   1.989  -1.854  1.00 89.06           C  
ATOM   3935  HD2 PRO A 268      -3.203   1.328  -1.489  1.00 89.06           H  
ATOM   3936  HD3 PRO A 268      -2.771   3.020  -1.875  1.00 89.06           H  
ATOM   3937  N   MET A 269       1.687   2.904  -1.267  1.00 90.79           N  
ATOM   3938  H   MET A 269       1.654   2.526  -0.331  1.00 90.79           H  
ATOM   3939  CA  MET A 269       2.576   4.058  -1.528  1.00 90.79           C  
ATOM   3940  HA  MET A 269       1.961   4.888  -1.875  1.00 90.79           H  
ATOM   3941  C   MET A 269       3.611   3.808  -2.639  1.00 90.79           C  
ATOM   3942  CB  MET A 269       3.305   4.535  -0.261  1.00 90.79           C  
ATOM   3943  HB2 MET A 269       3.929   5.385  -0.538  1.00 90.79           H  
ATOM   3944  HB3 MET A 269       3.989   3.767   0.100  1.00 90.79           H  
ATOM   3945  O   MET A 269       4.233   4.743  -3.122  1.00 90.79           O  
ATOM   3946  CG  MET A 269       2.380   4.989   0.871  1.00 90.79           C  
ATOM   3947  HG2 MET A 269       1.719   5.767   0.488  1.00 90.79           H  
ATOM   3948  HG3 MET A 269       1.768   4.143   1.183  1.00 90.79           H  
ATOM   3949  SD  MET A 269       3.235   5.632   2.339  1.00 90.79           S  
ATOM   3950  CE  MET A 269       4.175   7.026   1.660  1.00 90.79           C  
ATOM   3951  HE1 MET A 269       4.665   7.560   2.475  1.00 90.79           H  
ATOM   3952  HE2 MET A 269       3.498   7.701   1.138  1.00 90.79           H  
ATOM   3953  HE3 MET A 269       4.935   6.665   0.968  1.00 90.79           H  
ATOM   3954  N   SER A 270       3.791   2.567  -3.092  1.00 86.27           N  
ATOM   3955  H   SER A 270       3.250   1.815  -2.691  1.00 86.27           H  
ATOM   3956  CA  SER A 270       4.624   2.270  -4.261  1.00 86.27           C  
ATOM   3957  HA  SER A 270       5.549   2.839  -4.175  1.00 86.27           H  
ATOM   3958  C   SER A 270       3.975   2.659  -5.600  1.00 86.27           C  
ATOM   3959  CB  SER A 270       5.011   0.791  -4.251  1.00 86.27           C  
ATOM   3960  HB2 SER A 270       5.391   0.526  -3.264  1.00 86.27           H  
ATOM   3961  HB3 SER A 270       5.812   0.632  -4.972  1.00 86.27           H  
ATOM   3962  O   SER A 270       4.665   2.720  -6.616  1.00 86.27           O  
ATOM   3963  OG  SER A 270       3.914  -0.043  -4.567  1.00 86.27           O  
ATOM   3964  HG  SER A 270       4.141  -0.478  -5.392  1.00 86.27           H  
ATOM   3965  N   ARG A 271       2.661   2.921  -5.633  1.00 86.86           N  
ATOM   3966  H   ARG A 271       2.156   2.919  -4.758  1.00 86.86           H  
ATOM   3967  CA  ARG A 271       1.900   3.167  -6.866  1.00 86.86           C  
ATOM   3968  HA  ARG A 271       2.345   2.578  -7.668  1.00 86.86           H  
ATOM   3969  C   ARG A 271       1.970   4.625  -7.307  1.00 86.86           C  
ATOM   3970  CB  ARG A 271       0.439   2.734  -6.690  1.00 86.86           C  
ATOM   3971  HB2 ARG A 271       0.002   3.278  -5.852  1.00 86.86           H  
ATOM   3972  HB3 ARG A 271      -0.110   3.012  -7.590  1.00 86.86           H  
ATOM   3973  O   ARG A 271       1.613   5.534  -6.562  1.00 86.86           O  
ATOM   3974  CG  ARG A 271       0.266   1.229  -6.452  1.00 86.86           C  
ATOM   3975  HG2 ARG A 271      -0.778   1.041  -6.200  1.00 86.86           H  
ATOM   3976  HG3 ARG A 271       0.900   0.920  -5.621  1.00 86.86           H  
ATOM   3977  CD  ARG A 271       0.639   0.387  -7.674  1.00 86.86           C  
ATOM   3978  HD2 ARG A 271       1.709   0.480  -7.859  1.00 86.86           H  
ATOM   3979  HD3 ARG A 271       0.097   0.759  -8.544  1.00 86.86           H  
ATOM   3980  NE  ARG A 271       0.304  -1.033  -7.462  1.00 86.86           N  
ATOM   3981  HE  ARG A 271      -0.139  -1.281  -6.588  1.00 86.86           H  
ATOM   3982  NH1 ARG A 271       1.140  -1.813  -9.455  1.00 86.86           N  
ATOM   3983 HH11 ARG A 271       1.489  -0.892  -9.681  1.00 86.86           H  
ATOM   3984 HH12 ARG A 271       1.316  -2.566 -10.105  1.00 86.86           H  
ATOM   3985  NH2 ARG A 271       0.126  -3.225  -8.056  1.00 86.86           N  
ATOM   3986 HH21 ARG A 271      -0.398  -3.428  -7.217  1.00 86.86           H  
ATOM   3987 HH22 ARG A 271       0.255  -3.948  -8.749  1.00 86.86           H  
ATOM   3988  CZ  ARG A 271       0.527  -2.012  -8.321  1.00 86.86           C  
ATOM   3989  N   MET A 272       2.341   4.835  -8.570  1.00 88.85           N  
ATOM   3990  H   MET A 272       2.582   4.032  -9.133  1.00 88.85           H  
ATOM   3991  CA  MET A 272       2.567   6.168  -9.136  1.00 88.85           C  
ATOM   3992  HA  MET A 272       3.267   6.695  -8.487  1.00 88.85           H  
ATOM   3993  C   MET A 272       1.287   7.014  -9.226  1.00 88.85           C  
ATOM   3994  CB  MET A 272       3.205   5.998 -10.522  1.00 88.85           C  
ATOM   3995  HB2 MET A 272       3.965   5.219 -10.482  1.00 88.85           H  
ATOM   3996  HB3 MET A 272       2.439   5.681 -11.229  1.00 88.85           H  
ATOM   3997  O   MET A 272       1.336   8.229  -9.031  1.00 88.85           O  
ATOM   3998  CG  MET A 272       3.856   7.286 -11.035  1.00 88.85           C  
ATOM   3999  HG2 MET A 272       4.218   7.105 -12.047  1.00 88.85           H  
ATOM   4000  HG3 MET A 272       3.099   8.068 -11.092  1.00 88.85           H  
ATOM   4001  SD  MET A 272       5.242   7.900 -10.041  1.00 88.85           S  
ATOM   4002  CE  MET A 272       6.437   6.546 -10.187  1.00 88.85           C  
ATOM   4003  HE1 MET A 272       6.583   6.286 -11.235  1.00 88.85           H  
ATOM   4004  HE2 MET A 272       7.387   6.861  -9.754  1.00 88.85           H  
ATOM   4005  HE3 MET A 272       6.073   5.673  -9.645  1.00 88.85           H  
ATOM   4006  N   PHE A 273       0.133   6.379  -9.465  1.00 90.82           N  
ATOM   4007  H   PHE A 273       0.158   5.382  -9.624  1.00 90.82           H  
ATOM   4008  CA  PHE A 273      -1.156   7.069  -9.611  1.00 90.82           C  
ATOM   4009  HA  PHE A 273      -1.055   7.826 -10.389  1.00 90.82           H  
ATOM   4010  C   PHE A 273      -1.624   7.804  -8.349  1.00 90.82           C  
ATOM   4011  CB  PHE A 273      -2.231   6.070 -10.055  1.00 90.82           C  
ATOM   4012  HB2 PHE A 273      -1.880   5.549 -10.946  1.00 90.82           H  
ATOM   4013  HB3 PHE A 273      -3.115   6.640 -10.340  1.00 90.82           H  
ATOM   4014  O   PHE A 273      -2.504   8.657  -8.431  1.00 90.82           O  
ATOM   4015  CG  PHE A 273      -2.644   5.036  -9.019  1.00 90.82           C  
ATOM   4016  CD1 PHE A 273      -2.248   3.694  -9.174  1.00 90.82           C  
ATOM   4017  HD1 PHE A 273      -1.635   3.400 -10.014  1.00 90.82           H  
ATOM   4018  CD2 PHE A 273      -3.494   5.386  -7.948  1.00 90.82           C  
ATOM   4019  HD2 PHE A 273      -3.853   6.400  -7.843  1.00 90.82           H  
ATOM   4020  CE1 PHE A 273      -2.680   2.717  -8.260  1.00 90.82           C  
ATOM   4021  HE1 PHE A 273      -2.407   1.684  -8.415  1.00 90.82           H  
ATOM   4022  CE2 PHE A 273      -3.888   4.413  -7.014  1.00 90.82           C  
ATOM   4023  HE2 PHE A 273      -4.526   4.672  -6.181  1.00 90.82           H  
ATOM   4024  CZ  PHE A 273      -3.485   3.080  -7.169  1.00 90.82           C  
ATOM   4025  HZ  PHE A 273      -3.826   2.330  -6.471  1.00 90.82           H  
ATOM   4026  N   LEU A 274      -1.072   7.479  -7.172  1.00 94.27           N  
ATOM   4027  H   LEU A 274      -0.358   6.765  -7.142  1.00 94.27           H  
ATOM   4028  CA  LEU A 274      -1.364   8.234  -5.955  1.00 94.27           C  
ATOM   4029  HA  LEU A 274      -2.444   8.315  -5.827  1.00 94.27           H  
ATOM   4030  C   LEU A 274      -0.827   9.663  -6.071  1.00 94.27           C  
ATOM   4031  CB  LEU A 274      -0.748   7.526  -4.734  1.00 94.27           C  
ATOM   4032  HB2 LEU A 274      -0.845   8.187  -3.873  1.00 94.27           H  
ATOM   4033  HB3 LEU A 274       0.317   7.382  -4.913  1.00 94.27           H  
ATOM   4034  O   LEU A 274      -1.484  10.603  -5.633  1.00 94.27           O  
ATOM   4035  CG  LEU A 274      -1.374   6.169  -4.367  1.00 94.27           C  
ATOM   4036  HG  LEU A 274      -1.251   5.469  -5.193  1.00 94.27           H  
ATOM   4037  CD1 LEU A 274      -0.667   5.607  -3.138  1.00 94.27           C  
ATOM   4038 HD11 LEU A 274      -1.084   4.634  -2.880  1.00 94.27           H  
ATOM   4039 HD12 LEU A 274      -0.769   6.290  -2.295  1.00 94.27           H  
ATOM   4040 HD13 LEU A 274       0.390   5.484  -3.375  1.00 94.27           H  
ATOM   4041  CD2 LEU A 274      -2.857   6.287  -4.029  1.00 94.27           C  
ATOM   4042 HD21 LEU A 274      -3.023   7.077  -3.297  1.00 94.27           H  
ATOM   4043 HD22 LEU A 274      -3.392   6.512  -4.952  1.00 94.27           H  
ATOM   4044 HD23 LEU A 274      -3.231   5.339  -3.644  1.00 94.27           H  
ATOM   4045  N   TYR A 275       0.345   9.821  -6.683  1.00 95.12           N  
ATOM   4046  H   TYR A 275       0.777   9.007  -7.097  1.00 95.12           H  
ATOM   4047  CA  TYR A 275       1.113  11.061  -6.673  1.00 95.12           C  
ATOM   4048  HA  TYR A 275       0.793  11.680  -5.835  1.00 95.12           H  
ATOM   4049  C   TYR A 275       0.932  11.881  -7.947  1.00 95.12           C  
ATOM   4050  CB  TYR A 275       2.591  10.713  -6.473  1.00 95.12           C  
ATOM   4051  HB2 TYR A 275       3.148  11.642  -6.354  1.00 95.12           H  
ATOM   4052  HB3 TYR A 275       2.967  10.211  -7.364  1.00 95.12           H  
ATOM   4053  O   TYR A 275       0.883  13.105  -7.873  1.00 95.12           O  
ATOM   4054  CG  TYR A 275       2.844   9.832  -5.268  1.00 95.12           C  
ATOM   4055  CD1 TYR A 275       2.839  10.401  -3.983  1.00 95.12           C  
ATOM   4056  HD1 TYR A 275       2.678  11.462  -3.867  1.00 95.12           H  
ATOM   4057  CD2 TYR A 275       3.046   8.448  -5.427  1.00 95.12           C  
ATOM   4058  HD2 TYR A 275       3.048   8.005  -6.412  1.00 95.12           H  
ATOM   4059  CE1 TYR A 275       3.055   9.590  -2.856  1.00 95.12           C  
ATOM   4060  HE1 TYR A 275       3.080  10.031  -1.871  1.00 95.12           H  
ATOM   4061  CE2 TYR A 275       3.218   7.629  -4.296  1.00 95.12           C  
ATOM   4062  HE2 TYR A 275       3.340   6.563  -4.416  1.00 95.12           H  
ATOM   4063  OH  TYR A 275       3.340   7.443  -1.891  1.00 95.12           O  
ATOM   4064  HH  TYR A 275       3.302   7.998  -1.109  1.00 95.12           H  
ATOM   4065  CZ  TYR A 275       3.218   8.201  -3.007  1.00 95.12           C  
ATOM   4066  N   MET A 276       0.833  11.221  -9.102  1.00 92.09           N  
ATOM   4067  H   MET A 276       0.838  10.211  -9.086  1.00 92.09           H  
ATOM   4068  CA  MET A 276       0.754  11.877 -10.406  1.00 92.09           C  
ATOM   4069  HA  MET A 276       0.919  12.948 -10.288  1.00 92.09           H  
ATOM   4070  C   MET A 276      -0.608  11.683 -11.062  1.00 92.09           C  
ATOM   4071  CB  MET A 276       1.833  11.350 -11.358  1.00 92.09           C  
ATOM   4072  HB2 MET A 276       1.693  11.826 -12.328  1.00 92.09           H  
ATOM   4073  HB3 MET A 276       1.702  10.276 -11.488  1.00 92.09           H  
ATOM   4074  O   MET A 276      -1.183  10.595 -11.047  1.00 92.09           O  
ATOM   4075  CG  MET A 276       3.267  11.621 -10.905  1.00 92.09           C  
ATOM   4076  HG2 MET A 276       3.462  11.051  -9.997  1.00 92.09           H  
ATOM   4077  HG3 MET A 276       3.387  12.685 -10.696  1.00 92.09           H  
ATOM   4078  SD  MET A 276       4.440  11.134 -12.204  1.00 92.09           S  
ATOM   4079  CE  MET A 276       6.057  11.461 -11.461  1.00 92.09           C  
ATOM   4080  HE1 MET A 276       6.803  11.543 -12.252  1.00 92.09           H  
ATOM   4081  HE2 MET A 276       6.026  12.385 -10.884  1.00 92.09           H  
ATOM   4082  HE3 MET A 276       6.360  10.612 -10.849  1.00 92.09           H  
ATOM   4083  N   ASP A 277      -1.071  12.732 -11.729  1.00 90.00           N  
ATOM   4084  H   ASP A 277      -0.549  13.596 -11.674  1.00 90.00           H  
ATOM   4085  CA  ASP A 277      -2.177  12.647 -12.669  1.00 90.00           C  
ATOM   4086  HA  ASP A 277      -2.961  12.061 -12.190  1.00 90.00           H  
ATOM   4087  C   ASP A 277      -1.811  11.923 -13.965  1.00 90.00           C  
ATOM   4088  CB  ASP A 277      -2.680  14.062 -12.988  1.00 90.00           C  
ATOM   4089  HB2 ASP A 277      -1.848  14.763 -13.055  1.00 90.00           H  
ATOM   4090  HB3 ASP A 277      -3.204  14.064 -13.945  1.00 90.00           H  
ATOM   4091  O   ASP A 277      -0.650  11.950 -14.375  1.00 90.00           O  
ATOM   4092  CG  ASP A 277      -3.660  14.485 -11.922  1.00 90.00           C  
ATOM   4093  OD1 ASP A 277      -4.543  13.654 -11.649  1.00 90.00           O  
ATOM   4094  OD2 ASP A 277      -3.576  15.584 -11.335  1.00 90.00           O  
ATOM   4095  N   PRO A 278      -2.798  11.361 -14.691  1.00 85.59           N  
ATOM   4096  CA  PRO A 278      -2.586  10.842 -16.041  1.00 85.59           C  
ATOM   4097  HA  PRO A 278      -2.010   9.918 -15.991  1.00 85.59           H  
ATOM   4098  C   PRO A 278      -1.849  11.817 -16.968  1.00 85.59           C  
ATOM   4099  CB  PRO A 278      -3.991  10.523 -16.559  1.00 85.59           C  
ATOM   4100  HB2 PRO A 278      -3.987   9.680 -17.250  1.00 85.59           H  
ATOM   4101  HB3 PRO A 278      -4.427  11.401 -17.037  1.00 85.59           H  
ATOM   4102  O   PRO A 278      -0.965  11.405 -17.715  1.00 85.59           O  
ATOM   4103  CG  PRO A 278      -4.782  10.200 -15.294  1.00 85.59           C  
ATOM   4104  HG2 PRO A 278      -4.602   9.168 -14.995  1.00 85.59           H  
ATOM   4105  HG3 PRO A 278      -5.848  10.381 -15.432  1.00 85.59           H  
ATOM   4106  CD  PRO A 278      -4.178  11.151 -14.265  1.00 85.59           C  
ATOM   4107  HD2 PRO A 278      -4.714  12.099 -14.273  1.00 85.59           H  
ATOM   4108  HD3 PRO A 278      -4.228  10.699 -13.274  1.00 85.59           H  
ATOM   4109  N   SER A 279      -2.172  13.112 -16.900  1.00 84.25           N  
ATOM   4110  H   SER A 279      -2.854  13.408 -16.216  1.00 84.25           H  
ATOM   4111  CA  SER A 279      -1.535  14.163 -17.704  1.00 84.25           C  
ATOM   4112  HA  SER A 279      -1.488  13.834 -18.742  1.00 84.25           H  
ATOM   4113  C   SER A 279      -0.105  14.475 -17.257  1.00 84.25           C  
ATOM   4114  CB  SER A 279      -2.382  15.438 -17.645  1.00 84.25           C  
ATOM   4115  HB2 SER A 279      -1.863  16.243 -18.166  1.00 84.25           H  
ATOM   4116  HB3 SER A 279      -3.339  15.258 -18.135  1.00 84.25           H  
ATOM   4117  O   SER A 279       0.774  14.631 -18.101  1.00 84.25           O  
ATOM   4118  OG  SER A 279      -2.608  15.804 -16.296  1.00 84.25           O  
ATOM   4119  HG  SER A 279      -3.056  16.653 -16.259  1.00 84.25           H  
ATOM   4120  N   GLU A 280       0.150  14.531 -15.949  1.00 88.84           N  
ATOM   4121  H   GLU A 280      -0.623  14.400 -15.312  1.00 88.84           H  
ATOM   4122  CA  GLU A 280       1.484  14.748 -15.374  1.00 88.84           C  
ATOM   4123  HA  GLU A 280       1.932  15.648 -15.795  1.00 88.84           H  
ATOM   4124  C   GLU A 280       2.409  13.572 -15.691  1.00 88.84           C  
ATOM   4125  CB  GLU A 280       1.376  14.906 -13.851  1.00 88.84           C  
ATOM   4126  HB2 GLU A 280       2.377  14.894 -13.420  1.00 88.84           H  
ATOM   4127  HB3 GLU A 280       0.826  14.049 -13.460  1.00 88.84           H  
ATOM   4128  O   GLU A 280       3.522  13.760 -16.187  1.00 88.84           O  
ATOM   4129  CG  GLU A 280       0.681  16.209 -13.431  1.00 88.84           C  
ATOM   4130  HG2 GLU A 280       1.324  17.047 -13.700  1.00 88.84           H  
ATOM   4131  HG3 GLU A 280      -0.255  16.315 -13.980  1.00 88.84           H  
ATOM   4132  CD  GLU A 280       0.371  16.249 -11.928  1.00 88.84           C  
ATOM   4133  OE1 GLU A 280       0.115  17.343 -11.384  1.00 88.84           O  
ATOM   4134  OE2 GLU A 280       0.279  15.183 -11.280  1.00 88.84           O  
ATOM   4135  N   TYR A 281       1.907  12.352 -15.490  1.00 85.89           N  
ATOM   4136  H   TYR A 281       0.992  12.272 -15.071  1.00 85.89           H  
ATOM   4137  CA  TYR A 281       2.609  11.129 -15.845  1.00 85.89           C  
ATOM   4138  HA  TYR A 281       3.560  11.108 -15.313  1.00 85.89           H  
ATOM   4139  C   TYR A 281       2.905  11.083 -17.343  1.00 85.89           C  
ATOM   4140  CB  TYR A 281       1.779   9.916 -15.423  1.00 85.89           C  
ATOM   4141  HB2 TYR A 281       0.839   9.905 -15.974  1.00 85.89           H  
ATOM   4142  HB3 TYR A 281       1.540  10.002 -14.363  1.00 85.89           H  
ATOM   4143  O   TYR A 281       4.028  10.781 -17.737  1.00 85.89           O  
ATOM   4144  CG  TYR A 281       2.519   8.614 -15.643  1.00 85.89           C  
ATOM   4145  CD1 TYR A 281       2.161   7.747 -16.694  1.00 85.89           C  
ATOM   4146  HD1 TYR A 281       1.349   8.003 -17.359  1.00 85.89           H  
ATOM   4147  CD2 TYR A 281       3.569   8.271 -14.770  1.00 85.89           C  
ATOM   4148  HD2 TYR A 281       3.838   8.938 -13.964  1.00 85.89           H  
ATOM   4149  CE1 TYR A 281       2.854   6.532 -16.866  1.00 85.89           C  
ATOM   4150  HE1 TYR A 281       2.586   5.845 -17.655  1.00 85.89           H  
ATOM   4151  CE2 TYR A 281       4.267   7.063 -14.943  1.00 85.89           C  
ATOM   4152  HE2 TYR A 281       5.076   6.805 -14.276  1.00 85.89           H  
ATOM   4153  OH  TYR A 281       4.574   5.022 -16.158  1.00 85.89           O  
ATOM   4154  HH  TYR A 281       5.296   4.914 -15.536  1.00 85.89           H  
ATOM   4155  CZ  TYR A 281       3.907   6.191 -15.992  1.00 85.89           C  
ATOM   4156  N   HIS A 282       1.936  11.452 -18.189  1.00 80.54           N  
ATOM   4157  H   HIS A 282       1.021  11.667 -17.818  1.00 80.54           H  
ATOM   4158  CA  HIS A 282       2.150  11.545 -19.630  1.00 80.54           C  
ATOM   4159  HA  HIS A 282       2.494  10.575 -19.987  1.00 80.54           H  
ATOM   4160  C   HIS A 282       3.212  12.580 -20.000  1.00 80.54           C  
ATOM   4161  CB  HIS A 282       0.844  11.887 -20.343  1.00 80.54           C  
ATOM   4162  HB2 HIS A 282       0.495  12.871 -20.031  1.00 80.54           H  
ATOM   4163  HB3 HIS A 282       0.087  11.157 -20.055  1.00 80.54           H  
ATOM   4164  O   HIS A 282       4.066  12.291 -20.832  1.00 80.54           O  
ATOM   4165  CG  HIS A 282       0.997  11.866 -21.841  1.00 80.54           C  
ATOM   4166  CD2 HIS A 282       0.968  12.945 -22.682  1.00 80.54           C  
ATOM   4167  HD2 HIS A 282       0.810  13.973 -22.391  1.00 80.54           H  
ATOM   4168  ND1 HIS A 282       1.250  10.755 -22.613  1.00 80.54           N  
ATOM   4169  HD1 HIS A 282       1.333   9.807 -22.277  1.00 80.54           H  
ATOM   4170  CE1 HIS A 282       1.356  11.154 -23.891  1.00 80.54           C  
ATOM   4171  HE1 HIS A 282       1.539  10.505 -24.734  1.00 80.54           H  
ATOM   4172  NE2 HIS A 282       1.201  12.482 -23.981  1.00 80.54           N  
ATOM   4173  N   ALA A 283       3.191  13.765 -19.387  1.00 79.86           N  
ATOM   4174  H   ALA A 283       2.458  13.956 -18.718  1.00 79.86           H  
ATOM   4175  CA  ALA A 283       4.172  14.810 -19.651  1.00 79.86           C  
ATOM   4176  HA  ALA A 283       4.155  15.043 -20.716  1.00 79.86           H  
ATOM   4177  C   ALA A 283       5.593  14.344 -19.305  1.00 79.86           C  
ATOM   4178  CB  ALA A 283       3.779  16.067 -18.868  1.00 79.86           C  
ATOM   4179  HB1 ALA A 283       4.495  16.864 -19.070  1.00 79.86           H  
ATOM   4180  HB2 ALA A 283       3.774  15.859 -17.798  1.00 79.86           H  
ATOM   4181  HB3 ALA A 283       2.785  16.395 -19.170  1.00 79.86           H  
ATOM   4182  O   ALA A 283       6.520  14.565 -20.087  1.00 79.86           O  
ATOM   4183  N   ILE A 284       5.759  13.638 -18.181  1.00 80.01           N  
ATOM   4184  H   ILE A 284       4.970  13.516 -17.562  1.00 80.01           H  
ATOM   4185  CA  ILE A 284       7.048  13.055 -17.808  1.00 80.01           C  
ATOM   4186  HA  ILE A 284       7.791  13.847 -17.904  1.00 80.01           H  
ATOM   4187  C   ILE A 284       7.437  11.944 -18.780  1.00 80.01           C  
ATOM   4188  CB  ILE A 284       7.056  12.588 -16.340  1.00 80.01           C  
ATOM   4189  HB  ILE A 284       6.162  11.998 -16.138  1.00 80.01           H  
ATOM   4190  O   ILE A 284       8.533  11.976 -19.337  1.00 80.01           O  
ATOM   4191  CG1 ILE A 284       7.052  13.856 -15.466  1.00 80.01           C  
ATOM   4192 HG12 ILE A 284       7.959  14.426 -15.668  1.00 80.01           H  
ATOM   4193 HG13 ILE A 284       6.199  14.485 -15.721  1.00 80.01           H  
ATOM   4194  CG2 ILE A 284       8.302  11.729 -16.032  1.00 80.01           C  
ATOM   4195 HG21 ILE A 284       9.213  12.313 -16.159  1.00 80.01           H  
ATOM   4196 HG22 ILE A 284       8.342  10.847 -16.671  1.00 80.01           H  
ATOM   4197 HG23 ILE A 284       8.257  11.352 -15.010  1.00 80.01           H  
ATOM   4198  CD1 ILE A 284       6.991  13.590 -13.968  1.00 80.01           C  
ATOM   4199 HD11 ILE A 284       7.762  12.888 -13.649  1.00 80.01           H  
ATOM   4200 HD12 ILE A 284       7.221  14.532 -13.470  1.00 80.01           H  
ATOM   4201 HD13 ILE A 284       5.997  13.240 -13.691  1.00 80.01           H  
ATOM   4202  N   TYR A 285       6.531  11.003 -19.032  1.00 72.84           N  
ATOM   4203  H   TYR A 285       5.653  11.048 -18.535  1.00 72.84           H  
ATOM   4204  CA  TYR A 285       6.741   9.871 -19.928  1.00 72.84           C  
ATOM   4205  HA  TYR A 285       7.564   9.266 -19.550  1.00 72.84           H  
ATOM   4206  C   TYR A 285       7.095  10.293 -21.364  1.00 72.84           C  
ATOM   4207  CB  TYR A 285       5.457   9.031 -19.915  1.00 72.84           C  
ATOM   4208  HB2 TYR A 285       5.292   8.647 -18.909  1.00 72.84           H  
ATOM   4209  HB3 TYR A 285       4.609   9.667 -20.171  1.00 72.84           H  
ATOM   4210  O   TYR A 285       7.903   9.650 -22.037  1.00 72.84           O  
ATOM   4211  CG  TYR A 285       5.489   7.874 -20.884  1.00 72.84           C  
ATOM   4212  CD1 TYR A 285       5.053   8.049 -22.213  1.00 72.84           C  
ATOM   4213  HD1 TYR A 285       4.648   9.001 -22.524  1.00 72.84           H  
ATOM   4214  CD2 TYR A 285       5.999   6.636 -20.464  1.00 72.84           C  
ATOM   4215  HD2 TYR A 285       6.300   6.483 -19.438  1.00 72.84           H  
ATOM   4216  CE1 TYR A 285       5.189   6.998 -23.140  1.00 72.84           C  
ATOM   4217  HE1 TYR A 285       4.879   7.116 -24.168  1.00 72.84           H  
ATOM   4218  CE2 TYR A 285       6.108   5.583 -21.384  1.00 72.84           C  
ATOM   4219  HE2 TYR A 285       6.491   4.630 -21.049  1.00 72.84           H  
ATOM   4220  OH  TYR A 285       5.918   4.778 -23.638  1.00 72.84           O  
ATOM   4221  HH  TYR A 285       6.341   4.005 -23.258  1.00 72.84           H  
ATOM   4222  CZ  TYR A 285       5.747   5.771 -22.730  1.00 72.84           C  
ATOM   4223  N   ALA A 286       6.479  11.366 -21.862  1.00 69.36           N  
ATOM   4224  H   ALA A 286       5.779  11.821 -21.293  1.00 69.36           H  
ATOM   4225  CA  ALA A 286       6.673  11.848 -23.222  1.00 69.36           C  
ATOM   4226  HA  ALA A 286       6.661  10.991 -23.895  1.00 69.36           H  
ATOM   4227  C   ALA A 286       8.021  12.556 -23.412  1.00 69.36           C  
ATOM   4228  CB  ALA A 286       5.497  12.759 -23.596  1.00 69.36           C  
ATOM   4229  HB1 ALA A 286       5.460  13.617 -22.924  1.00 69.36           H  
ATOM   4230  HB2 ALA A 286       4.559  12.209 -23.520  1.00 69.36           H  
ATOM   4231  HB3 ALA A 286       5.616  13.113 -24.619  1.00 69.36           H  
ATOM   4232  O   ALA A 286       8.610  12.434 -24.486  1.00 69.36           O  
ATOM   4233  N   ARG A 287       8.497  13.277 -22.389  1.00 70.81           N  
ATOM   4234  H   ARG A 287       7.944  13.310 -21.544  1.00 70.81           H  
ATOM   4235  CA  ARG A 287       9.679  14.155 -22.472  1.00 70.81           C  
ATOM   4236  HA  ARG A 287       9.888  14.393 -23.515  1.00 70.81           H  
ATOM   4237  C   ARG A 287      10.963  13.521 -21.941  1.00 70.81           C  
ATOM   4238  CB  ARG A 287       9.382  15.467 -21.732  1.00 70.81           C  
ATOM   4239  HB2 ARG A 287      10.282  16.081 -21.716  1.00 70.81           H  
ATOM   4240  HB3 ARG A 287       9.104  15.245 -20.701  1.00 70.81           H  
ATOM   4241  O   ARG A 287      12.049  13.880 -22.385  1.00 70.81           O  
ATOM   4242  CG  ARG A 287       8.253  16.260 -22.406  1.00 70.81           C  
ATOM   4243  HG2 ARG A 287       7.345  15.658 -22.448  1.00 70.81           H  
ATOM   4244  HG3 ARG A 287       8.554  16.520 -23.420  1.00 70.81           H  
ATOM   4245  CD  ARG A 287       7.961  17.536 -21.617  1.00 70.81           C  
ATOM   4246  HD2 ARG A 287       8.864  18.145 -21.592  1.00 70.81           H  
ATOM   4247  HD3 ARG A 287       7.698  17.259 -20.596  1.00 70.81           H  
ATOM   4248  NE  ARG A 287       6.853  18.295 -22.227  1.00 70.81           N  
ATOM   4249  HE  ARG A 287       6.435  17.897 -23.055  1.00 70.81           H  
ATOM   4250  NH1 ARG A 287       6.866  20.033 -20.734  1.00 70.81           N  
ATOM   4251 HH11 ARG A 287       6.507  20.917 -20.401  1.00 70.81           H  
ATOM   4252 HH12 ARG A 287       7.659  19.609 -20.275  1.00 70.81           H  
ATOM   4253  NH2 ARG A 287       5.372  20.018 -22.399  1.00 70.81           N  
ATOM   4254 HH21 ARG A 287       5.019  20.902 -22.060  1.00 70.81           H  
ATOM   4255 HH22 ARG A 287       4.969  19.592 -23.221  1.00 70.81           H  
ATOM   4256  CZ  ARG A 287       6.369  19.442 -21.785  1.00 70.81           C  
ATOM   4257  N   HIS A 288      10.852  12.551 -21.037  1.00 72.23           N  
ATOM   4258  H   HIS A 288       9.929  12.285 -20.724  1.00 72.23           H  
ATOM   4259  CA  HIS A 288      11.995  11.989 -20.322  1.00 72.23           C  
ATOM   4260  HA  HIS A 288      12.895  12.533 -20.606  1.00 72.23           H  
ATOM   4261  C   HIS A 288      12.211  10.519 -20.664  1.00 72.23           C  
ATOM   4262  CB  HIS A 288      11.816  12.185 -18.817  1.00 72.23           C  
ATOM   4263  HB2 HIS A 288      11.022  11.533 -18.454  1.00 72.23           H  
ATOM   4264  HB3 HIS A 288      12.738  11.912 -18.304  1.00 72.23           H  
ATOM   4265  O   HIS A 288      11.265   9.774 -20.916  1.00 72.23           O  
ATOM   4266  CG  HIS A 288      11.475  13.603 -18.479  1.00 72.23           C  
ATOM   4267  CD2 HIS A 288      12.346  14.635 -18.324  1.00 72.23           C  
ATOM   4268  HD2 HIS A 288      13.422  14.587 -18.401  1.00 72.23           H  
ATOM   4269  ND1 HIS A 288      10.209  14.117 -18.374  1.00 72.23           N  
ATOM   4270  HD1 HIS A 288       9.364  13.595 -18.558  1.00 72.23           H  
ATOM   4271  CE1 HIS A 288      10.301  15.424 -18.093  1.00 72.23           C  
ATOM   4272  HE1 HIS A 288       9.479  16.109 -17.945  1.00 72.23           H  
ATOM   4273  NE2 HIS A 288      11.586  15.758 -18.020  1.00 72.23           N  
ATOM   4274  N   ASN A 289      13.475  10.091 -20.633  1.00 66.66           N  
ATOM   4275  H   ASN A 289      14.191  10.773 -20.431  1.00 66.66           H  
ATOM   4276  CA  ASN A 289      13.851   8.678 -20.774  1.00 66.66           C  
ATOM   4277  HA  ASN A 289      13.164   8.181 -21.458  1.00 66.66           H  
ATOM   4278  C   ASN A 289      13.775   7.919 -19.438  1.00 66.66           C  
ATOM   4279  CB  ASN A 289      15.276   8.603 -21.351  1.00 66.66           C  
ATOM   4280  HB2 ASN A 289      15.952   9.207 -20.746  1.00 66.66           H  
ATOM   4281  HB3 ASN A 289      15.618   7.569 -21.311  1.00 66.66           H  
ATOM   4282  O   ASN A 289      13.503   6.718 -19.409  1.00 66.66           O  
ATOM   4283  CG  ASN A 289      15.346   9.037 -22.802  1.00 66.66           C  
ATOM   4284  ND2 ASN A 289      16.268   9.903 -23.154  1.00 66.66           N  
ATOM   4285 HD21 ASN A 289      16.201  10.254 -24.098  1.00 66.66           H  
ATOM   4286 HD22 ASN A 289      16.874  10.332 -22.469  1.00 66.66           H  
ATOM   4287  OD1 ASN A 289      14.611   8.569 -23.654  1.00 66.66           O  
ATOM   4288  N   HIS A 290      14.059   8.626 -18.346  1.00 74.41           N  
ATOM   4289  H   HIS A 290      14.236   9.616 -18.438  1.00 74.41           H  
ATOM   4290  CA  HIS A 290      13.932   8.160 -16.975  1.00 74.41           C  
ATOM   4291  HA  HIS A 290      13.048   7.526 -16.898  1.00 74.41           H  
ATOM   4292  C   HIS A 290      13.740   9.365 -16.060  1.00 74.41           C  
ATOM   4293  CB  HIS A 290      15.169   7.352 -16.548  1.00 74.41           C  
ATOM   4294  HB2 HIS A 290      14.969   6.885 -15.583  1.00 74.41           H  
ATOM   4295  HB3 HIS A 290      15.320   6.553 -17.274  1.00 74.41           H  
ATOM   4296  O   HIS A 290      14.105  10.491 -16.411  1.00 74.41           O  
ATOM   4297  CG  HIS A 290      16.445   8.154 -16.435  1.00 74.41           C  
ATOM   4298  CD2 HIS A 290      17.071   8.548 -15.280  1.00 74.41           C  
ATOM   4299  HD2 HIS A 290      16.752   8.326 -14.272  1.00 74.41           H  
ATOM   4300  ND1 HIS A 290      17.181   8.656 -17.485  1.00 74.41           N  
ATOM   4301  HD1 HIS A 290      16.975   8.523 -18.465  1.00 74.41           H  
ATOM   4302  CE1 HIS A 290      18.206   9.357 -16.976  1.00 74.41           C  
ATOM   4303  HE1 HIS A 290      18.945   9.898 -17.550  1.00 74.41           H  
ATOM   4304  NE2 HIS A 290      18.189   9.309 -15.641  1.00 74.41           N  
ATOM   4305  N   PHE A 291      13.195   9.108 -14.885  1.00 83.28           N  
ATOM   4306  H   PHE A 291      12.912   8.161 -14.676  1.00 83.28           H  
ATOM   4307  CA  PHE A 291      13.220  10.030 -13.764  1.00 83.28           C  
ATOM   4308  HA  PHE A 291      14.026  10.750 -13.900  1.00 83.28           H  
ATOM   4309  C   PHE A 291      13.518   9.239 -12.498  1.00 83.28           C  
ATOM   4310  CB  PHE A 291      11.905  10.804 -13.674  1.00 83.28           C  
ATOM   4311  HB2 PHE A 291      11.730  11.298 -14.630  1.00 83.28           H  
ATOM   4312  HB3 PHE A 291      12.018  11.580 -12.917  1.00 83.28           H  
ATOM   4313  O   PHE A 291      13.285   8.037 -12.427  1.00 83.28           O  
ATOM   4314  CG  PHE A 291      10.690   9.968 -13.332  1.00 83.28           C  
ATOM   4315  CD1 PHE A 291       9.995   9.289 -14.349  1.00 83.28           C  
ATOM   4316  HD1 PHE A 291      10.346   9.346 -15.369  1.00 83.28           H  
ATOM   4317  CD2 PHE A 291      10.239   9.885 -12.002  1.00 83.28           C  
ATOM   4318  HD2 PHE A 291      10.785  10.380 -11.212  1.00 83.28           H  
ATOM   4319  CE1 PHE A 291       8.832   8.561 -14.044  1.00 83.28           C  
ATOM   4320  HE1 PHE A 291       8.284   8.055 -14.825  1.00 83.28           H  
ATOM   4321  CE2 PHE A 291       9.072   9.163 -11.699  1.00 83.28           C  
ATOM   4322  HE2 PHE A 291       8.708   9.121 -10.683  1.00 83.28           H  
ATOM   4323  CZ  PHE A 291       8.364   8.511 -12.721  1.00 83.28           C  
ATOM   4324  HZ  PHE A 291       7.453   7.979 -12.491  1.00 83.28           H  
ATOM   4325  N   HIS A 292      14.061   9.912 -11.508  1.00 88.18           N  
ATOM   4326  H   HIS A 292      14.178  10.910 -11.612  1.00 88.18           H  
ATOM   4327  CA  HIS A 292      14.470   9.356 -10.244  1.00 88.18           C  
ATOM   4328  HA  HIS A 292      14.469   8.267 -10.289  1.00 88.18           H  
ATOM   4329  C   HIS A 292      13.488   9.801  -9.158  1.00 88.18           C  
ATOM   4330  CB  HIS A 292      15.906   9.813 -10.007  1.00 88.18           C  
ATOM   4331  HB2 HIS A 292      16.526   9.513 -10.851  1.00 88.18           H  
ATOM   4332  HB3 HIS A 292      15.940  10.899  -9.920  1.00 88.18           H  
ATOM   4333  O   HIS A 292      13.185  10.984  -9.033  1.00 88.18           O  
ATOM   4334  CG  HIS A 292      16.461   9.200  -8.771  1.00 88.18           C  
ATOM   4335  CD2 HIS A 292      16.172   9.586  -7.502  1.00 88.18           C  
ATOM   4336  HD2 HIS A 292      15.506  10.393  -7.233  1.00 88.18           H  
ATOM   4337  ND1 HIS A 292      17.226   8.065  -8.702  1.00 88.18           N  
ATOM   4338  HD1 HIS A 292      17.580   7.552  -9.497  1.00 88.18           H  
ATOM   4339  CE1 HIS A 292      17.430   7.794  -7.404  1.00 88.18           C  
ATOM   4340  HE1 HIS A 292      18.037   6.991  -7.013  1.00 88.18           H  
ATOM   4341  NE2 HIS A 292      16.765   8.675  -6.644  1.00 88.18           N  
ATOM   4342  N   VAL A 293      12.966   8.861  -8.375  1.00 90.83           N  
ATOM   4343  H   VAL A 293      13.286   7.911  -8.498  1.00 90.83           H  
ATOM   4344  CA  VAL A 293      12.088   9.145  -7.235  1.00 90.83           C  
ATOM   4345  HA  VAL A 293      11.638  10.130  -7.356  1.00 90.83           H  
ATOM   4346  C   VAL A 293      12.934   9.168  -5.968  1.00 90.83           C  
ATOM   4347  CB  VAL A 293      10.936   8.129  -7.144  1.00 90.83           C  
ATOM   4348  HB  VAL A 293      11.340   7.121  -7.049  1.00 90.83           H  
ATOM   4349  O   VAL A 293      13.372   8.121  -5.490  1.00 90.83           O  
ATOM   4350  CG1 VAL A 293      10.043   8.428  -5.933  1.00 90.83           C  
ATOM   4351 HG11 VAL A 293       9.740   9.475  -5.947  1.00 90.83           H  
ATOM   4352 HG12 VAL A 293      10.583   8.225  -5.008  1.00 90.83           H  
ATOM   4353 HG13 VAL A 293       9.155   7.797  -5.957  1.00 90.83           H  
ATOM   4354  CG2 VAL A 293      10.058   8.194  -8.399  1.00 90.83           C  
ATOM   4355 HG21 VAL A 293      10.646   7.944  -9.282  1.00 90.83           H  
ATOM   4356 HG22 VAL A 293       9.650   9.199  -8.508  1.00 90.83           H  
ATOM   4357 HG23 VAL A 293       9.237   7.482  -8.314  1.00 90.83           H  
ATOM   4358  N   ASN A 294      13.137  10.365  -5.413  1.00 92.35           N  
ATOM   4359  H   ASN A 294      12.700  11.169  -5.838  1.00 92.35           H  
ATOM   4360  CA  ASN A 294      13.938  10.561  -4.205  1.00 92.35           C  
ATOM   4361  HA  ASN A 294      14.850   9.969  -4.277  1.00 92.35           H  
ATOM   4362  C   ASN A 294      13.155  10.094  -2.970  1.00 92.35           C  
ATOM   4363  CB  ASN A 294      14.321  12.051  -4.058  1.00 92.35           C  
ATOM   4364  HB2 ASN A 294      13.416  12.652  -3.964  1.00 92.35           H  
ATOM   4365  HB3 ASN A 294      14.910  12.180  -3.150  1.00 92.35           H  
ATOM   4366  O   ASN A 294      13.618   9.262  -2.186  1.00 92.35           O  
ATOM   4367  CG  ASN A 294      15.143  12.605  -5.203  1.00 92.35           C  
ATOM   4368  ND2 ASN A 294      14.869  13.805  -5.638  1.00 92.35           N  
ATOM   4369 HD21 ASN A 294      14.370  14.450  -5.041  1.00 92.35           H  
ATOM   4370 HD22 ASN A 294      15.387  14.091  -6.456  1.00 92.35           H  
ATOM   4371  OD1 ASN A 294      16.065  12.007  -5.709  1.00 92.35           O  
ATOM   4372  N   LYS A 295      11.949  10.648  -2.787  1.00 93.44           N  
ATOM   4373  H   LYS A 295      11.590  11.240  -3.523  1.00 93.44           H  
ATOM   4374  CA  LYS A 295      11.153  10.513  -1.559  1.00 93.44           C  
ATOM   4375  HA  LYS A 295      11.452   9.602  -1.041  1.00 93.44           H  
ATOM   4376  C   LYS A 295       9.672  10.392  -1.868  1.00 93.44           C  
ATOM   4377  CB  LYS A 295      11.388  11.711  -0.617  1.00 93.44           C  
ATOM   4378  HB2 LYS A 295      11.043  12.628  -1.095  1.00 93.44           H  
ATOM   4379  HB3 LYS A 295      10.806  11.553   0.291  1.00 93.44           H  
ATOM   4380  O   LYS A 295       9.176  11.039  -2.787  1.00 93.44           O  
ATOM   4381  CG  LYS A 295      12.863  11.873  -0.232  1.00 93.44           C  
ATOM   4382  HG2 LYS A 295      13.431  12.185  -1.108  1.00 93.44           H  
ATOM   4383  HG3 LYS A 295      13.241  10.906   0.103  1.00 93.44           H  
ATOM   4384  CD  LYS A 295      13.089  12.903   0.880  1.00 93.44           C  
ATOM   4385  HD2 LYS A 295      12.751  13.888   0.559  1.00 93.44           H  
ATOM   4386  HD3 LYS A 295      12.541  12.591   1.769  1.00 93.44           H  
ATOM   4387  CE  LYS A 295      14.596  12.920   1.164  1.00 93.44           C  
ATOM   4388  HE2 LYS A 295      15.111  13.460   0.370  1.00 93.44           H  
ATOM   4389  HE3 LYS A 295      14.952  11.890   1.145  1.00 93.44           H  
ATOM   4390  NZ  LYS A 295      14.930  13.479   2.491  1.00 93.44           N  
ATOM   4391  HZ1 LYS A 295      14.438  12.960   3.204  1.00 93.44           H  
ATOM   4392  HZ2 LYS A 295      15.892  13.251   2.699  1.00 93.44           H  
ATOM   4393  HZ3 LYS A 295      14.756  14.471   2.563  1.00 93.44           H  
ATOM   4394  N   ILE A 296       8.967   9.630  -1.043  1.00 95.08           N  
ATOM   4395  H   ILE A 296       9.462   9.133  -0.316  1.00 95.08           H  
ATOM   4396  CA  ILE A 296       7.506   9.543  -1.044  1.00 95.08           C  
ATOM   4397  HA  ILE A 296       7.108  10.379  -1.620  1.00 95.08           H  
ATOM   4398  C   ILE A 296       6.950   9.683   0.365  1.00 95.08           C  
ATOM   4399  CB  ILE A 296       6.994   8.248  -1.698  1.00 95.08           C  
ATOM   4400  HB  ILE A 296       5.907   8.252  -1.617  1.00 95.08           H  
ATOM   4401  O   ILE A 296       7.590   9.294   1.343  1.00 95.08           O  
ATOM   4402  CG1 ILE A 296       7.515   6.994  -0.965  1.00 95.08           C  
ATOM   4403 HG12 ILE A 296       7.177   7.027   0.070  1.00 95.08           H  
ATOM   4404 HG13 ILE A 296       8.605   7.003  -0.960  1.00 95.08           H  
ATOM   4405  CG2 ILE A 296       7.327   8.264  -3.191  1.00 95.08           C  
ATOM   4406 HG21 ILE A 296       7.106   9.246  -3.608  1.00 95.08           H  
ATOM   4407 HG22 ILE A 296       8.375   8.018  -3.362  1.00 95.08           H  
ATOM   4408 HG23 ILE A 296       6.675   7.549  -3.694  1.00 95.08           H  
ATOM   4409  CD1 ILE A 296       7.041   5.662  -1.546  1.00 95.08           C  
ATOM   4410 HD11 ILE A 296       7.401   5.535  -2.567  1.00 95.08           H  
ATOM   4411 HD12 ILE A 296       5.952   5.636  -1.533  1.00 95.08           H  
ATOM   4412 HD13 ILE A 296       7.425   4.845  -0.935  1.00 95.08           H  
ATOM   4413  N   GLY A 297       5.737  10.216   0.451  1.00 95.76           N  
ATOM   4414  H   GLY A 297       5.312  10.566  -0.396  1.00 95.76           H  
ATOM   4415  CA  GLY A 297       5.080  10.535   1.705  1.00 95.76           C  
ATOM   4416  HA2 GLY A 297       5.456   9.883   2.493  1.00 95.76           H  
ATOM   4417  HA3 GLY A 297       5.301  11.575   1.947  1.00 95.76           H  
ATOM   4418  C   GLY A 297       3.573  10.429   1.663  1.00 95.76           C  
ATOM   4419  O   GLY A 297       2.960  10.625   0.614  1.00 95.76           O  
ATOM   4420  N   ALA A 298       2.986  10.138   2.819  1.00 97.36           N  
ATOM   4421  H   ALA A 298       3.574   9.938   3.616  1.00 97.36           H  
ATOM   4422  CA  ALA A 298       1.549  10.145   3.032  1.00 97.36           C  
ATOM   4423  HA  ALA A 298       1.092  10.798   2.289  1.00 97.36           H  
ATOM   4424  C   ALA A 298       1.208  10.681   4.433  1.00 97.36           C  
ATOM   4425  CB  ALA A 298       1.012   8.730   2.810  1.00 97.36           C  
ATOM   4426  HB1 ALA A 298       1.184   8.424   1.778  1.00 97.36           H  
ATOM   4427  HB2 ALA A 298      -0.057   8.702   3.020  1.00 97.36           H  
ATOM   4428  HB3 ALA A 298       1.539   8.047   3.476  1.00 97.36           H  
ATOM   4429  O   ALA A 298       1.816  10.274   5.426  1.00 97.36           O  
ATOM   4430  N   LYS A 299       0.218  11.572   4.516  1.00 97.65           N  
ATOM   4431  H   LYS A 299      -0.223  11.846   3.650  1.00 97.65           H  
ATOM   4432  CA  LYS A 299      -0.406  12.074   5.747  1.00 97.65           C  
ATOM   4433  HA  LYS A 299       0.061  11.611   6.616  1.00 97.65           H  
ATOM   4434  C   LYS A 299      -1.885  11.685   5.739  1.00 97.65           C  
ATOM   4435  CB  LYS A 299      -0.263  13.606   5.872  1.00 97.65           C  
ATOM   4436  HB2 LYS A 299      -0.790  13.918   6.774  1.00 97.65           H  
ATOM   4437  HB3 LYS A 299      -0.776  14.080   5.036  1.00 97.65           H  
ATOM   4438  O   LYS A 299      -2.557  11.817   4.720  1.00 97.65           O  
ATOM   4439  CG  LYS A 299       1.174  14.151   5.925  1.00 97.65           C  
ATOM   4440  HG2 LYS A 299       1.712  13.646   6.728  1.00 97.65           H  
ATOM   4441  HG3 LYS A 299       1.657  13.944   4.970  1.00 97.65           H  
ATOM   4442  CD  LYS A 299       1.210  15.674   6.188  1.00 97.65           C  
ATOM   4443  HD2 LYS A 299       0.622  16.179   5.423  1.00 97.65           H  
ATOM   4444  HD3 LYS A 299       0.754  15.874   7.158  1.00 97.65           H  
ATOM   4445  CE  LYS A 299       2.645  16.237   6.179  1.00 97.65           C  
ATOM   4446  HE2 LYS A 299       3.060  16.045   5.189  1.00 97.65           H  
ATOM   4447  HE3 LYS A 299       3.240  15.689   6.909  1.00 97.65           H  
ATOM   4448  NZ  LYS A 299       2.728  17.702   6.467  1.00 97.65           N  
ATOM   4449  HZ1 LYS A 299       2.175  18.254   5.827  1.00 97.65           H  
ATOM   4450  HZ2 LYS A 299       3.668  18.071   6.439  1.00 97.65           H  
ATOM   4451  HZ3 LYS A 299       2.415  17.942   7.397  1.00 97.65           H  
ATOM   4452  N   VAL A 300      -2.392  11.214   6.874  1.00 97.51           N  
ATOM   4453  H   VAL A 300      -1.776  11.148   7.672  1.00 97.51           H  
ATOM   4454  CA  VAL A 300      -3.810  10.886   7.068  1.00 97.51           C  
ATOM   4455  HA  VAL A 300      -4.350  11.006   6.129  1.00 97.51           H  
ATOM   4456  C   VAL A 300      -4.387  11.863   8.077  1.00 97.51           C  
ATOM   4457  CB  VAL A 300      -4.006   9.429   7.528  1.00 97.51           C  
ATOM   4458  HB  VAL A 300      -3.459   9.268   8.457  1.00 97.51           H  
ATOM   4459  O   VAL A 300      -3.985  11.853   9.242  1.00 97.51           O  
ATOM   4460  CG1 VAL A 300      -5.485   9.096   7.762  1.00 97.51           C  
ATOM   4461 HG11 VAL A 300      -6.050   9.260   6.845  1.00 97.51           H  
ATOM   4462 HG12 VAL A 300      -5.899   9.726   8.549  1.00 97.51           H  
ATOM   4463 HG13 VAL A 300      -5.588   8.052   8.059  1.00 97.51           H  
ATOM   4464  CG2 VAL A 300      -3.484   8.447   6.475  1.00 97.51           C  
ATOM   4465 HG21 VAL A 300      -3.544   7.428   6.858  1.00 97.51           H  
ATOM   4466 HG22 VAL A 300      -2.443   8.670   6.241  1.00 97.51           H  
ATOM   4467 HG23 VAL A 300      -4.073   8.529   5.562  1.00 97.51           H  
ATOM   4468  N   HIS A 301      -5.337  12.683   7.641  1.00 96.99           N  
ATOM   4469  H   HIS A 301      -5.613  12.618   6.672  1.00 96.99           H  
ATOM   4470  CA  HIS A 301      -6.079  13.614   8.487  1.00 96.99           C  
ATOM   4471  HA  HIS A 301      -5.553  13.743   9.432  1.00 96.99           H  
ATOM   4472  C   HIS A 301      -7.471  13.056   8.774  1.00 96.99           C  
ATOM   4473  CB  HIS A 301      -6.166  14.986   7.817  1.00 96.99           C  
ATOM   4474  HB2 HIS A 301      -6.725  15.660   8.465  1.00 96.99           H  
ATOM   4475  HB3 HIS A 301      -6.719  14.889   6.883  1.00 96.99           H  
ATOM   4476  O   HIS A 301      -8.170  12.655   7.853  1.00 96.99           O  
ATOM   4477  CG  HIS A 301      -4.833  15.616   7.514  1.00 96.99           C  
ATOM   4478  CD2 HIS A 301      -4.131  15.482   6.352  1.00 96.99           C  
ATOM   4479  HD2 HIS A 301      -4.420  14.894   5.493  1.00 96.99           H  
ATOM   4480  ND1 HIS A 301      -4.187  16.540   8.334  1.00 96.99           N  
ATOM   4481  CE1 HIS A 301      -3.136  16.976   7.624  1.00 96.99           C  
ATOM   4482  HE1 HIS A 301      -2.474  17.771   7.935  1.00 96.99           H  
ATOM   4483  NE2 HIS A 301      -3.064  16.348   6.440  1.00 96.99           N  
ATOM   4484  HE2 HIS A 301      -2.470  16.632   5.675  1.00 96.99           H  
ATOM   4485  N   ALA A 302      -7.875  13.010  10.038  1.00 95.49           N  
ATOM   4486  H   ALA A 302      -7.284  13.423  10.745  1.00 95.49           H  
ATOM   4487  CA  ALA A 302      -9.162  12.474  10.470  1.00 95.49           C  
ATOM   4488  HA  ALA A 302      -9.488  11.699   9.776  1.00 95.49           H  
ATOM   4489  C   ALA A 302     -10.254  13.560  10.520  1.00 95.49           C  
ATOM   4490  CB  ALA A 302      -8.954  11.832  11.845  1.00 95.49           C  
ATOM   4491  HB1 ALA A 302      -8.250  11.003  11.776  1.00 95.49           H  
ATOM   4492  HB2 ALA A 302      -8.572  12.586  12.534  1.00 95.49           H  
ATOM   4493  HB3 ALA A 302      -9.906  11.477  12.239  1.00 95.49           H  
ATOM   4494  O   ALA A 302      -9.995  14.672  10.981  1.00 95.49           O  
ATOM   4495  N   PHE A 303     -11.481  13.202  10.121  1.00 92.41           N  
ATOM   4496  H   PHE A 303     -11.590  12.303   9.674  1.00 92.41           H  
ATOM   4497  CA  PHE A 303     -12.710  14.010  10.265  1.00 92.41           C  
ATOM   4498  HA  PHE A 303     -12.445  14.999  10.639  1.00 92.41           H  
ATOM   4499  C   PHE A 303     -13.707  13.429  11.277  1.00 92.41           C  
ATOM   4500  CB  PHE A 303     -13.377  14.196   8.897  1.00 92.41           C  
ATOM   4501  HB2 PHE A 303     -14.397  14.557   9.024  1.00 92.41           H  
ATOM   4502  HB3 PHE A 303     -13.433  13.236   8.384  1.00 92.41           H  
ATOM   4503  O   PHE A 303     -14.825  13.928  11.430  1.00 92.41           O  
ATOM   4504  CG  PHE A 303     -12.644  15.187   8.036  1.00 92.41           C  
ATOM   4505  CD1 PHE A 303     -12.962  16.556   8.100  1.00 92.41           C  
ATOM   4506  HD1 PHE A 303     -13.771  16.893   8.731  1.00 92.41           H  
ATOM   4507  CD2 PHE A 303     -11.589  14.746   7.227  1.00 92.41           C  
ATOM   4508  HD2 PHE A 303     -11.323  13.699   7.200  1.00 92.41           H  
ATOM   4509  CE1 PHE A 303     -12.237  17.485   7.334  1.00 92.41           C  
ATOM   4510  HE1 PHE A 303     -12.491  18.534   7.368  1.00 92.41           H  
ATOM   4511  CE2 PHE A 303     -10.837  15.681   6.508  1.00 92.41           C  
ATOM   4512  HE2 PHE A 303      -9.961  15.344   5.975  1.00 92.41           H  
ATOM   4513  CZ  PHE A 303     -11.171  17.045   6.532  1.00 92.41           C  
ATOM   4514  HZ  PHE A 303     -10.591  17.754   5.960  1.00 92.41           H  
ATOM   4515  N   GLY A 304     -13.300  12.376  11.980  1.00 90.89           N  
ATOM   4516  H   GLY A 304     -12.378  12.010  11.789  1.00 90.89           H  
ATOM   4517  CA  GLY A 304     -14.110  11.707  12.985  1.00 90.89           C  
ATOM   4518  HA2 GLY A 304     -13.528  11.659  13.906  1.00 90.89           H  
ATOM   4519  HA3 GLY A 304     -15.001  12.293  13.212  1.00 90.89           H  
ATOM   4520  C   GLY A 304     -14.564  10.309  12.569  1.00 90.89           C  
ATOM   4521  O   GLY A 304     -14.570   9.939  11.392  1.00 90.89           O  
ATOM   4522  N   VAL A 305     -14.973   9.528  13.565  1.00 93.05           N  
ATOM   4523  H   VAL A 305     -14.877   9.888  14.504  1.00 93.05           H  
ATOM   4524  CA  VAL A 305     -15.673   8.253  13.387  1.00 93.05           C  
ATOM   4525  HA  VAL A 305     -15.628   7.962  12.338  1.00 93.05           H  
ATOM   4526  C   VAL A 305     -17.129   8.440  13.775  1.00 93.05           C  
ATOM   4527  CB  VAL A 305     -15.047   7.124  14.217  1.00 93.05           C  
ATOM   4528  HB  VAL A 305     -15.122   7.371  15.276  1.00 93.05           H  
ATOM   4529  O   VAL A 305     -17.420   8.913  14.873  1.00 93.05           O  
ATOM   4530  CG1 VAL A 305     -15.773   5.799  13.948  1.00 93.05           C  
ATOM   4531 HG11 VAL A 305     -15.835   5.620  12.874  1.00 93.05           H  
ATOM   4532 HG12 VAL A 305     -15.235   4.970  14.407  1.00 93.05           H  
ATOM   4533 HG13 VAL A 305     -16.779   5.829  14.366  1.00 93.05           H  
ATOM   4534  CG2 VAL A 305     -13.572   6.907  13.874  1.00 93.05           C  
ATOM   4535 HG21 VAL A 305     -13.016   7.841  13.959  1.00 93.05           H  
ATOM   4536 HG22 VAL A 305     -13.142   6.182  14.565  1.00 93.05           H  
ATOM   4537 HG23 VAL A 305     -13.488   6.534  12.853  1.00 93.05           H  
ATOM   4538  N   ARG A 306     -18.038   8.056  12.883  1.00 89.20           N  
ATOM   4539  H   ARG A 306     -17.707   7.662  12.014  1.00 89.20           H  
ATOM   4540  CA  ARG A 306     -19.480   8.262  13.026  1.00 89.20           C  
ATOM   4541  HA  ARG A 306     -19.695   8.703  13.999  1.00 89.20           H  
ATOM   4542  C   ARG A 306     -20.228   6.937  12.947  1.00 89.20           C  
ATOM   4543  CB  ARG A 306     -19.949   9.229  11.930  1.00 89.20           C  
ATOM   4544  HB2 ARG A 306     -21.028   9.356  12.010  1.00 89.20           H  
ATOM   4545  HB3 ARG A 306     -19.730   8.795  10.954  1.00 89.20           H  
ATOM   4546  O   ARG A 306     -19.838   6.066  12.174  1.00 89.20           O  
ATOM   4547  CG  ARG A 306     -19.286  10.612  12.022  1.00 89.20           C  
ATOM   4548  HG2 ARG A 306     -19.478  11.049  13.001  1.00 89.20           H  
ATOM   4549  HG3 ARG A 306     -18.210  10.510  11.881  1.00 89.20           H  
ATOM   4550  CD  ARG A 306     -19.836  11.536  10.932  1.00 89.20           C  
ATOM   4551  HD2 ARG A 306     -19.763  11.032   9.968  1.00 89.20           H  
ATOM   4552  HD3 ARG A 306     -20.884  11.746  11.145  1.00 89.20           H  
ATOM   4553  NE  ARG A 306     -19.064  12.787  10.862  1.00 89.20           N  
ATOM   4554  HE  ARG A 306     -18.091  12.739  11.131  1.00 89.20           H  
ATOM   4555  NH1 ARG A 306     -20.630  14.065   9.771  1.00 89.20           N  
ATOM   4556 HH11 ARG A 306     -20.837  14.898   9.238  1.00 89.20           H  
ATOM   4557 HH12 ARG A 306     -21.198  13.237   9.657  1.00 89.20           H  
ATOM   4558  NH2 ARG A 306     -18.610  14.911  10.219  1.00 89.20           N  
ATOM   4559 HH21 ARG A 306     -18.840  15.715   9.651  1.00 89.20           H  
ATOM   4560 HH22 ARG A 306     -17.640  14.744  10.443  1.00 89.20           H  
ATOM   4561  CZ  ARG A 306     -19.442  13.913  10.288  1.00 89.20           C  
ATOM   4562  N   ALA A 307     -21.320   6.807  13.689  1.00 86.86           N  
ATOM   4563  H   ALA A 307     -21.547   7.536  14.351  1.00 86.86           H  
ATOM   4564  CA  ALA A 307     -22.264   5.696  13.550  1.00 86.86           C  
ATOM   4565  HA  ALA A 307     -22.083   5.186  12.604  1.00 86.86           H  
ATOM   4566  C   ALA A 307     -23.708   6.196  13.578  1.00 86.86           C  
ATOM   4567  CB  ALA A 307     -22.059   4.695  14.681  1.00 86.86           C  
ATOM   4568  HB1 ALA A 307     -20.985   4.602  14.845  1.00 86.86           H  
ATOM   4569  HB2 ALA A 307     -22.468   3.719  14.418  1.00 86.86           H  
ATOM   4570  HB3 ALA A 307     -22.560   5.037  15.586  1.00 86.86           H  
ATOM   4571  O   ALA A 307     -23.970   7.248  14.167  1.00 86.86           O  
ATOM   4572  N   PRO A 308     -24.661   5.455  12.999  1.00 80.73           N  
ATOM   4573  CA  PRO A 308     -26.073   5.724  13.232  1.00 80.73           C  
ATOM   4574  HA  PRO A 308     -26.322   6.740  12.925  1.00 80.73           H  
ATOM   4575  C   PRO A 308     -26.417   5.544  14.723  1.00 80.73           C  
ATOM   4576  CB  PRO A 308     -26.804   4.723  12.332  1.00 80.73           C  
ATOM   4577  HB2 PRO A 308     -27.766   4.424  12.749  1.00 80.73           H  
ATOM   4578  HB3 PRO A 308     -26.942   5.157  11.342  1.00 80.73           H  
ATOM   4579  O   PRO A 308     -25.934   4.608  15.360  1.00 80.73           O  
ATOM   4580  CG  PRO A 308     -25.841   3.541  12.223  1.00 80.73           C  
ATOM   4581  HG2 PRO A 308     -25.995   2.974  11.305  1.00 80.73           H  
ATOM   4582  HG3 PRO A 308     -25.949   2.897  13.095  1.00 80.73           H  
ATOM   4583  CD  PRO A 308     -24.476   4.217  12.249  1.00 80.73           C  
ATOM   4584  HD2 PRO A 308     -23.760   3.546  12.723  1.00 80.73           H  
ATOM   4585  HD3 PRO A 308     -24.158   4.449  11.232  1.00 80.73           H  
ATOM   4586  N   TYR A 309     -27.267   6.412  15.293  1.00 73.24           N  
ATOM   4587  H   TYR A 309     -27.589   7.213  14.769  1.00 73.24           H  
ATOM   4588  CA  TYR A 309     -27.775   6.211  16.664  1.00 73.24           C  
ATOM   4589  HA  TYR A 309     -26.932   6.087  17.344  1.00 73.24           H  
ATOM   4590  C   TYR A 309     -28.633   4.950  16.783  1.00 73.24           C  
ATOM   4591  CB  TYR A 309     -28.622   7.405  17.132  1.00 73.24           C  
ATOM   4592  HB2 TYR A 309     -29.255   7.083  17.960  1.00 73.24           H  
ATOM   4593  HB3 TYR A 309     -29.288   7.718  16.328  1.00 73.24           H  
ATOM   4594  O   TYR A 309     -28.614   4.281  17.813  1.00 73.24           O  
ATOM   4595  CG  TYR A 309     -27.818   8.582  17.633  1.00 73.24           C  
ATOM   4596  CD1 TYR A 309     -27.175   8.529  18.884  1.00 73.24           C  
ATOM   4597  HD1 TYR A 309     -27.270   7.644  19.497  1.00 73.24           H  
ATOM   4598  CD2 TYR A 309     -27.744   9.747  16.861  1.00 73.24           C  
ATOM   4599  HD2 TYR A 309     -28.329   9.814  15.955  1.00 73.24           H  
ATOM   4600  CE1 TYR A 309     -26.418   9.629  19.336  1.00 73.24           C  
ATOM   4601  HE1 TYR A 309     -25.925   9.588  20.295  1.00 73.24           H  
ATOM   4602  CE2 TYR A 309     -26.950  10.830  17.279  1.00 73.24           C  
ATOM   4603  HE2 TYR A 309     -26.875  11.717  16.668  1.00 73.24           H  
ATOM   4604  OH  TYR A 309     -25.509  11.813  18.920  1.00 73.24           O  
ATOM   4605  HH  TYR A 309     -25.132  11.664  19.790  1.00 73.24           H  
ATOM   4606  CZ  TYR A 309     -26.282  10.772  18.516  1.00 73.24           C  
ATOM   4607  N   THR A 310     -29.400   4.636  15.738  1.00 67.06           N  
ATOM   4608  H   THR A 310     -29.347   5.207  14.907  1.00 67.06           H  
ATOM   4609  CA  THR A 310     -30.251   3.449  15.678  1.00 67.06           C  
ATOM   4610  HA  THR A 310     -29.912   2.734  16.427  1.00 67.06           H  
ATOM   4611  C   THR A 310     -30.099   2.788  14.313  1.00 67.06           C  
ATOM   4612  CB  THR A 310     -31.726   3.768  15.983  1.00 67.06           C  
ATOM   4613  HB  THR A 310     -32.275   2.827  15.978  1.00 67.06           H  
ATOM   4614  O   THR A 310     -30.078   3.457  13.284  1.00 67.06           O  
ATOM   4615  CG2 THR A 310     -31.935   4.431  17.344  1.00 67.06           C  
ATOM   4616 HG21 THR A 310     -33.003   4.530  17.537  1.00 67.06           H  
ATOM   4617 HG22 THR A 310     -31.490   3.814  18.125  1.00 67.06           H  
ATOM   4618 HG23 THR A 310     -31.477   5.420  17.367  1.00 67.06           H  
ATOM   4619  OG1 THR A 310     -32.301   4.608  15.013  1.00 67.06           O  
ATOM   4620  HG1 THR A 310     -32.003   5.509  15.157  1.00 67.06           H  
ATOM   4621  N   THR A 311     -29.982   1.463  14.289  1.00 66.14           N  
ATOM   4622  H   THR A 311     -29.971   0.943  15.155  1.00 66.14           H  
ATOM   4623  CA  THR A 311     -29.780   0.673  13.062  1.00 66.14           C  
ATOM   4624  HA  THR A 311     -29.168   1.247  12.367  1.00 66.14           H  
ATOM   4625  C   THR A 311     -31.088   0.364  12.316  1.00 66.14           C  
ATOM   4626  CB  THR A 311     -29.015  -0.622  13.395  1.00 66.14           C  
ATOM   4627  HB  THR A 311     -29.021  -1.291  12.535  1.00 66.14           H  
ATOM   4628  O   THR A 311     -31.078  -0.411  11.365  1.00 66.14           O  
ATOM   4629  CG2 THR A 311     -27.562  -0.343  13.785  1.00 66.14           C  
ATOM   4630 HG21 THR A 311     -27.516   0.283  14.676  1.00 66.14           H  
ATOM   4631 HG22 THR A 311     -27.056   0.163  12.963  1.00 66.14           H  
ATOM   4632 HG23 THR A 311     -27.047  -1.285  13.977  1.00 66.14           H  
ATOM   4633  OG1 THR A 311     -29.616  -1.263  14.502  1.00 66.14           O  
ATOM   4634  HG1 THR A 311     -29.268  -2.157  14.529  1.00 66.14           H  
ATOM   4635  N   GLY A 312     -32.223   0.943  12.739  1.00 57.46           N  
ATOM   4636  H   GLY A 312     -32.146   1.638  13.468  1.00 57.46           H  
ATOM   4637  CA  GLY A 312     -33.565   0.475  12.366  1.00 57.46           C  
ATOM   4638  HA2 GLY A 312     -33.484  -0.321  11.625  1.00 57.46           H  
ATOM   4639  HA3 GLY A 312     -34.033   0.044  13.251  1.00 57.46           H  
ATOM   4640  C   GLY A 312     -34.537   1.511  11.794  1.00 57.46           C  
ATOM   4641  O   GLY A 312     -35.710   1.181  11.639  1.00 57.46           O  
ATOM   4642  N   GLN A 313     -34.113   2.741  11.488  1.00 52.62           N  
ATOM   4643  H   GLN A 313     -33.133   2.968  11.583  1.00 52.62           H  
ATOM   4644  CA  GLN A 313     -34.993   3.754  10.887  1.00 52.62           C  
ATOM   4645  HA  GLN A 313     -35.975   3.314  10.710  1.00 52.62           H  
ATOM   4646  C   GLN A 313     -34.481   4.171   9.504  1.00 52.62           C  
ATOM   4647  CB  GLN A 313     -35.220   4.928  11.857  1.00 52.62           C  
ATOM   4648  HB2 GLN A 313     -34.264   5.345  12.172  1.00 52.62           H  
ATOM   4649  HB3 GLN A 313     -35.786   5.703  11.340  1.00 52.62           H  
ATOM   4650  O   GLN A 313     -33.296   4.427   9.320  1.00 52.62           O  
ATOM   4651  CG  GLN A 313     -36.026   4.461  13.085  1.00 52.62           C  
ATOM   4652  HG2 GLN A 313     -35.414   3.793  13.692  1.00 52.62           H  
ATOM   4653  HG3 GLN A 313     -36.898   3.904  12.743  1.00 52.62           H  
ATOM   4654  CD  GLN A 313     -36.512   5.599  13.978  1.00 52.62           C  
ATOM   4655  NE2 GLN A 313     -37.573   5.398  14.729  1.00 52.62           N  
ATOM   4656 HE21 GLN A 313     -37.851   6.188  15.292  1.00 52.62           H  
ATOM   4657 HE22 GLN A 313     -38.057   4.511  14.717  1.00 52.62           H  
ATOM   4658  OE1 GLN A 313     -35.964   6.683  14.036  1.00 52.62           O  
ATOM   4659  N   SER A 314     -35.388   4.213   8.521  1.00 57.95           N  
ATOM   4660  H   SER A 314     -36.356   4.041   8.753  1.00 57.95           H  
ATOM   4661  CA  SER A 314     -35.107   4.484   7.098  1.00 57.95           C  
ATOM   4662  HA  SER A 314     -34.414   3.729   6.727  1.00 57.95           H  
ATOM   4663  C   SER A 314     -34.468   5.848   6.829  1.00 57.95           C  
ATOM   4664  CB  SER A 314     -36.414   4.379   6.304  1.00 57.95           C  
ATOM   4665  HB2 SER A 314     -36.249   4.680   5.270  1.00 57.95           H  
ATOM   4666  HB3 SER A 314     -36.750   3.342   6.315  1.00 57.95           H  
ATOM   4667  O   SER A 314     -33.932   6.069   5.746  1.00 57.95           O  
ATOM   4668  OG  SER A 314     -37.419   5.190   6.891  1.00 57.95           O  
ATOM   4669  HG  SER A 314     -37.243   6.105   6.658  1.00 57.95           H  
ATOM   4670  N   ASN A 315     -34.495   6.741   7.815  1.00 59.01           N  
ATOM   4671  H   ASN A 315     -34.906   6.468   8.696  1.00 59.01           H  
ATOM   4672  CA  ASN A 315     -33.830   8.026   7.772  1.00 59.01           C  
ATOM   4673  HA  ASN A 315     -33.454   8.232   6.769  1.00 59.01           H  
ATOM   4674  C   ASN A 315     -32.653   7.960   8.744  1.00 59.01           C  
ATOM   4675  CB  ASN A 315     -34.825   9.131   8.149  1.00 59.01           C  
ATOM   4676  HB2 ASN A 315     -35.173   8.990   9.173  1.00 59.01           H  
ATOM   4677  HB3 ASN A 315     -34.293  10.081   8.109  1.00 59.01           H  
ATOM   4678  O   ASN A 315     -32.839   8.064   9.956  1.00 59.01           O  
ATOM   4679  CG  ASN A 315     -36.038   9.276   7.254  1.00 59.01           C  
ATOM   4680  ND2 ASN A 315     -36.791  10.319   7.496  1.00 59.01           N  
ATOM   4681 HD21 ASN A 315     -37.571  10.494   6.879  1.00 59.01           H  
ATOM   4682 HD22 ASN A 315     -36.427  11.026   8.118  1.00 59.01           H  
ATOM   4683  OD1 ASN A 315     -36.336   8.487   6.367  1.00 59.01           O  
ATOM   4684  N   ILE A 316     -31.439   7.755   8.230  1.00 55.96           N  
ATOM   4685  H   ILE A 316     -31.352   7.633   7.231  1.00 55.96           H  
ATOM   4686  CA  ILE A 316     -30.219   7.860   9.038  1.00 55.96           C  
ATOM   4687  HA  ILE A 316     -30.390   7.350   9.987  1.00 55.96           H  
ATOM   4688  C   ILE A 316     -30.014   9.353   9.345  1.00 55.96           C  
ATOM   4689  CB  ILE A 316     -29.018   7.166   8.348  1.00 55.96           C  
ATOM   4690  HB  ILE A 316     -28.829   7.661   7.395  1.00 55.96           H  
ATOM   4691  O   ILE A 316     -29.280  10.059   8.660  1.00 55.96           O  
ATOM   4692  CG1 ILE A 316     -29.328   5.671   8.074  1.00 55.96           C  
ATOM   4693 HG12 ILE A 316     -29.445   5.144   9.020  1.00 55.96           H  
ATOM   4694 HG13 ILE A 316     -30.270   5.589   7.531  1.00 55.96           H  
ATOM   4695  CG2 ILE A 316     -27.762   7.293   9.232  1.00 55.96           C  
ATOM   4696 HG21 ILE A 316     -26.908   6.802   8.765  1.00 55.96           H  
ATOM   4697 HG22 ILE A 316     -27.955   6.848  10.209  1.00 55.96           H  
ATOM   4698 HG23 ILE A 316     -27.500   8.342   9.370  1.00 55.96           H  
ATOM   4699  CD1 ILE A 316     -28.271   4.951   7.225  1.00 55.96           C  
ATOM   4700 HD11 ILE A 316     -28.636   3.956   6.969  1.00 55.96           H  
ATOM   4701 HD12 ILE A 316     -28.090   5.508   6.306  1.00 55.96           H  
ATOM   4702 HD13 ILE A 316     -27.340   4.841   7.780  1.00 55.96           H  
ATOM   4703  N   GLU A 317     -30.749   9.853  10.336  1.00 51.73           N  
ATOM   4704  H   GLU A 317     -31.428   9.236  10.758  1.00 51.73           H  
ATOM   4705  CA  GLU A 317     -30.744  11.237  10.802  1.00 51.73           C  
ATOM   4706  HA  GLU A 317     -30.349  11.876  10.012  1.00 51.73           H  
ATOM   4707  C   GLU A 317     -29.812  11.359  12.018  1.00 51.73           C  
ATOM   4708  CB  GLU A 317     -32.187  11.710  11.091  1.00 51.73           C  
ATOM   4709  HB2 GLU A 317     -32.147  12.574  11.754  1.00 51.73           H  
ATOM   4710  HB3 GLU A 317     -32.734  10.912  11.592  1.00 51.73           H  
ATOM   4711  O   GLU A 317     -30.011  10.710  13.041  1.00 51.73           O  
ATOM   4712  CG  GLU A 317     -32.925  12.127   9.801  1.00 51.73           C  
ATOM   4713  HG2 GLU A 317     -32.780  11.345   9.055  1.00 51.73           H  
ATOM   4714  HG3 GLU A 317     -32.452  13.030   9.414  1.00 51.73           H  
ATOM   4715  CD  GLU A 317     -34.437  12.390   9.984  1.00 51.73           C  
ATOM   4716  OE1 GLU A 317     -35.165  12.359   8.960  1.00 51.73           O  
ATOM   4717  OE2 GLU A 317     -34.871  12.616  11.134  1.00 51.73           O  
ATOM   4718  N   VAL A 318     -28.788  12.212  11.876  1.00 53.14           N  
ATOM   4719  H   VAL A 318     -28.726  12.665  10.975  1.00 53.14           H  
ATOM   4720  CA  VAL A 318     -27.772  12.594  12.880  1.00 53.14           C  
ATOM   4721  HA  VAL A 318     -27.120  13.314  12.384  1.00 53.14           H  
ATOM   4722  C   VAL A 318     -26.876  11.431  13.336  1.00 53.14           C  
ATOM   4723  CB  VAL A 318     -28.409  13.350  14.070  1.00 53.14           C  
ATOM   4724  HB  VAL A 318     -28.900  12.643  14.738  1.00 53.14           H  
ATOM   4725  O   VAL A 318     -27.288  10.537  14.057  1.00 53.14           O  
ATOM   4726  CG1 VAL A 318     -27.332  14.108  14.861  1.00 53.14           C  
ATOM   4727 HG11 VAL A 318     -26.887  14.887  14.242  1.00 53.14           H  
ATOM   4728 HG12 VAL A 318     -26.550  13.425  15.189  1.00 53.14           H  
ATOM   4729 HG13 VAL A 318     -27.782  14.564  15.743  1.00 53.14           H  
ATOM   4730  CG2 VAL A 318     -29.444  14.395  13.619  1.00 53.14           C  
ATOM   4731 HG21 VAL A 318     -29.784  14.973  14.478  1.00 53.14           H  
ATOM   4732 HG22 VAL A 318     -29.011  15.069  12.879  1.00 53.14           H  
ATOM   4733 HG23 VAL A 318     -30.318  13.901  13.194  1.00 53.14           H  
ATOM   4734  N   ALA A 319     -25.603  11.426  12.937  1.00 69.88           N  
ATOM   4735  H   ALA A 319     -25.258  12.190  12.373  1.00 69.88           H  
ATOM   4736  CA  ALA A 319     -24.669  10.373  13.336  1.00 69.88           C  
ATOM   4737  HA  ALA A 319     -25.224   9.440  13.430  1.00 69.88           H  
ATOM   4738  C   ALA A 319     -24.021  10.667  14.702  1.00 69.88           C  
ATOM   4739  CB  ALA A 319     -23.642  10.167  12.223  1.00 69.88           C  
ATOM   4740  HB1 ALA A 319     -22.953  11.010  12.187  1.00 69.88           H  
ATOM   4741  HB2 ALA A 319     -24.150  10.060  11.264  1.00 69.88           H  
ATOM   4742  HB3 ALA A 319     -23.105   9.242  12.431  1.00 69.88           H  
ATOM   4743  O   ALA A 319     -23.578  11.787  14.958  1.00 69.88           O  
ATOM   4744  N   ASN A 320     -23.903   9.652  15.560  1.00 80.87           N  
ATOM   4745  H   ASN A 320     -24.233   8.744  15.268  1.00 80.87           H  
ATOM   4746  CA  ASN A 320     -23.144   9.742  16.801  1.00 80.87           C  
ATOM   4747  HA  ASN A 320     -23.419  10.667  17.307  1.00 80.87           H  
ATOM   4748  C   ASN A 320     -21.642   9.771  16.487  1.00 80.87           C  
ATOM   4749  CB  ASN A 320     -23.493   8.558  17.720  1.00 80.87           C  
ATOM   4750  HB2 ASN A 320     -24.576   8.480  17.817  1.00 80.87           H  
ATOM   4751  HB3 ASN A 320     -23.134   7.630  17.274  1.00 80.87           H  
ATOM   4752  O   ASN A 320     -21.091   8.780  16.005  1.00 80.87           O  
ATOM   4753  CG  ASN A 320     -22.881   8.705  19.106  1.00 80.87           C  
ATOM   4754  ND2 ASN A 320     -23.063   7.734  19.967  1.00 80.87           N  
ATOM   4755 HD21 ASN A 320     -22.609   7.830  20.864  1.00 80.87           H  
ATOM   4756 HD22 ASN A 320     -23.588   6.912  19.704  1.00 80.87           H  
ATOM   4757  OD1 ASN A 320     -22.236   9.688  19.442  1.00 80.87           O  
ATOM   4758  N   ALA A 321     -20.980  10.890  16.777  1.00 81.54           N  
ATOM   4759  H   ALA A 321     -21.512  11.693  17.082  1.00 81.54           H  
ATOM   4760  CA  ALA A 321     -19.528  11.015  16.659  1.00 81.54           C  
ATOM   4761  HA  ALA A 321     -19.176  10.343  15.877  1.00 81.54           H  
ATOM   4762  C   ALA A 321     -18.783  10.623  17.950  1.00 81.54           C  
ATOM   4763  CB  ALA A 321     -19.202  12.445  16.215  1.00 81.54           C  
ATOM   4764  HB1 ALA A 321     -18.125  12.545  16.077  1.00 81.54           H  
ATOM   4765  HB2 ALA A 321     -19.700  12.663  15.270  1.00 81.54           H  
ATOM   4766  HB3 ALA A 321     -19.529  13.158  16.971  1.00 81.54           H  
ATOM   4767  O   ALA A 321     -17.583  10.371  17.914  1.00 81.54           O  
ATOM   4768  N   ASN A 322     -19.472  10.529  19.092  1.00 84.97           N  
ATOM   4769  H   ASN A 322     -20.478  10.604  19.052  1.00 84.97           H  
ATOM   4770  CA  ASN A 322     -18.873  10.341  20.417  1.00 84.97           C  
ATOM   4771  HA  ASN A 322     -17.829  10.649  20.366  1.00 84.97           H  
ATOM   4772  C   ASN A 322     -18.872   8.865  20.859  1.00 84.97           C  
ATOM   4773  CB  ASN A 322     -19.573  11.279  21.413  1.00 84.97           C  
ATOM   4774  HB2 ASN A 322     -19.590  12.293  21.014  1.00 84.97           H  
ATOM   4775  HB3 ASN A 322     -20.599  10.943  21.561  1.00 84.97           H  
ATOM   4776  O   ASN A 322     -19.392   8.508  21.914  1.00 84.97           O  
ATOM   4777  CG  ASN A 322     -18.859  11.324  22.755  1.00 84.97           C  
ATOM   4778  ND2 ASN A 322     -19.567  11.645  23.812  1.00 84.97           N  
ATOM   4779 HD21 ASN A 322     -20.560  11.813  23.726  1.00 84.97           H  
ATOM   4780 HD22 ASN A 322     -19.076  11.661  24.694  1.00 84.97           H  
ATOM   4781  OD1 ASN A 322     -17.665  11.096  22.878  1.00 84.97           O  
ATOM   4782  N   LEU A 323     -18.316   7.986  20.024  1.00 83.43           N  
ATOM   4783  H   LEU A 323     -17.937   8.344  19.158  1.00 83.43           H  
ATOM   4784  CA  LEU A 323     -18.250   6.536  20.276  1.00 83.43           C  
ATOM   4785  HA  LEU A 323     -19.010   6.259  21.007  1.00 83.43           H  
ATOM   4786  C   LEU A 323     -16.915   6.085  20.875  1.00 83.43           C  
ATOM   4787  CB  LEU A 323     -18.544   5.800  18.964  1.00 83.43           C  
ATOM   4788  HB2 LEU A 323     -17.846   6.160  18.209  1.00 83.43           H  
ATOM   4789  HB3 LEU A 323     -18.382   4.730  19.091  1.00 83.43           H  
ATOM   4790  O   LEU A 323     -16.742   4.907  21.175  1.00 83.43           O  
ATOM   4791  CG  LEU A 323     -19.988   6.035  18.500  1.00 83.43           C  
ATOM   4792  HG  LEU A 323     -20.249   7.090  18.583  1.00 83.43           H  
ATOM   4793  CD1 LEU A 323     -20.104   5.657  17.044  1.00 83.43           C  
ATOM   4794 HD11 LEU A 323     -19.288   6.085  16.462  1.00 83.43           H  
ATOM   4795 HD12 LEU A 323     -21.033   6.096  16.678  1.00 83.43           H  
ATOM   4796 HD13 LEU A 323     -20.123   4.571  16.949  1.00 83.43           H  
ATOM   4797  CD2 LEU A 323     -21.000   5.204  19.294  1.00 83.43           C  
ATOM   4798 HD21 LEU A 323     -21.027   5.541  20.330  1.00 83.43           H  
ATOM   4799 HD22 LEU A 323     -20.726   4.150  19.267  1.00 83.43           H  
ATOM   4800 HD23 LEU A 323     -21.991   5.320  18.857  1.00 83.43           H  
ATOM   4801  N   GLN A 324     -15.960   7.011  21.011  1.00 90.50           N  
ATOM   4802  H   GLN A 324     -16.185   7.943  20.696  1.00 90.50           H  
ATOM   4803  CA  GLN A 324     -14.576   6.741  21.412  1.00 90.50           C  
ATOM   4804  HA  GLN A 324     -14.010   7.649  21.207  1.00 90.50           H  
ATOM   4805  C   GLN A 324     -13.912   5.645  20.562  1.00 90.50           C  
ATOM   4806  CB  GLN A 324     -14.485   6.490  22.923  1.00 90.50           C  
ATOM   4807  HB2 GLN A 324     -15.034   5.583  23.177  1.00 90.50           H  
ATOM   4808  HB3 GLN A 324     -13.438   6.346  23.189  1.00 90.50           H  
ATOM   4809  O   GLN A 324     -13.091   4.855  21.036  1.00 90.50           O  
ATOM   4810  CG  GLN A 324     -15.036   7.669  23.738  1.00 90.50           C  
ATOM   4811  HG2 GLN A 324     -16.101   7.793  23.545  1.00 90.50           H  
ATOM   4812  HG3 GLN A 324     -14.524   8.584  23.441  1.00 90.50           H  
ATOM   4813  CD  GLN A 324     -14.852   7.471  25.237  1.00 90.50           C  
ATOM   4814  NE2 GLN A 324     -15.069   8.498  26.027  1.00 90.50           N  
ATOM   4815 HE21 GLN A 324     -15.457   9.354  25.657  1.00 90.50           H  
ATOM   4816 HE22 GLN A 324     -14.980   8.311  27.015  1.00 90.50           H  
ATOM   4817  OE1 GLN A 324     -14.497   6.416  25.733  1.00 90.50           O  
ATOM   4818  N   ALA A 325     -14.277   5.587  19.280  1.00 92.21           N  
ATOM   4819  H   ALA A 325     -14.905   6.294  18.926  1.00 92.21           H  
ATOM   4820  CA  ALA A 325     -13.777   4.569  18.376  1.00 92.21           C  
ATOM   4821  HA  ALA A 325     -13.946   3.593  18.832  1.00 92.21           H  
ATOM   4822  C   ALA A 325     -12.269   4.754  18.158  1.00 92.21           C  
ATOM   4823  CB  ALA A 325     -14.573   4.632  17.078  1.00 92.21           C  
ATOM   4824  HB1 ALA A 325     -14.435   5.612  16.621  1.00 92.21           H  
ATOM   4825  HB2 ALA A 325     -15.632   4.473  17.283  1.00 92.21           H  
ATOM   4826  HB3 ALA A 325     -14.216   3.856  16.401  1.00 92.21           H  
ATOM   4827  O   ALA A 325     -11.801   5.835  17.808  1.00 92.21           O  
ATOM   4828  N   THR A 326     -11.486   3.701  18.379  1.00 95.39           N  
ATOM   4829  H   THR A 326     -11.917   2.828  18.649  1.00 95.39           H  
ATOM   4830  CA  THR A 326     -10.021   3.769  18.271  1.00 95.39           C  
ATOM   4831  HA  THR A 326      -9.688   4.767  18.556  1.00 95.39           H  
ATOM   4832  C   THR A 326      -9.570   3.506  16.837  1.00 95.39           C  
ATOM   4833  CB  THR A 326      -9.353   2.771  19.222  1.00 95.39           C  
ATOM   4834  HB  THR A 326      -9.560   1.758  18.877  1.00 95.39           H  
ATOM   4835  O   THR A 326      -9.976   2.510  16.240  1.00 95.39           O  
ATOM   4836  CG2 THR A 326      -7.838   2.953  19.307  1.00 95.39           C  
ATOM   4837 HG21 THR A 326      -7.603   3.976  19.598  1.00 95.39           H  
ATOM   4838 HG22 THR A 326      -7.377   2.738  18.343  1.00 95.39           H  
ATOM   4839 HG23 THR A 326      -7.429   2.268  20.050  1.00 95.39           H  
ATOM   4840  OG1 THR A 326      -9.863   2.895  20.531  1.00 95.39           O  
ATOM   4841  HG1 THR A 326     -10.568   3.546  20.530  1.00 95.39           H  
ATOM   4842  N   ILE A 327      -8.676   4.341  16.310  1.00 96.59           N  
ATOM   4843  H   ILE A 327      -8.375   5.132  16.861  1.00 96.59           H  
ATOM   4844  CA  ILE A 327      -7.932   4.077  15.075  1.00 96.59           C  
ATOM   4845  HA  ILE A 327      -8.368   3.209  14.581  1.00 96.59           H  
ATOM   4846  C   ILE A 327      -6.484   3.734  15.436  1.00 96.59           C  
ATOM   4847  CB  ILE A 327      -7.997   5.257  14.081  1.00 96.59           C  
ATOM   4848  HB  ILE A 327      -7.347   6.046  14.459  1.00 96.59           H  
ATOM   4849  O   ILE A 327      -5.906   4.322  16.351  1.00 96.59           O  
ATOM   4850  CG1 ILE A 327      -9.399   5.874  13.886  1.00 96.59           C  
ATOM   4851 HG12 ILE A 327      -9.782   6.201  14.852  1.00 96.59           H  
ATOM   4852 HG13 ILE A 327      -9.305   6.761  13.259  1.00 96.59           H  
ATOM   4853  CG2 ILE A 327      -7.461   4.787  12.717  1.00 96.59           C  
ATOM   4854 HG21 ILE A 327      -7.498   5.608  12.001  1.00 96.59           H  
ATOM   4855 HG22 ILE A 327      -6.433   4.436  12.813  1.00 96.59           H  
ATOM   4856 HG23 ILE A 327      -8.052   3.957  12.331  1.00 96.59           H  
ATOM   4857  CD1 ILE A 327     -10.427   4.942  13.240  1.00 96.59           C  
ATOM   4858 HD11 ILE A 327     -10.527   4.041  13.844  1.00 96.59           H  
ATOM   4859 HD12 ILE A 327     -11.389   5.454  13.194  1.00 96.59           H  
ATOM   4860 HD13 ILE A 327     -10.142   4.685  12.220  1.00 96.59           H  
ATOM   4861  N   MET A 328      -5.897   2.770  14.735  1.00 96.95           N  
ATOM   4862  H   MET A 328      -6.429   2.327  13.999  1.00 96.95           H  
ATOM   4863  CA  MET A 328      -4.571   2.223  15.013  1.00 96.95           C  
ATOM   4864  HA  MET A 328      -4.070   2.832  15.765  1.00 96.95           H  
ATOM   4865  C   MET A 328      -3.715   2.231  13.744  1.00 96.95           C  
ATOM   4866  CB  MET A 328      -4.713   0.794  15.568  1.00 96.95           C  
ATOM   4867  HB2 MET A 328      -5.045   0.136  14.765  1.00 96.95           H  
ATOM   4868  HB3 MET A 328      -3.735   0.453  15.908  1.00 96.95           H  
ATOM   4869  O   MET A 328      -4.175   1.782  12.696  1.00 96.95           O  
ATOM   4870  CG  MET A 328      -5.714   0.693  16.732  1.00 96.95           C  
ATOM   4871  HG2 MET A 328      -5.437   1.419  17.496  1.00 96.95           H  
ATOM   4872  HG3 MET A 328      -6.704   0.966  16.367  1.00 96.95           H  
ATOM   4873  SD  MET A 328      -5.865  -0.934  17.522  1.00 96.95           S  
ATOM   4874  CE  MET A 328      -6.535  -1.892  16.139  1.00 96.95           C  
ATOM   4875  HE1 MET A 328      -5.759  -2.019  15.384  1.00 96.95           H  
ATOM   4876  HE2 MET A 328      -6.844  -2.875  16.495  1.00 96.95           H  
ATOM   4877  HE3 MET A 328      -7.387  -1.372  15.701  1.00 96.95           H  
ATOM   4878  N   ASP A 329      -2.472   2.699  13.834  1.00 96.99           N  
ATOM   4879  H   ASP A 329      -2.158   3.068  14.720  1.00 96.99           H  
ATOM   4880  CA  ASP A 329      -1.451   2.476  12.805  1.00 96.99           C  
ATOM   4881  HA  ASP A 329      -1.910   2.512  11.817  1.00 96.99           H  
ATOM   4882  C   ASP A 329      -0.844   1.090  13.018  1.00 96.99           C  
ATOM   4883  CB  ASP A 329      -0.379   3.574  12.854  1.00 96.99           C  
ATOM   4884  HB2 ASP A 329       0.107   3.565  13.830  1.00 96.99           H  
ATOM   4885  HB3 ASP A 329      -0.875   4.537  12.729  1.00 96.99           H  
ATOM   4886  O   ASP A 329      -0.239   0.827  14.057  1.00 96.99           O  
ATOM   4887  CG  ASP A 329       0.687   3.450  11.756  1.00 96.99           C  
ATOM   4888  OD1 ASP A 329       0.659   2.471  10.972  1.00 96.99           O  
ATOM   4889  OD2 ASP A 329       1.533   4.364  11.667  1.00 96.99           O  
ATOM   4890  N   VAL A 330      -1.037   0.203  12.046  1.00 96.07           N  
ATOM   4891  H   VAL A 330      -1.427   0.549  11.181  1.00 96.07           H  
ATOM   4892  CA  VAL A 330      -0.573  -1.192  12.072  1.00 96.07           C  
ATOM   4893  HA  VAL A 330      -0.035  -1.353  13.006  1.00 96.07           H  
ATOM   4894  C   VAL A 330       0.449  -1.468  10.974  1.00 96.07           C  
ATOM   4895  CB  VAL A 330      -1.743  -2.193  12.061  1.00 96.07           C  
ATOM   4896  HB  VAL A 330      -1.344  -3.206  12.090  1.00 96.07           H  
ATOM   4897  O   VAL A 330       0.739  -2.622  10.667  1.00 96.07           O  
ATOM   4898  CG1 VAL A 330      -2.615  -2.019  13.306  1.00 96.07           C  
ATOM   4899 HG11 VAL A 330      -3.436  -2.736  13.292  1.00 96.07           H  
ATOM   4900 HG12 VAL A 330      -2.002  -2.193  14.190  1.00 96.07           H  
ATOM   4901 HG13 VAL A 330      -3.029  -1.011  13.346  1.00 96.07           H  
ATOM   4902  CG2 VAL A 330      -2.622  -2.064  10.813  1.00 96.07           C  
ATOM   4903 HG21 VAL A 330      -3.065  -1.070  10.761  1.00 96.07           H  
ATOM   4904 HG22 VAL A 330      -2.003  -2.239   9.933  1.00 96.07           H  
ATOM   4905 HG23 VAL A 330      -3.414  -2.813  10.840  1.00 96.07           H  
ATOM   4906  N   THR A 331       1.024  -0.415  10.388  1.00 94.82           N  
ATOM   4907  H   THR A 331       0.725   0.506  10.677  1.00 94.82           H  
ATOM   4908  CA  THR A 331       2.070  -0.493   9.362  1.00 94.82           C  
ATOM   4909  HA  THR A 331       1.618  -0.881   8.449  1.00 94.82           H  
ATOM   4910  C   THR A 331       3.227  -1.439   9.724  1.00 94.82           C  
ATOM   4911  CB  THR A 331       2.611   0.910   9.050  1.00 94.82           C  
ATOM   4912  HB  THR A 331       3.081   1.344   9.933  1.00 94.82           H  
ATOM   4913  O   THR A 331       3.668  -2.173   8.833  1.00 94.82           O  
ATOM   4914  CG2 THR A 331       3.623   0.898   7.908  1.00 94.82           C  
ATOM   4915 HG21 THR A 331       3.800   1.914   7.558  1.00 94.82           H  
ATOM   4916 HG22 THR A 331       3.236   0.297   7.085  1.00 94.82           H  
ATOM   4917 HG23 THR A 331       4.568   0.473   8.247  1.00 94.82           H  
ATOM   4918  OG1 THR A 331       1.553   1.742   8.650  1.00 94.82           O  
ATOM   4919  HG1 THR A 331       1.155   2.062   9.463  1.00 94.82           H  
ATOM   4920  N   PRO A 332       3.703  -1.522  10.990  1.00 94.04           N  
ATOM   4921  CA  PRO A 332       4.768  -2.453  11.366  1.00 94.04           C  
ATOM   4922  HA  PRO A 332       5.686  -2.135  10.871  1.00 94.04           H  
ATOM   4923  C   PRO A 332       4.516  -3.923  11.017  1.00 94.04           C  
ATOM   4924  CB  PRO A 332       4.941  -2.300  12.876  1.00 94.04           C  
ATOM   4925  HB2 PRO A 332       4.254  -2.962  13.404  1.00 94.04           H  
ATOM   4926  HB3 PRO A 332       5.968  -2.490  13.188  1.00 94.04           H  
ATOM   4927  O   PRO A 332       5.486  -4.657  10.839  1.00 94.04           O  
ATOM   4928  CG  PRO A 332       4.535  -0.857  13.129  1.00 94.04           C  
ATOM   4929  HG2 PRO A 332       4.193  -0.728  14.156  1.00 94.04           H  
ATOM   4930  HG3 PRO A 332       5.368  -0.190  12.906  1.00 94.04           H  
ATOM   4931  CD  PRO A 332       3.412  -0.637  12.120  1.00 94.04           C  
ATOM   4932  HD2 PRO A 332       2.464  -0.917  12.580  1.00 94.04           H  
ATOM   4933  HD3 PRO A 332       3.385   0.413  11.828  1.00 94.04           H  
ATOM   4934  N   ILE A 333       3.260  -4.365  10.862  1.00 91.12           N  
ATOM   4935  H   ILE A 333       2.496  -3.715  10.976  1.00 91.12           H  
ATOM   4936  CA  ILE A 333       2.948  -5.759  10.503  1.00 91.12           C  
ATOM   4937  HA  ILE A 333       3.363  -6.396  11.285  1.00 91.12           H  
ATOM   4938  C   ILE A 333       3.609  -6.181   9.186  1.00 91.12           C
[truncated: 428,823 more chars]
