# Supplementary material for: Widespread Horizontal Gene Transfer Among Animal Viruses
Source: bioRxiv. 2024 Mar 26:2024.03.25.586562. Preprint. [Version 2] doi: 10.1101/2024.03.25.586562 (PMC11071296; doi:10.1101/2024.03.25.586562)
Supplement: Supplement 7 [file media-7.zip › File7_PDB/Polyoma5023_VP2.pdb]

ATOM      1  N   MET A   1      25.707 -11.085   0.990  1.00 38.86           N  
ATOM      2  H   MET A   1      25.835 -10.089   1.098  1.00 38.86           H  
ATOM      3  H2  MET A   1      26.474 -11.578   1.424  1.00 38.86           H  
ATOM      4  H3  MET A   1      25.709 -11.296   0.003  1.00 38.86           H  
ATOM      5  CA  MET A   1      24.414 -11.506   1.580  1.00 38.86           C  
ATOM      6  HA  MET A   1      23.617 -10.992   1.045  1.00 38.86           H  
ATOM      7  C   MET A   1      24.226 -11.086   3.047  1.00 38.86           C  
ATOM      8  CB  MET A   1      24.161 -13.011   1.377  1.00 38.86           C  
ATOM      9  HB2 MET A   1      25.023 -13.576   1.730  1.00 38.86           H  
ATOM     10  HB3 MET A   1      23.292 -13.315   1.961  1.00 38.86           H  
ATOM     11  O   MET A   1      23.081 -11.028   3.458  1.00 38.86           O  
ATOM     12  CG  MET A   1      23.889 -13.358  -0.094  1.00 38.86           C  
ATOM     13  HG2 MET A   1      23.836 -14.443  -0.182  1.00 38.86           H  
ATOM     14  HG3 MET A   1      24.723 -13.023  -0.711  1.00 38.86           H  
ATOM     15  SD  MET A   1      22.355 -12.652  -0.755  1.00 38.86           S  
ATOM     16  CE  MET A   1      21.422 -14.175  -1.095  1.00 38.86           C  
ATOM     17  HE1 MET A   1      21.964 -14.790  -1.814  1.00 38.86           H  
ATOM     18  HE2 MET A   1      21.277 -14.736  -0.172  1.00 38.86           H  
ATOM     19  HE3 MET A   1      20.448 -13.917  -1.512  1.00 38.86           H  
ATOM     20  N   GLY A   2      25.267 -10.744   3.830  1.00 32.37           N  
ATOM     21  H   GLY A   2      26.220 -10.878   3.525  1.00 32.37           H  
ATOM     22  CA  GLY A   2      25.110 -10.356   5.253  1.00 32.37           C  
ATOM     23  HA2 GLY A   2      26.046 -10.558   5.773  1.00 32.37           H  
ATOM     24  HA3 GLY A   2      24.347 -10.981   5.718  1.00 32.37           H  
ATOM     25  C   GLY A   2      24.744  -8.887   5.544  1.00 32.37           C  
ATOM     26  O   GLY A   2      24.077  -8.616   6.532  1.00 32.37           O  
ATOM     27  N   ILE A   3      25.096  -7.942   4.662  1.00 34.41           N  
ATOM     28  H   ILE A   3      25.702  -8.213   3.900  1.00 34.41           H  
ATOM     29  CA  ILE A   3      24.903  -6.484   4.871  1.00 34.41           C  
ATOM     30  HA  ILE A   3      25.306  -6.214   5.847  1.00 34.41           H  
ATOM     31  C   ILE A   3      23.421  -6.062   4.904  1.00 34.41           C  
ATOM     32  CB  ILE A   3      25.709  -5.719   3.788  1.00 34.41           C  
ATOM     33  HB  ILE A   3      25.502  -6.187   2.825  1.00 34.41           H  
ATOM     34  O   ILE A   3      23.061  -5.085   5.547  1.00 34.41           O  
ATOM     35  CG1 ILE A   3      27.220  -5.857   4.088  1.00 34.41           C  
ATOM     36 HG12 ILE A   3      27.470  -5.286   4.982  1.00 34.41           H  
ATOM     37 HG13 ILE A   3      27.458  -6.902   4.286  1.00 34.41           H  
ATOM     38  CG2 ILE A   3      25.326  -4.234   3.656  1.00 34.41           C  
ATOM     39 HG21 ILE A   3      25.463  -3.728   4.611  1.00 34.41           H  
ATOM     40 HG22 ILE A   3      25.941  -3.737   2.905  1.00 34.41           H  
ATOM     41 HG23 ILE A   3      24.287  -4.124   3.345  1.00 34.41           H  
ATOM     42  CD1 ILE A   3      28.124  -5.405   2.934  1.00 34.41           C  
ATOM     43 HD11 ILE A   3      28.143  -4.317   2.868  1.00 34.41           H  
ATOM     44 HD12 ILE A   3      29.137  -5.767   3.109  1.00 34.41           H  
ATOM     45 HD13 ILE A   3      27.768  -5.823   1.992  1.00 34.41           H  
ATOM     46  N   LEU A   4      22.538  -6.815   4.244  1.00 32.36           N  
ATOM     47  H   LEU A   4      22.873  -7.643   3.773  1.00 32.36           H  
ATOM     48  CA  LEU A   4      21.100  -6.519   4.209  1.00 32.36           C  
ATOM     49  HA  LEU A   4      20.962  -5.438   4.195  1.00 32.36           H  
ATOM     50  C   LEU A   4      20.351  -7.014   5.459  1.00 32.36           C  
ATOM     51  CB  LEU A   4      20.508  -7.111   2.917  1.00 32.36           C  
ATOM     52  HB2 LEU A   4      19.423  -7.158   3.006  1.00 32.36           H  
ATOM     53  HB3 LEU A   4      20.870  -8.133   2.806  1.00 32.36           H  
ATOM     54  O   LEU A   4      19.233  -6.565   5.704  1.00 32.36           O  
ATOM     55  CG  LEU A   4      20.859  -6.289   1.660  1.00 32.36           C  
ATOM     56  HG  LEU A   4      21.905  -5.988   1.697  1.00 32.36           H  
ATOM     57  CD1 LEU A   4      20.658  -7.139   0.406  1.00 32.36           C  
ATOM     58 HD11 LEU A   4      19.617  -7.453   0.329  1.00 32.36           H  
ATOM     59 HD12 LEU A   4      20.917  -6.554  -0.476  1.00 32.36           H  
ATOM     60 HD13 LEU A   4      21.300  -8.020   0.444  1.00 32.36           H  
ATOM     61  CD2 LEU A   4      19.978  -5.044   1.542  1.00 32.36           C  
ATOM     62 HD21 LEU A   4      20.246  -4.488   0.643  1.00 32.36           H  
ATOM     63 HD22 LEU A   4      20.131  -4.391   2.401  1.00 32.36           H  
ATOM     64 HD23 LEU A   4      18.926  -5.323   1.486  1.00 32.36           H  
ATOM     65  N   PHE A   5      20.953  -7.916   6.245  1.00 33.36           N  
ATOM     66  H   PHE A   5      21.904  -8.186   6.040  1.00 33.36           H  
ATOM     67  CA  PHE A   5      20.339  -8.473   7.454  1.00 33.36           C  
ATOM     68  HA  PHE A   5      19.256  -8.386   7.368  1.00 33.36           H  
ATOM     69  C   PHE A   5      20.689  -7.703   8.737  1.00 33.36           C  
ATOM     70  CB  PHE A   5      20.655  -9.974   7.566  1.00 33.36           C  
ATOM     71  HB2 PHE A   5      20.496 -10.289   8.597  1.00 33.36           H  
ATOM     72  HB3 PHE A   5      21.707 -10.147   7.340  1.00 33.36           H  
ATOM     73  O   PHE A   5      19.969  -7.859   9.716  1.00 33.36           O  
ATOM     74  CG  PHE A   5      19.776 -10.850   6.687  1.00 33.36           C  
ATOM     75  CD1 PHE A   5      18.444 -11.105   7.065  1.00 33.36           C  
ATOM     76  HD1 PHE A   5      18.058 -10.686   7.983  1.00 33.36           H  
ATOM     77  CD2 PHE A   5      20.280 -11.417   5.502  1.00 33.36           C  
ATOM     78  HD2 PHE A   5      21.305 -11.235   5.216  1.00 33.36           H  
ATOM     79  CE1 PHE A   5      17.621 -11.918   6.265  1.00 33.36           C  
ATOM     80  HE1 PHE A   5      16.606 -12.127   6.570  1.00 33.36           H  
ATOM     81  CE2 PHE A   5      19.458 -12.231   4.699  1.00 33.36           C  
ATOM     82  HE2 PHE A   5      19.853 -12.672   3.796  1.00 33.36           H  
ATOM     83  CZ  PHE A   5      18.127 -12.482   5.081  1.00 33.36           C  
ATOM     84  HZ  PHE A   5      17.498 -13.117   4.475  1.00 33.36           H  
ATOM     85  N   SER A   6      21.703  -6.827   8.733  1.00 35.10           N  
ATOM     86  H   SER A   6      22.299  -6.752   7.921  1.00 35.10           H  
ATOM     87  CA  SER A   6      22.083  -6.032   9.915  1.00 35.10           C  
ATOM     88  HA  SER A   6      21.792  -6.575  10.815  1.00 35.10           H  
ATOM     89  C   SER A   6      21.408  -4.658   9.996  1.00 35.10           C  
ATOM     90  CB  SER A   6      23.602  -5.874   9.978  1.00 35.10           C  
ATOM     91  HB2 SER A   6      24.065  -6.857  10.065  1.00 35.10           H  
ATOM     92  HB3 SER A   6      23.866  -5.284  10.856  1.00 35.10           H  
ATOM     93  O   SER A   6      21.329  -4.082  11.075  1.00 35.10           O  
ATOM     94  OG  SER A   6      24.076  -5.229   8.809  1.00 35.10           O  
ATOM     95  HG  SER A   6      24.988  -4.971   8.963  1.00 35.10           H  
ATOM     96  N   ILE A   7      20.855  -4.128   8.897  1.00 38.12           N  
ATOM     97  H   ILE A   7      21.002  -4.613   8.023  1.00 38.12           H  
ATOM     98  CA  ILE A   7      20.153  -2.826   8.889  1.00 38.12           C  
ATOM     99  HA  ILE A   7      20.859  -2.075   9.245  1.00 38.12           H  
ATOM    100  C   ILE A   7      18.968  -2.789   9.881  1.00 38.12           C  
ATOM    101  CB  ILE A   7      19.743  -2.419   7.449  1.00 38.12           C  
ATOM    102  HB  ILE A   7      19.123  -3.205   7.017  1.00 38.12           H  
ATOM    103  O   ILE A   7      18.838  -1.803  10.607  1.00 38.12           O  
ATOM    104  CG1 ILE A   7      20.998  -2.262   6.559  1.00 38.12           C  
ATOM    105 HG12 ILE A   7      21.621  -3.153   6.648  1.00 38.12           H  
ATOM    106 HG13 ILE A   7      21.587  -1.413   6.906  1.00 38.12           H  
ATOM    107  CG2 ILE A   7      18.921  -1.114   7.452  1.00 38.12           C  
ATOM    108 HG21 ILE A   7      18.642  -0.831   6.437  1.00 38.12           H  
ATOM    109 HG22 ILE A   7      18.000  -1.236   8.022  1.00 38.12           H  
ATOM    110 HG23 ILE A   7      19.506  -0.309   7.896  1.00 38.12           H  
ATOM    111  CD1 ILE A   7      20.693  -2.082   5.067  1.00 38.12           C  
ATOM    112 HD11 ILE A   7      20.217  -1.119   4.882  1.00 38.12           H  
ATOM    113 HD12 ILE A   7      21.627  -2.117   4.506  1.00 38.12           H  
ATOM    114 HD13 ILE A   7      20.045  -2.888   4.720  1.00 38.12           H  
ATOM    115  N   PRO A   8      18.120  -3.833   9.991  1.00 36.10           N  
ATOM    116  CA  PRO A   8      17.063  -3.873  11.003  1.00 36.10           C  
ATOM    117  HA  PRO A   8      16.452  -2.975  10.918  1.00 36.10           H  
ATOM    118  C   PRO A   8      17.608  -3.964  12.433  1.00 36.10           C  
ATOM    119  CB  PRO A   8      16.211  -5.105  10.669  1.00 36.10           C  
ATOM    120  HB2 PRO A   8      15.147  -4.896  10.781  1.00 36.10           H  
ATOM    121  HB3 PRO A   8      16.495  -5.944  11.305  1.00 36.10           H  
ATOM    122  O   PRO A   8      17.006  -3.417  13.351  1.00 36.10           O  
ATOM    123  CG  PRO A   8      16.569  -5.438   9.223  1.00 36.10           C  
ATOM    124  HG2 PRO A   8      15.964  -4.836   8.544  1.00 36.10           H  
ATOM    125  HG3 PRO A   8      16.454  -6.500   9.009  1.00 36.10           H  
ATOM    126  CD  PRO A   8      18.022  -5.001   9.134  1.00 36.10           C  
ATOM    127  HD2 PRO A   8      18.662  -5.788   9.535  1.00 36.10           H  
ATOM    128  HD3 PRO A   8      18.283  -4.797   8.095  1.00 36.10           H  
ATOM    129  N   GLU A   9      18.749  -4.627  12.621  1.00 36.42           N  
ATOM    130  H   GLU A   9      19.226  -5.015  11.820  1.00 36.42           H  
ATOM    131  CA  GLU A   9      19.380  -4.839  13.927  1.00 36.42           C  
ATOM    132  HA  GLU A   9      18.607  -5.113  14.645  1.00 36.42           H  
ATOM    133  C   GLU A   9      20.050  -3.553  14.443  1.00 36.42           C  
ATOM    134  CB  GLU A   9      20.359  -6.018  13.790  1.00 36.42           C  
ATOM    135  HB2 GLU A   9      21.341  -5.646  13.498  1.00 36.42           H  
ATOM    136  HB3 GLU A   9      19.999  -6.677  13.000  1.00 36.42           H  
ATOM    137  O   GLU A   9      19.950  -3.236  15.623  1.00 36.42           O  
ATOM    138  CG  GLU A   9      20.469  -6.857  15.070  1.00 36.42           C  
ATOM    139  HG2 GLU A   9      19.462  -7.108  15.406  1.00 36.42           H  
ATOM    140  HG3 GLU A   9      20.946  -6.259  15.846  1.00 36.42           H  
ATOM    141  CD  GLU A   9      21.262  -8.159  14.852  1.00 36.42           C  
ATOM    142  OE1 GLU A   9      21.088  -9.079  15.682  1.00 36.42           O  
ATOM    143  OE2 GLU A   9      22.017  -8.236  13.854  1.00 36.42           O  
ATOM    144  N   ILE A  10      20.614  -2.742  13.539  1.00 36.14           N  
ATOM    145  H   ILE A  10      20.711  -3.102  12.600  1.00 36.14           H  
ATOM    146  CA  ILE A  10      21.161  -1.404  13.822  1.00 36.14           C  
ATOM    147  HA  ILE A  10      21.848  -1.475  14.665  1.00 36.14           H  
ATOM    148  C   ILE A  10      20.044  -0.431  14.229  1.00 36.14           C  
ATOM    149  CB  ILE A  10      21.948  -0.899  12.586  1.00 36.14           C  
ATOM    150  HB  ILE A  10      21.300  -0.981  11.713  1.00 36.14           H  
ATOM    151  O   ILE A  10      20.188   0.323  15.192  1.00 36.14           O  
ATOM    152  CG1 ILE A  10      23.211  -1.763  12.350  1.00 36.14           C  
ATOM    153 HG12 ILE A  10      23.973  -1.496  13.083  1.00 36.14           H  
ATOM    154 HG13 ILE A  10      22.984  -2.818  12.504  1.00 36.14           H  
ATOM    155  CG2 ILE A  10      22.363   0.577  12.738  1.00 36.14           C  
ATOM    156 HG21 ILE A  10      21.485   1.221  12.797  1.00 36.14           H  
ATOM    157 HG22 ILE A  10      22.948   0.904  11.878  1.00 36.14           H  
ATOM    158 HG23 ILE A  10      22.957   0.707  13.643  1.00 36.14           H  
ATOM    159  CD1 ILE A  10      23.805  -1.623  10.941  1.00 36.14           C  
ATOM    160 HD11 ILE A  10      24.635  -2.320  10.832  1.00 36.14           H  
ATOM    161 HD12 ILE A  10      24.179  -0.612  10.777  1.00 36.14           H  
ATOM    162 HD13 ILE A  10      23.048  -1.859  10.192  1.00 36.14           H  
ATOM    163  N   VAL A  11      18.902  -0.472  13.536  1.00 37.08           N  
ATOM    164  H   VAL A  11      18.851  -1.100  12.746  1.00 37.08           H  
ATOM    165  CA  VAL A  11      17.737   0.375  13.848  1.00 37.08           C  
ATOM    166  HA  VAL A  11      18.083   1.394  14.016  1.00 37.08           H  
ATOM    167  C   VAL A  11      17.055  -0.072  15.148  1.00 37.08           C  
ATOM    168  CB  VAL A  11      16.764   0.396  12.653  1.00 37.08           C  
ATOM    169  HB  VAL A  11      16.508  -0.628  12.379  1.00 37.08           H  
ATOM    170  O   VAL A  11      16.618   0.767  15.935  1.00 37.08           O  
ATOM    171  CG1 VAL A  11      15.465   1.157  12.951  1.00 37.08           C  
ATOM    172 HG11 VAL A  11      14.897   0.641  13.725  1.00 37.08           H  
ATOM    173 HG12 VAL A  11      15.695   2.166  13.293  1.00 37.08           H  
ATOM    174 HG13 VAL A  11      14.849   1.212  12.054  1.00 37.08           H  
ATOM    175  CG2 VAL A  11      17.413   1.084  11.441  1.00 37.08           C  
ATOM    176 HG21 VAL A  11      16.749   1.024  10.579  1.00 37.08           H  
ATOM    177 HG22 VAL A  11      18.357   0.604  11.183  1.00 37.08           H  
ATOM    178 HG23 VAL A  11      17.612   2.131  11.671  1.00 37.08           H  
ATOM    179  N   ALA A  12      17.013  -1.378  15.423  1.00 35.58           N  
ATOM    180  H   ALA A  12      17.349  -2.034  14.732  1.00 35.58           H  
ATOM    181  CA  ALA A  12      16.493  -1.918  16.677  1.00 35.58           C  
ATOM    182  HA  ALA A  12      15.532  -1.449  16.886  1.00 35.58           H  
ATOM    183  C   ALA A  12      17.415  -1.615  17.872  1.00 35.58           C  
ATOM    184  CB  ALA A  12      16.260  -3.422  16.500  1.00 35.58           C  
ATOM    185  HB1 ALA A  12      17.203  -3.923  16.280  1.00 35.58           H  
ATOM    186  HB2 ALA A  12      15.844  -3.837  17.418  1.00 35.58           H  
ATOM    187  HB3 ALA A  12      15.561  -3.596  15.682  1.00 35.58           H  
ATOM    188  O   ALA A  12      16.925  -1.247  18.938  1.00 35.58           O  
ATOM    189  N   ALA A  13      18.737  -1.689  17.697  1.00 35.01           N  
ATOM    190  H   ALA A  13      19.098  -2.060  16.829  1.00 35.01           H  
ATOM    191  CA  ALA A  13      19.706  -1.320  18.729  1.00 35.01           C  
ATOM    192  HA  ALA A  13      19.471  -1.866  19.642  1.00 35.01           H  
ATOM    193  C   ALA A  13      19.646   0.183  19.064  1.00 35.01           C  
ATOM    194  CB  ALA A  13      21.101  -1.747  18.259  1.00 35.01           C  
ATOM    195  HB1 ALA A  13      21.121  -2.824  18.089  1.00 35.01           H  
ATOM    196  HB2 ALA A  13      21.360  -1.234  17.333  1.00 35.01           H  
ATOM    197  HB3 ALA A  13      21.837  -1.497  19.023  1.00 35.01           H  
ATOM    198  O   ALA A  13      19.695   0.558  20.236  1.00 35.01           O  
ATOM    199  N   ALA A  14      19.444   1.038  18.055  1.00 35.24           N  
ATOM    200  H   ALA A  14      19.478   0.684  17.109  1.00 35.24           H  
ATOM    201  CA  ALA A  14      19.258   2.477  18.241  1.00 35.24           C  
ATOM    202  HA  ALA A  14      20.074   2.858  18.855  1.00 35.24           H  
ATOM    203  C   ALA A  14      17.941   2.824  18.969  1.00 35.24           C  
ATOM    204  CB  ALA A  14      19.341   3.146  16.864  1.00 35.24           C  
ATOM    205  HB1 ALA A  14      20.301   2.921  16.400  1.00 35.24           H  
ATOM    206  HB2 ALA A  14      18.537   2.786  16.222  1.00 35.24           H  
ATOM    207  HB3 ALA A  14      19.249   4.227  16.978  1.00 35.24           H  
ATOM    208  O   ALA A  14      17.907   3.755  19.771  1.00 35.24           O  
ATOM    209  N   ALA A  15      16.871   2.053  18.742  1.00 36.53           N  
ATOM    210  H   ALA A  15      16.940   1.338  18.031  1.00 36.53           H  
ATOM    211  CA  ALA A  15      15.571   2.258  19.386  1.00 36.53           C  
ATOM    212  HA  ALA A  15      15.352   3.325  19.396  1.00 36.53           H  
ATOM    213  C   ALA A  15      15.519   1.776  20.850  1.00 36.53           C  
ATOM    214  CB  ALA A  15      14.506   1.558  18.534  1.00 36.53           C  
ATOM    215  HB1 ALA A  15      14.529   1.953  17.518  1.00 36.53           H  
ATOM    216  HB2 ALA A  15      14.696   0.485  18.507  1.00 36.53           H  
ATOM    217  HB3 ALA A  15      13.521   1.737  18.964  1.00 36.53           H  
ATOM    218  O   ALA A  15      14.748   2.314  21.641  1.00 36.53           O  
ATOM    219  N   VAL A  16      16.327   0.775  21.217  1.00 41.77           N  
ATOM    220  H   VAL A  16      16.881   0.331  20.498  1.00 41.77           H  
ATOM    221  CA  VAL A  16      16.340   0.188  22.571  1.00 41.77           C  
ATOM    222  HA  VAL A  16      15.368   0.359  23.034  1.00 41.77           H  
ATOM    223  C   VAL A  16      17.361   0.871  23.494  1.00 41.77           C  
ATOM    224  CB  VAL A  16      16.529  -1.343  22.475  1.00 41.77           C  
ATOM    225  HB  VAL A  16      17.439  -1.554  21.914  1.00 41.77           H  
ATOM    226  O   VAL A  16      17.165   0.877  24.706  1.00 41.77           O  
ATOM    227  CG1 VAL A  16      16.628  -2.038  23.840  1.00 41.77           C  
ATOM    228 HG11 VAL A  16      15.766  -1.780  24.455  1.00 41.77           H  
ATOM    229 HG12 VAL A  16      17.537  -1.723  24.353  1.00 41.77           H  
ATOM    230 HG13 VAL A  16      16.673  -3.119  23.708  1.00 41.77           H  
ATOM    231  CG2 VAL A  16      15.336  -1.990  21.750  1.00 41.77           C  
ATOM    232 HG21 VAL A  16      15.516  -3.057  21.625  1.00 41.77           H  
ATOM    233 HG22 VAL A  16      14.423  -1.840  22.328  1.00 41.77           H  
ATOM    234 HG23 VAL A  16      15.198  -1.551  20.762  1.00 41.77           H  
ATOM    235  N   GLY A  17      18.416   1.487  22.946  1.00 32.55           N  
ATOM    236  H   GLY A  17      18.557   1.394  21.950  1.00 32.55           H  
ATOM    237  CA  GLY A  17      19.470   2.154  23.728  1.00 32.55           C  
ATOM    238  HA2 GLY A  17      19.430   1.826  24.767  1.00 32.55           H  
ATOM    239  HA3 GLY A  17      20.434   1.844  23.324  1.00 32.55           H  
ATOM    240  C   GLY A  17      19.451   3.689  23.726  1.00 32.55           C  
ATOM    241  O   GLY A  17      20.152   4.299  24.524  1.00 32.55           O  
ATOM    242  N   GLY A  18      18.676   4.333  22.847  1.00 31.32           N  
ATOM    243  H   GLY A  18      18.131   3.780  22.201  1.00 31.32           H  
ATOM    244  CA  GLY A  18      18.770   5.777  22.572  1.00 31.32           C  
ATOM    245  HA2 GLY A  18      19.789   6.112  22.767  1.00 31.32           H  
ATOM    246  HA3 GLY A  18      18.568   5.937  21.513  1.00 31.32           H  
ATOM    247  C   GLY A  18      17.826   6.688  23.364  1.00 31.32           C  
ATOM    248  O   GLY A  18      17.609   7.826  22.952  1.00 31.32           O  
ATOM    249  N   GLY A  19      17.237   6.203  24.461  1.00 28.21           N  
ATOM    250  H   GLY A  19      17.502   5.275  24.761  1.00 28.21           H  
ATOM    251  CA  GLY A  19      16.168   6.893  25.197  1.00 28.21           C  
ATOM    252  HA2 GLY A  19      15.822   6.242  26.000  1.00 28.21           H  
ATOM    253  HA3 GLY A  19      15.332   7.073  24.520  1.00 28.21           H  
ATOM    254  C   GLY A  19      16.549   8.236  25.832  1.00 28.21           C  
ATOM    255  O   GLY A  19      15.660   9.024  26.126  1.00 28.21           O  
ATOM    256  N   GLU A  20      17.842   8.527  25.998  1.00 35.38           N  
ATOM    257  H   GLU A  20      18.519   7.807  25.791  1.00 35.38           H  
ATOM    258  CA  GLU A  20      18.309   9.721  26.726  1.00 35.38           C  
ATOM    259  HA  GLU A  20      17.451  10.303  27.064  1.00 35.38           H  
ATOM    260  C   GLU A  20      19.130  10.697  25.857  1.00 35.38           C  
ATOM    261  CB  GLU A  20      19.055   9.275  27.997  1.00 35.38           C  
ATOM    262  HB2 GLU A  20      19.914   8.667  27.714  1.00 35.38           H  
ATOM    263  HB3 GLU A  20      19.408  10.163  28.521  1.00 35.38           H  
ATOM    264  O   GLU A  20      19.357  11.837  26.247  1.00 35.38           O  
ATOM    265  CG  GLU A  20      18.134   8.472  28.941  1.00 35.38           C  
ATOM    266  HG2 GLU A  20      17.839   7.545  28.450  1.00 35.38           H  
ATOM    267  HG3 GLU A  20      17.232   9.056  29.121  1.00 35.38           H  
ATOM    268  CD  GLU A  20      18.770   8.114  30.295  1.00 35.38           C  
ATOM    269  OE1 GLU A  20      18.016   7.620  31.166  1.00 35.38           O  
ATOM    270  OE2 GLU A  20      19.998   8.297  30.454  1.00 35.38           O  
ATOM    271  N   ALA A  21      19.510  10.308  24.632  1.00 32.46           N  
ATOM    272  H   ALA A  21      19.265   9.375  24.334  1.00 32.46           H  
ATOM    273  CA  ALA A  21      20.204  11.190  23.677  1.00 32.46           C  
ATOM    274  HA  ALA A  21      20.777  11.932  24.233  1.00 32.46           H  
ATOM    275  C   ALA A  21      19.238  11.967  22.756  1.00 32.46           C  
ATOM    276  CB  ALA A  21      21.197  10.337  22.878  1.00 32.46           C  
ATOM    277  HB1 ALA A  21      21.761  10.976  22.199  1.00 32.46           H  
ATOM    278  HB2 ALA A  21      20.663   9.584  22.300  1.00 32.46           H  
ATOM    279  HB3 ALA A  21      21.893   9.847  23.559  1.00 32.46           H  
ATOM    280  O   ALA A  21      19.636  12.890  22.043  1.00 32.46           O  
ATOM    281  N   LEU A  22      17.956  11.593  22.775  1.00 31.81           N  
ATOM    282  H   LEU A  22      17.707  10.850  23.413  1.00 31.81           H  
ATOM    283  CA  LEU A  22      16.926  12.050  21.841  1.00 31.81           C  
ATOM    284  HA  LEU A  22      17.408  12.173  20.871  1.00 31.81           H  
ATOM    285  C   LEU A  22      16.311  13.414  22.198  1.00 31.81           C  
ATOM    286  CB  LEU A  22      15.861  10.938  21.755  1.00 31.81           C  
ATOM    287  HB2 LEU A  22      16.262  10.016  22.177  1.00 31.81           H  
ATOM    288  HB3 LEU A  22      15.012  11.206  22.383  1.00 31.81           H  
ATOM    289  O   LEU A  22      15.502  13.946  21.441  1.00 31.81           O  
ATOM    290  CG  LEU A  22      15.405  10.658  20.311  1.00 31.81           C  
ATOM    291  HG  LEU A  22      15.955  11.281  19.605  1.00 31.81           H  
ATOM    292  CD1 LEU A  22      15.666   9.193  19.949  1.00 31.81           C  
ATOM    293 HD11 LEU A  22      15.085   8.537  20.597  1.00 31.81           H  
ATOM    294 HD12 LEU A  22      15.405   9.012  18.907  1.00 31.81           H  
ATOM    295 HD13 LEU A  22      16.724   8.972  20.084  1.00 31.81           H  
ATOM    296  CD2 LEU A  22      13.918  10.971  20.148  1.00 31.81           C  
ATOM    297 HD21 LEU A  22      13.327  10.299  20.771  1.00 31.81           H  
ATOM    298 HD22 LEU A  22      13.737  11.999  20.460  1.00 31.81           H  
ATOM    299 HD23 LEU A  22      13.629  10.866  19.102  1.00 31.81           H  
ATOM    300  N   GLU A  23      16.685  13.968  23.352  1.00 35.03           N  
ATOM    301  H   GLU A  23      17.304  13.440  23.949  1.00 35.03           H  
ATOM    302  CA  GLU A  23      16.150  15.229  23.878  1.00 35.03           C  
ATOM    303  HA  GLU A  23      15.165  15.391  23.442  1.00 35.03           H  
ATOM    304  C   GLU A  23      16.992  16.456  23.480  1.00 35.03           C  
ATOM    305  CB  GLU A  23      15.982  15.097  25.406  1.00 35.03           C  
ATOM    306  HB2 GLU A  23      16.189  14.072  25.714  1.00 35.03           H  
ATOM    307  HB3 GLU A  23      16.692  15.752  25.912  1.00 35.03           H  
ATOM    308  O   GLU A  23      16.517  17.585  23.572  1.00 35.03           O  
ATOM    309  CG  GLU A  23      14.550  15.452  25.837  1.00 35.03           C  
ATOM    310  HG2 GLU A  23      13.857  14.816  25.285  1.00 35.03           H  
ATOM    311  HG3 GLU A  23      14.350  16.485  25.556  1.00 35.03           H  
ATOM    312  CD  GLU A  23      14.285  15.278  27.343  1.00 35.03           C  
ATOM    313  OE1 GLU A  23      13.129  15.549  27.747  1.00 35.03           O  
ATOM    314  OE2 GLU A  23      15.216  14.891  28.084  1.00 35.03           O  
ATOM    315  N   ILE A  24      18.225  16.251  22.994  1.00 38.91           N  
ATOM    316  H   ILE A  24      18.544  15.294  22.934  1.00 38.91           H  
ATOM    317  CA  ILE A  24      19.175  17.339  22.685  1.00 38.91           C  
ATOM    318  HA  ILE A  24      18.757  18.279  23.045  1.00 38.91           H  
ATOM    319  C   ILE A  24      19.365  17.534  21.171  1.00 38.91           C  
ATOM    320  CB  ILE A  24      20.495  17.118  23.464  1.00 38.91           C  
ATOM    321  HB  ILE A  24      20.912  16.154  23.173  1.00 38.91           H  
ATOM    322  O   ILE A  24      19.614  18.650  20.715  1.00 38.91           O  
ATOM    323  CG1 ILE A  24      20.206  17.094  24.988  1.00 38.91           C  
ATOM    324 HG12 ILE A  24      19.772  18.047  25.289  1.00 38.91           H  
ATOM    325 HG13 ILE A  24      19.479  16.313  25.207  1.00 38.91           H  
ATOM    326  CG2 ILE A  24      21.529  18.213  23.134  1.00 38.91           C  
ATOM    327 HG21 ILE A  24      21.777  18.196  22.072  1.00 38.91           H  
ATOM    328 HG22 ILE A  24      22.458  18.040  23.677  1.00 38.91           H  
ATOM    329 HG23 ILE A  24      21.131  19.194  23.393  1.00 38.91           H  
ATOM    330  CD1 ILE A  24      21.424  16.806  25.874  1.00 38.91           C  
ATOM    331 HD11 ILE A  24      22.119  17.645  25.859  1.00 38.91           H  
ATOM    332 HD12 ILE A  24      21.091  16.654  26.901  1.00 38.91           H  
ATOM    333 HD13 ILE A  24      21.927  15.902  25.530  1.00 38.91           H  
ATOM    334  N   ALA A  25      19.173  16.491  20.364  1.00 33.37           N  
ATOM    335  H   ALA A  25      18.923  15.604  20.779  1.00 33.37           H  
ATOM    336  CA  ALA A  25      19.089  16.597  18.912  1.00 33.37           C  
ATOM    337  HA  ALA A  25      19.502  17.548  18.574  1.00 33.37           H  
ATOM    338  C   ALA A  25      17.611  16.537  18.527  1.00 33.37           C  
ATOM    339  CB  ALA A  25      19.920  15.473  18.284  1.00 33.37           C  
ATOM    340  HB1 ALA A  25      19.847  15.526  17.198  1.00 33.37           H  
ATOM    341  HB2 ALA A  25      20.964  15.577  18.579  1.00 33.37           H  
ATOM    342  HB3 ALA A  25      19.549  14.503  18.617  1.00 33.37           H  
ATOM    343  O   ALA A  25      16.988  15.500  18.735  1.00 33.37           O  
ATOM    344  N   GLY A  26      17.059  17.652  18.027  1.00 29.89           N  
ATOM    345  H   GLY A  26      17.657  18.462  17.941  1.00 29.89           H  
ATOM    346  CA  GLY A  26      15.659  17.793  17.610  1.00 29.89           C  
ATOM    347  HA2 GLY A  26      15.590  18.523  16.803  1.00 29.89           H  
ATOM    348  HA3 GLY A  26      15.072  18.154  18.455  1.00 29.89           H  
ATOM    349  C   GLY A  26      15.080  16.473  17.106  1.00 29.89           C  
ATOM    350  O   GLY A  26      15.590  15.908  16.141  1.00 29.89           O  
ATOM    351  N   GLY A  27      14.104  15.964  17.865  1.00 31.25           N  
ATOM    352  H   GLY A  27      13.828  16.520  18.662  1.00 31.25           H  
ATOM    353  CA  GLY A  27      13.766  14.546  17.935  1.00 31.25           C  
ATOM    354  HA2 GLY A  27      12.912  14.417  18.601  1.00 31.25           H  
ATOM    355  HA3 GLY A  27      14.612  14.023  18.380  1.00 31.25           H  
ATOM    356  C   GLY A  27      13.446  13.878  16.601  1.00 31.25           C  
ATOM    357  O   GLY A  27      13.308  14.525  15.569  1.00 31.25           O  
ATOM    358  N   LEU A  28      13.248  12.558  16.654  1.00 33.60           N  
ATOM    359  H   LEU A  28      13.426  12.131  17.552  1.00 33.60           H  
ATOM    360  CA  LEU A  28      12.897  11.641  15.550  1.00 33.60           C  
ATOM    361  HA  LEU A  28      13.812  11.354  15.032  1.00 33.60           H  
ATOM    362  C   LEU A  28      11.944  12.196  14.468  1.00 33.60           C  
ATOM    363  CB  LEU A  28      12.254  10.393  16.192  1.00 33.60           C  
ATOM    364  HB2 LEU A  28      11.619   9.894  15.461  1.00 33.60           H  
ATOM    365  HB3 LEU A  28      11.606  10.713  17.008  1.00 33.60           H  
ATOM    366  O   LEU A  28      11.972  11.722  13.337  1.00 33.60           O  
ATOM    367  CG  LEU A  28      13.278   9.368  16.712  1.00 33.60           C  
ATOM    368  HG  LEU A  28      14.123   9.891  17.158  1.00 33.60           H  
ATOM    369  CD1 LEU A  28      12.638   8.459  17.764  1.00 33.60           C  
ATOM    370 HD11 LEU A  28      13.382   7.758  18.143  1.00 33.60           H  
ATOM    371 HD12 LEU A  28      11.813   7.900  17.324  1.00 33.60           H  
ATOM    372 HD13 LEU A  28      12.262   9.050  18.599  1.00 33.60           H  
ATOM    373  CD2 LEU A  28      13.793   8.486  15.575  1.00 33.60           C  
ATOM    374 HD21 LEU A  28      12.973   7.929  15.122  1.00 33.60           H  
ATOM    375 HD22 LEU A  28      14.532   7.785  15.964  1.00 33.60           H  
ATOM    376 HD23 LEU A  28      14.271   9.101  14.812  1.00 33.60           H  
ATOM    377  N   GLY A  29      11.133  13.207  14.785  1.00 30.24           N  
ATOM    378  H   GLY A  29      11.248  13.603  15.707  1.00 30.24           H  
ATOM    379  CA  GLY A  29      10.363  13.985  13.818  1.00 30.24           C  
ATOM    380  HA2 GLY A  29       9.835  14.777  14.350  1.00 30.24           H  
ATOM    381  HA3 GLY A  29       9.626  13.336  13.346  1.00 30.24           H  
ATOM    382  C   GLY A  29      11.192  14.648  12.711  1.00 30.24           C  
ATOM    383  O   GLY A  29      10.704  14.687  11.590  1.00 30.24           O  
ATOM    384  N   ALA A  30      12.431  15.083  12.961  1.00 33.01           N  
ATOM    385  H   ALA A  30      12.794  15.019  13.902  1.00 33.01           H  
ATOM    386  CA  ALA A  30      13.286  15.696  11.940  1.00 33.01           C  
ATOM    387  HA  ALA A  30      12.710  16.456  11.411  1.00 33.01           H  
ATOM    388  C   ALA A  30      13.751  14.666  10.896  1.00 33.01           C  
ATOM    389  CB  ALA A  30      14.458  16.401  12.633  1.00 33.01           C  
ATOM    390  HB1 ALA A  30      14.080  17.163  13.315  1.00 33.01           H  
ATOM    391  HB2 ALA A  30      15.087  16.883  11.884  1.00 33.01           H  
ATOM    392  HB3 ALA A  30      15.055  15.684  13.197  1.00 33.01           H  
ATOM    393  O   ALA A  30      13.650  14.904   9.699  1.00 33.01           O  
ATOM    394  N   LEU A  31      14.162  13.466  11.319  1.00 34.44           N  
ATOM    395  H   LEU A  31      14.190  13.303  12.315  1.00 34.44           H  
ATOM    396  CA  LEU A  31      14.527  12.363  10.410  1.00 34.44           C  
ATOM    397  HA  LEU A  31      15.263  12.720   9.689  1.00 34.44           H  
ATOM    398  C   LEU A  31      13.352  11.860   9.558  1.00 34.44           C  
ATOM    399  CB  LEU A  31      15.159  11.229  11.239  1.00 34.44           C  
ATOM    400  HB2 LEU A  31      14.764  11.262  12.254  1.00 34.44           H  
ATOM    401  HB3 LEU A  31      14.880  10.263  10.818  1.00 34.44           H  
ATOM    402  O   LEU A  31      13.563  11.319   8.477  1.00 34.44           O  
ATOM    403  CG  LEU A  31      16.696  11.330  11.264  1.00 34.44           C  
ATOM    404  HG  LEU A  31      16.993  12.378  11.303  1.00 34.44           H  
ATOM    405  CD1 LEU A  31      17.257  10.633  12.502  1.00 34.44           C  
ATOM    406 HD11 LEU A  31      18.345  10.707  12.500  1.00 34.44           H  
ATOM    407 HD12 LEU A  31      16.967   9.583  12.505  1.00 34.44           H  
ATOM    408 HD13 LEU A  31      16.879  11.120  13.401  1.00 34.44           H  
ATOM    409  CD2 LEU A  31      17.305  10.677  10.020  1.00 34.44           C  
ATOM    410 HD21 LEU A  31      16.921  11.159   9.121  1.00 34.44           H  
ATOM    411 HD22 LEU A  31      17.061   9.615   9.988  1.00 34.44           H  
ATOM    412 HD23 LEU A  31      18.388  10.799  10.036  1.00 34.44           H  
ATOM    413  N   ILE A  32      12.122  12.061  10.031  1.00 39.22           N  
ATOM    414  H   ILE A  32      12.040  12.506  10.934  1.00 39.22           H  
ATOM    415  CA  ILE A  32      10.892  11.617   9.367  1.00 39.22           C  
ATOM    416  HA  ILE A  32      11.137  10.820   8.666  1.00 39.22           H  
ATOM    417  C   ILE A  32      10.261  12.743   8.519  1.00 39.22           C  
ATOM    418  CB  ILE A  32       9.948  11.017  10.440  1.00 39.22           C  
ATOM    419  HB  ILE A  32       9.794  11.767  11.216  1.00 39.22           H  
ATOM    420  O   ILE A  32       9.537  12.451   7.570  1.00 39.22           O  
ATOM    421  CG1 ILE A  32      10.593   9.760  11.083  1.00 39.22           C  
ATOM    422 HG12 ILE A  32      11.617   9.980  11.387  1.00 39.22           H  
ATOM    423 HG13 ILE A  32      10.642   8.960  10.344  1.00 39.22           H  
ATOM    424  CG2 ILE A  32       8.572  10.645   9.856  1.00 39.22           C  
ATOM    425 HG21 ILE A  32       8.070  11.537   9.480  1.00 39.22           H  
ATOM    426 HG22 ILE A  32       8.695   9.936   9.037  1.00 39.22           H  
ATOM    427 HG23 ILE A  32       7.929  10.211  10.622  1.00 39.22           H  
ATOM    428  CD1 ILE A  32       9.867   9.242  12.332  1.00 39.22           C  
ATOM    429 HD11 ILE A  32      10.469   8.461  12.797  1.00 39.22           H  
ATOM    430 HD12 ILE A  32       8.899   8.817  12.066  1.00 39.22           H  
ATOM    431 HD13 ILE A  32       9.729  10.053  13.046  1.00 39.22           H  
ATOM    432  N   SER A  33      10.546  14.020   8.802  1.00 43.06           N  
ATOM    433  H   SER A  33      11.131  14.227   9.598  1.00 43.06           H  
ATOM    434  CA  SER A  33       9.987  15.185   8.091  1.00 43.06           C  
ATOM    435  HA  SER A  33       8.967  14.940   7.793  1.00 43.06           H  
ATOM    436  C   SER A  33      10.727  15.564   6.804  1.00 43.06           C  
ATOM    437  CB  SER A  33       9.907  16.409   9.019  1.00 43.06           C  
ATOM    438  HB2 SER A  33       9.345  16.154   9.917  1.00 43.06           H  
ATOM    439  HB3 SER A  33       9.386  17.215   8.503  1.00 43.06           H  
ATOM    440  O   SER A  33      10.392  16.571   6.186  1.00 43.06           O  
ATOM    441  OG  SER A  33      11.201  16.854   9.377  1.00 43.06           O  
ATOM    442  HG  SER A  33      11.174  17.772   9.656  1.00 43.06           H  
ATOM    443  N   GLY A  34      11.746  14.805   6.392  1.00 37.11           N  
ATOM    444  H   GLY A  34      11.980  13.988   6.938  1.00 37.11           H  
ATOM    445  CA  GLY A  34      12.609  15.174   5.266  1.00 37.11           C  
ATOM    446  HA2 GLY A  34      11.990  15.512   4.435  1.00 37.11           H  
ATOM    447  HA3 GLY A  34      13.168  14.296   4.939  1.00 37.11           H  
ATOM    448  C   GLY A  34      13.609  16.293   5.592  1.00 37.11           C  
ATOM    449  O   GLY A  34      14.633  16.393   4.921  1.00 37.11           O  
ATOM    450  N   GLU A  35      13.416  17.059   6.673  1.00 42.09           N  
ATOM    451  H   GLU A  35      12.544  16.982   7.179  1.00 42.09           H  
ATOM    452  CA  GLU A  35      14.425  18.010   7.166  1.00 42.09           C  
ATOM    453  HA  GLU A  35      14.722  18.678   6.357  1.00 42.09           H  
ATOM    454  C   GLU A  35      15.688  17.290   7.641  1.00 42.09           C  
ATOM    455  CB  GLU A  35      13.879  18.854   8.324  1.00 42.09           C  
ATOM    456  HB2 GLU A  35      13.416  18.197   9.060  1.00 42.09           H  
ATOM    457  HB3 GLU A  35      14.713  19.362   8.807  1.00 42.09           H  
ATOM    458  O   GLU A  35      16.794  17.771   7.435  1.00 42.09           O  
ATOM    459  CG  GLU A  35      12.892  19.929   7.854  1.00 42.09           C  
ATOM    460  HG2 GLU A  35      12.048  19.448   7.362  1.00 42.09           H  
ATOM    461  HG3 GLU A  35      13.391  20.571   7.128  1.00 42.09           H  
ATOM    462  CD  GLU A  35      12.376  20.764   9.033  1.00 42.09           C  
ATOM    463  OE1 GLU A  35      12.345  22.009   8.905  1.00 42.09           O  
ATOM    464  OE2 GLU A  35      11.980  20.137  10.046  1.00 42.09           O  
ATOM    465  N   GLY A  36      15.541  16.097   8.212  1.00 33.73           N  
ATOM    466  H   GLY A  36      14.601  15.786   8.411  1.00 33.73           H  
ATOM    467  CA  GLY A  36      16.643  15.250   8.656  1.00 33.73           C  
ATOM    468  HA2 GLY A  36      16.249  14.452   9.285  1.00 33.73           H  
ATOM    469  HA3 GLY A  36      17.315  15.850   9.270  1.00 33.73           H  
ATOM    470  C   GLY A  36      17.419  14.610   7.508  1.00 33.73           C  
ATOM    471  O   GLY A  36      18.565  14.218   7.687  1.00 33.73           O  
ATOM    472  N   LEU A  37      16.810  14.524   6.324  1.00 37.91           N  
ATOM    473  H   LEU A  37      15.887  14.929   6.245  1.00 37.91           H  
ATOM    474  CA  LEU A  37      17.461  14.097   5.085  1.00 37.91           C  
ATOM    475  HA  LEU A  37      18.176  13.308   5.323  1.00 37.91           H  
ATOM    476  C   LEU A  37      18.266  15.257   4.484  1.00 37.91           C  
ATOM    477  CB  LEU A  37      16.384  13.533   4.134  1.00 37.91           C  
ATOM    478  HB2 LEU A  37      16.270  14.182   3.266  1.00 37.91           H  
ATOM    479  HB3 LEU A  37      15.424  13.528   4.650  1.00 37.91           H  
ATOM    480  O   LEU A  37      19.393  15.049   4.049  1.00 37.91           O  
ATOM    481  CG  LEU A  37      16.681  12.094   3.672  1.00 37.91           C  
ATOM    482  HG  LEU A  37      17.127  11.532   4.493  1.00 37.91           H  
ATOM    483  CD1 LEU A  37      15.382  11.388   3.284  1.00 37.91           C  
ATOM    484 HD11 LEU A  37      14.892  11.932   2.477  1.00 37.91           H  
ATOM    485 HD12 LEU A  37      14.715  11.336   4.144  1.00 37.91           H  
ATOM    486 HD13 LEU A  37      15.602  10.374   2.948  1.00 37.91           H  
ATOM    487  CD2 LEU A  37      17.632  12.071   2.477  1.00 37.91           C  
ATOM    488 HD21 LEU A  37      17.848  11.042   2.189  1.00 37.91           H  
ATOM    489 HD22 LEU A  37      18.566  12.568   2.739  1.00 37.91           H  
ATOM    490 HD23 LEU A  37      17.187  12.594   1.630  1.00 37.91           H  
ATOM    491  N   ALA A  38      17.753  16.488   4.586  1.00 38.50           N  
ATOM    492  H   ALA A  38      16.800  16.590   4.903  1.00 38.50           H  
ATOM    493  CA  ALA A  38      18.502  17.702   4.264  1.00 38.50           C  
ATOM    494  HA  ALA A  38      18.935  17.588   3.270  1.00 38.50           H  
ATOM    495  C   ALA A  38      19.660  17.954   5.249  1.00 38.50           C  
ATOM    496  CB  ALA A  38      17.525  18.882   4.224  1.00 38.50           C  
ATOM    497  HB1 ALA A  38      16.730  18.677   3.507  1.00 38.50           H  
ATOM    498  HB2 ALA A  38      17.089  19.054   5.208  1.00 38.50           H  
ATOM    499  HB3 ALA A  38      18.058  19.780   3.909  1.00 38.50           H  
ATOM    500  O   ALA A  38      20.731  18.397   4.838  1.00 38.50           O  
ATOM    501  N   THR A  39      19.507  17.623   6.539  1.00 40.01           N  
ATOM    502  H   THR A  39      18.592  17.358   6.877  1.00 40.01           H  
ATOM    503  CA  THR A  39      20.644  17.629   7.475  1.00 40.01           C  
ATOM    504  HA  THR A  39      21.211  18.542   7.294  1.00 40.01           H  
ATOM    505  C   THR A  39      21.602  16.466   7.226  1.00 40.01           C  
ATOM    506  CB  THR A  39      20.252  17.659   8.955  1.00 40.01           C  
ATOM    507  HB  THR A  39      21.170  17.690   9.542  1.00 40.01           H  
ATOM    508  O   THR A  39      22.790  16.620   7.496  1.00 40.01           O  
ATOM    509  CG2 THR A  39      19.416  18.876   9.346  1.00 40.01           C  
ATOM    510 HG21 THR A  39      18.446  18.856   8.851  1.00 40.01           H  
ATOM    511 HG22 THR A  39      19.266  18.888  10.426  1.00 40.01           H  
ATOM    512 HG23 THR A  39      19.941  19.785   9.053  1.00 40.01           H  
ATOM    513  OG1 THR A  39      19.549  16.508   9.319  1.00 40.01           O  
ATOM    514  HG1 THR A  39      19.331  16.584  10.251  1.00 40.01           H  
ATOM    515  N   LEU A  40      21.139  15.346   6.653  1.00 38.36           N  
ATOM    516  H   LEU A  40      20.140  15.244   6.548  1.00 38.36           H  
ATOM    517  CA  LEU A  40      21.996  14.251   6.190  1.00 38.36           C  
ATOM    518  HA  LEU A  40      22.697  14.027   6.994  1.00 38.36           H  
ATOM    519  C   LEU A  40      22.809  14.645   4.944  1.00 38.36           C  
ATOM    520  CB  LEU A  40      21.170  12.982   5.909  1.00 38.36           C  
ATOM    521  HB2 LEU A  40      20.922  12.955   4.848  1.00 38.36           H  
ATOM    522  HB3 LEU A  40      20.227  13.002   6.455  1.00 38.36           H  
ATOM    523  O   LEU A  40      23.991  14.334   4.881  1.00 38.36           O  
ATOM    524  CG  LEU A  40      21.926  11.700   6.300  1.00 38.36           C  
ATOM    525  HG  LEU A  40      23.001  11.855   6.200  1.00 38.36           H  
ATOM    526  CD1 LEU A  40      21.606  11.306   7.746  1.00 38.36           C  
ATOM    527 HD11 LEU A  40      22.179  10.421   8.023  1.00 38.36           H  
ATOM    528 HD12 LEU A  40      20.541  11.101   7.851  1.00 38.36           H  
ATOM    529 HD13 LEU A  40      21.875  12.126   8.412  1.00 38.36           H  
ATOM    530  CD2 LEU A  40      21.534  10.540   5.388  1.00 38.36           C  
ATOM    531 HD21 LEU A  40      22.070   9.639   5.684  1.00 38.36           H  
ATOM    532 HD22 LEU A  40      20.459  10.367   5.448  1.00 38.36           H  
ATOM    533 HD23 LEU A  40      21.799  10.785   4.359  1.00 38.36           H  
ATOM    534  N   GLU A  41      22.220  15.375   3.992  1.00 44.53           N  
ATOM    535  H   GLU A  41      21.218  15.498   4.040  1.00 44.53           H  
ATOM    536  CA  GLU A  41      22.928  15.984   2.853  1.00 44.53           C  
ATOM    537  HA  GLU A  41      23.526  15.225   2.349  1.00 44.53           H  
ATOM    538  C   GLU A  41      23.887  17.094   3.309  1.00 44.53           C  
ATOM    539  CB  GLU A  41      21.933  16.573   1.840  1.00 44.53           C  
ATOM    540  HB2 GLU A  41      22.418  17.400   1.321  1.00 44.53           H  
ATOM    541  HB3 GLU A  41      21.066  16.970   2.368  1.00 44.53           H  
ATOM    542  O   GLU A  41      25.005  17.203   2.798  1.00 44.53           O  
ATOM    543  CG  GLU A  41      21.490  15.563   0.773  1.00 44.53           C  
ATOM    544  HG2 GLU A  41      20.917  14.769   1.251  1.00 44.53           H  
ATOM    545  HG3 GLU A  41      22.380  15.120   0.326  1.00 44.53           H  
ATOM    546  CD  GLU A  41      20.643  16.224  -0.329  1.00 44.53           C  
ATOM    547  OE1 GLU A  41      20.724  15.748  -1.484  1.00 44.53           O  
ATOM    548  OE2 GLU A  41      19.933  17.209  -0.017  1.00 44.53           O  
ATOM    549  N   ALA A  42      23.504  17.882   4.321  1.00 40.92           N  
ATOM    550  H   ALA A  42      22.543  17.830   4.625  1.00 40.92           H  
ATOM    551  CA  ALA A  42      24.392  18.844   4.976  1.00 40.92           C  
ATOM    552  HA  ALA A  42      24.821  19.494   4.214  1.00 40.92           H  
ATOM    553  C   ALA A  42      25.549  18.139   5.716  1.00 40.92           C  
ATOM    554  CB  ALA A  42      23.576  19.741   5.910  1.00 40.92           C  
ATOM    555  HB1 ALA A  42      24.211  20.544   6.283  1.00 40.92           H  
ATOM    556  HB2 ALA A  42      22.735  20.176   5.370  1.00 40.92           H  
ATOM    557  HB3 ALA A  42      23.212  19.160   6.758  1.00 40.92           H  
ATOM    558  O   ALA A  42      26.682  18.613   5.697  1.00 40.92           O  
ATOM    559  N   LEU A  43      25.299  16.967   6.309  1.00 39.50           N  
ATOM    560  H   LEU A  43      24.335  16.670   6.364  1.00 39.50           H  
ATOM    561  CA  LEU A  43      26.315  16.087   6.897  1.00 39.50           C  
ATOM    562  HA  LEU A  43      26.974  16.682   7.530  1.00 39.50           H  
ATOM    563  C   LEU A  43      27.194  15.434   5.829  1.00 39.50           C  
ATOM    564  CB  LEU A  43      25.634  15.003   7.755  1.00 39.50           C  
ATOM    565  HB2 LEU A  43      26.255  14.107   7.772  1.00 39.50           H  
ATOM    566  HB3 LEU A  43      24.693  14.723   7.283  1.00 39.50           H  
ATOM    567  O   LEU A  43      28.380  15.254   6.061  1.00 39.50           O  
ATOM    568  CG  LEU A  43      25.367  15.435   9.205  1.00 39.50           C  
ATOM    569  HG  LEU A  43      25.053  16.479   9.231  1.00 39.50           H  
ATOM    570  CD1 LEU A  43      24.266  14.578   9.832  1.00 39.50           C  
ATOM    571 HD11 LEU A  43      24.103  14.886  10.864  1.00 39.50           H  
ATOM    572 HD12 LEU A  43      24.547  13.525   9.803  1.00 39.50           H  
ATOM    573 HD13 LEU A  43      23.337  14.717   9.280  1.00 39.50           H  
ATOM    574  CD2 LEU A  43      26.631  15.265  10.053  1.00 39.50           C  
ATOM    575 HD21 LEU A  43      26.940  14.220  10.066  1.00 39.50           H  
ATOM    576 HD22 LEU A  43      26.429  15.593  11.072  1.00 39.50           H  
ATOM    577 HD23 LEU A  43      27.438  15.873   9.643  1.00 39.50           H  
ATOM    578  N   GLN A  44      26.650  15.109   4.657  1.00 42.13           N  
ATOM    579  H   GLN A  44      25.647  15.187   4.575  1.00 42.13           H  
ATOM    580  CA  GLN A  44      27.378  14.519   3.531  1.00 42.13           C  
ATOM    581  HA  GLN A  44      28.000  13.707   3.908  1.00 42.13           H  
ATOM    582  C   GLN A  44      28.295  15.545   2.853  1.00 42.13           C  
ATOM    583  CB  GLN A  44      26.342  13.937   2.560  1.00 42.13           C  
ATOM    584  HB2 GLN A  44      25.624  13.351   3.133  1.00 42.13           H  
ATOM    585  HB3 GLN A  44      25.808  14.749   2.066  1.00 42.13           H  
ATOM    586  O   GLN A  44      29.420  15.225   2.470  1.00 42.13           O  
ATOM    587  CG  GLN A  44      26.943  13.010   1.499  1.00 42.13           C  
ATOM    588  HG2 GLN A  44      27.519  12.227   1.994  1.00 42.13           H  
ATOM    589  HG3 GLN A  44      27.610  13.577   0.850  1.00 42.13           H  
ATOM    590  CD  GLN A  44      25.864  12.352   0.641  1.00 42.13           C  
ATOM    591  NE2 GLN A  44      26.209  11.380  -0.174  1.00 42.13           N  
ATOM    592 HE21 GLN A  44      27.170  11.084  -0.264  1.00 42.13           H  
ATOM    593 HE22 GLN A  44      25.447  11.017  -0.729  1.00 42.13           H  
ATOM    594  OE1 GLN A  44      24.695  12.679   0.676  1.00 42.13           O  
ATOM    595  N   SER A  45      27.848  16.798   2.775  1.00 39.29           N  
ATOM    596  H   SER A  45      26.899  16.977   3.073  1.00 39.29           H  
ATOM    597  CA  SER A  45      28.657  17.932   2.322  1.00 39.29           C  
ATOM    598  HA  SER A  45      29.245  17.605   1.464  1.00 39.29           H  
ATOM    599  C   SER A  45      29.672  18.388   3.380  1.00 39.29           C  
ATOM    600  CB  SER A  45      27.761  19.073   1.829  1.00 39.29           C  
ATOM    601  HB2 SER A  45      28.357  19.979   1.718  1.00 39.29           H  
ATOM    602  HB3 SER A  45      27.360  18.805   0.851  1.00 39.29           H  
ATOM    603  O   SER A  45      30.781  18.776   3.017  1.00 39.29           O  
ATOM    604  OG  SER A  45      26.678  19.323   2.694  1.00 39.29           O  
ATOM    605  HG  SER A  45      26.032  18.619   2.603  1.00 39.29           H  
ATOM    606  N   ALA A  46      29.370  18.238   4.675  1.00 36.49           N  
ATOM    607  H   ALA A  46      28.410  18.051   4.925  1.00 36.49           H  
ATOM    608  CA  ALA A  46      30.336  18.438   5.759  1.00 36.49           C  
ATOM    609  HA  ALA A  46      30.906  19.343   5.551  1.00 36.49           H  
ATOM    610  C   ALA A  46      31.355  17.284   5.882  1.00 36.49           C  
ATOM    611  CB  ALA A  46      29.570  18.660   7.067  1.00 36.49           C  
ATOM    612  HB1 ALA A  46      28.897  19.511   6.963  1.00 36.49           H  
ATOM    613  HB2 ALA A  46      30.275  18.864   7.873  1.00 36.49           H  
ATOM    614  HB3 ALA A  46      28.992  17.770   7.317  1.00 36.49           H  
ATOM    615  O   ALA A  46      32.518  17.526   6.190  1.00 36.49           O  
ATOM    616  N   ALA A  47      30.967  16.041   5.578  1.00 35.81           N  
ATOM    617  H   ALA A  47      29.982  15.880   5.428  1.00 35.81           H  
ATOM    618  CA  ALA A  47      31.845  14.866   5.599  1.00 35.81           C  
ATOM    619  HA  ALA A  47      32.442  14.896   6.510  1.00 35.81           H  
ATOM    620  C   ALA A  47      32.828  14.830   4.417  1.00 35.81           C  
ATOM    621  CB  ALA A  47      30.978  13.600   5.635  1.00 35.81           C  
ATOM    622  HB1 ALA A  47      30.337  13.561   4.754  1.00 35.81           H  
ATOM    623  HB2 ALA A  47      31.620  12.719   5.649  1.00 35.81           H  
ATOM    624  HB3 ALA A  47      30.362  13.599   6.534  1.00 35.81           H  
ATOM    625  O   ALA A  47      33.887  14.212   4.513  1.00 35.81           O  
ATOM    626  N   ALA A  48      32.512  15.524   3.317  1.00 40.10           N  
ATOM    627  H   ALA A  48      31.592  15.938   3.264  1.00 40.10           H  
ATOM    628  CA  ALA A  48      33.436  15.761   2.208  1.00 40.10           C  
ATOM    629  HA  ALA A  48      33.934  14.823   1.962  1.00 40.10           H  
ATOM    630  C   ALA A  48      34.536  16.785   2.556  1.00 40.10           C  
ATOM    631  CB  ALA A  48      32.613  16.205   0.994  1.00 40.10           C  
ATOM    632  HB1 ALA A  48      32.116  17.151   1.207  1.00 40.10           H  
ATOM    633  HB2 ALA A  48      33.270  16.334   0.133  1.00 40.10           H  
ATOM    634  HB3 ALA A  48      31.861  15.451   0.759  1.00 40.10           H  
ATOM    635  O   ALA A  48      35.563  16.852   1.878  1.00 40.10           O  
ATOM    636  N   LEU A  49      34.347  17.557   3.628  1.00 30.11           N  
ATOM    637  H   LEU A  49      33.504  17.429   4.169  1.00 30.11           H  
ATOM    638  CA  LEU A  49      35.277  18.571   4.105  1.00 30.11           C  
ATOM    639  HA  LEU A  49      36.069  18.711   3.370  1.00 30.11           H  
ATOM    640  C   LEU A  49      35.966  18.100   5.384  1.00 30.11           C  
ATOM    641  CB  LEU A  49      34.538  19.912   4.254  1.00 30.11           C  
ATOM    642  HB2 LEU A  49      35.112  20.579   4.898  1.00 30.11           H  
ATOM    643  HB3 LEU A  49      33.582  19.728   4.743  1.00 30.11           H  
ATOM    644  O   LEU A  49      35.720  18.607   6.469  1.00 30.11           O  
ATOM    645  CG  LEU A  49      34.309  20.618   2.906  1.00 30.11           C  
ATOM    646  HG  LEU A  49      34.006  19.893   2.151  1.00 30.11           H  
ATOM    647  CD1 LEU A  49      33.195  21.653   3.044  1.00 30.11           C  
ATOM    648 HD11 LEU A  49      33.458  22.388   3.805  1.00 30.11           H  
ATOM    649 HD12 LEU A  49      33.033  22.153   2.089  1.00 30.11           H  
ATOM    650 HD13 LEU A  49      32.272  21.151   3.332  1.00 30.11           H  
ATOM    651  CD2 LEU A  49      35.575  21.342   2.428  1.00 30.11           C  
ATOM    652 HD21 LEU A  49      35.887  22.077   3.169  1.00 30.11           H  
ATOM    653 HD22 LEU A  49      36.379  20.623   2.274  1.00 30.11           H  
ATOM    654 HD23 LEU A  49      35.372  21.844   1.482  1.00 30.11           H  
ATOM    655  N   THR A  50      36.955  17.226   5.192  1.00 35.83           N  
ATOM    656  H   THR A  50      36.983  16.809   4.272  1.00 35.83           H  
ATOM    657  CA  THR A  50      38.194  17.174   5.988  1.00 35.83           C  
ATOM    658  HA  THR A  50      38.788  16.379   5.536  1.00 35.83           H  
ATOM    659  C   THR A  50      38.086  16.786   7.474  1.00 35.83           C  
ATOM    660  CB  THR A  50      39.019  18.464   5.799  1.00 35.83           C  
ATOM    661  HB  THR A  50      39.900  18.417   6.439  1.00 35.83           H  
ATOM    662  O   THR A  50      37.173  17.142   8.209  1.00 35.83           O  
ATOM    663  CG2 THR A  50      39.485  18.630   4.349  1.00 35.83           C  
ATOM    664 HG21 THR A  50      38.630  18.753   3.684  1.00 35.83           H  
ATOM    665 HG22 THR A  50      40.068  17.762   4.041  1.00 35.83           H  
ATOM    666 HG23 THR A  50      40.112  19.519   4.279  1.00 35.83           H  
ATOM    667  OG1 THR A  50      38.285  19.623   6.116  1.00 35.83           O  
ATOM    668  HG1 THR A  50      37.454  19.367   6.522  1.00 35.83           H  
ATOM    669  N   SER A  51      39.107  16.069   7.944  1.00 38.62           N  
ATOM    670  H   SER A  51      39.876  15.895   7.312  1.00 38.62           H  
ATOM    671  CA  SER A  51      39.313  15.523   9.299  1.00 38.62           C  
ATOM    672  HA  SER A  51      38.545  14.774   9.491  1.00 38.62           H  
ATOM    673  C   SER A  51      39.250  16.523  10.473  1.00 38.62           C  
ATOM    674  CB  SER A  51      40.682  14.828   9.286  1.00 38.62           C  
ATOM    675  HB2 SER A  51      40.969  14.530  10.294  1.00 38.62           H  
ATOM    676  HB3 SER A  51      40.612  13.932   8.671  1.00 38.62           H  
ATOM    677  O   SER A  51      39.507  16.144  11.612  1.00 38.62           O  
ATOM    678  OG  SER A  51      41.667  15.686   8.726  1.00 38.62           O  
ATOM    679  HG  SER A  51      41.844  16.394   9.349  1.00 38.62           H  
ATOM    680  N   GLU A  52      38.924  17.788  10.218  1.00 37.85           N  
ATOM    681  H   GLU A  52      38.668  18.017   9.268  1.00 37.85           H  
ATOM    682  CA  GLU A  52      38.700  18.833  11.221  1.00 37.85           C  
ATOM    683  HA  GLU A  52      39.224  18.571  12.140  1.00 37.85           H  
ATOM    684  C   GLU A  52      37.221  18.985  11.624  1.00 37.85           C  
ATOM    685  CB  GLU A  52      39.285  20.160  10.704  1.00 37.85           C  
ATOM    686  HB2 GLU A  52      38.702  20.994  11.095  1.00 37.85           H  
ATOM    687  HB3 GLU A  52      39.230  20.186   9.615  1.00 37.85           H  
ATOM    688  O   GLU A  52      36.942  19.419  12.740  1.00 37.85           O  
ATOM    689  CG  GLU A  52      40.734  20.326  11.182  1.00 37.85           C  
ATOM    690  HG2 GLU A  52      40.733  20.359  12.271  1.00 37.85           H  
ATOM    691  HG3 GLU A  52      41.307  19.450  10.878  1.00 37.85           H  
ATOM    692  CD  GLU A  52      41.427  21.582  10.631  1.00 37.85           C  
ATOM    693  OE1 GLU A  52      42.255  22.154  11.377  1.00 37.85           O  
ATOM    694  OE2 GLU A  52      41.171  21.932   9.458  1.00 37.85           O  
ATOM    695  N   ALA A  53      36.258  18.566  10.791  1.00 34.57           N  
ATOM    696  H   ALA A  53      36.516  18.207   9.883  1.00 34.57           H  
ATOM    697  CA  ALA A  53      34.826  18.693  11.101  1.00 34.57           C  
ATOM    698  HA  ALA A  53      34.650  19.684  11.518  1.00 34.57           H  
ATOM    699  C   ALA A  53      34.331  17.671  12.146  1.00 34.57           C  
ATOM    700  CB  ALA A  53      34.043  18.593   9.788  1.00 34.57           C  
ATOM    701  HB1 ALA A  53      34.377  19.364   9.094  1.00 34.57           H  
ATOM    702  HB2 ALA A  53      34.200  17.618   9.326  1.00 34.57           H  
ATOM    703  HB3 ALA A  53      32.978  18.729   9.980  1.00 34.57           H  
ATOM    704  O   ALA A  53      33.354  17.911  12.859  1.00 34.57           O  
ATOM    705  N   THR A  54      35.051  16.558  12.304  1.00 37.32           N  
ATOM    706  H   THR A  54      35.841  16.413  11.692  1.00 37.32           H  
ATOM    707  CA  THR A  54      34.783  15.512  13.305  1.00 37.32           C  
ATOM    708  HA  THR A  54      33.725  15.255  13.263  1.00 37.32           H  
ATOM    709  C   THR A  54      35.046  15.949  14.748  1.00 37.32           C  
ATOM    710  CB  THR A  54      35.599  14.247  12.988  1.00 37.32           C  
ATOM    711  HB  THR A  54      35.682  13.619  13.875  1.00 37.32           H  
ATOM    712  O   THR A  54      34.602  15.271  15.666  1.00 37.32           O  
ATOM    713  CG2 THR A  54      34.928  13.435  11.881  1.00 37.32           C  
ATOM    714 HG21 THR A  54      34.845  14.033  10.974  1.00 37.32           H  
ATOM    715 HG22 THR A  54      35.524  12.547  11.671  1.00 37.32           H  
ATOM    716 HG23 THR A  54      33.934  13.125  12.203  1.00 37.32           H  
ATOM    717  OG1 THR A  54      36.890  14.569  12.507  1.00 37.32           O  
ATOM    718  HG1 THR A  54      37.439  14.878  13.232  1.00 37.32           H  
ATOM    719  N   ALA A  55      35.737  17.073  14.968  1.00 34.11           N  
ATOM    720  H   ALA A  55      36.087  17.590  14.174  1.00 34.11           H  
ATOM    721  CA  ALA A  55      35.952  17.644  16.300  1.00 34.11           C  
ATOM    722  HA  ALA A  55      35.865  16.857  17.049  1.00 34.11           H  
ATOM    723  C   ALA A  55      34.914  18.723  16.676  1.00 34.11           C  
ATOM    724  CB  ALA A  55      37.387  18.181  16.351  1.00 34.11           C  
ATOM    725  HB1 ALA A  55      38.093  17.379  16.136  1.00 34.11           H  
ATOM    726  HB2 ALA A  55      37.593  18.577  17.346  1.00 34.11           H  
ATOM    727  HB3 ALA A  55      37.514  18.979  15.619  1.00 34.11           H  
ATOM    728  O   ALA A  55      34.813  19.092  17.844  1.00 34.11           O  
ATOM    729  N   ALA A  56      34.151  19.232  15.699  1.00 32.39           N  
ATOM    730  H   ALA A  56      34.270  18.871  14.764  1.00 32.39           H  
ATOM    731  CA  ALA A  56      33.174  20.310  15.886  1.00 32.39           C  
ATOM    732  HA  ALA A  56      33.445  20.886  16.770  1.00 32.39           H  
ATOM    733  C   ALA A  56      31.741  19.801  16.108  1.00 32.39           C  
ATOM    734  CB  ALA A  56      33.260  21.242  14.674  1.00 32.39           C  
ATOM    735  HB1 ALA A  56      32.980  20.704  13.768  1.00 32.39           H  
ATOM    736  HB2 ALA A  56      34.277  21.620  14.568  1.00 32.39           H  
ATOM    737  HB3 ALA A  56      32.581  22.083  14.812  1.00 32.39           H  
ATOM    738  O   ALA A  56      30.930  20.491  16.725  1.00 32.39           O  
ATOM    739  N   LEU A  57      31.429  18.584  15.656  1.00 29.65           N  
ATOM    740  H   LEU A  57      32.126  18.069  15.138  1.00 29.65           H  
ATOM    741  CA  LEU A  57      30.255  17.862  16.123  1.00 29.65           C  
ATOM    742  HA  LEU A  57      29.520  18.564  16.517  1.00 29.65           H  
ATOM    743  C   LEU A  57      30.684  16.962  17.272  1.00 29.65           C  
ATOM    744  CB  LEU A  57      29.590  17.057  14.993  1.00 29.65           C  
ATOM    745  HB2 LEU A  57      29.144  16.174  15.451  1.00 29.65           H  
ATOM    746  HB3 LEU A  57      30.334  16.706  14.278  1.00 29.65           H  
ATOM    747  O   LEU A  57      31.523  16.086  17.088  1.00 29.65           O  
ATOM    748  CG  LEU A  57      28.464  17.827  14.279  1.00 29.65           C  
ATOM    749  HG  LEU A  57      27.948  18.470  14.992  1.00 29.65           H  
ATOM    750  CD1 LEU A  57      28.988  18.682  13.127  1.00 29.65           C  
ATOM    751 HD11 LEU A  57      28.161  19.205  12.647  1.00 29.65           H  
ATOM    752 HD12 LEU A  57      29.694  19.418  13.512  1.00 29.65           H  
ATOM    753 HD13 LEU A  57      29.494  18.055  12.393  1.00 29.65           H  
ATOM    754  CD2 LEU A  57      27.437  16.838  13.730  1.00 29.65           C  
ATOM    755 HD21 LEU A  57      26.634  17.382  13.233  1.00 29.65           H  
ATOM    756 HD22 LEU A  57      27.008  16.253  14.543  1.00 29.65           H  
ATOM    757 HD23 LEU A  57      27.914  16.168  13.015  1.00 29.65           H  
ATOM    758  N   ALA A  58      30.073  17.160  18.437  1.00 31.57           N  
ATOM    759  H   ALA A  58      29.439  17.944  18.501  1.00 31.57           H  
ATOM    760  CA  ALA A  58      30.139  16.273  19.591  1.00 31.57           C  
ATOM    761  HA  ALA A  58      31.186  16.089  19.832  1.00 31.57           H  
ATOM    762  C   ALA A  58      29.489  14.908  19.274  1.00 31.57           C  
ATOM    763  CB  ALA A  58      29.481  17.003  20.772  1.00 31.57           C  
ATOM    764  HB1 ALA A  58      29.545  16.381  21.664  1.00 31.57           H  
ATOM    765  HB2 ALA A  58      29.998  17.944  20.961  1.00 31.57           H  
ATOM    766  HB3 ALA A  58      28.431  17.201  20.555  1.00 31.57           H  
ATOM    767  O   ALA A  58      28.494  14.523  19.885  1.00 31.57           O  
ATOM    768  N   VAL A  59      30.029  14.194  18.279  1.00 31.47           N  
ATOM    769  H   VAL A  59      30.823  14.602  17.806  1.00 31.47           H  
ATOM    770  CA  VAL A  59      29.755  12.786  18.009  1.00 31.47           C  
ATOM    771  HA  VAL A  59      28.691  12.650  17.817  1.00 31.47           H  
ATOM    772  C   VAL A  59      30.139  12.066  19.285  1.00 31.47           C  
ATOM    773  CB  VAL A  59      30.556  12.264  16.799  1.00 31.47           C  
ATOM    774  HB  VAL A  59      31.621  12.421  16.967  1.00 31.47           H  
ATOM    775  O   VAL A  59      31.314  11.995  19.648  1.00 31.47           O  
ATOM    776  CG1 VAL A  59      30.309  10.765  16.573  1.00 31.47           C  
ATOM    777 HG11 VAL A  59      30.858  10.431  15.693  1.00 31.47           H  
ATOM    778 HG12 VAL A  59      30.666  10.196  17.431  1.00 31.47           H  
ATOM    779 HG13 VAL A  59      29.245  10.576  16.430  1.00 31.47           H  
ATOM    780  CG2 VAL A  59      30.153  13.005  15.517  1.00 31.47           C  
ATOM    781 HG21 VAL A  59      30.407  14.061  15.604  1.00 31.47           H  
ATOM    782 HG22 VAL A  59      30.701  12.597  14.668  1.00 31.47           H  
ATOM    783 HG23 VAL A  59      29.082  12.902  15.341  1.00 31.47           H  
ATOM    784  N   SER A  60      29.115  11.661  20.028  1.00 35.64           N  
ATOM    785  H   SER A  60      28.174  11.817  19.694  1.00 35.64           H  
ATOM    786  CA  SER A  60      29.284  11.178  21.382  1.00 35.64           C  
ATOM    787  HA  SER A  60      29.780  11.973  21.939  1.00 35.64           H  
ATOM    788  C   SER A  60      30.212   9.963  21.379  1.00 35.64           C  
ATOM    789  CB  SER A  60      27.921  10.954  22.049  1.00 35.64           C  
ATOM    790  HB2 SER A  60      28.037  11.114  23.121  1.00 35.64           H  
ATOM    791  HB3 SER A  60      27.205  11.689  21.682  1.00 35.64           H  
ATOM    792  O   SER A  60      30.204   9.141  20.454  1.00 35.64           O  
ATOM    793  OG  SER A  60      27.415   9.660  21.858  1.00 35.64           O  
ATOM    794  HG  SER A  60      27.423   9.258  22.730  1.00 35.64           H  
ATOM    795  N   ASN A  61      31.059   9.878  22.406  1.00 32.72           N  
ATOM    796  H   ASN A  61      31.009  10.593  23.118  1.00 32.72           H  
ATOM    797  CA  ASN A  61      32.044   8.809  22.567  1.00 32.72           C  
ATOM    798  HA  ASN A  61      32.769   8.871  21.755  1.00 32.72           H  
ATOM    799  C   ASN A  61      31.404   7.408  22.472  1.00 32.72           C  
ATOM    800  CB  ASN A  61      32.765   9.007  23.916  1.00 32.72           C  
ATOM    801  HB2 ASN A  61      32.044   9.300  24.680  1.00 32.72           H  
ATOM    802  HB3 ASN A  61      33.197   8.055  24.225  1.00 32.72           H  
ATOM    803  O   ASN A  61      32.096   6.447  22.143  1.00 32.72           O  
ATOM    804  CG  ASN A  61      33.913  10.003  23.868  1.00 32.72           C  
ATOM    805  ND2 ASN A  61      34.228  10.631  24.977  1.00 32.72           N  
ATOM    806 HD21 ASN A  61      33.683  10.490  25.815  1.00 32.72           H  
ATOM    807 HD22 ASN A  61      34.987  11.293  24.902  1.00 32.72           H  
ATOM    808  OD1 ASN A  61      34.577  10.205  22.868  1.00 32.72           O  
ATOM    809  N   GLU A  62      30.089   7.280  22.679  1.00 37.35           N  
ATOM    810  H   GLU A  62      29.557   8.090  22.962  1.00 37.35           H  
ATOM    811  CA  GLU A  62      29.353   6.028  22.504  1.00 37.35           C  
ATOM    812  HA  GLU A  62      29.880   5.243  23.047  1.00 37.35           H  
ATOM    813  C   GLU A  62      29.269   5.554  21.037  1.00 37.35           C  
ATOM    814  CB  GLU A  62      27.950   6.145  23.123  1.00 37.35           C  
ATOM    815  HB2 GLU A  62      27.360   6.888  22.587  1.00 37.35           H  
ATOM    816  HB3 GLU A  62      27.458   5.185  22.965  1.00 37.35           H  
ATOM    817  O   GLU A  62      29.381   4.354  20.782  1.00 37.35           O  
ATOM    818  CG  GLU A  62      27.931   6.410  24.646  1.00 37.35           C  
ATOM    819  HG2 GLU A  62      26.997   6.007  25.037  1.00 37.35           H  
ATOM    820  HG3 GLU A  62      28.741   5.847  25.111  1.00 37.35           H  
ATOM    821  CD  GLU A  62      28.011   7.887  25.062  1.00 37.35           C  
ATOM    822  OE1 GLU A  62      28.353   8.153  26.232  1.00 37.35           O  
ATOM    823  OE2 GLU A  62      27.788   8.757  24.191  1.00 37.35           O  
ATOM    824  N   ALA A  63      29.168   6.454  20.050  1.00 36.40           N  
ATOM    825  H   ALA A  63      29.146   7.434  20.290  1.00 36.40           H  
ATOM    826  CA  ALA A  63      29.146   6.077  18.628  1.00 36.40           C  
ATOM    827  HA  ALA A  63      28.447   5.251  18.499  1.00 36.40           H  
ATOM    828  C   ALA A  63      30.522   5.595  18.131  1.00 36.40           C  
ATOM    829  CB  ALA A  63      28.630   7.268  17.812  1.00 36.40           C  
ATOM    830  HB1 ALA A  63      28.573   6.994  16.758  1.00 36.40           H  
ATOM    831  HB2 ALA A  63      29.303   8.117  17.927  1.00 36.40           H  
ATOM    832  HB3 ALA A  63      27.637   7.551  18.160  1.00 36.40           H  
ATOM    833  O   ALA A  63      30.611   4.697  17.292  1.00 36.40           O  
ATOM    834  N   ALA A  64      31.605   6.128  18.706  1.00 30.19           N  
ATOM    835  H   ALA A  64      31.463   6.857  19.391  1.00 30.19           H  
ATOM    836  CA  ALA A  64      32.970   5.674  18.443  1.00 30.19           C  
ATOM    837  HA  ALA A  64      33.114   5.601  17.365  1.00 30.19           H  
ATOM    838  C   ALA A  64      33.251   4.279  19.042  1.00 30.19           C  
ATOM    839  CB  ALA A  64      33.931   6.737  18.986  1.00 30.19           C  
ATOM    840  HB1 ALA A  64      34.959   6.452  18.759  1.00 30.19           H  
ATOM    841  HB2 ALA A  64      33.819   6.830  20.066  1.00 30.19           H  
ATOM    842  HB3 ALA A  64      33.721   7.700  18.521  1.00 30.19           H  
ATOM    843  O   ALA A  64      34.014   3.490  18.476  1.00 30.19           O  
ATOM    844  N   ILE A  65      32.598   3.931  20.156  1.00 35.67           N  
ATOM    845  H   ILE A  65      32.021   4.628  20.605  1.00 35.67           H  
ATOM    846  CA  ILE A  65      32.688   2.599  20.778  1.00 35.67           C  
ATOM    847  HA  ILE A  65      33.733   2.290  20.797  1.00 35.67           H  
ATOM    848  C   ILE A  65      31.934   1.552  19.938  1.00 35.67           C  
ATOM    849  CB  ILE A  65      32.214   2.676  22.247  1.00 35.67           C  
ATOM    850  HB  ILE A  65      31.232   3.149  22.274  1.00 35.67           H  
ATOM    851  O   ILE A  65      32.420   0.438  19.741  1.00 35.67           O  
ATOM    852  CG1 ILE A  65      33.209   3.523  23.079  1.00 35.67           C  
ATOM    853 HG12 ILE A  65      33.504   4.413  22.523  1.00 35.67           H  
ATOM    854 HG13 ILE A  65      34.117   2.946  23.254  1.00 35.67           H  
ATOM    855  CG2 ILE A  65      32.094   1.273  22.870  1.00 35.67           C  
ATOM    856 HG21 ILE A  65      31.328   0.693  22.355  1.00 35.67           H  
ATOM    857 HG22 ILE A  65      31.796   1.344  23.916  1.00 35.67           H  
ATOM    858 HG23 ILE A  65      33.047   0.747  22.800  1.00 35.67           H  
ATOM    859  CD1 ILE A  65      32.649   3.991  24.429  1.00 35.67           C  
ATOM    860 HD11 ILE A  65      33.370   4.657  24.904  1.00 35.67           H  
ATOM    861 HD12 ILE A  65      32.472   3.142  25.089  1.00 35.67           H  
ATOM    862 HD13 ILE A  65      31.717   4.535  24.279  1.00 35.67           H  
ATOM    863  N   VAL A  66      30.791   1.914  19.350  1.00 37.83           N  
ATOM    864  H   VAL A  66      30.397   2.815  19.582  1.00 37.83           H  
ATOM    865  CA  VAL A  66      30.036   1.020  18.451  1.00 37.83           C  
ATOM    866  HA  VAL A  66      29.999   0.027  18.899  1.00 37.83           H  
ATOM    867  C   VAL A  66      30.734   0.852  17.092  1.00 37.83           C  
ATOM    868  CB  VAL A  66      28.581   1.502  18.313  1.00 37.83           C  
ATOM    869  HB  VAL A  66      28.574   2.533  17.958  1.00 37.83           H  
ATOM    870  O   VAL A  66      30.745  -0.246  16.539  1.00 37.83           O  
ATOM    871  CG1 VAL A  66      27.770   0.640  17.339  1.00 37.83           C  
ATOM    872 HG11 VAL A  66      26.730   0.966  17.330  1.00 37.83           H  
ATOM    873 HG12 VAL A  66      27.816  -0.408  17.637  1.00 37.83           H  
ATOM    874 HG13 VAL A  66      28.164   0.740  16.327  1.00 37.83           H  
ATOM    875  CG2 VAL A  66      27.866   1.437  19.672  1.00 37.83           C  
ATOM    876 HG21 VAL A  66      27.836   0.408  20.032  1.00 37.83           H  
ATOM    877 HG22 VAL A  66      28.376   2.055  20.411  1.00 37.83           H  
ATOM    878 HG23 VAL A  66      26.847   1.810  19.570  1.00 37.83           H  
ATOM    879  N   LEU A  67      31.403   1.890  16.575  1.00 31.43           N  
ATOM    880  H   LEU A  67      31.308   2.796  17.011  1.00 31.43           H  
ATOM    881  CA  LEU A  67      32.183   1.777  15.334  1.00 31.43           C  
ATOM    882  HA  LEU A  67      31.598   1.189  14.626  1.00 31.43           H  
ATOM    883  C   LEU A  67      33.510   1.015  15.492  1.00 31.43           C  
ATOM    884  CB  LEU A  67      32.449   3.168  14.724  1.00 31.43           C  
ATOM    885  HB2 LEU A  67      32.337   3.955  15.470  1.00 31.43           H  
ATOM    886  HB3 LEU A  67      33.491   3.196  14.406  1.00 31.43           H  
ATOM    887  O   LEU A  67      34.002   0.450  14.518  1.00 31.43           O  
ATOM    888  CG  LEU A  67      31.577   3.464  13.490  1.00 31.43           C  
ATOM    889  HG  LEU A  67      31.357   2.538  12.958  1.00 31.43           H  
ATOM    890  CD1 LEU A  67      30.263   4.139  13.879  1.00 31.43           C  
ATOM    891 HD11 LEU A  67      29.715   3.497  14.568  1.00 31.43           H  
ATOM    892 HD12 LEU A  67      29.655   4.309  12.991  1.00 31.43           H  
ATOM    893 HD13 LEU A  67      30.462   5.092  14.370  1.00 31.43           H  
ATOM    894  CD2 LEU A  67      32.331   4.375  12.522  1.00 31.43           C  
ATOM    895 HD21 LEU A  67      33.241   3.881  12.182  1.00 31.43           H  
ATOM    896 HD22 LEU A  67      31.704   4.587  11.655  1.00 31.43           H  
ATOM    897 HD23 LEU A  67      32.587   5.312  13.016  1.00 31.43           H  
ATOM    898  N   SER A  68      34.104   0.993  16.688  1.00 35.94           N  
ATOM    899  H   SER A  68      33.673   1.505  17.444  1.00 35.94           H  
ATOM    900  CA  SER A  68      35.376   0.292  16.943  1.00 35.94           C  
ATOM    901  HA  SER A  68      35.981   0.328  16.037  1.00 35.94           H  
ATOM    902  C   SER A  68      35.202  -1.190  17.284  1.00 35.94           C  
ATOM    903  CB  SER A  68      36.176   0.995  18.042  1.00 35.94           C  
ATOM    904  HB2 SER A  68      37.070   0.413  18.265  1.00 35.94           H  
ATOM    905  HB3 SER A  68      36.481   1.980  17.689  1.00 35.94           H  
ATOM    906  O   SER A  68      36.132  -1.975  17.107  1.00 35.94           O  
ATOM    907  OG  SER A  68      35.412   1.146  19.217  1.00 35.94           O  
ATOM    908  HG  SER A  68      34.884   1.940  19.103  1.00 35.94           H  
ATOM    909  N   THR A  69      34.012  -1.593  17.733  1.00 37.30           N  
ATOM    910  H   THR A  69      33.294  -0.897  17.872  1.00 37.30           H  
ATOM    911  CA  THR A  69      33.698  -2.986  18.096  1.00 37.30           C  
ATOM    912  HA  THR A  69      34.585  -3.434  18.544  1.00 37.30           H  
ATOM    913  C   THR A  69      33.356  -3.866  16.898  1.00 37.30           C  
ATOM    914  CB  THR A  69      32.575  -3.047  19.141  1.00 37.30           C  
ATOM    915  HB  THR A  69      32.170  -4.058  19.186  1.00 37.30           H  
ATOM    916  O   THR A  69      33.392  -5.090  17.012  1.00 37.30           O  
ATOM    917  CG2 THR A  69      33.097  -2.672  20.526  1.00 37.30           C  
ATOM    918 HG21 THR A  69      33.607  -1.709  20.501  1.00 37.30           H  
ATOM    919 HG22 THR A  69      32.266  -2.625  21.230  1.00 37.30           H  
ATOM    920 HG23 THR A  69      33.801  -3.433  20.863  1.00 37.30           H  
ATOM    921  OG1 THR A  69      31.538  -2.148  18.843  1.00 37.30           O  
ATOM    922  HG1 THR A  69      31.797  -1.291  19.189  1.00 37.30           H  
ATOM    923  N   VAL A  70      33.095  -3.272  15.732  1.00 37.20           N  
ATOM    924  H   VAL A  70      33.048  -2.263  15.714  1.00 37.20           H  
ATOM    925  CA  VAL A  70      32.765  -4.010  14.512  1.00 37.20           C  
ATOM    926  HA  VAL A  70      32.952  -5.071  14.677  1.00 37.20           H  
ATOM    927  C   VAL A  70      33.668  -3.535  13.367  1.00 37.20           C  
ATOM    928  CB  VAL A  70      31.265  -3.911  14.189  1.00 37.20           C  
ATOM    929  HB  VAL A  70      31.046  -2.911  13.816  1.00 37.20           H  
ATOM    930  O   VAL A  70      33.267  -2.687  12.568  1.00 37.20           O  
ATOM    931  CG1 VAL A  70      30.908  -4.957  13.125  1.00 37.20           C  
ATOM    932 HG11 VAL A  70      31.181  -5.954  13.469  1.00 37.20           H  
ATOM    933 HG12 VAL A  70      29.833  -4.947  12.942  1.00 37.20           H  
ATOM    934 HG13 VAL A  70      31.428  -4.745  12.191  1.00 37.20           H  
ATOM    935  CG2 VAL A  70      30.372  -4.179  15.409  1.00 37.20           C  
ATOM    936 HG21 VAL A  70      29.324  -4.188  15.110  1.00 37.20           H  
ATOM    937 HG22 VAL A  70      30.628  -5.138  15.862  1.00 37.20           H  
ATOM    938 HG23 VAL A  70      30.496  -3.387  16.148  1.00 37.20           H  
ATOM    939  N   PRO A  71      34.900  -4.073  13.250  1.00 34.88           N  
ATOM    940  CA  PRO A  71      35.831  -3.694  12.182  1.00 34.88           C  
ATOM    941  HA  PRO A  71      36.060  -2.632  12.268  1.00 34.88           H  
ATOM    942  C   PRO A  71      35.253  -3.936  10.777  1.00 34.88           C  
ATOM    943  CB  PRO A  71      37.109  -4.502  12.445  1.00 34.88           C  
ATOM    944  HB2 PRO A  71      37.567  -4.863  11.524  1.00 34.88           H  
ATOM    945  HB3 PRO A  71      37.816  -3.879  12.993  1.00 34.88           H  
ATOM    946  O   PRO A  71      35.610  -3.230   9.831  1.00 34.88           O  
ATOM    947  CG  PRO A  71      36.663  -5.658  13.340  1.00 34.88           C  
ATOM    948  HG2 PRO A  71      36.305  -6.480  12.720  1.00 34.88           H  
ATOM    949  HG3 PRO A  71      37.463  -5.996  13.998  1.00 34.88           H  
ATOM    950  CD  PRO A  71      35.496  -5.072  14.125  1.00 34.88           C  
ATOM    951  HD2 PRO A  71      35.862  -4.587  15.029  1.00 34.88           H  
ATOM    952  HD3 PRO A  71      34.802  -5.872  14.382  1.00 34.88           H  
ATOM    953  N   GLU A  72      34.297  -4.860  10.657  1.00 36.50           N  
ATOM    954  H   GLU A  72      34.059  -5.410  11.470  1.00 36.50           H  
ATOM    955  CA  GLU A  72      33.570  -5.142   9.419  1.00 36.50           C  
ATOM    956  HA  GLU A  72      34.289  -5.283   8.612  1.00 36.50           H  
ATOM    957  C   GLU A  72      32.652  -3.987   8.987  1.00 36.50           C  
ATOM    958  CB  GLU A  72      32.775  -6.449   9.575  1.00 36.50           C  
ATOM    959  HB2 GLU A  72      32.194  -6.604   8.666  1.00 36.50           H  
ATOM    960  HB3 GLU A  72      32.089  -6.359  10.418  1.00 36.50           H  
ATOM    961  O   GLU A  72      32.504  -3.751   7.789  1.00 36.50           O  
ATOM    962  CG  GLU A  72      33.701  -7.661   9.782  1.00 36.50           C  
ATOM    963  HG2 GLU A  72      34.456  -7.653   8.996  1.00 36.50           H  
ATOM    964  HG3 GLU A  72      34.213  -7.557  10.739  1.00 36.50           H  
ATOM    965  CD  GLU A  72      32.964  -9.010   9.756  1.00 36.50           C  
ATOM    966  OE1 GLU A  72      33.662 -10.034   9.587  1.00 36.50           O  
ATOM    967  OE2 GLU A  72      31.721  -9.014   9.900  1.00 36.50           O  
ATOM    968  N   LEU A  73      32.110  -3.190   9.919  1.00 31.77           N  
ATOM    969  H   LEU A  73      32.342  -3.337  10.891  1.00 31.77           H  
ATOM    970  CA  LEU A  73      31.237  -2.066   9.569  1.00 31.77           C  
ATOM    971  HA  LEU A  73      30.550  -2.420   8.801  1.00 31.77           H  
ATOM    972  C   LEU A  73      32.015  -0.908   8.933  1.00 31.77           C  
ATOM    973  CB  LEU A  73      30.387  -1.617  10.772  1.00 31.77           C  
ATOM    974  HB2 LEU A  73      31.027  -1.536  11.651  1.00 31.77           H  
ATOM    975  HB3 LEU A  73      29.984  -0.625  10.566  1.00 31.77           H  
ATOM    976  O   LEU A  73      31.507  -0.287   8.000  1.00 31.77           O  
ATOM    977  CG  LEU A  73      29.203  -2.557  11.076  1.00 31.77           C  
ATOM    978  HG  LEU A  73      29.573  -3.576  11.190  1.00 31.77           H  
ATOM    979  CD1 LEU A  73      28.499  -2.130  12.366  1.00 31.77           C  
ATOM    980 HD11 LEU A  73      29.213  -2.015  13.181  1.00 31.77           H  
ATOM    981 HD12 LEU A  73      27.762  -2.880  12.652  1.00 31.77           H  
ATOM    982 HD13 LEU A  73      27.999  -1.173  12.219  1.00 31.77           H  
ATOM    983  CD2 LEU A  73      28.132  -2.561   9.979  1.00 31.77           C  
ATOM    984 HD21 LEU A  73      28.526  -3.000   9.062  1.00 31.77           H  
ATOM    985 HD22 LEU A  73      27.799  -1.543   9.777  1.00 31.77           H  
ATOM    986 HD23 LEU A  73      27.280  -3.159  10.301  1.00 31.77           H  
ATOM    987  N   SER A  74      33.272  -0.683   9.337  1.00 33.53           N  
ATOM    988  H   SER A  74      33.630  -1.246  10.095  1.00 33.53           H  
ATOM    989  CA  SER A  74      34.116   0.373   8.757  1.00 33.53           C  
ATOM    990  HA  SER A  74      33.577   1.317   8.844  1.00 33.53           H  
ATOM    991  C   SER A  74      34.386   0.147   7.264  1.00 33.53           C  
ATOM    992  CB  SER A  74      35.429   0.522   9.541  1.00 33.53           C  
ATOM    993  HB2 SER A  74      35.221   0.534  10.610  1.00 33.53           H  
ATOM    994  HB3 SER A  74      35.881   1.476   9.273  1.00 33.53           H  
ATOM    995  O   SER A  74      34.239   1.061   6.457  1.00 33.53           O  
ATOM    996  OG  SER A  74      36.360  -0.507   9.244  1.00 33.53           O  
ATOM    997  HG  SER A  74      36.057  -1.347   9.598  1.00 33.53           H  
ATOM    998  N   GLN A  75      34.684  -1.093   6.864  1.00 33.23           N  
ATOM    999  H   GLN A  75      34.777  -1.813   7.566  1.00 33.23           H  
ATOM   1000  CA  GLN A  75      34.955  -1.433   5.465  1.00 33.23           C  
ATOM   1001  HA  GLN A  75      35.607  -0.672   5.037  1.00 33.23           H  
ATOM   1002  C   GLN A  75      33.679  -1.441   4.620  1.00 33.23           C  
ATOM   1003  CB  GLN A  75      35.676  -2.784   5.389  1.00 33.23           C  
ATOM   1004  HB2 GLN A  75      35.772  -3.064   4.340  1.00 33.23           H  
ATOM   1005  HB3 GLN A  75      35.090  -3.547   5.900  1.00 33.23           H  
ATOM   1006  O   GLN A  75      33.714  -1.079   3.445  1.00 33.23           O  
ATOM   1007  CG  GLN A  75      37.081  -2.705   6.007  1.00 33.23           C  
ATOM   1008  HG2 GLN A  75      37.634  -1.889   5.541  1.00 33.23           H  
ATOM   1009  HG3 GLN A  75      36.998  -2.497   7.074  1.00 33.23           H  
ATOM   1010  CD  GLN A  75      37.886  -3.988   5.833  1.00 33.23           C  
ATOM   1011  NE2 GLN A  75      39.089  -4.039   6.361  1.00 33.23           N  
ATOM   1012 HE21 GLN A  75      39.442  -3.264   6.904  1.00 33.23           H  
ATOM   1013 HE22 GLN A  75      39.576  -4.916   6.249  1.00 33.23           H  
ATOM   1014  OE1 GLN A  75      37.476  -4.960   5.222  1.00 33.23           O  
ATOM   1015  N   THR A  76      32.534  -1.791   5.214  1.00 36.19           N  
ATOM   1016  H   THR A  76      32.566  -2.161   6.153  1.00 36.19           H  
ATOM   1017  CA  THR A  76      31.247  -1.749   4.505  1.00 36.19           C  
ATOM   1018  HA  THR A  76      31.399  -2.154   3.505  1.00 36.19           H  
ATOM   1019  C   THR A  76      30.721  -0.332   4.303  1.00 36.19           C  
ATOM   1020  CB  THR A  76      30.186  -2.620   5.177  1.00 36.19           C  
ATOM   1021  HB  THR A  76      29.253  -2.512   4.624  1.00 36.19           H  
ATOM   1022  O   THR A  76      30.137  -0.067   3.258  1.00 36.19           O  
ATOM   1023  CG2 THR A  76      30.579  -4.096   5.134  1.00 36.19           C  
ATOM   1024 HG21 THR A  76      29.816  -4.691   5.636  1.00 36.19           H  
ATOM   1025 HG22 THR A  76      31.537  -4.264   5.625  1.00 36.19           H  
ATOM   1026 HG23 THR A  76      30.672  -4.415   4.096  1.00 36.19           H  
ATOM   1027  OG1 THR A  76      29.946  -2.246   6.509  1.00 36.19           O  
ATOM   1028  HG1 THR A  76      30.638  -1.659   6.823  1.00 36.19           H  
ATOM   1029  N   LEU A  77      30.992   0.601   5.222  1.00 31.43           N  
ATOM   1030  H   LEU A  77      31.457   0.336   6.079  1.00 31.43           H  
ATOM   1031  CA  LEU A  77      30.590   1.999   5.061  1.00 31.43           C  
ATOM   1032  HA  LEU A  77      29.531   2.015   4.804  1.00 31.43           H  
ATOM   1033  C   LEU A  77      31.349   2.667   3.903  1.00 31.43           C  
ATOM   1034  CB  LEU A  77      30.799   2.757   6.387  1.00 31.43           C  
ATOM   1035  HB2 LEU A  77      30.939   2.064   7.216  1.00 31.43           H  
ATOM   1036  HB3 LEU A  77      31.713   3.347   6.312  1.00 31.43           H  
ATOM   1037  O   LEU A  77      30.739   3.301   3.047  1.00 31.43           O  
ATOM   1038  CG  LEU A  77      29.614   3.683   6.714  1.00 31.43           C  
ATOM   1039  HG  LEU A  77      29.189   4.079   5.792  1.00 31.43           H  
ATOM   1040  CD1 LEU A  77      28.533   2.921   7.487  1.00 31.43           C  
ATOM   1041 HD11 LEU A  77      28.930   2.559   8.435  1.00 31.43           H  
ATOM   1042 HD12 LEU A  77      28.188   2.072   6.896  1.00 31.43           H  
ATOM   1043 HD13 LEU A  77      27.688   3.582   7.679  1.00 31.43           H  
ATOM   1044  CD2 LEU A  77      30.077   4.861   7.566  1.00 31.43           C  
ATOM   1045 HD21 LEU A  77      30.527   4.504   8.492  1.00 31.43           H  
ATOM   1046 HD22 LEU A  77      29.227   5.502   7.800  1.00 31.43           H  
ATOM   1047 HD23 LEU A  77      30.809   5.448   7.011  1.00 31.43           H  
ATOM   1048  N   PHE A  78      32.663   2.433   3.811  1.00 35.02           N  
ATOM   1049  H   PHE A  78      33.119   1.941   4.566  1.00 35.02           H  
ATOM   1050  CA  PHE A  78      33.479   2.919   2.692  1.00 35.02           C  
ATOM   1051  HA  PHE A  78      33.204   3.955   2.496  1.00 35.02           H  
ATOM   1052  C   PHE A  78      33.216   2.158   1.377  1.00 35.02           C  
ATOM   1053  CB  PHE A  78      34.963   2.892   3.095  1.00 35.02           C  
ATOM   1054  HB2 PHE A  78      35.206   1.919   3.523  1.00 35.02           H  
ATOM   1055  HB3 PHE A  78      35.567   3.012   2.196  1.00 35.02           H  
ATOM   1056  O   PHE A  78      33.355   2.731   0.298  1.00 35.02           O  
ATOM   1057  CG  PHE A  78      35.357   4.001   4.058  1.00 35.02           C  
ATOM   1058  CD1 PHE A  78      35.373   5.336   3.613  1.00 35.02           C  
ATOM   1059  HD1 PHE A  78      35.103   5.569   2.593  1.00 35.02           H  
ATOM   1060  CD2 PHE A  78      35.714   3.717   5.390  1.00 35.02           C  
ATOM   1061  HD2 PHE A  78      35.758   2.694   5.732  1.00 35.02           H  
ATOM   1062  CE1 PHE A  78      35.719   6.375   4.495  1.00 35.02           C  
ATOM   1063  HE1 PHE A  78      35.715   7.399   4.151  1.00 35.02           H  
ATOM   1064  CE2 PHE A  78      36.038   4.756   6.281  1.00 35.02           C  
ATOM   1065  HE2 PHE A  78      36.295   4.529   7.305  1.00 35.02           H  
ATOM   1066  CZ  PHE A  78      36.042   6.087   5.833  1.00 35.02           C  
ATOM   1067  HZ  PHE A  78      36.291   6.888   6.513  1.00 35.02           H  
ATOM   1068  N   GLY A  79      32.781   0.893   1.439  1.00 31.71           N  
ATOM   1069  H   GLY A  79      32.765   0.444   2.344  1.00 31.71           H  
ATOM   1070  CA  GLY A  79      32.393   0.095   0.268  1.00 31.71           C  
ATOM   1071  HA2 GLY A  79      32.345  -0.952   0.566  1.00 31.71           H  
ATOM   1072  HA3 GLY A  79      33.152   0.198  -0.507  1.00 31.71           H  
ATOM   1073  C   GLY A  79      31.033   0.476  -0.336  1.00 31.71           C  
ATOM   1074  O   GLY A  79      30.838   0.357  -1.545  1.00 31.71           O  
ATOM   1075  N   VAL A  80      30.108   1.001   0.474  1.00 33.51           N  
ATOM   1076  H   VAL A  80      30.304   1.029   1.464  1.00 33.51           H  
ATOM   1077  CA  VAL A  80      28.806   1.526   0.019  1.00 33.51           C  
ATOM   1078  HA  VAL A  80      28.375   0.817  -0.688  1.00 33.51           H  
ATOM   1079  C   VAL A  80      28.965   2.846  -0.759  1.00 33.51           C  
ATOM   1080  CB  VAL A  80      27.846   1.614   1.227  1.00 33.51           C  
ATOM   1081  HB  VAL A  80      28.367   2.078   2.064  1.00 33.51           H  
ATOM   1082  O   VAL A  80      28.169   3.133  -1.654  1.00 33.51           O  
ATOM   1083  CG1 VAL A  80      26.567   2.410   0.959  1.00 33.51           C  
ATOM   1084 HG11 VAL A  80      26.085   2.065   0.044  1.00 33.51           H  
ATOM   1085 HG12 VAL A  80      26.819   3.466   0.867  1.00 33.51           H  
ATOM   1086 HG13 VAL A  80      25.878   2.307   1.797  1.00 33.51           H  
ATOM   1087  CG2 VAL A  80      27.398   0.203   1.644  1.00 33.51           C  
ATOM   1088 HG21 VAL A  80      28.252  -0.467   1.737  1.00 33.51           H  
ATOM   1089 HG22 VAL A  80      26.720  -0.209   0.895  1.00 33.51           H  
ATOM   1090 HG23 VAL A  80      26.887   0.252   2.605  1.00 33.51           H  
ATOM   1091  N   GLN A  81      30.063   3.580  -0.541  1.00 34.21           N  
ATOM   1092  H   GLN A  81      30.665   3.305   0.222  1.00 34.21           H  
ATOM   1093  CA  GLN A  81      30.416   4.809  -1.267  1.00 34.21           C  
ATOM   1094  HA  GLN A  81      29.602   5.520  -1.131  1.00 34.21           H  
ATOM   1095  C   GLN A  81      30.616   4.598  -2.789  1.00 34.21           C  
ATOM   1096  CB  GLN A  81      31.703   5.386  -0.638  1.00 34.21           C  
ATOM   1097  HB2 GLN A  81      32.556   5.071  -1.239  1.00 34.21           H  
ATOM   1098  HB3 GLN A  81      31.859   4.974   0.359  1.00 34.21           H  
ATOM   1099  O   GLN A  81      30.391   5.514  -3.582  1.00 34.21           O  
ATOM   1100  CG  GLN A  81      31.707   6.923  -0.550  1.00 34.21           C  
ATOM   1101  HG2 GLN A  81      31.202   7.342  -1.421  1.00 34.21           H  
ATOM   1102  HG3 GLN A  81      32.742   7.266  -0.573  1.00 34.21           H  
ATOM   1103  CD  GLN A  81      31.080   7.476   0.732  1.00 34.21           C  
ATOM   1104  NE2 GLN A  81      30.622   8.708   0.730  1.00 34.21           N  
ATOM   1105 HE21 GLN A  81      30.683   9.291  -0.093  1.00 34.21           H  
ATOM   1106 HE22 GLN A  81      30.251   9.030   1.613  1.00 34.21           H  
ATOM   1107  OE1 GLN A  81      31.021   6.842   1.768  1.00 34.21           O  
ATOM   1108  N   LEU A  82      31.008   3.387  -3.210  1.00 31.54           N  
ATOM   1109  H   LEU A  82      31.173   2.683  -2.505  1.00 31.54           H  
ATOM   1110  CA  LEU A  82      31.270   3.023  -4.614  1.00 31.54           C  
ATOM   1111  HA  LEU A  82      31.516   3.929  -5.168  1.00 31.54           H  
ATOM   1112  C   LEU A  82      30.053   2.416  -5.339  1.00 31.54           C  
ATOM   1113  CB  LEU A  82      32.510   2.109  -4.662  1.00 31.54           C  
ATOM   1114  HB2 LEU A  82      32.412   1.395  -5.480  1.00 31.54           H  
ATOM   1115  HB3 LEU A  82      32.567   1.533  -3.738  1.00 31.54           H  
ATOM   1116  O   LEU A  82      29.971   2.463  -6.567  1.00 31.54           O  
ATOM   1117  CG  LEU A  82      33.808   2.916  -4.865  1.00 31.54           C  
ATOM   1118  HG  LEU A  82      33.749   3.851  -4.307  1.00 31.54           H  
ATOM   1119  CD1 LEU A  82      35.018   2.139  -4.351  1.00 31.54           C  
ATOM   1120 HD11 LEU A  82      35.924   2.725  -4.505  1.00 31.54           H  
ATOM   1121 HD12 LEU A  82      34.902   1.952  -3.283  1.00 31.54           H  
ATOM   1122 HD13 LEU A  82      35.105   1.189  -4.878  1.00 31.54           H  
ATOM   1123  CD2 LEU A  82      34.033   3.226  -6.348  1.00 31.54           C  
ATOM   1124 HD21 LEU A  82      34.937   3.824  -6.465  1.00 31.54           H  
ATOM   1125 HD22 LEU A  82      34.133   2.303  -6.918  1.00 31.54           H  
ATOM   1126 HD23 LEU A  82      33.190   3.795  -6.740  1.00 31.54           H  
ATOM   1127  N   LEU A  83      29.071   1.899  -4.595  1.00 33.66           N  
ATOM   1128  H   LEU A  83      29.185   1.900  -3.591  1.00 33.66           H  
ATOM   1129  CA  LEU A  83      27.797   1.423  -5.152  1.00 33.66           C  
ATOM   1130  HA  LEU A  83      27.981   1.039  -6.156  1.00 33.66           H  
ATOM   1131  C   LEU A  83      26.775   2.554  -5.341  1.00 33.66           C  
ATOM   1132  CB  LEU A  83      27.263   0.258  -4.298  1.00 33.66           C  
ATOM   1133  HB2 LEU A  83      27.608   0.375  -3.271  1.00 33.66           H  
ATOM   1134  HB3 LEU A  83      26.173   0.287  -4.283  1.00 33.66           H  
ATOM   1135  O   LEU A  83      25.957   2.494  -6.252  1.00 33.66           O  
ATOM   1136  CG  LEU A  83      27.709  -1.107  -4.856  1.00 33.66           C  
ATOM   1137  HG  LEU A  83      28.763  -1.062  -5.133  1.00 33.66           H  
ATOM   1138  CD1 LEU A  83      27.544  -2.195  -3.794  1.00 33.66           C  
ATOM   1139 HD11 LEU A  83      27.868  -3.154  -4.199  1.00 33.66           H  
ATOM   1140 HD12 LEU A  83      28.160  -1.952  -2.929  1.00 33.66           H  
ATOM   1141 HD13 LEU A  83      26.499  -2.259  -3.490  1.00 33.66           H  
ATOM   1142  CD2 LEU A  83      26.881  -1.515  -6.079  1.00 33.66           C  
ATOM   1143 HD21 LEU A  83      26.988  -0.776  -6.873  1.00 33.66           H  
ATOM   1144 HD22 LEU A  83      27.229  -2.476  -6.460  1.00 33.66           H  
ATOM   1145 HD23 LEU A  83      25.826  -1.591  -5.815  1.00 33.66           H  
ATOM   1146  N   LEU A  84      26.879   3.634  -4.563  1.00 30.88           N  
ATOM   1147  H   LEU A  84      27.515   3.599  -3.779  1.00 30.88           H  
ATOM   1148  CA  LEU A  84      26.082   4.855  -4.756  1.00 30.88           C  
ATOM   1149  HA  LEU A  84      25.073   4.573  -5.056  1.00 30.88           H  
ATOM   1150  C   LEU A  84      26.603   5.760  -5.885  1.00 30.88           C  
ATOM   1151  CB  LEU A  84      25.998   5.591  -3.410  1.00 30.88           C  
ATOM   1152  HB2 LEU A  84      26.965   5.529  -2.911  1.00 30.88           H  
ATOM   1153  HB3 LEU A  84      25.786   6.647  -3.579  1.00 30.88           H  
ATOM   1154  O   LEU A  84      25.870   6.607  -6.379  1.00 30.88           O  
ATOM   1155  CG  LEU A  84      24.892   4.998  -2.518  1.00 30.88           C  
ATOM   1156  HG  LEU A  84      24.812   3.924  -2.690  1.00 30.88           H  
ATOM   1157  CD1 LEU A  84      25.219   5.208  -1.044  1.00 30.88           C  
ATOM   1158 HD11 LEU A  84      24.466   4.720  -0.425  1.00 30.88           H  
ATOM   1159 HD12 LEU A  84      25.240   6.273  -0.815  1.00 30.88           H  
ATOM   1160 HD13 LEU A  84      26.197   4.779  -0.828  1.00 30.88           H  
ATOM   1161  CD2 LEU A  84      23.542   5.658  -2.808  1.00 30.88           C  
ATOM   1162 HD21 LEU A  84      23.589   6.727  -2.600  1.00 30.88           H  
ATOM   1163 HD22 LEU A  84      23.275   5.515  -3.855  1.00 30.88           H  
ATOM   1164 HD23 LEU A  84      22.769   5.208  -2.186  1.00 30.88           H  
ATOM   1165  N   SER A  85      27.838   5.550  -6.345  1.00 32.09           N  
ATOM   1166  H   SER A  85      28.410   4.858  -5.883  1.00 32.09           H  
ATOM   1167  CA  SER A  85      28.413   6.216  -7.527  1.00 32.09           C  
ATOM   1168  HA  SER A  85      27.847   7.128  -7.718  1.00 32.09           H  
ATOM   1169  C   SER A  85      28.279   5.385  -8.816  1.00 32.09           C  
ATOM   1170  CB  SER A  85      29.854   6.660  -7.237  1.00 32.09           C  
ATOM   1171  HB2 SER A  85      30.386   6.813  -8.176  1.00 32.09           H  
ATOM   1172  HB3 SER A  85      29.825   7.609  -6.703  1.00 32.09           H  
ATOM   1173  O   SER A  85      28.621   5.858  -9.899  1.00 32.09           O  
ATOM   1174  OG  SER A  85      30.553   5.723  -6.437  1.00 32.09           O  
ATOM   1175  HG  SER A  85      30.406   5.918  -5.509  1.00 32.09           H  
ATOM   1176  N   SER A  86      27.713   4.174  -8.715  1.00 31.54           N  
ATOM   1177  H   SER A  86      27.457   3.855  -7.792  1.00 31.54           H  
ATOM   1178  CA  SER A  86      27.423   3.253  -9.826  1.00 31.54           C  
ATOM   1179  HA  SER A  86      27.619   3.796 -10.750  1.00 31.54           H  
ATOM   1180  C   SER A  86      25.944   2.815  -9.917  1.00 31.54           C  
ATOM   1181  CB  SER A  86      28.390   2.068  -9.821  1.00 31.54           C  
ATOM   1182  HB2 SER A  86      29.401   2.431 -10.006  1.00 31.54           H  
ATOM   1183  HB3 SER A  86      28.120   1.375 -10.619  1.00 31.54           H  
ATOM   1184  O   SER A  86      25.610   1.893 -10.657  1.00 31.54           O  
ATOM   1185  OG  SER A  86      28.365   1.394  -8.582  1.00 31.54           O  
ATOM   1186  HG  SER A  86      28.955   1.848  -7.976  1.00 31.54           H  
ATOM   1187  N   VAL A  87      25.051   3.562  -9.261  1.00 37.32           N  
ATOM   1188  H   VAL A  87      25.421   4.154  -8.532  1.00 37.32           H  
ATOM   1189  CA  VAL A  87      23.770   4.026  -9.832  1.00 37.32           C  
ATOM   1190  HA  VAL A  87      23.474   3.383 -10.661  1.00 37.32           H  
ATOM   1191  C   VAL A  87      24.053   5.435 -10.387  1.00 37.32           C  
ATOM   1192  CB  VAL A  87      22.647   3.988  -8.766  1.00 37.32           C  
ATOM   1193  HB  VAL A  87      22.902   4.666  -7.951  1.00 37.32           H  
ATOM   1194  O   VAL A  87      23.546   6.440  -9.906  1.00 37.32           O  
ATOM   1195  CG1 VAL A  87      21.271   4.381  -9.323  1.00 37.32           C  
ATOM   1196 HG11 VAL A  87      20.999   3.725 -10.150  1.00 37.32           H  
ATOM   1197 HG12 VAL A  87      20.517   4.308  -8.540  1.00 37.32           H  
ATOM   1198 HG13 VAL A  87      21.281   5.411  -9.680  1.00 37.32           H  
ATOM   1199  CG2 VAL A  87      22.500   2.574  -8.182  1.00 37.32           C  
ATOM   1200 HG21 VAL A  87      23.413   2.284  -7.662  1.00 37.32           H  
ATOM   1201 HG22 VAL A  87      21.681   2.554  -7.462  1.00 37.32           H  
ATOM   1202 HG23 VAL A  87      22.299   1.859  -8.980  1.00 37.32           H  
ATOM   1203  N   ALA A  88      25.147   5.600 -11.141  1.00 34.66           N  
ATOM   1204  H   ALA A  88      25.586   6.484 -10.926  1.00 34.66           H  
ATOM   1205  CA  ALA A  88      25.306   5.234 -12.557  1.00 34.66           C  
ATOM   1206  HA  ALA A  88      26.225   5.726 -12.874  1.00 34.66           H  
ATOM   1207  C   ALA A  88      24.163   5.811 -13.388  1.00 34.66           C  
ATOM   1208  CB  ALA A  88      25.497   3.748 -12.870  1.00 34.66           C  
ATOM   1209  HB1 ALA A  88      24.644   3.170 -12.514  1.00 34.66           H  
ATOM   1210  HB2 ALA A  88      26.444   3.382 -12.472  1.00 34.66           H  
ATOM   1211  HB3 ALA A  88      25.542   3.619 -13.951  1.00 34.66           H  
ATOM   1212  O   ALA A  88      23.028   5.366 -13.327  1.00 34.66           O  
ATOM   1213  N   GLY A  89      24.430   6.815 -14.208  1.00 29.29           N  
ATOM   1214  H   GLY A  89      23.626   7.384 -14.433  1.00 29.29           H  
ATOM   1215  CA  GLY A  89      25.440   6.663 -15.257  1.00 29.29           C  
ATOM   1216  HA2 GLY A  89      26.200   5.931 -14.981  1.00 29.29           H  
ATOM   1217  HA3 GLY A  89      25.928   7.624 -15.416  1.00 29.29           H  
ATOM   1218  C   GLY A  89      24.824   6.219 -16.586  1.00 29.29           C  
ATOM   1219  O   GLY A  89      25.542   5.745 -17.458  1.00 29.29           O  
ATOM   1220  N   VAL A  90      23.514   6.423 -16.756  1.00 27.47           N  
ATOM   1221  H   VAL A  90      22.950   6.617 -15.941  1.00 27.47           H  
ATOM   1222  CA  VAL A  90      22.861   6.655 -18.048  1.00 27.47           C  
ATOM   1223  HA  VAL A  90      23.620   6.810 -18.815  1.00 27.47           H  
ATOM   1224  C   VAL A  90      22.030   7.933 -17.894  1.00 27.47           C  
ATOM   1225  CB  VAL A  90      21.981   5.458 -18.474  1.00 27.47           C  
ATOM   1226  HB  VAL A  90      21.150   5.348 -17.777  1.00 27.47           H  
ATOM   1227  O   VAL A  90      21.104   7.966 -17.095  1.00 27.47           O  
ATOM   1228  CG1 VAL A  90      21.418   5.678 -19.885  1.00 27.47           C  
ATOM   1229 HG11 VAL A  90      20.804   4.824 -20.170  1.00 27.47           H  
ATOM   1230 HG12 VAL A  90      22.230   5.790 -20.604  1.00 27.47           H  
ATOM   1231 HG13 VAL A  90      20.786   6.565 -19.903  1.00 27.47           H  
ATOM   1232  CG2 VAL A  90      22.769   4.141 -18.490  1.00 27.47           C  
ATOM   1233 HG21 VAL A  90      23.644   4.232 -19.134  1.00 27.47           H  
ATOM   1234 HG22 VAL A  90      22.133   3.333 -18.852  1.00 27.47           H  
ATOM   1235 HG23 VAL A  90      23.093   3.886 -17.481  1.00 27.47           H  
ATOM   1236  N   GLY A  91      22.388   9.007 -18.605  1.00 27.44           N  
ATOM   1237  H   GLY A  91      23.173   8.914 -19.234  1.00 27.44           H  
ATOM   1238  CA  GLY A  91      21.526  10.193 -18.756  1.00 27.44           C  
ATOM   1239  HA2 GLY A  91      20.701  10.143 -18.045  1.00 27.44           H  
ATOM   1240  HA3 GLY A  91      21.090  10.179 -19.754  1.00 27.44           H  
ATOM   1241  C   GLY A  91      22.187  11.559 -18.561  1.00 27.44           C  
ATOM   1242  O   GLY A  91      21.621  12.566 -18.969  1.00 27.44           O  
ATOM   1243  N   GLY A  92      23.401  11.618 -18.011  1.00 25.73           N  
ATOM   1244  H   GLY A  92      23.804  10.763 -17.654  1.00 25.73           H  
ATOM   1245  CA  GLY A  92      24.186  12.850 -17.914  1.00 25.73           C  
ATOM   1246  HA2 GLY A  92      23.522  13.701 -17.762  1.00 25.73           H  
ATOM   1247  HA3 GLY A  92      24.850  12.784 -17.052  1.00 25.73           H  
ATOM   1248  C   GLY A  92      25.035  13.106 -19.159  1.00 25.73           C  
ATOM   1249  O   GLY A  92      26.254  12.987 -19.091  1.00 25.73           O  
ATOM   1250  N   VAL A  93      24.417  13.467 -20.288  1.00 27.94           N  
ATOM   1251  H   VAL A  93      23.407  13.496 -20.285  1.00 27.94           H  
ATOM   1252  CA  VAL A  93      25.122  14.155 -21.383  1.00 27.94           C  
ATOM   1253  HA  VAL A  93      26.172  14.253 -21.111  1.00 27.94           H  
ATOM   1254  C   VAL A  93      24.554  15.564 -21.498  1.00 27.94           C  
ATOM   1255  CB  VAL A  93      25.118  13.396 -22.728  1.00 27.94           C  
ATOM   1256  HB  VAL A  93      24.100  13.333 -23.114  1.00 27.94           H  
ATOM   1257  O   VAL A  93      23.538  15.795 -22.136  1.00 27.94           O  
ATOM   1258  CG1 VAL A  93      26.011  14.102 -23.764  1.00 27.94           C  
ATOM   1259 HG11 VAL A  93      27.041  14.149 -23.411  1.00 27.94           H  
ATOM   1260 HG12 VAL A  93      25.982  13.552 -24.705  1.00 27.94           H  
ATOM   1261 HG13 VAL A  93      25.639  15.109 -23.954  1.00 27.94           H  
ATOM   1262  CG2 VAL A  93      25.668  11.973 -22.568  1.00 27.94           C  
ATOM   1263 HG21 VAL A  93      25.019  11.397 -21.908  1.00 27.94           H  
ATOM   1264 HG22 VAL A  93      26.671  12.002 -22.142  1.00 27.94           H  
ATOM   1265 HG23 VAL A  93      25.699  11.474 -23.537  1.00 27.94           H  
ATOM   1266  N   VAL A  94      25.253  16.486 -20.837  1.00 28.63           N  
ATOM   1267  H   VAL A  94      25.948  16.117 -20.203  1.00 28.63           H  
ATOM   1268  CA  VAL A  94      25.502  17.859 -21.294  1.00 28.63           C  
ATOM   1269  HA  VAL A  94      25.910  18.402 -20.442  1.00 28.63           H  
ATOM   1270  C   VAL A  94      24.260  18.646 -21.745  1.00 28.63           C  
ATOM   1271  CB  VAL A  94      26.610  17.846 -22.380  1.00 28.63           C  
ATOM   1272  HB  VAL A  94      26.210  17.443 -23.311  1.00 28.63           H  
ATOM   1273  O   VAL A  94      24.019  18.814 -22.934  1.00 28.63           O  
ATOM   1274  CG1 VAL A  94      27.162  19.253 -22.644  1.00 28.63           C  
ATOM   1275 HG11 VAL A  94      27.935  19.209 -23.411  1.00 28.63           H  
ATOM   1276 HG12 VAL A  94      26.370  19.907 -23.009  1.00 28.63           H  
ATOM   1277 HG13 VAL A  94      27.584  19.667 -21.728  1.00 28.63           H  
ATOM   1278  CG2 VAL A  94      27.821  16.984 -21.977  1.00 28.63           C  
ATOM   1279 HG21 VAL A  94      27.546  15.932 -21.908  1.00 28.63           H  
ATOM   1280 HG22 VAL A  94      28.600  17.065 -22.736  1.00 28.63           H  
ATOM   1281 HG23 VAL A  94      28.221  17.319 -21.020  1.00 28.63           H  
ATOM   1282  N   TYR A  95      23.570  19.280 -20.794  1.00 28.02           N  
ATOM   1283  H   TYR A  95      23.736  19.034 -19.828  1.00 28.02           H  
ATOM   1284  CA  TYR A  95      22.985  20.598 -21.056  1.00 28.02           C  
ATOM   1285  HA  TYR A  95      22.865  20.740 -22.130  1.00 28.02           H  
ATOM   1286  C   TYR A  95      23.973  21.652 -20.581  1.00 28.02           C  
ATOM   1287  CB  TYR A  95      21.589  20.756 -20.450  1.00 28.02           C  
ATOM   1288  HB2 TYR A  95      21.352  21.817 -20.379  1.00 28.02           H  
ATOM   1289  HB3 TYR A  95      21.572  20.345 -19.440  1.00 28.02           H  
ATOM   1290  O   TYR A  95      23.955  22.090 -19.434  1.00 28.02           O  
ATOM   1291  CG  TYR A  95      20.524  20.104 -21.305  1.00 28.02           C  
ATOM   1292  CD1 TYR A  95      20.075  20.742 -22.480  1.00 28.02           C  
ATOM   1293  HD1 TYR A  95      20.468  21.709 -22.759  1.00 28.02           H  
ATOM   1294  CD2 TYR A  95      20.014  18.842 -20.950  1.00 28.02           C  
ATOM   1295  HD2 TYR A  95      20.368  18.346 -20.058  1.00 28.02           H  
ATOM   1296  CE1 TYR A  95      19.115  20.117 -23.297  1.00 28.02           C  
ATOM   1297  HE1 TYR A  95      18.761  20.594 -24.199  1.00 28.02           H  
ATOM   1298  CE2 TYR A  95      19.051  18.216 -21.762  1.00 28.02           C  
ATOM   1299  HE2 TYR A  95      18.664  17.246 -21.489  1.00 28.02           H  
ATOM   1300  OH  TYR A  95      17.674  18.252 -23.728  1.00 28.02           O  
ATOM   1301  HH  TYR A  95      17.389  17.411 -23.365  1.00 28.02           H  
ATOM   1302  CZ  TYR A  95      18.602  18.854 -22.939  1.00 28.02           C  
ATOM   1303  N   ASN A  96      24.877  22.023 -21.484  1.00 29.51           N  
ATOM   1304  H   ASN A  96      24.820  21.609 -22.403  1.00 29.51           H  
ATOM   1305  CA  ASN A  96      25.617  23.262 -21.363  1.00 29.51           C  
ATOM   1306  HA  ASN A  96      25.526  23.626 -20.340  1.00 29.51           H  
ATOM   1307  C   ASN A  96      24.946  24.269 -22.298  1.00 29.51           C  
ATOM   1308  CB  ASN A  96      27.115  23.018 -21.646  1.00 29.51           C  
ATOM   1309  HB2 ASN A  96      27.377  22.013 -21.314  1.00 29.51           H  
ATOM   1310  HB3 ASN A  96      27.307  23.084 -22.717  1.00 29.51           H  
ATOM   1311  O   ASN A  96      24.965  24.094 -23.513  1.00 29.51           O  
ATOM   1312  CG  ASN A  96      28.040  23.967 -20.899  1.00 29.51           C  
ATOM   1313  ND2 ASN A  96      29.326  23.898 -21.156  1.00 29.51           N  
ATOM   1314 HD21 ASN A  96      29.680  23.218 -21.814  1.00 29.51           H  
ATOM   1315 HD22 ASN A  96      29.918  24.475 -20.577  1.00 29.51           H  
ATOM   1316  OD1 ASN A  96      27.652  24.755 -20.059  1.00 29.51           O  
ATOM   1317  N   ASN A  97      24.423  25.329 -21.686  1.00 28.40           N  
ATOM   1318  H   ASN A  97      24.422  25.293 -20.677  1.00 28.40           H  
ATOM   1319  CA  ASN A  97      24.228  26.653 -22.263  1.00 28.40           C  
ATOM   1320  HA  ASN A  97      24.056  27.297 -21.400  1.00 28.40           H  
ATOM   1321  C   ASN A  97      23.010  26.921 -23.174  1.00 28.40           C  
ATOM   1322  CB  ASN A  97      25.580  27.121 -22.845  1.00 28.40           C  
ATOM   1323  HB2 ASN A  97      25.967  26.394 -23.559  1.00 28.40           H  
ATOM   1324  HB3 ASN A  97      25.456  28.051 -23.399  1.00 28.40           H  
ATOM   1325  O   ASN A  97      22.966  26.538 -24.335  1.00 28.40           O  
ATOM   1326  CG  ASN A  97      26.595  27.387 -21.754  1.00 28.40           C  
ATOM   1327  ND2 ASN A  97      27.851  27.100 -21.990  1.00 28.40           N  
ATOM   1328 HD21 ASN A  97      28.117  26.664 -22.862  1.00 28.40           H  
ATOM   1329 HD22 ASN A  97      28.451  27.155 -21.181  1.00 28.40           H  
ATOM   1330  OD1 ASN A  97      26.275  27.871 -20.682  1.00 28.40           O  
ATOM   1331  N   LEU A  98      22.150  27.805 -22.635  1.00 29.81           N  
ATOM   1332  H   LEU A  98      22.242  27.936 -21.638  1.00 29.81           H  
ATOM   1333  CA  LEU A  98      21.426  28.885 -23.330  1.00 29.81           C  
ATOM   1334  HA  LEU A  98      21.146  29.609 -22.566  1.00 29.81           H  
ATOM   1335  C   LEU A  98      20.106  28.511 -24.031  1.00 29.81           C  
ATOM   1336  CB  LEU A  98      22.385  29.633 -24.291  1.00 29.81           C  
ATOM   1337  HB2 LEU A  98      22.650  28.947 -25.096  1.00 29.81           H  
ATOM   1338  HB3 LEU A  98      21.838  30.449 -24.764  1.00 29.81           H  
ATOM   1339  O   LEU A  98      20.069  28.375 -25.246  1.00 29.81           O  
ATOM   1340  CG  LEU A  98      23.679  30.198 -23.675  1.00 29.81           C  
ATOM   1341  HG  LEU A  98      24.029  29.558 -22.865  1.00 29.81           H  
ATOM   1342  CD1 LEU A  98      24.777  30.289 -24.739  1.00 29.81           C  
ATOM   1343 HD11 LEU A  98      24.932  29.314 -25.201  1.00 29.81           H  
ATOM   1344 HD12 LEU A  98      25.708  30.621 -24.280  1.00 29.81           H  
ATOM   1345 HD13 LEU A  98      24.480  30.995 -25.514  1.00 29.81           H  
ATOM   1346  CD2 LEU A  98      23.464  31.587 -23.082  1.00 29.81           C  
ATOM   1347 HD21 LEU A  98      24.391  31.942 -22.633  1.00 29.81           H  
ATOM   1348 HD22 LEU A  98      23.147  32.283 -23.859  1.00 29.81           H  
ATOM   1349 HD23 LEU A  98      22.695  31.541 -22.310  1.00 29.81           H  
ATOM   1350  N   ASN A  99      18.987  28.478 -23.300  1.00 36.37           N  
ATOM   1351  H   ASN A  99      19.072  28.050 -22.389  1.00 36.37           H  
ATOM   1352  CA  ASN A  99      17.999  29.574 -23.336  1.00 36.37           C  
ATOM   1353  HA  ASN A  99      18.508  30.430 -22.893  1.00 36.37           H  
ATOM   1354  C   ASN A  99      16.755  29.250 -22.479  1.00 36.37           C  
ATOM   1355  CB  ASN A  99      17.524  29.953 -24.761  1.00 36.37           C  
ATOM   1356  HB2 ASN A  99      17.844  29.221 -25.502  1.00 36.37           H  
ATOM   1357  HB3 ASN A  99      16.435  29.942 -24.797  1.00 36.37           H  
ATOM   1358  O   ASN A  99      16.255  28.130 -22.544  1.00 36.37           O  
ATOM   1359  CG  ASN A  99      17.949  31.350 -25.188  1.00 36.37           C  
ATOM   1360  ND2 ASN A  99      17.805  31.667 -26.451  1.00 36.37           N  
ATOM   1361 HD21 ASN A  99      18.048  32.611 -26.712  1.00 36.37           H  
ATOM   1362 HD22 ASN A  99      17.428  30.986 -27.095  1.00 36.37           H  
ATOM   1363  OD1 ASN A  99      18.382  32.186 -24.409  1.00 36.37           O  
ATOM   1364  N   PRO A 100      16.234  30.216 -21.699  1.00 30.02           N  
ATOM   1365  CA  PRO A 100      15.033  30.055 -20.891  1.00 30.02           C  
ATOM   1366  HA  PRO A 100      14.918  29.023 -20.560  1.00 30.02           H  
ATOM   1367  C   PRO A 100      13.786  30.486 -21.681  1.00 30.02           C  
ATOM   1368  CB  PRO A 100      15.286  30.960 -19.683  1.00 30.02           C  
ATOM   1369  HB2 PRO A 100      14.359  31.285 -19.211  1.00 30.02           H  
ATOM   1370  HB3 PRO A 100      15.912  30.433 -18.963  1.00 30.02           H  
ATOM   1371  O   PRO A 100      13.713  31.614 -22.164  1.00 30.02           O  
ATOM   1372  CG  PRO A 100      16.069  32.137 -20.273  1.00 30.02           C  
ATOM   1373  HG2 PRO A 100      15.381  32.918 -20.597  1.00 30.02           H  
ATOM   1374  HG3 PRO A 100      16.777  32.541 -19.550  1.00 30.02           H  
ATOM   1375  CD  PRO A 100      16.787  31.548 -21.487  1.00 30.02           C  
ATOM   1376  HD2 PRO A 100      16.622  32.176 -22.362  1.00 30.02           H  
ATOM   1377  HD3 PRO A 100      17.851  31.487 -21.259  1.00 30.02           H  
ATOM   1378  N   GLY A 101      12.782  29.619 -21.772  1.00 30.28           N  
ATOM   1379  H   GLY A 101      12.944  28.653 -21.524  1.00 30.28           H  
ATOM   1380  CA  GLY A 101      11.459  29.970 -22.294  1.00 30.28           C  
ATOM   1381  HA2 GLY A 101      11.550  30.711 -23.088  1.00 30.28           H  
ATOM   1382  HA3 GLY A 101      10.856  30.396 -21.492  1.00 30.28           H  
ATOM   1383  C   GLY A 101      10.745  28.758 -22.883  1.00 30.28           C  
ATOM   1384  O   GLY A 101      11.365  28.020 -23.633  1.00 30.28           O  
ATOM   1385  N   GLU A 102       9.454  28.603 -22.565  1.00 33.29           N  
ATOM   1386  H   GLU A 102       9.046  29.301 -21.960  1.00 33.29           H  
ATOM   1387  CA  GLU A 102       8.508  27.636 -23.173  1.00 33.29           C  
ATOM   1388  HA  GLU A 102       7.498  27.934 -22.892  1.00 33.29           H  
ATOM   1389  C   GLU A 102       8.683  26.190 -22.644  1.00 33.29           C  
ATOM   1390  CB  GLU A 102       8.541  27.760 -24.720  1.00 33.29           C  
ATOM   1391  HB2 GLU A 102       9.444  27.292 -25.114  1.00 33.29           H  
ATOM   1392  HB3 GLU A 102       7.684  27.217 -25.118  1.00 33.29           H  
ATOM   1393  O   GLU A 102       9.386  25.375 -23.219  1.00 33.29           O  
ATOM   1394  CG  GLU A 102       8.478  29.225 -25.215  1.00 33.29           C  
ATOM   1395  HG2 GLU A 102       9.327  29.792 -24.832  1.00 33.29           H  
ATOM   1396  HG3 GLU A 102       7.576  29.679 -24.806  1.00 33.29           H  
ATOM   1397  CD  GLU A 102       8.475  29.400 -26.741  1.00 33.29           C  
ATOM   1398  OE1 GLU A 102       8.441  30.582 -27.162  1.00 33.29           O  
ATOM   1399  OE2 GLU A 102       8.495  28.391 -27.479  1.00 33.29           O  
ATOM   1400  N   LEU A 103       8.207  25.775 -21.462  1.00 26.96           N  
ATOM   1401  H   LEU A 103       8.728  24.958 -21.176  1.00 26.96           H  
ATOM   1402  CA  LEU A 103       6.848  25.814 -20.901  1.00 26.96           C  
ATOM   1403  HA  LEU A 103       6.841  25.036 -20.138  1.00 26.96           H  
ATOM   1404  C   LEU A 103       5.740  25.366 -21.884  1.00 26.96           C  
ATOM   1405  CB  LEU A 103       6.549  27.132 -20.151  1.00 26.96           C  
ATOM   1406  HB2 LEU A 103       5.469  27.257 -20.075  1.00 26.96           H  
ATOM   1407  HB3 LEU A 103       6.906  27.970 -20.750  1.00 26.96           H  
ATOM   1408  O   LEU A 103       5.293  26.154 -22.705  1.00 26.96           O  
ATOM   1409  CG  LEU A 103       7.136  27.263 -18.728  1.00 26.96           C  
ATOM   1410  HG  LEU A 103       8.220  27.345 -18.802  1.00 26.96           H  
ATOM   1411  CD1 LEU A 103       6.596  28.547 -18.090  1.00 26.96           C  
ATOM   1412 HD11 LEU A 103       5.515  28.480 -17.967  1.00 26.96           H  
ATOM   1413 HD12 LEU A 103       6.834  29.400 -18.726  1.00 26.96           H  
ATOM   1414 HD13 LEU A 103       7.061  28.699 -17.116  1.00 26.96           H  
ATOM   1415  CD2 LEU A 103       6.804  26.107 -17.775  1.00 26.96           C  
ATOM   1416 HD21 LEU A 103       5.736  25.890 -17.794  1.00 26.96           H  
ATOM   1417 HD22 LEU A 103       7.359  25.214 -18.062  1.00 26.96           H  
ATOM   1418 HD23 LEU A 103       7.101  26.364 -16.758  1.00 26.96           H  
ATOM   1419  N   TYR A 104       5.249  24.136 -21.645  1.00 29.15           N  
ATOM   1420  H   TYR A 104       5.767  23.601 -20.962  1.00 29.15           H  
ATOM   1421  CA  TYR A 104       3.979  23.515 -22.075  1.00 29.15           C  
ATOM   1422  HA  TYR A 104       3.904  22.575 -21.528  1.00 29.15           H  
ATOM   1423  C   TYR A 104       3.805  23.147 -23.560  1.00 29.15           C  
ATOM   1424  CB  TYR A 104       2.785  24.370 -21.604  1.00 29.15           C  
ATOM   1425  HB2 TYR A 104       2.842  25.357 -22.063  1.00 29.15           H  
ATOM   1426  HB3 TYR A 104       1.869  23.910 -21.973  1.00 29.15           H  
ATOM   1427  O   TYR A 104       3.728  24.034 -24.393  1.00 29.15           O  
ATOM   1428  CG  TYR A 104       2.655  24.521 -20.101  1.00 29.15           C  
ATOM   1429  CD1 TYR A 104       1.971  23.545 -19.355  1.00 29.15           C  
ATOM   1430  HD1 TYR A 104       1.536  22.689 -19.848  1.00 29.15           H  
ATOM   1431  CD2 TYR A 104       3.186  25.648 -19.450  1.00 29.15           C  
ATOM   1432  HD2 TYR A 104       3.613  26.437 -20.051  1.00 29.15           H  
ATOM   1433  CE1 TYR A 104       1.857  23.678 -17.959  1.00 29.15           C  
ATOM   1434  HE1 TYR A 104       1.341  22.931 -17.372  1.00 29.15           H  
ATOM   1435  CE2 TYR A 104       3.099  25.775 -18.049  1.00 29.15           C  
ATOM   1436  HE2 TYR A 104       3.501  26.646 -17.554  1.00 29.15           H  
ATOM   1437  OH  TYR A 104       2.337  24.877 -15.950  1.00 29.15           O  
ATOM   1438  HH  TYR A 104       2.760  25.662 -15.593  1.00 29.15           H  
ATOM   1439  CZ  TYR A 104       2.438  24.779 -17.300  1.00 29.15           C  
ATOM   1440  N   GLN A 105       3.570  21.855 -23.865  1.00 31.00           N  
ATOM   1441  H   GLN A 105       4.081  21.177 -23.319  1.00 31.00           H  
ATOM   1442  CA  GLN A 105       2.254  21.358 -24.331  1.00 31.00           C  
ATOM   1443  HA  GLN A 105       1.545  21.628 -23.548  1.00 31.00           H  
ATOM   1444  C   GLN A 105       2.223  19.817 -24.480  1.00 31.00           C  
ATOM   1445  CB  GLN A 105       1.777  22.014 -25.649  1.00 31.00           C  
ATOM   1446  HB2 GLN A 105       2.177  23.023 -25.753  1.00 31.00           H  
ATOM   1447  HB3 GLN A 105       2.129  21.444 -26.509  1.00 31.00           H  
ATOM   1448  O   GLN A 105       3.117  19.215 -25.066  1.00 31.00           O  
ATOM   1449  CG  GLN A 105       0.244  22.140 -25.690  1.00 31.00           C  
ATOM   1450  HG2 GLN A 105      -0.128  22.384 -24.695  1.00 31.00           H  
ATOM   1451  HG3 GLN A 105      -0.190  21.186 -25.991  1.00 31.00           H  
ATOM   1452  CD  GLN A 105      -0.258  23.241 -26.626  1.00 31.00           C  
ATOM   1453  NE2 GLN A 105      -1.544  23.514 -26.626  1.00 31.00           N  
ATOM   1454 HE21 GLN A 105      -1.819  24.246 -27.266  1.00 31.00           H  
ATOM   1455 HE22 GLN A 105      -2.191  22.973 -26.072  1.00 31.00           H  
ATOM   1456  OE1 GLN A 105       0.458  23.889 -27.366  1.00 31.00           O  
ATOM   1457  N   ALA A 106       1.178  19.188 -23.928  1.00 30.06           N  
ATOM   1458  H   ALA A 106       0.457  19.766 -23.521  1.00 30.06           H  
ATOM   1459  CA  ALA A 106       0.917  17.743 -23.908  1.00 30.06           C  
ATOM   1460  HA  ALA A 106       1.862  17.220 -23.761  1.00 30.06           H  
ATOM   1461  C   ALA A 106       0.278  17.218 -25.217  1.00 30.06           C  
ATOM   1462  CB  ALA A 106       0.008  17.473 -22.700  1.00 30.06           C  
ATOM   1463  HB1 ALA A 106      -0.178  16.403 -22.613  1.00 30.06           H  
ATOM   1464  HB2 ALA A 106      -0.945  17.987 -22.827  1.00 30.06           H  
ATOM   1465  HB3 ALA A 106       0.490  17.819 -21.786  1.00 30.06           H  
ATOM   1466  O   ALA A 106      -0.415  17.963 -25.908  1.00 30.06           O  
ATOM   1467  N   ALA A 107       0.473  15.928 -25.534  1.00 36.04           N  
ATOM   1468  H   ALA A 107       1.000  15.352 -24.894  1.00 36.04           H  
ATOM   1469  CA  ALA A 107      -0.049  15.278 -26.743  1.00 36.04           C  
ATOM   1470  HA  ALA A 107      -0.139  16.039 -27.519  1.00 36.04           H  
ATOM   1471  C   ALA A 107      -1.448  14.653 -26.542  1.00 36.04           C  
ATOM   1472  CB  ALA A 107       0.976  14.249 -27.242  1.00 36.04           C  
ATOM   1473  HB1 ALA A 107       1.106  13.464 -26.497  1.00 36.04           H  
ATOM   1474  HB2 ALA A 107       1.933  14.738 -27.423  1.00 36.04           H  
ATOM   1475  HB3 ALA A 107       0.623  13.802 -28.171  1.00 36.04           H  
ATOM   1476  O   ALA A 107      -1.670  13.859 -25.629  1.00 36.04           O  
ATOM   1477  N   GLU A 108      -2.378  15.008 -27.434  1.00 32.76           N  
ATOM   1478  H   GLU A 108      -2.099  15.670 -28.144  1.00 32.76           H  
ATOM   1479  CA  GLU A 108      -3.798  14.634 -27.440  1.00 32.76           C  
ATOM   1480  HA  GLU A 108      -4.171  14.675 -26.417  1.00 32.76           H  
ATOM   1481  C   GLU A 108      -4.054  13.215 -27.998  1.00 32.76           C  
ATOM   1482  CB  GLU A 108      -4.586  15.665 -28.277  1.00 32.76           C  
ATOM   1483  HB2 GLU A 108      -5.635  15.370 -28.284  1.00 32.76           H  
ATOM   1484  HB3 GLU A 108      -4.217  15.639 -29.303  1.00 32.76           H  
ATOM   1485  O   GLU A 108      -3.736  12.916 -29.150  1.00 32.76           O  
ATOM   1486  CG  GLU A 108      -4.492  17.107 -27.752  1.00 32.76           C  
ATOM   1487  HG2 GLU A 108      -3.455  17.441 -27.796  1.00 32.76           H  
ATOM   1488  HG3 GLU A 108      -4.805  17.111 -26.708  1.00 32.76           H  
ATOM   1489  CD  GLU A 108      -5.361  18.086 -28.559  1.00 32.76           C  
ATOM   1490  OE1 GLU A 108      -5.979  18.963 -27.923  1.00 32.76           O  
ATOM   1491  OE2 GLU A 108      -5.476  17.944 -29.800  1.00 32.76           O  
ATOM   1492  N   GLY A 109      -4.698  12.363 -27.190  1.00 31.99           N  
ATOM   1493  H   GLY A 109      -4.874  12.688 -26.250  1.00 31.99           H  
ATOM   1494  CA  GLY A 109      -5.408  11.140 -27.594  1.00 31.99           C  
ATOM   1495  HA2 GLY A 109      -5.037  10.802 -28.562  1.00 31.99           H  
ATOM   1496  HA3 GLY A 109      -5.221  10.356 -26.860  1.00 31.99           H  
ATOM   1497  C   GLY A 109      -6.925  11.380 -27.695  1.00 31.99           C  
ATOM   1498  O   GLY A 109      -7.404  12.438 -27.292  1.00 31.99           O  
ATOM   1499  N   PRO A 110      -7.702  10.443 -28.267  1.00 35.44           N  
ATOM   1500  CA  PRO A 110      -8.967  10.699 -28.961  1.00 35.44           C  
ATOM   1501  HA  PRO A 110      -8.799  11.451 -29.733  1.00 35.44           H  
ATOM   1502  C   PRO A 110     -10.074  11.214 -28.030  1.00 35.44           C  
ATOM   1503  CB  PRO A 110      -9.320   9.378 -29.653  1.00 35.44           C  
ATOM   1504  HB2 PRO A 110      -8.851   9.348 -30.637  1.00 35.44           H  
ATOM   1505  HB3 PRO A 110     -10.395   9.224 -29.744  1.00 35.44           H  
ATOM   1506  O   PRO A 110     -10.839  10.467 -27.430  1.00 35.44           O  
ATOM   1507  CG  PRO A 110      -8.668   8.332 -28.752  1.00 35.44           C  
ATOM   1508  HG2 PRO A 110      -9.316   8.124 -27.900  1.00 35.44           H  
ATOM   1509  HG3 PRO A 110      -8.444   7.413 -29.294  1.00 35.44           H  
ATOM   1510  CD  PRO A 110      -7.397   9.027 -28.272  1.00 35.44           C  
ATOM   1511  HD2 PRO A 110      -6.585   8.833 -28.973  1.00 35.44           H  
ATOM   1512  HD3 PRO A 110      -7.127   8.676 -27.276  1.00 35.44           H  
ATOM   1513  N   GLY A 111     -10.152  12.533 -27.950  1.00 33.67           N  
ATOM   1514  H   GLY A 111      -9.342  13.028 -28.294  1.00 33.67           H  
ATOM   1515  CA  GLY A 111     -11.072  13.306 -27.129  1.00 33.67           C  
ATOM   1516  HA2 GLY A 111     -11.025  12.966 -26.094  1.00 33.67           H  
ATOM   1517  HA3 GLY A 111     -12.091  13.214 -27.506  1.00 33.67           H  
ATOM   1518  C   GLY A 111     -10.617  14.754 -27.204  1.00 33.67           C  
ATOM   1519  O   GLY A 111     -10.158  15.315 -26.219  1.00 33.67           O  
ATOM   1520  N   GLY A 112     -10.608  15.278 -28.430  1.00 26.61           N  
ATOM   1521  H   GLY A 112     -11.014  14.730 -29.176  1.00 26.61           H  
ATOM   1522  CA  GLY A 112      -9.883  16.485 -28.792  1.00 26.61           C  
ATOM   1523  HA2 GLY A 112      -8.823  16.319 -28.603  1.00 26.61           H  
ATOM   1524  HA3 GLY A 112     -10.005  16.676 -29.858  1.00 26.61           H  
ATOM   1525  C   GLY A 112     -10.306  17.736 -28.044  1.00 26.61           C  
ATOM   1526  O   GLY A 112     -11.454  17.848 -27.633  1.00 26.61           O  
ATOM   1527  N   LEU A 113      -9.378  18.689 -27.980  1.00 29.68           N  
ATOM   1528  H   LEU A 113      -8.414  18.427 -28.128  1.00 29.68           H  
ATOM   1529  CA  LEU A 113      -9.630  20.127 -27.945  1.00 29.68           C  
ATOM   1530  HA  LEU A 113     -10.379  20.361 -28.702  1.00 29.68           H  
ATOM   1531  C   LEU A 113      -8.348  20.869 -28.385  1.00 29.68           C  
ATOM   1532  CB  LEU A 113     -10.158  20.568 -26.555  1.00 29.68           C  
ATOM   1533  HB2 LEU A 113      -9.773  21.560 -26.316  1.00 29.68           H  
ATOM   1534  HB3 LEU A 113      -9.756  19.891 -25.801  1.00 29.68           H  
ATOM   1535  O   LEU A 113      -7.851  21.756 -27.696  1.00 29.68           O  
ATOM   1536  CG  LEU A 113     -11.690  20.662 -26.384  1.00 29.68           C  
ATOM   1537  HG  LEU A 113     -12.188  19.701 -26.515  1.00 29.68           H  
ATOM   1538  CD1 LEU A 113     -11.999  21.090 -24.951  1.00 29.68           C  
ATOM   1539 HD11 LEU A 113     -11.591  20.351 -24.261  1.00 29.68           H  
ATOM   1540 HD12 LEU A 113     -11.548  22.060 -24.744  1.00 29.68           H  
ATOM   1541 HD13 LEU A 113     -13.077  21.149 -24.806  1.00 29.68           H  
ATOM   1542  CD2 LEU A 113     -12.345  21.661 -27.344  1.00 29.68           C  
ATOM   1543 HD21 LEU A 113     -12.276  21.298 -28.370  1.00 29.68           H  
ATOM   1544 HD22 LEU A 113     -11.842  22.624 -27.266  1.00 29.68           H  
ATOM   1545 HD23 LEU A 113     -13.398  21.782 -27.091  1.00 29.68           H  
ATOM   1546  N   GLY A 114      -7.808  20.526 -29.557  1.00 27.97           N  
ATOM   1547  H   GLY A 114      -8.088  19.663 -30.001  1.00 27.97           H  
ATOM   1548  CA  GLY A 114      -6.657  21.250 -30.088  1.00 27.97           C  
ATOM   1549  HA2 GLY A 114      -5.878  21.271 -29.325  1.00 27.97           H  
ATOM   1550  HA3 GLY A 114      -6.255  20.723 -30.953  1.00 27.97           H  
ATOM   1551  C   GLY A 114      -7.025  22.684 -30.486  1.00 27.97           C  
ATOM   1552  O   GLY A 114      -8.155  22.935 -30.912  1.00 27.97           O  
ATOM   1553  N   PRO A 115      -6.066  23.620 -30.495  1.00 35.68           N  
ATOM   1554  CA  PRO A 115      -6.073  24.728 -31.428  1.00 35.68           C  
ATOM   1555  HA  PRO A 115      -7.047  24.834 -31.907  1.00 35.68           H  
ATOM   1556  C   PRO A 115      -5.020  24.466 -32.507  1.00 35.68           C  
ATOM   1557  CB  PRO A 115      -5.831  25.976 -30.588  1.00 35.68           C  
ATOM   1558  HB2 PRO A 115      -6.789  26.392 -30.276  1.00 35.68           H  
ATOM   1559  HB3 PRO A 115      -5.254  26.727 -31.128  1.00 35.68           H  
ATOM   1560  O   PRO A 115      -3.821  24.660 -32.335  1.00 35.68           O  
ATOM   1561  CG  PRO A 115      -5.080  25.464 -29.354  1.00 35.68           C  
ATOM   1562  HG2 PRO A 115      -4.032  25.761 -29.402  1.00 35.68           H  
ATOM   1563  HG3 PRO A 115      -5.536  25.855 -28.445  1.00 35.68           H  
ATOM   1564  CD  PRO A 115      -5.180  23.931 -29.389  1.00 35.68           C  
ATOM   1565  HD2 PRO A 115      -4.197  23.495 -29.569  1.00 35.68           H  
ATOM   1566  HD3 PRO A 115      -5.587  23.559 -28.449  1.00 35.68           H  
ATOM   1567  N   ARG A 116      -5.514  24.025 -33.664  1.00 30.18           N  
ATOM   1568  H   ARG A 116      -6.511  23.868 -33.683  1.00 30.18           H  
ATOM   1569  CA  ARG A 116      -4.793  24.021 -34.938  1.00 30.18           C  
ATOM   1570  HA  ARG A 116      -3.899  23.401 -34.870  1.00 30.18           H  
ATOM   1571  C   ARG A 116      -4.389  25.450 -35.301  1.00 30.18           C  
ATOM   1572  CB  ARG A 116      -5.753  23.517 -36.031  1.00 30.18           C  
ATOM   1573  HB2 ARG A 116      -6.683  24.081 -35.966  1.00 30.18           H  
ATOM   1574  HB3 ARG A 116      -5.307  23.724 -37.004  1.00 30.18           H  
ATOM   1575  O   ARG A 116      -5.259  26.208 -35.716  1.00 30.18           O  
ATOM   1576  CG  ARG A 116      -6.083  22.026 -35.976  1.00 30.18           C  
ATOM   1577  HG2 ARG A 116      -5.200  21.457 -36.268  1.00 30.18           H  
ATOM   1578  HG3 ARG A 116      -6.382  21.735 -34.969  1.00 30.18           H  
ATOM   1579  CD  ARG A 116      -7.239  21.757 -36.948  1.00 30.18           C  
ATOM   1580  HD2 ARG A 116      -8.168  22.089 -36.484  1.00 30.18           H  
ATOM   1581  HD3 ARG A 116      -7.096  22.351 -37.851  1.00 30.18           H  
ATOM   1582  NE  ARG A 116      -7.342  20.325 -37.278  1.00 30.18           N  
ATOM   1583  HE  ARG A 116      -7.615  19.716 -36.520  1.00 30.18           H  
ATOM   1584  NH1 ARG A 116      -6.672  20.434 -39.480  1.00 30.18           N  
ATOM   1585 HH11 ARG A 116      -6.441  19.966 -40.346  1.00 30.18           H  
ATOM   1586 HH12 ARG A 116      -6.568  21.434 -39.392  1.00 30.18           H  
ATOM   1587  NH2 ARG A 116      -7.156  18.460 -38.563  1.00 30.18           N  
ATOM   1588 HH21 ARG A 116      -6.913  18.010 -39.434  1.00 30.18           H  
ATOM   1589 HH22 ARG A 116      -7.411  17.896 -37.766  1.00 30.18           H  
ATOM   1590  CZ  ARG A 116      -7.059  19.753 -38.436  1.00 30.18           C  
ATOM   1591  N   VAL A 117      -3.103  25.793 -35.266  1.00 33.27           N  
ATOM   1592  H   VAL A 117      -2.451  25.212 -34.759  1.00 33.27           H  
ATOM   1593  CA  VAL A 117      -2.576  26.942 -36.021  1.00 33.27           C  
ATOM   1594  HA  VAL A 117      -3.187  27.076 -36.914  1.00 33.27           H  
ATOM   1595  C   VAL A 117      -1.138  26.661 -36.460  1.00 33.27           C  
ATOM   1596  CB  VAL A 117      -2.635  28.274 -35.229  1.00 33.27           C  
ATOM   1597  HB  VAL A 117      -1.951  28.222 -34.381  1.00 33.27           H  
ATOM   1598  O   VAL A 117      -0.249  26.557 -35.631  1.00 33.27           O  
ATOM   1599  CG1 VAL A 117      -2.215  29.444 -36.134  1.00 33.27           C  
ATOM   1600 HG11 VAL A 117      -2.256  30.376 -35.570  1.00 33.27           H  
ATOM   1601 HG12 VAL A 117      -2.879  29.518 -36.996  1.00 33.27           H  
ATOM   1602 HG13 VAL A 117      -1.186  29.314 -36.469  1.00 33.27           H  
ATOM   1603  CG2 VAL A 117      -4.026  28.644 -34.691  1.00 33.27           C  
ATOM   1604 HG21 VAL A 117      -3.980  29.606 -34.182  1.00 33.27           H  
ATOM   1605 HG22 VAL A 117      -4.749  28.705 -35.504  1.00 33.27           H  
ATOM   1606 HG23 VAL A 117      -4.349  27.905 -33.958  1.00 33.27           H  
ATOM   1607  N   GLY A 118      -0.916  26.615 -37.777  1.00 30.63           N  
ATOM   1608  H   GLY A 118      -1.726  26.641 -38.381  1.00 30.63           H  
ATOM   1609  CA  GLY A 118       0.377  26.960 -38.376  1.00 30.63           C  
ATOM   1610  HA2 GLY A 118       0.200  27.474 -39.321  1.00 30.63           H  
ATOM   1611  HA3 GLY A 118       0.885  27.669 -37.723  1.00 30.63           H  
ATOM   1612  C   GLY A 118       1.358  25.811 -38.614  1.00 30.63           C  
ATOM   1613  O   GLY A 118       2.007  25.327 -37.704  1.00 30.63           O  
ATOM   1614  N   ASN A 119       1.472  25.427 -39.887  1.00 29.87           N  
ATOM   1615  H   ASN A 119       0.779  25.815 -40.511  1.00 29.87           H  
ATOM   1616  CA  ASN A 119       2.620  24.813 -40.563  1.00 29.87           C  
ATOM   1617  HA  ASN A 119       2.292  23.855 -40.968  1.00 29.87           H  
ATOM   1618  C   ASN A 119       3.899  24.534 -39.739  1.00 29.87           C  
ATOM   1619  CB  ASN A 119       2.981  25.764 -41.730  1.00 29.87           C  
ATOM   1620  HB2 ASN A 119       2.793  26.798 -41.442  1.00 29.87           H  
ATOM   1621  HB3 ASN A 119       4.049  25.699 -41.937  1.00 29.87           H  
ATOM   1622  O   ASN A 119       4.547  25.460 -39.267  1.00 29.87           O  
ATOM   1623  CG  ASN A 119       2.281  25.453 -43.036  1.00 29.87           C  
ATOM   1624  ND2 ASN A 119       2.193  26.412 -43.927  1.00 29.87           N  
ATOM   1625 HD21 ASN A 119       2.615  27.312 -43.749  1.00 29.87           H  
ATOM   1626 HD22 ASN A 119       1.766  26.165 -44.809  1.00 29.87           H  
ATOM   1627  OD1 ASN A 119       1.825  24.353 -43.289  1.00 29.87           O  
ATOM   1628  N   THR A 120       4.357  23.278 -39.828  1.00 27.02           N  
ATOM   1629  H   THR A 120       3.702  22.610 -40.208  1.00 27.02           H  
ATOM   1630  CA  THR A 120       5.709  22.747 -39.534  1.00 27.02           C  
ATOM   1631  HA  THR A 120       5.733  21.777 -40.032  1.00 27.02           H  
ATOM   1632  C   THR A 120       6.049  22.443 -38.069  1.00 27.02           C  
ATOM   1633  CB  THR A 120       6.851  23.536 -40.216  1.00 27.02           C  
ATOM   1634  HB  THR A 120       7.774  22.975 -40.066  1.00 27.02           H  
ATOM   1635  O   THR A 120       6.086  23.347 -37.250  1.00 27.02           O  
ATOM   1636  CG2 THR A 120       6.652  23.686 -41.726  1.00 27.02           C  
ATOM   1637 HG21 THR A 120       7.534  24.164 -42.154  1.00 27.02           H  
ATOM   1638 HG22 THR A 120       6.527  22.705 -42.185  1.00 27.02           H  
ATOM   1639 HG23 THR A 120       5.782  24.306 -41.943  1.00 27.02           H  
ATOM   1640  OG1 THR A 120       7.052  24.827 -39.704  1.00 27.02           O  
ATOM   1641  HG1 THR A 120       6.236  25.121 -39.294  1.00 27.02           H  
ATOM   1642  N   THR A 121       6.319  21.154 -37.785  1.00 30.99           N  
ATOM   1643  H   THR A 121       6.020  20.493 -38.488  1.00 30.99           H  
ATOM   1644  CA  THR A 121       7.216  20.553 -36.751  1.00 30.99           C  
ATOM   1645  HA  THR A 121       8.211  20.448 -37.182  1.00 30.99           H  
ATOM   1646  C   THR A 121       6.706  19.132 -36.424  1.00 30.99           C  
ATOM   1647  CB  THR A 121       7.383  21.374 -35.452  1.00 30.99           C  
ATOM   1648  HB  THR A 121       7.787  20.717 -34.682  1.00 30.99           H  
ATOM   1649  O   THR A 121       5.695  18.939 -35.768  1.00 30.99           O  
ATOM   1650  CG2 THR A 121       8.374  22.533 -35.637  1.00 30.99           C  
ATOM   1651 HG21 THR A 121       9.343  22.232 -35.238  1.00 30.99           H  
ATOM   1652 HG22 THR A 121       8.502  22.794 -36.688  1.00 30.99           H  
ATOM   1653 HG23 THR A 121       8.040  23.412 -35.087  1.00 30.99           H  
ATOM   1654  OG1 THR A 121       6.170  21.892 -34.977  1.00 30.99           O  
ATOM   1655  HG1 THR A 121       5.972  22.654 -35.526  1.00 30.99           H  
ATOM   1656  N   MET A 122       7.156  18.073 -37.104  1.00 26.40           N  
ATOM   1657  H   MET A 122       6.389  17.431 -37.243  1.00 26.40           H  
ATOM   1658  CA  MET A 122       8.412  17.345 -36.853  1.00 26.40           C  
ATOM   1659  HA  MET A 122       8.327  16.388 -37.368  1.00 26.40           H  
ATOM   1660  C   MET A 122       8.630  16.993 -35.369  1.00 26.40           C  
ATOM   1661  CB  MET A 122       9.652  18.033 -37.455  1.00 26.40           C  
ATOM   1662  HB2 MET A 122       9.830  18.988 -36.961  1.00 26.40           H  
ATOM   1663  HB3 MET A 122      10.516  17.398 -37.260  1.00 26.40           H  
ATOM   1664  O   MET A 122       9.397  17.673 -34.707  1.00 26.40           O  
ATOM   1665  CG  MET A 122       9.567  18.258 -38.966  1.00 26.40           C  
ATOM   1666  HG2 MET A 122       8.812  19.017 -39.170  1.00 26.40           H  
ATOM   1667  HG3 MET A 122       9.270  17.327 -39.449  1.00 26.40           H  
ATOM   1668  SD  MET A 122      11.147  18.791 -39.678  1.00 26.40           S  
ATOM   1669  CE  MET A 122      10.638  19.156 -41.375  1.00 26.40           C  
ATOM   1670  HE1 MET A 122      10.225  18.259 -41.835  1.00 26.40           H  
ATOM   1671  HE2 MET A 122      11.505  19.488 -41.946  1.00 26.40           H  
ATOM   1672  HE3 MET A 122       9.888  19.947 -41.370  1.00 26.40           H  
ATOM   1673  N   ALA A 123       7.992  15.927 -34.862  1.00 32.13           N  
ATOM   1674  H   ALA A 123       7.230  15.524 -35.389  1.00 32.13           H  
ATOM   1675  CA  ALA A 123       8.438  15.236 -33.633  1.00 32.13           C  
ATOM   1676  HA  ALA A 123       9.523  15.143 -33.683  1.00 32.13           H  
ATOM   1677  C   ALA A 123       7.895  13.795 -33.445  1.00 32.13           C  
ATOM   1678  CB  ALA A 123       8.122  16.093 -32.398  1.00 32.13           C  
ATOM   1679  HB1 ALA A 123       8.589  17.076 -32.462  1.00 32.13           H  
ATOM   1680  HB2 ALA A 123       8.501  15.607 -31.499  1.00 32.13           H  
ATOM   1681  HB3 ALA A 123       7.044  16.221 -32.300  1.00 32.13           H  
ATOM   1682  O   ALA A 123       8.029  13.220 -32.371  1.00 32.13           O  
ATOM   1683  N   LEU A 124       7.312  13.173 -34.478  1.00 32.67           N  
ATOM   1684  H   LEU A 124       7.237  13.665 -35.357  1.00 32.67           H  
ATOM   1685  CA  LEU A 124       6.915  11.757 -34.470  1.00 32.67           C  
ATOM   1686  HA  LEU A 124       7.252  11.291 -33.544  1.00 32.67           H  
ATOM   1687  C   LEU A 124       7.665  11.042 -35.599  1.00 32.67           C  
ATOM   1688  CB  LEU A 124       5.370  11.643 -34.528  1.00 32.67           C  
ATOM   1689  HB2 LEU A 124       4.955  12.638 -34.695  1.00 32.67           H  
ATOM   1690  HB3 LEU A 124       5.057  11.037 -35.378  1.00 32.67           H  
ATOM   1691  O   LEU A 124       7.161  10.893 -36.709  1.00 32.67           O  
ATOM   1692  CG  LEU A 124       4.749  11.056 -33.241  1.00 32.67           C  
ATOM   1693  HG  LEU A 124       5.391  11.272 -32.386  1.00 32.67           H  
ATOM   1694  CD1 LEU A 124       3.386  11.689 -32.968  1.00 32.67           C  
ATOM   1695 HD11 LEU A 124       3.504  12.762 -32.816  1.00 32.67           H  
ATOM   1696 HD12 LEU A 124       2.709  11.509 -33.803  1.00 32.67           H  
ATOM   1697 HD13 LEU A 124       2.960  11.262 -32.059  1.00 32.67           H  
ATOM   1698  CD2 LEU A 124       4.559   9.540 -33.357  1.00 32.67           C  
ATOM   1699 HD21 LEU A 124       5.521   9.065 -33.544  1.00 32.67           H  
ATOM   1700 HD22 LEU A 124       3.871   9.305 -34.168  1.00 32.67           H  
ATOM   1701 HD23 LEU A 124       4.156   9.153 -32.421  1.00 32.67           H  
ATOM   1702  N   GLN A 125       8.908  10.646 -35.326  1.00 31.09           N  
ATOM   1703  H   GLN A 125       9.292  10.848 -34.414  1.00 31.09           H  
ATOM   1704  CA  GLN A 125       9.656   9.727 -36.180  1.00 31.09           C  
ATOM   1705  HA  GLN A 125       8.988   9.356 -36.958  1.00 31.09           H  
ATOM   1706  C   GLN A 125      10.077   8.528 -35.330  1.00 31.09           C  
ATOM   1707  CB  GLN A 125      10.810  10.457 -36.891  1.00 31.09           C  
ATOM   1708  HB2 GLN A 125      11.606  10.692 -36.184  1.00 31.09           H  
ATOM   1709  HB3 GLN A 125      10.418  11.392 -37.291  1.00 31.09           H  
ATOM   1710  O   GLN A 125      10.920   8.645 -34.445  1.00 31.09           O  
ATOM   1711  CG  GLN A 125      11.371   9.630 -38.063  1.00 31.09           C  
ATOM   1712  HG2 GLN A 125      10.541   9.199 -38.623  1.00 31.09           H  
ATOM   1713  HG3 GLN A 125      11.976   8.812 -37.672  1.00 31.09           H  
ATOM   1714  CD  GLN A 125      12.212  10.448 -39.043  1.00 31.09           C  
ATOM   1715  NE2 GLN A 125      12.545   9.898 -40.191  1.00 31.09           N  
ATOM   1716 HE21 GLN A 125      12.298   8.940 -40.395  1.00 31.09           H  
ATOM   1717 HE22 GLN A 125      13.122  10.470 -40.791  1.00 31.09           H  
ATOM   1718  OE1 GLN A 125      12.575  11.591 -38.828  1.00 31.09           O  
ATOM   1719  N   LEU A 126       9.431   7.384 -35.576  1.00 34.51           N  
ATOM   1720  H   LEU A 126       8.724   7.382 -36.298  1.00 34.51           H  
ATOM   1721  CA  LEU A 126       9.784   6.100 -34.977  1.00 34.51           C  
ATOM   1722  HA  LEU A 126       9.694   6.169 -33.893  1.00 34.51           H  
ATOM   1723  C   LEU A 126      11.242   5.766 -35.310  1.00 34.51           C  
ATOM   1724  CB  LEU A 126       8.849   4.991 -35.508  1.00 34.51           C  
ATOM   1725  HB2 LEU A 126       8.559   5.212 -36.535  1.00 34.51           H  
ATOM   1726  HB3 LEU A 126       9.426   4.067 -35.555  1.00 34.51           H  
ATOM   1727  O   LEU A 126      11.601   5.603 -36.478  1.00 34.51           O  
ATOM   1728  CG  LEU A 126       7.602   4.736 -34.634  1.00 34.51           C  
ATOM   1729  HG  LEU A 126       7.625   5.377 -33.753  1.00 34.51           H  
ATOM   1730  CD1 LEU A 126       6.309   5.019 -35.399  1.00 34.51           C  
ATOM   1731 HD11 LEU A 126       6.236   4.367 -36.270  1.00 34.51           H  
ATOM   1732 HD12 LEU A 126       5.453   4.843 -34.747  1.00 34.51           H  
ATOM   1733 HD13 LEU A 126       6.294   6.060 -35.720  1.00 34.51           H  
ATOM   1734  CD2 LEU A 126       7.572   3.278 -34.169  1.00 34.51           C  
ATOM   1735 HD21 LEU A 126       8.467   3.060 -33.586  1.00 34.51           H  
ATOM   1736 HD22 LEU A 126       7.524   2.606 -35.025  1.00 34.51           H  
ATOM   1737 HD23 LEU A 126       6.702   3.114 -33.533  1.00 34.51           H  
ATOM   1738  N   TRP A 127      12.066   5.634 -34.275  1.00 32.66           N  
ATOM   1739  H   TRP A 127      11.719   5.837 -33.348  1.00 32.66           H  
ATOM   1740  CA  TRP A 127      13.403   5.073 -34.389  1.00 32.66           C  
ATOM   1741  HA  TRP A 127      13.866   5.432 -35.308  1.00 32.66           H  
ATOM   1742  C   TRP A 127      13.287   3.548 -34.466  1.00 32.66           C  
ATOM   1743  CB  TRP A 127      14.262   5.554 -33.217  1.00 32.66           C  
ATOM   1744  HB2 TRP A 127      13.829   5.196 -32.284  1.00 32.66           H  
ATOM   1745  HB3 TRP A 127      14.236   6.644 -33.192  1.00 32.66           H  
ATOM   1746  O   TRP A 127      13.025   2.875 -33.472  1.00 32.66           O  
ATOM   1747  CG  TRP A 127      15.696   5.130 -33.274  1.00 32.66           C  
ATOM   1748  CD1 TRP A 127      16.656   5.695 -34.041  1.00 32.66           C  
ATOM   1749  HD1 TRP A 127      16.496   6.529 -34.708  1.00 32.66           H  
ATOM   1750  CD2 TRP A 127      16.360   4.069 -32.521  1.00 32.66           C  
ATOM   1751  CE2 TRP A 127      17.742   4.063 -32.875  1.00 32.66           C  
ATOM   1752  CE3 TRP A 127      15.937   3.120 -31.565  1.00 32.66           C  
ATOM   1753  HE3 TRP A 127      14.895   3.090 -31.281  1.00 32.66           H  
ATOM   1754  NE1 TRP A 127      17.863   5.064 -33.814  1.00 32.66           N  
ATOM   1755  HE1 TRP A 127      18.728   5.338 -34.259  1.00 32.66           H  
ATOM   1756  CH2 TRP A 127      18.211   2.252 -31.341  1.00 32.66           C  
ATOM   1757  HH2 TRP A 127      18.905   1.566 -30.879  1.00 32.66           H  
ATOM   1758  CZ2 TRP A 127      18.663   3.175 -32.301  1.00 32.66           C  
ATOM   1759  HZ2 TRP A 127      19.704   3.206 -32.584  1.00 32.66           H  
ATOM   1760  CZ3 TRP A 127      16.852   2.223 -30.981  1.00 32.66           C  
ATOM   1761  HZ3 TRP A 127      16.508   1.513 -30.243  1.00 32.66           H  
ATOM   1762  N   VAL A 128      13.446   3.010 -35.673  1.00 39.64           N  
ATOM   1763  H   VAL A 128      13.586   3.637 -36.453  1.00 39.64           H  
ATOM   1764  CA  VAL A 128      13.676   1.582 -35.904  1.00 39.64           C  
ATOM   1765  HA  VAL A 128      13.380   1.017 -35.020  1.00 39.64           H  
ATOM   1766  C   VAL A 128      15.176   1.432 -36.153  1.00 39.64           C  
ATOM   1767  CB  VAL A 128      12.854   1.056 -37.101  1.00 39.64           C  
ATOM   1768  HB  VAL A 128      13.203   1.528 -38.019  1.00 39.64           H  
ATOM   1769  O   VAL A 128      15.658   2.008 -37.133  1.00 39.64           O  
ATOM   1770  CG1 VAL A 128      13.010  -0.464 -37.243  1.00 39.64           C  
ATOM   1771 HG11 VAL A 128      12.422  -0.819 -38.089  1.00 39.64           H  
ATOM   1772 HG12 VAL A 128      14.055  -0.720 -37.420  1.00 39.64           H  
ATOM   1773 HG13 VAL A 128      12.669  -0.962 -36.335  1.00 39.64           H  
ATOM   1774  CG2 VAL A 128      11.358   1.369 -36.951  1.00 39.64           C  
ATOM   1775 HG21 VAL A 128      11.198   2.447 -36.955  1.00 39.64           H  
ATOM   1776 HG22 VAL A 128      10.803   0.938 -37.784  1.00 39.64           H  
ATOM   1777 HG23 VAL A 128      10.984   0.956 -36.015  1.00 39.64           H  
ATOM   1778  N   PRO A 129      15.946   0.713 -35.315  1.00 40.58           N  
ATOM   1779  CA  PRO A 129      17.348   0.465 -35.611  1.00 40.58           C  
ATOM   1780  HA  PRO A 129      17.853   1.410 -35.810  1.00 40.58           H  
ATOM   1781  C   PRO A 129      17.442  -0.422 -36.857  1.00 40.58           C  
ATOM   1782  CB  PRO A 129      17.958  -0.141 -34.347  1.00 40.58           C  
ATOM   1783  HB2 PRO A 129      18.374   0.657 -33.733  1.00 40.58           H  
ATOM   1784  HB3 PRO A 129      18.725  -0.882 -34.572  1.00 40.58           H  
ATOM   1785  O   PRO A 129      17.179  -1.624 -36.841  1.00 40.58           O  
ATOM   1786  CG  PRO A 129      16.762  -0.761 -33.627  1.00 40.58           C  
ATOM   1787  HG2 PRO A 129      16.609  -1.777 -33.989  1.00 40.58           H  
ATOM   1788  HG3 PRO A 129      16.898  -0.759 -32.545  1.00 40.58           H  
ATOM   1789  CD  PRO A 129      15.573   0.107 -34.046  1.00 40.58           C  
ATOM   1790  HD2 PRO A 129      15.410   0.892 -33.306  1.00 40.58           H  
ATOM   1791  HD3 PRO A 129      14.680  -0.510 -34.143  1.00 40.58           H  
ATOM   1792  N   GLN A 130      17.766   0.228 -37.970  1.00 37.99           N  
ATOM   1793  H   GLN A 130      17.843   1.233 -37.903  1.00 37.99           H  
ATOM   1794  CA  GLN A 130      18.089  -0.380 -39.243  1.00 37.99           C  
ATOM   1795  HA  GLN A 130      17.329  -1.128 -39.467  1.00 37.99           H  
ATOM   1796  C   GLN A 130      19.466  -1.050 -39.147  1.00 37.99           C  
ATOM   1797  CB  GLN A 130      18.043   0.722 -40.320  1.00 37.99           C  
ATOM   1798  HB2 GLN A 130      18.865   1.417 -40.146  1.00 37.99           H  
ATOM   1799  HB3 GLN A 130      17.110   1.275 -40.209  1.00 37.99           H  
ATOM   1800  O   GLN A 130      20.446  -0.416 -38.761  1.00 37.99           O  
ATOM   1801  CG  GLN A 130      18.115   0.213 -41.769  1.00 37.99           C  
ATOM   1802  HG2 GLN A 130      17.268  -0.448 -41.956  1.00 37.99           H  
ATOM   1803  HG3 GLN A 130      19.034  -0.355 -41.911  1.00 37.99           H  
ATOM   1804  CD  GLN A 130      18.093   1.344 -42.801  1.00 37.99           C  
ATOM   1805  NE2 GLN A 130      17.982   1.034 -44.074  1.00 37.99           N  
ATOM   1806 HE21 GLN A 130      17.916   0.072 -44.375  1.00 37.99           H  
ATOM   1807 HE22 GLN A 130      17.977   1.823 -44.705  1.00 37.99           H  
ATOM   1808  OE1 GLN A 130      18.178   2.523 -42.507  1.00 37.99           O  
ATOM   1809  N   ALA A 131      19.495  -2.292 -39.637  1.00 33.40           N  
ATOM   1810  H   ALA A 131      18.592  -2.720 -39.782  1.00 33.40           H  
ATOM   1811  CA  ALA A 131      20.654  -3.083 -40.048  1.00 33.40           C  
ATOM   1812  HA  ALA A 131      20.247  -3.865 -40.690  1.00 33.40           H  
ATOM   1813  C   ALA A 131      21.413  -3.830 -38.936  1.00 33.40           C  
ATOM   1814  CB  ALA A 131      21.539  -2.229 -40.941  1.00 33.40           C  
ATOM   1815  HB1 ALA A 131      22.025  -2.936 -41.612  1.00 33.40           H  
ATOM   1816  HB2 ALA A 131      20.953  -1.540 -41.550  1.00 33.40           H  
ATOM   1817  HB3 ALA A 131      22.260  -1.674 -40.340  1.00 33.40           H  
ATOM   1818  O   ALA A 131      21.616  -3.314 -37.850  1.00 33.40           O  
ATOM   1819  N   TRP A 132      21.882  -5.069 -39.109  1.00 33.00           N  
ATOM   1820  H   TRP A 132      22.150  -5.487 -38.229  1.00 33.00           H  
ATOM   1821  CA  TRP A 132      22.423  -5.812 -40.269  1.00 33.00           C  
ATOM   1822  HA  TRP A 132      21.743  -5.800 -41.120  1.00 33.00           H  
ATOM   1823  C   TRP A 132      22.671  -7.275 -39.743  1.00 33.00           C  
ATOM   1824  CB  TRP A 132      23.773  -5.096 -40.588  1.00 33.00           C  
ATOM   1825  HB2 TRP A 132      24.563  -5.573 -40.008  1.00 33.00           H  
ATOM   1826  HB3 TRP A 132      23.743  -4.067 -40.230  1.00 33.00           H  
ATOM   1827  O   TRP A 132      22.663  -7.430 -38.520  1.00 33.00           O  
ATOM   1828  CG  TRP A 132      24.225  -5.002 -42.015  1.00 33.00           C  
ATOM   1829  CD1 TRP A 132      25.016  -5.898 -42.617  1.00 33.00           C  
ATOM   1830  HD1 TRP A 132      25.458  -6.737 -42.100  1.00 33.00           H  
ATOM   1831  CD2 TRP A 132      24.239  -3.880 -42.961  1.00 33.00           C  
ATOM   1832  CE2 TRP A 132      24.689  -4.361 -44.228  1.00 33.00           C  
ATOM   1833  CE3 TRP A 132      24.069  -2.482 -42.867  1.00 33.00           C  
ATOM   1834  HE3 TRP A 132      23.934  -2.026 -41.898  1.00 33.00           H  
ATOM   1835  NE1 TRP A 132      25.122  -5.633 -43.964  1.00 33.00           N  
ATOM   1836  HE1 TRP A 132      25.628  -6.216 -44.615  1.00 33.00           H  
ATOM   1837  CH2 TRP A 132      24.448  -2.194 -45.258  1.00 33.00           C  
ATOM   1838  HH2 TRP A 132      24.513  -1.547 -46.121  1.00 33.00           H  
ATOM   1839  CZ2 TRP A 132      24.763  -3.557 -45.371  1.00 33.00           C  
ATOM   1840  HZ2 TRP A 132      25.106  -3.966 -46.309  1.00 33.00           H  
ATOM   1841  CZ3 TRP A 132      24.131  -1.655 -44.001  1.00 33.00           C  
ATOM   1842  HZ3 TRP A 132      23.968  -0.592 -43.898  1.00 33.00           H  
ATOM   1843  N   PRO A 133      23.039  -8.357 -40.477  1.00 37.39           N  
ATOM   1844  CA  PRO A 133      22.767  -8.903 -41.817  1.00 37.39           C  
ATOM   1845  HA  PRO A 133      22.082  -8.279 -42.391  1.00 37.39           H  
ATOM   1846  C   PRO A 133      22.268 -10.374 -41.766  1.00 37.39           C  
ATOM   1847  CB  PRO A 133      24.150  -8.977 -42.479  1.00 37.39           C  
ATOM   1848  HB2 PRO A 133      24.251  -9.762 -43.228  1.00 37.39           H  
ATOM   1849  HB3 PRO A 133      24.333  -8.075 -43.064  1.00 37.39           H  
ATOM   1850  O   PRO A 133      23.036 -11.295 -42.010  1.00 37.39           O  
ATOM   1851  CG  PRO A 133      25.101  -9.218 -41.284  1.00 37.39           C  
ATOM   1852  HG2 PRO A 133      25.947  -8.532 -41.280  1.00 37.39           H  
ATOM   1853  HG3 PRO A 133      25.482 -10.239 -41.314  1.00 37.39           H  
ATOM   1854  CD  PRO A 133      24.239  -9.044 -40.031  1.00 37.39           C  
ATOM   1855  HD2 PRO A 133      23.974 -10.017 -39.619  1.00 37.39           H  
ATOM   1856  HD3 PRO A 133      24.791  -8.472 -39.285  1.00 37.39           H  
ATOM   1857  N   TRP A 134      21.002 -10.648 -41.495  1.00 34.98           N  
ATOM   1858  H   TRP A 134      20.399  -9.915 -41.149  1.00 34.98           H  
ATOM   1859  CA  TRP A 134      20.371 -11.915 -41.905  1.00 34.98           C  
ATOM   1860  HA  TRP A 134      20.802 -12.263 -42.844  1.00 34.98           H  
ATOM   1861  C   TRP A 134      18.911 -11.537 -42.159  1.00 34.98           C  
ATOM   1862  CB  TRP A 134      20.568 -13.033 -40.849  1.00 34.98           C  
ATOM   1863  HB2 TRP A 134      19.936 -13.875 -41.132  1.00 34.98           H  
ATOM   1864  HB3 TRP A 134      20.204 -12.673 -39.886  1.00 34.98           H  
ATOM   1865  O   TRP A 134      18.123 -11.397 -41.235  1.00 34.98           O  
ATOM   1866  CG  TRP A 134      21.974 -13.564 -40.661  1.00 34.98           C  
ATOM   1867  CD1 TRP A 134      22.882 -13.078 -39.781  1.00 34.98           C  
ATOM   1868  HD1 TRP A 134      22.693 -12.255 -39.107  1.00 34.98           H  
ATOM   1869  CD2 TRP A 134      22.671 -14.645 -41.370  1.00 34.98           C  
ATOM   1870  CE2 TRP A 134      24.019 -14.710 -40.895  1.00 34.98           C  
ATOM   1871  CE3 TRP A 134      22.304 -15.587 -42.357  1.00 34.98           C  
ATOM   1872  HE3 TRP A 134      21.292 -15.580 -42.734  1.00 34.98           H  
ATOM   1873  NE1 TRP A 134      24.092 -13.727 -39.934  1.00 34.98           N  
ATOM   1874  HE1 TRP A 134      24.916 -13.500 -39.396  1.00 34.98           H  
ATOM   1875  CH2 TRP A 134      24.547 -16.568 -42.353  1.00 34.98           C  
ATOM   1876  HH2 TRP A 134      25.244 -17.303 -42.726  1.00 34.98           H  
ATOM   1877  CZ2 TRP A 134      24.951 -15.643 -41.375  1.00 34.98           C  
ATOM   1878  HZ2 TRP A 134      25.958 -15.660 -40.984  1.00 34.98           H  
ATOM   1879  CZ3 TRP A 134      23.227 -16.539 -42.838  1.00 34.98           C  
ATOM   1880  HZ3 TRP A 134      22.916 -17.254 -43.585  1.00 34.98           H  
ATOM   1881  N   GLY A 135      18.583 -11.027 -43.350  1.00 31.43           N  
ATOM   1882  H   GLY A 135      17.953 -10.245 -43.239  1.00 31.43           H  
ATOM   1883  CA  GLY A 135      18.122 -11.918 -44.413  1.00 31.43           C  
ATOM   1884  HA2 GLY A 135      17.864 -11.346 -45.304  1.00 31.43           H  
ATOM   1885  HA3 GLY A 135      18.889 -12.654 -44.656  1.00 31.43           H  
ATOM   1886  C   GLY A 135      16.883 -12.642 -43.893  1.00 31.43           C  
ATOM   1887  O   GLY A 135      16.993 -13.738 -43.378  1.00 31.43           O  
ATOM   1888  N   GLY A 136      15.750 -11.963 -43.775  1.00 32.19           N  
ATOM   1889  H   GLY A 136      15.275 -12.266 -42.937  1.00 32.19           H  
ATOM   1890  CA  GLY A 136      14.824 -11.875 -44.895  1.00 32.19           C  
ATOM   1891  HA2 GLY A 136      15.309 -12.165 -45.827  1.00 32.19           H  
ATOM   1892  HA3 GLY A 136      14.452 -10.854 -44.985  1.00 32.19           H  
ATOM   1893  C   GLY A 136      13.668 -12.839 -44.630  1.00 32.19           C  
ATOM   1894  O   GLY A 136      13.891 -14.014 -44.395  1.00 32.19           O  
ATOM   1895  N   ALA A 137      12.454 -12.296 -44.596  1.00 33.28           N  
ATOM   1896  H   ALA A 137      12.416 -11.291 -44.695  1.00 33.28           H  
ATOM   1897  CA  ALA A 137      11.166 -12.976 -44.714  1.00 33.28           C  
ATOM   1898  HA  ALA A 137      10.543 -12.659 -43.878  1.00 33.28           H  
ATOM   1899  C   ALA A 137      11.170 -14.528 -44.724  1.00 33.28           C  
ATOM   1900  CB  ALA A 137      10.535 -12.422 -46.000  1.00 33.28           C  
ATOM   1901  HB1 ALA A 137      10.436 -11.338 -45.939  1.00 33.28           H  
ATOM   1902  HB2 ALA A 137       9.546 -12.859 -46.139  1.00 33.28           H  
ATOM   1903  HB3 ALA A 137      11.153 -12.681 -46.860  1.00 33.28           H  
ATOM   1904  O   ALA A 137      11.407 -15.145 -45.758  1.00 33.28           O  
ATOM   1905  N   GLY A 138      10.757 -15.130 -43.603  1.00 32.73           N  
ATOM   1906  H   GLY A 138      10.716 -14.578 -42.759  1.00 32.73           H  
ATOM   1907  CA  GLY A 138      10.239 -16.502 -43.548  1.00 32.73           C  
ATOM   1908  HA2 GLY A 138      10.041 -16.859 -44.559  1.00 32.73           H  
ATOM   1909  HA3 GLY A 138       9.286 -16.491 -43.018  1.00 32.73           H  
ATOM   1910  C   GLY A 138      11.163 -17.525 -42.885  1.00 32.73           C  
ATOM   1911  O   GLY A 138      12.196 -17.892 -43.427  1.00 32.73           O  
ATOM   1912  N   GLY A 139      10.720 -18.071 -41.751  1.00 34.21           N  
ATOM   1913  H   GLY A 139       9.872 -17.706 -41.341  1.00 34.21           H  
ATOM   1914  CA  GLY A 139      11.401 -19.168 -41.060  1.00 34.21           C  
ATOM   1915  HA2 GLY A 139      11.964 -19.772 -41.772  1.00 34.21           H  
ATOM   1916  HA3 GLY A 139      10.654 -19.810 -40.593  1.00 34.21           H  
ATOM   1917  C   GLY A 139      12.375 -18.659 -40.002  1.00 34.21           C  
ATOM   1918  O   GLY A 139      13.052 -17.659 -40.170  1.00 34.21           O  
ATOM   1919  N   GLY A 140      12.476 -19.256 -38.836  1.00 32.72           N  
ATOM   1920  H   GLY A 140      13.164 -18.825 -38.235  1.00 32.72           H  
ATOM   1921  CA  GLY A 140      11.827 -20.408 -38.244  1.00 32.72           C  
ATOM   1922  HA2 GLY A 140      12.196 -21.335 -38.683  1.00 32.72           H  
ATOM   1923  HA3 GLY A 140      10.743 -20.337 -38.337  1.00 32.72           H  
ATOM   1924  C   GLY A 140      12.229 -20.342 -36.776  1.00 32.72           C  
ATOM   1925  O   GLY A 140      13.235 -19.715 -36.432  1.00 32.72           O  
ATOM   1926  N   ILE A 141      11.413 -20.914 -35.901  1.00 44.24           N  
ATOM   1927  H   ILE A 141      10.624 -21.446 -36.239  1.00 44.24           H  
ATOM   1928  CA  ILE A 141      11.744 -20.995 -34.481  1.00 44.24           C  
ATOM   1929  HA  ILE A 141      11.731 -19.984 -34.075  1.00 44.24           H  
ATOM   1930  C   ILE A 141      13.152 -21.606 -34.367  1.00 44.24           C  
ATOM   1931  CB  ILE A 141      10.688 -21.845 -33.749  1.00 44.24           C  
ATOM   1932  HB  ILE A 141      10.648 -22.829 -34.216  1.00 44.24           H  
ATOM   1933  O   ILE A 141      13.399 -22.616 -35.028  1.00 44.24           O  
ATOM   1934  CG1 ILE A 141       9.298 -21.177 -33.863  1.00 44.24           C  
ATOM   1935 HG12 ILE A 141       9.089 -20.919 -34.901  1.00 44.24           H  
ATOM   1936 HG13 ILE A 141       9.284 -20.256 -33.280  1.00 44.24           H  
ATOM   1937  CG2 ILE A 141      11.079 -22.017 -32.278  1.00 44.24           C  
ATOM   1938 HG21 ILE A 141      11.163 -21.034 -31.815  1.00 44.24           H  
ATOM   1939 HG22 ILE A 141      12.033 -22.539 -32.202  1.00 44.24           H  
ATOM   1940 HG23 ILE A 141      10.340 -22.616 -31.746  1.00 44.24           H  
ATOM   1941  CD1 ILE A 141       8.150 -22.081 -33.403  1.00 44.24           C  
ATOM   1942 HD11 ILE A 141       7.199 -21.593 -33.621  1.00 44.24           H  
ATOM   1943 HD12 ILE A 141       8.189 -23.032 -33.935  1.00 44.24           H  
ATOM   1944 HD13 ILE A 141       8.205 -22.260 -32.330  1.00 44.24           H  
ATOM   1945  N   PRO A 142      14.076 -21.001 -33.598  1.00 43.27           N  
ATOM   1946  CA  PRO A 142      15.418 -21.538 -33.448  1.00 43.27           C  
ATOM   1947  HA  PRO A 142      15.964 -21.398 -34.381  1.00 43.27           H  
ATOM   1948  C   PRO A 142      15.372 -23.029 -33.096  1.00 43.27           C  
ATOM   1949  CB  PRO A 142      16.073 -20.718 -32.340  1.00 43.27           C  
ATOM   1950  HB2 PRO A 142      16.910 -20.144 -32.737  1.00 43.27           H  
ATOM   1951  HB3 PRO A 142      16.393 -21.397 -31.549  1.00 43.27           H  
ATOM   1952  O   PRO A 142      14.650 -23.434 -32.186  1.00 43.27           O  
ATOM   1953  CG  PRO A 142      14.999 -19.791 -31.775  1.00 43.27           C  
ATOM   1954  HG2 PRO A 142      14.595 -20.219 -30.858  1.00 43.27           H  
ATOM   1955  HG3 PRO A 142      15.389 -18.791 -31.587  1.00 43.27           H  
ATOM   1956  CD  PRO A 142      13.914 -19.773 -32.841  1.00 43.27           C  
ATOM   1957  HD2 PRO A 142      14.061 -18.922 -33.505  1.00 43.27           H  
ATOM   1958  HD3 PRO A 142      12.939 -19.711 -32.358  1.00 43.27           H  
ATOM   1959  N   ASP A 143      16.159 -23.836 -33.804  1.00 40.67           N  
ATOM   1960  H   ASP A 143      16.651 -23.438 -34.590  1.00 40.67           H  
ATOM   1961  CA  ASP A 143      16.146 -25.305 -33.727  1.00 40.67           C  
ATOM   1962  HA  ASP A 143      15.150 -25.646 -34.010  1.00 40.67           H  
ATOM   1963  C   ASP A 143      16.440 -25.832 -32.301  1.00 40.67           C  
ATOM   1964  CB  ASP A 143      17.178 -25.810 -34.761  1.00 40.67           C  
ATOM   1965  HB2 ASP A 143      18.142 -25.937 -34.268  1.00 40.67           H  
ATOM   1966  HB3 ASP A 143      17.312 -25.052 -35.533  1.00 40.67           H  
ATOM   1967  O   ASP A 143      15.983 -26.898 -31.891  1.00 40.67           O  
ATOM   1968  CG  ASP A 143      16.799 -27.103 -35.492  1.00 40.67           C  
ATOM   1969  OD1 ASP A 143      15.615 -27.502 -35.434  1.00 40.67           O  
ATOM   1970  OD2 ASP A 143      17.710 -27.657 -36.144  1.00 40.67           O  
ATOM   1971  N   TRP A 144      17.133 -25.041 -31.475  1.00 55.42           N  
ATOM   1972  H   TRP A 144      17.455 -24.154 -31.836  1.00 55.42           H  
ATOM   1973  CA  TRP A 144      17.350 -25.340 -30.057  1.00 55.42           C  
ATOM   1974  HA  TRP A 144      17.660 -26.381 -29.967  1.00 55.42           H  
ATOM   1975  C   TRP A 144      16.083 -25.188 -29.203  1.00 55.42           C  
ATOM   1976  CB  TRP A 144      18.492 -24.467 -29.522  1.00 55.42           C  
ATOM   1977  HB2 TRP A 144      18.725 -24.801 -28.511  1.00 55.42           H  
ATOM   1978  HB3 TRP A 144      19.380 -24.647 -30.128  1.00 55.42           H  
ATOM   1979  O   TRP A 144      15.911 -25.937 -28.249  1.00 55.42           O  
ATOM   1980  CG  TRP A 144      18.235 -22.990 -29.471  1.00 55.42           C  
ATOM   1981  CD1 TRP A 144      18.596 -22.089 -30.412  1.00 55.42           C  
ATOM   1982  HD1 TRP A 144      19.121 -22.329 -31.326  1.00 55.42           H  
ATOM   1983  CD2 TRP A 144      17.621 -22.215 -28.394  1.00 55.42           C  
ATOM   1984  CE2 TRP A 144      17.604 -20.841 -28.778  1.00 55.42           C  
ATOM   1985  CE3 TRP A 144      17.096 -22.531 -27.123  1.00 55.42           C  
ATOM   1986  HE3 TRP A 144      17.096 -23.559 -26.791  1.00 55.42           H  
ATOM   1987  NE1 TRP A 144      18.240 -20.818 -29.999  1.00 55.42           N  
ATOM   1988  HE1 TRP A 144      18.455 -19.979 -30.519  1.00 55.42           H  
ATOM   1989  CH2 TRP A 144      16.551 -20.184 -26.705  1.00 55.42           C  
ATOM   1990  HH2 TRP A 144      16.146 -19.423 -26.054  1.00 55.42           H  
ATOM   1991  CZ2 TRP A 144      17.066 -19.834 -27.964  1.00 55.42           C  
ATOM   1992  HZ2 TRP A 144      17.075 -18.803 -28.286  1.00 55.42           H  
ATOM   1993  CZ3 TRP A 144      16.574 -21.526 -26.285  1.00 55.42           C  
ATOM   1994  HZ3 TRP A 144      16.179 -21.790 -25.315  1.00 55.42           H  
ATOM   1995  N   LEU A 145      15.170 -24.279 -29.559  1.00 42.54           N  
ATOM   1996  H   LEU A 145      15.323 -23.761 -30.413  1.00 42.54           H  
ATOM   1997  CA  LEU A 145      13.903 -24.068 -28.856  1.00 42.54           C  
ATOM   1998  HA  LEU A 145      14.097 -24.137 -27.786  1.00 42.54           H  
ATOM   1999  C   LEU A 145      12.885 -25.164 -29.209  1.00 42.54           C  
ATOM   2000  CB  LEU A 145      13.387 -22.652 -29.184  1.00 42.54           C  
ATOM   2001  HB2 LEU A 145      14.216 -21.948 -29.112  1.00 42.54           H  
ATOM   2002  HB3 LEU A 145      13.034 -22.646 -30.215  1.00 42.54           H  
ATOM   2003  O   LEU A 145      12.132 -25.600 -28.344  1.00 42.54           O  
ATOM   2004  CG  LEU A 145      12.252 -22.159 -28.264  1.00 42.54           C  
ATOM   2005  HG  LEU A 145      11.483 -22.926 -28.176  1.00 42.54           H  
ATOM   2006  CD1 LEU A 145      12.776 -21.814 -26.870  1.00 42.54           C  
ATOM   2007 HD11 LEU A 145      13.545 -21.043 -26.936  1.00 42.54           H  
ATOM   2008 HD12 LEU A 145      11.958 -21.457 -26.244  1.00 42.54           H  
ATOM   2009 HD13 LEU A 145      13.198 -22.700 -26.398  1.00 42.54           H  
ATOM   2010  CD2 LEU A 145      11.603 -20.895 -28.833  1.00 42.54           C  
ATOM   2011 HD21 LEU A 145      10.981 -21.168 -29.685  1.00 42.54           H  
ATOM   2012 HD22 LEU A 145      12.366 -20.174 -29.126  1.00 42.54           H  
ATOM   2013 HD23 LEU A 145      10.950 -20.444 -28.085  1.00 42.54           H  
ATOM   2014  N   VAL A 146      12.902 -25.671 -30.448  1.00 43.66           N  
ATOM   2015  H   VAL A 146      13.543 -25.268 -31.116  1.00 43.66           H  
ATOM   2016  CA  VAL A 146      12.068 -26.817 -30.861  1.00 43.66           C  
ATOM   2017  HA  VAL A 146      11.056 -26.656 -30.490  1.00 43.66           H  
ATOM   2018  C   VAL A 146      12.563 -28.123 -30.230  1.00 43.66           C  
ATOM   2019  CB  VAL A 146      11.988 -26.930 -32.397  1.00 43.66           C  
ATOM   2020  HB  VAL A 146      12.989 -27.086 -32.799  1.00 43.66           H  
ATOM   2021  O   VAL A 146      11.743 -28.933 -29.801  1.00 43.66           O  
ATOM   2022  CG1 VAL A 146      11.093 -28.097 -32.841  1.00 43.66           C  
ATOM   2023 HG11 VAL A 146      11.528 -29.044 -32.523  1.00 43.66           H  
ATOM   2024 HG12 VAL A 146      11.021 -28.111 -33.928  1.00 43.66           H  
ATOM   2025 HG13 VAL A 146      10.097 -27.992 -32.409  1.00 43.66           H  
ATOM   2026  CG2 VAL A 146      11.408 -25.646 -33.007  1.00 43.66           C  
ATOM   2027 HG21 VAL A 146      10.436 -25.420 -32.567  1.00 43.66           H  
ATOM   2028 HG22 VAL A 146      11.303 -25.765 -34.086  1.00 43.66           H  
ATOM   2029 HG23 VAL A 146      12.093 -24.816 -32.836  1.00 43.66           H  
ATOM   2030  N   ASN A 147      13.880 -28.308 -30.092  1.00 47.88           N  
ATOM   2031  H   ASN A 147      14.515 -27.655 -30.528  1.00 47.88           H  
ATOM   2032  CA  ASN A 147      14.439 -29.454 -29.367  1.00 47.88           C  
ATOM   2033  HA  ASN A 147      13.922 -30.356 -29.694  1.00 47.88           H  
ATOM   2034  C   ASN A 147      14.184 -29.372 -27.851  1.00 47.88           C  
ATOM   2035  CB  ASN A 147      15.924 -29.607 -29.733  1.00 47.88           C  
ATOM   2036  HB2 ASN A 147      16.393 -30.303 -29.036  1.00 47.88           H  
ATOM   2037  HB3 ASN A 147      16.432 -28.646 -29.651  1.00 47.88           H  
ATOM   2038  O   ASN A 147      13.861 -30.390 -27.245  1.00 47.88           O  
ATOM   2039  CG  ASN A 147      16.102 -30.188 -31.129  1.00 47.88           C  
ATOM   2040  ND2 ASN A 147      17.010 -29.661 -31.913  1.00 47.88           N  
ATOM   2041 HD21 ASN A 147      17.343 -28.733 -31.696  1.00 47.88           H  
ATOM   2042 HD22 ASN A 147      16.992 -29.977 -32.873  1.00 47.88           H  
ATOM   2043  OD1 ASN A 147      15.418 -31.113 -31.540  1.00 47.88           O  
ATOM   2044  N   LEU A 148      14.191 -28.171 -27.256  1.00 47.57           N  
ATOM   2045  H   LEU A 148      14.524 -27.372 -27.776  1.00 47.57           H  
ATOM   2046  CA  LEU A 148      13.807 -27.973 -25.851  1.00 47.57           C  
ATOM   2047  HA  LEU A 148      14.383 -28.675 -25.248  1.00 47.57           H  
ATOM   2048  C   LEU A 148      12.316 -28.257 -25.594  1.00 47.57           C  
ATOM   2049  CB  LEU A 148      14.142 -26.532 -25.418  1.00 47.57           C  
ATOM   2050  HB2 LEU A 148      14.934 -26.120 -26.043  1.00 47.57           H  
ATOM   2051  HB3 LEU A 148      13.263 -25.907 -25.575  1.00 47.57           H  
ATOM   2052  O   LEU A 148      11.950 -28.647 -24.495  1.00 47.57           O  
ATOM   2053  CG  LEU A 148      14.600 -26.450 -23.949  1.00 47.57           C  
ATOM   2054  HG  LEU A 148      14.258 -27.326 -23.397  1.00 47.57           H  
ATOM   2055  CD1 LEU A 148      16.128 -26.375 -23.875  1.00 47.57           C  
ATOM   2056 HD11 LEU A 148      16.555 -27.252 -24.359  1.00 47.57           H  
ATOM   2057 HD12 LEU A 148      16.489 -25.475 -24.373  1.00 47.57           H  
ATOM   2058 HD13 LEU A 148      16.443 -26.365 -22.831  1.00 47.57           H  
ATOM   2059  CD2 LEU A 148      14.027 -25.210 -23.265  1.00 47.57           C  
ATOM   2060 HD21 LEU A 148      12.938 -25.272 -23.264  1.00 47.57           H  
ATOM   2061 HD22 LEU A 148      14.373 -25.169 -22.233  1.00 47.57           H  
ATOM   2062 HD23 LEU A 148      14.341 -24.310 -23.794  1.00 47.57           H  
ATOM   2063  N   LEU A 149      11.450 -28.071 -26.595  1.00 43.86           N  
ATOM   2064  H   LEU A 149      11.809 -27.675 -27.453  1.00 43.86           H  
ATOM   2065  CA  LEU A 149      10.005 -28.323 -26.501  1.00 43.86           C  
ATOM   2066  HA  LEU A 149       9.670 -28.071 -25.495  1.00 43.86           H  
ATOM   2067  C   LEU A 149       9.623 -29.797 -26.711  1.00 43.86           C  
ATOM   2068  CB  LEU A 149       9.284 -27.414 -27.515  1.00 43.86           C  
ATOM   2069  HB2 LEU A 149       8.284 -27.804 -27.707  1.00 43.86           H  
ATOM   2070  HB3 LEU A 149       9.830 -27.446 -28.458  1.00 43.86           H  
ATOM   2071  O   LEU A 149       8.487 -30.176 -26.430  1.00 43.86           O  
ATOM   2072  CG  LEU A 149       9.152 -25.954 -27.044  1.00 43.86           C  
ATOM   2073  HG  LEU A 149      10.086 -25.619 -26.592  1.00 43.86           H  
ATOM   2074  CD1 LEU A 149       8.832 -25.041 -28.231  1.00 43.86           C  
ATOM   2075 HD11 LEU A 149       7.889 -25.340 -28.689  1.00 43.86           H  
ATOM   2076 HD12 LEU A 149       9.631 -25.108 -28.969  1.00 43.86           H  
ATOM   2077 HD13 LEU A 149       8.763 -24.009 -27.888  1.00 43.86           H  
ATOM   2078  CD2 LEU A 149       8.022 -25.800 -26.022  1.00 43.86           C  
ATOM   2079 HD21 LEU A 149       7.074 -26.119 -26.454  1.00 43.86           H  
ATOM   2080 HD22 LEU A 149       8.234 -26.405 -25.140  1.00 43.86           H  
ATOM   2081 HD23 LEU A 149       7.948 -24.757 -25.712  1.00 43.86           H  
ATOM   2082  N   ARG A 150      10.541 -30.635 -27.208  1.00 43.78           N  
ATOM   2083  H   ARG A 150      11.459 -30.262 -27.405  1.00 43.78           H  
ATOM   2084  CA  ARG A 150      10.254 -32.030 -27.580  1.00 43.78           C  
ATOM   2085  HA  ARG A 150       9.175 -32.121 -27.704  1.00 43.78           H  
ATOM   2086  C   ARG A 150      10.606 -33.056 -26.497  1.00 43.78           C  
ATOM   2087  CB  ARG A 150      10.922 -32.322 -28.932  1.00 43.78           C  
ATOM   2088  HB2 ARG A 150      10.986 -31.396 -29.504  1.00 43.78           H  
ATOM   2089  HB3 ARG A 150      11.934 -32.692 -28.771  1.00 43.78           H  
ATOM   2090  O   ARG A 150      10.192 -34.205 -26.613  1.00 43.78           O  
ATOM   2091  CG  ARG A 150      10.111 -33.321 -29.764  1.00 43.78           C  
ATOM   2092  HG2 ARG A 150       9.093 -32.949 -29.882  1.00 43.78           H  
ATOM   2093  HG3 ARG A 150      10.086 -34.288 -29.262  1.00 43.78           H  
ATOM   2094  CD  ARG A 150      10.754 -33.477 -31.143  1.00 43.78           C  
ATOM   2095  HD2 ARG A 150      11.756 -33.882 -31.004  1.00 43.78           H  
ATOM   2096  HD3 ARG A 150      10.837 -32.494 -31.607  1.00 43.78           H  
ATOM   2097  NE  ARG A 150       9.955 -34.363 -32.010  1.00 43.78           N  
ATOM   2098  HE  ARG A 150       9.006 -34.540 -31.712  1.00 43.78           H  
ATOM   2099  NH1 ARG A 150      11.601 -34.796 -33.545  1.00 43.78           N  
ATOM   2100 HH11 ARG A 150      12.222 -34.199 -33.017  1.00 43.78           H  
ATOM   2101 HH12 ARG A 150      11.933 -35.240 -34.390  1.00 43.78           H  
ATOM   2102  NH2 ARG A 150       9.580 -35.716 -33.801  1.00 43.78           N  
ATOM   2103 HH21 ARG A 150       9.918 -36.166 -34.640  1.00 43.78           H  
ATOM   2104 HH22 ARG A 150       8.634 -35.865 -33.480  1.00 43.78           H  
ATOM   2105  CZ  ARG A 150      10.381 -34.953 -33.111  1.00 43.78           C  
ATOM   2106  N   GLU A 151      11.311 -32.643 -25.447  1.00 45.26           N  
ATOM   2107  H   GLU A 151      11.669 -31.698 -25.465  1.00 45.26           H  
ATOM   2108  CA  GLU A 151      11.730 -33.501 -24.324  1.00 45.26           C  
ATOM   2109  HA  GLU A 151      11.471 -34.536 -24.548  1.00 45.26           H  
ATOM   2110  C   GLU A 151      11.003 -33.201 -23.004  1.00 45.26           C  
ATOM   2111  CB  GLU A 151      13.260 -33.442 -24.167  1.00 45.26           C  
ATOM   2112  HB2 GLU A 151      13.550 -33.829 -23.189  1.00 45.26           H  
ATOM   2113  HB3 GLU A 151      13.593 -32.408 -24.247  1.00 45.26           H  
ATOM   2114  O   GLU A 151      11.334 -33.782 -21.971  1.00 45.26           O  
ATOM   2115  CG  GLU A 151      13.940 -34.314 -25.231  1.00 45.26           C  
ATOM   2116  HG2 GLU A 151      13.562 -35.332 -25.137  1.00 45.26           H  
ATOM   2117  HG3 GLU A 151      13.663 -33.948 -26.220  1.00 45.26           H  
ATOM   2118  CD  GLU A 151      15.472 -34.336 -25.123  1.00 45.26           C  
ATOM   2119  OE1 GLU A 151      16.060 -35.280 -25.700  1.00 45.26           O  
ATOM   2120  OE2 GLU A 151      16.049 -33.420 -24.495  1.00 45.26           O  
ATOM   2121  N   VAL A 152       9.987 -32.333 -23.011  1.00 38.94           N  
ATOM   2122  H   VAL A 152       9.701 -31.914 -23.885  1.00 38.94           H  
ATOM   2123  CA  VAL A 152       9.309 -31.933 -21.773  1.00 38.94           C  
ATOM   2124  HA  VAL A 152       9.990 -32.183 -20.959  1.00 38.94           H  
ATOM   2125  C   VAL A 152       7.995 -32.717 -21.594  1.00 38.94           C  
ATOM   2126  CB  VAL A 152       9.150 -30.411 -21.658  1.00 38.94           C  
ATOM   2127  HB  VAL A 152       8.445 -30.054 -22.409  1.00 38.94           H  
ATOM   2128  O   VAL A 152       7.146 -32.697 -22.491  1.00 38.94           O  
ATOM   2129  CG1 VAL A 152       8.672 -30.016 -20.261  1.00 38.94           C  
ATOM   2130 HG11 VAL A 152       8.413 -28.957 -20.255  1.00 38.94           H  
ATOM   2131 HG12 VAL A 152       9.450 -30.199 -19.521  1.00 38.94           H  
ATOM   2132 HG13 VAL A 152       7.800 -30.613 -19.992  1.00 38.94           H  
ATOM   2133  CG2 VAL A 152      10.500 -29.708 -21.836  1.00 38.94           C  
ATOM   2134 HG21 VAL A 152      10.369 -28.626 -21.799  1.00 38.94           H  
ATOM   2135 HG22 VAL A 152      11.203 -30.019 -21.063  1.00 38.94           H  
ATOM   2136 HG23 VAL A 152      10.925 -29.972 -22.805  1.00 38.94           H  
ATOM   2137  N   PRO A 153       7.825 -33.431 -20.460  1.00 37.45           N  
ATOM   2138  CA  PRO A 153       6.648 -34.243 -20.152  1.00 37.45           C  
ATOM   2139  HA  PRO A 153       6.534 -35.000 -20.929  1.00 37.45           H  
ATOM   2140  C   PRO A 153       5.360 -33.412 -20.108  1.00 37.45           C  
ATOM   2141  CB  PRO A 153       6.949 -34.946 -18.823  1.00 37.45           C  
ATOM   2142  HB2 PRO A 153       6.065 -35.052 -18.195  1.00 37.45           H  
ATOM   2143  HB3 PRO A 153       7.389 -35.924 -19.021  1.00 37.45           H  
ATOM   2144  O   PRO A 153       5.381 -32.193 -19.984  1.00 37.45           O  
ATOM   2145  CG  PRO A 153       7.993 -34.047 -18.171  1.00 37.45           C  
ATOM   2146  HG2 PRO A 153       8.636 -34.600 -17.487  1.00 37.45           H  
ATOM   2147  HG3 PRO A 153       7.494 -33.228 -17.654  1.00 37.45           H  
ATOM   2148  CD  PRO A 153       8.768 -33.498 -19.356  1.00 37.45           C  
ATOM   2149  HD2 PRO A 153       9.582 -34.175 -19.615  1.00 37.45           H  
ATOM   2150  HD3 PRO A 153       9.163 -32.517 -19.090  1.00 37.45           H  
ATOM   2151  N   SER A 154       4.232 -34.101 -20.275  1.00 32.54           N  
ATOM   2152  H   SER A 154       4.315 -35.107 -20.242  1.00 32.54           H  
ATOM   2153  CA  SER A 154       2.942 -33.548 -20.696  1.00 32.54           C  
ATOM   2154  HA  SER A 154       3.042 -33.398 -21.771  1.00 32.54           H  
ATOM   2155  C   SER A 154       2.528 -32.214 -20.020  1.00 32.54           C  
ATOM   2156  CB  SER A 154       1.865 -34.617 -20.502  1.00 32.54           C  
ATOM   2157  HB2 SER A 154       0.928 -34.263 -20.933  1.00 32.54           H  
ATOM   2158  HB3 SER A 154       2.161 -35.525 -21.027  1.00 32.54           H  
ATOM   2159  O   SER A 154       2.633 -32.077 -18.799  1.00 32.54           O  
ATOM   2160  OG  SER A 154       1.653 -34.919 -19.137  1.00 32.54           O  
ATOM   2161  HG  SER A 154       2.477 -35.090 -18.675  1.00 32.54           H  
ATOM   2162  N   PRO A 155       1.976 -31.239 -20.780  1.00 37.16           N  
ATOM   2163  CA  PRO A 155       1.614 -29.896 -20.294  1.00 37.16           C  
ATOM   2164  HA  PRO A 155       2.532 -29.352 -20.072  1.00 37.16           H  
ATOM   2165  C   PRO A 155       0.711 -29.861 -19.053  1.00 37.16           C  
ATOM   2166  CB  PRO A 155       0.892 -29.225 -21.469  1.00 37.16           C  
ATOM   2167  HB2 PRO A 155      -0.178 -29.431 -21.420  1.00 37.16           H  
ATOM   2168  HB3 PRO A 155       1.068 -28.149 -21.485  1.00 37.16           H  
ATOM   2169  O   PRO A 155       0.688 -28.871 -18.328  1.00 37.16           O  
ATOM   2170  CG  PRO A 155       1.474 -29.909 -22.699  1.00 37.16           C  
ATOM   2171  HG2 PRO A 155       2.409 -29.422 -22.975  1.00 37.16           H  
ATOM   2172  HG3 PRO A 155       0.776 -29.901 -23.536  1.00 37.16           H  
ATOM   2173  CD  PRO A 155       1.764 -31.323 -22.218  1.00 37.16           C  
ATOM   2174  HD2 PRO A 155       0.910 -31.969 -22.424  1.00 37.16           H  
ATOM   2175  HD3 PRO A 155       2.652 -31.682 -22.739  1.00 37.16           H  
ATOM   2176  N   THR A 156      -0.034 -30.933 -18.794  1.00 37.93           N  
ATOM   2177  H   THR A 156       0.046 -31.734 -19.404  1.00 37.93           H  
ATOM   2178  CA  THR A 156      -0.925 -31.086 -17.641  1.00 37.93           C  
ATOM   2179  HA  THR A 156      -1.487 -30.162 -17.505  1.00 37.93           H  
ATOM   2180  C   THR A 156      -0.189 -31.331 -16.322  1.00 37.93           C  
ATOM   2181  CB  THR A 156      -1.920 -32.225 -17.916  1.00 37.93           C  
ATOM   2182  HB  THR A 156      -2.329 -32.603 -16.980  1.00 37.93           H  
ATOM   2183  O   THR A 156      -0.659 -30.871 -15.284  1.00 37.93           O  
ATOM   2184  CG2 THR A 156      -3.069 -31.713 -18.787  1.00 37.93           C  
ATOM   2185 HG21 THR A 156      -3.762 -32.531 -18.984  1.00 37.93           H  
ATOM   2186 HG22 THR A 156      -2.684 -31.334 -19.734  1.00 37.93           H  
ATOM   2187 HG23 THR A 156      -3.601 -30.917 -18.266  1.00 37.93           H  
ATOM   2188  OG1 THR A 156      -1.317 -33.280 -18.646  1.00 37.93           O  
ATOM   2189  HG1 THR A 156      -0.724 -33.772 -18.074  1.00 37.93           H  
ATOM   2190  N   GLU A 157       0.975 -31.985 -16.342  1.00 36.56           N  
ATOM   2191  H   GLU A 157       1.367 -32.279 -17.225  1.00 36.56           H  
ATOM   2192  CA  GLU A 157       1.785 -32.211 -15.134  1.00 36.56           C  
ATOM   2193  HA  GLU A 157       1.129 -32.442 -14.294  1.00 36.56           H  
ATOM   2194  C   GLU A 157       2.550 -30.936 -14.752  1.00 36.56           C  
ATOM   2195  CB  GLU A 157       2.710 -33.420 -15.343  1.00 36.56           C  
ATOM   2196  HB2 GLU A 157       3.438 -33.460 -14.533  1.00 36.56           H  
ATOM   2197  HB3 GLU A 157       3.240 -33.302 -16.288  1.00 36.56           H  
ATOM   2198  O   GLU A 157       2.507 -30.514 -13.595  1.00 36.56           O  
ATOM   2199  CG  GLU A 157       1.894 -34.727 -15.337  1.00 36.56           C  
ATOM   2200  HG2 GLU A 157       1.448 -34.851 -14.351  1.00 36.56           H  
ATOM   2201  HG3 GLU A 157       1.081 -34.643 -16.058  1.00 36.56           H  
ATOM   2202  CD  GLU A 157       2.716 -35.976 -15.695  1.00 36.56           C  
ATOM   2203  OE1 GLU A 157       2.308 -37.074 -15.253  1.00 36.56           O  
ATOM   2204  OE2 GLU A 157       3.685 -35.843 -16.479  1.00 36.56           O  
ATOM   2205  N   ILE A 158       3.099 -30.229 -15.748  1.00 41.31           N  
ATOM   2206  H   ILE A 158       3.094 -30.645 -16.668  1.00 41.31           H  
ATOM   2207  CA  ILE A 158       3.748 -28.920 -15.575  1.00 41.31           C  
ATOM   2208  HA  ILE A 158       4.561 -29.030 -14.857  1.00 41.31           H  
ATOM   2209  C   ILE A 158       2.766 -27.883 -15.016  1.00 41.31           C  
ATOM   2210  CB  ILE A 158       4.333 -28.423 -16.915  1.00 41.31           C  
ATOM   2211  HB  ILE A 158       3.498 -28.261 -17.597  1.00 41.31           H  
ATOM   2212  O   ILE A 158       3.120 -27.129 -14.118  1.00 41.31           O  
ATOM   2213  CG1 ILE A 158       5.279 -29.450 -17.566  1.00 41.31           C  
ATOM   2214 HG12 ILE A 158       6.156 -29.618 -16.941  1.00 41.31           H  
ATOM   2215 HG13 ILE A 158       4.759 -30.398 -17.698  1.00 41.31           H  
ATOM   2216  CG2 ILE A 158       5.055 -27.078 -16.723  1.00 41.31           C  
ATOM   2217 HG21 ILE A 158       5.485 -26.716 -17.658  1.00 41.31           H  
ATOM   2218 HG22 ILE A 158       5.843 -27.176 -15.977  1.00 41.31           H  
ATOM   2219 HG23 ILE A 158       4.333 -26.330 -16.397  1.00 41.31           H  
ATOM   2220  CD1 ILE A 158       5.712 -28.974 -18.956  1.00 41.31           C  
ATOM   2221 HD11 ILE A 158       4.905 -28.424 -19.441  1.00 41.31           H  
ATOM   2222 HD12 ILE A 158       6.593 -28.336 -18.879  1.00 41.31           H  
ATOM   2223 HD13 ILE A 158       5.926 -29.836 -19.587  1.00 41.31           H  
ATOM   2224  N   LEU A 159       1.517 -27.846 -15.491  1.00 34.12           N  
ATOM   2225  H   LEU A 159       1.274 -28.452 -16.262  1.00 34.12           H  
ATOM   2226  CA  LEU A 159       0.507 -26.916 -14.971  1.00 34.12           C  
ATOM   2227  HA  LEU A 159       0.947 -25.920 -14.949  1.00 34.12           H  
ATOM   2228  C   LEU A 159       0.113 -27.222 -13.524  1.00 34.12           C  
ATOM   2229  CB  LEU A 159      -0.723 -26.909 -15.900  1.00 34.12           C  
ATOM   2230  HB2 LEU A 159      -1.629 -27.060 -15.313  1.00 34.12           H  
ATOM   2231  HB3 LEU A 159      -0.672 -27.758 -16.582  1.00 34.12           H  
ATOM   2232  O   LEU A 159      -0.125 -26.290 -12.762  1.00 34.12           O  
ATOM   2233  CG  LEU A 159      -0.848 -25.595 -16.699  1.00 34.12           C  
ATOM   2234  HG  LEU A 159       0.112 -25.080 -16.734  1.00 34.12           H  
ATOM   2235  CD1 LEU A 159      -1.274 -25.862 -18.140  1.00 34.12           C  
ATOM   2236 HD11 LEU A 159      -0.517 -26.472 -18.633  1.00 34.12           H  
ATOM   2237 HD12 LEU A 159      -1.365 -24.918 -18.677  1.00 34.12           H  
ATOM   2238 HD13 LEU A 159      -2.229 -26.387 -18.158  1.00 34.12           H  
ATOM   2239  CD2 LEU A 159      -1.882 -24.674 -16.047  1.00 34.12           C  
ATOM   2240 HD21 LEU A 159      -2.867 -25.140 -16.060  1.00 34.12           H  
ATOM   2241 HD22 LEU A 159      -1.590 -24.475 -15.016  1.00 34.12           H  
ATOM   2242 HD23 LEU A 159      -1.924 -23.729 -16.589  1.00 34.12           H  
ATOM   2243  N   SER A 160       0.072 -28.494 -13.119  1.00 37.19           N  
ATOM   2244  H   SER A 160       0.259 -29.226 -13.789  1.00 37.19           H  
ATOM   2245  CA  SER A 160      -0.231 -28.857 -11.729  1.00 37.19           C  
ATOM   2246  HA  SER A 160      -1.076 -28.250 -11.404  1.00 37.19           H  
ATOM   2247  C   SER A 160       0.919 -28.547 -10.761  1.00 37.19           C  
ATOM   2248  CB  SER A 160      -0.685 -30.315 -11.645  1.00 37.19           C  
ATOM   2249  HB2 SER A 160      -1.521 -30.464 -12.328  1.00 37.19           H  
ATOM   2250  HB3 SER A 160      -1.036 -30.511 -10.632  1.00 37.19           H  
ATOM   2251  O   SER A 160       0.662 -28.099  -9.640  1.00 37.19           O  
ATOM   2252  OG  SER A 160       0.329 -31.250 -11.951  1.00 37.19           O  
ATOM   2253  HG  SER A 160       1.030 -30.867 -12.484  1.00 37.19           H  
ATOM   2254  N   ASP A 161       2.172 -28.675 -11.211  1.00 43.87           N  
ATOM   2255  H   ASP A 161       2.329 -29.102 -12.113  1.00 43.87           H  
ATOM   2256  CA  ASP A 161       3.359 -28.321 -10.425  1.00 43.87           C  
ATOM   2257  HA  ASP A 161       3.171 -28.564  -9.379  1.00 43.87           H  
ATOM   2258  C   ASP A 161       3.652 -26.817 -10.441  1.00 43.87           C  
ATOM   2259  CB  ASP A 161       4.571 -29.142 -10.895  1.00 43.87           C  
ATOM   2260  HB2 ASP A 161       4.549 -29.245 -11.980  1.00 43.87           H  
ATOM   2261  HB3 ASP A 161       5.479 -28.597 -10.635  1.00 43.87           H  
ATOM   2262  O   ASP A 161       4.074 -26.270  -9.424  1.00 43.87           O  
ATOM   2263  CG  ASP A 161       4.666 -30.525 -10.232  1.00 43.87           C  
ATOM   2264  OD1 ASP A 161       3.964 -30.759  -9.215  1.00 43.87           O  
ATOM   2265  OD2 ASP A 161       5.502 -31.320 -10.709  1.00 43.87           O  
ATOM   2266  N   ILE A 162       3.326 -26.104 -11.523  1.00 44.08           N  
ATOM   2267  H   ILE A 162       3.063 -26.605 -12.359  1.00 44.08           H  
ATOM   2268  CA  ILE A 162       3.331 -24.637 -11.558  1.00 44.08           C  
ATOM   2269  HA  ILE A 162       4.249 -24.286 -11.086  1.00 44.08           H  
ATOM   2270  C   ILE A 162       2.178 -24.084 -10.718  1.00 44.08           C  
ATOM   2271  CB  ILE A 162       3.327 -24.108 -13.011  1.00 44.08           C  
ATOM   2272  HB  ILE A 162       2.538 -24.615 -13.567  1.00 44.08           H  
ATOM   2273  O   ILE A 162       2.386 -23.128  -9.985  1.00 44.08           O  
ATOM   2274  CG1 ILE A 162       4.692 -24.405 -13.674  1.00 44.08           C  
ATOM   2275 HG12 ILE A 162       5.480 -23.884 -13.131  1.00 44.08           H  
ATOM   2276 HG13 ILE A 162       4.909 -25.471 -13.612  1.00 44.08           H  
ATOM   2277  CG2 ILE A 162       3.041 -22.596 -13.065  1.00 44.08           C  
ATOM   2278 HG21 ILE A 162       3.780 -22.052 -12.478  1.00 44.08           H  
ATOM   2279 HG22 ILE A 162       3.056 -22.232 -14.092  1.00 44.08           H  
ATOM   2280 HG23 ILE A 162       2.042 -22.390 -12.680  1.00 44.08           H  
ATOM   2281  CD1 ILE A 162       4.763 -23.991 -15.149  1.00 44.08           C  
ATOM   2282 HD11 ILE A 162       3.859 -24.303 -15.673  1.00 44.08           H  
ATOM   2283 HD12 ILE A 162       5.638 -24.447 -15.611  1.00 44.08           H  
ATOM   2284 HD13 ILE A 162       4.867 -22.909 -15.232  1.00 44.08           H  
ATOM   2285  N   ALA A 163       0.989 -24.691 -10.716  1.00 36.94           N  
ATOM   2286  H   ALA A 163       0.818 -25.442 -11.369  1.00 36.94           H  
ATOM   2287  CA  ALA A 163      -0.104 -24.260  -9.844  1.00 36.94           C  
ATOM   2288  HA  ALA A 163      -0.241 -23.186  -9.970  1.00 36.94           H  
ATOM   2289  C   ALA A 163       0.221 -24.504  -8.361  1.00 36.94           C  
ATOM   2290  CB  ALA A 163      -1.404 -24.948 -10.269  1.00 36.94           C  
ATOM   2291  HB1 ALA A 163      -2.220 -24.621  -9.624  1.00 36.94           H  
ATOM   2292  HB2 ALA A 163      -1.643 -24.678 -11.298  1.00 36.94           H  
ATOM   2293  HB3 ALA A 163      -1.298 -26.030 -10.195  1.00 36.94           H  
ATOM   2294  O   ALA A 163      -0.024 -23.628  -7.533  1.00 36.94           O  
ATOM   2295  N   ARG A 164       0.851 -25.635  -8.005  1.00 38.24           N  
ATOM   2296  H   ARG A 164       0.997 -26.342  -8.712  1.00 38.24           H  
ATOM   2297  CA  ARG A 164       1.370 -25.867  -6.643  1.00 38.24           C  
ATOM   2298  HA  ARG A 164       0.601 -25.578  -5.925  1.00 38.24           H  
ATOM   2299  C   ARG A 164       2.573 -24.984  -6.311  1.00 38.24           C  
ATOM   2300  CB  ARG A 164       1.707 -27.353  -6.443  1.00 38.24           C  
ATOM   2301  HB2 ARG A 164       2.126 -27.767  -7.360  1.00 38.24           H  
ATOM   2302  HB3 ARG A 164       2.457 -27.446  -5.658  1.00 38.24           H  
ATOM   2303  O   ARG A 164       2.685 -24.545  -5.168  1.00 38.24           O  
ATOM   2304  CG  ARG A 164       0.468 -28.148  -6.014  1.00 38.24           C  
ATOM   2305  HG2 ARG A 164       0.105 -27.755  -5.064  1.00 38.24           H  
ATOM   2306  HG3 ARG A 164      -0.313 -28.046  -6.767  1.00 38.24           H  
ATOM   2307  CD  ARG A 164       0.822 -29.627  -5.852  1.00 38.24           C  
ATOM   2308  HD2 ARG A 164       1.705 -29.714  -5.219  1.00 38.24           H  
ATOM   2309  HD3 ARG A 164       1.063 -30.030  -6.836  1.00 38.24           H  
ATOM   2310  NE  ARG A 164      -0.291 -30.385  -5.246  1.00 38.24           N  
ATOM   2311  HE  ARG A 164      -1.088 -29.849  -4.933  1.00 38.24           H  
ATOM   2312  NH1 ARG A 164       0.618 -32.469  -5.549  1.00 38.24           N  
ATOM   2313 HH11 ARG A 164       0.555 -33.476  -5.514  1.00 38.24           H  
ATOM   2314 HH12 ARG A 164       1.370 -32.048  -6.076  1.00 38.24           H  
ATOM   2315  NH2 ARG A 164      -1.370 -32.265  -4.545  1.00 38.24           N  
ATOM   2316 HH21 ARG A 164      -2.151 -31.701  -4.240  1.00 38.24           H  
ATOM   2317 HH22 ARG A 164      -1.405 -33.271  -4.474  1.00 38.24           H  
ATOM   2318  CZ  ARG A 164      -0.341 -31.699  -5.115  1.00 38.24           C  
ATOM   2319  N   GLY A 165       3.433 -24.676  -7.277  1.00 40.21           N  
ATOM   2320  H   GLY A 165       3.336 -25.154  -8.162  1.00 40.21           H  
ATOM   2321  CA  GLY A 165       4.589 -23.787  -7.136  1.00 40.21           C  
ATOM   2322  HA2 GLY A 165       5.215 -23.892  -8.021  1.00 40.21           H  
ATOM   2323  HA3 GLY A 165       5.175 -24.075  -6.263  1.00 40.21           H  
ATOM   2324  C   GLY A 165       4.198 -22.316  -7.001  1.00 40.21           C  
ATOM   2325  O   GLY A 165       4.778 -21.601  -6.191  1.00 40.21           O  
ATOM   2326  N   ILE A 166       3.151 -21.871  -7.693  1.00 44.56           N  
ATOM   2327  H   ILE A 166       2.753 -22.485  -8.389  1.00 44.56           H  
ATOM   2328  CA  ILE A 166       2.543 -20.545  -7.541  1.00 44.56           C  
ATOM   2329  HA  ILE A 166       3.331 -19.795  -7.483  1.00 44.56           H  
ATOM   2330  C   ILE A 166       1.778 -20.488  -6.220  1.00 44.56           C  
ATOM   2331  CB  ILE A 166       1.673 -20.186  -8.767  1.00 44.56           C  
ATOM   2332  HB  ILE A 166       0.986 -21.009  -8.963  1.00 44.56           H  
ATOM   2333  O   ILE A 166       1.950 -19.533  -5.478  1.00 44.56           O  
ATOM   2334  CG1 ILE A 166       2.583 -19.965  -9.999  1.00 44.56           C  
ATOM   2335 HG12 ILE A 166       3.182 -19.067  -9.851  1.00 44.56           H  
ATOM   2336 HG13 ILE A 166       3.278 -20.797 -10.107  1.00 44.56           H  
ATOM   2337  CG2 ILE A 166       0.843 -18.912  -8.507  1.00 44.56           C  
ATOM   2338 HG21 ILE A 166       0.161 -19.056  -7.669  1.00 44.56           H  
ATOM   2339 HG22 ILE A 166       1.502 -18.072  -8.290  1.00 44.56           H  
ATOM   2340 HG23 ILE A 166       0.230 -18.669  -9.375  1.00 44.56           H  
ATOM   2341  CD1 ILE A 166       1.811 -19.829 -11.317  1.00 44.56           C  
ATOM   2342 HD11 ILE A 166       2.515 -19.833 -12.149  1.00 44.56           H  
ATOM   2343 HD12 ILE A 166       1.113 -20.659 -11.427  1.00 44.56           H  
ATOM   2344 HD13 ILE A 166       1.262 -18.887 -11.343  1.00 44.56           H  
ATOM   2345  N   TRP A 167       1.029 -21.528  -5.842  1.00 33.20           N  
ATOM   2346  H   TRP A 167       0.867 -22.278  -6.499  1.00 33.20           H  
ATOM   2347  CA  TRP A 167       0.312 -21.555  -4.560  1.00 33.20           C  
ATOM   2348  HA  TRP A 167      -0.283 -20.645  -4.483  1.00 33.20           H  
ATOM   2349  C   TRP A 167       1.262 -21.575  -3.352  1.00 33.20           C  
ATOM   2350  CB  TRP A 167      -0.648 -22.749  -4.545  1.00 33.20           C  
ATOM   2351  HB2 TRP A 167      -1.180 -22.775  -5.496  1.00 33.20           H  
ATOM   2352  HB3 TRP A 167      -0.081 -23.675  -4.451  1.00 33.20           H  
ATOM   2353  O   TRP A 167       1.006 -20.923  -2.343  1.00 33.20           O  
ATOM   2354  CG  TRP A 167      -1.698 -22.694  -3.485  1.00 33.20           C  
ATOM   2355  CD1 TRP A 167      -1.611 -23.217  -2.241  1.00 33.20           C  
ATOM   2356  HD1 TRP A 167      -0.751 -23.743  -1.852  1.00 33.20           H  
ATOM   2357  CD2 TRP A 167      -3.003 -22.043  -3.557  1.00 33.20           C  
ATOM   2358  CE2 TRP A 167      -3.662 -22.217  -2.305  1.00 33.20           C  
ATOM   2359  CE3 TRP A 167      -3.687 -21.310  -4.551  1.00 33.20           C  
ATOM   2360  HE3 TRP A 167      -3.217 -21.152  -5.511  1.00 33.20           H  
ATOM   2361  NE1 TRP A 167      -2.770 -22.939  -1.542  1.00 33.20           N  
ATOM   2362  HE1 TRP A 167      -2.915 -23.181  -0.572  1.00 33.20           H  
ATOM   2363  CH2 TRP A 167      -5.590 -20.965  -3.056  1.00 33.20           C  
ATOM   2364  HH2 TRP A 167      -6.566 -20.542  -2.873  1.00 33.20           H  
ATOM   2365  CZ2 TRP A 167      -4.935 -21.691  -2.046  1.00 33.20           C  
ATOM   2366  HZ2 TRP A 167      -5.400 -21.826  -1.081  1.00 33.20           H  
ATOM   2367  CZ3 TRP A 167      -4.967 -20.777  -4.303  1.00 33.20           C  
ATOM   2368  HZ3 TRP A 167      -5.473 -20.213  -5.072  1.00 33.20           H  
ATOM   2369  N   THR A 168       2.402 -22.264  -3.445  1.00 44.72           N  
ATOM   2370  H   THR A 168       2.569 -22.803  -4.282  1.00 44.72           H  
ATOM   2371  CA  THR A 168       3.403 -22.296  -2.362  1.00 44.72           C  
ATOM   2372  HA  THR A 168       2.874 -22.213  -1.412  1.00 44.72           H  
ATOM   2373  C   THR A 168       4.370 -21.111  -2.382  1.00 44.72           C  
ATOM   2374  CB  THR A 168       4.169 -23.624  -2.312  1.00 44.72           C  
ATOM   2375  HB  THR A 168       4.981 -23.529  -1.591  1.00 44.72           H  
ATOM   2376  O   THR A 168       4.834 -20.711  -1.312  1.00 44.72           O  
ATOM   2377  CG2 THR A 168       3.274 -24.780  -1.864  1.00 44.72           C  
ATOM   2378 HG21 THR A 168       2.927 -24.600  -0.847  1.00 44.72           H  
ATOM   2379 HG22 THR A 168       2.411 -24.873  -2.523  1.00 44.72           H  
ATOM   2380 HG23 THR A 168       3.844 -25.709  -1.886  1.00 44.72           H  
ATOM   2381  OG1 THR A 168       4.717 -23.955  -3.560  1.00 44.72           O  
ATOM   2382  HG1 THR A 168       3.998 -24.229  -4.135  1.00 44.72           H  
ATOM   2383  N   SER A 169       4.621 -20.485  -3.538  1.00 38.52           N  
ATOM   2384  H   SER A 169       4.267 -20.880  -4.398  1.00 38.52           H  
ATOM   2385  CA  SER A 169       5.401 -19.241  -3.620  1.00 38.52           C  
ATOM   2386  HA  SER A 169       6.183 -19.288  -2.863  1.00 38.52           H  
ATOM   2387  C   SER A 169       4.566 -18.000  -3.284  1.00 38.52           C  
ATOM   2388  CB  SER A 169       6.139 -19.106  -4.955  1.00 38.52           C  
ATOM   2389  HB2 SER A 169       6.775 -18.221  -4.928  1.00 38.52           H  
ATOM   2390  HB3 SER A 169       6.771 -19.981  -5.111  1.00 38.52           H  
ATOM   2391  O   SER A 169       5.061 -17.133  -2.579  1.00 38.52           O  
ATOM   2392  OG  SER A 169       5.233 -18.991  -6.022  1.00 38.52           O  
ATOM   2393  HG  SER A 169       4.968 -19.888  -6.240  1.00 38.52           H  
ATOM   2394  N   TYR A 170       3.267 -17.930  -3.587  1.00 37.23           N  
ATOM   2395  H   TYR A 170       2.869 -18.601  -4.229  1.00 37.23           H  
ATOM   2396  CA  TYR A 170       2.421 -16.829  -3.096  1.00 37.23           C  
ATOM   2397  HA  TYR A 170       2.936 -15.893  -3.314  1.00 37.23           H  
ATOM   2398  C   TYR A 170       2.231 -16.858  -1.570  1.00 37.23           C  
ATOM   2399  CB  TYR A 170       1.073 -16.783  -3.832  1.00 37.23           C  
ATOM   2400  HB2 TYR A 170       0.267 -16.757  -3.099  1.00 37.23           H  
ATOM   2401  HB3 TYR A 170       0.906 -17.683  -4.424  1.00 37.23           H  
ATOM   2402  O   TYR A 170       2.214 -15.806  -0.935  1.00 37.23           O  
ATOM   2403  CG  TYR A 170       0.938 -15.572  -4.730  1.00 37.23           C  
ATOM   2404  CD1 TYR A 170       0.218 -14.454  -4.270  1.00 37.23           C  
ATOM   2405  HD1 TYR A 170      -0.243 -14.470  -3.293  1.00 37.23           H  
ATOM   2406  CD2 TYR A 170       1.554 -15.544  -5.997  1.00 37.23           C  
ATOM   2407  HD2 TYR A 170       2.117 -16.398  -6.343  1.00 37.23           H  
ATOM   2408  CE1 TYR A 170       0.097 -13.308  -5.077  1.00 37.23           C  
ATOM   2409  HE1 TYR A 170      -0.459 -12.452  -4.724  1.00 37.23           H  
ATOM   2410  CE2 TYR A 170       1.435 -14.397  -6.807  1.00 37.23           C  
ATOM   2411  HE2 TYR A 170       1.899 -14.358  -7.782  1.00 37.23           H  
ATOM   2412  OH  TYR A 170       0.591 -12.179  -7.136  1.00 37.23           O  
ATOM   2413  HH  TYR A 170       0.081 -11.477  -6.726  1.00 37.23           H  
ATOM   2414  CZ  TYR A 170       0.704 -13.280  -6.350  1.00 37.23           C  
ATOM   2415  N   TYR A 171       2.183 -18.042  -0.945  1.00 39.79           N  
ATOM   2416  H   TYR A 171       2.131 -18.877  -1.511  1.00 39.79           H  
ATOM   2417  CA  TYR A 171       2.043 -18.166   0.515  1.00 39.79           C  
ATOM   2418  HA  TYR A 171       1.407 -17.350   0.857  1.00 39.79           H  
ATOM   2419  C   TYR A 171       3.353 -18.008   1.311  1.00 39.79           C  
ATOM   2420  CB  TYR A 171       1.310 -19.471   0.863  1.00 39.79           C  
ATOM   2421  HB2 TYR A 171       1.521 -20.235   0.115  1.00 39.79           H  
ATOM   2422  HB3 TYR A 171       1.692 -19.851   1.811  1.00 39.79           H  
ATOM   2423  O   TYR A 171       3.295 -17.763   2.518  1.00 39.79           O  
ATOM   2424  CG  TYR A 171      -0.189 -19.288   1.017  1.00 39.79           C  
ATOM   2425  CD1 TYR A 171      -0.711 -18.889   2.264  1.00 39.79           C  
ATOM   2426  HD1 TYR A 171      -0.044 -18.713   3.094  1.00 39.79           H  
ATOM   2427  CD2 TYR A 171      -1.059 -19.489  -0.072  1.00 39.79           C  
ATOM   2428  HD2 TYR A 171      -0.671 -19.774  -1.039  1.00 39.79           H  
ATOM   2429  CE1 TYR A 171      -2.098 -18.701   2.426  1.00 39.79           C  
ATOM   2430  HE1 TYR A 171      -2.498 -18.389   3.379  1.00 39.79           H  
ATOM   2431  CE2 TYR A 171      -2.446 -19.310   0.087  1.00 39.79           C  
ATOM   2432  HE2 TYR A 171      -3.118 -19.460  -0.745  1.00 39.79           H  
ATOM   2433  OH  TYR A 171      -4.308 -18.745   1.479  1.00 39.79           O  
ATOM   2434  HH  TYR A 171      -4.553 -18.405   2.343  1.00 39.79           H  
ATOM   2435  CZ  TYR A 171      -2.968 -18.915   1.335  1.00 39.79           C  
ATOM   2436  N   ARG A 172       4.534 -18.107   0.679  1.00 43.64           N  
ATOM   2437  H   ARG A 172       4.523 -18.335  -0.305  1.00 43.64           H  
ATOM   2438  CA  ARG A 172       5.835 -17.848   1.339  1.00 43.64           C  
ATOM   2439  HA  ARG A 172       5.678 -17.736   2.412  1.00 43.64           H  
ATOM   2440  C   ARG A 172       6.461 -16.513   0.939  1.00 43.64           C  
ATOM   2441  CB  ARG A 172       6.799 -19.028   1.140  1.00 43.64           C  
ATOM   2442  HB2 ARG A 172       7.811 -18.696   1.375  1.00 43.64           H  
ATOM   2443  HB3 ARG A 172       6.779 -19.358   0.101  1.00 43.64           H  
ATOM   2444  O   ARG A 172       6.960 -15.810   1.808  1.00 43.64           O  
ATOM   2445  CG  ARG A 172       6.441 -20.186   2.082  1.00 43.64           C  
ATOM   2446  HG2 ARG A 172       5.446 -20.557   1.833  1.00 43.64           H  
ATOM   2447  HG3 ARG A 172       6.437 -19.824   3.110  1.00 43.64           H  
ATOM   2448  CD  ARG A 172       7.452 -21.331   1.962  1.00 43.64           C  
ATOM   2449  HD2 ARG A 172       7.434 -21.702   0.937  1.00 43.64           H  
ATOM   2450  HD3 ARG A 172       8.446 -20.940   2.179  1.00 43.64           H  
ATOM   2451  NE  ARG A 172       7.132 -22.429   2.897  1.00 43.64           N  
ATOM   2452  HE  ARG A 172       6.284 -22.325   3.435  1.00 43.64           H  
ATOM   2453  NH1 ARG A 172       8.942 -23.758   2.421  1.00 43.64           N  
ATOM   2454 HH11 ARG A 172       9.473 -24.606   2.558  1.00 43.64           H  
ATOM   2455 HH12 ARG A 172       9.252 -23.068   1.752  1.00 43.64           H  
ATOM   2456  NH2 ARG A 172       7.448 -24.434   3.935  1.00 43.64           N  
ATOM   2457 HH21 ARG A 172       6.597 -24.298   4.462  1.00 43.64           H  
ATOM   2458 HH22 ARG A 172       8.000 -25.269   4.071  1.00 43.64           H  
ATOM   2459  CZ  ARG A 172       7.839 -23.530   3.080  1.00 43.64           C  
ATOM   2460  N   THR A 173       6.337 -16.111  -0.319  1.00 38.57           N  
ATOM   2461  H   THR A 173       5.971 -16.752  -1.008  1.00 38.57           H  
ATOM   2462  CA  THR A 173       6.879 -14.850  -0.846  1.00 38.57           C  
ATOM   2463  HA  THR A 173       7.796 -14.618  -0.304  1.00 38.57           H  
ATOM   2464  C   THR A 173       5.915 -13.673  -0.622  1.00 38.57           C  
ATOM   2465  CB  THR A 173       7.253 -15.019  -2.333  1.00 38.57           C  
ATOM   2466  HB  THR A 173       6.385 -14.802  -2.956  1.00 38.57           H  
ATOM   2467  O   THR A 173       6.348 -12.527  -0.513  1.00 38.57           O  
ATOM   2468  CG2 THR A 173       8.420 -14.132  -2.744  1.00 38.57           C  
ATOM   2469 HG21 THR A 173       9.303 -14.374  -2.154  1.00 38.57           H  
ATOM   2470 HG22 THR A 173       8.159 -13.087  -2.579  1.00 38.57           H  
ATOM   2471 HG23 THR A 173       8.639 -14.270  -3.803  1.00 38.57           H  
ATOM   2472  OG1 THR A 173       7.703 -16.331  -2.613  1.00 38.57           O  
ATOM   2473  HG1 THR A 173       7.893 -16.355  -3.554  1.00 38.57           H  
ATOM   2474  N   GLY A 174       4.616 -13.942  -0.420  1.00 34.67           N  
ATOM   2475  H   GLY A 174       4.281 -14.879  -0.596  1.00 34.67           H  
ATOM   2476  CA  GLY A 174       3.627 -12.936  -0.017  1.00 34.67           C  
ATOM   2477  HA2 GLY A 174       3.670 -12.092  -0.706  1.00 34.67           H  
ATOM   2478  HA3 GLY A 174       2.631 -13.375  -0.079  1.00 34.67           H  
ATOM   2479  C   GLY A 174       3.823 -12.407   1.408  1.00 34.67           C  
ATOM   2480  O   GLY A 174       3.514 -11.251   1.672  1.00 34.67           O  
ATOM   2481  N   ARG A 175       4.414 -13.184   2.328  1.00 35.58           N  
ATOM   2482  H   ARG A 175       4.710 -14.111   2.056  1.00 35.58           H  
ATOM   2483  CA  ARG A 175       4.727 -12.686   3.681  1.00 35.58           C  
ATOM   2484  HA  ARG A 175       3.912 -12.035   3.996  1.00 35.58           H  
ATOM   2485  C   ARG A 175       5.946 -11.762   3.716  1.00 35.58           C  
ATOM   2486  CB  ARG A 175       4.836 -13.836   4.699  1.00 35.58           C  
ATOM   2487  HB2 ARG A 175       5.219 -14.735   4.217  1.00 35.58           H  
ATOM   2488  HB3 ARG A 175       5.539 -13.544   5.480  1.00 35.58           H  
ATOM   2489  O   ARG A 175       5.934 -10.829   4.505  1.00 35.58           O  
ATOM   2490  CG  ARG A 175       3.478 -14.118   5.365  1.00 35.58           C  
ATOM   2491  HG2 ARG A 175       2.774 -14.485   4.618  1.00 35.58           H  
ATOM   2492  HG3 ARG A 175       3.093 -13.191   5.789  1.00 35.58           H  
ATOM   2493  CD  ARG A 175       3.622 -15.150   6.491  1.00 35.58           C  
ATOM   2494  HD2 ARG A 175       4.419 -14.825   7.160  1.00 35.58           H  
ATOM   2495  HD3 ARG A 175       3.899 -16.107   6.050  1.00 35.58           H  
ATOM   2496  NE  ARG A 175       2.370 -15.296   7.264  1.00 35.58           N  
ATOM   2497  HE  ARG A 175       1.592 -14.720   6.975  1.00 35.58           H  
ATOM   2498  NH1 ARG A 175       3.107 -16.891   8.741  1.00 35.58           N  
ATOM   2499 HH11 ARG A 175       2.945 -17.474   9.550  1.00 35.58           H  
ATOM   2500 HH12 ARG A 175       4.005 -16.879   8.278  1.00 35.58           H  
ATOM   2501  NH2 ARG A 175       1.025 -16.105   8.920  1.00 35.58           N  
ATOM   2502 HH21 ARG A 175       0.281 -15.491   8.623  1.00 35.58           H  
ATOM   2503 HH22 ARG A 175       0.873 -16.698   9.723  1.00 35.58           H  
ATOM   2504  CZ  ARG A 175       2.172 -16.094   8.300  1.00 35.58           C  
ATOM   2505  N   GLU A 176       6.947 -11.938   2.854  1.00 41.15           N  
ATOM   2506  H   GLU A 176       6.922 -12.726   2.222  1.00 41.15           H  
ATOM   2507  CA  GLU A 176       8.135 -11.065   2.843  1.00 41.15           C  
ATOM   2508  HA  GLU A 176       8.372 -10.780   3.868  1.00 41.15           H  
ATOM   2509  C   GLU A 176       7.918  -9.742   2.094  1.00 41.15           C  
ATOM   2510  CB  GLU A 176       9.350 -11.820   2.287  1.00 41.15           C  
ATOM   2511  HB2 GLU A 176       9.039 -12.449   1.453  1.00 41.15           H  
ATOM   2512  HB3 GLU A 176      10.083 -11.099   1.926  1.00 41.15           H  
ATOM   2513  O   GLU A 176       8.418  -8.706   2.539  1.00 41.15           O  
ATOM   2514  CG  GLU A 176      10.014 -12.660   3.388  1.00 41.15           C  
ATOM   2515  HG2 GLU A 176      10.289 -11.998   4.209  1.00 41.15           H  
ATOM   2516  HG3 GLU A 176       9.292 -13.383   3.767  1.00 41.15           H  
ATOM   2517  CD  GLU A 176      11.259 -13.406   2.892  1.00 41.15           C  
ATOM   2518  OE1 GLU A 176      12.243 -13.460   3.665  1.00 41.15           O  
ATOM   2519  OE2 GLU A 176      11.221 -13.913   1.750  1.00 41.15           O  
ATOM   2520  N   LEU A 177       7.122  -9.735   1.017  1.00 40.61           N  
ATOM   2521  H   LEU A 177       6.783 -10.615   0.655  1.00 40.61           H  
ATOM   2522  CA  LEU A 177       6.735  -8.495   0.331  1.00 40.61           C  
ATOM   2523  HA  LEU A 177       7.610  -7.851   0.251  1.00 40.61           H  
ATOM   2524  C   LEU A 177       5.718  -7.680   1.143  1.00 40.61           C  
ATOM   2525  CB  LEU A 177       6.237  -8.813  -1.092  1.00 40.61           C  
ATOM   2526  HB2 LEU A 177       5.497  -8.063  -1.371  1.00 40.61           H  
ATOM   2527  HB3 LEU A 177       5.723  -9.775  -1.098  1.00 40.61           H  
ATOM   2528  O   LEU A 177       5.849  -6.463   1.236  1.00 40.61           O  
ATOM   2529  CG  LEU A 177       7.381  -8.794  -2.132  1.00 40.61           C  
ATOM   2530  HG  LEU A 177       8.335  -8.607  -1.640  1.00 40.61           H  
ATOM   2531  CD1 LEU A 177       7.497 -10.127  -2.866  1.00 40.61           C  
ATOM   2532 HD11 LEU A 177       6.566 -10.352  -3.386  1.00 40.61           H  
ATOM   2533 HD12 LEU A 177       7.709 -10.910  -2.138  1.00 40.61           H  
ATOM   2534 HD13 LEU A 177       8.314 -10.083  -3.587  1.00 40.61           H  
ATOM   2535  CD2 LEU A 177       7.158  -7.688  -3.164  1.00 40.61           C  
ATOM   2536 HD21 LEU A 177       7.986  -7.670  -3.873  1.00 40.61           H  
ATOM   2537 HD22 LEU A 177       6.230  -7.861  -3.709  1.00 40.61           H  
ATOM   2538 HD23 LEU A 177       7.108  -6.721  -2.664  1.00 40.61           H  
ATOM   2539  N   ILE A 178       4.775  -8.326   1.835  1.00 41.33           N  
ATOM   2540  H   ILE A 178       4.663  -9.322   1.711  1.00 41.33           H  
ATOM   2541  CA  ILE A 178       3.859  -7.614   2.739  1.00 41.33           C  
ATOM   2542  HA  ILE A 178       3.503  -6.721   2.224  1.00 41.33           H  
ATOM   2543  C   ILE A 178       4.611  -7.105   3.983  1.00 41.33           C  
ATOM   2544  CB  ILE A 178       2.613  -8.481   3.039  1.00 41.33           C  
ATOM   2545  HB  ILE A 178       2.948  -9.448   3.416  1.00 41.33           H  
ATOM   2546  O   ILE A 178       4.350  -6.003   4.443  1.00 41.33           O  
ATOM   2547  CG1 ILE A 178       1.803  -8.682   1.731  1.00 41.33           C  
ATOM   2548 HG12 ILE A 178       2.463  -9.020   0.932  1.00 41.33           H  
ATOM   2549 HG13 ILE A 178       1.386  -7.725   1.415  1.00 41.33           H  
ATOM   2550  CG2 ILE A 178       1.712  -7.844   4.112  1.00 41.33           C  
ATOM   2551 HG21 ILE A 178       0.859  -8.489   4.326  1.00 41.33           H  
ATOM   2552 HG22 ILE A 178       2.259  -7.707   5.045  1.00 41.33           H  
ATOM   2553 HG23 ILE A 178       1.347  -6.876   3.769  1.00 41.33           H  
ATOM   2554  CD1 ILE A 178       0.661  -9.703   1.834  1.00 41.33           C  
ATOM   2555 HD11 ILE A 178      -0.143  -9.311   2.458  1.00 41.33           H  
ATOM   2556 HD12 ILE A 178       1.025 -10.639   2.258  1.00 41.33           H  
ATOM   2557 HD13 ILE A 178       0.261  -9.895   0.838  1.00 41.33           H  
ATOM   2558  N   GLN A 179       5.627  -7.807   4.494  1.00 38.19           N  
ATOM   2559  H   GLN A 179       5.832  -8.725   4.126  1.00 38.19           H  
ATOM   2560  CA  GLN A 179       6.377  -7.328   5.666  1.00 38.19           C  
ATOM   2561  HA  GLN A 179       5.667  -6.916   6.383  1.00 38.19           H  
ATOM   2562  C   GLN A 179       7.367  -6.189   5.372  1.00 38.19           C  
ATOM   2563  CB  GLN A 179       7.083  -8.505   6.343  1.00 38.19           C  
ATOM   2564  HB2 GLN A 179       7.581  -9.116   5.590  1.00 38.19           H  
ATOM   2565  HB3 GLN A 179       7.841  -8.128   7.030  1.00 38.19           H  
ATOM   2566  O   GLN A 179       7.663  -5.404   6.276  1.00 38.19           O  
ATOM   2567  CG  GLN A 179       6.080  -9.340   7.155  1.00 38.19           C  
ATOM   2568  HG2 GLN A 179       5.723  -8.739   7.991  1.00 38.19           H  
ATOM   2569  HG3 GLN A 179       5.213  -9.597   6.546  1.00 38.19           H  
ATOM   2570  CD  GLN A 179       6.684 -10.624   7.711  1.00 38.19           C  
ATOM   2571  NE2 GLN A 179       5.933 -11.375   8.486  1.00 38.19           N  
ATOM   2572 HE21 GLN A 179       5.007 -11.067   8.743  1.00 38.19           H  
ATOM   2573 HE22 GLN A 179       6.413 -12.157   8.909  1.00 38.19           H  
ATOM   2574  OE1 GLN A 179       7.833 -10.974   7.507  1.00 38.19           O  
ATOM   2575  N   ARG A 180       7.878  -6.046   4.143  1.00 42.80           N  
ATOM   2576  H   ARG A 180       7.648  -6.737   3.443  1.00 42.80           H  
ATOM   2577  CA  ARG A 180       8.830  -4.966   3.808  1.00 42.80           C  
ATOM   2578  HA  ARG A 180       9.316  -4.627   4.722  1.00 42.80           H  
ATOM   2579  C   ARG A 180       8.163  -3.706   3.267  1.00 42.80           C  
ATOM   2580  CB  ARG A 180       9.927  -5.493   2.878  1.00 42.80           C  
ATOM   2581  HB2 ARG A 180      10.489  -4.649   2.479  1.00 42.80           H  
ATOM   2582  HB3 ARG A 180       9.482  -6.041   2.047  1.00 42.80           H  
ATOM   2583  O   ARG A 180       8.640  -2.615   3.574  1.00 42.80           O  
ATOM   2584  CG  ARG A 180      10.886  -6.398   3.665  1.00 42.80           C  
ATOM   2585  HG2 ARG A 180      10.348  -7.269   4.039  1.00 42.80           H  
ATOM   2586  HG3 ARG A 180      11.292  -5.843   4.510  1.00 42.80           H  
ATOM   2587  CD  ARG A 180      12.041  -6.867   2.779  1.00 42.80           C  
ATOM   2588  HD2 ARG A 180      12.548  -5.991   2.373  1.00 42.80           H  
ATOM   2589  HD3 ARG A 180      11.631  -7.454   1.957  1.00 42.80           H  
ATOM   2590  NE  ARG A 180      12.996  -7.688   3.545  1.00 42.80           N  
ATOM   2591  HE  ARG A 180      12.683  -8.026   4.444  1.00 42.80           H  
ATOM   2592  NH1 ARG A 180      14.636  -7.804   1.946  1.00 42.80           N  
ATOM   2593 HH11 ARG A 180      14.038  -7.288   1.316  1.00 42.80           H  
ATOM   2594 HH12 ARG A 180      15.517  -8.178   1.624  1.00 42.80           H  
ATOM   2595  NH2 ARG A 180      14.923  -8.847   3.900  1.00 42.80           N  
ATOM   2596 HH21 ARG A 180      14.563  -9.177   4.784  1.00 42.80           H  
ATOM   2597 HH22 ARG A 180      15.811  -9.200   3.572  1.00 42.80           H  
ATOM   2598  CZ  ARG A 180      14.178  -8.106   3.129  1.00 42.80           C  
ATOM   2599  N   THR A 181       7.055  -3.844   2.544  1.00 40.44           N  
ATOM   2600  H   THR A 181       6.797  -4.764   2.219  1.00 40.44           H  
ATOM   2601  CA  THR A 181       6.365  -2.705   1.924  1.00 40.44           C  
ATOM   2602  HA  THR A 181       7.044  -1.852   1.904  1.00 40.44           H  
ATOM   2603  C   THR A 181       5.153  -2.261   2.738  1.00 40.44           C  
ATOM   2604  CB  THR A 181       5.981  -3.004   0.462  1.00 40.44           C  
ATOM   2605  HB  THR A 181       4.925  -3.269   0.403  1.00 40.44           H  
ATOM   2606  O   THR A 181       4.932  -1.063   2.885  1.00 40.44           O  
ATOM   2607  CG2 THR A 181       6.269  -1.810  -0.441  1.00 40.44           C  
ATOM   2608 HG21 THR A 181       5.719  -0.939  -0.085  1.00 40.44           H  
ATOM   2609 HG22 THR A 181       7.335  -1.582  -0.441  1.00 40.44           H  
ATOM   2610 HG23 THR A 181       5.948  -2.027  -1.460  1.00 40.44           H  
ATOM   2611  OG1 THR A 181       6.745  -4.062  -0.072  1.00 40.44           O  
ATOM   2612  HG1 THR A 181       6.453  -4.186  -0.978  1.00 40.44           H  
ATOM   2613  N   ALA A 182       4.424  -3.183   3.381  1.00 38.41           N  
ATOM   2614  H   ALA A 182       4.637  -4.166   3.289  1.00 38.41           H  
ATOM   2615  CA  ALA A 182       3.270  -2.791   4.185  1.00 38.41           C  
ATOM   2616  HA  ALA A 182       2.725  -2.034   3.620  1.00 38.41           H  
ATOM   2617  C   ALA A 182       3.691  -2.129   5.502  1.00 38.41           C  
ATOM   2618  CB  ALA A 182       2.301  -3.962   4.383  1.00 38.41           C  
ATOM   2619  HB1 ALA A 182       1.297  -3.568   4.542  1.00 38.41           H  
ATOM   2620  HB2 ALA A 182       2.276  -4.589   3.492  1.00 38.41           H  
ATOM   2621  HB3 ALA A 182       2.579  -4.548   5.259  1.00 38.41           H  
ATOM   2622  O   ALA A 182       3.038  -1.194   5.919  1.00 38.41           O  
ATOM   2623  N   THR A 183       4.799  -2.505   6.148  1.00 41.21           N  
ATOM   2624  H   THR A 183       5.273  -3.338   5.830  1.00 41.21           H  
ATOM   2625  CA  THR A 183       5.110  -1.997   7.505  1.00 41.21           C  
ATOM   2626  HA  THR A 183       4.189  -2.052   8.086  1.00 41.21           H  
ATOM   2627  C   THR A 183       5.558  -0.524   7.542  1.00 41.21           C  
ATOM   2628  CB  THR A 183       6.140  -2.897   8.208  1.00 41.21           C  
ATOM   2629  HB  THR A 183       7.148  -2.616   7.903  1.00 41.21           H  
ATOM   2630  O   THR A 183       5.313   0.171   8.529  1.00 41.21           O  
ATOM   2631  CG2 THR A 183       6.017  -2.836   9.729  1.00 41.21           C  
ATOM   2632 HG21 THR A 183       6.736  -3.519  10.181  1.00 41.21           H  
ATOM   2633 HG22 THR A 183       5.011  -3.127  10.033  1.00 41.21           H  
ATOM   2634 HG23 THR A 183       6.221  -1.826  10.083  1.00 41.21           H  
ATOM   2635  OG1 THR A 183       5.917  -4.245   7.869  1.00 41.21           O  
ATOM   2636  HG1 THR A 183       6.672  -4.581   7.381  1.00 41.21           H  
ATOM   2637  N   ARG A 184       6.186  -0.007   6.474  1.00 42.07           N  
ATOM   2638  H   ARG A 184       6.304  -0.602   5.667  1.00 42.07           H  
ATOM   2639  CA  ARG A 184       6.642   1.401   6.388  1.00 42.07           C  
ATOM   2640  HA  ARG A 184       6.848   1.785   7.387  1.00 42.07           H  
ATOM   2641  C   ARG A 184       5.566   2.342   5.836  1.00 42.07           C  
ATOM   2642  CB  ARG A 184       7.950   1.491   5.590  1.00 42.07           C  
ATOM   2643  HB2 ARG A 184       8.163   2.540   5.381  1.00 42.07           H  
ATOM   2644  HB3 ARG A 184       7.837   0.968   4.640  1.00 42.07           H  
ATOM   2645  O   ARG A 184       5.384   3.433   6.364  1.00 42.07           O  
ATOM   2646  CG  ARG A 184       9.123   0.901   6.387  1.00 42.07           C  
ATOM   2647  HG2 ARG A 184       9.246   1.458   7.317  1.00 42.07           H  
ATOM   2648  HG3 ARG A 184       8.914  -0.142   6.622  1.00 42.07           H  
ATOM   2649  CD  ARG A 184      10.419   0.975   5.577  1.00 42.07           C  
ATOM   2650  HD2 ARG A 184      10.656   2.020   5.379  1.00 42.07           H  
ATOM   2651  HD3 ARG A 184      10.246   0.474   4.624  1.00 42.07           H  
ATOM   2652  NE  ARG A 184      11.540   0.340   6.300  1.00 42.07           N  
ATOM   2653  HE  ARG A 184      11.529   0.425   7.306  1.00 42.07           H  
ATOM   2654  NH1 ARG A 184      12.695  -0.411   4.462  1.00 42.07           N  
ATOM   2655 HH11 ARG A 184      11.982  -0.011   3.870  1.00 42.07           H  
ATOM   2656 HH12 ARG A 184      13.525  -0.809   4.047  1.00 42.07           H  
ATOM   2657  NH2 ARG A 184      13.516  -0.776   6.505  1.00 42.07           N  
ATOM   2658 HH21 ARG A 184      14.322  -1.210   6.078  1.00 42.07           H  
ATOM   2659 HH22 ARG A 184      13.487  -0.638   7.505  1.00 42.07           H  
ATOM   2660  CZ  ARG A 184      12.572  -0.279   5.754  1.00 42.07           C  
ATOM   2661  N   GLU A 185       4.785   1.874   4.869  1.00 43.52           N  
ATOM   2662  H   GLU A 185       5.027   1.002   4.421  1.00 43.52           H  
ATOM   2663  CA  GLU A 185       3.620   2.590   4.333  1.00 43.52           C  
ATOM   2664  HA  GLU A 185       3.871   3.631   4.129  1.00 43.52           H  
ATOM   2665  C   GLU A 185       2.443   2.572   5.327  1.00 43.52           C  
ATOM   2666  CB  GLU A 185       3.217   1.925   3.011  1.00 43.52           C  
ATOM   2667  HB2 GLU A 185       2.233   2.282   2.707  1.00 43.52           H  
ATOM   2668  HB3 GLU A 185       3.109   0.856   3.193  1.00 43.52           H  
ATOM   2669  O   GLU A 185       1.838   3.611   5.592  1.00 43.52           O  
ATOM   2670  CG  GLU A 185       4.237   2.123   1.869  1.00 43.52           C  
ATOM   2671  HG2 GLU A 185       5.248   1.988   2.252  1.00 43.52           H  
ATOM   2672  HG3 GLU A 185       4.066   1.335   1.136  1.00 43.52           H  
ATOM   2673  CD  GLU A 185       4.107   3.471   1.147  1.00 43.52           C  
ATOM   2674  OE1 GLU A 185       5.156   3.976   0.700  1.00 43.52           O  
ATOM   2675  OE2 GLU A 185       2.964   3.975   1.062  1.00 43.52           O  
ATOM   2676  N   LEU A 186       2.165   1.427   5.976  1.00 38.92           N  
ATOM   2677  H   LEU A 186       2.660   0.586   5.717  1.00 38.92           H  
ATOM   2678  CA  LEU A 186       1.137   1.331   7.020  1.00 38.92           C  
ATOM   2679  HA  LEU A 186       0.214   1.754   6.624  1.00 38.92           H  
ATOM   2680  C   LEU A 186       1.508   2.150   8.239  1.00 38.92           C  
ATOM   2681  CB  LEU A 186       0.844  -0.103   7.513  1.00 38.92           C  
ATOM   2682  HB2 LEU A 186       1.774  -0.612   7.768  1.00 38.92           H  
ATOM   2683  HB3 LEU A 186       0.313  -0.036   8.463  1.00 38.92           H  
ATOM   2684  O   LEU A 186       0.601   2.691   8.837  1.00 38.92           O  
ATOM   2685  CG  LEU A 186      -0.040  -0.942   6.577  1.00 38.92           C  
ATOM   2686  HG  LEU A 186       0.225  -0.753   5.538  1.00 38.92           H  
ATOM   2687  CD1 LEU A 186       0.108  -2.436   6.865  1.00 38.92           C  
ATOM   2688 HD11 LEU A 186       1.152  -2.734   6.772  1.00 38.92           H  
ATOM   2689 HD12 LEU A 186      -0.227  -2.657   7.879  1.00 38.92           H  
ATOM   2690 HD13 LEU A 186      -0.493  -3.007   6.157  1.00 38.92           H  
ATOM   2691  CD2 LEU A 186      -1.513  -0.594   6.817  1.00 38.92           C  
ATOM   2692 HD21 LEU A 186      -1.683   0.464   6.613  1.00 38.92           H  
ATOM   2693 HD22 LEU A 186      -1.802  -0.814   7.844  1.00 38.92           H  
ATOM   2694 HD23 LEU A 186      -2.138  -1.175   6.139  1.00 38.92           H  
ATOM   2695  N   SER A 187       2.773   2.277   8.643  1.00 43.80           N  
ATOM   2696  H   SER A 187       3.513   1.846   8.108  1.00 43.80           H  
ATOM   2697  CA  SER A 187       3.105   3.110   9.813  1.00 43.80           C  
ATOM   2698  HA  SER A 187       2.407   2.861  10.612  1.00 43.80           H  
ATOM   2699  C   SER A 187       2.908   4.603   9.531  1.00 43.80           C  
ATOM   2700  CB  SER A 187       4.503   2.816  10.360  1.00 43.80           C  
ATOM   2701  HB2 SER A 187       4.484   1.861  10.885  1.00 43.80           H  
ATOM   2702  HB3 SER A 187       4.783   3.595  11.069  1.00 43.80           H  
ATOM   2703  O   SER A 187       2.418   5.323  10.403  1.00 43.80           O  
ATOM   2704  OG  SER A 187       5.467   2.748   9.340  1.00 43.80           O  
ATOM   2705  HG  SER A 187       5.477   1.842   9.022  1.00 43.80           H  
ATOM   2706  N   GLY A 188       3.182   5.058   8.304  1.00 46.61           N  
ATOM   2707  H   GLY A 188       3.622   4.428   7.648  1.00 46.61           H  
ATOM   2708  CA  GLY A 188       2.874   6.417   7.849  1.00 46.61           C  
ATOM   2709  HA2 GLY A 188       3.293   7.140   8.549  1.00 46.61           H  
ATOM   2710  HA3 GLY A 188       3.336   6.567   6.874  1.00 46.61           H  
ATOM   2711  C   GLY A 188       1.369   6.678   7.710  1.00 46.61           C  
ATOM   2712  O   GLY A 188       0.863   7.680   8.225  1.00 46.61           O  
ATOM   2713  N   LEU A 189       0.634   5.749   7.088  1.00 48.67           N  
ATOM   2714  H   LEU A 189       1.111   4.977   6.643  1.00 48.67           H  
ATOM   2715  CA  LEU A 189      -0.826   5.809   6.975  1.00 48.67           C  
ATOM   2716  HA  LEU A 189      -1.096   6.798   6.606  1.00 48.67           H  
ATOM   2717  C   LEU A 189      -1.509   5.663   8.337  1.00 48.67           C  
ATOM   2718  CB  LEU A 189      -1.333   4.750   5.977  1.00 48.67           C  
ATOM   2719  HB2 LEU A 189      -0.702   3.864   6.043  1.00 48.67           H  
ATOM   2720  HB3 LEU A 189      -2.341   4.442   6.255  1.00 48.67           H  
ATOM   2721  O   LEU A 189      -2.389   6.452   8.636  1.00 48.67           O  
ATOM   2722  CG  LEU A 189      -1.373   5.256   4.523  1.00 48.67           C  
ATOM   2723  HG  LEU A 189      -0.453   5.797   4.299  1.00 48.67           H  
ATOM   2724  CD1 LEU A 189      -1.497   4.081   3.557  1.00 48.67           C  
ATOM   2725 HD11 LEU A 189      -2.405   3.512   3.755  1.00 48.67           H  
ATOM   2726 HD12 LEU A 189      -0.628   3.431   3.663  1.00 48.67           H  
ATOM   2727 HD13 LEU A 189      -1.514   4.447   2.530  1.00 48.67           H  
ATOM   2728  CD2 LEU A 189      -2.575   6.183   4.299  1.00 48.67           C  
ATOM   2729 HD21 LEU A 189      -2.579   6.518   3.261  1.00 48.67           H  
ATOM   2730 HD22 LEU A 189      -2.511   7.058   4.946  1.00 48.67           H  
ATOM   2731 HD23 LEU A 189      -3.504   5.648   4.499  1.00 48.67           H  
ATOM   2732  N   LEU A 190      -1.079   4.745   9.204  1.00 41.60           N  
ATOM   2733  H   LEU A 190      -0.355   4.115   8.890  1.00 41.60           H  
ATOM   2734  CA  LEU A 190      -1.603   4.557  10.563  1.00 41.60           C  
ATOM   2735  HA  LEU A 190      -2.689   4.469  10.510  1.00 41.60           H  
ATOM   2736  C   LEU A 190      -1.298   5.758  11.451  1.00 41.60           C  
ATOM   2737  CB  LEU A 190      -1.032   3.289  11.235  1.00 41.60           C  
ATOM   2738  HB2 LEU A 190       0.051   3.278  11.111  1.00 41.60           H  
ATOM   2739  HB3 LEU A 190      -1.204   3.354  12.309  1.00 41.60           H  
ATOM   2740  O   LEU A 190      -2.147   6.128  12.248  1.00 41.60           O  
ATOM   2741  CG  LEU A 190      -1.653   1.967  10.741  1.00 41.60           C  
ATOM   2742  HG  LEU A 190      -1.814   2.006   9.663  1.00 41.60           H  
ATOM   2743  CD1 LEU A 190      -0.753   0.773  11.064  1.00 41.60           C  
ATOM   2744 HD11 LEU A 190       0.238   0.919  10.633  1.00 41.60           H  
ATOM   2745 HD12 LEU A 190      -1.187  -0.135  10.645  1.00 41.60           H  
ATOM   2746 HD13 LEU A 190      -0.651   0.658  12.143  1.00 41.60           H  
ATOM   2747  CD2 LEU A 190      -2.992   1.721  11.441  1.00 41.60           C  
ATOM   2748 HD21 LEU A 190      -3.685   2.531  11.217  1.00 41.60           H  
ATOM   2749 HD22 LEU A 190      -3.426   0.791  11.075  1.00 41.60           H  
ATOM   2750 HD23 LEU A 190      -2.855   1.647  12.520  1.00 41.60           H  
ATOM   2751  N   SER A 191      -0.132   6.396  11.320  1.00 49.47           N  
ATOM   2752  H   SER A 191       0.561   6.008  10.695  1.00 49.47           H  
ATOM   2753  CA  SER A 191       0.191   7.631  12.046  1.00 49.47           C  
ATOM   2754  HA  SER A 191       0.066   7.463  13.116  1.00 49.47           H  
ATOM   2755  C   SER A 191      -0.746   8.777  11.642  1.00 49.47           C  
ATOM   2756  CB  SER A 191       1.656   7.996  11.790  1.00 49.47           C  
ATOM   2757  HB2 SER A 191       1.839   8.031  10.716  1.00 49.47           H  
ATOM   2758  HB3 SER A 191       2.301   7.237  12.232  1.00 49.47           H  
ATOM   2759  O   SER A 191      -1.363   9.415  12.501  1.00 49.47           O  
ATOM   2760  OG  SER A 191       1.962   9.256  12.346  1.00 49.47           O  
ATOM   2761  HG  SER A 191       2.874   9.467  12.133  1.00 49.47           H  
ATOM   2762  N   ARG A 192      -0.943   8.979  10.332  1.00 44.56           N  
ATOM   2763  H   ARG A 192      -0.418   8.408   9.684  1.00 44.56           H  
ATOM   2764  CA  ARG A 192      -1.831  10.020   9.785  1.00 44.56           C  
ATOM   2765  HA  ARG A 192      -1.633  10.961  10.299  1.00 44.56           H  
ATOM   2766  C   ARG A 192      -3.312   9.724  10.033  1.00 44.56           C  
ATOM   2767  CB  ARG A 192      -1.539  10.205   8.287  1.00 44.56           C  
ATOM   2768  HB2 ARG A 192      -2.337  10.799   7.841  1.00 44.56           H  
ATOM   2769  HB3 ARG A 192      -1.521   9.232   7.795  1.00 44.56           H  
ATOM   2770  O   ARG A 192      -4.059  10.613  10.433  1.00 44.56           O  
ATOM   2771  CG  ARG A 192      -0.208  10.937   8.053  1.00 44.56           C  
ATOM   2772  HG2 ARG A 192       0.599  10.395   8.546  1.00 44.56           H  
ATOM   2773  HG3 ARG A 192      -0.269  11.938   8.479  1.00 44.56           H  
ATOM   2774  CD  ARG A 192       0.106  11.038   6.556  1.00 44.56           C  
ATOM   2775  HD2 ARG A 192      -0.693  11.592   6.063  1.00 44.56           H  
ATOM   2776  HD3 ARG A 192       0.145  10.031   6.141  1.00 44.56           H  
ATOM   2777  NE  ARG A 192       1.397  11.715   6.317  1.00 44.56           N  
ATOM   2778  HE  ARG A 192       1.902  12.039   7.129  1.00 44.56           H  
ATOM   2779  NH1 ARG A 192       1.422  11.539   4.021  1.00 44.56           N  
ATOM   2780 HH11 ARG A 192       1.890  11.687   3.138  1.00 44.56           H  
ATOM   2781 HH12 ARG A 192       0.527  11.072   4.034  1.00 44.56           H  
ATOM   2782  NH2 ARG A 192       3.138  12.497   5.067  1.00 44.56           N  
ATOM   2783 HH21 ARG A 192       3.632  12.792   5.897  1.00 44.56           H  
ATOM   2784 HH22 ARG A 192       3.577  12.626   4.166  1.00 44.56           H  
ATOM   2785  CZ  ARG A 192       1.975  11.913   5.141  1.00 44.56           C  
ATOM   2786  N   VAL A 193      -3.735   8.473   9.871  1.00 45.39           N  
ATOM   2787  H   VAL A 193      -3.075   7.801   9.504  1.00 45.39           H  
ATOM   2788  CA  VAL A 193      -5.087   7.999  10.191  1.00 45.39           C  
ATOM   2789  HA  VAL A 193      -5.812   8.651   9.704  1.00 45.39           H  
ATOM   2790  C   VAL A 193      -5.330   8.109  11.688  1.00 45.39           C  
ATOM   2791  CB  VAL A 193      -5.330   6.563   9.675  1.00 45.39           C  
ATOM   2792  HB  VAL A 193      -4.505   5.925   9.993  1.00 45.39           H  
ATOM   2793  O   VAL A 193      -6.374   8.604  12.067  1.00 45.39           O  
ATOM   2794  CG1 VAL A 193      -6.630   5.940  10.197  1.00 45.39           C  
ATOM   2795 HG11 VAL A 193      -6.772   4.957   9.748  1.00 45.39           H  
ATOM   2796 HG12 VAL A 193      -7.480   6.572   9.940  1.00 45.39           H  
ATOM   2797 HG13 VAL A 193      -6.585   5.808  11.278  1.00 45.39           H  
ATOM   2798  CG2 VAL A 193      -5.431   6.556   8.142  1.00 45.39           C  
ATOM   2799 HG21 VAL A 193      -4.582   7.066   7.687  1.00 45.39           H  
ATOM   2800 HG22 VAL A 193      -6.343   7.061   7.822  1.00 45.39           H  
ATOM   2801 HG23 VAL A 193      -5.449   5.528   7.781  1.00 45.39           H  
ATOM   2802  N   ARG A 194      -4.379   7.769  12.563  1.00 42.04           N  
ATOM   2803  H   ARG A 194      -3.529   7.349  12.214  1.00 42.04           H  
ATOM   2804  CA  ARG A 194      -4.545   7.910  14.018  1.00 42.04           C  
ATOM   2805  HA  ARG A 194      -5.469   7.409  14.305  1.00 42.04           H  
ATOM   2806  C   ARG A 194      -4.704   9.369  14.441  1.00 42.04           C  
ATOM   2807  CB  ARG A 194      -3.375   7.219  14.729  1.00 42.04           C  
ATOM   2808  HB2 ARG A 194      -2.440   7.687  14.424  1.00 42.04           H  
ATOM   2809  HB3 ARG A 194      -3.365   6.173  14.421  1.00 42.04           H  
ATOM   2810  O   ARG A 194      -5.564   9.652  15.267  1.00 42.04           O  
ATOM   2811  CG  ARG A 194      -3.476   7.249  16.256  1.00 42.04           C  
ATOM   2812  HG2 ARG A 194      -3.424   8.278  16.611  1.00 42.04           H  
ATOM   2813  HG3 ARG A 194      -4.420   6.804  16.569  1.00 42.04           H  
ATOM   2814  CD  ARG A 194      -2.309   6.450  16.844  1.00 42.04           C  
ATOM   2815  HD2 ARG A 194      -2.381   5.421  16.490  1.00 42.04           H  
ATOM   2816  HD3 ARG A 194      -1.373   6.879  16.487  1.00 42.04           H  
ATOM   2817  NE  ARG A 194      -2.329   6.472  18.317  1.00 42.04           N  
ATOM   2818  HE  ARG A 194      -3.011   7.077  18.752  1.00 42.04           H  
ATOM   2819  NH1 ARG A 194      -0.636   4.956  18.650  1.00 42.04           N  
ATOM   2820 HH11 ARG A 194      -0.541   4.855  17.650  1.00 42.04           H  
ATOM   2821 HH12 ARG A 194      -0.043   4.423  19.270  1.00 42.04           H  
ATOM   2822  NH2 ARG A 194      -1.650   5.883  20.409  1.00 42.04           N  
ATOM   2823 HH21 ARG A 194      -2.337   6.504  20.811  1.00 42.04           H  
ATOM   2824 HH22 ARG A 194      -1.041   5.349  21.012  1.00 42.04           H  
ATOM   2825  CZ  ARG A 194      -1.541   5.772  19.115  1.00 42.04           C  
ATOM   2826  N   GLN A 195      -3.934  10.297  13.872  1.00 50.93           N  
ATOM   2827  H   GLN A 195      -3.222  10.006  13.218  1.00 50.93           H  
ATOM   2828  CA  GLN A 195      -4.090  11.728  14.169  1.00 50.93           C  
ATOM   2829  HA  GLN A 195      -4.081  11.869  15.250  1.00 50.93           H  
ATOM   2830  C   GLN A 195      -5.440  12.270  13.674  1.00 50.93           C  
ATOM   2831  CB  GLN A 195      -2.911  12.511  13.576  1.00 50.93           C  
ATOM   2832  HB2 GLN A 195      -2.760  12.213  12.538  1.00 50.93           H  
ATOM   2833  HB3 GLN A 195      -3.146  13.576  13.598  1.00 50.93           H  
ATOM   2834  O   GLN A 195      -6.137  12.963  14.418  1.00 50.93           O  
ATOM   2835  CG  GLN A 195      -1.622  12.282  14.384  1.00 50.93           C  
ATOM   2836  HG2 GLN A 195      -1.765  12.652  15.399  1.00 50.93           H  
ATOM   2837  HG3 GLN A 195      -1.405  11.215  14.439  1.00 50.93           H  
ATOM   2838  CD  GLN A 195      -0.406  12.983  13.784  1.00 50.93           C  
ATOM   2839  NE2 GLN A 195       0.765  12.804  14.354  1.00 50.93           N  
ATOM   2840 HE21 GLN A 195       1.536  13.290  13.918  1.00 50.93           H  
ATOM   2841 HE22 GLN A 195       0.881  12.171  15.133  1.00 50.93           H  
ATOM   2842  OE1 GLN A 195      -0.472  13.706  12.806  1.00 50.93           O  
ATOM   2843  N   ASN A 196      -5.864  11.877  12.471  1.00 47.52           N  
ATOM   2844  H   ASN A 196      -5.232  11.344  11.890  1.00 47.52           H  
ATOM   2845  CA  ASN A 196      -7.136  12.309  11.890  1.00 47.52           C  
ATOM   2846  HA  ASN A 196      -7.262  13.375  12.082  1.00 47.52           H  
ATOM   2847  C   ASN A 196      -8.356  11.617  12.522  1.00 47.52           C  
ATOM   2848  CB  ASN A 196      -7.065  12.102  10.369  1.00 47.52           C  
ATOM   2849  HB2 ASN A 196      -8.050  12.279   9.936  1.00 47.52           H  
ATOM   2850  HB3 ASN A 196      -6.775  11.074  10.151  1.00 47.52           H  
ATOM   2851  O   ASN A 196      -9.400  12.243  12.672  1.00 47.52           O  
ATOM   2852  CG  ASN A 196      -6.094  13.062   9.699  1.00 47.52           C  
ATOM   2853  ND2 ASN A 196      -5.597  12.728   8.532  1.00 47.52           N  
ATOM   2854 HD21 ASN A 196      -4.968  13.399   8.115  1.00 47.52           H  
ATOM   2855 HD22 ASN A 196      -5.815  11.835   8.113  1.00 47.52           H  
ATOM   2856  OD1 ASN A 196      -5.795  14.136  10.190  1.00 47.52           O  
ATOM   2857  N   VAL A 197      -8.231  10.359  12.948  1.00 44.80           N  
ATOM   2858  H   VAL A 197      -7.364   9.883  12.743  1.00 44.80           H  
ATOM   2859  CA  VAL A 197      -9.271   9.589  13.648  1.00 44.80           C  
ATOM   2860  HA  VAL A 197     -10.232   9.776  13.168  1.00 44.80           H  
ATOM   2861  C   VAL A 197      -9.417  10.066  15.081  1.00 44.80           C  
ATOM   2862  CB  VAL A 197      -9.014   8.067  13.586  1.00 44.80           C  
ATOM   2863  HB  VAL A 197      -7.986   7.864  13.886  1.00 44.80           H  
ATOM   2864  O   VAL A 197     -10.540  10.158  15.539  1.00 44.80           O  
ATOM   2865  CG1 VAL A 197      -9.933   7.249  14.503  1.00 44.80           C  
ATOM   2866 HG11 VAL A 197     -10.977   7.483  14.296  1.00 44.80           H  
ATOM   2867 HG12 VAL A 197      -9.769   6.184  14.340  1.00 44.80           H  
ATOM   2868 HG13 VAL A 197      -9.718   7.465  15.550  1.00 44.80           H  
ATOM   2869  CG2 VAL A 197      -9.253   7.538  12.164  1.00 44.80           C  
ATOM   2870 HG21 VAL A 197     -10.316   7.574  11.925  1.00 44.80           H  
ATOM   2871 HG22 VAL A 197      -8.911   6.506  12.095  1.00 44.80           H  
ATOM   2872 HG23 VAL A 197      -8.719   8.139  11.428  1.00 44.80           H  
ATOM   2873  N   VAL A 198      -8.357  10.451  15.795  1.00 48.00           N  
ATOM   2874  H   VAL A 198      -7.430  10.338  15.410  1.00 48.00           H  
ATOM   2875  CA  VAL A 198      -8.512  11.010  17.152  1.00 48.00           C  
ATOM   2876  HA  VAL A 198      -9.210  10.383  17.708  1.00 48.00           H  
ATOM   2877  C   VAL A 198      -9.149  12.406  17.102  1.00 48.00           C  
ATOM   2878  CB  VAL A 198      -7.173  10.983  17.910  1.00 48.00           C  
ATOM   2879  HB  VAL A 198      -6.401  11.448  17.296  1.00 48.00           H  
ATOM   2880  O   VAL A 198     -10.076  12.681  17.863  1.00 48.00           O  
ATOM   2881  CG1 VAL A 198      -7.238  11.718  19.254  1.00 48.00           C  
ATOM   2882 HG11 VAL A 198      -7.406  12.783  19.093  1.00 48.00           H  
ATOM   2883 HG12 VAL A 198      -6.295  11.603  19.788  1.00 48.00           H  
ATOM   2884 HG13 VAL A 198      -8.050  11.320  19.862  1.00 48.00           H  
ATOM   2885  CG2 VAL A 198      -6.768   9.531  18.218  1.00 48.00           C  
ATOM   2886 HG21 VAL A 198      -6.771   8.925  17.312  1.00 48.00           H  
ATOM   2887 HG22 VAL A 198      -5.765   9.515  18.647  1.00 48.00           H  
ATOM   2888 HG23 VAL A 198      -7.471   9.092  18.926  1.00 48.00           H  
ATOM   2889  N   ALA A 199      -8.732  13.256  16.156  1.00 46.27           N  
ATOM   2890  H   ALA A 199      -7.954  12.992  15.568  1.00 46.27           H  
ATOM   2891  CA  ALA A 199      -9.320  14.585  15.961  1.00 46.27           C  
ATOM   2892  HA  ALA A 199      -9.401  15.075  16.931  1.00 46.27           H  
ATOM   2893  C   ALA A 199     -10.739  14.543  15.350  1.00 46.27           C  
ATOM   2894  CB  ALA A 199      -8.358  15.397  15.086  1.00 46.27           C  
ATOM   2895  HB1 ALA A 199      -8.739  16.411  14.965  1.00 46.27           H  
ATOM   2896  HB2 ALA A 199      -7.376  15.442  15.557  1.00 46.27           H  
ATOM   2897  HB3 ALA A 199      -8.260  14.931  14.105  1.00 46.27           H  
ATOM   2898  O   ALA A 199     -11.553  15.436  15.594  1.00 46.27           O  
ATOM   2899  N   GLY A 200     -11.037  13.512  14.554  1.00 43.21           N  
ATOM   2900  H   GLY A 200     -10.286  12.887  14.297  1.00 43.21           H  
ATOM   2901  CA  GLY A 200     -12.331  13.278  13.916  1.00 43.21           C  
ATOM   2902  HA2 GLY A 200     -12.776  14.227  13.617  1.00 43.21           H  
ATOM   2903  HA3 GLY A 200     -12.171  12.676  13.021  1.00 43.21           H  
ATOM   2904  C   GLY A 200     -13.319  12.534  14.811  1.00 43.21           C  
ATOM   2905  O   GLY A 200     -14.485  12.901  14.846  1.00 43.21           O  
ATOM   2906  N   ALA A 201     -12.870  11.556  15.599  1.00 40.56           N  
ATOM   2907  H   ALA A 201     -11.900  11.284  15.531  1.00 40.56           H  
ATOM   2908  CA  ALA A 201     -13.713  10.779  16.507  1.00 40.56           C  
ATOM   2909  HA  ALA A 201     -14.571  10.407  15.948  1.00 40.56           H  
ATOM   2910  C   ALA A 201     -14.254  11.635  17.651  1.00 40.56           C  
ATOM   2911  CB  ALA A 201     -12.952   9.566  17.057  1.00 40.56           C  
ATOM   2912  HB1 ALA A 201     -12.655   8.912  16.237  1.00 40.56           H  
ATOM   2913  HB2 ALA A 201     -12.073   9.891  17.613  1.00 40.56           H  
ATOM   2914  HB3 ALA A 201     -13.603   9.004  17.725  1.00 40.56           H  
ATOM   2915  O   ALA A 201     -15.411  11.469  18.009  1.00 40.56           O  
ATOM   2916  N   GLN A 202     -13.485  12.601  18.169  1.00 42.69           N  
ATOM   2917  H   GLN A 202     -12.522  12.680  17.877  1.00 42.69           H  
ATOM   2918  CA  GLN A 202     -14.015  13.549  19.158  1.00 42.69           C  
ATOM   2919  HA  GLN A 202     -14.486  12.985  19.964  1.00 42.69           H  
ATOM   2920  C   GLN A 202     -15.123  14.448  18.589  1.00 42.69           C  
ATOM   2921  CB  GLN A 202     -12.879  14.391  19.755  1.00 42.69           C  
ATOM   2922  HB2 GLN A 202     -12.153  14.643  18.982  1.00 42.69           H  
ATOM   2923  HB3 GLN A 202     -13.293  15.317  20.154  1.00 42.69           H  
ATOM   2924  O   GLN A 202     -16.032  14.809  19.324  1.00 42.69           O  
ATOM   2925  CG  GLN A 202     -12.196  13.647  20.911  1.00 42.69           C  
ATOM   2926  HG2 GLN A 202     -12.948  13.389  21.657  1.00 42.69           H  
ATOM   2927  HG3 GLN A 202     -11.747  12.726  20.541  1.00 42.69           H  
ATOM   2928  CD  GLN A 202     -11.107  14.478  21.582  1.00 42.69           C  
ATOM   2929  NE2 GLN A 202     -10.875  14.293  22.864  1.00 42.69           N  
ATOM   2930 HE21 GLN A 202     -10.164  14.886  23.266  1.00 42.69           H  
ATOM   2931 HE22 GLN A 202     -11.446  13.658  23.403  1.00 42.69           H  
ATOM   2932  OE1 GLN A 202     -10.432  15.296  20.982  1.00 42.69           O  
ATOM   2933  N   ARG A 203     -15.100  14.763  17.286  1.00 47.80           N  
ATOM   2934  H   ARG A 203     -14.343  14.404  16.722  1.00 47.80           H  
ATOM   2935  CA  ARG A 203     -16.175  15.531  16.631  1.00 47.80           C  
ATOM   2936  HA  ARG A 203     -16.634  16.191  17.366  1.00 47.80           H  
ATOM   2937  C   ARG A 203     -17.329  14.651  16.141  1.00 47.80           C  
ATOM   2938  CB  ARG A 203     -15.596  16.398  15.504  1.00 47.80           C  
ATOM   2939  HB2 ARG A 203     -15.015  15.779  14.821  1.00 47.80           H  
ATOM   2940  HB3 ARG A 203     -16.426  16.838  14.951  1.00 47.80           H  
ATOM   2941  O   ARG A 203     -18.469  15.098  16.148  1.00 47.80           O  
ATOM   2942  CG  ARG A 203     -14.722  17.534  16.056  1.00 47.80           C  
ATOM   2943  HG2 ARG A 203     -13.831  17.115  16.525  1.00 47.80           H  
ATOM   2944  HG3 ARG A 203     -15.285  18.095  16.802  1.00 47.80           H  
ATOM   2945  CD  ARG A 203     -14.306  18.479  14.925  1.00 47.80           C  
ATOM   2946  HD2 ARG A 203     -15.205  18.906  14.481  1.00 47.80           H  
ATOM   2947  HD3 ARG A 203     -13.799  17.898  14.155  1.00 47.80           H  
ATOM   2948  NE  ARG A 203     -13.451  19.577  15.422  1.00 47.80           N  
ATOM   2949  HE  ARG A 203     -13.879  20.195  16.096  1.00 47.80           H  
ATOM   2950  NH1 ARG A 203     -11.529  19.068  14.262  1.00 47.80           N  
ATOM   2951 HH11 ARG A 203     -10.569  19.269  14.022  1.00 47.80           H  
ATOM   2952 HH12 ARG A 203     -11.946  18.192  13.981  1.00 47.80           H  
ATOM   2953  NH2 ARG A 203     -11.589  20.879  15.560  1.00 47.80           N  
ATOM   2954 HH21 ARG A 203     -12.066  21.483  16.214  1.00 47.80           H  
ATOM   2955 HH22 ARG A 203     -10.629  21.064  15.306  1.00 47.80           H  
ATOM   2956  CZ  ARG A 203     -12.200  19.833  15.078  1.00 47.80           C  
ATOM   2957  N   ALA A 204     -17.054  13.405  15.756  1.00 42.17           N  
ATOM   2958  H   ALA A 204     -16.082  13.132  15.721  1.00 42.17           H  
ATOM   2959  CA  ALA A 204     -18.038  12.458  15.235  1.00 42.17           C  
ATOM   2960  HA  ALA A 204     -18.752  13.005  14.618  1.00 42.17           H  
ATOM   2961  C   ALA A 204     -18.851  11.763  16.341  1.00 42.17           C  
ATOM   2962  CB  ALA A 204     -17.315  11.447  14.335  1.00 42.17           C  
ATOM   2963  HB1 ALA A 204     -18.046  10.768  13.896  1.00 42.17           H  
ATOM   2964  HB2 ALA A 204     -16.792  11.969  13.534  1.00 42.17           H  
ATOM   2965  HB3 ALA A 204     -16.601  10.869  14.921  1.00 42.17           H  
ATOM   2966  O   ALA A 204     -20.034  11.499  16.134  1.00 42.17           O  
ATOM   2967  N   LEU A 205     -18.266  11.531  17.528  1.00 42.45           N  
ATOM   2968  H   LEU A 205     -17.284  11.739  17.643  1.00 42.45           H  
ATOM   2969  CA  LEU A 205     -18.990  10.971  18.679  1.00 42.45           C  
ATOM   2970  HA  LEU A 205     -19.534  10.091  18.337  1.00 42.45           H  
ATOM   2971  C   LEU A 205     -20.070  11.911  19.238  1.00 42.45           C  
ATOM   2972  CB  LEU A 205     -18.018  10.561  19.811  1.00 42.45           C  
ATOM   2973  HB2 LEU A 205     -18.462  10.876  20.755  1.00 42.45           H  
ATOM   2974  HB3 LEU A 205     -17.084  11.119  19.747  1.00 42.45           H  
ATOM   2975  O   LEU A 205     -20.988  11.435  19.898  1.00 42.45           O  
ATOM   2976  CG  LEU A 205     -17.752   9.041  19.898  1.00 42.45           C  
ATOM   2977  HG  LEU A 205     -18.446   8.497  19.257  1.00 42.45           H  
ATOM   2978  CD1 LEU A 205     -16.328   8.674  19.481  1.00 42.45           C  
ATOM   2979 HD11 LEU A 205     -16.181   8.956  18.439  1.00 42.45           H  
ATOM   2980 HD12 LEU A 205     -15.607   9.204  20.103  1.00 42.45           H  
ATOM   2981 HD13 LEU A 205     -16.178   7.598  19.577  1.00 42.45           H  
ATOM   2982  CD2 LEU A 205     -17.966   8.547  21.331  1.00 42.45           C  
ATOM   2983 HD21 LEU A 205     -19.000   8.733  21.623  1.00 42.45           H  
ATOM   2984 HD22 LEU A 205     -17.776   7.475  21.385  1.00 42.45           H  
ATOM   2985 HD23 LEU A 205     -17.298   9.074  22.012  1.00 42.45           H  
ATOM   2986  N   GLU A 206     -19.992  13.218  18.973  1.00 46.13           N  
ATOM   2987  H   GLU A 206     -19.178  13.571  18.492  1.00 46.13           H  
ATOM   2988  CA  GLU A 206     -21.006  14.183  19.422  1.00 46.13           C  
ATOM   2989  HA  GLU A 206     -21.477  13.810  20.332  1.00 46.13           H  
ATOM   2990  C   GLU A 206     -22.155  14.377  18.418  1.00 46.13           C  
ATOM   2991  CB  GLU A 206     -20.341  15.524  19.777  1.00 46.13           C  
ATOM   2992  HB2 GLU A 206     -21.122  16.266  19.949  1.00 46.13           H  
ATOM   2993  HB3 GLU A 206     -19.724  15.855  18.942  1.00 46.13           H  
ATOM   2994  O   GLU A 206     -23.178  14.956  18.777  1.00 46.13           O  
ATOM   2995  CG  GLU A 206     -19.490  15.418  21.056  1.00 46.13           C  
ATOM   2996  HG2 GLU A 206     -20.114  15.007  21.850  1.00 46.13           H  
ATOM   2997  HG3 GLU A 206     -18.672  14.720  20.879  1.00 46.13           H  
ATOM   2998  CD  GLU A 206     -18.909  16.763  21.526  1.00 46.13           C  
ATOM   2999  OE1 GLU A 206     -18.380  16.786  22.662  1.00 46.13           O  
ATOM   3000  OE2 GLU A 206     -18.997  17.761  20.772  1.00 46.13           O  
ATOM   3001  N   THR A 207     -22.030  13.895  17.173  1.00 50.47           N  
ATOM   3002  H   THR A 207     -21.196  13.379  16.935  1.00 50.47           H  
ATOM   3003  CA  THR A 207     -23.000  14.219  16.106  1.00 50.47           C  
ATOM   3004  HA  THR A 207     -23.878  14.672  16.567  1.00 50.47           H  
ATOM   3005  C   THR A 207     -23.595  13.037  15.344  1.00 50.47           C  
ATOM   3006  CB  THR A 207     -22.448  15.266  15.118  1.00 50.47           C  
ATOM   3007  HB  THR A 207     -22.908  15.111  14.142  1.00 50.47           H  
ATOM   3008  O   THR A 207     -24.606  13.247  14.673  1.00 50.47           O  
ATOM   3009  CG2 THR A 207     -22.785  16.691  15.548  1.00 50.47           C  
ATOM   3010 HG21 THR A 207     -23.867  16.818  15.575  1.00 50.47           H  
ATOM   3011 HG22 THR A 207     -22.362  17.397  14.834  1.00 50.47           H  
ATOM   3012 HG23 THR A 207     -22.377  16.886  16.539  1.00 50.47           H  
ATOM   3013  OG1 THR A 207     -21.050  15.188  14.952  1.00 50.47           O  
ATOM   3014  HG1 THR A 207     -20.607  15.397  15.777  1.00 50.47           H  
ATOM   3015  N   VAL A 208     -23.060  11.808  15.429  1.00 42.62           N  
ATOM   3016  H   VAL A 208     -22.216  11.664  15.965  1.00 42.62           H  
ATOM   3017  CA  VAL A 208     -23.574  10.682  14.620  1.00 42.62           C  
ATOM   3018  HA  VAL A 208     -24.593  10.923  14.318  1.00 42.62           H  
ATOM   3019  C   VAL A 208     -23.593   9.358  15.410  1.00 42.62           C  
ATOM   3020  CB  VAL A 208     -22.775  10.537  13.305  1.00 42.62           C  
ATOM   3021  HB  VAL A 208     -21.754  10.228  13.530  1.00 42.62           H  
ATOM   3022  O   VAL A 208     -22.536   8.890  15.826  1.00 42.62           O  
ATOM   3023  CG1 VAL A 208     -23.413   9.491  12.380  1.00 42.62           C  
ATOM   3024 HG11 VAL A 208     -22.868   9.447  11.437  1.00 42.62           H  
ATOM   3025 HG12 VAL A 208     -24.455   9.744  12.179  1.00 42.62           H  
ATOM   3026 HG13 VAL A 208     -23.354   8.502  12.833  1.00 42.62           H  
ATOM   3027  CG2 VAL A 208     -22.714  11.849  12.504  1.00 42.62           C  
ATOM   3028 HG21 VAL A 208     -23.721  12.226  12.321  1.00 42.62           H  
ATOM   3029 HG22 VAL A 208     -22.215  11.681  11.550  1.00 42.62           H  
ATOM   3030 HG23 VAL A 208     -22.138  12.597  13.049  1.00 42.62           H  
ATOM   3031  N   PRO A 209     -24.763   8.712  15.601  1.00 45.77           N  
ATOM   3032  CA  PRO A 209     -24.890   7.464  16.367  1.00 45.77           C  
ATOM   3033  HA  PRO A 209     -24.313   7.559  17.287  1.00 45.77           H  
ATOM   3034  C   PRO A 209     -24.372   6.197  15.657  1.00 45.77           C  
ATOM   3035  CB  PRO A 209     -26.376   7.367  16.739  1.00 45.77           C  
ATOM   3036  HB2 PRO A 209     -26.727   6.336  16.799  1.00 45.77           H  
ATOM   3037  HB3 PRO A 209     -26.542   7.875  17.689  1.00 45.77           H  
ATOM   3038  O   PRO A 209     -24.413   5.129  16.261  1.00 45.77           O  
ATOM   3039  CG  PRO A 209     -27.081   8.137  15.627  1.00 45.77           C  
ATOM   3040  HG2 PRO A 209     -28.029   8.558  15.962  1.00 45.77           H  
ATOM   3041  HG3 PRO A 209     -27.236   7.476  14.774  1.00 45.77           H  
ATOM   3042  CD  PRO A 209     -26.079   9.222  15.250  1.00 45.77           C  
ATOM   3043  HD2 PRO A 209     -26.152   9.432  14.183  1.00 45.77           H  
ATOM   3044  HD3 PRO A 209     -26.282  10.125  15.827  1.00 45.77           H  
ATOM   3045  N   ASP A 210     -23.857   6.297  14.425  1.00 48.17           N  
ATOM   3046  H   ASP A 210     -23.795   7.213  14.004  1.00 48.17           H  
ATOM   3047  CA  ASP A 210     -23.334   5.158  13.659  1.00 48.17           C  
ATOM   3048  HA  ASP A 210     -23.526   4.256  14.240  1.00 48.17           H  
ATOM   3049  C   ASP A 210     -21.813   5.260  13.407  1.00 48.17           C  
ATOM   3050  CB  ASP A 210     -24.098   4.988  12.333  1.00 48.17           C  
ATOM   3051  HB2 ASP A 210     -23.434   4.517  11.608  1.00 48.17           H  
ATOM   3052  HB3 ASP A 210     -24.372   5.967  11.940  1.00 48.17           H  
ATOM   3053  O   ASP A 210     -21.364   6.113  12.630  1.00 48.17           O  
ATOM   3054  CG  ASP A 210     -25.338   4.093  12.444  1.00 48.17           C  
ATOM   3055  OD1 ASP A 210     -25.320   3.155  13.270  1.00 48.17           O  
ATOM   3056  OD2 ASP A 210     -26.265   4.322  11.638  1.00 48.17           O  
ATOM   3057  N   PRO A 211     -20.991   4.364  13.991  1.00 45.58           N  
ATOM   3058  CA  PRO A 211     -19.530   4.394  13.852  1.00 45.58           C  
ATOM   3059  HA  PRO A 211     -19.159   5.383  14.119  1.00 45.58           H  
ATOM   3060  C   PRO A 211     -19.049   4.076  12.428  1.00 45.58           C  
ATOM   3061  CB  PRO A 211     -19.016   3.372  14.874  1.00 45.58           C  
ATOM   3062  HB2 PRO A 211     -18.108   2.871  14.537  1.00 45.58           H  
ATOM   3063  HB3 PRO A 211     -18.835   3.875  15.824  1.00 45.58           H  
ATOM   3064  O   PRO A 211     -18.021   4.593  11.990  1.00 45.58           O  
ATOM   3065  CG  PRO A 211     -20.175   2.389  15.038  1.00 45.58           C  
ATOM   3066  HG2 PRO A 211     -20.144   1.648  14.240  1.00 45.58           H  
ATOM   3067  HG3 PRO A 211     -20.160   1.903  16.014  1.00 45.58           H  
ATOM   3068  CD  PRO A 211     -21.401   3.275  14.869  1.00 45.58           C  
ATOM   3069  HD2 PRO A 211     -22.210   2.686  14.435  1.00 45.58           H  
ATOM   3070  HD3 PRO A 211     -21.706   3.682  15.833  1.00 45.58           H  
ATOM   3071  N   VAL A 212     -19.806   3.275  11.673  1.00 45.98           N  
ATOM   3072  H   VAL A 212     -20.636   2.878  12.091  1.00 45.98           H  
ATOM   3073  CA  VAL A 212     -19.479   2.917  10.282  1.00 45.98           C  
ATOM   3074  HA  VAL A 212     -18.429   2.628  10.231  1.00 45.98           H  
ATOM   3075  C   VAL A 212     -19.659   4.120   9.350  1.00 45.98           C  
ATOM   3076  CB  VAL A 212     -20.327   1.715   9.823  1.00 45.98           C  
ATOM   3077  HB  VAL A 212     -21.383   1.979   9.891  1.00 45.98           H  
ATOM   3078  O   VAL A 212     -18.794   4.400   8.523  1.00 45.98           O  
ATOM   3079  CG1 VAL A 212     -20.018   1.316   8.377  1.00 45.98           C  
ATOM   3080 HG11 VAL A 212     -20.301   2.115   7.692  1.00 45.98           H  
ATOM   3081 HG12 VAL A 212     -20.584   0.424   8.108  1.00 45.98           H  
ATOM   3082 HG13 VAL A 212     -18.954   1.106   8.265  1.00 45.98           H  
ATOM   3083  CG2 VAL A 212     -20.073   0.492  10.716  1.00 45.98           C  
ATOM   3084 HG21 VAL A 212     -19.019   0.215  10.683  1.00 45.98           H  
ATOM   3085 HG22 VAL A 212     -20.667  -0.351  10.364  1.00 45.98           H  
ATOM   3086 HG23 VAL A 212     -20.360   0.696  11.748  1.00 45.98           H  
ATOM   3087  N   GLN A 213     -20.734   4.892   9.537  1.00 46.92           N  
ATOM   3088  H   GLN A 213     -21.379   4.646  10.274  1.00 46.92           H  
ATOM   3089  CA  GLN A 213     -20.970   6.145   8.808  1.00 46.92           C  
ATOM   3090  HA  GLN A 213     -20.955   5.958   7.735  1.00 46.92           H  
ATOM   3091  C   GLN A 213     -19.872   7.176   9.110  1.00 46.92           C  
ATOM   3092  CB  GLN A 213     -22.348   6.700   9.205  1.00 46.92           C  
ATOM   3093  HB2 GLN A 213     -22.418   7.749   8.918  1.00 46.92           H  
ATOM   3094  HB3 GLN A 213     -22.441   6.666  10.291  1.00 46.92           H  
ATOM   3095  O   GLN A 213     -19.389   7.856   8.206  1.00 46.92           O  
ATOM   3096  CG  GLN A 213     -23.525   5.920   8.589  1.00 46.92           C  
ATOM   3097  HG2 GLN A 213     -23.322   4.850   8.618  1.00 46.92           H  
ATOM   3098  HG3 GLN A 213     -24.410   6.100   9.200  1.00 46.92           H  
ATOM   3099  CD  GLN A 213     -23.868   6.337   7.160  1.00 46.92           C  
ATOM   3100  NE2 GLN A 213     -24.736   5.612   6.492  1.00 46.92           N  
ATOM   3101 HE21 GLN A 213     -24.944   5.922   5.553  1.00 46.92           H  
ATOM   3102 HE22 GLN A 213     -25.174   4.811   6.925  1.00 46.92           H  
ATOM   3103  OE1 GLN A 213     -23.392   7.322   6.620  1.00 46.92           O  
ATOM   3104  N   GLY A 214     -19.422   7.254  10.368  1.00 45.27           N  
ATOM   3105  H   GLY A 214     -19.885   6.704  11.077  1.00 45.27           H  
ATOM   3106  CA  GLY A 214     -18.306   8.112  10.769  1.00 45.27           C  
ATOM   3107  HA2 GLY A 214     -18.154   8.008  11.843  1.00 45.27           H  
ATOM   3108  HA3 GLY A 214     -18.549   9.152  10.549  1.00 45.27           H  
ATOM   3109  C   GLY A 214     -16.990   7.760  10.067  1.00 45.27           C  
ATOM   3110  O   GLY A 214     -16.304   8.653   9.569  1.00 45.27           O  
ATOM   3111  N   LEU A 215     -16.661   6.467   9.969  1.00 49.17           N  
ATOM   3112  H   LEU A 215     -17.253   5.781  10.416  1.00 49.17           H  
ATOM   3113  CA  LEU A 215     -15.449   6.003   9.288  1.00 49.17           C  
ATOM   3114  HA  LEU A 215     -14.599   6.546   9.700  1.00 49.17           H  
ATOM   3115  C   LEU A 215     -15.500   6.287   7.779  1.00 49.17           C  
ATOM   3116  CB  LEU A 215     -15.258   4.499   9.552  1.00 49.17           C  
ATOM   3117  HB2 LEU A 215     -15.568   4.256  10.568  1.00 49.17           H  
ATOM   3118  HB3 LEU A 215     -15.907   3.940   8.877  1.00 49.17           H  
ATOM   3119  O   LEU A 215     -14.531   6.789   7.214  1.00 49.17           O  
ATOM   3120  CG  LEU A 215     -13.791   4.070   9.352  1.00 49.17           C  
ATOM   3121  HG  LEU A 215     -13.293   4.748   8.659  1.00 49.17           H  
ATOM   3122  CD1 LEU A 215     -13.043   4.096  10.688  1.00 49.17           C  
ATOM   3123 HD11 LEU A 215     -11.999   3.832  10.526  1.00 49.17           H  
ATOM   3124 HD12 LEU A 215     -13.094   5.096  11.118  1.00 49.17           H  
ATOM   3125 HD13 LEU A 215     -13.488   3.381  11.380  1.00 49.17           H  
ATOM   3126  CD2 LEU A 215     -13.702   2.663   8.768  1.00 49.17           C  
ATOM   3127 HD21 LEU A 215     -14.187   2.639   7.792  1.00 49.17           H  
ATOM   3128 HD22 LEU A 215     -14.192   1.949   9.429  1.00 49.17           H  
ATOM   3129 HD23 LEU A 215     -12.657   2.379   8.643  1.00 49.17           H  
ATOM   3130  N   ILE A 216     -16.646   6.029   7.142  1.00 58.06           N  
ATOM   3131  H   ILE A 216     -17.395   5.595   7.663  1.00 58.06           H  
ATOM   3132  CA  ILE A 216     -16.864   6.323   5.719  1.00 58.06           C  
ATOM   3133  HA  ILE A 216     -16.097   5.816   5.133  1.00 58.06           H  
ATOM   3134  C   ILE A 216     -16.704   7.824   5.457  1.00 58.06           C  
ATOM   3135  CB  ILE A 216     -18.247   5.789   5.277  1.00 58.06           C  
ATOM   3136  HB  ILE A 216     -18.995   6.132   5.991  1.00 58.06           H  
ATOM   3137  O   ILE A 216     -15.995   8.218   4.533  1.00 58.06           O  
ATOM   3138  CG1 ILE A 216     -18.235   4.243   5.269  1.00 58.06           C  
ATOM   3139 HG12 ILE A 216     -17.793   3.871   6.194  1.00 58.06           H  
ATOM   3140 HG13 ILE A 216     -17.614   3.888   4.447  1.00 58.06           H  
ATOM   3141  CG2 ILE A 216     -18.634   6.323   3.884  1.00 58.06           C  
ATOM   3142 HG21 ILE A 216     -17.855   6.083   3.160  1.00 58.06           H  
ATOM   3143 HG22 ILE A 216     -19.578   5.889   3.555  1.00 58.06           H  
ATOM   3144 HG23 ILE A 216     -18.780   7.402   3.925  1.00 58.06           H  
ATOM   3145  CD1 ILE A 216     -19.630   3.615   5.147  1.00 58.06           C  
ATOM   3146 HD11 ILE A 216     -19.547   2.535   5.272  1.00 58.06           H  
ATOM   3147 HD12 ILE A 216     -20.061   3.814   4.166  1.00 58.06           H  
ATOM   3148 HD13 ILE A 216     -20.285   4.012   5.923  1.00 58.06           H  
ATOM   3149  N   ASN A 217     -17.290   8.676   6.301  1.00 62.27           N  
ATOM   3150  H   ASN A 217     -17.888   8.304   7.025  1.00 62.27           H  
ATOM   3151  CA  ASN A 217     -17.156  10.127   6.175  1.00 62.27           C  
ATOM   3152  HA  ASN A 217     -17.422  10.414   5.157  1.00 62.27           H  
ATOM   3153  C   ASN A 217     -15.712  10.606   6.386  1.00 62.27           C  
ATOM   3154  CB  ASN A 217     -18.137  10.802   7.144  1.00 62.27           C  
ATOM   3155  HB2 ASN A 217     -17.913  11.867   7.203  1.00 62.27           H  
ATOM   3156  HB3 ASN A 217     -18.027  10.370   8.139  1.00 62.27           H  
ATOM   3157  O   ASN A 217     -15.270  11.518   5.690  1.00 62.27           O  
ATOM   3158  CG  ASN A 217     -19.578  10.667   6.683  1.00 62.27           C  
ATOM   3159  ND2 ASN A 217     -20.527  10.738   7.584  1.00 62.27           N  
ATOM   3160 HD21 ASN A 217     -21.457  10.537   7.244  1.00 62.27           H  
ATOM   3161 HD22 ASN A 217     -20.295  10.746   8.567  1.00 62.27           H  
ATOM   3162  OD1 ASN A 217     -19.872  10.529   5.507  1.00 62.27           O  
ATOM   3163  N   LEU A 218     -14.957   9.976   7.289  1.00 59.63           N  
ATOM   3164  H   LEU A 218     -15.384   9.256   7.854  1.00 59.63           H  
ATOM   3165  CA  LEU A 218     -13.549  10.300   7.523  1.00 59.63           C  
ATOM   3166  HA  LEU A 218     -13.464  11.381   7.642  1.00 59.63           H  
ATOM   3167  C   LEU A 218     -12.659   9.909   6.338  1.00 59.63           C  
ATOM   3168  CB  LEU A 218     -13.114   9.637   8.838  1.00 59.63           C  
ATOM   3169  HB2 LEU A 218     -13.808   9.969   9.610  1.00 59.63           H  
ATOM   3170  HB3 LEU A 218     -13.206   8.554   8.761  1.00 59.63           H  
ATOM   3171  O   LEU A 218     -11.806  10.696   5.929  1.00 59.63           O  
ATOM   3172  CG  LEU A 218     -11.679  10.013   9.255  1.00 59.63           C  
ATOM   3173  HG  LEU A 218     -11.393  10.959   8.795  1.00 59.63           H  
ATOM   3174  CD1 LEU A 218     -11.615  10.199  10.768  1.00 59.63           C  
ATOM   3175 HD11 LEU A 218     -11.916   9.281  11.272  1.00 59.63           H  
ATOM   3176 HD12 LEU A 218     -12.278  11.011  11.067  1.00 59.63           H  
ATOM   3177 HD13 LEU A 218     -10.595  10.462  11.051  1.00 59.63           H  
ATOM   3178  CD2 LEU A 218     -10.657   8.939   8.869  1.00 59.63           C  
ATOM   3179 HD21 LEU A 218     -10.641   8.809   7.787  1.00 59.63           H  
ATOM   3180 HD22 LEU A 218      -9.662   9.243   9.193  1.00 59.63           H  
ATOM   3181 HD23 LEU A 218     -10.915   7.989   9.336  1.00 59.63           H  
ATOM   3182  N   VAL A 219     -12.877   8.727   5.758  1.00 66.06           N  
ATOM   3183  H   VAL A 219     -13.575   8.116   6.158  1.00 66.06           H  
ATOM   3184  CA  VAL A 219     -12.170   8.288   4.546  1.00 66.06           C  
ATOM   3185  HA  VAL A 219     -11.097   8.378   4.710  1.00 66.06           H  
ATOM   3186  C   VAL A 219     -12.519   9.203   3.375  1.00 66.06           C  
ATOM   3187  CB  VAL A 219     -12.484   6.815   4.225  1.00 66.06           C  
ATOM   3188  HB  VAL A 219     -13.564   6.670   4.204  1.00 66.06           H  
ATOM   3189  O   VAL A 219     -11.618   9.684   2.694  1.00 66.06           O  
ATOM   3190  CG1 VAL A 219     -11.905   6.379   2.872  1.00 66.06           C  
ATOM   3191 HG11 VAL A 219     -12.073   5.312   2.725  1.00 66.06           H  
ATOM   3192 HG12 VAL A 219     -10.835   6.581   2.834  1.00 66.06           H  
ATOM   3193 HG13 VAL A 219     -12.401   6.908   2.058  1.00 66.06           H  
ATOM   3194  CG2 VAL A 219     -11.880   5.898   5.297  1.00 66.06           C  
ATOM   3195 HG21 VAL A 219     -12.158   4.864   5.094  1.00 66.06           H  
ATOM   3196 HG22 VAL A 219     -10.793   5.983   5.295  1.00 66.06           H  
ATOM   3197 HG23 VAL A 219     -12.253   6.163   6.286  1.00 66.06           H  
ATOM   3198  N   ASN A 220     -13.799   9.532   3.191  1.00 65.80           N  
ATOM   3199  H   ASN A 220     -14.502   9.080   3.760  1.00 65.80           H  
ATOM   3200  CA  ASN A 220     -14.235  10.463   2.151  1.00 65.80           C  
ATOM   3201  HA  ASN A 220     -13.904  10.091   1.182  1.00 65.80           H  
ATOM   3202  C   ASN A 220     -13.604  11.851   2.328  1.00 65.80           C  
ATOM   3203  CB  ASN A 220     -15.770  10.544   2.159  1.00 65.80           C  
ATOM   3204  HB2 ASN A 220     -16.124  10.721   3.174  1.00 65.80           H  
ATOM   3205  HB3 ASN A 220     -16.087  11.380   1.535  1.00 65.80           H  
ATOM   3206  O   ASN A 220     -13.147  12.444   1.354  1.00 65.80           O  
ATOM   3207  CG  ASN A 220     -16.431   9.297   1.599  1.00 65.80           C  
ATOM   3208  ND2 ASN A 220     -17.668   9.043   1.957  1.00 65.80           N  
ATOM   3209 HD21 ASN A 220     -18.059   8.185   1.597  1.00 65.80           H  
ATOM   3210 HD22 ASN A 220     -18.129   9.601   2.661  1.00 65.80           H  
ATOM   3211  OD1 ASN A 220     -15.875   8.561   0.804  1.00 65.80           O  
ATOM   3212  N   TYR A 221     -13.518  12.355   3.562  1.00 70.38           N  
ATOM   3213  H   TYR A 221     -13.943  11.848   4.325  1.00 70.38           H  
ATOM   3214  CA  TYR A 221     -12.835  13.613   3.857  1.00 70.38           C  
ATOM   3215  HA  TYR A 221     -13.268  14.399   3.239  1.00 70.38           H  
ATOM   3216  C   TYR A 221     -11.339  13.547   3.519  1.00 70.38           C  
ATOM   3217  CB  TYR A 221     -13.060  13.983   5.328  1.00 70.38           C  
ATOM   3218  HB2 TYR A 221     -12.680  13.186   5.966  1.00 70.38           H  
ATOM   3219  HB3 TYR A 221     -14.132  14.065   5.510  1.00 70.38           H  
ATOM   3220  O   TYR A 221     -10.818  14.464   2.890  1.00 70.38           O  
ATOM   3221  CG  TYR A 221     -12.400  15.288   5.722  1.00 70.38           C  
ATOM   3222  CD1 TYR A 221     -11.124  15.282   6.319  1.00 70.38           C  
ATOM   3223  HD1 TYR A 221     -10.624  14.344   6.508  1.00 70.38           H  
ATOM   3224  CD2 TYR A 221     -13.045  16.510   5.448  1.00 70.38           C  
ATOM   3225  HD2 TYR A 221     -14.015  16.514   4.974  1.00 70.38           H  
ATOM   3226  CE1 TYR A 221     -10.489  16.497   6.641  1.00 70.38           C  
ATOM   3227  HE1 TYR A 221      -9.503  16.489   7.080  1.00 70.38           H  
ATOM   3228  CE2 TYR A 221     -12.417  17.726   5.776  1.00 70.38           C  
ATOM   3229  HE2 TYR A 221     -12.896  18.669   5.558  1.00 70.38           H  
ATOM   3230  OH  TYR A 221     -10.529  18.896   6.676  1.00 70.38           O  
ATOM   3231  HH  TYR A 221      -9.635  18.751   6.994  1.00 70.38           H  
ATOM   3232  CZ  TYR A 221     -11.138  17.721   6.368  1.00 70.38           C  
ATOM   3233  N   ALA A 222     -10.652  12.457   3.873  1.00 67.46           N  
ATOM   3234  H   ALA A 222     -11.130  11.729   4.385  1.00 67.46           H  
ATOM   3235  CA  ALA A 222      -9.233  12.276   3.572  1.00 67.46           C  
ATOM   3236  HA  ALA A 222      -8.686  13.146   3.934  1.00 67.46           H  
ATOM   3237  C   ALA A 222      -8.958  12.163   2.061  1.00 67.46           C  
ATOM   3238  CB  ALA A 222      -8.734  11.039   4.329  1.00 67.46           C  
ATOM   3239  HB1 ALA A 222      -7.666  10.910   4.151  1.00 67.46           H  
ATOM   3240  HB2 ALA A 222      -8.906  11.166   5.398  1.00 67.46           H  
ATOM   3241  HB3 ALA A 222      -9.262  10.150   3.985  1.00 67.46           H  
ATOM   3242  O   ALA A 222      -8.009  12.765   1.559  1.00 67.46           O  
ATOM   3243  N   VAL A 223      -9.804  11.436   1.328  1.00 69.03           N  
ATOM   3244  H   VAL A 223     -10.545  10.942   1.805  1.00 69.03           H  
ATOM   3245  CA  VAL A 223      -9.712  11.310  -0.135  1.00 69.03           C  
ATOM   3246  HA  VAL A 223      -8.702  10.999  -0.402  1.00 69.03           H  
ATOM   3247  C   VAL A 223      -9.948  12.662  -0.808  1.00 69.03           C  
ATOM   3248  CB  VAL A 223     -10.697  10.243  -0.652  1.00 69.03           C  
ATOM   3249  HB  VAL A 223     -11.691  10.449  -0.254  1.00 69.03           H  
ATOM   3250  O   VAL A 223      -9.170  13.054  -1.674  1.00 69.03           O  
ATOM   3251  CG1 VAL A 223     -10.785  10.216  -2.185  1.00 69.03           C  
ATOM   3252 HG11 VAL A 223     -11.414   9.384  -2.504  1.00 69.03           H  
ATOM   3253 HG12 VAL A 223      -9.790  10.100  -2.616  1.00 69.03           H  
ATOM   3254 HG13 VAL A 223     -11.231  11.139  -2.554  1.00 69.03           H  
ATOM   3255  CG2 VAL A 223     -10.263   8.841  -0.200  1.00 69.03           C  
ATOM   3256 HG21 VAL A 223      -9.316   8.574  -0.668  1.00 69.03           H  
ATOM   3257 HG22 VAL A 223     -11.021   8.112  -0.484  1.00 69.03           H  
ATOM   3258 HG23 VAL A 223     -10.138   8.802   0.882  1.00 69.03           H  
ATOM   3259  N   ASN A 224     -10.975  13.405  -0.388  1.00 71.45           N  
ATOM   3260  H   ASN A 224     -11.598  13.029   0.312  1.00 71.45           H  
ATOM   3261  CA  ASN A 224     -11.259  14.731  -0.940  1.00 71.45           C  
ATOM   3262  HA  ASN A 224     -11.299  14.663  -2.027  1.00 71.45           H  
ATOM   3263  C   ASN A 224     -10.146  15.737  -0.614  1.00 71.45           C  
ATOM   3264  CB  ASN A 224     -12.627  15.208  -0.433  1.00 71.45           C  
ATOM   3265  HB2 ASN A 224     -12.652  15.147   0.655  1.00 71.45           H  
ATOM   3266  HB3 ASN A 224     -12.764  16.251  -0.720  1.00 71.45           H  
ATOM   3267  O   ASN A 224      -9.744  16.498  -1.484  1.00 71.45           O  
ATOM   3268  CG  ASN A 224     -13.787  14.418  -1.017  1.00 71.45           C  
ATOM   3269  ND2 ASN A 224     -14.919  14.424  -0.352  1.00 71.45           N  
ATOM   3270 HD21 ASN A 224     -14.975  14.901   0.536  1.00 71.45           H  
ATOM   3271 HD22 ASN A 224     -15.669  13.877  -0.750  1.00 71.45           H  
ATOM   3272  OD1 ASN A 224     -13.717  13.806  -2.073  1.00 71.45           O  
ATOM   3273  N   TYR A 225      -9.585  15.693   0.598  1.00 72.40           N  
ATOM   3274  H   TYR A 225      -9.972  15.070   1.292  1.00 72.40           H  
ATOM   3275  CA  TYR A 225      -8.459  16.544   0.983  1.00 72.40           C  
ATOM   3276  HA  TYR A 225      -8.746  17.585   0.841  1.00 72.40           H  
ATOM   3277  C   TYR A 225      -7.210  16.293   0.124  1.00 72.40           C  
ATOM   3278  CB  TYR A 225      -8.149  16.319   2.468  1.00 72.40           C  
ATOM   3279  HB2 TYR A 225      -7.911  15.268   2.632  1.00 72.40           H  
ATOM   3280  HB3 TYR A 225      -9.040  16.550   3.053  1.00 72.40           H  
ATOM   3281  O   TYR A 225      -6.569  17.248  -0.316  1.00 72.40           O  
ATOM   3282  CG  TYR A 225      -7.002  17.168   2.975  1.00 72.40           C  
ATOM   3283  CD1 TYR A 225      -5.688  16.661   2.968  1.00 72.40           C  
ATOM   3284  HD1 TYR A 225      -5.489  15.667   2.595  1.00 72.40           H  
ATOM   3285  CD2 TYR A 225      -7.251  18.481   3.415  1.00 72.40           C  
ATOM   3286  HD2 TYR A 225      -8.260  18.867   3.397  1.00 72.40           H  
ATOM   3287  CE1 TYR A 225      -4.622  17.467   3.408  1.00 72.40           C  
ATOM   3288  HE1 TYR A 225      -3.609  17.094   3.383  1.00 72.40           H  
ATOM   3289  CE2 TYR A 225      -6.188  19.288   3.865  1.00 72.40           C  
ATOM   3290  HE2 TYR A 225      -6.383  20.293   4.210  1.00 72.40           H  
ATOM   3291  OH  TYR A 225      -3.841  19.549   4.298  1.00 72.40           O  
ATOM   3292  HH  TYR A 225      -4.135  20.407   4.615  1.00 72.40           H  
ATOM   3293  CZ  TYR A 225      -4.871  18.778   3.862  1.00 72.40           C  
ATOM   3294  N   ASN A 226      -6.878  15.024  -0.146  1.00 65.17           N  
ATOM   3295  H   ASN A 226      -7.426  14.278   0.258  1.00 65.17           H  
ATOM   3296  CA  ASN A 226      -5.756  14.681  -1.023  1.00 65.17           C  
ATOM   3297  HA  ASN A 226      -4.868  15.221  -0.693  1.00 65.17           H  
ATOM   3298  C   ASN A 226      -6.007  15.129  -2.466  1.00 65.17           C  
ATOM   3299  CB  ASN A 226      -5.467  13.176  -0.942  1.00 65.17           C  
ATOM   3300  HB2 ASN A 226      -6.400  12.616  -1.010  1.00 65.17           H  
ATOM   3301  HB3 ASN A 226      -4.842  12.889  -1.787  1.00 65.17           H  
ATOM   3302  O   ASN A 226      -5.121  15.722  -3.070  1.00 65.17           O  
ATOM   3303  CG  ASN A 226      -4.709  12.794   0.317  1.00 65.17           C  
ATOM   3304  ND2 ASN A 226      -4.999  11.647   0.881  1.00 65.17           N  
ATOM   3305 HD21 ASN A 226      -4.440  11.391   1.682  1.00 65.17           H  
ATOM   3306 HD22 ASN A 226      -5.704  11.055   0.465  1.00 65.17           H  
ATOM   3307  OD1 ASN A 226      -3.852  13.500   0.823  1.00 65.17           O  
ATOM   3308  N   ARG A 227      -7.230  14.966  -2.983  1.00 64.75           N  
ATOM   3309  H   ARG A 227      -7.912  14.446  -2.449  1.00 64.75           H  
ATOM   3310  CA  ARG A 227      -7.606  15.484  -4.309  1.00 64.75           C  
ATOM   3311  HA  ARG A 227      -6.912  15.088  -5.051  1.00 64.75           H  
ATOM   3312  C   ARG A 227      -7.501  17.003  -4.398  1.00 64.75           C  
ATOM   3313  CB  ARG A 227      -9.029  15.045  -4.654  1.00 64.75           C  
ATOM   3314  HB2 ARG A 227      -9.391  15.648  -5.487  1.00 64.75           H  
ATOM   3315  HB3 ARG A 227      -9.688  15.205  -3.801  1.00 64.75           H  
ATOM   3316  O   ARG A 227      -7.002  17.531  -5.389  1.00 64.75           O  
ATOM   3317  CG  ARG A 227      -9.056  13.577  -5.075  1.00 64.75           C  
ATOM   3318  HG2 ARG A 227      -8.663  12.942  -4.281  1.00 64.75           H  
ATOM   3319  HG3 ARG A 227      -8.443  13.455  -5.968  1.00 64.75           H  
ATOM   3320  CD  ARG A 227     -10.491  13.173  -5.388  1.00 64.75           C  
ATOM   3321  HD2 ARG A 227     -11.056  13.175  -4.456  1.00 64.75           H  
ATOM   3322  HD3 ARG A 227     -10.926  13.900  -6.073  1.00 64.75           H  
ATOM   3323  NE  ARG A 227     -10.522  11.845  -6.014  1.00 64.75           N  
ATOM   3324  HE  ARG A 227      -9.659  11.521  -6.426  1.00 64.75           H  
ATOM   3325  NH1 ARG A 227     -12.728  11.375  -5.594  1.00 64.75           N  
ATOM   3326 HH11 ARG A 227     -12.794  12.241  -5.080  1.00 64.75           H  
ATOM   3327 HH12 ARG A 227     -13.493  10.715  -5.598  1.00 64.75           H  
ATOM   3328  NH2 ARG A 227     -11.443   9.908  -6.710  1.00 64.75           N  
ATOM   3329 HH21 ARG A 227     -12.218   9.272  -6.834  1.00 64.75           H  
ATOM   3330 HH22 ARG A 227     -10.572   9.711  -7.182  1.00 64.75           H  
ATOM   3331  CZ  ARG A 227     -11.567  11.051  -6.101  1.00 64.75           C  
ATOM   3332  N   ASP A 228      -7.929  17.720  -3.365  1.00 70.12           N  
ATOM   3333  H   ASP A 228      -8.439  17.250  -2.631  1.00 70.12           H  
ATOM   3334  CA  ASP A 228      -7.795  19.177  -3.303  1.00 70.12           C  
ATOM   3335  HA  ASP A 228      -8.238  19.624  -4.194  1.00 70.12           H  
ATOM   3336  C   ASP A 228      -6.326  19.609  -3.236  1.00 70.12           C  
ATOM   3337  CB  ASP A 228      -8.532  19.730  -2.077  1.00 70.12           C  
ATOM   3338  HB2 ASP A 228      -8.259  19.150  -1.195  1.00 70.12           H  
ATOM   3339  HB3 ASP A 228      -8.198  20.754  -1.910  1.00 70.12           H  
ATOM   3340  O   ASP A 228      -5.969  20.685  -3.716  1.00 70.12           O  
ATOM   3341  CG  ASP A 228     -10.056  19.769  -2.213  1.00 70.12           C  
ATOM   3342  OD1 ASP A 228     -10.576  19.526  -3.324  1.00 70.12           O  
ATOM   3343  OD2 ASP A 228     -10.680  20.117  -1.185  1.00 70.12           O  
ATOM   3344  N   TRP A 229      -5.464  18.810  -2.607  1.00 65.49           N  
ATOM   3345  H   TRP A 229      -5.810  17.956  -2.193  1.00 65.49           H  
ATOM   3346  CA  TRP A 229      -4.025  19.052  -2.595  1.00 65.49           C  
ATOM   3347  HA  TRP A 229      -3.841  20.108  -2.400  1.00 65.49           H  
ATOM   3348  C   TRP A 229      -3.388  18.759  -3.959  1.00 65.49           C  
ATOM   3349  CB  TRP A 229      -3.374  18.256  -1.461  1.00 65.49           C  
ATOM   3350  HB2 TRP A 229      -3.684  17.213  -1.528  1.00 65.49           H  
ATOM   3351  HB3 TRP A 229      -3.726  18.644  -0.505  1.00 65.49           H  
ATOM   3352  O   TRP A 229      -2.623  19.585  -4.443  1.00 65.49           O  
ATOM   3353  CG  TRP A 229      -1.880  18.293  -1.485  1.00 65.49           C  
ATOM   3354  CD1 TRP A 229      -1.097  19.307  -1.054  1.00 65.49           C  
ATOM   3355  HD1 TRP A 229      -1.462  20.220  -0.608  1.00 65.49           H  
ATOM   3356  CD2 TRP A 229      -0.975  17.307  -2.066  1.00 65.49           C  
ATOM   3357  CE2 TRP A 229       0.358  17.800  -1.965  1.00 65.49           C  
ATOM   3358  CE3 TRP A 229      -1.152  16.054  -2.685  1.00 65.49           C  
ATOM   3359  HE3 TRP A 229      -2.146  15.640  -2.759  1.00 65.49           H  
ATOM   3360  NE1 TRP A 229       0.226  19.013  -1.321  1.00 65.49           N  
ATOM   3361  HE1 TRP A 229       0.991  19.643  -1.127  1.00 65.49           H  
ATOM   3362  CH2 TRP A 229       1.246  15.858  -3.103  1.00 65.49           C  
ATOM   3363  HH2 TRP A 229       2.075  15.304  -3.517  1.00 65.49           H  
ATOM   3364  CZ2 TRP A 229       1.461  17.094  -2.467  1.00 65.49           C  
ATOM   3365  HZ2 TRP A 229       2.460  17.497  -2.387  1.00 65.49           H  
ATOM   3366  CZ3 TRP A 229      -0.057  15.341  -3.209  1.00 65.49           C  
ATOM   3367  HZ3 TRP A 229      -0.222  14.394  -3.702  1.00 65.49           H  
ATOM   3368  N   GLU A 230      -3.749  17.661  -4.622  1.00 59.46           N  
ATOM   3369  H   GLU A 230      -4.335  16.984  -4.154  1.00 59.46           H  
ATOM   3370  CA  GLU A 230      -3.230  17.311  -5.951  1.00 59.46           C  
ATOM   3371  HA  GLU A 230      -2.140  17.316  -5.936  1.00 59.46           H  
ATOM   3372  C   GLU A 230      -3.684  18.279  -7.036  1.00 59.46           C  
ATOM   3373  CB  GLU A 230      -3.710  15.922  -6.357  1.00 59.46           C  
ATOM   3374  HB2 GLU A 230      -3.540  15.790  -7.426  1.00 59.46           H  
ATOM   3375  HB3 GLU A 230      -4.779  15.837  -6.160  1.00 59.46           H  
ATOM   3376  O   GLU A 230      -2.888  18.689  -7.875  1.00 59.46           O  
ATOM   3377  CG  GLU A 230      -2.945  14.836  -5.613  1.00 59.46           C  
ATOM   3378  HG2 GLU A 230      -1.883  14.918  -5.845  1.00 59.46           H  
ATOM   3379  HG3 GLU A 230      -3.084  14.975  -4.541  1.00 59.46           H  
ATOM   3380  CD  GLU A 230      -3.450  13.453  -5.985  1.00 59.46           C  
ATOM   3381  OE1 GLU A 230      -3.015  12.494  -5.331  1.00 59.46           O  
ATOM   3382  OE2 GLU A 230      -4.368  13.331  -6.829  1.00 59.46           O  
ATOM   3383  N   THR A 231      -4.953  18.688  -7.019  1.00 65.36           N  
ATOM   3384  H   THR A 231      -5.570  18.298  -6.321  1.00 65.36           H  
ATOM   3385  CA  THR A 231      -5.464  19.701  -7.953  1.00 65.36           C  
ATOM   3386  HA  THR A 231      -5.247  19.379  -8.972  1.00 65.36           H  
ATOM   3387  C   THR A 231      -4.755  21.038  -7.756  1.00 65.36           C  
ATOM   3388  CB  THR A 231      -6.979  19.900  -7.829  1.00 65.36           C  
ATOM   3389  HB  THR A 231      -7.270  20.770  -8.418  1.00 65.36           H  
ATOM   3390  O   THR A 231      -4.404  21.683  -8.742  1.00 65.36           O  
ATOM   3391  CG2 THR A 231      -7.770  18.694  -8.331  1.00 65.36           C  
ATOM   3392 HG21 THR A 231      -7.426  17.774  -7.859  1.00 65.36           H  
ATOM   3393 HG22 THR A 231      -7.639  18.601  -9.409  1.00 65.36           H  
ATOM   3394 HG23 THR A 231      -8.829  18.836  -8.116  1.00 65.36           H  
ATOM   3395  OG1 THR A 231      -7.343  20.119  -6.494  1.00 65.36           O  
ATOM   3396  HG1 THR A 231      -7.368  19.258  -6.071  1.00 65.36           H  
ATOM   3397  N   ARG A 232      -4.460  21.426  -6.506  1.00 64.63           N  
ATOM   3398  H   ARG A 232      -4.801  20.860  -5.743  1.00 64.63           H  
ATOM   3399  CA  ARG A 232      -3.615  22.593  -6.211  1.00 64.63           C  
ATOM   3400  HA  ARG A 232      -3.977  23.446  -6.785  1.00 64.63           H  
ATOM   3401  C   ARG A 232      -2.174  22.398  -6.681  1.00 64.63           C  
ATOM   3402  CB  ARG A 232      -3.678  22.944  -4.718  1.00 64.63           C  
ATOM   3403  HB2 ARG A 232      -3.617  22.038  -4.114  1.00 64.63           H  
ATOM   3404  HB3 ARG A 232      -2.827  23.579  -4.471  1.00 64.63           H  
ATOM   3405  O   ARG A 232      -1.641  23.292  -7.324  1.00 64.63           O  
ATOM   3406  CG  ARG A 232      -4.963  23.720  -4.398  1.00 64.63           C  
ATOM   3407  HG2 ARG A 232      -5.842  23.142  -4.684  1.00 64.63           H  
ATOM   3408  HG3 ARG A 232      -4.959  24.639  -4.984  1.00 64.63           H  
ATOM   3409  CD  ARG A 232      -5.042  24.101  -2.917  1.00 64.63           C  
ATOM   3410  HD2 ARG A 232      -5.746  24.927  -2.818  1.00 64.63           H  
ATOM   3411  HD3 ARG A 232      -4.060  24.440  -2.588  1.00 64.63           H  
ATOM   3412  NE  ARG A 232      -5.517  22.977  -2.093  1.00 64.63           N  
ATOM   3413  HE  ARG A 232      -5.874  22.184  -2.608  1.00 64.63           H  
ATOM   3414  NH1 ARG A 232      -4.912  23.802  -0.045  1.00 64.63           N  
ATOM   3415 HH11 ARG A 232      -4.882  23.713   0.961  1.00 64.63           H  
ATOM   3416 HH12 ARG A 232      -4.428  24.546  -0.527  1.00 64.63           H  
ATOM   3417  NH2 ARG A 232      -6.065  21.887  -0.175  1.00 64.63           N  
ATOM   3418 HH21 ARG A 232      -6.525  21.183  -0.735  1.00 64.63           H  
ATOM   3419 HH22 ARG A 232      -6.039  21.779   0.829  1.00 64.63           H  
ATOM   3420  CZ  ARG A 232      -5.498  22.893  -0.777  1.00 64.63           C  
ATOM   3421  N   ALA A 233      -1.572  21.235  -6.445  1.00 62.80           N  
ATOM   3422  H   ALA A 233      -2.061  20.539  -5.899  1.00 62.80           H  
ATOM   3423  CA  ALA A 233      -0.207  20.934  -6.877  1.00 62.80           C  
ATOM   3424  HA  ALA A 233       0.458  21.698  -6.474  1.00 62.80           H  
ATOM   3425  C   ALA A 233      -0.057  20.964  -8.411  1.00 62.80           C  
ATOM   3426  CB  ALA A 233       0.203  19.578  -6.290  1.00 62.80           C  
ATOM   3427  HB1 ALA A 233       1.232  19.354  -6.569  1.00 62.80           H  
ATOM   3428  HB2 ALA A 233       0.125  19.600  -5.203  1.00 62.80           H  
ATOM   3429  HB3 ALA A 233      -0.441  18.789  -6.679  1.00 62.80           H  
ATOM   3430  O   ALA A 233       0.920  21.510  -8.922  1.00 62.80           O  
ATOM   3431  N   LEU A 234      -1.052  20.454  -9.144  1.00 62.74           N  
ATOM   3432  H   LEU A 234      -1.787  19.960  -8.657  1.00 62.74           H  
ATOM   3433  CA  LEU A 234      -1.106  20.500 -10.607  1.00 62.74           C  
ATOM   3434  HA  LEU A 234      -0.151  20.161 -11.008  1.00 62.74           H  
ATOM   3435  C   LEU A 234      -1.333  21.914 -11.150  1.00 62.74           C  
ATOM   3436  CB  LEU A 234      -2.226  19.572 -11.086  1.00 62.74           C  
ATOM   3437  HB2 LEU A 234      -2.509  19.847 -12.102  1.00 62.74           H  
ATOM   3438  HB3 LEU A 234      -3.100  19.728 -10.453  1.00 62.74           H  
ATOM   3439  O   LEU A 234      -0.696  22.294 -12.130  1.00 62.74           O  
ATOM   3440  CG  LEU A 234      -1.825  18.090 -11.077  1.00 62.74           C  
ATOM   3441  HG  LEU A 234      -1.341  17.831 -10.135  1.00 62.74           H  
ATOM   3442  CD1 LEU A 234      -3.104  17.287 -11.205  1.00 62.74           C  
ATOM   3443 HD11 LEU A 234      -3.636  17.444 -10.267  1.00 62.74           H  
ATOM   3444 HD12 LEU A 234      -2.893  16.223 -11.314  1.00 62.74           H  
ATOM   3445 HD13 LEU A 234      -3.691  17.619 -12.062  1.00 62.74           H  
ATOM   3446  CD2 LEU A 234      -0.886  17.762 -12.237  1.00 62.74           C  
ATOM   3447 HD21 LEU A 234      -1.291  18.152 -13.170  1.00 62.74           H  
ATOM   3448 HD22 LEU A 234      -0.774  16.683 -12.344  1.00 62.74           H  
ATOM   3449 HD23 LEU A 234       0.096  18.197 -12.054  1.00 62.74           H  
ATOM   3450  N   LEU A 235      -2.200  22.709 -10.512  1.00 66.77           N  
ATOM   3451  H   LEU A 235      -2.715  22.328  -9.731  1.00 66.77           H  
ATOM   3452  CA  LEU A 235      -2.392  24.125 -10.855  1.00 66.77           C  
ATOM   3453  HA  LEU A 235      -2.590  24.207 -11.924  1.00 66.77           H  
ATOM   3454  C   LEU A 235      -1.129  24.962 -10.585  1.00 66.77           C  
ATOM   3455  CB  LEU A 235      -3.592  24.681 -10.064  1.00 66.77           C  
ATOM   3456  HB2 LEU A 235      -3.545  25.770 -10.063  1.00 66.77           H  
ATOM   3457  HB3 LEU A 235      -3.499  24.356  -9.028  1.00 66.77           H  
ATOM   3458  O   LEU A 235      -0.866  25.923 -11.303  1.00 66.77           O  
ATOM   3459  CG  LEU A 235      -4.964  24.253 -10.616  1.00 66.77           C  
ATOM   3460  HG  LEU A 235      -4.952  23.194 -10.871  1.00 66.77           H  
ATOM   3461  CD1 LEU A 235      -6.055  24.490  -9.568  1.00 66.77           C  
ATOM   3462 HD11 LEU A 235      -6.100  25.548  -9.307  1.00 66.77           H  
ATOM   3463 HD12 LEU A 235      -7.018  24.164  -9.960  1.00 66.77           H  
ATOM   3464 HD13 LEU A 235      -5.831  23.909  -8.674  1.00 66.77           H  
ATOM   3465  CD2 LEU A 235      -5.342  25.058 -11.865  1.00 66.77           C  
ATOM   3466 HD21 LEU A 235      -6.319  24.736 -12.225  1.00 66.77           H  
ATOM   3467 HD22 LEU A 235      -5.370  26.122 -11.632  1.00 66.77           H  
ATOM   3468 HD23 LEU A 235      -4.608  24.882 -12.651  1.00 66.77           H  
ATOM   3469  N   GLU A 236      -0.334  24.583  -9.582  1.00 65.35           N  
ATOM   3470  H   GLU A 236      -0.665  23.846  -8.976  1.00 65.35           H  
ATOM   3471  CA  GLU A 236       0.952  25.203  -9.235  1.00 65.35           C  
ATOM   3472  HA  GLU A 236       0.888  26.272  -9.440  1.00 65.35           H  
ATOM   3473  C   GLU A 236       2.133  24.686 -10.083  1.00 65.35           C  
ATOM   3474  CB  GLU A 236       1.215  25.029  -7.726  1.00 65.35           C  
ATOM   3475  HB2 GLU A 236       1.089  23.979  -7.461  1.00 65.35           H  
ATOM   3476  HB3 GLU A 236       2.245  25.312  -7.507  1.00 65.35           H  
ATOM   3477  O   GLU A 236       3.265  25.131  -9.889  1.00 65.35           O  
ATOM   3478  CG  GLU A 236       0.292  25.906  -6.859  1.00 65.35           C  
ATOM   3479  HG2 GLU A 236      -0.747  25.737  -7.141  1.00 65.35           H  
ATOM   3480  HG3 GLU A 236       0.519  26.951  -7.069  1.00 65.35           H  
ATOM   3481  CD  GLU A 236       0.450  25.657  -5.346  1.00 65.35           C  
ATOM   3482  OE1 GLU A 236      -0.395  26.188  -4.585  1.00 65.35           O  
ATOM   3483  OE2 GLU A 236       1.422  24.975  -4.934  1.00 65.35           O  
ATOM   3484  N   GLY A 237       1.898  23.766 -11.030  1.00 51.95           N  
ATOM   3485  H   GLY A 237       0.951  23.439 -11.154  1.00 51.95           H  
ATOM   3486  CA  GLY A 237       2.935  23.225 -11.916  1.00 51.95           C  
ATOM   3487  HA2 GLY A 237       3.426  24.045 -12.439  1.00 51.95           H  
ATOM   3488  HA3 GLY A 237       2.458  22.577 -12.652  1.00 51.95           H  
ATOM   3489  C   GLY A 237       4.008  22.407 -11.192  1.00 51.95           C  
ATOM   3490  O   GLY A 237       5.117  22.247 -11.705  1.00 51.95           O  
ATOM   3491  N   ARG A 238       3.710  21.907  -9.988  1.00 58.95           N  
ATOM   3492  H   ARG A 238       2.759  22.002  -9.661  1.00 58.95           H  
ATOM   3493  CA  ARG A 238       4.625  21.048  -9.235  1.00 58.95           C  
ATOM   3494  HA  ARG A 238       5.633  21.442  -9.366  1.00 58.95           H  
ATOM   3495  C   ARG A 238       4.584  19.634  -9.820  1.00 58.95           C  
ATOM   3496  CB  ARG A 238       4.272  21.066  -7.744  1.00 58.95           C  
ATOM   3497  HB2 ARG A 238       4.846  20.288  -7.239  1.00 58.95           H  
ATOM   3498  HB3 ARG A 238       3.211  20.853  -7.612  1.00 58.95           H  
ATOM   3499  O   ARG A 238       3.492  19.133 -10.093  1.00 58.95           O  
ATOM   3500  CG  ARG A 238       4.619  22.424  -7.121  1.00 58.95           C  
ATOM   3501  HG2 ARG A 238       5.686  22.601  -7.253  1.00 58.95           H  
ATOM   3502  HG3 ARG A 238       4.064  23.222  -7.614  1.00 58.95           H  
ATOM   3503  CD  ARG A 238       4.286  22.431  -5.628  1.00 58.95           C  
ATOM   3504  HD2 ARG A 238       3.210  22.558  -5.506  1.00 58.95           H  
ATOM   3505  HD3 ARG A 238       4.582  21.471  -5.204  1.00 58.95           H  
ATOM   3506  NE  ARG A 238       5.000  23.519  -4.935  1.00 58.95           N  
ATOM   3507  HE  ARG A 238       5.212  24.332  -5.495  1.00 58.95           H  
ATOM   3508  NH1 ARG A 238       4.886  22.641  -2.822  1.00 58.95           N  
ATOM   3509 HH11 ARG A 238       4.263  21.937  -3.192  1.00 58.95           H  
ATOM   3510 HH12 ARG A 238       5.128  22.667  -1.842  1.00 58.95           H  
ATOM   3511  NH2 ARG A 238       6.031  24.526  -3.171  1.00 58.95           N  
ATOM   3512 HH21 ARG A 238       6.246  24.556  -2.185  1.00 58.95           H  
ATOM   3513 HH22 ARG A 238       6.349  25.254  -3.794  1.00 58.95           H  
ATOM   3514  CZ  ARG A 238       5.298  23.560  -3.651  1.00 58.95           C  
ATOM   3515  N   PRO A 239       5.739  18.971 -10.017  1.00 55.09           N  
ATOM   3516  CA  PRO A 239       5.740  17.584 -10.450  1.00 55.09           C  
ATOM   3517  HA  PRO A 239       5.215  17.489 -11.401  1.00 55.09           H  
ATOM   3518  C   PRO A 239       5.028  16.739  -9.388  1.00 55.09           C  
ATOM   3519  CB  PRO A 239       7.214  17.211 -10.643  1.00 55.09           C  
ATOM   3520  HB2 PRO A 239       7.410  16.165 -10.406  1.00 55.09           H  
ATOM   3521  HB3 PRO A 239       7.510  17.426 -11.670  1.00 55.09           H  
ATOM   3522  O   PRO A 239       5.394  16.773  -8.215  1.00 55.09           O  
ATOM   3523  CG  PRO A 239       7.954  18.156  -9.696  1.00 55.09           C  
ATOM   3524  HG2 PRO A 239       8.971  18.356 -10.036  1.00 55.09           H  
ATOM   3525  HG3 PRO A 239       7.966  17.732  -8.692  1.00 55.09           H  
ATOM   3526  CD  PRO A 239       7.091  19.418  -9.711  1.00 55.09           C  
ATOM   3527  HD2 PRO A 239       7.142  19.909  -8.739  1.00 55.09           H  
ATOM   3528  HD3 PRO A 239       7.434  20.092 -10.496  1.00 55.09           H  
ATOM   3529  N   LEU A 240       4.013  15.977  -9.806  1.00 54.81           N  
ATOM   3530  H   LEU A 240       3.694  16.074 -10.759  1.00 54.81           H  
ATOM   3531  CA  LEU A 240       3.351  14.974  -8.958  1.00 54.81           C  
ATOM   3532  HA  LEU A 240       3.042  15.440  -8.023  1.00 54.81           H  
ATOM   3533  C   LEU A 240       4.297  13.825  -8.573  1.00 54.81           C  
ATOM   3534  CB  LEU A 240       2.120  14.416  -9.691  1.00 54.81           C  
ATOM   3535  HB2 LEU A 240       2.417  14.121 -10.698  1.00 54.81           H  
ATOM   3536  HB3 LEU A 240       1.795  13.511  -9.178  1.00 54.81           H  
ATOM   3537  O   LEU A 240       3.973  13.026  -7.706  1.00 54.81           O  
ATOM   3538  CG  LEU A 240       0.910  15.362  -9.773  1.00 54.81           C  
ATOM   3539  HG  LEU A 240       1.202  16.307 -10.233  1.00 54.81           H  
ATOM   3540  CD1 LEU A 240      -0.139  14.686 -10.649  1.00 54.81           C  
ATOM   3541 HD11 LEU A 240       0.217  14.605 -11.676  1.00 54.81           H  
ATOM   3542 HD12 LEU A 240      -1.072  15.250 -10.621  1.00 54.81           H  
ATOM   3543 HD13 LEU A 240      -0.354  13.686 -10.271  1.00 54.81           H  
ATOM   3544  CD2 LEU A 240       0.281  15.637  -8.403  1.00 54.81           C  
ATOM   3545 HD21 LEU A 240       0.020  14.696  -7.919  1.00 54.81           H  
ATOM   3546 HD22 LEU A 240      -0.622  16.236  -8.519  1.00 54.81           H  
ATOM   3547 HD23 LEU A 240       0.980  16.186  -7.771  1.00 54.81           H  
ATOM   3548  N   PHE A 241       5.469  13.760  -9.201  1.00 54.17           N  
ATOM   3549  H   PHE A 241       5.688  14.489  -9.864  1.00 54.17           H  
ATOM   3550  CA  PHE A 241       6.485  12.747  -8.979  1.00 54.17           C  
ATOM   3551  HA  PHE A 241       6.080  11.948  -8.356  1.00 54.17           H  
ATOM   3552  C   PHE A 241       7.663  13.382  -8.247  1.00 54.17           C  
ATOM   3553  CB  PHE A 241       6.871  12.137 -10.333  1.00 54.17           C  
ATOM   3554  HB2 PHE A 241       7.543  11.297 -10.161  1.00 54.17           H  
ATOM   3555  HB3 PHE A 241       7.411  12.878 -10.922  1.00 54.17           H  
ATOM   3556  O   PHE A 241       8.389  14.201  -8.814  1.00 54.17           O  
ATOM   3557  CG  PHE A 241       5.668  11.657 -11.125  1.00 54.17           C  
ATOM   3558  CD1 PHE A 241       4.993  10.487 -10.732  1.00 54.17           C  
ATOM   3559  HD1 PHE A 241       5.349   9.913  -9.889  1.00 54.17           H  
ATOM   3560  CD2 PHE A 241       5.178  12.417 -12.206  1.00 54.17           C  
ATOM   3561  HD2 PHE A 241       5.686  13.322 -12.505  1.00 54.17           H  
ATOM   3562  CE1 PHE A 241       3.840  10.073 -11.420  1.00 54.17           C  
ATOM   3563  HE1 PHE A 241       3.317   9.181 -11.109  1.00 54.17           H  
ATOM   3564  CE2 PHE A 241       4.022  12.003 -12.893  1.00 54.17           C  
ATOM   3565  HE2 PHE A 241       3.642  12.584 -13.721  1.00 54.17           H  
ATOM   3566  CZ  PHE A 241       3.354  10.830 -12.500  1.00 54.17           C  
ATOM   3567  HZ  PHE A 241       2.463  10.511 -13.020  1.00 54.17           H  
ATOM   3568  N   ASP A 242       7.841  13.016  -6.981  1.00 49.52           N  
ATOM   3569  H   ASP A 242       7.209  12.342  -6.574  1.00 49.52           H  
ATOM   3570  CA  ASP A 242       9.096  13.272  -6.288  1.00 49.52           C  
ATOM   3571  HA  ASP A 242       9.426  14.281  -6.538  1.00 49.52           H  
ATOM   3572  C   ASP A 242      10.157  12.286  -6.808  1.00 49.52           C  
ATOM   3573  CB  ASP A 242       8.886  13.228  -4.766  1.00 49.52           C  
ATOM   3574  HB2 ASP A 242       8.616  12.213  -4.474  1.00 49.52           H  
ATOM   3575  HB3 ASP A 242       8.054  13.884  -4.509  1.00 49.52           H  
ATOM   3576  O   ASP A 242       9.884  11.108  -7.053  1.00 49.52           O  
ATOM   3577  CG  ASP A 242      10.116  13.683  -3.969  1.00 49.52           C  
ATOM   3578  OD1 ASP A 242      11.069  14.206  -4.589  1.00 49.52           O  
ATOM   3579  OD2 ASP A 242      10.126  13.444  -2.741  1.00 49.52           O  
ATOM   3580  N   ASN A 243      11.387  12.769  -6.972  1.00 49.51           N  
ATOM   3581  H   ASN A 243      11.557  13.674  -6.557  1.00 49.51           H  
ATOM   3582  CA  ASN A 243      12.539  12.020  -7.486  1.00 49.51           C  
ATOM   3583  HA  ASN A 243      12.231  11.513  -8.401  1.00 49.51           H  
ATOM   3584  C   ASN A 243      13.023  10.928  -6.500  1.00 49.51           C  
ATOM   3585  CB  ASN A 243      13.629  13.054  -7.822  1.00 49.51           C  
ATOM   3586  HB2 ASN A 243      13.168  13.927  -8.286  1.00 49.51           H  
ATOM   3587  HB3 ASN A 243      14.108  13.374  -6.897  1.00 49.51           H  
ATOM   3588  O   ASN A 243      14.035  10.268  -6.718  1.00 49.51           O  
ATOM   3589  CG  ASN A 243      14.687  12.559  -8.792  1.00 49.51           C  
ATOM   3590  ND2 ASN A 243      15.834  13.197  -8.810  1.00 49.51           N  
ATOM   3591 HD21 ASN A 243      16.023  13.915  -8.126  1.00 49.51           H  
ATOM   3592 HD22 ASN A 243      16.529  12.821  -9.439  1.00 49.51           H  
ATOM   3593  OD1 ASN A 243      14.498  11.660  -9.592  1.00 49.51           O  
ATOM   3594  N   THR A 244      12.300  10.743  -5.394  1.00 46.00           N  
ATOM   3595  H   THR A 244      11.489  11.333  -5.273  1.00 46.00           H  
ATOM   3596  CA  THR A 244      12.551   9.786  -4.312  1.00 46.00           C  
ATOM   3597  HA  THR A 244      13.628   9.658  -4.205  1.00 46.00           H  
ATOM   3598  C   THR A 244      11.983   8.388  -4.572  1.00 46.00           C  
ATOM   3599  CB  THR A 244      12.000  10.342  -2.986  1.00 46.00           C  
ATOM   3600  HB  THR A 244      11.942   9.543  -2.246  1.00 46.00           H  
ATOM   3601  O   THR A 244      12.102   7.517  -3.712  1.00 46.00           O  
ATOM   3602  CG2 THR A 244      12.901  11.431  -2.416  1.00 46.00           C  
ATOM   3603 HG21 THR A 244      12.968  12.265  -3.115  1.00 46.00           H  
ATOM   3604 HG22 THR A 244      13.898  11.031  -2.233  1.00 46.00           H  
ATOM   3605 HG23 THR A 244      12.483  11.793  -1.477  1.00 46.00           H  
ATOM   3606  OG1 THR A 244      10.711  10.875  -3.185  1.00 46.00           O  
ATOM   3607  HG1 THR A 244      10.676  11.773  -2.848  1.00 46.00           H  
ATOM   3608  N   GLY A 245      11.367   8.133  -5.734  1.00 40.56           N  
ATOM   3609  H   GLY A 245      11.267   8.886  -6.400  1.00 40.56           H  
ATOM   3610  CA  GLY A 245      10.741   6.834  -6.020  1.00 40.56           C  
ATOM   3611  HA2 GLY A 245      10.427   6.815  -7.063  1.00 40.56           H  
ATOM   3612  HA3 GLY A 245      11.466   6.036  -5.857  1.00 40.56           H  
ATOM   3613  C   GLY A 245       9.510   6.551  -5.149  1.00 40.56           C  
ATOM   3614  O   GLY A 245       9.028   5.420  -5.098  1.00 40.56           O  
ATOM   3615  N   MET A 246       8.996   7.578  -4.467  1.00 38.48           N  
ATOM   3616  H   MET A 246       9.452   8.475  -4.555  1.00 38.48           H  
ATOM   3617  CA  MET A 246       7.696   7.552  -3.813  1.00 38.48           C  
ATOM   3618  HA  MET A 246       7.605   6.651  -3.206  1.00 38.48           H  
ATOM   3619  C   MET A 246       6.621   7.528  -4.897  1.00 38.48           C  
ATOM   3620  CB  MET A 246       7.549   8.783  -2.904  1.00 38.48           C  
ATOM   3621  HB2 MET A 246       7.943   9.660  -3.418  1.00 38.48           H  
ATOM   3622  HB3 MET A 246       6.494   8.962  -2.700  1.00 38.48           H  
ATOM   3623  O   MET A 246       6.463   8.489  -5.651  1.00 38.48           O  
ATOM   3624  CG  MET A 246       8.290   8.603  -1.573  1.00 38.48           C  
ATOM   3625  HG2 MET A 246       8.488   9.590  -1.154  1.00 38.48           H  
ATOM   3626  HG3 MET A 246       9.254   8.134  -1.767  1.00 38.48           H  
ATOM   3627  SD  MET A 246       7.397   7.627  -0.326  1.00 38.48           S  
ATOM   3628  CE  MET A 246       6.202   8.859   0.255  1.00 38.48           C  
ATOM   3629  HE1 MET A 246       6.732   9.726   0.649  1.00 38.48           H  
ATOM   3630  HE2 MET A 246       5.561   9.166  -0.572  1.00 38.48           H  
ATOM   3631  HE3 MET A 246       5.587   8.415   1.038  1.00 38.48           H  
ATOM   3632  N   VAL A 247       5.873   6.426  -4.970  1.00 42.82           N  
ATOM   3633  H   VAL A 247       6.103   5.654  -4.361  1.00 42.82           H  
ATOM   3634  CA  VAL A 247       4.645   6.342  -5.764  1.00 42.82           C  
ATOM   3635  HA  VAL A 247       4.844   6.700  -6.773  1.00 42.82           H  
ATOM   3636  C   VAL A 247       3.631   7.277  -5.110  1.00 42.82           C  
ATOM   3637  CB  VAL A 247       4.126   4.890  -5.862  1.00 42.82           C  
ATOM   3638  HB  VAL A 247       3.920   4.508  -4.862  1.00 42.82           H  
ATOM   3639  O   VAL A 247       2.892   6.895  -4.203  1.00 42.82           O  
ATOM   3640  CG1 VAL A 247       2.841   4.798  -6.699  1.00 42.82           C  
ATOM   3641 HG11 VAL A 247       3.013   5.199  -7.697  1.00 42.82           H  
ATOM   3642 HG12 VAL A 247       2.037   5.357  -6.221  1.00 42.82           H  
ATOM   3643 HG13 VAL A 247       2.526   3.757  -6.781  1.00 42.82           H  
ATOM   3644  CG2 VAL A 247       5.172   3.974  -6.514  1.00 42.82           C  
ATOM   3645 HG21 VAL A 247       4.780   2.960  -6.590  1.00 42.82           H  
ATOM   3646 HG22 VAL A 247       5.415   4.338  -7.512  1.00 42.82           H  
ATOM   3647 HG23 VAL A 247       6.082   3.947  -5.915  1.00 42.82           H  
ATOM   3648  N   VAL A 248       3.624   8.541  -5.528  1.00 48.53           N  
ATOM   3649  H   VAL A 248       4.341   8.840  -6.173  1.00 48.53           H  
ATOM   3650  CA  VAL A 248       2.510   9.440  -5.240  1.00 48.53           C  
ATOM   3651  HA  VAL A 248       2.260   9.380  -4.181  1.00 48.53           H  
ATOM   3652  C   VAL A 248       1.346   8.900  -6.057  1.00 48.53           C  
ATOM   3653  CB  VAL A 248       2.843  10.905  -5.568  1.00 48.53           C  
ATOM   3654  HB  VAL A 248       3.077  10.976  -6.630  1.00 48.53           H  
ATOM   3655  O   VAL A 248       1.302   9.042  -7.277  1.00 48.53           O  
ATOM   3656  CG1 VAL A 248       1.662  11.831  -5.242  1.00 48.53           C  
ATOM   3657 HG11 VAL A 248       1.928  12.858  -5.493  1.00 48.53           H  
ATOM   3658 HG12 VAL A 248       0.794  11.556  -5.840  1.00 48.53           H  
ATOM   3659 HG13 VAL A 248       1.404  11.767  -4.185  1.00 48.53           H  
ATOM   3660  CG2 VAL A 248       4.054  11.384  -4.750  1.00 48.53           C  
ATOM   3661 HG21 VAL A 248       4.256  12.430  -4.982  1.00 48.53           H  
ATOM   3662 HG22 VAL A 248       4.938  10.805  -5.016  1.00 48.53           H  
ATOM   3663 HG23 VAL A 248       3.857  11.277  -3.683  1.00 48.53           H  
ATOM   3664  N   TYR A 249       0.460   8.169  -5.382  1.00 51.82           N  
ATOM   3665  H   TYR A 249       0.654   7.970  -4.411  1.00 51.82           H  
ATOM   3666  CA  TYR A 249      -0.796   7.704  -5.951  1.00 51.82           C  
ATOM   3667  HA  TYR A 249      -0.603   6.959  -6.723  1.00 51.82           H  
ATOM   3668  C   TYR A 249      -1.514   8.898  -6.570  1.00 51.82           C  
ATOM   3669  CB  TYR A 249      -1.673   7.096  -4.845  1.00 51.82           C  
ATOM   3670  HB2 TYR A 249      -1.663   7.749  -3.973  1.00 51.82           H  
ATOM   3671  HB3 TYR A 249      -2.702   7.067  -5.204  1.00 51.82           H  
ATOM   3672  O   TYR A 249      -1.903   9.799  -5.841  1.00 51.82           O  
ATOM   3673  CG  TYR A 249      -1.288   5.693  -4.428  1.00 51.82           C  
ATOM   3674  CD1 TYR A 249      -1.907   4.593  -5.053  1.00 51.82           C  
ATOM   3675  HD1 TYR A 249      -2.633   4.756  -5.836  1.00 51.82           H  
ATOM   3676  CD2 TYR A 249      -0.323   5.482  -3.424  1.00 51.82           C  
ATOM   3677  HD2 TYR A 249       0.177   6.321  -2.963  1.00 51.82           H  
ATOM   3678  CE1 TYR A 249      -1.569   3.282  -4.669  1.00 51.82           C  
ATOM   3679  HE1 TYR A 249      -2.026   2.430  -5.151  1.00 51.82           H  
ATOM   3680  CE2 TYR A 249       0.023   4.173  -3.041  1.00 51.82           C  
ATOM   3681  HE2 TYR A 249       0.779   4.020  -2.285  1.00 51.82           H  
ATOM   3682  OH  TYR A 249      -0.272   1.807  -3.296  1.00 51.82           O  
ATOM   3683  HH  TYR A 249       0.448   1.822  -2.661  1.00 51.82           H  
ATOM   3684  CZ  TYR A 249      -0.603   3.071  -3.663  1.00 51.82           C  
ATOM   3685  N   ASP A 250      -1.702   8.893  -7.887  1.00 49.58           N  
ATOM   3686  H   ASP A 250      -1.236   8.193  -8.446  1.00 49.58           H  
ATOM   3687  CA  ASP A 250      -2.539   9.873  -8.570  1.00 49.58           C  
ATOM   3688  HA  ASP A 250      -2.234  10.878  -8.279  1.00 49.58           H  
ATOM   3689  C   ASP A 250      -3.996   9.662  -8.126  1.00 49.58           C  
ATOM   3690  CB  ASP A 250      -2.327   9.718 -10.086  1.00 49.58           C  
ATOM   3691  HB2 ASP A 250      -2.614   8.712 -10.391  1.00 49.58           H  
ATOM   3692  HB3 ASP A 250      -1.266   9.843 -10.302  1.00 49.58           H  
ATOM   3693  O   ASP A 250      -4.705   8.785  -8.638  1.00 49.58           O  
ATOM   3694  CG  ASP A 250      -3.109  10.729 -10.922  1.00 49.58           C  
ATOM   3695  OD1 ASP A 250      -3.926  11.476 -10.343  1.00 49.58           O  
ATOM   3696  OD2 ASP A 250      -2.931  10.692 -12.159  1.00 49.58           O  
ATOM   3697  N   THR A 251      -4.455  10.429  -7.130  1.00 51.57           N  
ATOM   3698  H   THR A 251      -3.837  11.105  -6.704  1.00 51.57           H  
ATOM   3699  CA  THR A 251      -5.837  10.324  -6.647  1.00 51.57           C  
ATOM   3700  HA  THR A 251      -6.037   9.256  -6.561  1.00 51.57           H  
ATOM   3701  C   THR A 251      -6.869  10.851  -7.646  1.00 51.57           C  
ATOM   3702  CB  THR A 251      -6.072  10.927  -5.250  1.00 51.57           C  
ATOM   3703  HB  THR A 251      -7.091  10.660  -4.970  1.00 51.57           H  
ATOM   3704  O   THR A 251      -8.079  10.641  -7.447  1.00 51.57           O  
ATOM   3705  CG2 THR A 251      -5.173  10.357  -4.150  1.00 51.57           C  
ATOM   3706 HG21 THR A 251      -5.661  10.483  -3.184  1.00 51.57           H  
ATOM   3707 HG22 THR A 251      -4.981   9.299  -4.331  1.00 51.57           H  
ATOM   3708 HG23 THR A 251      -4.211  10.868  -4.125  1.00 51.57           H  
ATOM   3709  OG1 THR A 251      -6.063  12.324  -5.221  1.00 51.57           O  
ATOM   3710  HG1 THR A 251      -5.332  12.613  -5.772  1.00 51.57           H  
ATOM   3711  N   GLN A 252      -6.431  11.456  -8.756  1.00 48.48           N  
ATOM   3712  H   GLN A 252      -5.439  11.603  -8.871  1.00 48.48           H  
ATOM   3713  CA  GLN A 252      -7.291  11.786  -9.895  1.00 48.48           C  
ATOM   3714  HA  GLN A 252      -8.221  12.202  -9.508  1.00 48.48           H  
ATOM   3715  C   GLN A 252      -7.657  10.544 -10.714  1.00 48.48           C  
ATOM   3716  CB  GLN A 252      -6.653  12.850 -10.797  1.00 48.48           C  
ATOM   3717  HB2 GLN A 252      -5.896  12.409 -11.446  1.00 48.48           H  
ATOM   3718  HB3 GLN A 252      -7.438  13.248 -11.440  1.00 48.48           H  
ATOM   3719  O   GLN A 252      -8.750  10.488 -11.280  1.00 48.48           O  
ATOM   3720  CG  GLN A 252      -6.043  13.998  -9.987  1.00 48.48           C  
ATOM   3721  HG2 GLN A 252      -6.724  14.261  -9.177  1.00 48.48           H  
ATOM   3722  HG3 GLN A 252      -5.097  13.687  -9.545  1.00 48.48           H  
ATOM   3723  CD  GLN A 252      -5.796  15.236 -10.824  1.00 48.48           C  
ATOM   3724  NE2 GLN A 252      -5.814  16.383 -10.189  1.00 48.48           N  
ATOM   3725 HE21 GLN A 252      -5.782  16.363  -9.180  1.00 48.48           H  
ATOM   3726 HE22 GLN A 252      -5.502  17.166 -10.745  1.00 48.48           H  
ATOM   3727  OE1 GLN A 252      -5.651  15.238 -12.037  1.00 48.48           O  
ATOM   3728  N   ASN A 253      -6.813   9.510 -10.670  1.00 49.88           N  
ATOM   3729  H   ASN A 253      -5.928   9.654 -10.206  1.00 49.88           H  
ATOM   3730  CA  ASN A 253      -7.069   8.186 -11.235  1.00 49.88           C  
ATOM   3731  HA  ASN A 253      -7.862   8.271 -11.978  1.00 49.88           H  
ATOM   3732  C   ASN A 253      -7.591   7.189 -10.185  1.00 49.88           C  
ATOM   3733  CB  ASN A 253      -5.811   7.696 -11.968  1.00 49.88           C  
ATOM   3734  HB2 ASN A 253      -5.951   6.667 -12.298  1.00 49.88           H  
ATOM   3735  HB3 ASN A 253      -4.960   7.724 -11.288  1.00 49.88           H  
ATOM   3736  O   ASN A 253      -7.469   5.978 -10.346  1.00 49.88           O  
ATOM   3737  CG  ASN A 253      -5.505   8.511 -13.211  1.00 49.88           C  
ATOM   3738  ND2 ASN A 253      -4.250   8.689 -13.531  1.00 49.88           N  
ATOM   3739 HD21 ASN A 253      -4.100   9.454 -14.172  1.00 49.88           H  
ATOM   3740 HD22 ASN A 253      -3.559   8.620 -12.797  1.00 49.88           H  
ATOM   3741  OD1 ASN A 253      -6.385   8.984 -13.917  1.00 49.88           O  
ATOM   3742  N   LEU A 254      -8.202   7.661  -9.091  1.00 51.24           N  
ATOM   3743  H   LEU A 254      -8.231   8.663  -8.969  1.00 51.24           H  
ATOM   3744  CA  LEU A 254      -8.983   6.798  -8.195  1.00 51.24           C  
ATOM   3745  HA  LEU A 254      -8.562   5.794  -8.252  1.00 51.24           H  
ATOM   3746  C   LEU A 254     -10.443   6.737  -8.653  1.00 51.24           C  
ATOM   3747  CB  LEU A 254      -8.872   7.255  -6.737  1.00 51.24           C  
ATOM   3748  HB2 LEU A 254      -9.719   6.873  -6.167  1.00 51.24           H  
ATOM   3749  HB3 LEU A 254      -8.922   8.344  -6.712  1.00 51.24           H  
ATOM   3750  O   LEU A 254     -11.028   7.771  -8.991  1.00 51.24           O  
ATOM   3751  CG  LEU A 254      -7.575   6.772  -6.067  1.00 51.24           C  
ATOM   3752  HG  LEU A 254      -6.730   6.915  -6.739  1.00 51.24           H  
ATOM   3753  CD1 LEU A 254      -7.335   7.571  -4.795  1.00 51.24           C  
ATOM   3754 HD11 LEU A 254      -6.319   7.391  -4.444  1.00 51.24           H  
ATOM   3755 HD12 LEU A 254      -8.041   7.278  -4.019  1.00 51.24           H  
ATOM   3756 HD13 LEU A 254      -7.473   8.634  -4.990  1.00 51.24           H  
ATOM   3757  CD2 LEU A 254      -7.665   5.307  -5.632  1.00 51.24           C  
ATOM   3758 HD21 LEU A 254      -8.522   5.149  -4.976  1.00 51.24           H  
ATOM   3759 HD22 LEU A 254      -6.752   5.032  -5.105  1.00 51.24           H  
ATOM   3760 HD23 LEU A 254      -7.749   4.665  -6.508  1.00 51.24           H  
ATOM   3761  N   PRO A 255     -11.073   5.547  -8.650  1.00 48.61           N  
ATOM   3762  CA  PRO A 255     -12.405   5.385  -9.209  1.00 48.61           C  
ATOM   3763  HA  PRO A 255     -12.444   5.810 -10.212  1.00 48.61           H  
ATOM   3764  C   PRO A 255     -13.393   6.138  -8.318  1.00 48.61           C  
ATOM   3765  CB  PRO A 255     -12.628   3.870  -9.307  1.00 48.61           C  
ATOM   3766  HB2 PRO A 255     -12.338   3.523 -10.298  1.00 48.61           H  
ATOM   3767  HB3 PRO A 255     -13.660   3.589  -9.098  1.00 48.61           H  
ATOM   3768  O   PRO A 255     -13.597   5.795  -7.159  1.00 48.61           O  
ATOM   3769  CG  PRO A 255     -11.687   3.270  -8.265  1.00 48.61           C  
ATOM   3770  HG2 PRO A 255     -11.320   2.290  -8.570  1.00 48.61           H  
ATOM   3771  HG3 PRO A 255     -12.207   3.197  -7.310  1.00 48.61           H  
ATOM   3772  CD  PRO A 255     -10.552   4.282  -8.141  1.00 48.61           C  
ATOM   3773  HD2 PRO A 255      -9.696   3.946  -8.726  1.00 48.61           H  
ATOM   3774  HD3 PRO A 255     -10.260   4.379  -7.095  1.00 48.61           H  
ATOM   3775  N   VAL A 256     -13.973   7.218  -8.852  1.00 50.50           N  
ATOM   3776  H   VAL A 256     -13.645   7.522  -9.757  1.00 50.50           H  
ATOM   3777  CA  VAL A 256     -14.984   8.045  -8.160  1.00 50.50           C  
ATOM   3778  HA  VAL A 256     -14.609   8.304  -7.170  1.00 50.50           H  
ATOM   3779  C   VAL A 256     -16.287   7.260  -7.949  1.00 50.50           C  
ATOM   3780  CB  VAL A 256     -15.234   9.349  -8.952  1.00 50.50           C  
ATOM   3781  HB  VAL A 256     -15.617   9.089  -9.939  1.00 50.50           H  
ATOM   3782  O   VAL A 256     -17.083   7.574  -7.071  1.00 50.50           O  
ATOM   3783  CG1 VAL A 256     -16.244  10.282  -8.270  1.00 50.50           C  
ATOM   3784 HG11 VAL A 256     -15.945  10.478  -7.241  1.00 50.50           H  
ATOM   3785 HG12 VAL A 256     -17.237   9.832  -8.274  1.00 50.50           H  
ATOM   3786 HG13 VAL A 256     -16.306  11.226  -8.812  1.00 50.50           H  
ATOM   3787  CG2 VAL A 256     -13.946  10.165  -9.138  1.00 50.50           C  
ATOM   3788 HG21 VAL A 256     -14.144  11.016  -9.789  1.00 50.50           H  
ATOM   3789 HG22 VAL A 256     -13.160   9.570  -9.604  1.00 50.50           H  
ATOM   3790 HG23 VAL A 256     -13.597  10.542  -8.177  1.00 50.50           H  
ATOM   3791  N   SER A 257     -16.482   6.199  -8.726  1.00 45.27           N  
ATOM   3792  H   SER A 257     -15.756   5.963  -9.387  1.00 45.27           H  
ATOM   3793  CA  SER A 257     -17.576   5.242  -8.612  1.00 45.27           C  
ATOM   3794  HA  SER A 257     -18.028   5.315  -7.623  1.00 45.27           H  
ATOM   3795  C   SER A 257     -17.020   3.832  -8.786  1.00 45.27           C  
ATOM   3796  CB  SER A 257     -18.644   5.550  -9.670  1.00 45.27           C  
ATOM   3797  HB2 SER A 257     -19.090   6.519  -9.445  1.00 45.27           H  
ATOM   3798  HB3 SER A 257     -19.428   4.795  -9.609  1.00 45.27           H  
ATOM   3799  O   SER A 257     -16.056   3.662  -9.521  1.00 45.27           O  
ATOM   3800  OG  SER A 257     -18.132   5.580 -10.996  1.00 45.27           O  
ATOM   3801  HG  SER A 257     -17.459   4.908 -11.126  1.00 45.27           H  
ATOM   3802  N   GLY A 258     -17.642   2.811  -8.185  1.00 44.19           N  
ATOM   3803  H   GLY A 258     -18.406   3.001  -7.552  1.00 44.19           H  
ATOM   3804  CA  GLY A 258     -17.289   1.399  -8.428  1.00 44.19           C  
ATOM   3805  HA2 GLY A 258     -17.988   0.757  -7.891  1.00 44.19           H  
ATOM   3806  HA3 GLY A 258     -16.283   1.208  -8.052  1.00 44.19           H  
ATOM   3807  C   GLY A 258     -17.328   0.994  -9.911  1.00 44.19           C  
ATOM   3808  O   GLY A 258     -16.686   0.028 -10.307  1.00 44.19           O  
ATOM   3809  N   ASN A 259     -17.993   1.791 -10.753  1.00 38.78           N  
ATOM   3810  H   ASN A 259     -18.516   2.559 -10.355  1.00 38.78           H  
ATOM   3811  CA  ASN A 259     -17.771   1.792 -12.191  1.00 38.78           C  
ATOM   3812  HA  ASN A 259     -17.643   0.762 -12.526  1.00 38.78           H  
ATOM   3813  C   ASN A 259     -16.486   2.541 -12.525  1.00 38.78           C  
ATOM   3814  CB  ASN A 259     -18.984   2.410 -12.910  1.00 38.78           C  
ATOM   3815  HB2 ASN A 259     -19.383   3.248 -12.339  1.00 38.78           H  
ATOM   3816  HB3 ASN A 259     -18.669   2.784 -13.885  1.00 38.78           H  
ATOM   3817  O   ASN A 259     -16.386   3.741 -12.261  1.00 38.78           O  
ATOM   3818  CG  ASN A 259     -20.075   1.391 -13.169  1.00 38.78           C  
ATOM   3819  ND2 ASN A 259     -21.244   1.819 -13.577  1.00 38.78           N  
ATOM   3820 HD21 ASN A 259     -21.921   1.089 -13.746  1.00 38.78           H  
ATOM   3821 HD22 ASN A 259     -21.426   2.800 -13.729  1.00 38.78           H  
ATOM   3822  OD1 ASN A 259     -19.892   0.197 -13.046  1.00 38.78           O  
ATOM   3823  N   ASN A 260     -15.554   1.832 -13.161  1.00 41.82           N  
ATOM   3824  H   ASN A 260     -15.736   0.844 -13.260  1.00 41.82           H  
ATOM   3825  CA  ASN A 260     -14.318   2.324 -13.765  1.00 41.82           C  
ATOM   3826  HA  ASN A 260     -13.742   2.836 -12.994  1.00 41.82           H  
ATOM   3827  C   ASN A 260     -14.588   3.341 -14.900  1.00 41.82           C  
ATOM   3828  CB  ASN A 260     -13.525   1.085 -14.229  1.00 41.82           C  
ATOM   3829  HB2 ASN A 260     -14.036   0.624 -15.075  1.00 41.82           H  
ATOM   3830  HB3 ASN A 260     -13.474   0.357 -13.420  1.00 41.82           H  
ATOM   3831  O   ASN A 260     -14.196   3.153 -16.045  1.00 41.82           O  
ATOM   3832  CG  ASN A 260     -12.098   1.402 -14.633  1.00 41.82           C  
ATOM   3833  ND2 ASN A 260     -11.459   0.508 -15.354  1.00 41.82           N  
ATOM   3834 HD21 ASN A 260     -10.517   0.758 -15.618  1.00 41.82           H  
ATOM   3835 HD22 ASN A 260     -11.947  -0.314 -15.682  1.00 41.82           H  
ATOM   3836  OD1 ASN A 260     -11.537   2.424 -14.278  1.00 41.82           O  
ATOM   3837  N   ASN A 261     -15.273   4.439 -14.578  1.00 43.45           N  
ATOM   3838  H   ASN A 261     -15.612   4.493 -13.628  1.00 43.45           H  
ATOM   3839  CA  ASN A 261     -15.495   5.608 -15.422  1.00 43.45           C  
ATOM   3840  HA  ASN A 261     -15.575   5.283 -16.460  1.00 43.45           H  
ATOM   3841  C   ASN A 261     -14.293   6.559 -15.351  1.00 43.45           C  
ATOM   3842  CB  ASN A 261     -16.812   6.294 -15.009  1.00 43.45           C  
ATOM   3843  HB2 ASN A 261     -16.877   7.270 -15.490  1.00 43.45           H  
ATOM   3844  HB3 ASN A 261     -16.822   6.447 -13.930  1.00 43.45           H  
ATOM   3845  O   ASN A 261     -14.417   7.760 -15.600  1.00 43.45           O  
ATOM   3846  CG  ASN A 261     -18.058   5.532 -15.414  1.00 43.45           C  
ATOM   3847  ND2 ASN A 261     -19.210   6.002 -14.999  1.00 43.45           N  
ATOM   3848 HD21 ASN A 261     -20.028   5.493 -15.305  1.00 43.45           H  
ATOM   3849 HD22 ASN A 261     -19.240   6.793 -14.373  1.00 43.45           H  
ATOM   3850  OD1 ASN A 261     -18.042   4.538 -16.115  1.00 43.45           O  
ATOM   3851  N   GLN A 262     -13.123   6.039 -14.980  1.00 46.59           N  
ATOM   3852  H   GLN A 262     -13.051   5.035 -14.891  1.00 46.59           H  
ATOM   3853  CA  GLN A 262     -11.889   6.779 -15.115  1.00 46.59           C  
ATOM   3854  HA  GLN A 262     -12.001   7.771 -14.678  1.00 46.59           H  
ATOM   3855  C   GLN A 262     -11.582   6.898 -16.597  1.00 46.59           C  
ATOM   3856  CB  GLN A 262     -10.746   6.065 -14.417  1.00 46.59           C  
ATOM   3857  HB2 GLN A 262      -9.840   6.644 -14.593  1.00 46.59           H  
ATOM   3858  HB3 GLN A 262     -10.613   5.075 -14.853  1.00 46.59           H  
ATOM   3859  O   GLN A 262     -11.437   5.904 -17.304  1.00 46.59           O  
ATOM   3860  CG  GLN A 262     -10.964   5.923 -12.912  1.00 46.59           C  
ATOM   3861  HG2 GLN A 262     -11.827   5.287 -12.715  1.00 46.59           H  
ATOM   3862  HG3 GLN A 262     -11.120   6.902 -12.459  1.00 46.59           H  
ATOM   3863  CD  GLN A 262      -9.734   5.289 -12.301  1.00 46.59           C  
ATOM   3864  NE2 GLN A 262      -9.794   4.861 -11.081  1.00 46.59           N  
ATOM   3865 HE21 GLN A 262      -8.865   4.714 -10.711  1.00 46.59           H  
ATOM   3866 HE22 GLN A 262     -10.623   4.955 -10.512  1.00 46.59           H  
ATOM   3867  OE1 GLN A 262      -8.688   5.156 -12.899  1.00 46.59           O  
ATOM   3868  N   ARG A 263     -11.450   8.135 -17.064  1.00 45.26           N  
ATOM   3869  H   ARG A 263     -11.585   8.896 -16.412  1.00 45.26           H  
ATOM   3870  CA  ARG A 263     -11.074   8.450 -18.444  1.00 45.26           C  
ATOM   3871  HA  ARG A 263     -11.756   7.936 -19.122  1.00 45.26           H  
ATOM   3872  C   ARG A 263      -9.682   7.932 -18.849  1.00 45.26           C  
ATOM   3873  CB  ARG A 263     -11.188   9.970 -18.649  1.00 45.26           C  
ATOM   3874  HB2 ARG A 263     -10.482  10.283 -19.418  1.00 45.26           H  
ATOM   3875  HB3 ARG A 263     -10.919  10.492 -17.731  1.00 45.26           H  
ATOM   3876  O   ARG A 263      -9.321   8.120 -20.005  1.00 45.26           O  
ATOM   3877  CG  ARG A 263     -12.587  10.397 -19.111  1.00 45.26           C  
ATOM   3878  HG2 ARG A 263     -13.336  10.102 -18.375  1.00 45.26           H  
ATOM   3879  HG3 ARG A 263     -12.804   9.913 -20.063  1.00 45.26           H  
ATOM   3880  CD  ARG A 263     -12.603  11.919 -19.293  1.00 45.26           C  
ATOM   3881  HD2 ARG A 263     -12.635  12.394 -18.312  1.00 45.26           H  
ATOM   3882  HD3 ARG A 263     -11.671  12.206 -19.780  1.00 45.26           H  
ATOM   3883  NE  ARG A 263     -13.744  12.373 -20.112  1.00 45.26           N  
ATOM   3884  HE  ARG A 263     -14.575  11.798 -20.086  1.00 45.26           H  
ATOM   3885  NH1 ARG A 263     -12.729  14.239 -20.997  1.00 45.26           N  
ATOM   3886 HH11 ARG A 263     -11.903  14.043 -20.451  1.00 45.26           H  
ATOM   3887 HH12 ARG A 263     -12.724  15.020 -21.638  1.00 45.26           H  
ATOM   3888  NH2 ARG A 263     -14.797  13.707 -21.633  1.00 45.26           N  
ATOM   3889 HH21 ARG A 263     -15.603  13.099 -21.609  1.00 45.26           H  
ATOM   3890 HH22 ARG A 263     -14.777  14.511 -22.243  1.00 45.26           H  
ATOM   3891  CZ  ARG A 263     -13.751  13.433 -20.904  1.00 45.26           C  
ATOM   3892  N   GLY A 264      -8.918   7.308 -17.947  1.00 42.68           N  
ATOM   3893  H   GLY A 264      -9.290   7.172 -17.018  1.00 42.68           H  
ATOM   3894  CA  GLY A 264      -7.496   7.030 -18.153  1.00 42.68           C  
ATOM   3895  HA2 GLY A 264      -7.251   7.108 -19.212  1.00 42.68           H  
ATOM   3896  HA3 GLY A 264      -6.923   7.796 -17.631  1.00 42.68           H  
ATOM   3897  C   GLY A 264      -6.959   5.682 -17.676  1.00 42.68           C  
ATOM   3898  O   GLY A 264      -5.774   5.464 -17.884  1.00 42.68           O  
ATOM   3899  N   GLY A 265      -7.770   4.776 -17.110  1.00 43.31           N  
ATOM   3900  H   GLY A 265      -8.742   5.012 -16.971  1.00 43.31           H  
ATOM   3901  CA  GLY A 265      -7.286   3.480 -16.608  1.00 43.31           C  
ATOM   3902  HA2 GLY A 265      -8.109   2.957 -16.121  1.00 43.31           H  
ATOM   3903  HA3 GLY A 265      -6.942   2.878 -17.450  1.00 43.31           H  
ATOM   3904  C   GLY A 265      -6.125   3.584 -15.600  1.00 43.31           C  
ATOM   3905  O   GLY A 265      -5.570   4.648 -15.342  1.00 43.31           O  
ATOM   3906  N   PHE A 266      -5.734   2.461 -15.010  1.00 45.19           N  
ATOM   3907  H   PHE A 266      -6.177   1.587 -15.255  1.00 45.19           H  
ATOM   3908  CA  PHE A 266      -4.442   2.393 -14.333  1.00 45.19           C  
ATOM   3909  HA  PHE A 266      -4.206   3.355 -13.879  1.00 45.19           H  
ATOM   3910  C   PHE A 266      -3.385   2.078 -15.396  1.00 45.19           C  
ATOM   3911  CB  PHE A 266      -4.511   1.359 -13.206  1.00 45.19           C  
ATOM   3912  HB2 PHE A 266      -4.635   0.365 -13.637  1.00 45.19           H  
ATOM   3913  HB3 PHE A 266      -5.391   1.565 -12.597  1.00 45.19           H  
ATOM   3914  O   PHE A 266      -3.561   1.122 -16.159  1.00 45.19           O  
ATOM   3915  CG  PHE A 266      -3.302   1.368 -12.295  1.00 45.19           C  
ATOM   3916  CD1 PHE A 266      -2.274   0.423 -12.474  1.00 45.19           C  
ATOM   3917  HD1 PHE A 266      -2.327  -0.300 -13.274  1.00 45.19           H  
ATOM   3918  CD2 PHE A 266      -3.203   2.323 -11.265  1.00 45.19           C  
ATOM   3919  HD2 PHE A 266      -3.980   3.062 -11.134  1.00 45.19           H  
ATOM   3920  CE1 PHE A 266      -1.162   0.424 -11.613  1.00 45.19           C  
ATOM   3921  HE1 PHE A 266      -0.367  -0.295 -11.748  1.00 45.19           H  
ATOM   3922  CE2 PHE A 266      -2.084   2.329 -10.412  1.00 45.19           C  
ATOM   3923  HE2 PHE A 266      -1.996   3.075  -9.637  1.00 45.19           H  
ATOM   3924  CZ  PHE A 266      -1.065   1.378 -10.587  1.00 45.19           C  
ATOM   3925  HZ  PHE A 266      -0.193   1.391  -9.949  1.00 45.19           H  
ATOM   3926  N   HIS A 267      -2.331   2.889 -15.478  1.00 45.49           N  
ATOM   3927  H   HIS A 267      -2.221   3.629 -14.799  1.00 45.49           H  
ATOM   3928  CA  HIS A 267      -1.189   2.626 -16.345  1.00 45.49           C  
ATOM   3929  HA  HIS A 267      -1.419   1.786 -17.000  1.00 45.49           H  
ATOM   3930  C   HIS A 267      -0.004   2.210 -15.476  1.00 45.49           C  
ATOM   3931  CB  HIS A 267      -0.892   3.824 -17.266  1.00 45.49           C  
ATOM   3932  HB2 HIS A 267      -0.070   3.550 -17.928  1.00 45.49           H  
ATOM   3933  HB3 HIS A 267      -1.767   4.005 -17.890  1.00 45.49           H  
ATOM   3934  O   HIS A 267       0.456   2.975 -14.635  1.00 45.49           O  
ATOM   3935  CG  HIS A 267      -0.532   5.115 -16.567  1.00 45.49           C  
ATOM   3936  CD2 HIS A 267       0.725   5.637 -16.404  1.00 45.49           C  
ATOM   3937  HD2 HIS A 267       1.649   5.183 -16.732  1.00 45.49           H  
ATOM   3938  ND1 HIS A 267      -1.413   5.999 -15.983  1.00 45.49           N  
ATOM   3939  HD1 HIS A 267      -2.418   5.907 -15.946  1.00 45.49           H  
ATOM   3940  CE1 HIS A 267      -0.702   7.019 -15.473  1.00 45.49           C  
ATOM   3941  HE1 HIS A 267      -1.119   7.865 -14.948  1.00 45.49           H  
ATOM   3942  NE2 HIS A 267       0.605   6.856 -15.729  1.00 45.49           N  
ATOM   3943  N   ASP A 268       0.478   0.993 -15.699  1.00 43.90           N  
ATOM   3944  H   ASP A 268       0.018   0.400 -16.375  1.00 43.90           H  
ATOM   3945  CA  ASP A 268       1.784   0.542 -15.230  1.00 43.90           C  
ATOM   3946  HA  ASP A 268       2.264   1.341 -14.665  1.00 43.90           H  
ATOM   3947  C   ASP A 268       2.619   0.245 -16.477  1.00 43.90           C  
ATOM   3948  CB  ASP A 268       1.631  -0.674 -14.304  1.00 43.90           C  
ATOM   3949  HB2 ASP A 268       1.370  -1.552 -14.895  1.00 43.90           H  
ATOM   3950  HB3 ASP A 268       0.808  -0.481 -13.615  1.00 43.90           H  
ATOM   3951  O   ASP A 268       2.183  -0.506 -17.357  1.00 43.90           O  
ATOM   3952  CG  ASP A 268       2.884  -0.964 -13.471  1.00 43.90           C  
ATOM   3953  OD1 ASP A 268       3.795  -0.107 -13.475  1.00 43.90           O  
ATOM   3954  OD2 ASP A 268       2.872  -2.017 -12.794  1.00 43.90           O  
ATOM   3955  N   GLU A 269       3.754   0.929 -16.619  1.00 42.53           N  
ATOM   3956  H   GLU A 269       4.092   1.377 -15.779  1.00 42.53           H  
ATOM   3957  CA  GLU A 269       4.728   0.728 -17.708  1.00 42.53           C  
ATOM   3958  HA  GLU A 269       5.420   1.569 -17.666  1.00 42.53           H  
ATOM   3959  C   GLU A 269       4.156   0.760 -19.151  1.00 42.53           C  
ATOM   3960  CB  GLU A 269       5.571  -0.526 -17.416  1.00 42.53           C  
ATOM   3961  HB2 GLU A 269       4.919  -1.400 -17.404  1.00 42.53           H  
ATOM   3962  HB3 GLU A 269       6.305  -0.649 -18.212  1.00 42.53           H  
ATOM   3963  O   GLU A 269       4.708   0.165 -20.075  1.00 42.53           O  
ATOM   3964  CG  GLU A 269       6.331  -0.424 -16.081  1.00 42.53           C  
ATOM   3965  HG2 GLU A 269       5.620  -0.313 -15.263  1.00 42.53           H  
ATOM   3966  HG3 GLU A 269       6.952   0.472 -16.110  1.00 42.53           H  
ATOM   3967  CD  GLU A 269       7.220  -1.645 -15.791  1.00 42.53           C  
ATOM   3968  OE1 GLU A 269       8.058  -1.541 -14.865  1.00 42.53           O  
ATOM   3969  OE2 GLU A 269       7.123  -2.655 -16.528  1.00 42.53           O  
ATOM   3970  N   GLY A 270       3.051   1.480 -19.387  1.00 41.48           N  
ATOM   3971  H   GLY A 270       2.606   1.907 -18.588  1.00 41.48           H  
ATOM   3972  CA  GLY A 270       2.408   1.565 -20.711  1.00 41.48           C  
ATOM   3973  HA2 GLY A 270       1.859   2.505 -20.768  1.00 41.48           H  
ATOM   3974  HA3 GLY A 270       3.175   1.570 -21.485  1.00 41.48           H  
ATOM   3975  C   GLY A 270       1.426   0.429 -21.026  1.00 41.48           C  
ATOM   3976  O   GLY A 270       0.920   0.342 -22.148  1.00 41.48           O  
ATOM   3977  N   THR A 271       1.104  -0.407 -20.040  1.00 42.86           N  
ATOM   3978  H   THR A 271       1.588  -0.313 -19.159  1.00 42.86           H  
ATOM   3979  CA  THR A 271       0.104  -1.474 -20.149  1.00 42.86           C  
ATOM   3980  HA  THR A 271      -0.078  -1.651 -21.209  1.00 42.86           H  
ATOM   3981  C   THR A 271      -1.215  -1.036 -19.519  1.00 42.86           C  
ATOM   3982  CB  THR A 271       0.582  -2.806 -19.534  1.00 42.86           C  
ATOM   3983  HB  THR A 271       0.008  -3.029 -18.635  1.00 42.86           H  
ATOM   3984  O   THR A 271      -1.267  -0.647 -18.354  1.00 42.86           O  
ATOM   3985  CG2 THR A 271       0.395  -3.941 -20.544  1.00 42.86           C  
ATOM   3986 HG21 THR A 271       0.992  -3.745 -21.435  1.00 42.86           H  
ATOM   3987 HG22 THR A 271      -0.658  -4.030 -20.812  1.00 42.86           H  
ATOM   3988 HG23 THR A 271       0.727  -4.876 -20.093  1.00 42.86           H  
ATOM   3989  OG1 THR A 271       1.949  -2.811 -19.202  1.00 42.86           O  
ATOM   3990  HG1 THR A 271       2.106  -2.187 -18.489  1.00 42.86           H  
ATOM   3991  N   TRP A 272      -2.300  -1.104 -20.293  1.00 42.07           N  
ATOM   3992  H   TRP A 272      -2.197  -1.434 -21.242  1.00 42.07           H  
ATOM   3993  CA  TRP A 272      -3.640  -0.733 -19.837  1.00 42.07           C  
ATOM   3994  HA  TRP A 272      -3.563   0.078 -19.114  1.00 42.07           H  
ATOM   3995  C   TRP A 272      -4.307  -1.926 -19.157  1.00 42.07           C  
ATOM   3996  CB  TRP A 272      -4.472  -0.231 -21.026  1.00 42.07           C  
ATOM   3997  HB2 TRP A 272      -4.526  -1.011 -21.785  1.00 42.07           H  
ATOM   3998  HB3 TRP A 272      -5.488  -0.041 -20.680  1.00 42.07           H  
ATOM   3999  O   TRP A 272      -4.634  -2.912 -19.821  1.00 42.07           O  
ATOM   4000  CG  TRP A 272      -3.955   1.021 -21.662  1.00 42.07           C  
ATOM   4001  CD1 TRP A 272      -2.949   1.097 -22.563  1.00 42.07           C  
ATOM   4002  HD1 TRP A 272      -2.385   0.254 -22.936  1.00 42.07           H  
ATOM   4003  CD2 TRP A 272      -4.365   2.399 -21.413  1.00 42.07           C  
ATOM   4004  CE2 TRP A 272      -3.526   3.267 -22.174  1.00 42.07           C  
ATOM   4005  CE3 TRP A 272      -5.368   3.001 -20.628  1.00 42.07           C  
ATOM   4006  HE3 TRP A 272      -6.031   2.383 -20.042  1.00 42.07           H  
ATOM   4007  NE1 TRP A 272      -2.689   2.418 -22.862  1.00 42.07           N  
ATOM   4008  HE1 TRP A 272      -1.908   2.712 -23.431  1.00 42.07           H  
ATOM   4009  CH2 TRP A 272      -4.649   5.232 -21.337  1.00 42.07           C  
ATOM   4010  HH2 TRP A 272      -4.765   6.304 -21.286  1.00 42.07           H  
ATOM   4011  CZ2 TRP A 272      -3.636   4.663 -22.123  1.00 42.07           C  
ATOM   4012  HZ2 TRP A 272      -2.956   5.289 -22.682  1.00 42.07           H  
ATOM   4013  CZ3 TRP A 272      -5.531   4.397 -20.633  1.00 42.07           C  
ATOM   4014  HZ3 TRP A 272      -6.356   4.837 -20.092  1.00 42.07           H  
ATOM   4015  N   VAL A 273      -4.552  -1.833 -17.849  1.00 47.64           N  
ATOM   4016  H   VAL A 273      -4.200  -1.032 -17.343  1.00 47.64           H  
ATOM   4017  CA  VAL A 273      -5.364  -2.821 -17.125  1.00 47.64           C  
ATOM   4018  HA  VAL A 273      -5.503  -3.699 -17.757  1.00 47.64           H  
ATOM   4019  C   VAL A 273      -6.743  -2.223 -16.868  1.00 47.64           C  
ATOM   4020  CB  VAL A 273      -4.674  -3.331 -15.845  1.00 47.64           C  
ATOM   4021  HB  VAL A 273      -4.556  -2.510 -15.138  1.00 47.64           H  
ATOM   4022  O   VAL A 273      -6.937  -1.400 -15.974  1.00 47.64           O  
ATOM   4023  CG1 VAL A 273      -5.511  -4.443 -15.192  1.00 47.64           C  
ATOM   4024 HG11 VAL A 273      -5.659  -5.266 -15.891  1.00 47.64           H  
ATOM   4025 HG12 VAL A 273      -4.993  -4.814 -14.307  1.00 47.64           H  
ATOM   4026 HG13 VAL A 273      -6.477  -4.051 -14.875  1.00 47.64           H  
ATOM   4027  CG2 VAL A 273      -3.290  -3.916 -16.160  1.00 47.64           C  
ATOM   4028 HG21 VAL A 273      -3.371  -4.711 -16.901  1.00 47.64           H  
ATOM   4029 HG22 VAL A 273      -2.838  -4.312 -15.251  1.00 47.64           H  
ATOM   4030 HG23 VAL A 273      -2.632  -3.135 -16.543  1.00 47.64           H  
ATOM   4031  N   SER A 274      -7.725  -2.624 -17.677  1.00 48.37           N  
ATOM   4032  H   SER A 274      -7.498  -3.244 -18.441  1.00 48.37           H  
ATOM   4033  CA  SER A 274      -9.133  -2.300 -17.444  1.00 48.37           C  
ATOM   4034  HA  SER A 274      -9.202  -1.417 -16.810  1.00 48.37           H  
ATOM   4035  C   SER A 274      -9.820  -3.460 -16.731  1.00 48.37           C  
ATOM   4036  CB  SER A 274      -9.851  -1.967 -18.757  1.00 48.37           C  
ATOM   4037  HB2 SER A 274      -9.351  -1.131 -19.245  1.00 48.37           H  
ATOM   4038  HB3 SER A 274     -10.879  -1.679 -18.536  1.00 48.37           H  
ATOM   4039  O   SER A 274      -9.879  -4.568 -17.267  1.00 48.37           O  
ATOM   4040  OG  SER A 274      -9.861  -3.083 -19.626  1.00 48.37           O  
ATOM   4041  HG  SER A 274      -9.956  -3.873 -19.088  1.00 48.37           H  
ATOM   4042  N   PHE A 275     -10.400  -3.210 -15.560  1.00 53.24           N  
ATOM   4043  H   PHE A 275     -10.265  -2.312 -15.117  1.00 53.24           H  
ATOM   4044  CA  PHE A 275     -11.347  -4.150 -14.966  1.00 53.24           C  
ATOM   4045  HA  PHE A 275     -10.958  -5.161 -15.087  1.00 53.24           H  
ATOM   4046  C   PHE A 275     -12.679  -4.064 -15.714  1.00 53.24           C  
ATOM   4047  CB  PHE A 275     -11.485  -3.888 -13.463  1.00 53.24           C  
ATOM   4048  HB2 PHE A 275     -12.240  -4.559 -13.055  1.00 53.24           H  
ATOM   4049  HB3 PHE A 275     -11.828  -2.866 -13.302  1.00 53.24           H  
ATOM   4050  O   PHE A 275     -13.154  -2.964 -16.011  1.00 53.24           O  
ATOM   4051  CG  PHE A 275     -10.182  -4.115 -12.722  1.00 53.24           C  
ATOM   4052  CD1 PHE A 275      -9.765  -5.426 -12.421  1.00 53.24           C  
ATOM   4053  HD1 PHE A 275     -10.393  -6.267 -12.679  1.00 53.24           H  
ATOM   4054  CD2 PHE A 275      -9.353  -3.026 -12.391  1.00 53.24           C  
ATOM   4055  HD2 PHE A 275      -9.657  -2.016 -12.625  1.00 53.24           H  
ATOM   4056  CE1 PHE A 275      -8.527  -5.647 -11.793  1.00 53.24           C  
ATOM   4057  HE1 PHE A 275      -8.205  -6.654 -11.568  1.00 53.24           H  
ATOM   4058  CE2 PHE A 275      -8.114  -3.248 -11.765  1.00 53.24           C  
ATOM   4059  HE2 PHE A 275      -7.473  -2.413 -11.523  1.00 53.24           H  
ATOM   4060  CZ  PHE A 275      -7.700  -4.558 -11.467  1.00 53.24           C  
ATOM   4061  HZ  PHE A 275      -6.743  -4.726 -10.995  1.00 53.24           H  
ATOM   4062  N   ALA A 276     -13.265  -5.218 -16.042  1.00 50.45           N  
ATOM   4063  H   ALA A 276     -12.834  -6.087 -15.760  1.00 50.45           H  
ATOM   4064  CA  ALA A 276     -14.589  -5.272 -16.643  1.00 50.45           C  
ATOM   4065  HA  ALA A 276     -14.591  -4.667 -17.550  1.00 50.45           H  
ATOM   4066  C   ALA A 276     -15.603  -4.681 -15.654  1.00 50.45           C  
ATOM   4067  CB  ALA A 276     -14.916  -6.722 -17.026  1.00 50.45           C  
ATOM   4068  HB1 ALA A 276     -14.907  -7.353 -16.137  1.00 50.45           H  
ATOM   4069  HB2 ALA A 276     -15.909  -6.763 -17.474  1.00 50.45           H  
ATOM   4070  HB3 ALA A 276     -14.183  -7.092 -17.743  1.00 50.45           H  
ATOM   4071  O   ALA A 276     -15.777  -5.210 -14.558  1.00 50.45           O  
ATOM   4072  N   GLY A 277     -16.241  -3.572 -16.034  1.00 51.46           N  
ATOM   4073  H   GLY A 277     -16.005  -3.155 -16.923  1.00 51.46           H  
ATOM   4074  CA  GLY A 277     -17.379  -3.037 -15.292  1.00 51.46           C  
ATOM   4075  HA2 GLY A 277     -17.073  -2.823 -14.268  1.00 51.46           H  
ATOM   4076  HA3 GLY A 277     -17.738  -2.117 -15.753  1.00 51.46           H  
ATOM   4077  C   GLY A 277     -18.519  -4.053 -15.270  1.00 51.46           C  
ATOM   4078  O   GLY A 277     -18.701  -4.821 -16.220  1.00 51.46           O  
ATOM   4079  N   GLU A 278     -19.275  -4.074 -14.178  1.00 50.36           N  
ATOM   4080  H   GLU A 278     -19.087  -3.426 -13.426  1.00 50.36           H  
ATOM   4081  CA  GLU A 278     -20.398  -4.990 -14.016  1.00 50.36           C  
ATOM   4082  HA  GLU A 278     -20.022  -6.009 -14.113  1.00 50.36           H  
ATOM   4083  C   GLU A 278     -21.454  -4.765 -15.110  1.00 50.36           C  
ATOM   4084  CB  GLU A 278     -21.004  -4.843 -12.615  1.00 50.36           C  
ATOM   4085  HB2 GLU A 278     -21.248  -3.794 -12.445  1.00 50.36           H  
ATOM   4086  HB3 GLU A 278     -21.923  -5.427 -12.576  1.00 50.36           H  
ATOM   4087  O   GLU A 278     -21.826  -3.635 -15.440  1.00 50.36           O  
ATOM   4088  CG  GLU A 278     -20.052  -5.348 -11.516  1.00 50.36           C  
ATOM   4089  HG2 GLU A 278     -19.112  -4.799 -11.580  1.00 50.36           H  
ATOM   4090  HG3 GLU A 278     -19.842  -6.402 -11.698  1.00 50.36           H  
ATOM   4091  CD  GLU A 278     -20.628  -5.177 -10.103  1.00 50.36           C  
ATOM   4092  OE1 GLU A 278     -19.935  -5.594  -9.150  1.00 50.36           O  
ATOM   4093  OE2 GLU A 278     -21.751  -4.632  -9.991  1.00 50.36           O  
ATOM   4094  N   GLN A 279     -21.954  -5.863 -15.689  1.00 50.31           N  
ATOM   4095  H   GLN A 279     -21.609  -6.758 -15.374  1.00 50.31           H  
ATOM   4096  CA  GLN A 279     -23.052  -5.855 -16.657  1.00 50.31           C  
ATOM   4097  HA  GLN A 279     -22.889  -5.043 -17.366  1.00 50.31           H  
ATOM   4098  C   GLN A 279     -24.379  -5.575 -15.939  1.00 50.31           C  
ATOM   4099  CB  GLN A 279     -23.104  -7.177 -17.442  1.00 50.31           C  
ATOM   4100  HB2 GLN A 279     -24.023  -7.187 -18.028  1.00 50.31           H  
ATOM   4101  HB3 GLN A 279     -23.134  -8.015 -16.746  1.00 50.31           H  
ATOM   4102  O   GLN A 279     -25.214  -6.453 -15.748  1.00 50.31           O  
ATOM   4103  CG  GLN A 279     -21.930  -7.361 -18.413  1.00 50.31           C  
ATOM   4104  HG2 GLN A 279     -21.864  -6.490 -19.065  1.00 50.31           H  
ATOM   4105  HG3 GLN A 279     -21.000  -7.439 -17.850  1.00 50.31           H  
ATOM   4106  CD  GLN A 279     -22.083  -8.607 -19.285  1.00 50.31           C  
ATOM   4107  NE2 GLN A 279     -21.171  -8.839 -20.203  1.00 50.31           N  
ATOM   4108 HE21 GLN A 279     -20.369  -8.231 -20.292  1.00 50.31           H  
ATOM   4109 HE22 GLN A 279     -21.295  -9.687 -20.738  1.00 50.31           H  
ATOM   4110  OE1 GLN A 279     -23.010  -9.393 -19.184  1.00 50.31           O  
ATOM   4111  N   GLY A 280     -24.571  -4.340 -15.497  1.00 46.38           N  
ATOM   4112  H   GLY A 280     -23.777  -3.716 -15.505  1.00 46.38           H  
ATOM   4113  CA  GLY A 280     -25.787  -3.915 -14.825  1.00 46.38           C  
ATOM   4114  HA2 GLY A 280     -26.639  -4.028 -15.495  1.00 46.38           H  
ATOM   4115  HA3 GLY A 280     -25.948  -4.527 -13.938  1.00 46.38           H  
ATOM   4116  C   GLY A 280     -25.639  -2.472 -14.393  1.00 46.38           C  
ATOM   4117  O   GLY A 280     -24.743  -2.140 -13.633  1.00 46.38           O  
ATOM   4118  N   ASN A 281     -26.521  -1.594 -14.861  1.00 47.48           N  
ATOM   4119  H   ASN A 281     -27.236  -1.942 -15.485  1.00 47.48           H  
ATOM   4120  CA  ASN A 281     -26.524  -0.158 -14.556  1.00 47.48           C  
ATOM   4121  HA  ASN A 281     -25.511   0.214 -14.710  1.00 47.48           H  
ATOM   4122  C   ASN A 281     -26.890   0.162 -13.082  1.00 47.48           C  
ATOM   4123  CB  ASN A 281     -27.459   0.510 -15.578  1.00 47.48           C  
ATOM   4124  HB2 ASN A 281     -28.493   0.300 -15.303  1.00 47.48           H  
ATOM   4125  HB3 ASN A 281     -27.270   0.100 -16.570  1.00 47.48           H  
ATOM   4126  O   ASN A 281     -27.455   1.206 -12.770  1.00 47.48           O  
ATOM   4127  CG  ASN A 281     -27.271   2.011 -15.688  1.00 47.48           C  
ATOM   4128  ND2 ASN A 281     -28.276   2.713 -16.157  1.00 47.48           N  
ATOM   4129 HD21 ASN A 281     -28.119   3.709 -16.203  1.00 47.48           H  
ATOM   4130 HD22 ASN A 281     -29.164   2.274 -16.356  1.00 47.48           H  
ATOM   4131  OD1 ASN A 281     -26.221   2.570 -15.427  1.00 47.48           O  
ATOM   4132  N   THR A 282     -26.625  -0.768 -12.170  1.00 49.07           N  
ATOM   4133  H   THR A 282     -26.085  -1.563 -12.483  1.00 49.07           H  
ATOM   4134  CA  THR A 282     -26.692  -0.602 -10.724  1.00 49.07           C  
ATOM   4135  HA  THR A 282     -27.358   0.222 -10.465  1.00 49.07           H  
ATOM   4136  C   THR A 282     -25.287  -0.273 -10.251  1.00 49.07           C  
ATOM   4137  CB  THR A 282     -27.201  -1.887 -10.050  1.00 49.07           C  
ATOM   4138  HB  THR A 282     -27.006  -1.828  -8.980  1.00 49.07           H  
ATOM   4139  O   THR A 282     -24.392  -1.088 -10.435  1.00 49.07           O  
ATOM   4140  CG2 THR A 282     -28.706  -2.051 -10.265  1.00 49.07           C  
ATOM   4141 HG21 THR A 282     -28.926  -2.133 -11.330  1.00 49.07           H  
ATOM   4142 HG22 THR A 282     -29.235  -1.194  -9.848  1.00 49.07           H  
ATOM   4143 HG23 THR A 282     -29.044  -2.956  -9.760  1.00 49.07           H  
ATOM   4144  OG1 THR A 282     -26.565  -3.038 -10.574  1.00 49.07           O  
ATOM   4145  HG1 THR A 282     -25.631  -2.837 -10.665  1.00 49.07           H  
ATOM   4146  N   GLY A 283     -25.078   0.909  -9.669  1.00 48.27           N  
ATOM   4147  H   GLY A 283     -25.854   1.551  -9.589  1.00 48.27           H  
ATOM   4148  CA  GLY A 283     -23.786   1.329  -9.118  1.00 48.27           C  
ATOM   4149  HA2 GLY A 283     -23.820   2.389  -8.865  1.00 48.27           H  
ATOM   4150  HA3 GLY A 283     -23.006   1.172  -9.863  1.00 48.27           H  
ATOM   4151  C   GLY A 283     -23.414   0.542  -7.864  1.00 48.27           C  
ATOM   4152  O   GLY A 283     -23.412   1.102  -6.770  1.00 48.27           O  
ATOM   4153  N   GLN A 284     -23.158  -0.756  -8.010  1.00 49.71           N  
ATOM   4154  H   GLN A 284     -23.160  -1.156  -8.937  1.00 49.71           H  
ATOM   4155  CA  GLN A 284     -22.728  -1.602  -6.910  1.00 49.71           C  
ATOM   4156  HA  GLN A 284     -23.357  -1.380  -6.048  1.00 49.71           H  
ATOM   4157  C   GLN A 284     -21.288  -1.229  -6.552  1.00 49.71           C  
ATOM   4158  CB  GLN A 284     -22.901  -3.098  -7.224  1.00 49.71           C  
ATOM   4159  HB2 GLN A 284     -22.684  -3.669  -6.322  1.00 49.71           H  
ATOM   4160  HB3 GLN A 284     -22.173  -3.380  -7.985  1.00 49.71           H  
ATOM   4161  O   GLN A 284     -20.431  -0.987  -7.407  1.00 49.71           O  
ATOM   4162  CG  GLN A 284     -24.324  -3.436  -7.709  1.00 49.71           C  
ATOM   4163  HG2 GLN A 284     -25.050  -3.051  -6.993  1.00 49.71           H  
ATOM   4164  HG3 GLN A 284     -24.491  -2.943  -8.667  1.00 49.71           H  
ATOM   4165  CD  GLN A 284     -24.603  -4.923  -7.911  1.00 49.71           C  
ATOM   4166  NE2 GLN A 284     -25.628  -5.265  -8.664  1.00 49.71           N  
ATOM   4167 HE21 GLN A 284     -25.677  -6.259  -8.833  1.00 49.71           H  
ATOM   4168 HE22 GLN A 284     -26.061  -4.584  -9.270  1.00 49.71           H  
ATOM   4169  OE1 GLN A 284     -24.004  -5.810  -7.336  1.00 49.71           O  
ATOM   4170  N   TYR A 285     -21.036  -1.107  -5.255  1.00 49.48           N  
ATOM   4171  H   TYR A 285     -21.771  -1.317  -4.595  1.00 49.48           H  
ATOM   4172  CA  TYR A 285     -19.703  -0.861  -4.736  1.00 49.48           C  
ATOM   4173  HA  TYR A 285     -19.201  -0.112  -5.349  1.00 49.48           H  
ATOM   4174  C   TYR A 285     -18.915  -2.167  -4.819  1.00 49.48           C  
ATOM   4175  CB  TYR A 285     -19.801  -0.325  -3.302  1.00 49.48           C  
ATOM   4176  HB2 TYR A 285     -20.381  -1.019  -2.694  1.00 49.48           H  
ATOM   4177  HB3 TYR A 285     -18.797  -0.289  -2.878  1.00 49.48           H  
ATOM   4178  O   TYR A 285     -19.082  -3.044  -3.975  1.00 49.48           O  
ATOM   4179  CG  TYR A 285     -20.411   1.060  -3.202  1.00 49.48           C  
ATOM   4180  CD1 TYR A 285     -19.599   2.194  -3.398  1.00 49.48           C  
ATOM   4181  HD1 TYR A 285     -18.548   2.071  -3.613  1.00 49.48           H  
ATOM   4182  CD2 TYR A 285     -21.780   1.219  -2.909  1.00 49.48           C  
ATOM   4183  HD2 TYR A 285     -22.405   0.351  -2.759  1.00 49.48           H  
ATOM   4184  CE1 TYR A 285     -20.149   3.486  -3.295  1.00 49.48           C  
ATOM   4185  HE1 TYR A 285     -19.520   4.353  -3.433  1.00 49.48           H  
ATOM   4186  CE2 TYR A 285     -22.335   2.509  -2.809  1.00 49.48           C  
ATOM   4187  HE2 TYR A 285     -23.384   2.641  -2.587  1.00 49.48           H  
ATOM   4188  OH  TYR A 285     -22.055   4.888  -2.888  1.00 49.48           O  
ATOM   4189  HH  TYR A 285     -21.391   5.570  -3.017  1.00 49.48           H  
ATOM   4190  CZ  TYR A 285     -21.521   3.644  -2.999  1.00 49.48           C  
ATOM   4191  N   CYS A 286     -18.054  -2.303  -5.826  1.00 50.72           N  
ATOM   4192  H   CYS A 286     -18.068  -1.640  -6.588  1.00 50.72           H  
ATOM   4193  CA  CYS A 286     -17.116  -3.415  -5.868  1.00 50.72           C  
ATOM   4194  HA  CYS A 286     -17.633  -4.312  -5.528  1.00 50.72           H  
ATOM   4195  C   CYS A 286     -15.964  -3.116  -4.897  1.00 50.72           C  
ATOM   4196  CB  CYS A 286     -16.678  -3.686  -7.311  1.00 50.72           C  
ATOM   4197  HB2 CYS A 286     -17.550  -3.659  -7.965  1.00 50.72           H  
ATOM   4198  HB3 CYS A 286     -15.955  -2.941  -7.642  1.00 50.72           H  
ATOM   4199  O   CYS A 286     -15.104  -2.273  -5.150  1.00 50.72           O  
ATOM   4200  SG  CYS A 286     -15.969  -5.355  -7.402  1.00 50.72           S  
ATOM   4201  HG  CYS A 286     -14.988  -5.184  -6.512  1.00 50.72           H  
ATOM   4202  N   VAL A 287     -15.980  -3.783  -3.748  1.00 56.91           N  
ATOM   4203  H   VAL A 287     -16.758  -4.408  -3.587  1.00 56.91           H  
ATOM   4204  CA  VAL A 287     -14.882  -3.793  -2.776  1.00 56.91           C  
ATOM   4205  HA  VAL A 287     -14.531  -2.774  -2.609  1.00 56.91           H  
ATOM   4206  C   VAL A 287     -13.757  -4.651  -3.369  1.00 56.91           C  
ATOM   4207  CB  VAL A 287     -15.417  -4.359  -1.441  1.00 56.91           C  
ATOM   4208  HB  VAL A 287     -15.958  -5.280  -1.658  1.00 56.91           H  
ATOM   4209  O   VAL A 287     -14.014  -5.808  -3.705  1.00 56.91           O  
ATOM   4210  CG1 VAL A 287     -14.371  -4.703  -0.377  1.00 56.91           C  
ATOM   4211 HG11 VAL A 287     -14.853  -5.281   0.411  1.00 56.91           H  
ATOM   4212 HG12 VAL A 287     -13.583  -5.325  -0.802  1.00 56.91           H  
ATOM   4213 HG13 VAL A 287     -13.958  -3.805   0.082  1.00 56.91           H  
ATOM   4214  CG2 VAL A 287     -16.400  -3.366  -0.805  1.00 56.91           C  
ATOM   4215 HG21 VAL A 287     -16.786  -3.776   0.128  1.00 56.91           H  
ATOM   4216 HG22 VAL A 287     -15.904  -2.417  -0.602  1.00 56.91           H  
ATOM   4217 HG23 VAL A 287     -17.245  -3.192  -1.472  1.00 56.91           H  
ATOM   4218  N   PRO A 288     -12.519  -4.139  -3.529  1.00 59.11           N  
ATOM   4219  CA  PRO A 288     -11.378  -4.969  -3.894  1.00 59.11           C  
ATOM   4220  HA  PRO A 288     -11.459  -5.231  -4.949  1.00 59.11           H  
ATOM   4221  C   PRO A 288     -11.304  -6.237  -3.039  1.00 59.11           C  
ATOM   4222  CB  PRO A 288     -10.155  -4.082  -3.672  1.00 59.11           C  
ATOM   4223  HB2 PRO A 288      -9.347  -4.343  -4.356  1.00 59.11           H  
ATOM   4224  HB3 PRO A 288      -9.834  -4.154  -2.633  1.00 59.11           H  
ATOM   4225  O   PRO A 288     -11.450  -6.174  -1.822  1.00 59.11           O  
ATOM   4226  CG  PRO A 288     -10.672  -2.671  -3.927  1.00 59.11           C  
ATOM   4227  HG2 PRO A 288     -10.617  -2.450  -4.993  1.00 59.11           H  
ATOM   4228  HG3 PRO A 288     -10.117  -1.929  -3.353  1.00 59.11           H  
ATOM   4229  CD  PRO A 288     -12.136  -2.735  -3.499  1.00 59.11           C  
ATOM   4230  HD2 PRO A 288     -12.233  -2.326  -2.493  1.00 59.11           H  
ATOM   4231  HD3 PRO A 288     -12.746  -2.151  -4.189  1.00 59.11           H  
ATOM   4232  N   GLN A 289     -11.048  -7.394  -3.652  1.00 53.15           N  
ATOM   4233  H   GLN A 289     -10.998  -7.397  -4.661  1.00 53.15           H  
ATOM   4234  CA  GLN A 289     -11.151  -8.692  -2.970  1.00 53.15           C  
ATOM   4235  HA  GLN A 289     -12.176  -8.792  -2.612  1.00 53.15           H  
ATOM   4236  C   GLN A 289     -10.230  -8.824  -1.741  1.00 53.15           C  
ATOM   4237  CB  GLN A 289     -10.893  -9.786  -4.014  1.00 53.15           C  
ATOM   4238  HB2 GLN A 289      -9.845  -9.772  -4.315  1.00 53.15           H  
ATOM   4239  HB3 GLN A 289     -11.504  -9.558  -4.888  1.00 53.15           H  
ATOM   4240  O   GLN A 289     -10.555  -9.534  -0.796  1.00 53.15           O  
ATOM   4241  CG  GLN A 289     -11.267 -11.194  -3.526  1.00 53.15           C  
ATOM   4242  HG2 GLN A 289     -12.254 -11.165  -3.064  1.00 53.15           H  
ATOM   4243  HG3 GLN A 289     -10.548 -11.524  -2.777  1.00 53.15           H  
ATOM   4244  CD  GLN A 289     -11.310 -12.217  -4.660  1.00 53.15           C  
ATOM   4245  NE2 GLN A 289     -11.555 -13.473  -4.359  1.00 53.15           N  
ATOM   4246 HE21 GLN A 289     -11.741 -13.746  -3.405  1.00 53.15           H  
ATOM   4247 HE22 GLN A 289     -11.596 -14.110  -5.142  1.00 53.15           H  
ATOM   4248  OE1 GLN A 289     -11.132 -11.924  -5.830  1.00 53.15           O  
ATOM   4249  N   TRP A 290      -9.113  -8.090  -1.705  1.00 68.06           N  
ATOM   4250  H   TRP A 290      -8.912  -7.486  -2.489  1.00 68.06           H  
ATOM   4251  CA  TRP A 290      -8.232  -8.016  -0.534  1.00 68.06           C  
ATOM   4252  HA  TRP A 290      -8.016  -9.027  -0.187  1.00 68.06           H  
ATOM   4253  C   TRP A 290      -8.863  -7.265   0.648  1.00 68.06           C  
ATOM   4254  CB  TRP A 290      -6.916  -7.354  -0.954  1.00 68.06           C  
ATOM   4255  HB2 TRP A 290      -6.237  -7.372  -0.101  1.00 68.06           H  
ATOM   4256  HB3 TRP A 290      -6.457  -7.954  -1.739  1.00 68.06           H  
ATOM   4257  O   TRP A 290      -8.572  -7.569   1.802  1.00 68.06           O  
ATOM   4258  CG  TRP A 290      -7.022  -5.934  -1.431  1.00 68.06           C  
ATOM   4259  CD1 TRP A 290      -7.078  -5.533  -2.723  1.00 68.06           C  
ATOM   4260  HD1 TRP A 290      -7.033  -6.192  -3.578  1.00 68.06           H  
ATOM   4261  CD2 TRP A 290      -7.039  -4.708  -0.633  1.00 68.06           C  
ATOM   4262  CE2 TRP A 290      -7.133  -3.594  -1.520  1.00 68.06           C  
ATOM   4263  CE3 TRP A 290      -6.970  -4.423   0.749  1.00 68.06           C  
ATOM   4264  HE3 TRP A 290      -6.886  -5.237   1.454  1.00 68.06           H  
ATOM   4265  NE1 TRP A 290      -7.122  -4.153  -2.777  1.00 68.06           N  
ATOM   4266  HE1 TRP A 290      -7.086  -3.624  -3.637  1.00 68.06           H  
ATOM   4267  CH2 TRP A 290      -7.123  -2.021   0.315  1.00 68.06           C  
ATOM   4268  HH2 TRP A 290      -7.152  -1.007   0.686  1.00 68.06           H  
ATOM   4269  CZ2 TRP A 290      -7.183  -2.269  -1.066  1.00 68.06           C  
ATOM   4270  HZ2 TRP A 290      -7.247  -1.450  -1.767  1.00 68.06           H  
ATOM   4271  CZ3 TRP A 290      -7.009  -3.095   1.216  1.00 68.06           C  
ATOM   4272  HZ3 TRP A 290      -6.952  -2.893   2.275  1.00 68.06           H  
ATOM   4273  N   MET A 291      -9.748  -6.307   0.378  1.00 69.21           N  
ATOM   4274  H   MET A 291     -10.005  -6.143  -0.585  1.00 69.21           H  
ATOM   4275  CA  MET A 291     -10.449  -5.538   1.401  1.00 69.21           C  
ATOM   4276  HA  MET A 291      -9.746  -5.321   2.206  1.00 69.21           H  
ATOM   4277  C   MET A 291     -11.597  -6.345   2.021  1.00 69.21           C  
ATOM   4278  CB  MET A 291     -10.886  -4.196   0.799  1.00 69.21           C  
ATOM   4279  HB2 MET A 291     -11.604  -4.361  -0.005  1.00 69.21           H  
ATOM   4280  HB3 MET A 291     -10.007  -3.715   0.371  1.00 69.21           H  
ATOM   4281  O   MET A 291     -11.903  -6.133   3.189  1.00 69.21           O  
ATOM   4282  CG  MET A 291     -11.488  -3.242   1.837  1.00 69.21           C  
ATOM   4283  HG2 MET A 291     -12.498  -3.567   2.090  1.00 69.21           H  
ATOM   4284  HG3 MET A 291     -10.883  -3.298   2.742  1.00 69.21           H  
ATOM   4285  SD  MET A 291     -11.523  -1.499   1.316  1.00 69.21           S  
ATOM   4286  CE  MET A 291     -12.774  -1.527   0.016  1.00 69.21           C  
ATOM   4287  HE1 MET A 291     -13.764  -1.597   0.467  1.00 69.21           H  
ATOM   4288  HE2 MET A 291     -12.591  -2.397  -0.615  1.00 69.21           H  
ATOM   4289  HE3 MET A 291     -12.708  -0.614  -0.575  1.00 69.21           H  
ATOM   4290  N   LEU A 292     -12.157  -7.332   1.306  1.00 69.21           N  
ATOM   4291  H   LEU A 292     -11.864  -7.461   0.348  1.00 69.21           H  
ATOM   4292  CA  LEU A 292     -13.095  -8.297   1.896  1.00 69.21           C  
ATOM   4293  HA  LEU A 292     -13.929  -7.751   2.337  1.00 69.21           H  
ATOM   4294  C   LEU A 292     -12.456  -9.084   3.047  1.00 69.21           C  
ATOM   4295  CB  LEU A 292     -13.635  -9.269   0.830  1.00 69.21           C  
ATOM   4296  HB2 LEU A 292     -14.112 -10.107   1.336  1.00 69.21           H  
ATOM   4297  HB3 LEU A 292     -12.797  -9.674   0.263  1.00 69.21           H  
ATOM   4298  O   LEU A 292     -13.105  -9.266   4.067  1.00 69.21           O  
ATOM   4299  CG  LEU A 292     -14.661  -8.657  -0.137  1.00 69.21           C  
ATOM   4300  HG  LEU A 292     -14.256  -7.741  -0.567  1.00 69.21           H  
ATOM   4301  CD1 LEU A 292     -14.949  -9.636  -1.276  1.00 69.21           C  
ATOM   4302 HD11 LEU A 292     -15.400 -10.545  -0.879  1.00 69.21           H  
ATOM   4303 HD12 LEU A 292     -14.022  -9.889  -1.791  1.00 69.21           H  
ATOM   4304 HD13 LEU A 292     -15.632  -9.175  -1.990  1.00 69.21           H  
ATOM   4305  CD2 LEU A 292     -15.987  -8.349   0.564  1.00 69.21           C  
ATOM   4306 HD21 LEU A 292     -16.382  -9.249   1.034  1.00 69.21           H  
ATOM   4307 HD22 LEU A 292     -16.710  -7.977  -0.162  1.00 69.21           H  
ATOM   4308 HD23 LEU A 292     -15.846  -7.584   1.327  1.00 69.21           H  
ATOM   4309  N   PHE A 293     -11.182  -9.475   2.933  1.00 68.66           N  
ATOM   4310  H   PHE A 293     -10.693  -9.292   2.068  1.00 68.66           H  
ATOM   4311  CA  PHE A 293     -10.476 -10.182   4.010  1.00 68.66           C  
ATOM   4312  HA  PHE A 293     -11.048 -11.069   4.285  1.00 68.66           H  
ATOM   4313  C   PHE A 293     -10.342  -9.324   5.275  1.00 68.66           C  
ATOM   4314  CB  PHE A 293      -9.095 -10.620   3.502  1.00 68.66           C  
ATOM   4315  HB2 PHE A 293      -8.518  -9.739   3.221  1.00 68.66           H  
ATOM   4316  HB3 PHE A 293      -9.226 -11.228   2.607  1.00 68.66           H  
ATOM   4317  O   PHE A 293     -10.537  -9.807   6.384  1.00 68.66           O  
ATOM   4318  CG  PHE A 293      -8.299 -11.418   4.516  1.00 68.66           C  
ATOM   4319  CD1 PHE A 293      -7.365 -10.778   5.354  1.00 68.66           C  
ATOM   4320  HD1 PHE A 293      -7.207  -9.713   5.275  1.00 68.66           H  
ATOM   4321  CD2 PHE A 293      -8.538 -12.796   4.661  1.00 68.66           C  
ATOM   4322  HD2 PHE A 293      -9.287 -13.281   4.052  1.00 68.66           H  
ATOM   4323  CE1 PHE A 293      -6.679 -11.515   6.337  1.00 68.66           C  
ATOM   4324  HE1 PHE A 293      -6.006 -11.012   7.016  1.00 68.66           H  
ATOM   4325  CE2 PHE A 293      -7.848 -13.533   5.638  1.00 68.66           C  
ATOM   4326  HE2 PHE A 293      -8.071 -14.580   5.780  1.00 68.66           H  
ATOM   4327  CZ  PHE A 293      -6.923 -12.892   6.480  1.00 68.66           C  
ATOM   4328  HZ  PHE A 293      -6.439 -13.444   7.273  1.00 68.66           H  
ATOM   4329  N   ILE A 294     -10.044  -8.032   5.109  1.00 70.92           N  
ATOM   4330  H   ILE A 294      -9.927  -7.689   4.166  1.00 70.92           H  
ATOM   4331  CA  ILE A 294      -9.924  -7.091   6.231  1.00 70.92           C  
ATOM   4332  HA  ILE A 294      -9.288  -7.536   6.996  1.00 70.92           H  
ATOM   4333  C   ILE A 294     -11.290  -6.850   6.881  1.00 70.92           C  
ATOM   4334  CB  ILE A 294      -9.275  -5.772   5.755  1.00 70.92           C  
ATOM   4335  HB  ILE A 294      -9.872  -5.370   4.937  1.00 70.92           H  
ATOM   4336  O   ILE A 294     -11.383  -6.802   8.104  1.00 70.92           O  
ATOM   4337  CG1 ILE A 294      -7.844  -6.040   5.233  1.00 70.92           C  
ATOM   4338 HG12 ILE A 294      -7.215  -6.389   6.052  1.00 70.92           H  
ATOM   4339 HG13 ILE A 294      -7.873  -6.824   4.476  1.00 70.92           H  
ATOM   4340  CG2 ILE A 294      -9.251  -4.726   6.886  1.00 70.92           C  
ATOM   4341 HG21 ILE A 294      -8.728  -5.125   7.756  1.00 70.92           H  
ATOM   4342 HG22 ILE A 294      -8.768  -3.805   6.560  1.00 70.92           H  
ATOM   4343 HG23 ILE A 294     -10.268  -4.464   7.176  1.00 70.92           H  
ATOM   4344  CD1 ILE A 294      -7.186  -4.819   4.580  1.00 70.92           C  
ATOM   4345 HD11 ILE A 294      -7.864  -4.391   3.842  1.00 70.92           H  
ATOM   4346 HD12 ILE A 294      -6.268  -5.130   4.082  1.00 70.92           H  
ATOM   4347 HD13 ILE A 294      -6.934  -4.069   5.329  1.00 70.92           H  
ATOM   4348  N   LEU A 295     -12.346  -6.707   6.075  1.00 71.52           N  
ATOM   4349  H   LEU A 295     -12.206  -6.764   5.076  1.00 71.52           H  
ATOM   4350  CA  LEU A 295     -13.708  -6.530   6.578  1.00 71.52           C  
ATOM   4351  HA  LEU A 295     -13.711  -5.728   7.316  1.00 71.52           H  
ATOM   4352  C   LEU A 295     -14.207  -7.776   7.318  1.00 71.52           C  
ATOM   4353  CB  LEU A 295     -14.642  -6.156   5.414  1.00 71.52           C  
ATOM   4354  HB2 LEU A 295     -14.504  -6.884   4.614  1.00 71.52           H  
ATOM   4355  HB3 LEU A 295     -15.673  -6.238   5.756  1.00 71.52           H  
ATOM   4356  O   LEU A 295     -14.805  -7.636   8.379  1.00 71.52           O  
ATOM   4357  CG  LEU A 295     -14.423  -4.737   4.859  1.00 71.52           C  
ATOM   4358  HG  LEU A 295     -13.372  -4.588   4.614  1.00 71.52           H  
ATOM   4359  CD1 LEU A 295     -15.245  -4.553   3.581  1.00 71.52           C  
ATOM   4360 HD11 LEU A 295     -16.305  -4.683   3.799  1.00 71.52           H  
ATOM   4361 HD12 LEU A 295     -14.935  -5.299   2.849  1.00 71.52           H  
ATOM   4362 HD13 LEU A 295     -15.072  -3.559   3.169  1.00 71.52           H  
ATOM   4363  CD2 LEU A 295     -14.839  -3.650   5.854  1.00 71.52           C  
ATOM   4364 HD21 LEU A 295     -15.876  -3.801   6.157  1.00 71.52           H  
ATOM   4365 HD22 LEU A 295     -14.732  -2.668   5.395  1.00 71.52           H  
ATOM   4366 HD23 LEU A 295     -14.201  -3.689   6.737  1.00 71.52           H  
ATOM   4367  N   GLU A 296     -13.914  -8.972   6.806  1.00 75.35           N  
ATOM   4368  H   GLU A 296     -13.454  -9.023   5.908  1.00 75.35           H  
ATOM   4369  CA  GLU A 296     -14.279 -10.236   7.453  1.00 75.35           C  
ATOM   4370  HA  GLU A 296     -15.346 -10.222   7.673  1.00 75.35           H  
ATOM   4371  C   GLU A 296     -13.537 -10.429   8.787  1.00 75.35           C  
ATOM   4372  CB  GLU A 296     -13.987 -11.396   6.483  1.00 75.35           C  
ATOM   4373  HB2 GLU A 296     -12.910 -11.542   6.408  1.00 75.35           H  
ATOM   4374  HB3 GLU A 296     -14.374 -11.141   5.496  1.00 75.35           H  
ATOM   4375  O   GLU A 296     -14.125 -10.888   9.765  1.00 75.35           O  
ATOM   4376  CG  GLU A 296     -14.657 -12.704   6.929  1.00 75.35           C  
ATOM   4377  HG2 GLU A 296     -15.739 -12.589   6.859  1.00 75.35           H  
ATOM   4378  HG3 GLU A 296     -14.408 -12.889   7.974  1.00 75.35           H  
ATOM   4379  CD  GLU A 296     -14.225 -13.930   6.110  1.00 75.35           C  
ATOM   4380  OE1 GLU A 296     -14.189 -15.028   6.726  1.00 75.35           O  
ATOM   4381  OE2 GLU A 296     -13.874 -13.793   4.916  1.00 75.35           O  
ATOM   4382  N   GLU A 297     -12.259 -10.047   8.858  1.00 71.38           N  
ATOM   4383  H   GLU A 297     -11.788  -9.743   8.018  1.00 71.38           H  
ATOM   4384  CA  GLU A 297     -11.485 -10.146  10.100  1.00 71.38           C  
ATOM   4385  HA  GLU A 297     -11.663 -11.133  10.528  1.00 71.38           H  
ATOM   4386  C   GLU A 297     -11.948  -9.120  11.148  1.00 71.38           C  
ATOM   4387  CB  GLU A 297      -9.986 -10.020   9.780  1.00 71.38           C  
ATOM   4388  HB2 GLU A 297      -9.735  -8.967   9.653  1.00 71.38           H  
ATOM   4389  HB3 GLU A 297      -9.764 -10.527   8.842  1.00 71.38           H  
ATOM   4390  O   GLU A 297     -12.087  -9.453  12.324  1.00 71.38           O  
ATOM   4391  CG  GLU A 297      -9.092 -10.628  10.873  1.00 71.38           C  
ATOM   4392  HG2 GLU A 297      -9.348 -10.179  11.833  1.00 71.38           H  
ATOM   4393  HG3 GLU A 297      -8.062 -10.352  10.646  1.00 71.38           H  
ATOM   4394  CD  GLU A 297      -9.171 -12.168  10.979  1.00 71.38           C  
ATOM   4395  OE1 GLU A 297      -8.462 -12.721  11.849  1.00 71.38           O  
ATOM   4396  OE2 GLU A 297      -9.879 -12.823  10.170  1.00 71.38           O  
ATOM   4397  N   LEU A 298     -12.285  -7.896  10.722  1.00 67.88           N  
ATOM   4398  H   LEU A 298     -12.158  -7.684   9.742  1.00 67.88           H  
ATOM   4399  CA  LEU A 298     -12.880  -6.875  11.593  1.00 67.88           C  
ATOM   4400  HA  LEU A 298     -12.237  -6.737  12.462  1.00 67.88           H  
ATOM   4401  C   LEU A 298     -14.253  -7.301  12.130  1.00 67.88           C  
ATOM   4402  CB  LEU A 298     -13.006  -5.551  10.817  1.00 67.88           C  
ATOM   4403  HB2 LEU A 298     -13.791  -4.944  11.269  1.00 67.88           H  
ATOM   4404  HB3 LEU A 298     -13.322  -5.778   9.799  1.00 67.88           H  
ATOM   4405  O   LEU A 298     -14.567  -7.032  13.289  1.00 67.88           O  
ATOM   4406  CG  LEU A 298     -11.708  -4.729  10.794  1.00 67.88           C  
ATOM   4407  HG  LEU A 298     -10.853  -5.383  10.618  1.00 67.88           H  
ATOM   4408  CD1 LEU A 298     -11.765  -3.693   9.669  1.00 67.88           C  
ATOM   4409 HD11 LEU A 298     -12.579  -2.992   9.850  1.00 67.88           H  
ATOM   4410 HD12 LEU A 298     -11.940  -4.206   8.723  1.00 67.88           H  
ATOM   4411 HD13 LEU A 298     -10.816  -3.159   9.615  1.00 67.88           H  
ATOM   4412  CD2 LEU A 298     -11.510  -3.965  12.108  1.00 67.88           C  
ATOM   4413 HD21 LEU A 298     -11.420  -4.676  12.930  1.00 67.88           H  
ATOM   4414 HD22 LEU A 298     -10.588  -3.386  12.061  1.00 67.88           H  
ATOM   4415 HD23 LEU A 298     -12.356  -3.306  12.298  1.00 67.88           H  
ATOM   4416  N   GLU A 299     -15.076  -7.963  11.315  1.00 69.20           N  
ATOM   4417  H   GLU A 299     -14.794  -8.122  10.358  1.00 69.20           H  
ATOM   4418  CA  GLU A 299     -16.376  -8.482  11.751  1.00 69.20           C  
ATOM   4419  HA  GLU A 299     -16.931  -7.671  12.222  1.00 69.20           H  
ATOM   4420  C   GLU A 299     -16.213  -9.584  12.811  1.00 69.20           C  
ATOM   4421  CB  GLU A 299     -17.175  -8.946  10.522  1.00 69.20           C  
ATOM   4422  HB2 GLU A 299     -16.680  -9.804  10.068  1.00 69.20           H  
ATOM   4423  HB3 GLU A 299     -17.189  -8.128   9.801  1.00 69.20           H  
ATOM   4424  O   GLU A 299     -16.896  -9.547  13.837  1.00 69.20           O  
ATOM   4425  CG  GLU A 299     -18.629  -9.311  10.865  1.00 69.20           C  
ATOM   4426  HG2 GLU A 299     -18.629 -10.187  11.514  1.00 69.20           H  
ATOM   4427  HG3 GLU A 299     -19.070  -8.481  11.418  1.00 69.20           H  
ATOM   4428  CD  GLU A 299     -19.500  -9.603   9.627  1.00 69.20           C  
ATOM   4429  OE1 GLU A 299     -20.737  -9.698   9.804  1.00 69.20           O  
ATOM   4430  OE2 GLU A 299     -18.955  -9.691   8.503  1.00 69.20           O  
ATOM   4431  N   LYS A 300     -15.245 -10.496  12.633  1.00 64.73           N  
ATOM   4432  H   LYS A 300     -14.715 -10.459  11.774  1.00 64.73           H  
ATOM   4433  CA  LYS A 300     -14.917 -11.533  13.629  1.00 64.73           C  
ATOM   4434  HA  LYS A 300     -15.820 -12.098  13.858  1.00 64.73           H  
ATOM   4435  C   LYS A 300     -14.447 -10.943  14.956  1.00 64.73           C  
ATOM   4436  CB  LYS A 300     -13.851 -12.489  13.078  1.00 64.73           C  
ATOM   4437  HB2 LYS A 300     -13.035 -11.908  12.647  1.00 64.73           H  
ATOM   4438  HB3 LYS A 300     -13.448 -13.087  13.895  1.00 64.73           H  
ATOM   4439  O   LYS A 300     -14.922 -11.377  16.005  1.00 64.73           O  
ATOM   4440  CG  LYS A 300     -14.434 -13.439  12.028  1.00 64.73           C  
ATOM   4441  HG2 LYS A 300     -15.144 -14.117  12.501  1.00 64.73           H  
ATOM   4442  HG3 LYS A 300     -14.959 -12.859  11.269  1.00 64.73           H  
ATOM   4443  CD  LYS A 300     -13.314 -14.242  11.362  1.00 64.73           C  
ATOM   4444  HD2 LYS A 300     -12.857 -14.928  12.076  1.00 64.73           H  
ATOM   4445  HD3 LYS A 300     -12.558 -13.542  11.006  1.00 64.73           H  
ATOM   4446  CE  LYS A 300     -13.904 -15.000  10.172  1.00 64.73           C  
ATOM   4447  HE2 LYS A 300     -14.647 -14.350   9.710  1.00 64.73           H  
ATOM   4448  HE3 LYS A 300     -14.413 -15.903  10.511  1.00 64.73           H  
ATOM   4449  NZ  LYS A 300     -12.868 -15.295   9.161  1.00 64.73           N  
ATOM   4450  HZ1 LYS A 300     -13.305 -15.424   8.259  1.00 64.73           H  
ATOM   4451  HZ2 LYS A 300     -12.282 -16.078   9.415  1.00 64.73           H  
ATOM   4452  HZ3 LYS A 300     -12.282 -14.480   9.055  1.00 64.73           H  
ATOM   4453  N   GLU A 301     -13.571  -9.936  14.936  1.00 57.03           N  
ATOM   4454  H   GLU A 301     -13.172  -9.658  14.050  1.00 57.03           H  
ATOM   4455  CA  GLU A 301     -13.121  -9.268  16.166  1.00 57.03           C  
ATOM   4456  HA  GLU A 301     -12.723 -10.017  16.851  1.00 57.03           H  
ATOM   4457  C   GLU A 301     -14.282  -8.573  16.896  1.00 57.03           C  
ATOM   4458  CB  GLU A 301     -12.008  -8.247  15.871  1.00 57.03           C  
ATOM   4459  HB2 GLU A 301     -12.302  -7.619  15.030  1.00 57.03           H  
ATOM   4460  HB3 GLU A 301     -11.903  -7.612  16.751  1.00 57.03           H  
ATOM   4461  O   GLU A 301     -14.380  -8.648  18.123  1.00 57.03           O  
ATOM   4462  CG  GLU A 301     -10.639  -8.891  15.590  1.00 57.03           C  
ATOM   4463  HG2 GLU A 301     -10.691  -9.451  14.656  1.00 57.03           H  
ATOM   4464  HG3 GLU A 301     -10.423  -9.596  16.393  1.00 57.03           H  
ATOM   4465  CD  GLU A 301      -9.489  -7.864  15.513  1.00 57.03           C  
ATOM   4466  OE1 GLU A 301      -8.313  -8.300  15.489  1.00 57.03           O  
ATOM   4467  OE2 GLU A 301      -9.760  -6.638  15.530  1.00 57.03           O  
ATOM   4468  N   ILE A 302     -15.209  -7.941  16.163  1.00 56.70           N  
ATOM   4469  H   ILE A 302     -15.086  -7.913  15.161  1.00 56.70           H  
ATOM   4470  CA  ILE A 302     -16.392  -7.303  16.760  1.00 56.70           C  
ATOM   4471  HA  ILE A 302     -16.054  -6.664  17.576  1.00 56.70           H  
ATOM   4472  C   ILE A 302     -17.323  -8.351  17.382  1.00 56.70           C  
ATOM   4473  CB  ILE A 302     -17.122  -6.415  15.726  1.00 56.70           C  
ATOM   4474  HB  ILE A 302     -17.313  -7.010  14.833  1.00 56.70           H  
ATOM   4475  O   ILE A 302     -17.846  -8.117  18.476  1.00 56.70           O  
ATOM   4476  CG1 ILE A 302     -16.244  -5.199  15.346  1.00 56.70           C  
ATOM   4477 HG12 ILE A 302     -16.232  -4.486  16.170  1.00 56.70           H  
ATOM   4478 HG13 ILE A 302     -15.214  -5.518  15.187  1.00 56.70           H  
ATOM   4479  CG2 ILE A 302     -18.473  -5.907  16.276  1.00 56.70           C  
ATOM   4480 HG21 ILE A 302     -19.148  -6.747  16.441  1.00 56.70           H  
ATOM   4481 HG22 ILE A 302     -18.319  -5.373  17.214  1.00 56.70           H  
ATOM   4482 HG23 ILE A 302     -18.955  -5.250  15.552  1.00 56.70           H  
ATOM   4483  CD1 ILE A 302     -16.708  -4.485  14.069  1.00 56.70           C  
ATOM   4484 HD11 ILE A 302     -15.980  -3.717  13.805  1.00 56.70           H  
ATOM   4485 HD12 ILE A 302     -17.677  -4.008  14.220  1.00 56.70           H  
ATOM   4486 HD13 ILE A 302     -16.776  -5.199  13.249  1.00 56.70           H  
ATOM   4487  N   GLU A 303     -17.530  -9.501  16.734  1.00 56.48           N  
ATOM   4488  H   GLU A 303     -17.111  -9.635  15.825  1.00 56.48           H  
ATOM   4489  CA  GLU A 303     -18.339 -10.584  17.301  1.00 56.48           C  
ATOM   4490  HA  GLU A 303     -19.291 -10.166  17.627  1.00 56.48           H  
ATOM   4491  C   GLU A 303     -17.693 -11.200  18.548  1.00 56.48           C  
ATOM   4492  CB  GLU A 303     -18.642 -11.678  16.268  1.00 56.48           C  
ATOM   4493  HB2 GLU A 303     -19.023 -12.538  16.819  1.00 56.48           H  
ATOM   4494  HB3 GLU A 303     -17.728 -11.976  15.755  1.00 56.48           H  
ATOM   4495  O   GLU A 303     -18.385 -11.391  19.554  1.00 56.48           O  
ATOM   4496  CG  GLU A 303     -19.712 -11.257  15.248  1.00 56.48           C  
ATOM   4497  HG2 GLU A 303     -19.270 -10.594  14.505  1.00 56.48           H  
ATOM   4498  HG3 GLU A 303     -20.486 -10.698  15.775  1.00 56.48           H  
ATOM   4499  CD  GLU A 303     -20.370 -12.463  14.554  1.00 56.48           C  
ATOM   4500  OE1 GLU A 303     -21.559 -12.323  14.184  1.00 56.48           O  
ATOM   4501  OE2 GLU A 303     -19.757 -13.556  14.519  1.00 56.48           O  
ATOM   4502  N   GLU A 304     -16.382 -11.453  18.543  1.00 53.57           N  
ATOM   4503  H   GLU A 304     -15.859 -11.297  17.693  1.00 53.57           H  
ATOM   4504  CA  GLU A 304     -15.670 -11.969  19.718  1.00 53.57           C  
ATOM   4505  HA  GLU A 304     -16.164 -12.882  20.049  1.00 53.57           H  
ATOM   4506  C   GLU A 304     -15.732 -10.987  20.894  1.00 53.57           C  
ATOM   4507  CB  GLU A 304     -14.211 -12.315  19.380  1.00 53.57           C  
ATOM   4508  HB2 GLU A 304     -13.746 -11.495  18.832  1.00 53.57           H  
ATOM   4509  HB3 GLU A 304     -13.680 -12.448  20.323  1.00 53.57           H  
ATOM   4510  O   GLU A 304     -15.988 -11.392  22.035  1.00 53.57           O  
ATOM   4511  CG  GLU A 304     -14.103 -13.624  18.578  1.00 53.57           C  
ATOM   4512  HG2 GLU A 304     -14.735 -14.369  19.062  1.00 53.57           H  
ATOM   4513  HG3 GLU A 304     -14.491 -13.467  17.572  1.00 53.57           H  
ATOM   4514  CD  GLU A 304     -12.674 -14.189  18.501  1.00 53.57           C  
ATOM   4515  OE1 GLU A 304     -12.555 -15.364  18.076  1.00 53.57           O  
ATOM   4516  OE2 GLU A 304     -11.727 -13.519  18.971  1.00 53.57           O  
ATOM   4517  N   ASP A 305     -15.599  -9.686  20.630  1.00 54.21           N  
ATOM   4518  H   ASP A 305     -15.342  -9.419  19.690  1.00 54.21           H  
ATOM   4519  CA  ASP A 305     -15.606  -8.657  21.666  1.00 54.21           C  
ATOM   4520  HA  ASP A 305     -15.081  -9.089  22.519  1.00 54.21           H  
ATOM   4521  C   ASP A 305     -17.032  -8.302  22.153  1.00 54.21           C  
ATOM   4522  CB  ASP A 305     -14.780  -7.456  21.168  1.00 54.21           C  
ATOM   4523  HB2 ASP A 305     -15.434  -6.736  20.676  1.00 54.21           H  
ATOM   4524  HB3 ASP A 305     -14.037  -7.795  20.445  1.00 54.21           H  
ATOM   4525  O   ASP A 305     -17.256  -7.958  23.322  1.00 54.21           O  
ATOM   4526  CG  ASP A 305     -13.992  -6.796  22.294  1.00 54.21           C  
ATOM   4527  OD1 ASP A 305     -13.424  -7.529  23.135  1.00 54.21           O  
ATOM   4528  OD2 ASP A 305     -14.076  -5.547  22.427  1.00 54.21           O  
ATOM   4529  N   ALA A 306     -18.048  -8.475  21.299  1.00 53.18           N  
ATOM   4530  H   ALA A 306     -17.820  -8.693  20.340  1.00 53.18           H  
ATOM   4531  CA  ALA A 306     -19.461  -8.386  21.675  1.00 53.18           C  
ATOM   4532  HA  ALA A 306     -19.594  -7.509  22.308  1.00 53.18           H  
ATOM   4533  C   ALA A 306     -19.933  -9.615  22.476  1.00 53.18           C  
ATOM   4534  CB  ALA A 306     -20.300  -8.191  20.407  1.00 53.18           C  
ATOM   4535  HB1 ALA A 306     -21.355  -8.097  20.667  1.00 53.18           H  
ATOM   4536  HB2 ALA A 306     -19.979  -7.287  19.888  1.00 53.18           H  
ATOM   4537  HB3 ALA A 306     -20.167  -9.041  19.739  1.00 53.18           H  
ATOM   4538  O   ALA A 306     -20.756  -9.489  23.394  1.00 53.18           O  
ATOM   4539  N   LEU A 307     -19.403 -10.805  22.173  1.00 48.87           N  
ATOM   4540  H   LEU A 307     -18.789 -10.859  21.373  1.00 48.87           H  
ATOM   4541  CA  LEU A 307     -19.662 -12.035  22.924  1.00 48.87           C  
ATOM   4542  HA  LEU A 307     -20.722 -12.069  23.178  1.00 48.87           H  
ATOM   4543  C   LEU A 307     -18.904 -12.058  24.260  1.00 48.87           C  
ATOM   4544  CB  LEU A 307     -19.327 -13.254  22.043  1.00 48.87           C  
ATOM   4545  HB2 LEU A 307     -18.333 -13.110  21.620  1.00 48.87           H  
ATOM   4546  HB3 LEU A 307     -19.287 -14.147  22.667  1.00 48.87           H  
ATOM   4547  O   LEU A 307     -19.456 -12.535  25.259  1.00 48.87           O  
ATOM   4548  CG  LEU A 307     -20.333 -13.501  20.898  1.00 48.87           C  
ATOM   4549  HG  LEU A 307     -20.523 -12.575  20.355  1.00 48.87           H  
ATOM   4550  CD1 LEU A 307     -19.779 -14.541  19.927  1.00 48.87           C  
ATOM   4551 HD11 LEU A 307     -18.845 -14.172  19.503  1.00 48.87           H  
ATOM   4552 HD12 LEU A 307     -19.593 -15.489  20.430  1.00 48.87           H  
ATOM   4553 HD13 LEU A 307     -20.472 -14.687  19.098  1.00 48.87           H  
ATOM   4554  CD2 LEU A 307     -21.676 -14.024  21.428  1.00 48.87           C  
ATOM   4555 HD21 LEU A 307     -22.148 -13.271  22.060  1.00 48.87           H  
ATOM   4556 HD22 LEU A 307     -21.518 -14.945  21.989  1.00 48.87           H  
ATOM   4557 HD23 LEU A 307     -22.330 -14.228  20.580  1.00 48.87           H  
ATOM   4558  N   SER A 308     -17.703 -11.474  24.330  1.00 51.48           N  
ATOM   4559  H   SER A 308     -17.267 -11.168  23.472  1.00 51.48           H  
ATOM   4560  CA  SER A 308     -16.926 -11.351  25.571  1.00 51.48           C  
ATOM   4561  HA  SER A 308     -16.899 -12.334  26.042  1.00 51.48           H  
ATOM   4562  C   SER A 308     -17.584 -10.384  26.573  1.00 51.48           C  
ATOM   4563  CB  SER A 308     -15.470 -10.964  25.254  1.00 51.48           C  
ATOM   4564  HB2 SER A 308     -14.842 -11.216  26.109  1.00 51.48           H  
ATOM   4565  HB3 SER A 308     -15.115 -11.526  24.390  1.00 51.48           H  
ATOM   4566  O   SER A 308     -17.650 -10.676  27.772  1.00 51.48           O  
ATOM   4567  OG  SER A 308     -15.361  -9.579  25.015  1.00 51.48           O  
ATOM   4568  HG  SER A 308     -14.677  -9.399  24.365  1.00 51.48           H  
ATOM   4569  N   LYS A 309     -18.198  -9.289  26.095  1.00 52.85           N  
ATOM   4570  H   LYS A 309     -18.000  -9.057  25.132  1.00 52.85           H  
ATOM   4571  CA  LYS A 309     -18.904  -8.300  26.937  1.00 52.85           C  
ATOM   4572  HA  LYS A 309     -18.330  -8.176  27.855  1.00 52.85           H  
ATOM   4573  C   LYS A 309     -20.298  -8.736  27.406  1.00 52.85           C  
ATOM   4574  CB  LYS A 309     -18.924  -6.940  26.218  1.00 52.85           C  
ATOM   4575  HB2 LYS A 309     -19.199  -7.086  25.174  1.00 52.85           H  
ATOM   4576  HB3 LYS A 309     -19.663  -6.287  26.682  1.00 52.85           H  
ATOM   4577  O   LYS A 309     -20.791  -8.216  28.408  1.00 52.85           O  
ATOM   4578  CG  LYS A 309     -17.547  -6.263  26.319  1.00 52.85           C  
ATOM   4579  HG2 LYS A 309     -17.371  -5.956  27.350  1.00 52.85           H  
ATOM   4580  HG3 LYS A 309     -16.775  -6.979  26.037  1.00 52.85           H  
ATOM   4581  CD  LYS A 309     -17.423  -5.046  25.393  1.00 52.85           C  
ATOM   4582  HD2 LYS A 309     -17.601  -5.383  24.372  1.00 52.85           H  
ATOM   4583  HD3 LYS A 309     -18.163  -4.289  25.655  1.00 52.85           H  
ATOM   4584  CE  LYS A 309     -16.006  -4.459  25.501  1.00 52.85           C  
ATOM   4585  HE2 LYS A 309     -15.995  -3.674  26.257  1.00 52.85           H  
ATOM   4586  HE3 LYS A 309     -15.334  -5.254  25.825  1.00 52.85           H  
ATOM   4587  NZ  LYS A 309     -15.498  -3.953  24.199  1.00 52.85           N  
ATOM   4588  HZ1 LYS A 309     -14.607  -3.484  24.282  1.00 52.85           H  
ATOM   4589  HZ2 LYS A 309     -15.245  -4.717  23.590  1.00 52.85           H  
ATOM   4590  HZ3 LYS A 309     -16.156  -3.382  23.688  1.00 52.85           H  
ATOM   4591  N   LYS A 310     -20.924  -9.744  26.782  1.00 51.97           N  
ATOM   4592  H   LYS A 310     -20.488 -10.112  25.948  1.00 51.97           H  
ATOM   4593  CA  LYS A 310     -22.230 -10.284  27.225  1.00 51.97           C  
ATOM   4594  HA  LYS A 310     -22.839  -9.436  27.538  1.00 51.97           H  
ATOM   4595  C   LYS A 310     -22.169 -11.162  28.488  1.00 51.97           C  
ATOM   4596  CB  LYS A 310     -22.963 -10.959  26.049  1.00 51.97           C  
ATOM   4597  HB2 LYS A 310     -22.244 -11.450  25.394  1.00 51.97           H  
ATOM   4598  HB3 LYS A 310     -23.645 -11.718  26.433  1.00 51.97           H  
ATOM   4599  O   LYS A 310     -23.216 -11.515  29.030  1.00 51.97           O  
ATOM   4600  CG  LYS A 310     -23.791  -9.932  25.255  1.00 51.97           C  
ATOM   4601  HG2 LYS A 310     -23.127  -9.165  24.857  1.00 51.97           H  
ATOM   4602  HG3 LYS A 310     -24.510  -9.460  25.924  1.00 51.97           H  
ATOM   4603  CD  LYS A 310     -24.551 -10.594  24.097  1.00 51.97           C  
ATOM   4604  HD2 LYS A 310     -25.193 -11.384  24.486  1.00 51.97           H  
ATOM   4605  HD3 LYS A 310     -23.823 -11.030  23.413  1.00 51.97           H  
ATOM   4606  CE  LYS A 310     -25.398  -9.555  23.350  1.00 51.97           C  
ATOM   4607  HE2 LYS A 310     -26.155  -9.159  24.027  1.00 51.97           H  
ATOM   4608  HE3 LYS A 310     -24.744  -8.732  23.062  1.00 51.97           H  
ATOM   4609  NZ  LYS A 310     -26.034 -10.128  22.135  1.00 51.97           N  
ATOM   4610  HZ1 LYS A 310     -25.323 -10.462  21.500  1.00 51.97           H  
ATOM   4611  HZ2 LYS A 310     -26.557  -9.423  21.636  1.00 51.97           H  
ATOM   4612  HZ3 LYS A 310     -26.645 -10.900  22.358  1.00 51.97           H  
ATOM   4613  N   ARG A 311     -20.985 -11.454  29.043  1.00 44.21           N  
ATOM   4614  H   ARG A 311     -20.159 -11.144  28.551  1.00 44.21           H  
ATOM   4615  CA  ARG A 311     -20.814 -12.181  30.319  1.00 44.21           C  
ATOM   4616  HA  ARG A 311     -21.774 -12.588  30.638  1.00 44.21           H  
ATOM   4617  C   ARG A 311     -20.352 -11.267  31.462  1.00 44.21           C  
ATOM   4618  CB  ARG A 311     -19.845 -13.370  30.132  1.00 44.21           C  
ATOM   4619  HB2 ARG A 311     -19.462 -13.670  31.107  1.00 44.21           H  
ATOM   4620  HB3 ARG A 311     -18.998 -13.054  29.524  1.00 44.21           H  
ATOM   4621  O   ARG A 311     -19.224 -11.413  31.915  1.00 44.21           O  
ATOM   4622  CG  ARG A 311     -20.479 -14.627  29.535  1.00 44.21           C  
ATOM   4623  HG2 ARG A 311     -21.330 -14.936  30.142  1.00 44.21           H  
ATOM   4624  HG3 ARG A 311     -20.810 -14.421  28.517  1.00 44.21           H  
ATOM   4625  CD  ARG A 311     -19.418 -15.736  29.527  1.00 44.21           C  
ATOM   4626  HD2 ARG A 311     -18.573 -15.395  28.928  1.00 44.21           H  
ATOM   4627  HD3 ARG A 311     -19.076 -15.911  30.547  1.00 44.21           H  
ATOM   4628  NE  ARG A 311     -19.936 -16.995  28.964  1.00 44.21           N  
ATOM   4629  HE  ARG A 311     -20.908 -17.007  28.688  1.00 44.21           H  
ATOM   4630  NH1 ARG A 311     -17.939 -18.137  28.930  1.00 44.21           N  
ATOM   4631 HH11 ARG A 311     -17.398 -18.933  28.624  1.00 44.21           H  
ATOM   4632 HH12 ARG A 311     -17.465 -17.310  29.264  1.00 44.21           H  
ATOM   4633  NH2 ARG A 311     -19.780 -19.109  28.133  1.00 44.21           N  
ATOM   4634 HH21 ARG A 311     -20.751 -19.078  27.855  1.00 44.21           H  
ATOM   4635 HH22 ARG A 311     -19.215 -19.902  27.863  1.00 44.21           H  
ATOM   4636  CZ  ARG A 311     -19.219 -18.071  28.684  1.00 44.21           C  
ATOM   4637  N   LYS A 312     -21.212 -10.364  31.966  1.00 41.85           N  
ATOM   4638  H   LYS A 312     -22.044 -10.210  31.415  1.00 41.85           H  
ATOM   4639  CA  LYS A 312     -21.179  -9.886  33.383  1.00 41.85           C  
ATOM   4640  HA  LYS A 312     -21.406 -10.759  33.996  1.00 41.85           H  
ATOM   4641  C   LYS A 312     -22.264  -8.887  33.815  1.00 41.85           C  
ATOM   4642  CB  LYS A 312     -19.774  -9.381  33.814  1.00 41.85           C  
ATOM   4643  HB2 LYS A 312     -19.821  -8.426  34.337  1.00 41.85           H  
ATOM   4644  HB3 LYS A 312     -19.153  -9.198  32.938  1.00 41.85           H  
ATOM   4645  O   LYS A 312     -22.145  -8.301  34.886  1.00 41.85           O  
ATOM   4646  CG  LYS A 312     -19.109 -10.409  34.755  1.00 41.85           C  
ATOM   4647  HG2 LYS A 312     -19.232 -11.421  34.369  1.00 41.85           H  
ATOM   4648  HG3 LYS A 312     -19.592 -10.363  35.731  1.00 41.85           H  
ATOM   4649  CD  LYS A 312     -17.614 -10.123  34.914  1.00 41.85           C  
ATOM   4650  HD2 LYS A 312     -17.162 -10.061  33.924  1.00 41.85           H  
ATOM   4651  HD3 LYS A 312     -17.486  -9.167  35.422  1.00 41.85           H  
ATOM   4652  CE  LYS A 312     -16.931 -11.242  35.707  1.00 41.85           C  
ATOM   4653  HE2 LYS A 312     -17.083 -12.181  35.174  1.00 41.85           H  
ATOM   4654  HE3 LYS A 312     -17.412 -11.324  36.682  1.00 41.85           H  
ATOM   4655  NZ  LYS A 312     -15.480 -10.973  35.867  1.00 41.85           N  
ATOM   4656  HZ1 LYS A 312     -15.039 -10.895  34.962  1.00 41.85           H  
ATOM   4657  HZ2 LYS A 312     -15.329 -10.105  36.360  1.00 41.85           H  
ATOM   4658  HZ3 LYS A 312     -15.025 -11.719  36.374  1.00 41.85           H  
ATOM   4659  N   TRP A 313     -23.373  -8.749  33.089  1.00 39.04           N  
ATOM   4660  H   TRP A 313     -23.457  -9.213  32.196  1.00 39.04           H  
ATOM   4661  CA  TRP A 313     -24.562  -8.082  33.641  1.00 39.04           C  
ATOM   4662  HA  TRP A 313     -24.232  -7.282  34.303  1.00 39.04           H  
ATOM   4663  C   TRP A 313     -25.345  -9.039  34.554  1.00 39.04           C  
ATOM   4664  CB  TRP A 313     -25.373  -7.382  32.540  1.00 39.04           C  
ATOM   4665  HB2 TRP A 313     -25.070  -7.749  31.559  1.00 39.04           H  
ATOM   4666  HB3 TRP A 313     -26.433  -7.610  32.648  1.00 39.04           H  
ATOM   4667  O   TRP A 313     -26.470  -9.450  34.280  1.00 39.04           O  
ATOM   4668  CG  TRP A 313     -25.232  -5.891  32.564  1.00 39.04           C  
ATOM   4669  CD1 TRP A 313     -24.119  -5.194  32.239  1.00 39.04           C  
ATOM   4670  HD1 TRP A 313     -23.191  -5.631  31.901  1.00 39.04           H  
ATOM   4671  CD2 TRP A 313     -26.229  -4.892  32.949  1.00 39.04           C  
ATOM   4672  CE2 TRP A 313     -25.645  -3.597  32.811  1.00 39.04           C  
ATOM   4673  CE3 TRP A 313     -27.571  -4.951  33.385  1.00 39.04           C  
ATOM   4674  HE3 TRP A 313     -28.049  -5.914  33.487  1.00 39.04           H  
ATOM   4675  NE1 TRP A 313     -24.359  -3.841  32.383  1.00 39.04           N  
ATOM   4676  HE1 TRP A 313     -23.681  -3.126  32.159  1.00 39.04           H  
ATOM   4677  CH2 TRP A 313     -27.695  -2.512  33.501  1.00 39.04           C  
ATOM   4678  HH2 TRP A 313     -28.261  -1.614  33.698  1.00 39.04           H  
ATOM   4679  CZ2 TRP A 313     -26.358  -2.419  33.079  1.00 39.04           C  
ATOM   4680  HZ2 TRP A 313     -25.888  -1.455  32.951  1.00 39.04           H  
ATOM   4681  CZ3 TRP A 313     -28.297  -3.774  33.656  1.00 39.04           C  
ATOM   4682  HZ3 TRP A 313     -29.329  -3.836  33.969  1.00 39.04           H  
ATOM   4683  N   THR A 314     -24.730  -9.434  35.671  1.00 46.13           N  
ATOM   4684  H   THR A 314     -23.798  -9.090  35.852  1.00 46.13           H  
ATOM   4685  CA  THR A 314     -25.496  -9.942  36.807  1.00 46.13           C  
ATOM   4686  HA  THR A 314     -26.225 -10.674  36.459  1.00 46.13           H  
ATOM   4687  C   THR A 314     -26.236  -8.758  37.404  1.00 46.13           C  
ATOM   4688  CB  THR A 314     -24.622 -10.621  37.870  1.00 46.13           C  
ATOM   4689  HB  THR A 314     -25.216 -10.777  38.771  1.00 46.13           H  
ATOM   4690  O   THR A 314     -25.618  -7.887  38.009  1.00 46.13           O  
ATOM   4691  CG2 THR A 314     -24.114 -11.976  37.382  1.00 46.13           C  
ATOM   4692 HG21 THR A 314     -23.494 -11.846  36.495  1.00 46.13           H  
ATOM   4693 HG22 THR A 314     -24.956 -12.626  37.146  1.00 46.13           H  
ATOM   4694 HG23 THR A 314     -23.516 -12.439  38.167  1.00 46.13           H  
ATOM   4695  OG1 THR A 314     -23.504  -9.828  38.187  1.00 46.13           O  
ATOM   4696  HG1 THR A 314     -23.828  -8.945  38.379  1.00 46.13           H  
ATOM   4697  N   SER A 315     -27.554  -8.737  37.202  1.00 41.57           N  
ATOM   4698  H   SER A 315     -27.922  -9.410  36.544  1.00 41.57           H  
ATOM   4699  CA  SER A 315     -28.511  -7.908  37.928  1.00 41.57           C  
ATOM   4700  HA  SER A 315     -28.479  -6.887  37.546  1.00 41.57           H  
ATOM   4701  C   SER A 315     -28.162  -7.905  39.419  1.00 41.57           C  
ATOM   4702  CB  SER A 315     -29.912  -8.498  37.696  1.00 41.57           C  
ATOM   4703  HB2 SER A 315     -29.891  -9.561  37.937  1.00 41.57           H  
ATOM   4704  HB3 SER A 315     -30.179  -8.392  36.644  1.00 41.57           H  
ATOM   4705  O   SER A 315     -28.457  -8.856  40.149  1.00 41.57           O  
ATOM   4706  OG  SER A 315     -30.904  -7.887  38.496  1.00 41.57           O  
ATOM   4707  HG  SER A 315     -31.100  -7.020  38.132  1.00 41.57           H  
ATOM   4708  N   THR A 316     -27.506  -6.843  39.882  1.00 41.12           N  
ATOM   4709  H   THR A 316     -27.083  -6.189  39.239  1.00 41.12           H  
ATOM   4710  CA  THR A 316     -27.420  -6.523  41.301  1.00 41.12           C  
ATOM   4711  HA  THR A 316     -27.110  -7.418  41.841  1.00 41.12           H  
ATOM   4712  C   THR A 316     -28.837  -6.167  41.716  1.00 41.12           C  
ATOM   4713  CB  THR A 316     -26.416  -5.390  41.616  1.00 41.12           C  
ATOM   4714  HB  THR A 316     -26.937  -4.508  41.987  1.00 41.12           H  
ATOM   4715  O   THR A 316     -29.301  -5.041  41.545  1.00 41.12           O  
ATOM   4716  CG2 THR A 316     -25.409  -5.842  42.674  1.00 41.12           C  
ATOM   4717 HG21 THR A 316     -25.935  -6.119  43.587  1.00 41.12           H  
ATOM   4718 HG22 THR A 316     -24.722  -5.026  42.900  1.00 41.12           H  
ATOM   4719 HG23 THR A 316     -24.841  -6.696  42.305  1.00 41.12           H  
ATOM   4720  OG1 THR A 316     -25.672  -5.022  40.477  1.00 41.12           O  
ATOM   4721  HG1 THR A 316     -25.102  -4.286  40.711  1.00 41.12           H  
ATOM   4722  N   LYS A 317     -29.567  -7.187  42.179  1.00 47.22           N  
ATOM   4723  H   LYS A 317     -29.165  -8.108  42.083  1.00 47.22           H  
ATOM   4724  CA  LYS A 317     -30.855  -7.040  42.845  1.00 47.22           C  
ATOM   4725  HA  LYS A 317     -31.619  -6.794  42.107  1.00 47.22           H  
ATOM   4726  C   LYS A 317     -30.736  -5.891  43.836  1.00 47.22           C  
ATOM   4727  CB  LYS A 317     -31.227  -8.338  43.579  1.00 47.22           C  
ATOM   4728  HB2 LYS A 317     -32.025  -8.118  44.288  1.00 47.22           H  
ATOM   4729  HB3 LYS A 317     -30.365  -8.699  44.140  1.00 47.22           H  
ATOM   4730  O   LYS A 317     -29.903  -5.936  44.738  1.00 47.22           O  
ATOM   4731  CG  LYS A 317     -31.723  -9.428  42.620  1.00 47.22           C  
ATOM   4732  HG2 LYS A 317     -30.948  -9.652  41.887  1.00 47.22           H  
ATOM   4733  HG3 LYS A 317     -32.608  -9.065  42.097  1.00 47.22           H  
ATOM   4734  CD  LYS A 317     -32.077 -10.706  43.392  1.00 47.22           C  
ATOM   4735  HD2 LYS A 317     -32.798 -10.467  44.173  1.00 47.22           H  
ATOM   4736  HD3 LYS A 317     -31.171 -11.104  43.850  1.00 47.22           H  
ATOM   4737  CE  LYS A 317     -32.679 -11.743  42.437  1.00 47.22           C  
ATOM   4738  HE2 LYS A 317     -31.970 -11.919  41.628  1.00 47.22           H  
ATOM   4739  HE3 LYS A 317     -33.583 -11.324  41.995  1.00 47.22           H  
ATOM   4740  NZ  LYS A 317     -32.989 -13.019  43.131  1.00 47.22           N  
ATOM   4741  HZ1 LYS A 317     -33.387 -13.682  42.481  1.00 47.22           H  
ATOM   4742  HZ2 LYS A 317     -32.148 -13.422  43.518  1.00 47.22           H  
ATOM   4743  HZ3 LYS A 317     -33.653 -12.866  43.877  1.00 47.22           H  
ATOM   4744  N   ALA A 318     -31.575  -4.880  43.643  1.00 38.56           N  
ATOM   4745  H   ALA A 318     -32.136  -4.883  42.803  1.00 38.56           H  
ATOM   4746  CA  ALA A 318     -31.806  -3.820  44.601  1.00 38.56           C  
ATOM   4747  HA  ALA A 318     -30.920  -3.187  44.660  1.00 38.56           H  
ATOM   4748  C   ALA A 318     -32.077  -4.449  45.974  1.00 38.56           C  
ATOM   4749  CB  ALA A 318     -32.989  -2.984  44.095  1.00 38.56           C  
ATOM   4750  HB1 ALA A 318     -32.746  -2.545  43.127  1.00 38.56           H  
ATOM   4751  HB2 ALA A 318     -33.879  -3.606  43.996  1.00 38.56           H  
ATOM   4752  HB3 ALA A 318     -33.196  -2.180  44.801  1.00 38.56           H  
ATOM   4753  O   ALA A 318     -33.124  -5.058  46.205  1.00 38.56           O  
ATOM   4754  N   THR A 319     -31.103  -4.341  46.874  1.00 42.94           N  
ATOM   4755  H   THR A 319     -30.192  -4.038  46.562  1.00 42.94           H  
ATOM   4756  CA  THR A 319     -31.225  -4.772  48.261  1.00 42.94           C  
ATOM   4757  HA  THR A 319     -31.646  -5.778  48.276  1.00 42.94           H  
ATOM   4758  C   THR A 319     -32.190  -3.818  48.959  1.00 42.94           C  
ATOM   4759  CB  THR A 319     -29.850  -4.820  48.957  1.00 42.94           C  
ATOM   4760  HB  THR A 319     -29.538  -3.815  49.243  1.00 42.94           H  
ATOM   4761  O   THR A 319     -31.788  -2.819  49.551  1.00 42.94           O  
ATOM   4762  CG2 THR A 319     -29.872  -5.725  50.189  1.00 42.94           C  
ATOM   4763 HG21 THR A 319     -28.893  -5.717  50.669  1.00 42.94           H  
ATOM   4764 HG22 THR A 319     -30.122  -6.745  49.897  1.00 42.94           H  
ATOM   4765 HG23 THR A 319     -30.615  -5.362  50.899  1.00 42.94           H  
ATOM   4766  OG1 THR A 319     -28.879  -5.347  48.086  1.00 42.94           O  
ATOM   4767  HG1 THR A 319     -28.013  -5.243  48.488  1.00 42.94           H  
ATOM   4768  N   GLN A 320     -33.489  -4.109  48.874  1.00 48.04           N  
ATOM   4769  H   GLN A 320     -33.762  -4.844  48.238  1.00 48.04           H  
ATOM   4770  CA  GLN A 320     -34.508  -3.523  49.739  1.00 48.04           C  
ATOM   4771  HA  GLN A 320     -34.410  -2.437  49.725  1.00 48.04           H  
ATOM   4772  C   GLN A 320     -34.272  -3.997  51.181  1.00 48.04           C  
ATOM   4773  CB  GLN A 320     -35.924  -3.898  49.263  1.00 48.04           C  
ATOM   4774  HB2 GLN A 320     -35.975  -4.968  49.061  1.00 48.04           H  
ATOM   4775  HB3 GLN A 320     -36.616  -3.676  50.075  1.00 48.04           H  
ATOM   4776  O   GLN A 320     -34.935  -4.903  51.675  1.00 48.04           O  
ATOM   4777  CG  GLN A 320     -36.409  -3.117  48.034  1.00 48.04           C  
ATOM   4778  HG2 GLN A 320     -36.215  -2.055  48.188  1.00 48.04           H  
ATOM   4779  HG3 GLN A 320     -35.866  -3.443  47.148  1.00 48.04           H  
ATOM   4780  CD  GLN A 320     -37.910  -3.312  47.804  1.00 48.04           C  
ATOM   4781  NE2 GLN A 320     -38.587  -2.363  47.196  1.00 48.04           N  
ATOM   4782 HE21 GLN A 320     -39.562  -2.561  47.026  1.00 48.04           H  
ATOM   4783 HE22 GLN A 320     -38.125  -1.544  46.827  1.00 48.04           H  
ATOM   4784  OE1 GLN A 320     -38.512  -4.302  48.183  1.00 48.04           O  
ATOM   4785  N   ASN A 321     -33.330  -3.372  51.886  1.00 44.97           N  
ATOM   4786  H   ASN A 321     -32.740  -2.712  51.399  1.00 44.97           H  
ATOM   4787  CA  ASN A 321     -33.213  -3.495  53.337  1.00 44.97           C  
ATOM   4788  HA  ASN A 321     -33.604  -4.466  53.640  1.00 44.97           H  
ATOM   4789  C   ASN A 321     -34.142  -2.477  54.009  1.00 44.97           C  
ATOM   4790  CB  ASN A 321     -31.732  -3.423  53.768  1.00 44.97           C  
ATOM   4791  HB2 ASN A 321     -31.651  -2.937  54.740  1.00 44.97           H  
ATOM   4792  HB3 ASN A 321     -31.164  -2.828  53.053  1.00 44.97           H  
ATOM   4793  O   ASN A 321     -33.702  -1.536  54.665  1.00 44.97           O  
ATOM   4794  CG  ASN A 321     -31.085  -4.789  53.925  1.00 44.97           C  
ATOM   4795  ND2 ASN A 321     -29.777  -4.838  54.000  1.00 44.97           N  
ATOM   4796 HD21 ASN A 321     -29.372  -5.761  54.064  1.00 44.97           H  
ATOM   4797 HD22 ASN A 321     -29.221  -4.005  53.868  1.00 44.97           H  
ATOM   4798  OD1 ASN A 321     -31.723  -5.820  54.038  1.00 44.97           O  
ATOM   4799  N   ASN A 322     -35.454  -2.674  53.849  1.00 48.67           N  
ATOM   4800  H   ASN A 322     -35.751  -3.462  53.292  1.00 48.67           H  
ATOM   4801  CA  ASN A 322     -36.447  -1.969  54.651  1.00 48.67           C  
ATOM   4802  HA  ASN A 322     -36.023  -0.995  54.899  1.00 48.67           H  
ATOM   4803  C   ASN A 322     -36.622  -2.744  55.966  1.00 48.67           C  
ATOM   4804  CB  ASN A 322     -37.729  -1.716  53.831  1.00 48.67           C  
ATOM   4805  HB2 ASN A 322     -37.504  -1.816  52.770  1.00 48.67           H  
ATOM   4806  HB3 ASN A 322     -38.498  -2.445  54.083  1.00 48.67           H  
ATOM   4807  O   ASN A 322     -37.323  -3.754  56.054  1.00 48.67           O  
ATOM   4808  CG  ASN A 322     -38.279  -0.312  54.038  1.00 48.67           C  
ATOM   4809  ND2 ASN A 322     -39.190   0.123  53.201  1.00 48.67           N  
ATOM   4810 HD21 ASN A 322     -39.480  -0.430  52.408  1.00 48.67           H  
ATOM   4811 HD22 ASN A 322     -39.484   1.081  53.331  1.00 48.67           H  
ATOM   4812  OD1 ASN A 322     -37.902   0.412  54.942  1.00 48.67           O  
ATOM   4813  N   LYS A 323     -35.862  -2.309  56.972  1.00 47.05           N  
ATOM   4814  H   LYS A 323     -35.314  -1.484  56.772  1.00 47.05           H  
ATOM   4815  CA  LYS A 323     -35.652  -2.950  58.273  1.00 47.05           C  
ATOM   4816  HA  LYS A 323     -35.448  -4.006  58.098  1.00 47.05           H  
ATOM   4817  C   LYS A 323     -36.921  -2.857  59.139  1.00 47.05           C  
ATOM   4818  CB  LYS A 323     -34.391  -2.292  58.882  1.00 47.05           C  
ATOM   4819  HB2 LYS A 323     -34.661  -1.346  59.352  1.00 47.05           H  
ATOM   4820  HB3 LYS A 323     -33.717  -2.050  58.060  1.00 47.05           H  
ATOM   4821  O   LYS A 323     -36.981  -2.101  60.099  1.00 47.05           O  
ATOM   4822  CG  LYS A 323     -33.577  -3.145  59.872  1.00 47.05           C  
ATOM   4823  HG2 LYS A 323     -33.308  -4.088  59.395  1.00 47.05           H  
ATOM   4824  HG3 LYS A 323     -34.169  -3.346  60.765  1.00 47.05           H  
ATOM   4825  CD  LYS A 323     -32.294  -2.375  60.248  1.00 47.05           C  
ATOM   4826  HD2 LYS A 323     -32.575  -1.481  60.806  1.00 47.05           H  
ATOM   4827  HD3 LYS A 323     -31.795  -2.060  59.332  1.00 47.05           H  
ATOM   4828  CE  LYS A 323     -31.301  -3.202  61.076  1.00 47.05           C  
ATOM   4829  HE2 LYS A 323     -31.781  -3.486  62.013  1.00 47.05           H  
ATOM   4830  HE3 LYS A 323     -31.062  -4.111  60.524  1.00 47.05           H  
ATOM   4831  NZ  LYS A 323     -30.056  -2.433  61.351  1.00 47.05           N  
ATOM   4832  HZ1 LYS A 323     -30.261  -1.588  61.864  1.00 47.05           H  
ATOM   4833  HZ2 LYS A 323     -29.397  -2.974  61.892  1.00 47.05           H  
ATOM   4834  HZ3 LYS A 323     -29.603  -2.162  60.490  1.00 47.05           H  
ATOM   4835  N   LYS A 324     -37.946  -3.656  58.822  1.00 44.09           N  
ATOM   4836  H   LYS A 324     -37.878  -4.145  57.941  1.00 44.09           H  
ATOM   4837  CA  LYS A 324     -39.072  -3.960  59.724  1.00 44.09           C  
ATOM   4838  HA  LYS A 324     -39.368  -3.046  60.239  1.00 44.09           H  
ATOM   4839  C   LYS A 324     -38.600  -4.956  60.797  1.00 44.09           C  
ATOM   4840  CB  LYS A 324     -40.289  -4.491  58.924  1.00 44.09           C  
ATOM   4841  HB2 LYS A 324     -40.725  -5.339  59.452  1.00 44.09           H  
ATOM   4842  HB3 LYS A 324     -39.962  -4.850  57.948  1.00 44.09           H  
ATOM   4843  O   LYS A 324     -38.611  -6.165  60.588  1.00 44.09           O  
ATOM   4844  CG  LYS A 324     -41.410  -3.451  58.741  1.00 44.09           C  
ATOM   4845  HG2 LYS A 324     -41.756  -3.126  59.722  1.00 44.09           H  
ATOM   4846  HG3 LYS A 324     -41.016  -2.589  58.202  1.00 44.09           H  
ATOM   4847  CD  LYS A 324     -42.596  -4.046  57.958  1.00 44.09           C  
ATOM   4848  HD2 LYS A 324     -42.254  -4.314  56.958  1.00 44.09           H  
ATOM   4849  HD3 LYS A 324     -42.944  -4.947  58.463  1.00 44.09           H  
ATOM   4850  CE  LYS A 324     -43.755  -3.042  57.852  1.00 44.09           C  
ATOM   4851  HE2 LYS A 324     -43.374  -2.121  57.412  1.00 44.09           H  
ATOM   4852  HE3 LYS A 324     -44.104  -2.805  58.857  1.00 44.09           H  
ATOM   4853  NZ  LYS A 324     -44.881  -3.565  57.031  1.00 44.09           N  
ATOM   4854  HZ1 LYS A 324     -44.577  -3.756  56.087  1.00 44.09           H  
ATOM   4855  HZ2 LYS A 324     -45.259  -4.413  57.427  1.00 44.09           H  
ATOM   4856  HZ3 LYS A 324     -45.625  -2.884  56.981  1.00 44.09           H  
ATOM   4857  N   ARG A 325     -38.188  -4.452  61.962  1.00 49.73           N  
ATOM   4858  H   ARG A 325     -38.091  -3.449  62.021  1.00 49.73           H  
ATOM   4859  CA  ARG A 325     -38.100  -5.215  63.225  1.00 49.73           C  
ATOM   4860  HA  ARG A 325     -38.573  -6.190  63.103  1.00 49.73           H  
ATOM   4861  C   ARG A 325     -38.920  -4.448  64.265  1.00 49.73           C  
ATOM   4862  CB  ARG A 325     -36.633  -5.415  63.652  1.00 49.73           C  
ATOM   4863  HB2 ARG A 325     -36.611  -5.533  64.735  1.00 49.73           H  
ATOM   4864  HB3 ARG A 325     -36.048  -4.530  63.400  1.00 49.73           H  
ATOM   4865  O   ARG A 325     -38.558  -3.341  64.626  1.00 49.73           O  
ATOM   4866  CG  ARG A 325     -35.995  -6.670  63.027  1.00 49.73           C  
ATOM   4867  HG2 ARG A 325     -35.965  -6.577  61.941  1.00 49.73           H  
ATOM   4868  HG3 ARG A 325     -36.607  -7.533  63.291  1.00 49.73           H  
ATOM   4869  CD  ARG A 325     -34.573  -6.875  63.574  1.00 49.73           C  
ATOM   4870  HD2 ARG A 325     -33.890  -6.210  63.046  1.00 49.73           H  
ATOM   4871  HD3 ARG A 325     -34.571  -6.600  64.629  1.00 49.73           H  
ATOM   4872  NE  ARG A 325     -34.114  -8.277  63.456  1.00 49.73           N  
ATOM   4873  HE  ARG A 325     -34.648  -8.886  62.854  1.00 49.73           H  
ATOM   4874  NH1 ARG A 325     -32.300  -8.116  64.867  1.00 49.73           N  
ATOM   4875 HH11 ARG A 325     -32.508  -7.141  65.034  1.00 49.73           H  
ATOM   4876 HH12 ARG A 325     -31.551  -8.559  65.379  1.00 49.73           H  
ATOM   4877  NH2 ARG A 325     -32.834 -10.093  64.001  1.00 49.73           N  
ATOM   4878 HH21 ARG A 325     -33.396 -10.691  63.412  1.00 49.73           H  
ATOM   4879 HH22 ARG A 325     -32.056 -10.494  64.505  1.00 49.73           H  
ATOM   4880  CZ  ARG A 325     -33.090  -8.819  64.103  1.00 49.73           C  
ATOM   4881  N   ARG A 326     -40.171  -4.864  64.481  1.00 49.58           N  
ATOM   4882  H   ARG A 326     -40.790  -4.074  64.368  1.00 49.58           H  
ATOM   4883  CA  ARG A 326     -40.608  -5.713  65.611  1.00 49.58           C  
ATOM   4884  HA  ARG A 326     -41.689  -5.829  65.530  1.00 49.58           H  
ATOM   4885  C   ARG A 326     -40.415  -5.032  66.975  1.00 49.58           C  
ATOM   4886  CB  ARG A 326     -40.031  -7.147  65.571  1.00 49.58           C  
ATOM   4887  HB2 ARG A 326     -39.909  -7.496  66.596  1.00 49.58           H  
ATOM   4888  HB3 ARG A 326     -39.045  -7.160  65.106  1.00 49.58           H  
ATOM   4889  O   ARG A 326     -39.357  -5.139  67.575  1.00 49.58           O  
ATOM   4890  CG  ARG A 326     -40.972  -8.141  64.868  1.00 49.58           C  
ATOM   4891  HG2 ARG A 326     -41.112  -7.851  63.827  1.00 49.58           H  
ATOM   4892  HG3 ARG A 326     -41.936  -8.117  65.376  1.00 49.58           H  
ATOM   4893  CD  ARG A 326     -40.413  -9.571  64.937  1.00 49.58           C  
ATOM   4894  HD2 ARG A 326     -40.017  -9.743  65.938  1.00 49.58           H  
ATOM   4895  HD3 ARG A 326     -39.599  -9.664  64.218  1.00 49.58           H  
ATOM   4896  NE  ARG A 326     -41.456 -10.583  64.670  1.00 49.58           N  
ATOM   4897  HE  ARG A 326     -42.414 -10.265  64.700  1.00 49.58           H  
ATOM   4898  NH1 ARG A 326     -40.085 -12.422  64.489  1.00 49.58           N  
ATOM   4899 HH11 ARG A 326     -39.282 -11.835  64.664  1.00 49.58           H  
ATOM   4900 HH12 ARG A 326     -39.980 -13.423  64.404  1.00 49.58           H  
ATOM   4901  NH2 ARG A 326     -42.293 -12.685  64.373  1.00 49.58           N  
ATOM   4902 HH21 ARG A 326     -43.237 -12.329  64.425  1.00 49.58           H  
ATOM   4903 HH22 ARG A 326     -42.154 -13.681  64.274  1.00 49.58           H  
ATOM   4904  CZ  ARG A 326     -41.274 -11.885  64.510  1.00 49.58           C  
ATOM   4905  N   SER A 327     -41.481  -4.345  67.395  1.00 41.90           N  
ATOM   4906  H   SER A 327     -42.117  -4.090  66.653  1.00 41.90           H  
ATOM   4907  CA  SER A 327     -42.179  -4.492  68.686  1.00 41.90           C  
ATOM   4908  HA  SER A 327     -42.637  -3.529  68.912  1.00 41.90           H  
ATOM   4909  C   SER A 327     -41.367  -4.907  69.924  1.00 41.90           C  
ATOM   4910  CB  SER A 327     -43.329  -5.496  68.500  1.00 41.90           C  
ATOM   4911  HB2 SER A 327     -43.860  -5.626  69.444  1.00 41.90           H  
ATOM   4912  HB3 SER A 327     -44.029  -5.117  67.755  1.00 41.90           H  
ATOM   4913  O   SER A 327     -40.904  -6.043  70.009  1.00 41.90           O  
ATOM   4914  OG  SER A 327     -42.812  -6.744  68.068  1.00 41.90           O  
ATOM   4915  HG  SER A 327     -42.187  -7.013  68.746  1.00 41.90           H  
ATOM   4916  N   GLY A 328     -41.363  -4.019  70.919  1.00 46.05           N  
ATOM   4917  H   GLY A 328     -41.702  -3.091  70.707  1.00 46.05           H  
ATOM   4918  CA  GLY A 328     -40.950  -4.223  72.315  1.00 46.05           C  
ATOM   4919  HA2 GLY A 328     -40.022  -4.794  72.348  1.00 46.05           H  
ATOM   4920  HA3 GLY A 328     -41.714  -4.763  72.875  1.00 46.05           H  
ATOM   4921  C   GLY A 328     -40.690  -2.838  72.923  1.00 46.05           C  
ATOM   4922  O   GLY A 328     -39.646  -2.274  72.646  1.00 46.05           O  
ATOM   4923  N   SER A 329     -41.644  -2.093  73.495  1.00 43.71           N  
ATOM   4924  H   SER A 329     -41.383  -1.119  73.440  1.00 43.71           H  
ATOM   4925  CA  SER A 329     -42.522  -2.360  74.649  1.00 43.71           C  
ATOM   4926  HA  SER A 329     -43.028  -1.415  74.850  1.00 43.71           H  
ATOM   4927  C   SER A 329     -41.761  -2.663  75.945  1.00 43.71           C  
ATOM   4928  CB  SER A 329     -43.668  -3.342  74.379  1.00 43.71           C  
ATOM   4929  HB2 SER A 329     -43.272  -4.312  74.077  1.00 43.71           H  
ATOM   4930  HB3 SER A 329     -44.308  -2.952  73.587  1.00 43.71           H  
ATOM   4931  O   SER A 329     -41.834  -3.780  76.439  1.00 43.71           O  
ATOM   4932  OG  SER A 329     -44.424  -3.534  75.553  1.00 43.71           O  
ATOM   4933  HG  SER A 329     -43.838  -3.912  76.212  1.00 43.71           H  
ATOM   4934  N   THR A 330     -41.083  -1.646  76.476  1.00 55.03           N  
ATOM   4935  H   THR A 330     -40.911  -0.855  75.872  1.00 55.03           H  
ATOM   4936  CA  THR A 330     -40.706  -1.408  77.889  1.00 55.03           C  
ATOM   4937  HA  THR A 330     -41.575  -1.477  78.543  1.00 55.03           H  
ATOM   4938  C   THR A 330     -40.168   0.032  77.893  1.00 55.03           C
[truncated: 6,408 more chars]
