# Supplementary material for: Widespread Horizontal Gene Transfer Among Animal Viruses
Source: bioRxiv. 2024 Mar 26:2024.03.25.586562. Preprint. [Version 2] doi: 10.1101/2024.03.25.586562 (PMC11071296; doi:10.1101/2024.03.25.586562)
Supplement: Supplement 7 [file media-7.zip › File7_PDB/Papilloma7632_L2.pdb]

ATOM      1  N   MET A   1     -53.041 -17.780  -6.605  1.00 46.04           N  
ATOM      2  H   MET A   1     -52.860 -17.356  -7.504  1.00 46.04           H  
ATOM      3  H2  MET A   1     -53.601 -17.147  -6.052  1.00 46.04           H  
ATOM      4  H3  MET A   1     -53.563 -18.634  -6.739  1.00 46.04           H  
ATOM      5  CA  MET A   1     -51.772 -18.050  -5.894  1.00 46.04           C  
ATOM      6  HA  MET A   1     -51.174 -18.776  -6.445  1.00 46.04           H  
ATOM      7  C   MET A   1     -52.120 -18.638  -4.539  1.00 46.04           C  
ATOM      8  CB  MET A   1     -50.947 -16.764  -5.709  1.00 46.04           C  
ATOM      9  HB2 MET A   1     -50.139 -16.959  -5.004  1.00 46.04           H  
ATOM     10  HB3 MET A   1     -51.581 -15.981  -5.292  1.00 46.04           H  
ATOM     11  O   MET A   1     -52.690 -17.927  -3.723  1.00 46.04           O  
ATOM     12  CG  MET A   1     -50.324 -16.264  -7.014  1.00 46.04           C  
ATOM     13  HG2 MET A   1     -51.108 -16.132  -7.761  1.00 46.04           H  
ATOM     14  HG3 MET A   1     -49.613 -17.003  -7.382  1.00 46.04           H  
ATOM     15  SD  MET A   1     -49.471 -14.682  -6.814  1.00 46.04           S  
ATOM     16  CE  MET A   1     -49.019 -14.334  -8.536  1.00 46.04           C  
ATOM     17  HE1 MET A   1     -48.374 -15.126  -8.917  1.00 46.04           H  
ATOM     18  HE2 MET A   1     -48.483 -13.387  -8.584  1.00 46.04           H  
ATOM     19  HE3 MET A   1     -49.916 -14.266  -9.151  1.00 46.04           H  
ATOM     20  N   VAL A   2     -51.882 -19.932  -4.317  1.00 52.41           N  
ATOM     21  H   VAL A   2     -51.390 -20.494  -4.996  1.00 52.41           H  
ATOM     22  CA  VAL A   2     -52.073 -20.519  -2.982  1.00 52.41           C  
ATOM     23  HA  VAL A   2     -53.043 -20.218  -2.585  1.00 52.41           H  
ATOM     24  C   VAL A   2     -50.981 -19.935  -2.096  1.00 52.41           C  
ATOM     25  CB  VAL A   2     -52.036 -22.061  -3.018  1.00 52.41           C  
ATOM     26  HB  VAL A   2     -51.092 -22.391  -3.451  1.00 52.41           H  
ATOM     27  O   VAL A   2     -49.800 -20.189  -2.323  1.00 52.41           O  
ATOM     28  CG1 VAL A   2     -52.177 -22.669  -1.617  1.00 52.41           C  
ATOM     29 HG11 VAL A   2     -51.334 -22.377  -0.989  1.00 52.41           H  
ATOM     30 HG12 VAL A   2     -53.105 -22.339  -1.150  1.00 52.41           H  
ATOM     31 HG13 VAL A   2     -52.182 -23.757  -1.686  1.00 52.41           H  
ATOM     32  CG2 VAL A   2     -53.185 -22.597  -3.883  1.00 52.41           C  
ATOM     33 HG21 VAL A   2     -53.081 -22.261  -4.915  1.00 52.41           H  
ATOM     34 HG22 VAL A   2     -53.165 -23.687  -3.883  1.00 52.41           H  
ATOM     35 HG23 VAL A   2     -54.145 -22.265  -3.487  1.00 52.41           H  
ATOM     36  N   ALA A   3     -51.367 -19.083  -1.148  1.00 59.47           N  
ATOM     37  H   ALA A   3     -52.348 -18.861  -1.054  1.00 59.47           H  
ATOM     38  CA  ALA A   3     -50.457 -18.581  -0.136  1.00 59.47           C  
ATOM     39  HA  ALA A   3     -49.614 -18.085  -0.618  1.00 59.47           H  
ATOM     40  C   ALA A   3     -49.947 -19.792   0.648  1.00 59.47           C  
ATOM     41  CB  ALA A   3     -51.190 -17.561   0.745  1.00 59.47           C  
ATOM     42  HB1 ALA A   3     -50.513 -17.191   1.514  1.00 59.47           H  
ATOM     43  HB2 ALA A   3     -52.048 -18.028   1.229  1.00 59.47           H  
ATOM     44  HB3 ALA A   3     -51.531 -16.722   0.138  1.00 59.47           H  
ATOM     45  O   ALA A   3     -50.680 -20.398   1.428  1.00 59.47           O  
ATOM     46  N   VAL A   4     -48.703 -20.191   0.389  1.00 65.16           N  
ATOM     47  H   VAL A   4     -48.204 -19.757  -0.374  1.00 65.16           H  
ATOM     48  CA  VAL A   4     -48.027 -21.204   1.191  1.00 65.16           C  
ATOM     49  HA  VAL A   4     -48.660 -22.089   1.262  1.00 65.16           H  
ATOM     50  C   VAL A   4     -47.874 -20.594   2.578  1.00 65.16           C  
ATOM     51  CB  VAL A   4     -46.682 -21.623   0.566  1.00 65.16           C  
ATOM     52  HB  VAL A   4     -46.035 -20.751   0.471  1.00 65.16           H  
ATOM     53  O   VAL A   4     -46.990 -19.768   2.812  1.00 65.16           O  
ATOM     54  CG1 VAL A   4     -45.970 -22.673   1.428  1.00 65.16           C  
ATOM     55 HG11 VAL A   4     -46.602 -23.553   1.547  1.00 65.16           H  
ATOM     56 HG12 VAL A   4     -45.735 -22.263   2.410  1.00 65.16           H  
ATOM     57 HG13 VAL A   4     -45.037 -22.970   0.949  1.00 65.16           H  
ATOM     58  CG2 VAL A   4     -46.896 -22.223  -0.830  1.00 65.16           C  
ATOM     59 HG21 VAL A   4     -47.571 -23.077  -0.774  1.00 65.16           H  
ATOM     60 HG22 VAL A   4     -47.321 -21.480  -1.505  1.00 65.16           H  
ATOM     61 HG23 VAL A   4     -45.942 -22.551  -1.244  1.00 65.16           H  
ATOM     62  N   ASN A   5     -48.788 -20.949   3.481  1.00 69.59           N  
ATOM     63  H   ASN A   5     -49.586 -21.477   3.157  1.00 69.59           H  
ATOM     64  CA  ASN A   5     -48.695 -20.613   4.891  1.00 69.59           C  
ATOM     65  HA  ASN A   5     -48.717 -19.530   5.009  1.00 69.59           H  
ATOM     66  C   ASN A   5     -47.344 -21.127   5.381  1.00 69.59           C  
ATOM     67  CB  ASN A   5     -49.874 -21.242   5.661  1.00 69.59           C  
ATOM     68  HB2 ASN A   5     -50.075 -22.243   5.280  1.00 69.59           H  
ATOM     69  HB3 ASN A   5     -49.604 -21.334   6.713  1.00 69.59           H  
ATOM     70  O   ASN A   5     -47.134 -22.333   5.512  1.00 69.59           O  
ATOM     71  CG  ASN A   5     -51.136 -20.400   5.606  1.00 69.59           C  
ATOM     72  ND2 ASN A   5     -52.291 -21.000   5.775  1.00 69.59           N  
ATOM     73 HD21 ASN A   5     -53.107 -20.409   5.716  1.00 69.59           H  
ATOM     74 HD22 ASN A   5     -52.352 -22.002   5.888  1.00 69.59           H  
ATOM     75  OD1 ASN A   5     -51.101 -19.193   5.456  1.00 69.59           O  
ATOM     76  N   ARG A   6     -46.400 -20.206   5.602  1.00 67.94           N  
ATOM     77  H   ARG A   6     -46.617 -19.249   5.364  1.00 67.94           H  
ATOM     78  CA  ARG A   6     -45.099 -20.537   6.180  1.00 67.94           C  
ATOM     79  HA  ARG A   6     -44.580 -21.230   5.519  1.00 67.94           H  
ATOM     80  C   ARG A   6     -45.362 -21.248   7.501  1.00 67.94           C  
ATOM     81  CB  ARG A   6     -44.252 -19.272   6.386  1.00 67.94           C  
ATOM     82  HB2 ARG A   6     -44.870 -18.486   6.820  1.00 67.94           H  
ATOM     83  HB3 ARG A   6     -43.453 -19.502   7.090  1.00 67.94           H  
ATOM     84  O   ARG A   6     -45.960 -20.668   8.406  1.00 67.94           O  
ATOM     85  CG  ARG A   6     -43.612 -18.778   5.081  1.00 67.94           C  
ATOM     86  HG2 ARG A   6     -42.958 -19.555   4.687  1.00 67.94           H  
ATOM     87  HG3 ARG A   6     -44.390 -18.563   4.348  1.00 67.94           H  
ATOM     88  CD  ARG A   6     -42.795 -17.505   5.345  1.00 67.94           C  
ATOM     89  HD2 ARG A   6     -42.090 -17.704   6.152  1.00 67.94           H  
ATOM     90  HD3 ARG A   6     -43.478 -16.716   5.659  1.00 67.94           H  
ATOM     91  NE  ARG A   6     -42.049 -17.071   4.148  1.00 67.94           N  
ATOM     92  HE  ARG A   6     -42.126 -17.657   3.328  1.00 67.94           H  
ATOM     93  NH1 ARG A   6     -41.176 -15.127   5.011  1.00 67.94           N  
ATOM     94 HH11 ARG A   6     -40.633 -14.285   4.882  1.00 67.94           H  
ATOM     95 HH12 ARG A   6     -41.706 -15.270   5.858  1.00 67.94           H  
ATOM     96  NH2 ARG A   6     -40.676 -15.725   2.924  1.00 67.94           N  
ATOM     97 HH21 ARG A   6     -40.134 -14.879   2.824  1.00 67.94           H  
ATOM     98 HH22 ARG A   6     -40.760 -16.344   2.130  1.00 67.94           H  
ATOM     99  CZ  ARG A   6     -41.307 -15.983   4.034  1.00 67.94           C  
ATOM    100  N   SER A   7     -44.922 -22.499   7.605  1.00 73.61           N  
ATOM    101  H   SER A   7     -44.508 -22.942   6.797  1.00 73.61           H  
ATOM    102  CA  SER A   7     -45.017 -23.271   8.839  1.00 73.61           C  
ATOM    103  HA  SER A   7     -46.067 -23.478   9.046  1.00 73.61           H  
ATOM    104  C   SER A   7     -44.417 -22.459   9.985  1.00 73.61           C  
ATOM    105  CB  SER A   7     -44.278 -24.605   8.691  1.00 73.61           C  
ATOM    106  HB2 SER A   7     -44.319 -25.150   9.634  1.00 73.61           H  
ATOM    107  HB3 SER A   7     -44.756 -25.204   7.916  1.00 73.61           H  
ATOM    108  O   SER A   7     -43.270 -22.005   9.893  1.00 73.61           O  
ATOM    109  OG  SER A   7     -42.929 -24.365   8.339  1.00 73.61           O  
ATOM    110  HG  SER A   7     -42.613 -23.624   8.861  1.00 73.61           H  
ATOM    111  N   ARG A   8     -45.186 -22.269  11.062  1.00 76.44           N  
ATOM    112  H   ARG A   8     -46.131 -22.623  11.033  1.00 76.44           H  
ATOM    113  CA  ARG A   8     -44.714 -21.608  12.282  1.00 76.44           C  
ATOM    114  HA  ARG A   8     -44.500 -20.565  12.049  1.00 76.44           H  
ATOM    115  C   ARG A   8     -43.427 -22.296  12.736  1.00 76.44           C  
ATOM    116  CB  ARG A   8     -45.821 -21.681  13.352  1.00 76.44           C  
ATOM    117  HB2 ARG A   8     -46.735 -21.257  12.936  1.00 76.44           H  
ATOM    118  HB3 ARG A   8     -46.014 -22.723  13.608  1.00 76.44           H  
ATOM    119  O   ARG A   8     -43.456 -23.476  13.073  1.00 76.44           O  
ATOM    120  CG  ARG A   8     -45.460 -20.902  14.628  1.00 76.44           C  
ATOM    121  HG2 ARG A   8     -45.262 -19.867  14.350  1.00 76.44           H  
ATOM    122  HG3 ARG A   8     -44.557 -21.311  15.081  1.00 76.44           H  
ATOM    123  CD  ARG A   8     -46.597 -20.908  15.662  1.00 76.44           C  
ATOM    124  HD2 ARG A   8     -46.421 -20.079  16.348  1.00 76.44           H  
ATOM    125  HD3 ARG A   8     -47.546 -20.732  15.155  1.00 76.44           H  
ATOM    126  NE  ARG A   8     -46.661 -22.163  16.442  1.00 76.44           N  
ATOM    127  HE  ARG A   8     -46.099 -22.936  16.118  1.00 76.44           H  
ATOM    128  NH1 ARG A   8     -48.187 -21.449  18.010  1.00 76.44           N  
ATOM    129 HH11 ARG A   8     -48.754 -21.635  18.825  1.00 76.44           H  
ATOM    130 HH12 ARG A   8     -48.305 -20.581  17.507  1.00 76.44           H  
ATOM    131  NH2 ARG A   8     -47.310 -23.487  18.186  1.00 76.44           N  
ATOM    132 HH21 ARG A   8     -46.749 -24.251  17.838  1.00 76.44           H  
ATOM    133 HH22 ARG A   8     -47.882 -23.637  19.006  1.00 76.44           H  
ATOM    134  CZ  ARG A   8     -47.382 -22.360  17.536  1.00 76.44           C  
ATOM    135  N   ARG A   9     -42.302 -21.571  12.757  1.00 74.30           N  
ATOM    136  H   ARG A   9     -42.338 -20.628  12.398  1.00 74.30           H  
ATOM    137  CA  ARG A   9     -41.053 -22.081  13.341  1.00 74.30           C  
ATOM    138  HA  ARG A   9     -40.781 -23.012  12.843  1.00 74.30           H  
ATOM    139  C   ARG A   9     -41.310 -22.409  14.808  1.00 74.30           C  
ATOM    140  CB  ARG A   9     -39.897 -21.074  13.201  1.00 74.30           C  
ATOM    141  HB2 ARG A   9     -40.281 -20.055  13.251  1.00 74.30           H  
ATOM    142  HB3 ARG A   9     -39.217 -21.215  14.041  1.00 74.30           H  
ATOM    143  O   ARG A   9     -41.534 -21.513  15.619  1.00 74.30           O  
ATOM    144  CG  ARG A   9     -39.084 -21.274  11.914  1.00 74.30           C  
ATOM    145  HG2 ARG A   9     -39.718 -21.088  11.048  1.00 74.30           H  
ATOM    146  HG3 ARG A   9     -38.717 -22.299  11.877  1.00 74.30           H  
ATOM    147  CD  ARG A   9     -37.888 -20.310  11.899  1.00 74.30           C  
ATOM    148  HD2 ARG A   9     -37.302 -20.465  12.805  1.00 74.30           H  
ATOM    149  HD3 ARG A   9     -38.265 -19.287  11.897  1.00 74.30           H  
ATOM    150  NE  ARG A   9     -37.020 -20.519  10.723  1.00 74.30           N  
ATOM    151  HE  ARG A   9     -37.271 -21.270  10.096  1.00 74.30           H  
ATOM    152  NH1 ARG A   9     -35.506 -18.840  11.155  1.00 74.30           N  
ATOM    153 HH11 ARG A   9     -36.016 -18.586  11.989  1.00 74.30           H  
ATOM    154 HH12 ARG A   9     -34.666 -18.340  10.903  1.00 74.30           H  
ATOM    155  NH2 ARG A   9     -35.234 -20.126   9.359  1.00 74.30           N  
ATOM    156 HH21 ARG A   9     -35.495 -20.901   8.766  1.00 74.30           H  
ATOM    157 HH22 ARG A   9     -34.399 -19.605   9.132  1.00 74.30           H  
ATOM    158  CZ  ARG A   9     -35.931 -19.831  10.419  1.00 74.30           C  
ATOM    159  N   VAL A  10     -41.294 -23.693  15.135  1.00 81.38           N  
ATOM    160  H   VAL A  10     -41.180 -24.378  14.402  1.00 81.38           H  
ATOM    161  CA  VAL A  10     -41.319 -24.164  16.518  1.00 81.38           C  
ATOM    162  HA  VAL A  10     -41.989 -23.528  17.096  1.00 81.38           H  
ATOM    163  C   VAL A  10     -39.910 -24.010  17.076  1.00 81.38           C  
ATOM    164  CB  VAL A  10     -41.850 -25.606  16.606  1.00 81.38           C  
ATOM    165  HB  VAL A  10     -41.210 -26.267  16.021  1.00 81.38           H  
ATOM    166  O   VAL A  10     -38.928 -24.343  16.409  1.00 81.38           O  
ATOM    167  CG1 VAL A  10     -41.893 -26.106  18.053  1.00 81.38           C  
ATOM    168 HG11 VAL A  10     -42.474 -25.432  18.681  1.00 81.38           H  
ATOM    169 HG12 VAL A  10     -42.340 -27.099  18.087  1.00 81.38           H  
ATOM    170 HG13 VAL A  10     -40.882 -26.196  18.450  1.00 81.38           H  
ATOM    171  CG2 VAL A  10     -43.281 -25.677  16.052  1.00 81.38           C  
ATOM    172 HG21 VAL A  10     -43.293 -25.423  14.992  1.00 81.38           H  
ATOM    173 HG22 VAL A  10     -43.933 -24.997  16.599  1.00 81.38           H  
ATOM    174 HG23 VAL A  10     -43.660 -26.694  16.151  1.00 81.38           H  
ATOM    175  N   LYS A  11     -39.799 -23.453  18.284  1.00 81.29           N  
ATOM    176  H   LYS A  11     -40.642 -23.255  18.805  1.00 81.29           H  
ATOM    177  CA  LYS A  11     -38.513 -23.380  18.977  1.00 81.29           C  
ATOM    178  HA  LYS A  11     -37.782 -22.902  18.325  1.00 81.29           H  
ATOM    179  C   LYS A  11     -38.037 -24.808  19.246  1.00 81.29           C  
ATOM    180  CB  LYS A  11     -38.625 -22.574  20.280  1.00 81.29           C  
ATOM    181  HB2 LYS A  11     -37.686 -22.673  20.825  1.00 81.29           H  
ATOM    182  HB3 LYS A  11     -39.419 -22.993  20.899  1.00 81.29           H  
ATOM    183  O   LYS A  11     -38.795 -25.614  19.776  1.00 81.29           O  
ATOM    184  CG  LYS A  11     -38.894 -21.080  20.028  1.00 81.29           C  
ATOM    185  HG2 LYS A  11     -38.119 -20.680  19.375  1.00 81.29           H  
ATOM    186  HG3 LYS A  11     -39.863 -20.960  19.544  1.00 81.29           H  
ATOM    187  CD  LYS A  11     -38.889 -20.300  21.352  1.00 81.29           C  
ATOM    188  HD2 LYS A  11     -37.917 -20.423  21.831  1.00 81.29           H  
ATOM    189  HD3 LYS A  11     -39.656 -20.711  22.008  1.00 81.29           H  
ATOM    190  CE  LYS A  11     -39.159 -18.807  21.116  1.00 81.29           C  
ATOM    191  HE2 LYS A  11     -38.396 -18.417  20.442  1.00 81.29           H  
ATOM    192  HE3 LYS A  11     -40.126 -18.702  20.625  1.00 81.29           H  
ATOM    193  NZ  LYS A  11     -39.149 -18.042  22.392  1.00 81.29           N  
ATOM    194  HZ1 LYS A  11     -38.253 -18.121  22.851  1.00 81.29           H  
ATOM    195  HZ2 LYS A  11     -39.331 -17.062  22.230  1.00 81.29           H  
ATOM    196  HZ3 LYS A  11     -39.853 -18.390  23.027  1.00 81.29           H  
ATOM    197  N   ARG A  12     -36.797 -25.108  18.860  1.00 76.65           N  
ATOM    198  H   ARG A  12     -36.241 -24.375  18.443  1.00 76.65           H  
ATOM    199  CA  ARG A  12     -36.126 -26.348  19.258  1.00 76.65           C  
ATOM    200  HA  ARG A  12     -36.772 -27.196  19.030  1.00 76.65           H  
ATOM    201  C   ARG A  12     -35.925 -26.349  20.773  1.00 76.65           C  
ATOM    202  CB  ARG A  12     -34.789 -26.498  18.513  1.00 76.65           C  
ATOM    203  HB2 ARG A  12     -34.231 -25.563  18.564  1.00 76.65           H  
ATOM    204  HB3 ARG A  12     -34.199 -27.270  19.007  1.00 76.65           H  
ATOM    205  O   ARG A  12     -35.763 -25.283  21.368  1.00 76.65           O  
ATOM    206  CG  ARG A  12     -34.997 -26.912  17.048  1.00 76.65           C  
ATOM    207  HG2 ARG A  12     -35.536 -27.860  17.043  1.00 76.65           H  
ATOM    208  HG3 ARG A  12     -35.599 -26.170  16.525  1.00 76.65           H  
ATOM    209  CD  ARG A  12     -33.655 -27.085  16.317  1.00 76.65           C  
ATOM    210  HD2 ARG A  12     -33.404 -26.149  15.817  1.00 76.65           H  
ATOM    211  HD3 ARG A  12     -32.875 -27.306  17.046  1.00 76.65           H  
ATOM    212  NE  ARG A  12     -33.706 -28.202  15.352  1.00 76.65           N  
ATOM    213  HE  ARG A  12     -34.363 -28.941  15.556  1.00 76.65           H  
ATOM    214  NH1 ARG A  12     -31.996 -27.561  13.942  1.00 76.65           N  
ATOM    215 HH11 ARG A  12     -31.837 -26.728  14.491  1.00 76.65           H  
ATOM    216 HH12 ARG A  12     -31.312 -27.815  13.244  1.00 76.65           H  
ATOM    217  NH2 ARG A  12     -32.994 -29.523  13.639  1.00 76.65           N  
ATOM    218 HH21 ARG A  12     -32.359 -29.689  12.871  1.00 76.65           H  
ATOM    219 HH22 ARG A  12     -33.652 -30.246  13.896  1.00 76.65           H  
ATOM    220  CZ  ARG A  12     -32.905 -28.416  14.319  1.00 76.65           C  
ATOM    221  N   ASP A  13     -35.930 -27.539  21.364  1.00 81.15           N  
ATOM    222  H   ASP A  13     -36.087 -28.373  20.816  1.00 81.15           H  
ATOM    223  CA  ASP A  13     -35.535 -27.715  22.759  1.00 81.15           C  
ATOM    224  HA  ASP A  13     -36.110 -27.016  23.366  1.00 81.15           H  
ATOM    225  C   ASP A  13     -34.042 -27.369  22.938  1.00 81.15           C  
ATOM    226  CB  ASP A  13     -35.906 -29.140  23.219  1.00 81.15           C  
ATOM    227  HB2 ASP A  13     -36.889 -29.386  22.817  1.00 81.15           H  
ATOM    228  HB3 ASP A  13     -35.193 -29.851  22.803  1.00 81.15           H  
ATOM    229  O   ASP A  13     -33.284 -27.222  21.970  1.00 81.15           O  
ATOM    230  CG  ASP A  13     -35.976 -29.323  24.745  1.00 81.15           C  
ATOM    231  OD1 ASP A  13     -35.644 -28.381  25.503  1.00 81.15           O  
ATOM    232  OD2 ASP A  13     -36.326 -30.431  25.182  1.00 81.15           O  
ATOM    233  N   SER A  14     -33.621 -27.191  24.184  1.00 83.78           N  
ATOM    234  H   SER A  14     -34.286 -27.400  24.915  1.00 83.78           H  
ATOM    235  CA  SER A  14     -32.231 -26.950  24.546  1.00 83.78           C  
ATOM    236  HA  SER A  14     -31.924 -26.016  24.076  1.00 83.78           H  
ATOM    237  C   SER A  14     -31.319 -28.072  24.034  1.00 83.78           C  
ATOM    238  CB  SER A  14     -32.109 -26.783  26.064  1.00 83.78           C  
ATOM    239  HB2 SER A  14     -32.815 -26.027  26.410  1.00 83.78           H  
ATOM    240  HB3 SER A  14     -31.099 -26.448  26.303  1.00 83.78           H  
ATOM    241  O   SER A  14     -31.694 -29.244  23.997  1.00 83.78           O  
ATOM    242  OG  SER A  14     -32.353 -28.000  26.736  1.00 83.78           O  
ATOM    243  HG  SER A  14     -33.293 -28.195  26.719  1.00 83.78           H  
ATOM    244  N   ALA A  15     -30.085 -27.718  23.662  1.00 79.12           N  
ATOM    245  H   ALA A  15     -29.834 -26.740  23.681  1.00 79.12           H  
ATOM    246  CA  ALA A  15     -29.114 -28.681  23.138  1.00 79.12           C  
ATOM    247  HA  ALA A  15     -29.510 -29.111  22.218  1.00 79.12           H  
ATOM    248  C   ALA A  15     -28.861 -29.852  24.109  1.00 79.12           C  
ATOM    249  CB  ALA A  15     -27.816 -27.931  22.808  1.00 79.12           C  
ATOM    250  HB1 ALA A  15     -27.402 -27.482  23.710  1.00 79.12           H  
ATOM    251  HB2 ALA A  15     -28.014 -27.160  22.064  1.00 79.12           H  
ATOM    252  HB3 ALA A  15     -27.090 -28.634  22.401  1.00 79.12           H  
ATOM    253  O   ALA A  15     -28.708 -30.984  23.665  1.00 79.12           O  
ATOM    254  N   GLY A  16     -28.884 -29.596  25.424  1.00 82.11           N  
ATOM    255  H   GLY A  16     -29.065 -28.651  25.729  1.00 82.11           H  
ATOM    256  CA  GLY A  16     -28.714 -30.632  26.446  1.00 82.11           C  
ATOM    257  HA2 GLY A  16     -27.790 -31.179  26.258  1.00 82.11           H  
ATOM    258  HA3 GLY A  16     -28.644 -30.160  27.426  1.00 82.11           H  
ATOM    259  C   GLY A  16     -29.867 -31.639  26.487  1.00 82.11           C  
ATOM    260  O   GLY A  16     -29.622 -32.842  26.556  1.00 82.11           O  
ATOM    261  N   ASN A  17     -31.115 -31.172  26.379  1.00 84.60           N  
ATOM    262  H   ASN A  17     -31.274 -30.177  26.308  1.00 84.60           H  
ATOM    263  CA  ASN A  17     -32.278 -32.061  26.327  1.00 84.60           C  
ATOM    264  HA  ASN A  17     -32.217 -32.787  27.139  1.00 84.60           H  
ATOM    265  C   ASN A  17     -32.321 -32.855  25.018  1.00 84.60           C  
ATOM    266  CB  ASN A  17     -33.565 -31.249  26.492  1.00 84.60           C  
ATOM    267  HB2 ASN A  17     -34.416 -31.887  26.256  1.00 84.60           H  
ATOM    268  HB3 ASN A  17     -33.569 -30.422  25.783  1.00 84.60           H  
ATOM    269  O   ASN A  17     -32.545 -34.063  25.051  1.00 84.60           O  
ATOM    270  CG  ASN A  17     -33.796 -30.713  27.888  1.00 84.60           C  
ATOM    271  ND2 ASN A  17     -34.750 -29.821  28.011  1.00 84.60           N  
ATOM    272 HD21 ASN A  17     -35.326 -29.614  27.208  1.00 84.60           H  
ATOM    273 HD22 ASN A  17     -34.987 -29.515  28.944  1.00 84.60           H  
ATOM    274  OD1 ASN A  17     -33.140 -31.071  28.857  1.00 84.60           O  
ATOM    275  N   LEU A  18     -32.031 -32.204  23.885  1.00 81.17           N  
ATOM    276  H   LEU A  18     -31.882 -31.206  23.934  1.00 81.17           H  
ATOM    277  CA  LEU A  18     -31.947 -32.869  22.580  1.00 81.17           C  
ATOM    278  HA  LEU A  18     -32.896 -33.362  22.371  1.00 81.17           H  
ATOM    279  C   LEU A  18     -30.876 -33.960  22.568  1.00 81.17           C  
ATOM    280  CB  LEU A  18     -31.636 -31.838  21.482  1.00 81.17           C  
ATOM    281  HB2 LEU A  18     -31.364 -32.372  20.572  1.00 81.17           H  
ATOM    282  HB3 LEU A  18     -30.770 -31.253  21.794  1.00 81.17           H  
ATOM    283  O   LEU A  18     -31.111 -35.032  22.021  1.00 81.17           O  
ATOM    284  CG  LEU A  18     -32.791 -30.883  21.151  1.00 81.17           C  
ATOM    285  HG  LEU A  18     -33.119 -30.375  22.058  1.00 81.17           H  
ATOM    286  CD1 LEU A  18     -32.300 -29.828  20.158  1.00 81.17           C  
ATOM    287 HD11 LEU A  18     -31.470 -29.277  20.601  1.00 81.17           H  
ATOM    288 HD12 LEU A  18     -33.108 -29.123  19.959  1.00 81.17           H  
ATOM    289 HD13 LEU A  18     -31.979 -30.303  19.232  1.00 81.17           H  
ATOM    290  CD2 LEU A  18     -33.982 -31.606  20.517  1.00 81.17           C  
ATOM    291 HD21 LEU A  18     -33.660 -32.180  19.648  1.00 81.17           H  
ATOM    292 HD22 LEU A  18     -34.742 -30.882  20.224  1.00 81.17           H  
ATOM    293 HD23 LEU A  18     -34.432 -32.282  21.243  1.00 81.17           H  
ATOM    294  N   TYR A  19     -29.722 -33.708  23.188  1.00 82.85           N  
ATOM    295  H   TYR A  19     -29.561 -32.787  23.570  1.00 82.85           H  
ATOM    296  CA  TYR A  19     -28.656 -34.697  23.298  1.00 82.85           C  
ATOM    297  HA  TYR A  19     -28.443 -35.096  22.306  1.00 82.85           H  
ATOM    298  C   TYR A  19     -29.067 -35.880  24.183  1.00 82.85           C  
ATOM    299  CB  TYR A  19     -27.392 -34.010  23.815  1.00 82.85           C  
ATOM    300  HB2 TYR A  19     -27.157 -33.169  23.163  1.00 82.85           H  
ATOM    301  HB3 TYR A  19     -27.577 -33.609  24.812  1.00 82.85           H  
ATOM    302  O   TYR A  19     -28.930 -37.028  23.768  1.00 82.85           O  
ATOM    303  CG  TYR A  19     -26.190 -34.924  23.851  1.00 82.85           C  
ATOM    304  CD1 TYR A  19     -25.711 -35.402  25.085  1.00 82.85           C  
ATOM    305  HD1 TYR A  19     -26.200 -35.124  26.007  1.00 82.85           H  
ATOM    306  CD2 TYR A  19     -25.558 -35.302  22.649  1.00 82.85           C  
ATOM    307  HD2 TYR A  19     -25.924 -34.943  21.699  1.00 82.85           H  
ATOM    308  CE1 TYR A  19     -24.575 -36.230  25.120  1.00 82.85           C  
ATOM    309  HE1 TYR A  19     -24.195 -36.588  26.066  1.00 82.85           H  
ATOM    310  CE2 TYR A  19     -24.444 -36.162  22.682  1.00 82.85           C  
ATOM    311  HE2 TYR A  19     -23.945 -36.471  21.776  1.00 82.85           H  
ATOM    312  OH  TYR A  19     -22.879 -37.454  23.941  1.00 82.85           O  
ATOM    313  HH  TYR A  19     -22.486 -37.561  24.811  1.00 82.85           H  
ATOM    314  CZ  TYR A  19     -23.948 -36.621  23.917  1.00 82.85           C  
ATOM    315  N   ARG A  20     -29.661 -35.622  25.359  1.00 83.06           N  
ATOM    316  H   ARG A  20     -29.755 -34.657  25.641  1.00 83.06           H  
ATOM    317  CA  ARG A  20     -30.138 -36.680  26.268  1.00 83.06           C  
ATOM    318  HA  ARG A  20     -29.310 -37.360  26.469  1.00 83.06           H  
ATOM    319  C   ARG A  20     -31.240 -37.534  25.632  1.00 83.06           C  
ATOM    320  CB  ARG A  20     -30.602 -36.041  27.588  1.00 83.06           C  
ATOM    321  HB2 ARG A  20     -29.827 -35.362  27.942  1.00 83.06           H  
ATOM    322  HB3 ARG A  20     -31.509 -35.463  27.410  1.00 83.06           H  
ATOM    323  O   ARG A  20     -31.222 -38.752  25.762  1.00 83.06           O  
ATOM    324  CG  ARG A  20     -30.865 -37.098  28.674  1.00 83.06           C  
ATOM    325  HG2 ARG A  20     -29.944 -37.635  28.897  1.00 83.06           H  
ATOM    326  HG3 ARG A  20     -31.596 -37.816  28.303  1.00 83.06           H  
ATOM    327  CD  ARG A  20     -31.433 -36.484  29.960  1.00 83.06           C  
ATOM    328  HD2 ARG A  20     -31.768 -37.301  30.599  1.00 83.06           H  
ATOM    329  HD3 ARG A  20     -32.297 -35.871  29.703  1.00 83.06           H  
ATOM    330  NE  ARG A  20     -30.440 -35.676  30.695  1.00 83.06           N  
ATOM    331  HE  ARG A  20     -29.506 -35.649  30.311  1.00 83.06           H  
ATOM    332  NH1 ARG A  20     -31.826 -35.001  32.397  1.00 83.06           N  
ATOM    333 HH11 ARG A  20     -32.591 -35.486  31.949  1.00 83.06           H  
ATOM    334 HH12 ARG A  20     -31.971 -34.512  33.269  1.00 83.06           H  
ATOM    335  NH2 ARG A  20     -29.684 -34.386  32.417  1.00 83.06           N  
ATOM    336 HH21 ARG A  20     -29.849 -33.899  33.286  1.00 83.06           H  
ATOM    337 HH22 ARG A  20     -28.752 -34.416  32.028  1.00 83.06           H  
ATOM    338  CZ  ARG A  20     -30.653 -35.026  31.826  1.00 83.06           C  
ATOM    339  N   GLN A  21     -32.182 -36.909  24.926  1.00 81.70           N  
ATOM    340  H   GLN A  21     -32.167 -35.900  24.885  1.00 81.70           H  
ATOM    341  CA  GLN A  21     -33.240 -37.621  24.208  1.00 81.70           C  
ATOM    342  HA  GLN A  21     -33.667 -38.369  24.877  1.00 81.70           H  
ATOM    343  C   GLN A  21     -32.694 -38.362  22.983  1.00 81.70           C  
ATOM    344  CB  GLN A  21     -34.342 -36.626  23.823  1.00 81.70           C  
ATOM    345  HB2 GLN A  21     -33.963 -35.927  23.077  1.00 81.70           H  
ATOM    346  HB3 GLN A  21     -34.629 -36.063  24.711  1.00 81.70           H  
ATOM    347  O   GLN A  21     -33.145 -39.468  22.683  1.00 81.70           O  
ATOM    348  CG  GLN A  21     -35.587 -37.342  23.279  1.00 81.70           C  
ATOM    349  HG2 GLN A  21     -35.351 -37.833  22.335  1.00 81.70           H  
ATOM    350  HG3 GLN A  21     -35.899 -38.104  23.993  1.00 81.70           H  
ATOM    351  CD  GLN A  21     -36.758 -36.395  23.043  1.00 81.70           C  
ATOM    352  NE2 GLN A  21     -37.955 -36.916  22.883  1.00 81.70           N  
ATOM    353 HE21 GLN A  21     -38.706 -36.255  22.744  1.00 81.70           H  
ATOM    354 HE22 GLN A  21     -38.093 -37.916  22.916  1.00 81.70           H  
ATOM    355  OE1 GLN A  21     -36.636 -35.185  22.988  1.00 81.70           O  
ATOM    356  N   CYS A  22     -31.701 -37.796  22.292  1.00 81.11           N  
ATOM    357  H   CYS A  22     -31.391 -36.864  22.524  1.00 81.11           H  
ATOM    358  CA  CYS A  22     -31.042 -38.491  21.198  1.00 81.11           C  
ATOM    359  HA  CYS A  22     -31.790 -38.794  20.465  1.00 81.11           H  
ATOM    360  C   CYS A  22     -30.325 -39.756  21.681  1.00 81.11           C  
ATOM    361  CB  CYS A  22     -30.041 -37.608  20.467  1.00 81.11           C  
ATOM    362  HB2 CYS A  22     -29.333 -37.182  21.177  1.00 81.11           H  
ATOM    363  HB3 CYS A  22     -30.551 -36.818  19.915  1.00 81.11           H  
ATOM    364  O   CYS A  22     -30.495 -40.799  21.059  1.00 81.11           O  
ATOM    365  SG  CYS A  22     -29.163 -38.714  19.344  1.00 81.11           S  
ATOM    366  N   GLN A  23     -29.562 -39.696  22.777  1.00 78.59           N  
ATOM    367  H   GLN A  23     -29.409 -38.804  23.226  1.00 78.59           H  
ATOM    368  CA  GLN A  23     -28.832 -40.868  23.279  1.00 78.59           C  
ATOM    369  HA  GLN A  23     -28.091 -41.171  22.540  1.00 78.59           H  
ATOM    370  C   GLN A  23     -29.750 -42.080  23.502  1.00 78.59           C  
ATOM    371  CB  GLN A  23     -28.117 -40.516  24.589  1.00 78.59           C  
ATOM    372  HB2 GLN A  23     -28.789 -39.959  25.242  1.00 78.59           H  
ATOM    373  HB3 GLN A  23     -27.850 -41.445  25.094  1.00 78.59           H  
ATOM    374  O   GLN A  23     -29.316 -43.214  23.345  1.00 78.59           O  
ATOM    375  CG  GLN A  23     -26.822 -39.723  24.365  1.00 78.59           C  
ATOM    376  HG2 GLN A  23     -26.191 -40.270  23.665  1.00 78.59           H  
ATOM    377  HG3 GLN A  23     -27.040 -38.746  23.934  1.00 78.59           H  
ATOM    378  CD  GLN A  23     -26.046 -39.529  25.663  1.00 78.59           C  
ATOM    379  NE2 GLN A  23     -24.766 -39.250  25.591  1.00 78.59           N  
ATOM    380 HE21 GLN A  23     -24.262 -39.270  26.466  1.00 78.59           H  
ATOM    381 HE22 GLN A  23     -24.310 -39.167  24.694  1.00 78.59           H  
ATOM    382  OE1 GLN A  23     -26.554 -39.628  26.769  1.00 78.59           O  
ATOM    383  N   VAL A  24     -31.028 -41.836  23.813  1.00 80.01           N  
ATOM    384  H   VAL A  24     -31.294 -40.873  23.961  1.00 80.01           H  
ATOM    385  CA  VAL A  24     -32.056 -42.876  23.955  1.00 80.01           C  
ATOM    386  HA  VAL A  24     -31.595 -43.772  24.371  1.00 80.01           H  
ATOM    387  C   VAL A  24     -32.677 -43.281  22.610  1.00 80.01           C  
ATOM    388  CB  VAL A  24     -33.143 -42.396  24.937  1.00 80.01           C  
ATOM    389  HB  VAL A  24     -33.623 -41.505  24.532  1.00 80.01           H  
ATOM    390  O   VAL A  24     -33.004 -44.446  22.414  1.00 80.01           O  
ATOM    391  CG1 VAL A  24     -34.225 -43.457  25.174  1.00 80.01           C  
ATOM    392 HG11 VAL A  24     -33.767 -44.385  25.517  1.00 80.01           H  
ATOM    393 HG12 VAL A  24     -34.773 -43.654  24.253  1.00 80.01           H  
ATOM    394 HG13 VAL A  24     -34.936 -43.108  25.923  1.00 80.01           H  
ATOM    395  CG2 VAL A  24     -32.548 -42.039  26.307  1.00 80.01           C  
ATOM    396 HG21 VAL A  24     -31.825 -41.228  26.216  1.00 80.01           H  
ATOM    397 HG22 VAL A  24     -33.338 -41.715  26.985  1.00 80.01           H  
ATOM    398 HG23 VAL A  24     -32.046 -42.910  26.730  1.00 80.01           H  
ATOM    399  N   THR A  25     -32.879 -42.336  21.688  1.00 80.92           N  
ATOM    400  H   THR A  25     -32.502 -41.417  21.869  1.00 80.92           H  
ATOM    401  CA  THR A  25     -33.633 -42.554  20.434  1.00 80.92           C  
ATOM    402  HA  THR A  25     -34.287 -43.415  20.569  1.00 80.92           H  
ATOM    403  C   THR A  25     -32.767 -42.891  19.217  1.00 80.92           C  
ATOM    404  CB  THR A  25     -34.533 -41.353  20.099  1.00 80.92           C  
ATOM    405  HB  THR A  25     -34.997 -41.514  19.126  1.00 80.92           H  
ATOM    406  O   THR A  25     -33.308 -43.281  18.186  1.00 80.92           O  
ATOM    407  CG2 THR A  25     -35.644 -41.144  21.128  1.00 80.92           C  
ATOM    408 HG21 THR A  25     -35.227 -40.992  22.124  1.00 80.92           H  
ATOM    409 HG22 THR A  25     -36.286 -42.024  21.145  1.00 80.92           H  
ATOM    410 HG23 THR A  25     -36.241 -40.276  20.847  1.00 80.92           H  
ATOM    411  OG1 THR A  25     -33.795 -40.156  20.057  1.00 80.92           O  
ATOM    412  HG1 THR A  25     -33.581 -39.936  20.967  1.00 80.92           H  
ATOM    413  N   GLY A  26     -31.446 -42.721  19.299  1.00 76.86           N  
ATOM    414  H   GLY A  26     -31.073 -42.354  20.163  1.00 76.86           H  
ATOM    415  CA  GLY A  26     -30.492 -42.964  18.211  1.00 76.86           C  
ATOM    416  HA2 GLY A  26     -29.488 -43.011  18.631  1.00 76.86           H  
ATOM    417  HA3 GLY A  26     -30.715 -43.929  17.756  1.00 76.86           H  
ATOM    418  C   GLY A  26     -30.485 -41.912  17.091  1.00 76.86           C  
ATOM    419  O   GLY A  26     -29.613 -41.954  16.229  1.00 76.86           O  
ATOM    420  N   ASN A  27     -31.405 -40.940  17.099  1.00 79.85           N  
ATOM    421  H   ASN A  27     -32.085 -40.949  17.846  1.00 79.85           H  
ATOM    422  CA  ASN A  27     -31.516 -39.909  16.062  1.00 79.85           C  
ATOM    423  HA  ASN A  27     -30.908 -40.197  15.204  1.00 79.85           H  
ATOM    424  C   ASN A  27     -30.953 -38.566  16.538  1.00 79.85           C  
ATOM    425  CB  ASN A  27     -32.977 -39.809  15.587  1.00 79.85           C  
ATOM    426  HB2 ASN A  27     -33.651 -39.932  16.435  1.00 79.85           H  
ATOM    427  HB3 ASN A  27     -33.150 -38.823  15.156  1.00 79.85           H  
ATOM    428  O   ASN A  27     -31.672 -37.714  17.067  1.00 79.85           O  
ATOM    429  CG  ASN A  27     -33.319 -40.816  14.504  1.00 79.85           C  
ATOM    430  ND2 ASN A  27     -34.586 -41.064  14.278  1.00 79.85           N  
ATOM    431 HD21 ASN A  27     -34.758 -41.781  13.587  1.00 79.85           H  
ATOM    432 HD22 ASN A  27     -35.299 -40.704  14.896  1.00 79.85           H  
ATOM    433  OD1 ASN A  27     -32.482 -41.347  13.803  1.00 79.85           O  
ATOM    434  N   CYS A  28     -29.655 -38.365  16.323  1.00 79.37           N  
ATOM    435  H   CYS A  28     -29.117 -39.116  15.917  1.00 79.37           H  
ATOM    436  CA  CYS A  28     -28.953 -37.158  16.748  1.00 79.37           C  
ATOM    437  HA  CYS A  28     -29.482 -36.692  17.580  1.00 79.37           H  
ATOM    438  C   CYS A  28     -28.831 -36.148  15.614  1.00 79.37           C  
ATOM    439  CB  CYS A  28     -27.557 -37.524  17.240  1.00 79.37           C  
ATOM    440  HB2 CYS A  28     -27.180 -38.370  16.666  1.00 79.37           H  
ATOM    441  HB3 CYS A  28     -26.914 -36.677  17.001  1.00 79.37           H  
ATOM    442  O   CYS A  28     -28.195 -36.444  14.603  1.00 79.37           O  
ATOM    443  SG  CYS A  28     -27.394 -37.887  18.995  1.00 79.37           S  
ATOM    444  N   PRO A  29     -29.332 -34.912  15.785  1.00 82.07           N  
ATOM    445  CA  PRO A  29     -28.948 -33.825  14.902  1.00 82.07           C  
ATOM    446  HA  PRO A  29     -29.265 -34.088  13.893  1.00 82.07           H  
ATOM    447  C   PRO A  29     -27.423 -33.617  14.983  1.00 82.07           C  
ATOM    448  CB  PRO A  29     -29.737 -32.601  15.382  1.00 82.07           C  
ATOM    449  HB2 PRO A  29     -29.124 -31.990  16.045  1.00 82.07           H  
ATOM    450  HB3 PRO A  29     -30.093 -32.003  14.543  1.00 82.07           H  
ATOM    451  O   PRO A  29     -26.915 -33.402  16.091  1.00 82.07           O  
ATOM    452  CG  PRO A  29     -30.896 -33.200  16.183  1.00 82.07           C  
ATOM    453  HG2 PRO A  29     -31.705 -33.475  15.506  1.00 82.07           H  
ATOM    454  HG3 PRO A  29     -31.253 -32.518  16.954  1.00 82.07           H  
ATOM    455  CD  PRO A  29     -30.285 -34.461  16.784  1.00 82.07           C  
ATOM    456  HD2 PRO A  29     -29.759 -34.221  17.708  1.00 82.07           H  
ATOM    457  HD3 PRO A  29     -31.062 -35.203  16.968  1.00 82.07           H  
ATOM    458  N   PRO A  30     -26.690 -33.634  13.852  1.00 78.23           N  
ATOM    459  CA  PRO A  30     -25.225 -33.546  13.850  1.00 78.23           C  
ATOM    460  HA  PRO A  30     -24.805 -34.392  14.393  1.00 78.23           H  
ATOM    461  C   PRO A  30     -24.719 -32.256  14.514  1.00 78.23           C  
ATOM    462  CB  PRO A  30     -24.818 -33.643  12.373  1.00 78.23           C  
ATOM    463  HB2 PRO A  30     -23.959 -33.013  12.140  1.00 78.23           H  
ATOM    464  HB3 PRO A  30     -24.597 -34.682  12.130  1.00 78.23           H  
ATOM    465  O   PRO A  30     -23.673 -32.250  15.157  1.00 78.23           O  
ATOM    466  CG  PRO A  30     -26.066 -33.200  11.608  1.00 78.23           C  
ATOM    467  HG2 PRO A  30     -26.101 -32.112  11.560  1.00 78.23           H  
ATOM    468  HG3 PRO A  30     -26.103 -33.632  10.608  1.00 78.23           H  
ATOM    469  CD  PRO A  30     -27.198 -33.715  12.490  1.00 78.23           C  
ATOM    470  HD2 PRO A  30     -28.084 -33.096  12.348  1.00 78.23           H  
ATOM    471  HD3 PRO A  30     -27.415 -34.755  12.247  1.00 78.23           H  
ATOM    472  N   ASP A  31     -25.503 -31.178  14.444  1.00 81.11           N  
ATOM    473  H   ASP A  31     -26.258 -31.195  13.773  1.00 81.11           H  
ATOM    474  CA  ASP A  31     -25.196 -29.896  15.084  1.00 81.11           C  
ATOM    475  HA  ASP A  31     -24.234 -29.537  14.719  1.00 81.11           H  
ATOM    476  C   ASP A  31     -25.132 -29.994  16.618  1.00 81.11           C  
ATOM    477  CB  ASP A  31     -26.280 -28.865  14.723  1.00 81.11           C  
ATOM    478  HB2 ASP A  31     -27.216 -29.170  15.190  1.00 81.11           H  
ATOM    479  HB3 ASP A  31     -25.997 -27.902  15.149  1.00 81.11           H  
ATOM    480  O   ASP A  31     -24.315 -29.330  17.255  1.00 81.11           O  
ATOM    481  CG  ASP A  31     -26.529 -28.674  13.225  1.00 81.11           C  
ATOM    482  OD1 ASP A  31     -25.625 -28.995  12.427  1.00 81.11           O  
ATOM    483  OD2 ASP A  31     -27.663 -28.239  12.910  1.00 81.11           O  
ATOM    484  N   VAL A  32     -26.008 -30.804  17.226  1.00 83.06           N  
ATOM    485  H   VAL A  32     -26.547 -31.431  16.646  1.00 83.06           H  
ATOM    486  CA  VAL A  32     -26.093 -30.951  18.689  1.00 83.06           C  
ATOM    487  HA  VAL A  32     -25.943 -29.975  19.150  1.00 83.06           H  
ATOM    488  C   VAL A  32     -24.969 -31.848  19.193  1.00 83.06           C  
ATOM    489  CB  VAL A  32     -27.474 -31.479  19.126  1.00 83.06           C  
ATOM    490  HB  VAL A  32     -27.677 -32.424  18.622  1.00 83.06           H  
ATOM    491  O   VAL A  32     -24.339 -31.509  20.190  1.00 83.06           O  
ATOM    492  CG1 VAL A  32     -27.552 -31.710  20.640  1.00 83.06           C  
ATOM    493 HG11 VAL A  32     -26.860 -32.501  20.930  1.00 83.06           H  
ATOM    494 HG12 VAL A  32     -28.555 -32.029  20.921  1.00 83.06           H  
ATOM    495 HG13 VAL A  32     -27.293 -30.800  21.180  1.00 83.06           H  
ATOM    496  CG2 VAL A  32     -28.583 -30.480  18.762  1.00 83.06           C  
ATOM    497 HG21 VAL A  32     -28.419 -29.537  19.282  1.00 83.06           H  
ATOM    498 HG22 VAL A  32     -28.587 -30.301  17.687  1.00 83.06           H  
ATOM    499 HG23 VAL A  32     -29.550 -30.892  19.050  1.00 83.06           H  
ATOM    500  N   VAL A  33     -24.677 -32.936  18.476  1.00 83.90           N  
ATOM    501  H   VAL A  33     -25.225 -33.131  17.651  1.00 83.90           H  
ATOM    502  CA  VAL A  33     -23.572 -33.857  18.797  1.00 83.90           C  
ATOM    503  HA  VAL A  33     -23.700 -34.250  19.806  1.00 83.90           H  
ATOM    504  C   VAL A  33     -22.247 -33.120  18.759  1.00 83.90           C  
ATOM    505  CB  VAL A  33     -23.528 -35.035  17.814  1.00 83.90           C  
ATOM    506  HB  VAL A  33     -23.414 -34.662  16.796  1.00 83.90           H  
ATOM    507  O   VAL A  33     -21.555 -33.060  19.767  1.00 83.90           O  
ATOM    508  CG1 VAL A  33     -22.403 -36.019  18.112  1.00 83.90           C  
ATOM    509 HG11 VAL A  33     -21.427 -35.539  18.033  1.00 83.90           H  
ATOM    510 HG12 VAL A  33     -22.420 -36.847  17.403  1.00 83.90           H  
ATOM    511 HG13 VAL A  33     -22.519 -36.425  19.116  1.00 83.90           H  
ATOM    512  CG2 VAL A  33     -24.829 -35.810  17.909  1.00 83.90           C  
ATOM    513 HG21 VAL A  33     -24.781 -36.650  17.215  1.00 83.90           H  
ATOM    514 HG22 VAL A  33     -25.663 -35.162  17.641  1.00 83.90           H  
ATOM    515 HG23 VAL A  33     -24.964 -36.190  18.922  1.00 83.90           H  
ATOM    516  N   ASN A  34     -21.951 -32.443  17.646  1.00 82.72           N  
ATOM    517  H   ASN A  34     -22.559 -32.531  16.844  1.00 82.72           H  
ATOM    518  CA  ASN A  34     -20.703 -31.699  17.502  1.00 82.72           C  
ATOM    519  HA  ASN A  34     -19.869 -32.391  17.623  1.00 82.72           H  
ATOM    520  C   ASN A  34     -20.548 -30.623  18.584  1.00 82.72           C  
ATOM    521  CB  ASN A  34     -20.656 -31.085  16.095  1.00 82.72           C  
ATOM    522  HB2 ASN A  34     -21.582 -30.544  15.900  1.00 82.72           H  
ATOM    523  HB3 ASN A  34     -19.826 -30.380  16.043  1.00 82.72           H  
ATOM    524  O   ASN A  34     -19.438 -30.382  19.046  1.00 82.72           O  
ATOM    525  CG  ASN A  34     -20.426 -32.117  15.006  1.00 82.72           C  
ATOM    526  ND2 ASN A  34     -20.886 -31.861  13.805  1.00 82.72           N  
ATOM    527 HD21 ASN A  34     -21.538 -31.101  13.670  1.00 82.72           H  
ATOM    528 HD22 ASN A  34     -20.790 -32.620  13.145  1.00 82.72           H  
ATOM    529  OD1 ASN A  34     -19.811 -33.148  15.195  1.00 82.72           O  
ATOM    530  N   LYS A  35     -21.650 -29.993  19.014  1.00 82.89           N  
ATOM    531  H   LYS A  35     -22.533 -30.244  18.593  1.00 82.89           H  
ATOM    532  CA  LYS A  35     -21.630 -28.979  20.075  1.00 82.89           C  
ATOM    533  HA  LYS A  35     -20.786 -28.312  19.899  1.00 82.89           H  
ATOM    534  C   LYS A  35     -21.390 -29.558  21.469  1.00 82.89           C  
ATOM    535  CB  LYS A  35     -22.924 -28.160  20.005  1.00 82.89           C  
ATOM    536  HB2 LYS A  35     -23.780 -28.802  20.214  1.00 82.89           H  
ATOM    537  HB3 LYS A  35     -23.023 -27.757  18.997  1.00 82.89           H  
ATOM    538  O   LYS A  35     -20.709 -28.916  22.261  1.00 82.89           O  
ATOM    539  CG  LYS A  35     -22.892 -26.998  21.003  1.00 82.89           C  
ATOM    540  HG2 LYS A  35     -21.980 -26.421  20.848  1.00 82.89           H  
ATOM    541  HG3 LYS A  35     -22.899 -27.385  22.021  1.00 82.89           H  
ATOM    542  CD  LYS A  35     -24.101 -26.082  20.820  1.00 82.89           C  
ATOM    543  HD2 LYS A  35     -24.111 -25.706  19.797  1.00 82.89           H  
ATOM    544  HD3 LYS A  35     -25.015 -26.642  21.017  1.00 82.89           H  
ATOM    545  CE  LYS A  35     -23.956 -24.922  21.808  1.00 82.89           C  
ATOM    546  HE2 LYS A  35     -23.975 -25.324  22.821  1.00 82.89           H  
ATOM    547  HE3 LYS A  35     -22.977 -24.467  21.656  1.00 82.89           H  
ATOM    548  NZ  LYS A  35     -25.023 -23.913  21.618  1.00 82.89           N  
ATOM    549  HZ1 LYS A  35     -24.969 -23.541  20.681  1.00 82.89           H  
ATOM    550  HZ2 LYS A  35     -25.930 -24.333  21.760  1.00 82.89           H  
ATOM    551  HZ3 LYS A  35     -24.894 -23.154  22.272  1.00 82.89           H  
ATOM    552  N   VAL A  36     -21.979 -30.707  21.794  1.00 82.56           N  
ATOM    553  H   VAL A  36     -22.519 -31.190  21.090  1.00 82.56           H  
ATOM    554  CA  VAL A  36     -21.848 -31.326  23.126  1.00 82.56           C  
ATOM    555  HA  VAL A  36     -21.794 -30.538  23.877  1.00 82.56           H  
ATOM    556  C   VAL A  36     -20.540 -32.109  23.253  1.00 82.56           C  
ATOM    557  CB  VAL A  36     -23.081 -32.193  23.453  1.00 82.56           C  
ATOM    558  HB  VAL A  36     -23.230 -32.932  22.666  1.00 82.56           H  
ATOM    559  O   VAL A  36     -19.922 -32.082  24.311  1.00 82.56           O  
ATOM    560  CG1 VAL A  36     -22.932 -32.919  24.795  1.00 82.56           C  
ATOM    561 HG11 VAL A  36     -22.651 -32.215  25.579  1.00 82.56           H  
ATOM    562 HG12 VAL A  36     -22.164 -33.689  24.715  1.00 82.56           H  
ATOM    563 HG13 VAL A  36     -23.869 -33.407  25.063  1.00 82.56           H  
ATOM    564  CG2 VAL A  36     -24.339 -31.313  23.559  1.00 82.56           C  
ATOM    565 HG21 VAL A  36     -24.213 -30.581  24.356  1.00 82.56           H  
ATOM    566 HG22 VAL A  36     -24.521 -30.795  22.618  1.00 82.56           H  
ATOM    567 HG23 VAL A  36     -25.204 -31.941  23.776  1.00 82.56           H  
ATOM    568  N   GLU A  37     -20.083 -32.747  22.176  1.00 83.89           N  
ATOM    569  H   GLU A  37     -20.660 -32.782  21.348  1.00 83.89           H  
ATOM    570  CA  GLU A  37     -18.836 -33.522  22.141  1.00 83.89           C  
ATOM    571  HA  GLU A  37     -18.688 -34.006  23.107  1.00 83.89           H  
ATOM    572  C   GLU A  37     -17.579 -32.672  21.887  1.00 83.89           C  
ATOM    573  CB  GLU A  37     -18.941 -34.622  21.077  1.00 83.89           C  
ATOM    574  HB2 GLU A  37     -17.984 -35.143  21.025  1.00 83.89           H  
ATOM    575  HB3 GLU A  37     -19.130 -34.159  20.109  1.00 83.89           H  
ATOM    576  O   GLU A  37     -16.470 -33.203  21.881  1.00 83.89           O  
ATOM    577  CG  GLU A  37     -20.026 -35.664  21.386  1.00 83.89           C  
ATOM    578  HG2 GLU A  37     -21.001 -35.177  21.420  1.00 83.89           H  
ATOM    579  HG3 GLU A  37     -19.828 -36.092  22.368  1.00 83.89           H  
ATOM    580  CD  GLU A  37     -20.061 -36.787  20.340  1.00 83.89           C  
ATOM    581  OE1 GLU A  37     -20.845 -37.736  20.563  1.00 83.89           O  
ATOM    582  OE2 GLU A  37     -19.343 -36.669  19.315  1.00 83.89           O  
ATOM    583  N   GLY A  38     -17.713 -31.361  21.659  1.00 79.47           N  
ATOM    584  H   GLY A  38     -18.637 -30.954  21.697  1.00 79.47           H  
ATOM    585  CA  GLY A  38     -16.562 -30.494  21.371  1.00 79.47           C  
ATOM    586  HA2 GLY A  38     -16.899 -29.458  21.345  1.00 79.47           H  
ATOM    587  HA3 GLY A  38     -15.819 -30.596  22.162  1.00 79.47           H  
ATOM    588  C   GLY A  38     -15.891 -30.821  20.029  1.00 79.47           C  
ATOM    589  O   GLY A  38     -14.663 -30.814  19.900  1.00 79.47           O  
ATOM    590  N   ASN A  39     -16.709 -31.163  19.034  1.00 82.73           N  
ATOM    591  H   ASN A  39     -17.698 -31.123  19.238  1.00 82.73           H  
ATOM    592  CA  ASN A  39     -16.307 -31.491  17.668  1.00 82.73           C  
ATOM    593  HA  ASN A  39     -15.225 -31.383  17.587  1.00 82.73           H  
ATOM    594  C   ASN A  39     -16.882 -30.495  16.652  1.00 82.73           C  
ATOM    595  CB  ASN A  39     -16.666 -32.959  17.379  1.00 82.73           C  
ATOM    596  HB2 ASN A  39     -16.568 -33.171  16.315  1.00 82.73           H  
ATOM    597  HB3 ASN A  39     -17.702 -33.148  17.662  1.00 82.73           H  
ATOM    598  O   ASN A  39     -16.999 -30.801  15.458  1.00 82.73           O  
ATOM    599  CG  ASN A  39     -15.760 -33.934  18.111  1.00 82.73           C  
ATOM    600  ND2 ASN A  39     -16.271 -35.092  18.465  1.00 82.73           N  
ATOM    601 HD21 ASN A  39     -17.254 -35.302  18.373  1.00 82.73           H  
ATOM    602 HD22 ASN A  39     -15.691 -35.709  19.016  1.00 82.73           H  
ATOM    603  OD1 ASN A  39     -14.575 -33.685  18.317  1.00 82.73           O  
ATOM    604  N   THR A  40     -17.237 -29.287  17.100  1.00 85.16           N  
ATOM    605  H   THR A  40     -17.066 -29.057  18.068  1.00 85.16           H  
ATOM    606  CA  THR A  40     -17.649 -28.222  16.184  1.00 85.16           C  
ATOM    607  HA  THR A  40     -18.446 -28.612  15.550  1.00 85.16           H  
ATOM    608  C   THR A  40     -16.493 -27.828  15.268  1.00 85.16           C  
ATOM    609  CB  THR A  40     -18.200 -26.986  16.908  1.00 85.16           C  
ATOM    610  HB  THR A  40     -18.586 -26.307  16.148  1.00 85.16           H  
ATOM    611  O   THR A  40     -15.323 -28.098  15.541  1.00 85.16           O  
ATOM    612  CG2 THR A  40     -19.342 -27.299  17.864  1.00 85.16           C  
ATOM    613 HG21 THR A  40     -20.108 -27.886  17.355  1.00 85.16           H  
ATOM    614 HG22 THR A  40     -18.954 -27.854  18.718  1.00 85.16           H  
ATOM    615 HG23 THR A  40     -19.777 -26.366  18.223  1.00 85.16           H  
ATOM    616  OG1 THR A  40     -17.195 -26.312  17.616  1.00 85.16           O  
ATOM    617  HG1 THR A  40     -16.968 -26.828  18.393  1.00 85.16           H  
ATOM    618  N   LEU A  41     -16.806 -27.154  14.159  1.00 81.87           N  
ATOM    619  H   LEU A  41     -17.776 -26.979  13.942  1.00 81.87           H  
ATOM    620  CA  LEU A  41     -15.775 -26.594  13.285  1.00 81.87           C  
ATOM    621  HA  LEU A  41     -15.163 -27.415  12.909  1.00 81.87           H  
ATOM    622  C   LEU A  41     -14.835 -25.660  14.070  1.00 81.87           C  
ATOM    623  CB  LEU A  41     -16.478 -25.924  12.092  1.00 81.87           C  
ATOM    624  HB2 LEU A  41     -17.187 -26.649  11.693  1.00 81.87           H  
ATOM    625  HB3 LEU A  41     -17.049 -25.059  12.431  1.00 81.87           H  
ATOM    626  O   LEU A  41     -13.629 -25.706  13.859  1.00 81.87           O  
ATOM    627  CG  LEU A  41     -15.530 -25.507  10.950  1.00 81.87           C  
ATOM    628  HG  LEU A  41     -14.683 -26.193  10.905  1.00 81.87           H  
ATOM    629  CD1 LEU A  41     -16.272 -25.572   9.615  1.00 81.87           C  
ATOM    630 HD11 LEU A  41     -17.134 -24.904   9.627  1.00 81.87           H  
ATOM    631 HD12 LEU A  41     -16.605 -26.591   9.421  1.00 81.87           H  
ATOM    632 HD13 LEU A  41     -15.603 -25.273   8.808  1.00 81.87           H  
ATOM    633  CD2 LEU A  41     -15.022 -24.076  11.116  1.00 81.87           C  
ATOM    634 HD21 LEU A  41     -14.362 -23.828  10.284  1.00 81.87           H  
ATOM    635 HD22 LEU A  41     -14.456 -23.977  12.042  1.00 81.87           H  
ATOM    636 HD23 LEU A  41     -15.855 -23.373  11.128  1.00 81.87           H  
ATOM    637  N   ALA A  42     -15.368 -24.899  15.032  1.00 82.76           N  
ATOM    638  H   ALA A  42     -16.355 -24.979  15.229  1.00 82.76           H  
ATOM    639  CA  ALA A  42     -14.571 -24.058  15.922  1.00 82.76           C  
ATOM    640  HA  ALA A  42     -13.955 -23.395  15.315  1.00 82.76           H  
ATOM    641  C   ALA A  42     -13.617 -24.880  16.803  1.00 82.76           C  
ATOM    642  CB  ALA A  42     -15.516 -23.197  16.766  1.00 82.76           C  
ATOM    643  HB1 ALA A  42     -14.926 -22.535  17.401  1.00 82.76           H  
ATOM    644  HB2 ALA A  42     -16.136 -23.827  17.403  1.00 82.76           H  
ATOM    645  HB3 ALA A  42     -16.150 -22.592  16.118  1.00 82.76           H  
ATOM    646  O   ALA A  42     -12.450 -24.522  16.902  1.00 82.76           O  
ATOM    647  N   ASP A  43     -14.064 -26.005  17.371  1.00 82.14           N  
ATOM    648  H   ASP A  43     -15.045 -26.233  17.301  1.00 82.14           H  
ATOM    649  CA  ASP A  43     -13.202 -26.876  18.184  1.00 82.14           C  
ATOM    650  HA  ASP A  43     -12.718 -26.274  18.954  1.00 82.14           H  
ATOM    651  C   ASP A  43     -12.112 -27.550  17.345  1.00 82.14           C  
ATOM    652  CB  ASP A  43     -14.019 -27.963  18.886  1.00 82.14           C  
ATOM    653  HB2 ASP A  43     -14.455 -28.623  18.136  1.00 82.14           H  
ATOM    654  HB3 ASP A  43     -13.344 -28.551  19.508  1.00 82.14           H  
ATOM    655  O   ASP A  43     -10.976 -27.693  17.794  1.00 82.14           O  
ATOM    656  CG  ASP A  43     -15.122 -27.397  19.772  1.00 82.14           C  
ATOM    657  OD1 ASP A  43     -14.827 -26.493  20.579  1.00 82.14           O  
ATOM    658  OD2 ASP A  43     -16.286 -27.819  19.561  1.00 82.14           O  
ATOM    659  N   LYS A  44     -12.426 -27.940  16.103  1.00 83.38           N  
ATOM    660  H   LYS A  44     -13.385 -27.819  15.810  1.00 83.38           H  
ATOM    661  CA  LYS A  44     -11.440 -28.492  15.160  1.00 83.38           C  
ATOM    662  HA  LYS A  44     -10.904 -29.310  15.640  1.00 83.38           H  
ATOM    663  C   LYS A  44     -10.381 -27.455  14.799  1.00 83.38           C  
ATOM    664  CB  LYS A  44     -12.131 -29.015  13.894  1.00 83.38           C  
ATOM    665  HB2 LYS A  44     -11.368 -29.262  13.156  1.00 83.38           H  
ATOM    666  HB3 LYS A  44     -12.771 -28.236  13.479  1.00 83.38           H  
ATOM    667  O   LYS A  44      -9.192 -27.755  14.872  1.00 83.38           O  
ATOM    668  CG  LYS A  44     -12.963 -30.273  14.173  1.00 83.38           C  
ATOM    669  HG2 LYS A  44     -12.310 -31.058  14.555  1.00 83.38           H  
ATOM    670  HG3 LYS A  44     -13.722 -30.058  14.924  1.00 83.38           H  
ATOM    671  CD  LYS A  44     -13.646 -30.763  12.891  1.00 83.38           C  
ATOM    672  HD2 LYS A  44     -12.885 -31.038  12.162  1.00 83.38           H  
ATOM    673  HD3 LYS A  44     -14.266 -29.963  12.487  1.00 83.38           H  
ATOM    674  CE  LYS A  44     -14.523 -31.976  13.222  1.00 83.38           C  
ATOM    675  HE2 LYS A  44     -13.903 -32.733  13.702  1.00 83.38           H  
ATOM    676  HE3 LYS A  44     -15.282 -31.668  13.942  1.00 83.38           H  
ATOM    677  NZ  LYS A  44     -15.169 -32.541  12.012  1.00 83.38           N  
ATOM    678  HZ1 LYS A  44     -14.474 -32.857  11.350  1.00 83.38           H  
ATOM    679  HZ2 LYS A  44     -15.763 -31.852  11.572  1.00 83.38           H  
ATOM    680  HZ3 LYS A  44     -15.742 -33.331  12.271  1.00 83.38           H  
ATOM    681  N   LEU A  45     -10.801 -26.234  14.462  1.00 83.00           N  
ATOM    682  H   LEU A  45     -11.794 -26.055  14.430  1.00 83.00           H  
ATOM    683  CA  LEU A  45      -9.875 -25.133  14.202  1.00 83.00           C  
ATOM    684  HA  LEU A  45      -9.152 -25.444  13.448  1.00 83.00           H  
ATOM    685  C   LEU A  45      -9.060 -24.789  15.451  1.00 83.00           C  
ATOM    686  CB  LEU A  45     -10.634 -23.898  13.695  1.00 83.00           C  
ATOM    687  HB2 LEU A  45      -9.940 -23.058  13.688  1.00 83.00           H  
ATOM    688  HB3 LEU A  45     -11.429 -23.659  14.402  1.00 83.00           H  
ATOM    689  O   LEU A  45      -7.856 -24.603  15.338  1.00 83.00           O  
ATOM    690  CG  LEU A  45     -11.239 -24.019  12.285  1.00 83.00           C  
ATOM    691  HG  LEU A  45     -12.000 -24.799  12.269  1.00 83.00           H  
ATOM    692  CD1 LEU A  45     -11.899 -22.687  11.932  1.00 83.00           C  
ATOM    693 HD11 LEU A  45     -11.154 -21.891  11.931  1.00 83.00           H  
ATOM    694 HD12 LEU A  45     -12.350 -22.745  10.941  1.00 83.00           H  
ATOM    695 HD13 LEU A  45     -12.671 -22.451  12.665  1.00 83.00           H  
ATOM    696  CD2 LEU A  45     -10.217 -24.360  11.201  1.00 83.00           C  
ATOM    697 HD21 LEU A  45      -9.823 -25.365  11.356  1.00 83.00           H  
ATOM    698 HD22 LEU A  45     -10.694 -24.335  10.221  1.00 83.00           H  
ATOM    699 HD23 LEU A  45      -9.392 -23.648  11.210  1.00 83.00           H  
ATOM    700  N   LEU A  46      -9.672 -24.771  16.637  1.00 82.62           N  
ATOM    701  H   LEU A  46     -10.674 -24.885  16.674  1.00 82.62           H  
ATOM    702  CA  LEU A  46      -8.954 -24.545  17.889  1.00 82.62           C  
ATOM    703  HA  LEU A  46      -8.386 -23.620  17.791  1.00 82.62           H  
ATOM    704  C   LEU A  46      -7.921 -25.635  18.161  1.00 82.62           C  
ATOM    705  CB  LEU A  46      -9.931 -24.425  19.071  1.00 82.62           C  
ATOM    706  HB2 LEU A  46     -10.767 -25.106  18.915  1.00 82.62           H  
ATOM    707  HB3 LEU A  46      -9.425 -24.743  19.983  1.00 82.62           H  
ATOM    708  O   LEU A  46      -6.815 -25.288  18.543  1.00 82.62           O  
ATOM    709  CG  LEU A  46     -10.456 -22.999  19.304  1.00 82.62           C  
ATOM    710  HG  LEU A  46     -10.865 -22.599  18.376  1.00 82.62           H  
ATOM    711  CD1 LEU A  46     -11.565 -23.035  20.356  1.00 82.62           C  
ATOM    712 HD11 LEU A  46     -11.959 -22.031  20.514  1.00 82.62           H  
ATOM    713 HD12 LEU A  46     -12.375 -23.678  20.012  1.00 82.62           H  
ATOM    714 HD13 LEU A  46     -11.179 -23.424  21.298  1.00 82.62           H  
ATOM    715  CD2 LEU A  46      -9.356 -22.062  19.819  1.00 82.62           C  
ATOM    716 HD21 LEU A  46      -8.906 -22.470  20.724  1.00 82.62           H  
ATOM    717 HD22 LEU A  46      -8.581 -21.924  19.065  1.00 82.62           H  
ATOM    718 HD23 LEU A  46      -9.783 -21.085  20.044  1.00 82.62           H  
ATOM    719  N   LYS A  47      -8.223 -26.919  17.930  1.00 80.23           N  
ATOM    720  H   LYS A  47      -9.171 -27.139  17.659  1.00 80.23           H  
ATOM    721  CA  LYS A  47      -7.245 -28.017  18.063  1.00 80.23           C  
ATOM    722  HA  LYS A  47      -6.798 -27.984  19.056  1.00 80.23           H  
ATOM    723  C   LYS A  47      -6.071 -27.863  17.085  1.00 80.23           C  
ATOM    724  CB  LYS A  47      -7.948 -29.376  17.872  1.00 80.23           C  
ATOM    725  HB2 LYS A  47      -7.192 -30.144  17.709  1.00 80.23           H  
ATOM    726  HB3 LYS A  47      -8.575 -29.328  16.982  1.00 80.23           H  
ATOM    727  O   LYS A  47      -4.934 -28.123  17.460  1.00 80.23           O  
ATOM    728  CG  LYS A  47      -8.799 -29.797  19.085  1.00 80.23           C  
ATOM    729  HG2 LYS A  47      -8.139 -30.021  19.923  1.00 80.23           H  
ATOM    730  HG3 LYS A  47      -9.449 -28.972  19.379  1.00 80.23           H  
ATOM    731  CD  LYS A  47      -9.669 -31.032  18.776  1.00 80.23           C  
ATOM    732  HD2 LYS A  47     -10.271 -30.818  17.893  1.00 80.23           H  
ATOM    733  HD3 LYS A  47      -9.026 -31.888  18.573  1.00 80.23           H  
ATOM    734  CE  LYS A  47     -10.605 -31.343  19.960  1.00 80.23           C  
ATOM    735  HE2 LYS A  47     -11.113 -30.418  20.233  1.00 80.23           H  
ATOM    736  HE3 LYS A  47     -10.001 -31.650  20.813  1.00 80.23           H  
ATOM    737  NZ  LYS A  47     -11.632 -32.380  19.652  1.00 80.23           N  
ATOM    738  HZ1 LYS A  47     -12.256 -32.509  20.435  1.00 80.23           H  
ATOM    739  HZ2 LYS A  47     -11.223 -33.274  19.417  1.00 80.23           H  
ATOM    740  HZ3 LYS A  47     -12.245 -32.088  18.904  1.00 80.23           H  
ATOM    741  N   ILE A  48      -6.334 -27.424  15.851  1.00 79.68           N  
ATOM    742  H   ILE A  48      -7.301 -27.272  15.602  1.00 79.68           H  
ATOM    743  CA  ILE A  48      -5.294 -27.189  14.836  1.00 79.68           C  
ATOM    744  HA  ILE A  48      -4.626 -28.050  14.810  1.00 79.68           H  
ATOM    745  C   ILE A  48      -4.438 -25.976  15.215  1.00 79.68           C  
ATOM    746  CB  ILE A  48      -5.929 -27.034  13.433  1.00 79.68           C  
ATOM    747  HB  ILE A  48      -6.718 -26.285  13.493  1.00 79.68           H  
ATOM    748  O   ILE A  48      -3.218 -26.084  15.324  1.00 79.68           O  
ATOM    749  CG1 ILE A  48      -6.548 -28.375  12.977  1.00 79.68           C  
ATOM    750 HG12 ILE A  48      -7.100 -28.832  13.799  1.00 79.68           H  
ATOM    751 HG13 ILE A  48      -5.754 -29.067  12.699  1.00 79.68           H  
ATOM    752  CG2 ILE A  48      -4.891 -26.558  12.396  1.00 79.68           C  
ATOM    753 HG21 ILE A  48      -4.517 -25.566  12.649  1.00 79.68           H  
ATOM    754 HG22 ILE A  48      -5.339 -26.483  11.405  1.00 79.68           H  
ATOM    755 HG23 ILE A  48      -4.052 -27.253  12.356  1.00 79.68           H  
ATOM    756  CD1 ILE A  48      -7.521 -28.222  11.802  1.00 79.68           C  
ATOM    757 HD11 ILE A  48      -6.993 -27.897  10.905  1.00 79.68           H  
ATOM    758 HD12 ILE A  48      -8.294 -27.496  12.054  1.00 79.68           H  
ATOM    759 HD13 ILE A  48      -7.993 -29.183  11.598  1.00 79.68           H  
ATOM    760  N   PHE A  49      -5.061 -24.823  15.447  1.00 79.25           N  
ATOM    761  H   PHE A  49      -6.067 -24.785  15.356  1.00 79.25           H  
ATOM    762  CA  PHE A  49      -4.342 -23.579  15.702  1.00 79.25           C  
ATOM    763  HA  PHE A  49      -3.508 -23.520  15.003  1.00 79.25           H  
ATOM    764  C   PHE A  49      -3.715 -23.524  17.094  1.00 79.25           C  
ATOM    765  CB  PHE A  49      -5.253 -22.374  15.437  1.00 79.25           C  
ATOM    766  HB2 PHE A  49      -4.753 -21.478  15.805  1.00 79.25           H  
ATOM    767  HB3 PHE A  49      -6.179 -22.486  16.002  1.00 79.25           H  
ATOM    768  O   PHE A  49      -2.660 -22.914  17.231  1.00 79.25           O  
ATOM    769  CG  PHE A  49      -5.554 -22.147  13.967  1.00 79.25           C  
ATOM    770  CD1 PHE A  49      -4.510 -21.820  13.080  1.00 79.25           C  
ATOM    771  HD1 PHE A  49      -3.496 -21.738  13.442  1.00 79.25           H  
ATOM    772  CD2 PHE A  49      -6.873 -22.221  13.485  1.00 79.25           C  
ATOM    773  HD2 PHE A  49      -7.686 -22.423  14.168  1.00 79.25           H  
ATOM    774  CE1 PHE A  49      -4.781 -21.596  11.719  1.00 79.25           C  
ATOM    775  HE1 PHE A  49      -3.975 -21.351  11.042  1.00 79.25           H  
ATOM    776  CE2 PHE A  49      -7.144 -21.985  12.126  1.00 79.25           C  
ATOM    777  HE2 PHE A  49      -8.163 -21.994  11.767  1.00 79.25           H  
ATOM    778  CZ  PHE A  49      -6.098 -21.683  11.240  1.00 79.25           C  
ATOM    779  HZ  PHE A  49      -6.306 -21.495  10.197  1.00 79.25           H  
ATOM    780  N   SER A  50      -4.264 -24.199  18.109  1.00 71.22           N  
ATOM    781  H   SER A  50      -5.125 -24.710  17.976  1.00 71.22           H  
ATOM    782  CA  SER A  50      -3.617 -24.276  19.428  1.00 71.22           C  
ATOM    783  HA  SER A  50      -3.415 -23.260  19.768  1.00 71.22           H  
ATOM    784  C   SER A  50      -2.271 -25.002  19.382  1.00 71.22           C  
ATOM    785  CB  SER A  50      -4.521 -24.938  20.470  1.00 71.22           C  
ATOM    786  HB2 SER A  50      -5.489 -24.437  20.480  1.00 71.22           H  
ATOM    787  HB3 SER A  50      -4.068 -24.823  21.455  1.00 71.22           H  
ATOM    788  O   SER A  50      -1.405 -24.710  20.200  1.00 71.22           O  
ATOM    789  OG  SER A  50      -4.687 -26.317  20.202  1.00 71.22           O  
ATOM    790  HG  SER A  50      -5.417 -26.642  20.734  1.00 71.22           H  
ATOM    791  N   SER A  51      -2.058 -25.890  18.401  1.00 73.25           N  
ATOM    792  H   SER A  51      -2.839 -26.152  17.816  1.00 73.25           H  
ATOM    793  CA  SER A  51      -0.752 -26.522  18.168  1.00 73.25           C  
ATOM    794  HA  SER A  51      -0.350 -26.825  19.135  1.00 73.25           H  
ATOM    795  C   SER A  51       0.282 -25.578  17.539  1.00 73.25           C  
ATOM    796  CB  SER A  51      -0.911 -27.795  17.325  1.00 73.25           C  
ATOM    797  HB2 SER A  51      -1.762 -28.368  17.692  1.00 73.25           H  
ATOM    798  HB3 SER A  51      -0.011 -28.399  17.447  1.00 73.25           H  
ATOM    799  O   SER A  51       1.482 -25.782  17.704  1.00 73.25           O  
ATOM    800  OG  SER A  51      -1.079 -27.547  15.942  1.00 73.25           O  
ATOM    801  HG  SER A  51      -1.892 -27.063  15.779  1.00 73.25           H  
ATOM    802  N   ILE A  52      -0.176 -24.538  16.834  1.00 76.41           N  
ATOM    803  H   ILE A  52      -1.176 -24.392  16.817  1.00 76.41           H  
ATOM    804  CA  ILE A  52       0.666 -23.625  16.048  1.00 76.41           C  
ATOM    805  HA  ILE A  52       1.633 -24.093  15.864  1.00 76.41           H  
ATOM    806  C   ILE A  52       0.938 -22.333  16.826  1.00 76.41           C  
ATOM    807  CB  ILE A  52      -0.005 -23.354  14.676  1.00 76.41           C  
ATOM    808  HB  ILE A  52      -1.004 -22.958  14.857  1.00 76.41           H  
ATOM    809  O   ILE A  52       2.027 -21.766  16.751  1.00 76.41           O  
ATOM    810  CG1 ILE A  52      -0.137 -24.664  13.860  1.00 76.41           C  
ATOM    811 HG12 ILE A  52       0.854 -25.025  13.587  1.00 76.41           H  
ATOM    812 HG13 ILE A  52      -0.609 -25.430  14.476  1.00 76.41           H  
ATOM    813  CG2 ILE A  52       0.786 -22.311  13.865  1.00 76.41           C  
ATOM    814 HG21 ILE A  52       0.824 -21.358  14.394  1.00 76.41           H  
ATOM    815 HG22 ILE A  52       1.804 -22.664  13.697  1.00 76.41           H  
ATOM    816 HG23 ILE A  52       0.307 -22.123  12.904  1.00 76.41           H  
ATOM    817  CD1 ILE A  52      -0.994 -24.543  12.594  1.00 76.41           C  
ATOM    818 HD11 ILE A  52      -1.968 -24.121  12.842  1.00 76.41           H  
ATOM    819 HD12 ILE A  52      -0.501 -23.917  11.851  1.00 76.41           H  
ATOM    820 HD13 ILE A  52      -1.140 -25.534  12.164  1.00 76.41           H  
ATOM    821  N   ILE A  53      -0.048 -21.855  17.584  1.00 71.02           N  
ATOM    822  H   ILE A  53      -0.914 -22.374  17.629  1.00 71.02           H  
ATOM    823  CA  ILE A  53       0.015 -20.569  18.268  1.00 71.02           C  
ATOM    824  HA  ILE A  53       0.690 -19.916  17.714  1.00 71.02           H  
ATOM    825  C   ILE A  53       0.606 -20.762  19.672  1.00 71.02           C  
ATOM    826  CB  ILE A  53      -1.369 -19.878  18.260  1.00 71.02           C  
ATOM    827  HB  ILE A  53      -2.060 -20.474  18.855  1.00 71.02           H  
ATOM    828  O   ILE A  53      -0.095 -21.088  20.628  1.00 71.02           O  
ATOM    829  CG1 ILE A  53      -1.937 -19.718  16.827  1.00 71.02           C  
ATOM    830 HG12 ILE A  53      -1.973 -20.684  16.324  1.00 71.02           H  
ATOM    831 HG13 ILE A  53      -1.276 -19.078  16.242  1.00 71.02           H  
ATOM    832  CG2 ILE A  53      -1.234 -18.480  18.884  1.00 71.02           C  
ATOM    833 HG21 ILE A  53      -0.770 -17.791  18.178  1.00 71.02           H  
ATOM    834 HG22 ILE A  53      -0.603 -18.514  19.772  1.00 71.02           H  
ATOM    835 HG23 ILE A  53      -2.216 -18.100  19.169  1.00 71.02           H  
ATOM    836  CD1 ILE A  53      -3.356 -19.134  16.788  1.00 71.02           C  
ATOM    837 HD11 ILE A  53      -4.018 -19.727  17.420  1.00 71.02           H  
ATOM    838 HD12 ILE A  53      -3.353 -18.099  17.132  1.00 71.02           H  
ATOM    839 HD13 ILE A  53      -3.726 -19.156  15.763  1.00 71.02           H  
ATOM    840  N   TYR A  54       1.905 -20.488  19.813  1.00 69.34           N  
ATOM    841  H   TYR A  54       2.438 -20.301  18.976  1.00 69.34           H  
ATOM    842  CA  TYR A  54       2.557 -20.300  21.112  1.00 69.34           C  
ATOM    843  HA  TYR A  54       2.077 -20.947  21.846  1.00 69.34           H  
ATOM    844  C   TYR A  54       2.382 -18.846  21.571  1.00 69.34           C  
ATOM    845  CB  TYR A  54       4.034 -20.719  21.027  1.00 69.34           C  
ATOM    846  HB2 TYR A  54       4.537 -20.108  20.279  1.00 69.34           H  
ATOM    847  HB3 TYR A  54       4.081 -21.753  20.685  1.00 69.34           H  
ATOM    848  O   TYR A  54       3.185 -17.974  21.244  1.00 69.34           O  
ATOM    849  CG  TYR A  54       4.786 -20.618  22.346  1.00 69.34           C  
ATOM    850  CD1 TYR A  54       5.632 -19.520  22.603  1.00 69.34           C  
ATOM    851  HD1 TYR A  54       5.733 -18.740  21.863  1.00 69.34           H  
ATOM    852  CD2 TYR A  54       4.640 -21.629  23.317  1.00 69.34           C  
ATOM    853  HD2 TYR A  54       3.989 -22.469  23.125  1.00 69.34           H  
ATOM    854  CE1 TYR A  54       6.336 -19.434  23.821  1.00 69.34           C  
ATOM    855  HE1 TYR A  54       6.986 -18.592  24.010  1.00 69.34           H  
ATOM    856  CE2 TYR A  54       5.341 -21.546  24.536  1.00 69.34           C  
ATOM    857  HE2 TYR A  54       5.233 -22.314  25.287  1.00 69.34           H  
ATOM    858  OH  TYR A  54       6.862 -20.378  25.969  1.00 69.34           O  
ATOM    859  HH  TYR A  54       7.355 -19.559  26.057  1.00 69.34           H  
ATOM    860  CZ  TYR A  54       6.190 -20.450  24.790  1.00 69.34           C  
ATOM    861  N   LEU A  55       1.329 -18.568  22.342  1.00 64.49           N  
ATOM    862  H   LEU A  55       0.663 -19.306  22.521  1.00 64.49           H  
ATOM    863  CA  LEU A  55       1.107 -17.256  22.962  1.00 64.49           C  
ATOM    864  HA  LEU A  55       1.381 -16.476  22.253  1.00 64.49           H  
ATOM    865  C   LEU A  55       2.009 -17.066  24.192  1.00 64.49           C  
ATOM    866  CB  LEU A  55      -0.382 -17.071  23.344  1.00 64.49           C  
ATOM    867  HB2 LEU A  55      -0.658 -17.864  24.038  1.00 64.49           H  
ATOM    868  HB3 LEU A  55      -0.484 -16.125  23.877  1.00 64.49           H  
ATOM    869  O   LEU A  55       1.484 -16.929  25.282  1.00 64.49           O  
ATOM    870  CG  LEU A  55      -1.399 -17.058  22.200  1.00 64.49           C  
ATOM    871  HG  LEU A  55      -1.336 -18.007  21.667  1.00 64.49           H  
ATOM    872  CD1 LEU A  55      -2.813 -16.955  22.768  1.00 64.49           C  
ATOM    873 HD11 LEU A  55      -3.540 -16.973  21.956  1.00 64.49           H  
ATOM    874 HD12 LEU A  55      -3.004 -17.798  23.432  1.00 64.49           H  
ATOM    875 HD13 LEU A  55      -2.919 -16.027  23.330  1.00 64.49           H  
ATOM    876  CD2 LEU A  55      -1.173 -15.889  21.238  1.00 64.49           C  
ATOM    877 HD21 LEU A  55      -1.189 -14.946  21.785  1.00 64.49           H  
ATOM    878 HD22 LEU A  55      -1.958 -15.873  20.481  1.00 64.49           H  
ATOM    879 HD23 LEU A  55      -0.214 -15.997  20.732  1.00 64.49           H  
ATOM    880  N   GLY A  56       3.338 -17.128  24.062  1.00 62.10           N  
ATOM    881  H   GLY A  56       3.662 -17.345  23.130  1.00 62.10           H  
ATOM    882  CA  GLY A  56       4.343 -16.542  24.980  1.00 62.10           C  
ATOM    883  HA2 GLY A  56       4.490 -15.504  24.683  1.00 62.10           H  
ATOM    884  HA3 GLY A  56       5.288 -17.056  24.801  1.00 62.10           H  
ATOM    885  C   GLY A  56       4.136 -16.533  26.514  1.00 62.10           C  
ATOM    886  O   GLY A  56       4.738 -15.694  27.171  1.00 62.10           O  
ATOM    887  N   GLY A  57       3.302 -17.392  27.109  1.00 61.70           N  
ATOM    888  H   GLY A  57       2.750 -17.975  26.495  1.00 61.70           H  
ATOM    889  CA  GLY A  57       2.847 -17.266  28.504  1.00 61.70           C  
ATOM    890  HA2 GLY A  57       3.679 -16.928  29.122  1.00 61.70           H  
ATOM    891  HA3 GLY A  57       2.546 -18.251  28.861  1.00 61.70           H  
ATOM    892  C   GLY A  57       1.665 -16.302  28.747  1.00 61.70           C  
ATOM    893  O   GLY A  57       1.199 -16.206  29.880  1.00 61.70           O  
ATOM    894  N   LEU A  58       1.126 -15.631  27.721  1.00 59.33           N  
ATOM    895  H   LEU A  58       1.486 -15.822  26.797  1.00 59.33           H  
ATOM    896  CA  LEU A  58      -0.120 -14.858  27.810  1.00 59.33           C  
ATOM    897  HA  LEU A  58      -0.174 -14.405  28.800  1.00 59.33           H  
ATOM    898  C   LEU A  58      -1.330 -15.800  27.681  1.00 59.33           C  
ATOM    899  CB  LEU A  58      -0.153 -13.721  26.760  1.00 59.33           C  
ATOM    900  HB2 LEU A  58       0.598 -13.889  25.988  1.00 59.33           H  
ATOM    901  HB3 LEU A  58      -1.123 -13.739  26.263  1.00 59.33           H  
ATOM    902  O   LEU A  58      -1.789 -16.130  26.588  1.00 59.33           O  
ATOM    903  CG  LEU A  58       0.013 -12.315  27.369  1.00 59.33           C  
ATOM    904  HG  LEU A  58      -0.531 -12.261  28.312  1.00 59.33           H  
ATOM    905  CD1 LEU A  58       1.483 -11.983  27.619  1.00 59.33           C  
ATOM    906 HD11 LEU A  58       1.566 -10.997  28.076  1.00 59.33           H  
ATOM    907 HD12 LEU A  58       1.918 -12.720  28.294  1.00 59.33           H  
ATOM    908 HD13 LEU A  58       2.035 -11.989  26.679  1.00 59.33           H  
ATOM    909  CD2 LEU A  58      -0.578 -11.257  26.436  1.00 59.33           C  
ATOM    910 HD21 LEU A  58      -0.452 -10.268  26.876  1.00 59.33           H  
ATOM    911 HD22 LEU A  58      -1.642 -11.440  26.291  1.00 59.33           H  
ATOM    912 HD23 LEU A  58      -0.070 -11.285  25.472  1.00 59.33           H  
ATOM    913  N   GLY A  59      -1.863 -16.251  28.815  1.00 54.76           N  
ATOM    914  H   GLY A  59      -1.411 -16.004  29.684  1.00 54.76           H  
ATOM    915  CA  GLY A  59      -3.118 -16.997  28.850  1.00 54.76           C  
ATOM    916  HA2 GLY A  59      -3.226 -17.478  29.822  1.00 54.76           H  
ATOM    917  HA3 GLY A  59      -3.109 -17.771  28.082  1.00 54.76           H  
ATOM    918  C   GLY A  59      -4.321 -16.075  28.634  1.00 54.76           C  
ATOM    919  O   GLY A  59      -4.609 -15.231  29.480  1.00 54.76           O  
ATOM    920  N   ILE A  60      -5.071 -16.257  27.541  1.00 60.17           N  
ATOM    921  H   ILE A  60      -4.751 -16.912  26.841  1.00 60.17           H  
ATOM    922  CA  ILE A  60      -6.415 -15.676  27.406  1.00 60.17           C  
ATOM    923  HA  ILE A  60      -6.385 -14.639  27.740  1.00 60.17           H  
ATOM    924  C   ILE A  60      -7.334 -16.456  28.349  1.00 60.17           C  
ATOM    925  CB  ILE A  60      -6.916 -15.679  25.940  1.00 60.17           C  
ATOM    926  HB  ILE A  60      -6.902 -16.703  25.569  1.00 60.17           H  
ATOM    927  O   ILE A  60      -7.833 -17.531  28.019  1.00 60.17           O  
ATOM    928  CG1 ILE A  60      -5.981 -14.820  25.055  1.00 60.17           C  
ATOM    929 HG12 ILE A  60      -6.021 -13.782  25.382  1.00 60.17           H  
ATOM    930 HG13 ILE A  60      -4.955 -15.168  25.174  1.00 60.17           H  
ATOM    931  CG2 ILE A  60      -8.365 -15.147  25.859  1.00 60.17           C  
ATOM    932 HG21 ILE A  60      -8.730 -15.195  24.833  1.00 60.17           H  
ATOM    933 HG22 ILE A  60      -9.036 -15.755  26.466  1.00 60.17           H  
ATOM    934 HG23 ILE A  60      -8.406 -14.115  26.206  1.00 60.17           H  
ATOM    935  CD1 ILE A  60      -6.300 -14.882  23.555  1.00 60.17           C  
ATOM    936 HD11 ILE A  60      -6.342 -15.920  23.226  1.00 60.17           H  
ATOM    937 HD12 ILE A  60      -7.249 -14.389  23.342  1.00 60.17           H  
ATOM    938 HD13 ILE A  60      -5.514 -14.369  23.002  1.00 60.17           H  
ATOM    939  N   GLY A  61      -7.532 -15.936  29.558  1.00 56.70           N  
ATOM    940  H   GLY A  61      -7.005 -15.115  29.819  1.00 56.70           H  
ATOM    941  CA  GLY A  61      -8.530 -16.472  30.472  1.00 56.70           C  
ATOM    942  HA2 GLY A  61      -8.352 -17.537  30.625  1.00 56.70           H  
ATOM    943  HA3 GLY A  61      -8.466 -15.960  31.432  1.00 56.70           H  
ATOM    944  C   GLY A  61      -9.924 -16.258  29.888  1.00 56.70           C  
ATOM    945  O   GLY A  61     -10.327 -15.123  29.644  1.00 56.70           O  
ATOM    946  N   THR A  62     -10.704 -17.326  29.721  1.00 61.79           N  
ATOM    947  H   THR A  62     -10.301 -18.243  29.853  1.00 61.79           H  
ATOM    948  CA  THR A  62     -12.144 -17.258  29.416  1.00 61.79           C  
ATOM    949  HA  THR A  62     -12.296 -16.503  28.645  1.00 61.79           H  
ATOM    950  C   THR A  62     -12.945 -16.811  30.647  1.00 61.79           C  
ATOM    951  CB  THR A  62     -12.670 -18.596  28.873  1.00 61.79           C  
ATOM    952  HB  THR A  62     -13.739 -18.509  28.680  1.00 61.79           H  
ATOM    953  O   THR A  62     -13.973 -17.395  30.994  1.00 61.79           O  
ATOM    954  CG2 THR A  62     -11.987 -19.022  27.575  1.00 61.79           C  
ATOM    955 HG21 THR A  62     -10.923 -19.189  27.742  1.00 61.79           H  
ATOM    956 HG22 THR A  62     -12.115 -18.248  26.819  1.00 61.79           H  
ATOM    957 HG23 THR A  62     -12.436 -19.949  27.218  1.00 61.79           H  
ATOM    958  OG1 THR A  62     -12.456 -19.604  29.833  1.00 61.79           O  
ATOM    959  HG1 THR A  62     -13.038 -19.408  30.572  1.00 61.79           H  
ATOM    960  N   GLY A  63     -12.448 -15.811  31.374  1.00 54.54           N  
ATOM    961  H   GLY A  63     -11.643 -15.330  31.000  1.00 54.54           H  
ATOM    962  CA  GLY A  63     -13.213 -15.129  32.402  1.00 54.54           C  
ATOM    963  HA2 GLY A  63     -13.698 -15.854  33.055  1.00 54.54           H  
ATOM    964  HA3 GLY A  63     -12.557 -14.493  32.995  1.00 54.54           H  
ATOM    965  C   GLY A  63     -14.251 -14.259  31.711  1.00 54.54           C  
ATOM    966  O   GLY A  63     -13.940 -13.554  30.753  1.00 54.54           O  
ATOM    967  N   ARG A  64     -15.500 -14.288  32.184  1.00 59.36           N  
ATOM    968  H   ARG A  64     -15.689 -14.886  32.977  1.00 59.36           H  
ATOM    969  CA  ARG A  64     -16.442 -13.216  31.858  1.00 59.36           C  
ATOM    970  HA  ARG A  64     -16.569 -13.139  30.778  1.00 59.36           H  
ATOM    971  C   ARG A  64     -15.798 -11.928  32.348  1.00 59.36           C  
ATOM    972  CB  ARG A  64     -17.798 -13.439  32.546  1.00 59.36           C  
ATOM    973  HB2 ARG A  64     -17.641 -13.828  33.552  1.00 59.36           H  
ATOM    974  HB3 ARG A  64     -18.307 -12.479  32.631  1.00 59.36           H  
ATOM    975  O   ARG A  64     -15.732 -11.716  33.553  1.00 59.36           O  
ATOM    976  CG  ARG A  64     -18.701 -14.382  31.747  1.00 59.36           C  
ATOM    977  HG2 ARG A  64     -18.201 -15.338  31.593  1.00 59.36           H  
ATOM    978  HG3 ARG A  64     -18.915 -13.928  30.780  1.00 59.36           H  
ATOM    979  CD  ARG A  64     -20.009 -14.602  32.514  1.00 59.36           C  
ATOM    980  HD2 ARG A  64     -19.790 -15.213  33.390  1.00 59.36           H  
ATOM    981  HD3 ARG A  64     -20.388 -13.637  32.850  1.00 59.36           H  
ATOM    982  NE  ARG A  64     -21.031 -15.241  31.665  1.00 59.36           N  
ATOM    983  HE  ARG A  64     -20.964 -15.054  30.675  1.00 59.36           H  
ATOM    984  NH1 ARG A  64     -22.212 -16.299  33.328  1.00 59.36           N  
ATOM    985 HH11 ARG A  64     -22.984 -16.878  33.629  1.00 59.36           H  
ATOM    986 HH12 ARG A  64     -21.545 -15.960  34.006  1.00 59.36           H  
ATOM    987  NH2 ARG A  64     -22.918 -16.429  31.217  1.00 59.36           N  
ATOM    988 HH21 ARG A  64     -23.697 -16.987  31.536  1.00 59.36           H  
ATOM    989 HH22 ARG A  64     -22.815 -16.210  30.236  1.00 59.36           H  
ATOM    990  CZ  ARG A  64     -22.042 -15.985  32.074  1.00 59.36           C  
ATOM    991  N   GLY A  65     -15.303 -11.109  31.425  1.00 56.09           N  
ATOM    992  H   GLY A  65     -15.218 -11.435  30.473  1.00 56.09           H  
ATOM    993  CA  GLY A  65     -14.908  -9.750  31.740  1.00 56.09           C  
ATOM    994  HA2 GLY A  65     -14.127  -9.744  32.501  1.00 56.09           H  
ATOM    995  HA3 GLY A  65     -14.546  -9.240  30.847  1.00 56.09           H  
ATOM    996  C   GLY A  65     -16.145  -9.035  32.257  1.00 56.09           C  
ATOM    997  O   GLY A  65     -16.979  -8.585  31.473  1.00 56.09           O  
ATOM    998  N   SER A  66     -16.314  -8.978  33.576  1.00 56.35           N  
ATOM    999  H   SER A  66     -15.665  -9.463  34.179  1.00 56.35           H  
ATOM   1000  CA  SER A  66     -17.117  -7.921  34.154  1.00 56.35           C  
ATOM   1001  HA  SER A  66     -18.100  -7.892  33.684  1.00 56.35           H  
ATOM   1002  C   SER A  66     -16.349  -6.658  33.811  1.00 56.35           C  
ATOM   1003  CB  SER A  66     -17.303  -8.094  35.670  1.00 56.35           C  
ATOM   1004  HB2 SER A  66     -17.854  -9.014  35.863  1.00 56.35           H  
ATOM   1005  HB3 SER A  66     -17.884  -7.253  36.050  1.00 56.35           H  
ATOM   1006  O   SER A  66     -15.247  -6.458  34.327  1.00 56.35           O  
ATOM   1007  OG  SER A  66     -16.067  -8.139  36.350  1.00 56.35           O  
ATOM   1008  HG  SER A  66     -15.521  -7.431  36.000  1.00 56.35           H  
ATOM   1009  N   GLY A  67     -16.892  -5.824  32.920  1.00 55.81           N  
ATOM   1010  H   GLY A  67     -17.750  -6.090  32.458  1.00 55.81           H  
ATOM   1011  CA  GLY A  67     -16.494  -4.419  32.922  1.00 55.81           C  
ATOM   1012  HA2 GLY A  67     -17.201  -3.808  32.361  1.00 55.81           H  
ATOM   1013  HA3 GLY A  67     -15.496  -4.315  32.496  1.00 55.81           H  
ATOM   1014  C   GLY A  67     -16.490  -3.963  34.377  1.00 55.81           C  
ATOM   1015  O   GLY A  67     -17.341  -4.433  35.140  1.00 55.81           O  
ATOM   1016  N   GLY A  68     -15.486  -3.181  34.779  1.00 60.37           N  
ATOM   1017  H   GLY A  68     -14.803  -2.882  34.098  1.00 60.37           H  
ATOM   1018  CA  GLY A  68     -15.347  -2.703  36.157  1.00 60.37           C  
ATOM   1019  HA2 GLY A  68     -14.560  -1.950  36.204  1.00 60.37           H  
ATOM   1020  HA3 GLY A  68     -15.065  -3.539  36.798  1.00 60.37           H  
ATOM   1021  C   GLY A  68     -16.646  -2.093  36.700  1.00 60.37           C  
ATOM   1022  O   GLY A  68     -17.654  -2.020  36.004  1.00 60.37           O  
ATOM   1023  N   SER A  69     -16.652  -1.632  37.950  1.00 61.67           N  
ATOM   1024  H   SER A  69     -15.785  -1.612  38.469  1.00 61.67           H  
ATOM   1025  CA  SER A  69     -17.874  -1.158  38.638  1.00 61.67           C  
ATOM   1026  HA  SER A  69     -18.494  -2.026  38.863  1.00 61.67           H  
ATOM   1027  C   SER A  69     -18.759  -0.190  37.829  1.00 61.67           C  
ATOM   1028  CB  SER A  69     -17.494  -0.493  39.961  1.00 61.67           C  
ATOM   1029  HB2 SER A  69     -17.004  -1.221  40.608  1.00 61.67           H  
ATOM   1030  HB3 SER A  69     -18.395  -0.131  40.456  1.00 61.67           H  
ATOM   1031  O   SER A  69     -19.961  -0.108  38.070  1.00 61.67           O  
ATOM   1032  OG  SER A  69     -16.618   0.589  39.719  1.00 61.67           O  
ATOM   1033  HG  SER A  69     -16.501   1.095  40.527  1.00 61.67           H  
ATOM   1034  N   THR A  70     -18.206   0.483  36.823  1.00 59.02           N  
ATOM   1035  H   THR A  70     -17.205   0.414  36.712  1.00 59.02           H  
ATOM   1036  CA  THR A  70     -18.923   1.172  35.752  1.00 59.02           C  
ATOM   1037  HA  THR A  70     -19.922   1.447  36.090  1.00 59.02           H  
ATOM   1038  C   THR A  70     -19.070   0.269  34.515  1.00 59.02           C  
ATOM   1039  CB  THR A  70     -18.158   2.460  35.413  1.00 59.02           C  
ATOM   1040  HB  THR A  70     -18.700   3.004  34.639  1.00 59.02           H  
ATOM   1041  O   THR A  70     -18.314   0.409  33.552  1.00 59.02           O  
ATOM   1042  CG2 THR A  70     -17.957   3.368  36.626  1.00 59.02           C  
ATOM   1043 HG21 THR A  70     -18.919   3.600  37.083  1.00 59.02           H  
ATOM   1044 HG22 THR A  70     -17.305   2.896  37.362  1.00 59.02           H  
ATOM   1045 HG23 THR A  70     -17.486   4.294  36.296  1.00 59.02           H  
ATOM   1046  OG1 THR A  70     -16.868   2.137  34.948  1.00 59.02           O  
ATOM   1047  HG1 THR A  70     -17.014   1.531  34.218  1.00 59.02           H  
ATOM   1048  N   GLY A  71     -20.004  -0.690  34.537  1.00 56.22           N  
ATOM   1049  H   GLY A  71     -20.518  -0.829  35.395  1.00 56.22           H  
ATOM   1050  CA  GLY A  71     -20.208  -1.625  33.422  1.00 56.22           C  
ATOM   1051  HA2 GLY A  71     -19.364  -2.314  33.408  1.00 56.22           H  
ATOM   1052  HA3 GLY A  71     -21.120  -2.201  33.582  1.00 56.22           H  
ATOM   1053  C   GLY A  71     -20.293  -0.932  32.052  1.00 56.22           C  
ATOM   1054  O   GLY A  71     -20.657   0.238  31.958  1.00 56.22           O  
ATOM   1055  N   TYR A  72     -19.943  -1.653  30.982  1.00 59.18           N  
ATOM   1056  H   TYR A  72     -19.592  -2.589  31.122  1.00 59.18           H  
ATOM   1057  CA  TYR A  72     -19.944  -1.123  29.615  1.00 59.18           C  
ATOM   1058  HA  TYR A  72     -19.287  -0.254  29.581  1.00 59.18           H  
ATOM   1059  C   TYR A  72     -21.352  -0.665  29.200  1.00 59.18           C  
ATOM   1060  CB  TYR A  72     -19.389  -2.176  28.640  1.00 59.18           C  
ATOM   1061  HB2 TYR A  72     -20.032  -3.056  28.665  1.00 59.18           H  
ATOM   1062  HB3 TYR A  72     -19.437  -1.769  27.630  1.00 59.18           H  
ATOM   1063  O   TYR A  72     -22.175  -1.457  28.740  1.00 59.18           O  
ATOM   1064  CG  TYR A  72     -17.957  -2.599  28.909  1.00 59.18           C  
ATOM   1065  CD1 TYR A  72     -16.896  -1.729  28.588  1.00 59.18           C  
ATOM   1066  HD1 TYR A  72     -17.102  -0.761  28.156  1.00 59.18           H  
ATOM   1067  CD2 TYR A  72     -17.683  -3.865  29.463  1.00 59.18           C  
ATOM   1068  HD2 TYR A  72     -18.490  -4.548  29.683  1.00 59.18           H  
ATOM   1069  CE1 TYR A  72     -15.564  -2.113  28.834  1.00 59.18           C  
ATOM   1070  HE1 TYR A  72     -14.754  -1.440  28.595  1.00 59.18           H  
ATOM   1071  CE2 TYR A  72     -16.352  -4.256  29.702  1.00 59.18           C  
ATOM   1072  HE2 TYR A  72     -16.123  -5.230  30.108  1.00 59.18           H  
ATOM   1073  OH  TYR A  72     -14.015  -3.758  29.658  1.00 59.18           O  
ATOM   1074  HH  TYR A  72     -13.376  -3.095  29.388  1.00 59.18           H  
ATOM   1075  CZ  TYR A  72     -15.291  -3.377  29.399  1.00 59.18           C  
ATOM   1076  N   GLY A  73     -21.638   0.623  29.381  1.00 62.57           N  
ATOM   1077  H   GLY A  73     -20.973   1.184  29.894  1.00 62.57           H  
ATOM   1078  CA  GLY A  73     -22.772   1.288  28.757  1.00 62.57           C  
ATOM   1079  HA2 GLY A  73     -23.652   0.652  28.855  1.00 62.57           H  
ATOM   1080  HA3 GLY A  73     -22.965   2.239  29.253  1.00 62.57           H  
ATOM   1081  C   GLY A  73     -22.451   1.557  27.285  1.00 62.57           C  
ATOM   1082  O   GLY A  73     -21.312   1.915  26.976  1.00 62.57           O  
ATOM   1083  N   PRO A  74     -23.409   1.385  26.358  1.00 59.53           N  
ATOM   1084  CA  PRO A  74     -23.199   1.776  24.973  1.00 59.53           C  
ATOM   1085  HA  PRO A  74     -22.378   1.201  24.547  1.00 59.53           H  
ATOM   1086  C   PRO A  74     -22.858   3.266  24.921  1.00 59.53           C  
ATOM   1087  CB  PRO A  74     -24.496   1.435  24.234  1.00 59.53           C  
ATOM   1088  HB2 PRO A  74     -24.421   0.430  23.819  1.00 59.53           H  
ATOM   1089  HB3 PRO A  74     -24.724   2.154  23.448  1.00 59.53           H  
ATOM   1090  O   PRO A  74     -23.568   4.107  25.475  1.00 59.53           O  
ATOM   1091  CG  PRO A  74     -25.552   1.449  25.340  1.00 59.53           C  
ATOM   1092  HG2 PRO A  74     -25.903   2.470  25.493  1.00 59.53           H  
ATOM   1093  HG3 PRO A  74     -26.388   0.789  25.110  1.00 59.53           H  
ATOM   1094  CD  PRO A  74     -24.787   0.983  26.577  1.00 59.53           C  
ATOM   1095  HD2 PRO A  74     -24.836  -0.103  26.659  1.00 59.53           H  
ATOM   1096  HD3 PRO A  74     -25.207   1.452  27.467  1.00 59.53           H  
ATOM   1097  N   ILE A  75     -21.751   3.577  24.253  1.00 58.11           N  
ATOM   1098  H   ILE A  75     -21.192   2.828  23.871  1.00 58.11           H  
ATOM   1099  CA  ILE A  75     -21.363   4.946  23.945  1.00 58.11           C  
ATOM   1100  HA  ILE A  75     -21.296   5.509  24.876  1.00 58.11           H  
ATOM   1101  C   ILE A  75     -22.494   5.522  23.083  1.00 58.11           C  
ATOM   1102  CB  ILE A  75     -19.975   4.974  23.254  1.00 58.11           C  
ATOM   1103  HB  ILE A  75     -20.046   4.428  22.314  1.00 58.11           H  
ATOM   1104  O   ILE A  75     -22.747   5.027  21.988  1.00 58.11           O  
ATOM   1105  CG1 ILE A  75     -18.909   4.281  24.143  1.00 58.11           C  
ATOM   1106 HG12 ILE A  75     -18.820   4.819  25.087  1.00 58.11           H  
ATOM   1107 HG13 ILE A  75     -19.227   3.264  24.370  1.00 58.11           H  
ATOM   1108  CG2 ILE A  75     -19.563   6.424  22.941  1.00 58.11           C  
ATOM   1109 HG21 ILE A  75     -20.317   6.911  22.322  1.00 58.11           H  
ATOM   1110 HG22 ILE A  75     -19.432   6.989  23.864  1.00 58.11           H  
ATOM   1111 HG23 ILE A  75     -18.627   6.439  22.381  1.00 58.11           H  
ATOM   1112  CD1 ILE A  75     -17.518   4.171  23.506  1.00 58.11           C  
ATOM   1113 HD11 ILE A  75     -17.060   5.155  23.412  1.00 58.11           H  
ATOM   1114 HD12 ILE A  75     -16.880   3.556  24.141  1.00 58.11           H  
ATOM   1115 HD13 ILE A  75     -17.593   3.705  22.523  1.00 58.11           H  
ATOM   1116  N   ASN A  76     -23.158   6.555  23.609  1.00 50.25           N  
ATOM   1117  H   ASN A  76     -22.897   6.798  24.554  1.00 50.25           H  
ATOM   1118  CA  ASN A  76     -24.234   7.346  23.002  1.00 50.25           C  
ATOM   1119  HA  ASN A  76     -24.153   8.319  23.488  1.00 50.25           H  
ATOM   1120  C   ASN A  76     -25.691   6.861  23.252  1.00 50.25           C  
ATOM   1121  CB  ASN A  76     -23.893   7.626  21.522  1.00 50.25           C  
ATOM   1122  HB2 ASN A  76     -24.284   6.832  20.886  1.00 50.25           H  
ATOM   1123  HB3 ASN A  76     -22.811   7.659  21.398  1.00 50.25           H  
ATOM   1124  O   ASN A  76     -26.256   6.115  22.450  1.00 50.25           O  
ATOM   1125  CG  ASN A  76     -24.420   8.948  21.034  1.00 50.25           C  
ATOM   1126  ND2 ASN A  76     -23.943   9.396  19.897  1.00 50.25           N  
ATOM   1127 HD21 ASN A  76     -23.248   8.867  19.391  1.00 50.25           H  
ATOM   1128 HD22 ASN A  76     -24.260  10.308  19.600  1.00 50.25           H  
ATOM   1129  OD1 ASN A  76     -25.231   9.600  21.672  1.00 50.25           O  
ATOM   1130  N   PRO A  77     -26.367   7.350  24.316  1.00 48.15           N  
ATOM   1131  CA  PRO A  77     -27.801   7.140  24.541  1.00 48.15           C  
ATOM   1132  HA  PRO A  77     -28.071   6.126  24.245  1.00 48.15           H  
ATOM   1133  C   PRO A  77     -28.695   8.107  23.733  1.00 48.15           C  
ATOM   1134  CB  PRO A  77     -27.979   7.270  26.057  1.00 48.15           C  
ATOM   1135  HB2 PRO A  77     -27.722   6.323  26.531  1.00 48.15           H  
ATOM   1136  HB3 PRO A  77     -28.987   7.573  26.341  1.00 48.15           H  
ATOM   1137  O   PRO A  77     -29.906   8.155  23.948  1.00 48.15           O  
ATOM   1138  CG  PRO A  77     -26.939   8.323  26.432  1.00 48.15           C  
ATOM   1139  HG2 PRO A  77     -27.362   9.317  26.286  1.00 48.15           H  
ATOM   1140  HG3 PRO A  77     -26.597   8.203  27.460  1.00 48.15           H  
ATOM   1141  CD  PRO A  77     -25.802   8.104  25.430  1.00 48.15           C  
ATOM   1142  HD2 PRO A  77     -25.412   9.066  25.099  1.00 48.15           H  
ATOM   1143  HD3 PRO A  77     -25.012   7.518  25.899  1.00 48.15           H  
ATOM   1144  N   GLY A  78     -28.138   8.868  22.783  1.00 43.98           N  
ATOM   1145  H   GLY A  78     -27.142   8.797  22.633  1.00 43.98           H  
ATOM   1146  CA  GLY A  78     -28.868   9.790  21.908  1.00 43.98           C  
ATOM   1147  HA2 GLY A  78     -28.155  10.472  21.445  1.00 43.98           H  
ATOM   1148  HA3 GLY A  78     -29.564  10.376  22.508  1.00 43.98           H  
ATOM   1149  C   GLY A  78     -29.659   9.094  20.796  1.00 43.98           C  
ATOM   1150  O   GLY A  78     -29.476   9.390  19.617  1.00 43.98           O  
ATOM   1151  N   GLY A  79     -30.539   8.157  21.149  1.00 41.74           N  
ATOM   1152  H   GLY A  79     -30.625   7.959  22.136  1.00 41.74           H  
ATOM   1153  CA  GLY A  79     -31.505   7.566  20.227  1.00 41.74           C  
ATOM   1154  HA2 GLY A  79     -30.994   7.212  19.332  1.00 41.74           H  
ATOM   1155  HA3 GLY A  79     -31.992   6.718  20.710  1.00 41.74           H  
ATOM   1156  C   GLY A  79     -32.575   8.585  19.837  1.00 41.74           C  
ATOM   1157  O   GLY A  79     -33.581   8.737  20.528  1.00 41.74           O  
ATOM   1158  N   GLY A  80     -32.370   9.276  18.715  1.00 43.19           N  
ATOM   1159  H   GLY A  80     -31.465   9.188  18.274  1.00 43.19           H  
ATOM   1160  CA  GLY A  80     -33.400  10.079  18.062  1.00 43.19           C  
ATOM   1161  HA2 GLY A  80     -32.991  10.534  17.159  1.00 43.19           H  
ATOM   1162  HA3 GLY A  80     -33.729  10.869  18.736  1.00 43.19           H  
ATOM   1163  C   GLY A  80     -34.586   9.197  17.670  1.00 43.19           C  
ATOM   1164  O   GLY A  80     -34.493   8.358  16.776  1.00 43.19           O  
ATOM   1165  N   ARG A  81     -35.706   9.370  18.370  1.00 42.19           N  
ATOM   1166  H   ARG A  81     -35.661  10.016  19.145  1.00 42.19           H  
ATOM   1167  CA  ARG A  81     -36.978   8.701  18.092  1.00 42.19           C  
ATOM   1168  HA  ARG A  81     -36.818   7.623  18.128  1.00 42.19           H  
ATOM   1169  C   ARG A  81     -37.453   9.082  16.687  1.00 42.19           C  
ATOM   1170  CB  ARG A  81     -37.959   9.112  19.201  1.00 42.19           C  
ATOM   1171  HB2 ARG A  81     -38.098  10.193  19.168  1.00 42.19           H  
ATOM   1172  HB3 ARG A  81     -37.504   8.863  20.160  1.00 42.19           H  
ATOM   1173  O   ARG A  81     -37.747  10.242  16.423  1.00 42.19           O  
ATOM   1174  CG  ARG A  81     -39.334   8.435  19.132  1.00 42.19           C  
ATOM   1175  HG2 ARG A  81     -39.213   7.352  19.119  1.00 42.19           H  
ATOM   1176  HG3 ARG A  81     -39.854   8.755  18.229  1.00 42.19           H  
ATOM   1177  CD  ARG A  81     -40.141   8.850  20.372  1.00 42.19           C  
ATOM   1178  HD2 ARG A  81     -40.166   9.938  20.425  1.00 42.19           H  
ATOM   1179  HD3 ARG A  81     -39.629   8.469  21.256  1.00 42.19           H  
ATOM   1180  NE  ARG A  81     -41.525   8.341  20.334  1.00 42.19           N  
ATOM   1181  HE  ARG A  81     -41.865   8.019  19.439  1.00 42.19           H  
ATOM   1182  NH1 ARG A  81     -42.028   8.688  22.551  1.00 42.19           N  
ATOM   1183 HH11 ARG A  81     -41.094   9.041  22.704  1.00 42.19           H  
ATOM   1184 HH12 ARG A  81     -42.688   8.667  23.316  1.00 42.19           H  
ATOM   1185  NH2 ARG A  81     -43.591   7.883  21.182  1.00 42.19           N  
ATOM   1186 HH21 ARG A  81     -43.907   7.593  20.268  1.00 42.19           H  
ATOM   1187 HH22 ARG A  81     -44.234   7.873  21.960  1.00 42.19           H  
ATOM   1188  CZ  ARG A  81     -42.369   8.306  21.352  1.00 42.19           C  
ATOM   1189  N   ILE A  82     -37.546   8.093  15.802  1.00 43.95           N  
ATOM   1190  H   ILE A  82     -37.186   7.188  16.069  1.00 43.95           H  
ATOM   1191  CA  ILE A  82     -38.115   8.236  14.459  1.00 43.95           C  
ATOM   1192  HA  ILE A  82     -37.690   9.117  13.979  1.00 43.95           H  
ATOM   1193  C   ILE A  82     -39.627   8.443  14.625  1.00 43.95           C  
ATOM   1194  CB  ILE A  82     -37.773   6.991  13.598  1.00 43.95           C  
ATOM   1195  HB  ILE A  82     -38.216   6.118  14.076  1.00 43.95           H  
ATOM   1196  O   ILE A  82     -40.362   7.503  14.927  1.00 43.95           O  
ATOM   1197  CG1 ILE A  82     -36.243   6.764  13.501  1.00 43.95           C  
ATOM   1198 HG12 ILE A  82     -35.803   7.512  12.840  1.00 43.95           H  
ATOM   1199 HG13 ILE A  82     -35.779   6.880  14.480  1.00 43.95           H  
ATOM   1200  CG2 ILE A  82     -38.377   7.126  12.186  1.00 43.95           C  
ATOM   1201 HG21 ILE A  82     -37.958   7.995  11.678  1.00 43.95           H  
ATOM   1202 HG22 ILE A  82     -38.169   6.234  11.594  1.00 43.95           H  
ATOM   1203 HG23 ILE A  82     -39.460   7.238  12.242  1.00 43.95           H  
ATOM   1204  CD1 ILE A  82     -35.859   5.363  13.007  1.00 43.95           C  
ATOM   1205 HD11 ILE A  82     -34.775   5.256  13.042  1.00 43.95           H  
ATOM   1206 HD12 ILE A  82     -36.189   5.215  11.979  1.00 43.95           H  
ATOM   1207 HD13 ILE A  82     -36.310   4.606  13.648  1.00 43.95           H  
ATOM   1208  N   THR A  83     -40.105   9.678  14.493  1.00 44.28           N  
ATOM   1209  H   THR A  83     -39.468  10.448  14.346  1.00 44.28           H  
ATOM   1210  CA  THR A  83     -41.535   9.965  14.337  1.00 44.28           C  
ATOM   1211  HA  THR A  83     -42.099   9.258  14.946  1.00 44.28           H  
ATOM   1212  C   THR A  83     -41.935   9.727  12.880  1.00 44.28           C  
ATOM   1213  CB  THR A  83     -41.902  11.377  14.824  1.00 44.28           C  
ATOM   1214  HB  THR A  83     -42.859  11.673  14.394  1.00 44.28           H  
ATOM   1215  O   THR A  83     -41.261  10.161  11.950  1.00 44.28           O  
ATOM   1216  CG2 THR A  83     -42.011  11.411  16.350  1.00 44.28           C  
ATOM   1217 HG21 THR A  83     -42.277  12.417  16.673  1.00 44.28           H  
ATOM   1218 HG22 THR A  83     -41.056  11.133  16.795  1.00 44.28           H  
ATOM   1219 HG23 THR A  83     -42.785  10.719  16.680  1.00 44.28           H  
ATOM   1220  OG1 THR A  83     -40.911  12.308  14.463  1.00 44.28           O  
ATOM   1221  HG1 THR A  83     -41.254  13.194  14.600  1.00 44.28           H  
ATOM   1222  N   GLY A  84     -43.027   8.982  12.681  1.00 47.95           N  
ATOM   1223  H   GLY A  84     -43.530   8.669  13.499  1.00 47.95           H  
ATOM   1224  CA  GLY A  84     -43.477   8.433  11.394  1.00 47.95           C  
ATOM   1225  HA2 GLY A  84     -44.232   7.668  11.579  1.00 47.95           H  
ATOM   1226  HA3 GLY A  84     -42.627   7.954  10.909  1.00 47.95           H  
ATOM   1227  C   GLY A  84     -44.064   9.433  10.392  1.00 47.95           C  
ATOM   1228  O   GLY A  84     -44.910   9.053   9.591  1.00 47.95           O  
ATOM   1229  N   THR A  85     -43.646  10.695  10.422  1.00 44.63           N  
ATOM   1230  H   THR A  85     -42.913  10.934  11.074  1.00 44.63           H  
ATOM   1231  CA  THR A  85     -44.166  11.755   9.544  1.00 44.63           C  
ATOM   1232  HA  THR A  85     -44.540  11.309   8.623  1.00 44.63           H  
ATOM   1233  C   THR A  85     -43.038  12.702   9.144  1.00 44.63           C  
ATOM   1234  CB  THR A  85     -45.339  12.513  10.193  1.00 44.63           C  
ATOM   1235  HB  THR A  85     -45.591  13.372   9.571  1.00 44.63           H  
ATOM   1236  O   THR A  85     -43.039  13.880   9.485  1.00 44.63           O  
ATOM   1237  CG2 THR A  85     -46.597  11.658  10.335  1.00 44.63           C  
ATOM   1238 HG21 THR A  85     -47.417  12.284  10.686  1.00 44.63           H  
ATOM   1239 HG22 THR A  85     -46.866  11.230   9.369  1.00 44.63           H  
ATOM   1240 HG23 THR A  85     -46.433  10.857  11.055  1.00 44.63           H  
ATOM   1241  OG1 THR A  85     -44.969  12.966  11.476  1.00 44.63           O  
ATOM   1242  HG1 THR A  85     -44.359  13.692  11.325  1.00 44.63           H  
ATOM   1243  N   GLY A  86     -42.021  12.169   8.468  1.00 47.29           N  
ATOM   1244  H   GLY A  86     -42.043  11.178   8.273  1.00 47.29           H  
ATOM   1245  CA  GLY A  86     -40.949  12.954   7.862  1.00 47.29           C  
ATOM   1246  HA2 GLY A  86     -40.924  13.968   8.261  1.00 47.29           H  
ATOM   1247  HA3 GLY A  86     -39.990  12.480   8.068  1.00 47.29           H  
ATOM   1248  C   GLY A  86     -41.147  13.009   6.357  1.00 47.29           C  
ATOM   1249  O   GLY A  86     -40.622  12.168   5.633  1.00 47.29           O  
ATOM   1250  N   THR A  87     -41.936  13.967   5.881  1.00 48.40           N  
ATOM   1251  H   THR A  87     -42.350  14.626   6.524  1.00 48.40           H  
ATOM   1252  CA  THR A  87     -41.987  14.309   4.457  1.00 48.40           C  
ATOM   1253  HA  THR A  87     -42.314  13.441   3.885  1.00 48.40           H  
ATOM   1254  C   THR A  87     -40.589  14.711   3.996  1.00 48.40           C  
ATOM   1255  CB  THR A  87     -42.964  15.467   4.211  1.00 48.40           C  
ATOM   1256  HB  THR A  87     -42.829  15.850   3.200  1.00 48.40           H  
ATOM   1257  O   THR A  87     -39.957  15.571   4.611  1.00 48.40           O  
ATOM   1258  CG2 THR A  87     -44.414  15.017   4.384  1.00 48.40           C  
ATOM   1259 HG21 THR A  87     -44.642  14.217   3.680  1.00 48.40           H  
ATOM   1260 HG22 THR A  87     -45.076  15.860   4.185  1.00 48.40           H  
ATOM   1261 HG23 THR A  87     -44.585  14.668   5.403  1.00 48.40           H  
ATOM   1262  OG1 THR A  87     -42.726  16.496   5.145  1.00 48.40           O  
ATOM   1263  HG1 THR A  87     -41.803  16.749   5.077  1.00 48.40           H  
ATOM   1264  N   VAL A  88     -40.104  14.091   2.921  1.00 53.08           N  
ATOM   1265  H   VAL A  88     -40.660  13.366   2.490  1.00 53.08           H  
ATOM   1266  CA  VAL A  88     -38.828  14.435   2.288  1.00 53.08           C  
ATOM   1267  HA  VAL A  88     -38.051  14.477   3.051  1.00 53.08           H  
ATOM   1268  C   VAL A  88     -38.971  15.825   1.667  1.00 53.08           C  
ATOM   1269  CB  VAL A  88     -38.422  13.366   1.248  1.00 53.08           C  
ATOM   1270  HB  VAL A  88     -39.187  13.305   0.474  1.00 53.08           H  
ATOM   1271  O   VAL A  88     -39.470  15.974   0.555  1.00 53.08           O  
ATOM   1272  CG1 VAL A  88     -37.077  13.690   0.584  1.00 53.08           C  
ATOM   1273 HG11 VAL A  88     -37.145  14.629   0.034  1.00 53.08           H  
ATOM   1274 HG12 VAL A  88     -36.295  13.773   1.338  1.00 53.08           H  
ATOM   1275 HG13 VAL A  88     -36.814  12.902  -0.121  1.00 53.08           H  
ATOM   1276  CG2 VAL A  88     -38.295  11.981   1.902  1.00 53.08           C  
ATOM   1277 HG21 VAL A  88     -39.252  11.661   2.313  1.00 53.08           H  
ATOM   1278 HG22 VAL A  88     -37.984  11.248   1.157  1.00 53.08           H  
ATOM   1279 HG23 VAL A  88     -37.557  12.012   2.703  1.00 53.08           H  
ATOM   1280  N   MET A  89     -38.571  16.857   2.407  1.00 49.67           N  
ATOM   1281  H   MET A  89     -38.297  16.678   3.362  1.00 49.67           H  
ATOM   1282  CA  MET A  89     -38.386  18.207   1.877  1.00 49.67           C  
ATOM   1283  HA  MET A  89     -39.246  18.480   1.265  1.00 49.67           H  
ATOM   1284  C   MET A  89     -37.150  18.152   0.975  1.00 49.67           C  
ATOM   1285  CB  MET A  89     -38.262  19.215   3.044  1.00 49.67           C  
ATOM   1286  HB2 MET A  89     -37.302  19.731   3.010  1.00 49.67           H  
ATOM   1287  HB3 MET A  89     -38.303  18.679   3.992  1.00 49.67           H  
ATOM   1288  O   MET A  89     -36.017  18.200   1.450  1.00 49.67           O  
ATOM   1289  CG  MET A  89     -39.374  20.271   3.058  1.00 49.67           C  
ATOM   1290  HG2 MET A  89     -39.448  20.660   4.073  1.00 49.67           H  
ATOM   1291  HG3 MET A  89     -40.327  19.805   2.808  1.00 49.67           H  
ATOM   1292  SD  MET A  89     -39.081  21.683   1.961  1.00 49.67           S  
ATOM   1293  CE  MET A  89     -40.494  22.732   2.403  1.00 49.67           C  
ATOM   1294  HE1 MET A  89     -40.444  22.992   3.460  1.00 49.67           H  
ATOM   1295  HE2 MET A  89     -40.464  23.645   1.808  1.00 49.67           H  
ATOM   1296  HE3 MET A  89     -41.425  22.203   2.200  1.00 49.67           H  
ATOM   1297  N   ARG A  90     -37.360  17.927  -0.327  1.00 43.57           N  
ATOM   1298  H   ARG A  90     -38.314  17.824  -0.643  1.00 43.57           H  
ATOM   1299  CA  ARG A  90     -36.285  17.987  -1.319  1.00 43.57           C  
ATOM   1300  HA  ARG A  90     -35.428  17.444  -0.919  1.00 43.57           H  
ATOM   1301  C   ARG A  90     -35.926  19.463  -1.510  1.00 43.57           C  
ATOM   1302  CB  ARG A  90     -36.715  17.312  -2.632  1.00 43.57           C  
ATOM   1303  HB2 ARG A  90     -37.190  16.360  -2.395  1.00 43.57           H  
ATOM   1304  HB3 ARG A  90     -37.439  17.938  -3.155  1.00 43.57           H  
ATOM   1305  O   ARG A  90     -36.812  20.222  -1.900  1.00 43.57           O  
ATOM   1306  CG  ARG A  90     -35.504  17.039  -3.540  1.00 43.57           C  
ATOM   1307  HG2 ARG A  90     -35.017  17.976  -3.811  1.00 43.57           H  
ATOM   1308  HG3 ARG A  90     -34.794  16.424  -2.987  1.00 43.57           H  
ATOM   1309  CD  ARG A  90     -35.926  16.297  -4.815  1.00 43.57           C  
ATOM   1310  HD2 ARG A  90     -36.351  17.023  -5.508  1.00 43.57           H  
ATOM   1311  HD3 ARG A  90     -36.699  15.570  -4.566  1.00 43.57           H  
ATOM   1312  NE  ARG A  90     -34.787  15.572  -5.419  1.00 43.57           N  
ATOM   1313  HE  ARG A  90     -34.152  15.125  -4.773  1.00 43.57           H  
ATOM   1314  NH1 ARG A  90     -35.199  16.016  -7.640  1.00 43.57           N  
ATOM   1315 HH11 ARG A  90     -35.956  16.631  -7.380  1.00 43.57           H  
ATOM   1316 HH12 ARG A  90     -34.925  15.946  -8.610  1.00 43.57           H  
ATOM   1317  NH2 ARG A  90     -33.475  14.725  -7.074  1.00 43.57           N  
ATOM   1318 HH21 ARG A  90     -33.229  14.675  -8.052  1.00 43.57           H  
ATOM   1319 HH22 ARG A  90     -32.861  14.309  -6.389  1.00 43.57           H  
ATOM   1320  CZ  ARG A  90     -34.498  15.443  -6.702  1.00 43.57           C  
ATOM   1321  N   PRO A  91     -34.679  19.887  -1.248  1.00 54.04           N  
ATOM   1322  CA  PRO A  91     -34.269  21.256  -1.515  1.00 54.04           C  
ATOM   1323  HA  PRO A  91     -34.873  21.935  -0.914  1.00 54.04           H  
ATOM   1324  C   PRO A  91     -34.459  21.551  -3.003  1.00 54.04           C  
ATOM   1325  CB  PRO A  91     -32.801  21.353  -1.081  1.00 54.04           C  
ATOM   1326  HB2 PRO A  91     -32.140  21.202  -1.935  1.00 54.04           H  
ATOM   1327  HB3 PRO A  91     -32.584  22.307  -0.600  1.00 54.04           H  
ATOM   1328  O   PRO A  91     -33.933  20.827  -3.852  1.00 54.04           O  
ATOM   1329  CG  PRO A  91     -32.628  20.181  -0.119  1.00 54.04           C  
ATOM   1330  HG2 PRO A  91     -32.964  20.473   0.876  1.00 54.04           H  
ATOM   1331  HG3 PRO A  91     -31.597  19.827  -0.089  1.00 54.04           H  
ATOM   1332  CD  PRO A  91     -33.574  19.131  -0.688  1.00 54.04           C  
ATOM   1333  HD2 PRO A  91     -33.889  18.458   0.110  1.00 54.04           H  
ATOM   1334  HD3 PRO A  91     -33.075  18.575  -1.482  1.00 54.04           H  
ATOM   1335  N   GLY A  92     -35.221  22.597  -3.315  1.00 55.99           N  
ATOM   1336  H   GLY A  92     -35.669  23.106  -2.567  1.00 55.99           H  
ATOM   1337  CA  GLY A  92     -35.283  23.177  -4.651  1.00 55.99           C  
ATOM   1338  HA2 GLY A  92     -35.389  22.394  -5.401  1.00 55.99           H  
ATOM   1339  HA3 GLY A  92     -36.131  23.858  -4.723  1.00 55.99           H  
ATOM   1340  C   GLY A  92     -34.004  23.957  -4.921  1.00 55.99           C  
ATOM   1341  O   GLY A  92     -34.030  25.180  -4.944  1.00 55.99           O  
ATOM   1342  N   VAL A  93     -32.872  23.264  -5.046  1.00 64.62           N  
ATOM   1343  H   VAL A  93     -32.915  22.257  -4.980  1.00 64.62           H  
ATOM   1344  CA  VAL A  93     -31.653  23.880  -5.574  1.00 64.62           C  
ATOM   1345  HA  VAL A  93     -31.581  24.908  -5.220  1.00 64.62           H  
ATOM   1346  C   VAL A  93     -31.820  23.912  -7.083  1.00 64.62           C  
ATOM   1347  CB  VAL A  93     -30.376  23.153  -5.118  1.00 64.62           C  
ATOM   1348  HB  VAL A  93     -30.459  22.090  -5.347  1.00 64.62           H  
ATOM   1349  O   VAL A  93     -31.852  22.869  -7.738  1.00 64.62           O  
ATOM   1350  CG1 VAL A  93     -29.122  23.713  -5.801  1.00 64.62           C  
ATOM   1351 HG11 VAL A  93     -28.230  23.227  -5.405  1.00 64.62           H  
ATOM   1352 HG12 VAL A  93     -29.158  23.525  -6.874  1.00 64.62           H  
ATOM   1353 HG13 VAL A  93     -29.045  24.787  -5.635  1.00 64.62           H  
ATOM   1354  CG2 VAL A  93     -30.197  23.321  -3.602  1.00 64.62           C  
ATOM   1355 HG21 VAL A  93     -31.066  22.929  -3.074  1.00 64.62           H  
ATOM   1356 HG22 VAL A  93     -30.080  24.377  -3.358  1.00 64.62           H  
ATOM   1357 HG23 VAL A  93     -29.310  22.780  -3.274  1.00 64.62           H  
ATOM   1358  N   THR A  94     -31.999  25.115  -7.615  1.00 61.13           N  
ATOM   1359  H   THR A  94     -32.008  25.923  -7.008  1.00 61.13           H  
ATOM   1360  CA  THR A  94     -31.886  25.405  -9.040  1.00 61.13           C  
ATOM   1361  HA  THR A  94     -32.577  24.783  -9.608  1.00 61.13           H  
ATOM   1362  C   THR A  94     -30.460  25.075  -9.454  1.00 61.13           C  
ATOM   1363  CB  THR A  94     -32.207  26.884  -9.309  1.00 61.13           C  
ATOM   1364  HB  THR A  94     -31.894  27.155 -10.317  1.00 61.13           H  
ATOM   1365  O   THR A  94     -29.519  25.775  -9.095  1.00 61.13           O  
ATOM   1366  CG2 THR A  94     -33.707  27.147  -9.161  1.00 61.13           C  
ATOM   1367 HG21 THR A  94     -34.260  26.535  -9.873  1.00 61.13           H  
ATOM   1368 HG22 THR A  94     -34.034  26.921  -8.147  1.00 61.13           H  
ATOM   1369 HG23 THR A  94     -33.905  28.198  -9.374  1.00 61.13           H  
ATOM   1370  OG1 THR A  94     -31.555  27.705  -8.365  1.00 61.13           O  
ATOM   1371  HG1 THR A  94     -30.629  27.735  -8.616  1.00 61.13           H  
ATOM   1372  N   ILE A  95     -30.292  23.946 -10.133  1.00 60.03           N  
ATOM   1373  H   ILE A  95     -31.099  23.377 -10.343  1.00 60.03           H  
ATOM   1374  CA  ILE A  95     -29.017  23.578 -10.735  1.00 60.03           C  
ATOM   1375  HA  ILE A  95     -28.203  23.850 -10.064  1.00 60.03           H  
ATOM   1376  C   ILE A  95     -28.928  24.428 -11.998  1.00 60.03           C  
ATOM   1377  CB  ILE A  95     -28.938  22.057 -11.022  1.00 60.03           C  
ATOM   1378  HB  ILE A  95     -29.620  21.825 -11.841  1.00 60.03           H  
ATOM   1379  O   ILE A  95     -29.634  24.151 -12.967  1.00 60.03           O  
ATOM   1380  CG1 ILE A  95     -29.354  21.195  -9.804  1.00 60.03           C  
ATOM   1381 HG12 ILE A  95     -28.573  21.229  -9.044  1.00 60.03           H  
ATOM   1382 HG13 ILE A  95     -30.269  21.586  -9.359  1.00 60.03           H  
ATOM   1383  CG2 ILE A  95     -27.504  21.706 -11.462  1.00 60.03           C  
ATOM   1384 HG21 ILE A  95     -27.412  20.642 -11.679  1.00 60.03           H  
ATOM   1385 HG22 ILE A  95     -27.253  22.254 -12.370  1.00 60.03           H  
ATOM   1386 HG23 ILE A  95     -26.791  21.981 -10.685  1.00 60.03           H  
ATOM   1387  CD1 ILE A  95     -29.662  19.736 -10.163  1.00 60.03           C  
ATOM   1388 HD11 ILE A  95     -28.761  19.230 -10.508  1.00 60.03           H  
ATOM   1389 HD12 ILE A  95     -30.034  19.219  -9.278  1.00 60.03           H  
ATOM   1390 HD13 ILE A  95     -30.423  19.696 -10.942  1.00 60.03           H  
ATOM   1391  N   GLU A  96     -28.130  25.494 -11.960  1.00 60.10           N  
ATOM   1392  H   GLU A  96     -27.665  25.741 -11.099  1.00 60.10           H  
ATOM   1393  CA  GLU A  96     -27.712  26.186 -13.177  1.00 60.10           C  
ATOM   1394  HA  GLU A  96     -28.590  26.619 -13.656  1.00 60.10           H  
ATOM   1395  C   GLU A  96     -27.046  25.121 -14.065  1.00 60.10           C  
ATOM   1396  CB  GLU A  96     -26.717  27.315 -12.843  1.00 60.10           C  
ATOM   1397  HB2 GLU A  96     -26.860  27.637 -11.811  1.00 60.10           H  
ATOM   1398  HB3 GLU A  96     -25.704  26.916 -12.886  1.00 60.10           H  
ATOM   1399  O   GLU A  96     -26.109  24.453 -13.605  1.00 60.10           O  
ATOM   1400  CG  GLU A  96     -26.793  28.523 -13.801  1.00 60.10           C  
ATOM   1401  HG2 GLU A  96     -25.789  28.934 -13.895  1.00 60.10           H  
ATOM   1402  HG3 GLU A  96     -27.095  28.176 -14.789  1.00 60.10           H  
ATOM   1403  CD  GLU A  96     -27.721  29.654 -13.316  1.00 60.10           C  
ATOM   1404  OE1 GLU A  96     -28.322  30.323 -14.184  1.00 60.10           O  
ATOM   1405  OE2 GLU A  96     -27.842  29.838 -12.082  1.00 60.10           O  
ATOM   1406  N   PRO A  97     -27.542  24.858 -15.284  1.00 63.60           N  
ATOM   1407  CA  PRO A  97     -26.870  23.933 -16.169  1.00 63.60           C  
ATOM   1408  HA  PRO A  97     -26.721  22.971 -15.678  1.00 63.60           H  
ATOM   1409  C   PRO A  97     -25.517  24.552 -16.508  1.00 63.60           C  
ATOM   1410  CB  PRO A  97     -27.799  23.756 -17.374  1.00 63.60           C  
ATOM   1411  HB2 PRO A  97     -28.474  22.921 -17.186  1.00 63.60           H  
ATOM   1412  HB3 PRO A  97     -27.248  23.597 -18.301  1.00 63.60           H  
ATOM   1413  O   PRO A  97     -25.437  25.500 -17.284  1.00 63.60           O  
ATOM   1414  CG  PRO A  97     -28.602  25.057 -17.405  1.00 63.60           C  
ATOM   1415  HG2 PRO A  97     -29.593  24.911 -17.834  1.00 63.60           H  
ATOM   1416  HG3 PRO A  97     -28.054  25.813 -17.968  1.00 63.60           H  
ATOM   1417  CD  PRO A  97     -28.681  25.479 -15.938  1.00 63.60           C  
ATOM   1418  HD2 PRO A  97     -28.638  26.566 -15.864  1.00 63.60           H  
ATOM   1419  HD3 PRO A  97     -29.603  25.105 -15.493  1.00 63.60           H  
ATOM   1420  N   VAL A  98     -24.448  23.993 -15.942  1.00 56.84           N  
ATOM   1421  H   VAL A  98     -24.598  23.356 -15.173  1.00 56.84           H  
ATOM   1422  CA  VAL A  98     -23.094  24.139 -16.480  1.00 56.84           C  
ATOM   1423  HA  VAL A  98     -22.916  25.189 -16.714  1.00 56.84           H  
ATOM   1424  C   VAL A  98     -23.085  23.356 -17.794  1.00 56.84           C  
ATOM   1425  CB  VAL A  98     -22.012  23.688 -15.476  1.00 56.84           C  
ATOM   1426  HB  VAL A  98     -22.090  22.614 -15.311  1.00 56.84           H  
ATOM   1427  O   VAL A  98     -22.610  22.225 -17.881  1.00 56.84           O  
ATOM   1428  CG1 VAL A  98     -20.607  24.016 -15.999  1.00 56.84           C  
ATOM   1429 HG11 VAL A  98     -19.855  23.691 -15.280  1.00 56.84           H  
ATOM   1430 HG12 VAL A  98     -20.427  23.500 -16.942  1.00 56.84           H  
ATOM   1431 HG13 VAL A  98     -20.508  25.089 -16.163  1.00 56.84           H  
ATOM   1432  CG2 VAL A  98     -22.174  24.389 -14.118  1.00 56.84           C  
ATOM   1433 HG21 VAL A  98     -22.146  25.470 -14.254  1.00 56.84           H  
ATOM   1434 HG22 VAL A  98     -21.367  24.093 -13.448  1.00 56.84           H  
ATOM   1435 HG23 VAL A  98     -23.123  24.115 -13.657  1.00 56.84           H  
ATOM   1436  N   GLY A  99     -23.773  23.911 -18.791  1.00 57.77           N  
ATOM   1437  H   GLY A  99     -24.196  24.809 -18.603  1.00 57.77           H  
ATOM   1438  CA  GLY A  99     -23.636  23.512 -20.175  1.00 57.77           C  
ATOM   1439  HA2 GLY A  99     -24.328  24.072 -20.804  1.00 57.77           H  
ATOM   1440  HA3 GLY A  99     -23.837  22.444 -20.262  1.00 57.77           H  
ATOM   1441  C   GLY A  99     -22.208  23.818 -20.618  1.00 57.77           C  
ATOM   1442  O   GLY A  99     -21.574  24.708 -20.046  1.00 57.77           O  
ATOM   1443  N   PRO A 100     -21.671  23.060 -21.585  1.00 64.86           N  
ATOM   1444  CA  PRO A 100     -20.339  23.323 -22.104  1.00 64.86           C  
ATOM   1445  HA  PRO A 100     -19.590  23.134 -21.335  1.00 64.86           H  
ATOM   1446  C   PRO A 100     -20.270  24.789 -22.538  1.00 64.86           C  
ATOM   1447  CB  PRO A 100     -20.153  22.344 -23.268  1.00 64.86           C  
ATOM   1448  HB2 PRO A 100     -19.564  22.777 -24.077  1.00 64.86           H  
ATOM   1449  HB3 PRO A 100     -19.680  21.433 -22.902  1.00 64.86           H  
ATOM   1450  O   PRO A 100     -21.168  25.260 -23.236  1.00 64.86           O  
ATOM   1451  CG  PRO A 100     -21.583  22.031 -23.714  1.00 64.86           C  
ATOM   1452  HG2 PRO A 100     -21.657  21.048 -24.178  1.00 64.86           H  
ATOM   1453  HG3 PRO A 100     -21.927  22.804 -24.401  1.00 64.86           H  
ATOM   1454  CD  PRO A 100     -22.382  22.108 -22.417  1.00 64.86           C  
ATOM   1455  HD2 PRO A 100     -22.389  21.134 -21.927  1.00 64.86           H  
ATOM   1456  HD3 PRO A 100     -23.399  22.436 -22.632  1.00 64.86           H  
ATOM   1457  N   ASN A 101     -19.242  25.502 -22.072  1.00 60.68           N  
ATOM   1458  H   ASN A 101     -18.599  25.069 -21.424  1.00 60.68           H  
ATOM   1459  CA  ASN A 101     -18.964  26.862 -22.521  1.00 60.68           C  
ATOM   1460  HA  ASN A 101     -19.734  27.529 -22.133  1.00 60.68           H  
ATOM   1461  C   ASN A 101     -19.014  26.898 -24.051  1.00 60.68           C  
ATOM   1462  CB  ASN A 101     -17.582  27.309 -22.012  1.00 60.68           C  
ATOM   1463  HB2 ASN A 101     -16.836  26.573 -22.313  1.00 60.68           H  
ATOM   1464  HB3 ASN A 101     -17.322  28.257 -22.482  1.00 60.68           H  
ATOM   1465  O   ASN A 101     -18.567  25.941 -24.689  1.00 60.68           O  
ATOM   1466  CG  ASN A 101     -17.522  27.513 -20.510  1.00 60.68           C  
ATOM   1467  ND2 ASN A 101     -16.346  27.456 -19.931  1.00 60.68           N  
ATOM   1468 HD21 ASN A 101     -15.510  27.327 -20.483  1.00 60.68           H  
ATOM   1469 HD22 ASN A 101     -16.336  27.636 -18.937  1.00 60.68           H  
ATOM   1470  OD1 ASN A 101     -18.506  27.733 -19.830  1.00 60.68           O  
ATOM   1471  N   ASP A 102     -19.566  27.985 -24.599  1.00 53.14           N  
ATOM   1472  H   ASP A 102     -19.934  28.704 -23.992  1.00 53.14           H  
ATOM   1473  CA  ASP A 102     -19.653  28.233 -26.036  1.00 53.14           C  
ATOM   1474  HA  ASP A 102     -20.436  27.595 -26.445  1.00 53.14           H  
ATOM   1475  C   ASP A 102     -18.327  27.845 -26.693  1.00 53.14           C  
ATOM   1476  CB  ASP A 102     -19.990  29.719 -26.310  1.00 53.14           C  
ATOM   1477  HB2 ASP A 102     -19.885  30.295 -25.391  1.00 53.14           H  
ATOM   1478  HB3 ASP A 102     -19.270  30.125 -27.021  1.00 53.14           H  
ATOM   1479  O   ASP A 102     -17.276  28.438 -26.435  1.00 53.14           O  
ATOM   1480  CG  ASP A 102     -21.386  29.968 -26.900  1.00 53.14           C  
ATOM   1481  OD1 ASP A 102     -21.975  29.025 -27.477  1.00 53.14           O  
ATOM   1482  OD2 ASP A 102     -21.854  31.121 -26.775  1.00 53.14           O  
ATOM   1483  N   ILE A 103     -18.378  26.779 -27.492  1.00 58.64           N  
ATOM   1484  H   ILE A 103     -19.275  26.334 -27.621  1.00 58.64           H  
ATOM   1485  CA  ILE A 103     -17.263  26.356 -28.323  1.00 58.64           C  
ATOM   1486  HA  ILE A 103     -16.367  26.246 -27.711  1.00 58.64           H  
ATOM   1487  C   ILE A 103     -17.074  27.505 -29.299  1.00 58.64           C  
ATOM   1488  CB  ILE A 103     -17.577  25.014 -29.024  1.00 58.64           C  
ATOM   1489  HB  ILE A 103     -18.522  25.119 -29.558  1.00 58.64           H  
ATOM   1490  O   ILE A 103     -17.898  27.695 -30.193  1.00 58.64           O  
ATOM   1491  CG1 ILE A 103     -17.725  23.883 -27.978  1.00 58.64           C  
ATOM   1492 HG12 ILE A 103     -18.363  24.221 -27.161  1.00 58.64           H  
ATOM   1493 HG13 ILE A 103     -16.748  23.646 -27.558  1.00 58.64           H  
ATOM   1494  CG2 ILE A 103     -16.481  24.661 -30.050  1.00 58.64           C  
ATOM   1495 HG21 ILE A 103     -16.409  25.437 -30.812  1.00 58.64           H  
ATOM   1496 HG22 ILE A 103     -15.516  24.568 -29.552  1.00 58.64           H  
ATOM   1497 HG23 ILE A 103     -16.718  23.726 -30.558  1.00 58.64           H  
ATOM   1498  CD1 ILE A 103     -18.361  22.604 -28.537  1.00 58.64           C  
ATOM   1499 HD11 ILE A 103     -19.329  22.835 -28.983  1.00 58.64           H  
ATOM   1500 HD12 ILE A 103     -17.713  22.148 -29.285  1.00 58.64           H  
ATOM   1501 HD13 ILE A 103     -18.507  21.893 -27.724  1.00 58.64           H  
ATOM   1502  N   ILE A 104     -16.025  28.300 -29.089  1.00 62.98           N  
ATOM   1503  H   ILE A 104     -15.485  28.165 -28.247  1.00 62.98           H  
ATOM   1504  CA  ILE A 104     -15.642  29.356 -30.020  1.00 62.98           C  
ATOM   1505  HA  ILE A 104     -16.444  30.094 -30.034  1.00 62.98           H  
ATOM   1506  C   ILE A 104     -15.497  28.677 -31.390  1.00 62.98           C  
ATOM   1507  CB  ILE A 104     -14.346  30.062 -29.568  1.00 62.98           C  
ATOM   1508  HB  ILE A 104     -13.557  29.316 -29.475  1.00 62.98           H  
ATOM   1509  O   ILE A 104     -14.696  27.744 -31.512  1.00 62.98           O  
ATOM   1510  CG1 ILE A 104     -14.559  30.735 -28.190  1.00 62.98           C  
ATOM   1511 HG12 ILE A 104     -15.304  31.525 -28.282  1.00 62.98           H  
ATOM   1512 HG13 ILE A 104     -14.941  30.000 -27.480  1.00 62.98           H  
ATOM   1513  CG2 ILE A 104     -13.914  31.101 -30.621  1.00 62.98           C  
ATOM   1514 HG21 ILE A 104     -12.974  31.571 -30.328  1.00 62.98           H  
ATOM   1515 HG22 ILE A 104     -14.679  31.868 -30.735  1.00 62.98           H  
ATOM   1516 HG23 ILE A 104     -13.739  30.623 -31.584  1.00 62.98           H  
ATOM   1517  CD1 ILE A 104     -13.283  31.324 -27.575  1.00 62.98           C  
ATOM   1518 HD11 ILE A 104     -13.497  31.661 -26.561  1.00 62.98           H  
ATOM   1519 HD12 ILE A 104     -12.504  30.563 -27.538  1.00 62.98           H  
ATOM   1520 HD13 ILE A 104     -12.936  32.178 -28.156  1.00 62.98           H  
ATOM   1521  N   PRO A 105     -16.306  29.057 -32.395  1.00 59.44           N  
ATOM   1522  CA  PRO A 105     -16.303  28.393 -33.686  1.00 59.44           C  
ATOM   1523  HA  PRO A 105     -16.406  27.316 -33.552  1.00 59.44           H  
ATOM   1524  C   PRO A 105     -14.974  28.686 -34.382  1.00 59.44           C  
ATOM   1525  CB  PRO A 105     -17.534  28.924 -34.429  1.00 59.44           C  
ATOM   1526  HB2 PRO A 105     -18.382  28.269 -34.229  1.00 59.44           H  
ATOM   1527  HB3 PRO A 105     -17.366  29.006 -35.503  1.00 59.44           H  
ATOM   1528  O   PRO A 105     -14.771  29.771 -34.918  1.00 59.44           O  
ATOM   1529  CG  PRO A 105     -17.792  30.287 -33.788  1.00 59.44           C  
ATOM   1530  HG2 PRO A 105     -17.176  31.042 -34.277  1.00 59.44           H  
ATOM   1531  HG3 PRO A 105     -18.845  30.564 -33.832  1.00 59.44           H  
ATOM   1532  CD  PRO A 105     -17.317  30.101 -32.351  1.00 59.44           C  
ATOM   1533  HD2 PRO A 105     -18.151  29.777 -31.729  1.00 59.44           H  
ATOM   1534  HD3 PRO A 105     -16.905  31.037 -31.975  1.00 59.44           H  
ATOM   1535  N   VAL A 106     -14.068  27.712 -34.341  1.00 57.85           N  
ATOM   1536  H   VAL A 106     -14.261  26.914 -33.753  1.00 57.85           H  
ATOM   1537  CA  VAL A 106     -12.830  27.701 -35.123  1.00 57.85           C  
ATOM   1538  HA  VAL A 106     -12.305  28.643 -34.968  1.00 57.85           H  
ATOM   1539  C   VAL A 106     -13.190  27.626 -36.603  1.00 57.85           C  
ATOM   1540  CB  VAL A 106     -11.887  26.554 -34.697  1.00 57.85           C  
ATOM   1541  HB  VAL A 106     -11.197  26.350 -35.516  1.00 57.85           H  
ATOM   1542  O   VAL A 106     -13.874  26.697 -37.051  1.00 57.85           O  
ATOM   1543  CG1 VAL A 106     -11.055  26.985 -33.485  1.00 57.85           C  
ATOM   1544 HG11 VAL A 106     -11.707  27.221 -32.644  1.00 57.85           H  
ATOM   1545 HG12 VAL A 106     -10.472  27.869 -33.744  1.00 57.85           H  
ATOM   1546 HG13 VAL A 106     -10.367  26.188 -33.203  1.00 57.85           H  
ATOM   1547  CG2 VAL A 106     -12.611  25.245 -34.331  1.00 57.85           C  
ATOM   1548 HG21 VAL A 106     -11.870  24.460 -34.174  1.00 57.85           H  
ATOM   1549 HG22 VAL A 106     -13.193  25.365 -33.418  1.00 57.85           H  
ATOM   1550 HG23 VAL A 106     -13.264  24.945 -35.150  1.00 57.85           H  
ATOM   1551  N   GLY A 107     -12.785  28.644 -37.358  1.00 62.57           N  
ATOM   1552  H   GLY A 107     -12.153  29.317 -36.950  1.00 62.57           H  
ATOM   1553  CA  GLY A 107     -12.963  28.672 -38.800  1.00 62.57           C  
ATOM   1554  HA2 GLY A 107     -12.710  29.664 -39.175  1.00 62.57           H  
ATOM   1555  HA3 GLY A 107     -14.001  28.447 -39.044  1.00 62.57           H  
ATOM   1556  C   GLY A 107     -12.043  27.649 -39.461  1.00 62.57           C  
ATOM   1557  O   GLY A 107     -10.960  27.355 -38.970  1.00 62.57           O  
ATOM   1558  N   SER A 108     -12.442  27.131 -40.624  1.00 64.55           N  
ATOM   1559  H   SER A 108     -13.358  27.396 -40.957  1.00 64.55           H  
ATOM   1560  CA  SER A 108     -11.650  26.188 -41.439  1.00 64.55           C  
ATOM   1561  HA  SER A 108     -11.508  25.269 -40.869  1.00 64.55           H  
ATOM   1562  C   SER A 108     -10.251  26.700 -41.836  1.00 64.55           C  
ATOM   1563  CB  SER A 108     -12.461  25.868 -42.702  1.00 64.55           C  
ATOM   1564  HB2 SER A 108     -13.371  25.338 -42.422  1.00 64.55           H  
ATOM   1565  HB3 SER A 108     -12.741  26.805 -43.184  1.00 64.55           H  
ATOM   1566  O   SER A 108      -9.485  25.956 -42.445  1.00 64.55           O  
ATOM   1567  OG  SER A 108     -11.743  25.094 -43.639  1.00 64.55           O  
ATOM   1568  HG  SER A 108     -10.806  25.212 -43.465  1.00 64.55           H  
ATOM   1569  N   THR A 109      -9.929  27.961 -41.552  1.00 65.65           N  
ATOM   1570  H   THR A 109     -10.587  28.518 -41.026  1.00 65.65           H  
ATOM   1571  CA  THR A 109      -8.642  28.595 -41.849  1.00 65.65           C  
ATOM   1572  HA  THR A 109      -8.055  27.941 -42.494  1.00 65.65           H  
ATOM   1573  C   THR A 109      -7.780  28.827 -40.608  1.00 65.65           C  
ATOM   1574  CB  THR A 109      -8.863  29.912 -42.603  1.00 65.65           C  
ATOM   1575  HB  THR A 109      -7.912  30.425 -42.740  1.00 65.65           H  
ATOM   1576  O   THR A 109      -6.673  29.338 -40.751  1.00 65.65           O  
ATOM   1577  CG2 THR A 109      -9.485  29.657 -43.980  1.00 65.65           C  
ATOM   1578 HG21 THR A 109      -8.847  28.982 -44.551  1.00 65.65           H  
ATOM   1579 HG22 THR A 109     -10.478  29.221 -43.875  1.00 65.65           H  
ATOM   1580 HG23 THR A 109      -9.566  30.604 -44.513  1.00 65.65           H  
ATOM   1581  OG1 THR A 109      -9.754  30.748 -41.893  1.00 65.65           O  
ATOM   1582  HG1 THR A 109      -9.324  31.017 -41.078  1.00 65.65           H  
ATOM   1583  N   ASP A 110      -8.249  28.454 -39.414  1.00 59.71           N  
ATOM   1584  H   ASP A 110      -9.153  28.011 -39.335  1.00 59.71           H  
ATOM   1585  CA  ASP A 110      -7.488  28.636 -38.179  1.00 59.71           C  
ATOM   1586  HA  ASP A 110      -6.878  29.534 -38.274  1.00 59.71           H  
ATOM   1587  C   ASP A 110      -6.540  27.443 -37.983  1.00 59.71           C  
ATOM   1588  CB  ASP A 110      -8.432  28.879 -36.989  1.00 59.71           C  
ATOM   1589  HB2 ASP A 110      -7.831  28.977 -36.084  1.00 59.71           H  
ATOM   1590  HB3 ASP A 110      -9.085  28.015 -36.868  1.00 59.71           H  
ATOM   1591  O   ASP A 110      -6.951  26.309 -37.730  1.00 59.71           O  
ATOM   1592  CG  ASP A 110      -9.287  30.147 -37.144  1.00 59.71           C  
ATOM   1593  OD1 ASP A 110      -8.848  31.087 -37.849  1.00 59.71           O  
ATOM   1594  OD2 ASP A 110     -10.406  30.157 -36.577  1.00 59.71           O  
ATOM   1595  N   SER A 111      -5.242  27.692 -38.155  1.00 58.15           N  
ATOM   1596  H   SER A 111      -4.964  28.632 -38.399  1.00 58.15           H  
ATOM   1597  CA  SER A 111      -4.177  26.699 -38.010  1.00 58.15           C  
ATOM   1598  HA  SER A 111      -4.423  25.839 -38.633  1.00 58.15           H  
ATOM   1599  C   SER A 111      -4.049  26.227 -36.559  1.00 58.15           C  
ATOM   1600  CB  SER A 111      -2.855  27.289 -38.519  1.00 58.15           C  
ATOM   1601  HB2 SER A 111      -2.024  26.654 -38.213  1.00 58.15           H  
ATOM   1602  HB3 SER A 111      -2.882  27.332 -39.608  1.00 58.15           H  
ATOM   1603  O   SER A 111      -3.798  27.023 -35.658  1.00 58.15           O  
ATOM   1604  OG  SER A 111      -2.668  28.601 -38.022  1.00 58.15           O  
ATOM   1605  HG  SER A 111      -2.753  28.576 -37.066  1.00 58.15           H  
ATOM   1606  N   SER A 112      -4.159  24.915 -36.340  1.00 62.45           N  
ATOM   1607  H   SER A 112      -4.376  24.328 -37.133  1.00 62.45           H  
ATOM   1608  CA  SER A 112      -4.144  24.240 -35.030  1.00 62.45           C  
ATOM   1609  HA  SER A 112      -4.776  24.812 -34.351  1.00 62.45           H  
ATOM   1610  C   SER A 112      -2.761  24.131 -34.369  1.00 62.45           C  
ATOM   1611  CB  SER A 112      -4.759  22.846 -35.195  1.00 62.45           C  
ATOM   1612  HB2 SER A 112      -4.864  22.368 -34.221  1.00 62.45           H  
ATOM   1613  HB3 SER A 112      -5.748  22.942 -35.643  1.00 62.45           H  
ATOM   1614  O   SER A 112      -2.556  23.282 -33.502  1.00 62.45           O  
ATOM   1615  OG  SER A 112      -3.938  22.052 -36.033  1.00 62.45           O  
ATOM   1616  HG  SER A 112      -3.166  21.798 -35.521  1.00 62.45           H  
ATOM   1617  N   ILE A 113      -1.794  24.936 -34.800  1.00 58.83           N  
ATOM   1618  H   ILE A 113      -2.061  25.705 -35.399  1.00 58.83           H  
ATOM   1619  CA  ILE A 113      -0.441  24.954 -34.251  1.00 58.83           C  
ATOM   1620  HA  ILE A 113      -0.327  24.117 -33.562  1.00 58.83           H  
ATOM   1621  C   ILE A 113      -0.315  26.202 -33.391  1.00 58.83           C  
ATOM   1622  CB  ILE A 113       0.603  24.767 -35.383  1.00 58.83           C  
ATOM   1623  HB  ILE A 113       0.097  24.899 -36.340  1.00 58.83           H  
ATOM   1624  O   ILE A 113      -0.454  27.321 -33.874  1.00 58.83           O  
ATOM   1625  CG1 ILE A 113       1.117  23.310 -35.309  1.00 58.83           C  
ATOM   1626 HG12 ILE A 113       0.294  22.650 -35.035  1.00 58.83           H  
ATOM   1627 HG13 ILE A 113       1.881  23.230 -34.535  1.00 58.83           H  
ATOM   1628  CG2 ILE A 113       1.774  25.766 -35.357  1.00 58.83           C  
ATOM   1629 HG21 ILE A 113       2.484  25.537 -36.152  1.00 58.83           H  
ATOM   1630 HG22 ILE A 113       2.293  25.723 -34.400  1.00 58.83           H  
ATOM   1631 HG23 ILE A 113       1.409  26.779 -35.524  1.00 58.83           H  
ATOM   1632  CD1 ILE A 113       1.671  22.772 -36.630  1.00 58.83           C  
ATOM   1633 HD11 ILE A 113       0.900  22.811 -37.399  1.00 58.83           H  
ATOM   1634 HD12 ILE A 113       2.532  23.361 -36.949  1.00 58.83           H  
ATOM   1635 HD13 ILE A 113       1.985  21.737 -36.495  1.00 58.83           H  
ATOM   1636  N   VAL A 114      -0.109  25.986 -32.093  1.00 57.00           N  
ATOM   1637  H   VAL A 114      -0.021  25.029 -31.779  1.00 57.00           H  
ATOM   1638  CA  VAL A 114       0.237  27.041 -31.143  1.00 57.00           C  
ATOM   1639  HA  VAL A 114      -0.486  27.852 -31.227  1.00 57.00           H  
ATOM   1640  C   VAL A 114       1.636  27.522 -31.537  1.00 57.00           C  
ATOM   1641  CB  VAL A 114       0.212  26.502 -29.697  1.00 57.00           C  
ATOM   1642  HB  VAL A 114       0.920  25.680 -29.601  1.00 57.00           H  
ATOM   1643  O   VAL A 114       2.575  26.732 -31.421  1.00 57.00           O  
ATOM   1644  CG1 VAL A 114       0.585  27.589 -28.682  1.00 57.00           C  
ATOM   1645 HG11 VAL A 114       0.535  27.186 -27.671  1.00 57.00           H  
ATOM   1646 HG12 VAL A 114       1.605  27.931 -28.859  1.00 57.00           H  
ATOM   1647 HG13 VAL A 114      -0.094  28.437 -28.769  1.00 57.00           H  
ATOM   1648  CG2 VAL A 114      -1.183  25.972 -29.330  1.00 57.00           C  
ATOM   1649 HG21 VAL A 114      -1.452  25.133 -29.973  1.00 57.00           H  
ATOM   1650 HG22 VAL A 114      -1.924  26.763 -29.444  1.00 57.00           H  
ATOM   1651 HG23 VAL A 114      -1.183  25.624 -28.297  1.00 57.00           H  
ATOM   1652  N   PRO A 115       1.804  28.753 -32.054  1.00 60.09           N  
ATOM   1653  CA  PRO A 115       3.129  29.256 -32.365  1.00 60.09           C  
ATOM   1654  HA  PRO A 115       3.651  28.559 -33.021  1.00 60.09           H  
ATOM   1655  C   PRO A 115       3.897  29.395 -31.054  1.00 60.09           C  
ATOM   1656  CB  PRO A 115       2.923  30.580 -33.103  1.00 60.09           C  
ATOM   1657  HB2 PRO A 115       2.849  30.388 -34.173  1.00 60.09           H  
ATOM   1658  HB3 PRO A 115       3.721  31.293 -32.898  1.00 60.09           H  
ATOM   1659  O   PRO A 115       3.412  29.995 -30.090  1.00 60.09           O  
ATOM   1660  CG  PRO A 115       1.573  31.069 -32.581  1.00 60.09           C  
ATOM   1661  HG2 PRO A 115       1.722  31.624 -31.655  1.00 60.09           H  
ATOM   1662  HG3 PRO A 115       1.057  31.687 -33.316  1.00 60.09           H  
ATOM   1663  CD  PRO A 115       0.802  29.784 -32.283  1.00 60.09           C  
ATOM   1664  HD2 PRO A 115       0.171  29.928 -31.405  1.00 60.09           H  
ATOM   1665  HD3 PRO A 115       0.192  29.528 -33.149  1.00 60.09           H  
ATOM   1666  N   LEU A 116       5.079  28.789 -31.013  1.00 48.98           N  
ATOM   1667  H   LEU A 116       5.410  28.310 -31.839  1.00 48.98           H  
ATOM   1668  CA  LEU A 116       6.003  28.943 -29.908  1.00 48.98           C  
ATOM   1669  HA  LEU A 116       5.487  28.663 -28.989  1.00 48.98           H  
ATOM   1670  C   LEU A 116       6.377  30.427 -29.852  1.00 48.98           C  
ATOM   1671  CB  LEU A 116       7.201  28.001 -30.143  1.00 48.98           C  
ATOM   1672  HB2 LEU A 116       6.819  27.013 -30.399  1.00 48.98           H  
ATOM   1673  HB3 LEU A 116       7.769  28.368 -30.997  1.00 48.98           H  
ATOM   1674  O   LEU A 116       6.947  30.965 -30.797  1.00 48.98           O  
ATOM   1675  CG  LEU A 116       8.159  27.844 -28.950  1.00 48.98           C  
ATOM   1676  HG  LEU A 116       8.570  28.817 -28.679  1.00 48.98           H  
ATOM   1677  CD1 LEU A 116       7.463  27.235 -27.726  1.00 48.98           C  
ATOM   1678 HD11 LEU A 116       6.724  27.930 -27.330  1.00 48.98           H  
ATOM   1679 HD12 LEU A 116       6.983  26.295 -27.997  1.00 48.98           H  
ATOM   1680 HD13 LEU A 116       8.202  27.050 -26.946  1.00 48.98           H  
ATOM   1681  CD2 LEU A 116       9.303  26.909 -29.346  1.00 48.98           C  
ATOM   1682 HD21 LEU A 116       8.921  25.924 -29.612  1.00 48.98           H  
ATOM   1683 HD22 LEU A 116      10.009  26.817 -28.520  1.00 48.98           H  
ATOM   1684 HD23 LEU A 116       9.836  27.331 -30.198  1.00 48.98           H  
ATOM   1685  N   LEU A 117       5.974  31.100 -28.775  1.00 51.25           N  
ATOM   1686  H   LEU A 117       5.425  30.610 -28.083  1.00 51.25           H  
ATOM   1687  CA  LEU A 117       6.422  32.452 -28.473  1.00 51.25           C  
ATOM   1688  HA  LEU A 117       6.297  33.091 -29.347  1.00 51.25           H  
ATOM   1689  C   LEU A 117       7.916  32.356 -28.164  1.00 51.25           C  
ATOM   1690  CB  LEU A 117       5.599  33.023 -27.302  1.00 51.25           C  
ATOM   1691  HB2 LEU A 117       5.553  32.267 -26.519  1.00 51.25           H  
ATOM   1692  HB3 LEU A 117       6.119  33.886 -26.886  1.00 51.25           H  
ATOM   1693  O   LEU A 117       8.315  32.124 -27.024  1.00 51.25           O  
ATOM   1694  CG  LEU A 117       4.172  33.443 -27.709  1.00 51.25           C  
ATOM   1695  HG  LEU A 117       3.810  32.803 -28.513  1.00 51.25           H  
ATOM   1696  CD1 LEU A 117       3.215  33.294 -26.526  1.00 51.25           C  
ATOM   1697 HD11 LEU A 117       3.181  32.250 -26.216  1.00 51.25           H  
ATOM   1698 HD12 LEU A 117       2.213  33.603 -26.825  1.00 51.25           H  
ATOM   1699 HD13 LEU A 117       3.555  33.910 -25.693  1.00 51.25           H  
ATOM   1700  CD2 LEU A 117       4.129  34.901 -28.175  1.00 51.25           C  
ATOM   1701 HD21 LEU A 117       4.442  35.565 -27.369  1.00 51.25           H  
ATOM   1702 HD22 LEU A 117       4.803  35.030 -29.022  1.00 51.25           H  
ATOM   1703 HD23 LEU A 117       3.118  35.159 -28.490  1.00 51.25           H  
ATOM   1704  N   GLU A 118       8.732  32.479 -29.206  1.00 54.69           N  
ATOM   1705  H   GLU A 118       8.332  32.474 -30.133  1.00 54.69           H  
ATOM   1706  CA  GLU A 118      10.150  32.772 -29.087  1.00 54.69           C  
ATOM   1707  HA  GLU A 118      10.618  32.061 -28.406  1.00 54.69           H  
ATOM   1708  C   GLU A 118      10.249  34.167 -28.474  1.00 54.69           C  
ATOM   1709  CB  GLU A 118      10.853  32.661 -30.449  1.00 54.69           C  
ATOM   1710  HB2 GLU A 118      10.320  33.261 -31.186  1.00 54.69           H  
ATOM   1711  HB3 GLU A 118      11.868  33.043 -30.343  1.00 54.69           H  
ATOM   1712  O   GLU A 118      10.158  35.194 -29.142  1.00 54.69           O  
ATOM   1713  CG  GLU A 118      10.920  31.196 -30.917  1.00 54.69           C  
ATOM   1714  HG2 GLU A 118       9.906  30.809 -31.016  1.00 54.69           H  
ATOM   1715  HG3 GLU A 118      11.424  30.611 -30.148  1.00 54.69           H  
ATOM   1716  CD  GLU A 118      11.654  31.002 -32.254  1.00 54.69           C  
ATOM   1717  OE1 GLU A 118      11.727  29.829 -32.686  1.00 54.69           O  
ATOM   1718  OE2 GLU A 118      12.127  32.003 -32.837  1.00 54.69           O  
ATOM   1719  N   ALA A 119      10.336  34.199 -27.148  1.00 45.50           N  
ATOM   1720  H   ALA A 119      10.240  33.327 -26.648  1.00 45.50           H  
ATOM   1721  CA  ALA A 119      10.659  35.392 -26.394  1.00 45.50           C  
ATOM   1722  HA  ALA A 119      10.060  36.225 -26.762  1.00 45.50           H  
ATOM   1723  C   ALA A 119      12.137  35.723 -26.641  1.00 45.50           C  
ATOM   1724  CB  ALA A 119      10.307  35.147 -24.919  1.00 45.50           C  
ATOM   1725  HB1 ALA A 119      10.882  34.305 -24.533  1.00 45.50           H  
ATOM   1726  HB2 ALA A 119      10.547  36.037 -24.338  1.00 45.50           H  
ATOM   1727  HB3 ALA A 119       9.243  34.932 -24.825  1.00 45.50           H  
ATOM   1728  O   ALA A 119      12.991  35.466 -25.797  1.00 45.50           O  
ATOM   1729  N   THR A 120      12.456  36.253 -27.819  1.00 52.09           N  
ATOM   1730  H   THR A 120      11.748  36.318 -28.537  1.00 52.09           H  
ATOM   1731  CA  THR A 120      13.723  36.947 -28.044  1.00 52.09           C  
ATOM   1732  HA  THR A 120      14.529  36.371 -27.588  1.00 52.09           H  
ATOM   1733  C   THR A 120      13.616  38.326 -27.394  1.00 52.09           C  
ATOM   1734  CB  THR A 120      14.066  37.070 -29.532  1.00 52.09           C  
ATOM   1735  HB  THR A 120      14.875  37.790 -29.654  1.00 52.09           H  
ATOM   1736  O   THR A 120      12.729  39.093 -27.777  1.00 52.09           O  
ATOM   1737  CG2 THR A 120      14.524  35.723 -30.092  1.00 52.09           C  
ATOM   1738 HG21 THR A 120      15.409  35.376 -29.560  1.00 52.09           H  
ATOM   1739 HG22 THR A 120      13.726  34.986 -29.995  1.00 52.09           H  
ATOM   1740 HG23 THR A 120      14.766  35.838 -31.148  1.00 52.09           H  
ATOM   1741  OG1 THR A 120      12.947  37.499 -30.270  1.00 52.09           O  
ATOM   1742  HG1 THR A 120      12.636  38.316 -29.872  1.00 52.09           H  
ATOM   1743  N   PRO A 121      14.451  38.657 -26.394  1.00 43.99           N  
ATOM   1744  CA  PRO A 121      14.424  39.966 -25.760  1.00 43.99           C  
ATOM   1745  HA  PRO A 121      13.414  40.167 -25.403  1.00 43.99           H  
ATOM   1746  C   PRO A 121      14.847  41.039 -26.764  1.00 43.99           C  
ATOM   1747  CB  PRO A 121      15.383  39.884 -24.562  1.00 43.99           C  
ATOM   1748  HB2 PRO A 121      16.340  40.344 -24.806  1.00 43.99           H  
ATOM   1749  HB3 PRO A 121      14.957  40.356 -23.676  1.00 43.99           H  
ATOM   1750  O   PRO A 121      15.931  40.953 -27.341  1.00 43.99           O  
ATOM   1751  CG  PRO A 121      15.594  38.385 -24.351  1.00 43.99           C  
ATOM   1752  HG2 PRO A 121      14.803  37.990 -23.713  1.00 43.99           H  
ATOM   1753  HG3 PRO A 121      16.575  38.168 -23.927  1.00 43.99           H  
ATOM   1754  CD  PRO A 121      15.445  37.815 -25.753  1.00 43.99           C  
ATOM   1755  HD2 PRO A 121      16.390  37.896 -26.291  1.00 43.99           H  
ATOM   1756  HD3 PRO A 121      15.136  36.773 -25.680  1.00 43.99           H  
ATOM   1757  N   ASP A 122      14.001  42.053 -26.940  1.00 39.86           N  
ATOM   1758  H   ASP A 122      13.076  41.983 -26.541  1.00 39.86           H  
ATOM   1759  CA  ASP A 122      14.315  43.285 -27.662  1.00 39.86           C  
ATOM   1760  HA  ASP A 122      14.617  43.046 -28.681  1.00 39.86           H  
ATOM   1761  C   ASP A 122      15.477  44.009 -26.959  1.00 39.86           C  
ATOM   1762  CB  ASP A 122      13.074  44.201 -27.713  1.00 39.86           C  
ATOM   1763  HB2 ASP A 122      12.663  44.303 -26.709  1.00 39.86           H  
ATOM   1764  HB3 ASP A 122      13.392  45.190 -28.041  1.00 39.86           H  
ATOM   1765  O   ASP A 122      15.272  44.840 -26.072  1.00 39.86           O  
ATOM   1766  CG  ASP A 122      11.970  43.746 -28.671  1.00 39.86           C  
ATOM   1767  OD1 ASP A 122      12.311  43.244 -29.763  1.00 39.86           O  
ATOM   1768  OD2 ASP A 122      10.788  43.968 -28.320  1.00 39.86           O  
ATOM   1769  N   ILE A 123      16.715  43.690 -27.336  1.00 45.24           N  
ATOM   1770  H   ILE A 123      16.830  42.904 -27.960  1.00 45.24           H  
ATOM   1771  CA  ILE A 123      17.875  44.529 -27.037  1.00 45.24           C  
ATOM   1772  HA  ILE A 123      17.578  45.254 -26.279  1.00 45.24           H  
ATOM   1773  C   ILE A 123      18.240  45.255 -28.337  1.00 45.24           C  
ATOM   1774  CB  ILE A 123      19.052  43.754 -26.413  1.00 45.24           C  
ATOM   1775  HB  ILE A 123      19.442  43.046 -27.144  1.00 45.24           H  
ATOM   1776  O   ILE A 123      18.613  44.604 -29.316  1.00 45.24           O  
ATOM   1777  CG1 ILE A 123      18.578  42.972 -25.164  1.00 45.24           C  
ATOM   1778 HG12 ILE A 123      17.813  42.256 -25.465  1.00 45.24           H  
ATOM   1779 HG13 ILE A 123      18.130  43.663 -24.450  1.00 45.24           H  
ATOM   1780  CG2 ILE A 123      20.163  44.759 -26.041  1.00 45.24           C  
ATOM   1781 HG21 ILE A 123      19.809  45.451 -25.277  1.00 45.24           H  
ATOM   1782 HG22 ILE A 123      21.041  44.231 -25.668  1.00 45.24           H  
ATOM   1783 HG23 ILE A 123      20.481  45.322 -26.919  1.00 45.24           H  
ATOM   1784  CD1 ILE A 123      19.681  42.177 -24.455  1.00 45.24           C  
ATOM   1785 HD11 ILE A 123      19.230  41.547 -23.687  1.00 45.24           H  
ATOM   1786 HD12 ILE A 123      20.390  42.850 -23.974  1.00 45.24           H  
ATOM   1787 HD13 ILE A 123      20.202  41.543 -25.172  1.00 45.24           H  
ATOM   1788  N   PRO A 124      18.116  46.593 -28.390  1.00 37.75           N  
ATOM   1789  CA  PRO A 124      18.435  47.370 -29.576  1.00 37.75           C  
ATOM   1790  HA  PRO A 124      17.951  46.939 -30.452  1.00 37.75           H  
ATOM   1791  C   PRO A 124      19.953  47.366 -29.781  1.00 37.75           C  
ATOM   1792  CB  PRO A 124      17.853  48.764 -29.310  1.00 37.75           C  
ATOM   1793  HB2 PRO A 124      18.429  49.551 -29.796  1.00 37.75           H  
ATOM   1794  HB3 PRO A 124      16.818  48.789 -29.649  1.00 37.75           H  
ATOM   1795  O   PRO A 124      20.690  48.056 -29.080  1.00 37.75           O  
ATOM   1796  CG  PRO A 124      17.886  48.890 -27.787  1.00 37.75           C  
ATOM   1797  HG2 PRO A 124      17.101  49.551 -27.419  1.00 37.75           H  
ATOM   1798  HG3 PRO A 124      18.864  49.253 -27.472  1.00 37.75           H  
ATOM   1799  CD  PRO A 124      17.694  47.459 -27.301  1.00 37.75           C  
ATOM   1800  HD2 PRO A 124      18.295  47.293 -26.406  1.00 37.75           H  
ATOM   1801  HD3 PRO A 124      16.640  47.281 -27.087  1.00 37.75           H  
ATOM   1802  N   ILE A 125      20.431  46.572 -30.739  1.00 43.33           N  
ATOM   1803  H   ILE A 125      19.795  45.932 -31.193  1.00 43.33           H  
ATOM   1804  CA  ILE A 125      21.829  46.605 -31.177  1.00 43.33           C  
ATOM   1805  HA  ILE A 125      22.454  46.865 -30.323  1.00 43.33           H  
ATOM   1806  C   ILE A 125      21.960  47.742 -32.193  1.00 43.33           C  
ATOM   1807  CB  ILE A 125      22.323  45.225 -31.664  1.00 43.33           C  
ATOM   1808  HB  ILE A 125      21.711  44.909 -32.509  1.00 43.33           H  
ATOM   1809  O   ILE A 125      21.783  47.587 -33.401  1.00 43.33           O  
ATOM   1810  CG1 ILE A 125      22.189  44.187 -30.522  1.00 43.33           C  
ATOM   1811 HG12 ILE A 125      22.869  44.447 -29.710  1.00 43.33           H  
ATOM   1812 HG13 ILE A 125      21.175  44.206 -30.124  1.00 43.33           H  
ATOM   1813  CG2 ILE A 125      23.794  45.324 -32.119  1.00 43.33           C  
ATOM   1814 HG21 ILE A 125      23.898  46.044 -32.931  1.00 43.33           H  
ATOM   1815 HG22 ILE A 125      24.142  44.362 -32.495  1.00 43.33           H  
ATOM   1816 HG23 ILE A 125      24.427  45.634 -31.288  1.00 43.33           H  
ATOM   1817  CD1 ILE A 125      22.457  42.740 -30.953  1.00 43.33           C  
ATOM   1818 HD11 ILE A 125      22.232  42.072 -30.121  1.00 43.33           H  
ATOM   1819 HD12 ILE A 125      23.503  42.608 -31.230  1.00 43.33           H  
ATOM   1820 HD13 ILE A 125      21.818  42.480 -31.797  1.00 43.33           H  
ATOM   1821  N   GLU A 126      22.217  48.926 -31.654  1.00 35.31           N  
ATOM   1822  H   GLU A 126      22.239  48.976 -30.645  1.00 35.31           H  
ATOM   1823  CA  GLU A 126      22.668  50.104 -32.377  1.00 35.31           C  
ATOM   1824  HA  GLU A 126      22.093  50.208 -33.297  1.00 35.31           H  
ATOM   1825  C   GLU A 126      24.152  49.909 -32.718  1.00 35.31           C  
ATOM   1826  CB  GLU A 126      22.390  51.322 -31.479  1.00 35.31           C  
ATOM   1827  HB2 GLU A 126      23.040  51.290 -30.605  1.00 35.31           H  
ATOM   1828  HB3 GLU A 126      21.359  51.242 -31.133  1.00 35.31           H  
ATOM   1829  O   GLU A 126      25.018  49.983 -31.852  1.00 35.31           O  
ATOM   1830  CG  GLU A 126      22.534  52.680 -32.178  1.00 35.31           C  
ATOM   1831  HG2 GLU A 126      21.984  52.643 -33.119  1.00 35.31           H  
ATOM   1832  HG3 GLU A 126      23.584  52.853 -32.411  1.00 35.31           H  
ATOM   1833  CD  GLU A 126      21.990  53.842 -31.320  1.00 35.31           C  
ATOM   1834  OE1 GLU A 126      21.715  54.911 -31.914  1.00 35.31           O  
ATOM   1835  OE2 GLU A 126      21.837  53.673 -30.089  1.00 35.31           O  
ATOM   1836  N   GLY A 127      24.457  49.591 -33.977  1.00 38.56           N  
ATOM   1837  H   GLY A 127      23.702  49.374 -34.611  1.00 38.56           H  
ATOM   1838  CA  GLY A 127      25.844  49.460 -34.426  1.00 38.56           C  
ATOM   1839  HA2 GLY A 127      26.479  49.148 -33.597  1.00 38.56           H  
ATOM   1840  HA3 GLY A 127      26.201  50.427 -34.780  1.00 38.56           H  
ATOM   1841  C   GLY A 127      26.008  48.436 -35.531  1.00 38.56           C  
ATOM   1842  O   GLY A 127      26.512  47.344 -35.299  1.00 38.56           O  
ATOM   1843  N   GLY A 128      25.579  48.789 -36.740  1.00 29.49           N  
ATOM   1844  H   GLY A 128      25.197  49.716 -36.859  1.00 29.49           H  
ATOM   1845  CA  GLY A 128      25.946  48.037 -37.933  1.00 29.49           C  
ATOM   1846  HA2 GLY A 128      25.740  46.978 -37.776  1.00 29.49           H  
ATOM   1847  HA3 GLY A 128      25.350  48.376 -38.781  1.00 29.49           H  
ATOM   1848  C   GLY A 128      27.426  48.239 -38.273  1.00 29.49           C  
ATOM   1849  O   GLY A 128      27.876  49.385 -38.335  1.00 29.49           O  
ATOM   1850  N   PRO A 129      28.165  47.162 -38.569  1.00 47.02           N  
ATOM   1851  CA  PRO A 129      29.381  47.229 -39.354  1.00 47.02           C  
ATOM   1852  HA  PRO A 129      29.678  48.264 -39.522  1.00 47.02           H  
ATOM   1853  C   PRO A 129      29.162  46.544 -40.712  1.00 47.02           C  
ATOM   1854  CB  PRO A 129      30.461  46.559 -38.504  1.00 47.02           C  
ATOM   1855  HB2 PRO A 129      31.097  45.916 -39.112  1.00 47.02           H  
ATOM   1856  HB3 PRO A 129      31.065  47.317 -38.006  1.00 47.02           H  
ATOM   1857  O   PRO A 129      28.772  45.386 -40.808  1.00 47.02           O  
ATOM   1858  CG  PRO A 129      29.690  45.744 -37.457  1.00 47.02           C  
ATOM   1859  HG2 PRO A 129      29.884  46.149 -36.463  1.00 47.02           H  
ATOM   1860  HG3 PRO A 129      29.967  44.691 -37.496  1.00 47.02           H  
ATOM   1861  CD  PRO A 129      28.212  45.926 -37.807  1.00 47.02           C  
ATOM   1862  HD2 PRO A 129      27.870  45.096 -38.426  1.00 47.02           H  
ATOM   1863  HD3 PRO A 129      27.615  45.968 -36.895  1.00 47.02           H  
ATOM   1864  N   GLU A 130      29.382  47.345 -41.748  1.00 37.39           N  
ATOM   1865  H   GLU A 130      29.567  48.301 -41.479  1.00 37.39           H  
ATOM   1866  CA  GLU A 130      29.917  47.021 -43.073  1.00 37.39           C  
ATOM   1867  HA  GLU A 130      29.410  47.690 -43.769  1.00 37.39           H  
ATOM   1868  C   GLU A 130      29.715  45.605 -43.643  1.00 37.39           C  
ATOM   1869  CB  GLU A 130      31.391  47.442 -43.110  1.00 37.39           C  
ATOM   1870  HB2 GLU A 130      31.925  46.973 -42.284  1.00 37.39           H  
ATOM   1871  HB3 GLU A 130      31.831  47.116 -44.052  1.00 37.39           H  
ATOM   1872  O   GLU A 130      30.369  44.629 -43.289  1.00 37.39           O  
ATOM   1873  CG  GLU A 130      31.498  48.977 -43.023  1.00 37.39           C  
ATOM   1874  HG2 GLU A 130      31.042  49.325 -42.096  1.00 37.39           H  
ATOM   1875  HG3 GLU A 130      30.935  49.408 -43.850  1.00 37.39           H  
ATOM   1876  CD  GLU A 130      32.940  49.495 -43.068  1.00 37.39           C  
ATOM   1877  OE1 GLU A 130      33.116  50.629 -43.569  1.00 37.39           O  
ATOM   1878  OE2 GLU A 130      33.846  48.778 -42.590  1.00 37.39           O  
ATOM   1879  N   VAL A 131      28.863  45.580 -44.668  1.00 41.49           N  
ATOM   1880  H   VAL A 131      28.365  46.442 -44.838  1.00 41.49           H  
ATOM   1881  CA  VAL A 131      28.681  44.541 -45.684  1.00 41.49           C  
ATOM   1882  HA  VAL A 131      28.169  43.687 -45.242  1.00 41.49           H  
ATOM   1883  C   VAL A 131      30.027  44.097 -46.293  1.00 41.49           C  
ATOM   1884  CB  VAL A 131      27.788  45.150 -46.795  1.00 41.49           C  
ATOM   1885  HB  VAL A 131      28.276  46.038 -47.195  1.00 41.49           H  
ATOM   1886  O   VAL A 131      30.661  44.890 -46.994  1.00 41.49           O  
ATOM   1887  CG1 VAL A 131      27.533  44.194 -47.965  1.00 41.49           C  
ATOM   1888 HG11 VAL A 131      27.114  43.258 -47.598  1.00 41.49           H  
ATOM   1889 HG12 VAL A 131      26.846  44.647 -48.679  1.00 41.49           H  
ATOM   1890 HG13 VAL A 131      28.468  43.981 -48.483  1.00 41.49           H  
ATOM   1891  CG2 VAL A 131      26.419  45.590 -46.247  1.00 41.49           C  
ATOM   1892 HG21 VAL A 131      25.804  45.985 -47.055  1.00 41.49           H  
ATOM   1893 HG22 VAL A 131      25.912  44.738 -45.796  1.00 41.49           H  
ATOM   1894 HG23 VAL A 131      26.529  46.377 -45.500  1.00 41.49           H  
ATOM   1895  N   PRO A 132      30.443  42.827 -46.138  1.00 51.54           N  
ATOM   1896  CA  PRO A 132      31.429  42.202 -47.013  1.00 51.54           C  
ATOM   1897  HA  PRO A 132      32.238  42.912 -47.185  1.00 51.54           H  
ATOM   1898  C   PRO A 132      30.774  41.803 -48.353  1.00 51.54           C  
ATOM   1899  CB  PRO A 132      31.979  40.989 -46.250  1.00 51.54           C  
ATOM   1900  HB2 PRO A 132      31.674  40.065 -46.740  1.00 51.54           H  
ATOM   1901  HB3 PRO A 132      33.066  41.032 -46.172  1.00 51.54           H  
ATOM   1902  O   PRO A 132      29.571  41.535 -48.402  1.00 51.54           O  
ATOM   1903  CG  PRO A 132      31.331  41.069 -44.865  1.00 51.54           C  
ATOM   1904  HG2 PRO A 132      31.990  41.606 -44.184  1.00 51.54           H  
ATOM   1905  HG3 PRO A 132      31.097  40.080 -44.471  1.00 51.54           H  
ATOM   1906  CD  PRO A 132      30.068  41.892 -45.097  1.00 51.54           C  
ATOM   1907  HD2 PRO A 132      29.767  42.390 -44.176  1.00 51.54           H  
ATOM   1908  HD3 PRO A 132      29.264  41.251 -45.460  1.00 51.54           H  
ATOM   1909  N   PRO A 133      31.531  41.766 -49.463  1.00 46.40           N  
ATOM   1910  CA  PRO A 133      30.980  41.631 -50.807  1.00 46.40           C  
ATOM   1911  HA  PRO A 133      30.140  42.318 -50.911  1.00 46.40           H  
ATOM   1912  C   PRO A 133      30.480  40.214 -51.126  1.00 46.40           C  
ATOM   1913  CB  PRO A 133      32.101  42.079 -51.747  1.00 46.40           C  
ATOM   1914  HB2 PRO A 133      32.055  41.580 -52.715  1.00 46.40           H  
ATOM   1915  HB3 PRO A 133      32.059  43.161 -51.873  1.00 46.40           H  
ATOM   1916  O   PRO A 133      30.989  39.214 -50.626  1.00 46.40           O  
ATOM   1917  CG  PRO A 133      33.365  41.704 -50.974  1.00 46.40           C  
ATOM   1918  HG2 PRO A 133      34.214  42.325 -51.261  1.00 46.40           H  
ATOM   1919  HG3 PRO A 133      33.592  40.650 -51.135  1.00 46.40           H  
ATOM   1920  CD  PRO A 133      32.973  41.922 -49.514  1.00 46.40           C  
ATOM   1921  HD2 PRO A 133      33.472  41.193 -48.875  1.00 46.40           H  
ATOM   1922  HD3 PRO A 133      33.240  42.935 -49.213  1.00 46.40           H  
ATOM   1923  N   ALA A 134      29.495  40.171 -52.026  1.00 44.23           N  
ATOM   1924  H   ALA A 134      29.166  41.059 -52.378  1.00 44.23           H  
ATOM   1925  CA  ALA A 134      28.779  38.996 -52.507  1.00 44.23           C  
ATOM   1926  HA  ALA A 134      28.211  38.574 -51.677  1.00 44.23           H  
ATOM   1927  C   ALA A 134      29.702  37.896 -53.072  1.00 44.23           C  
ATOM   1928  CB  ALA A 134      27.785  39.493 -53.569  1.00 44.23           C  
ATOM   1929  HB1 ALA A 134      28.320  39.946 -54.403  1.00 44.23           H  
ATOM   1930  HB2 ALA A 134      27.205  38.648 -53.940  1.00 44.23           H  
ATOM   1931  HB3 ALA A 134      27.101  40.220 -53.131  1.00 44.23           H  
ATOM   1932  O   ALA A 134      30.310  38.057 -54.132  1.00 44.23           O  
ATOM   1933  N   GLY A 135      29.765  36.761 -52.371  1.00 38.57           N  
ATOM   1934  H   GLY A 135      29.264  36.734 -51.495  1.00 38.57           H  
ATOM   1935  CA  GLY A 135      30.198  35.471 -52.912  1.00 38.57           C  
ATOM   1936  HA2 GLY A 135      30.651  34.871 -52.123  1.00 38.57           H  
ATOM   1937  HA3 GLY A 135      30.941  35.640 -53.692  1.00 38.57           H  
ATOM   1938  C   GLY A 135      28.996  34.701 -53.485  1.00 38.57           C  
ATOM   1939  O   GLY A 135      27.884  34.893 -52.998  1.00 38.57           O  
ATOM   1940  N   PRO A 136      29.185  33.889 -54.539  1.00 44.63           N  
ATOM   1941  CA  PRO A 136      28.125  33.524 -55.474  1.00 44.63           C  
ATOM   1942  HA  PRO A 136      27.546  34.416 -55.712  1.00 44.63           H  
ATOM   1943  C   PRO A 136      27.159  32.460 -54.945  1.00 44.63           C  
ATOM   1944  CB  PRO A 136      28.848  33.056 -56.740  1.00 44.63           C  
ATOM   1945  HB2 PRO A 136      28.273  32.317 -57.297  1.00 44.63           H  
ATOM   1946  HB3 PRO A 136      29.074  33.917 -57.368  1.00 44.63           H  
ATOM   1947  O   PRO A 136      27.550  31.508 -54.270  1.00 44.63           O  
ATOM   1948  CG  PRO A 136      30.147  32.469 -56.189  1.00 44.63           C  
ATOM   1949  HG2 PRO A 136      30.946  32.484 -56.930  1.00 44.63           H  
ATOM   1950  HG3 PRO A 136      29.968  31.453 -55.839  1.00 44.63           H  
ATOM   1951  CD  PRO A 136      30.462  33.370 -54.997  1.00 44.63           C  
ATOM   1952  HD2 PRO A 136      31.096  34.193 -55.329  1.00 44.63           H  
ATOM   1953  HD3 PRO A 136      30.958  32.801 -54.210  1.00 44.63           H  
ATOM   1954  N   ASP A 137      25.903  32.628 -55.358  1.00 36.55           N  
ATOM   1955  H   ASP A 137      25.698  33.481 -55.859  1.00 36.55           H  
ATOM   1956  CA  ASP A 137      24.755  31.753 -55.153  1.00 36.55           C  
ATOM   1957  HA  ASP A 137      24.447  31.808 -54.109  1.00 36.55           H  
ATOM   1958  C   ASP A 137      25.051  30.292 -55.521  1.00 36.55           C  
ATOM   1959  CB  ASP A 137      23.599  32.263 -56.035  1.00 36.55           C  
ATOM   1960  HB2 ASP A 137      23.909  32.257 -57.080  1.00 36.55           H  
ATOM   1961  HB3 ASP A 137      22.756  31.580 -55.932  1.00 36.55           H  
ATOM   1962  O   ASP A 137      25.061  29.912 -56.692  1.00 36.55           O  
ATOM   1963  CG  ASP A 137      23.122  33.666 -55.662  1.00 36.55           C  
ATOM   1964  OD1 ASP A 137      22.823  33.864 -54.466  1.00 36.55           O  
ATOM   1965  OD2 ASP A 137      23.061  34.517 -56.578  1.00 36.55           O  
ATOM   1966  N   ILE A 138      25.213  29.443 -54.509  1.00 43.78           N  
ATOM   1967  H   ILE A 138      25.315  29.831 -53.582  1.00 43.78           H  
ATOM   1968  CA  ILE A 138      25.095  27.986 -54.646  1.00 43.78           C  
ATOM   1969  HA  ILE A 138      24.975  27.766 -55.707  1.00 43.78           H  
ATOM   1970  C   ILE A 138      23.767  27.571 -54.019  1.00 43.78           C  
ATOM   1971  CB  ILE A 138      26.342  27.189 -54.170  1.00 43.78           C  
ATOM   1972  HB  ILE A 138      26.053  26.500 -53.376  1.00 43.78           H  
ATOM   1973  O   ILE A 138      23.691  26.896 -52.997  1.00 43.78           O  
ATOM   1974  CG1 ILE A 138      27.471  28.078 -53.602  1.00 43.78           C  
ATOM   1975 HG12 ILE A 138      27.849  28.736 -54.384  1.00 43.78           H  
ATOM   1976 HG13 ILE A 138      27.063  28.691 -52.799  1.00 43.78           H  
ATOM   1977  CG2 ILE A 138      26.841  26.328 -55.348  1.00 43.78           C  
ATOM   1978 HG21 ILE A 138      26.023  25.718 -55.731  1.00 43.78           H  
ATOM   1979 HG22 ILE A 138      27.633  25.655 -55.019  1.00 43.78           H  
ATOM   1980 HG23 ILE A 138      27.214  26.971 -56.145  1.00 43.78           H  
ATOM   1981  CD1 ILE A 138      28.647  27.292 -53.014  1.00 43.78           C  
ATOM   1982 HD11 ILE A 138      29.330  27.986 -52.525  1.00 43.78           H  
ATOM   1983 HD12 ILE A 138      29.190  26.769 -53.800  1.00 43.78           H  
ATOM   1984 HD13 ILE A 138      28.284  26.575 -52.277  1.00 43.78           H  
ATOM   1985  N   SER A 139      22.684  28.039 -54.635  1.00 44.49           N  
ATOM   1986  H   SER A 139      22.835  28.573 -55.479  1.00 44.49           H  
ATOM   1987  CA  SER A 139      21.388  27.396 -54.475  1.00 44.49           C  
ATOM   1988  HA  SER A 139      21.281  27.080 -53.438  1.00 44.49           H  
ATOM   1989  C   SER A 139      21.374  26.146 -55.360  1.00 44.49           C  
ATOM   1990  CB  SER A 139      20.232  28.365 -54.764  1.00 44.49           C  
ATOM   1991  HB2 SER A 139      20.226  29.147 -54.004  1.00 44.49           H  
ATOM   1992  HB3 SER A 139      19.291  27.819 -54.700  1.00 44.49           H  
ATOM   1993  O   SER A 139      21.780  26.187 -56.518  1.00 44.49           O  
ATOM   1994  OG  SER A 139      20.327  28.967 -56.039  1.00 44.49           O  
ATOM   1995  HG  SER A 139      20.949  29.697 -55.999  1.00 44.49           H  
ATOM   1996  N   THR A 140      20.888  25.037 -54.800  1.00 46.77           N  
ATOM   1997  H   THR A 140      20.636  25.110 -53.825  1.00 46.77           H  
ATOM   1998  CA  THR A 140      20.623  23.738 -55.451  1.00 46.77           C  
ATOM   1999  HA  THR A 140      19.957  23.222 -54.760  1.00 46.77           H  
ATOM   2000  C   THR A 140      21.805  22.763 -55.589  1.00 46.77           C  
ATOM   2001  CB  THR A 140      19.765  23.854 -56.735  1.00 46.77           C  
ATOM   2002  HB  THR A 140      19.391  22.860 -56.979  1.00 46.77           H  
ATOM   2003  O   THR A 140      22.276  22.454 -56.677  1.00 46.77           O  
ATOM   2004  CG2 THR A 140      18.558  24.780 -56.558  1.00 46.77           C  
ATOM   2005 HG21 THR A 140      17.914  24.688 -57.433  1.00 46.77           H  
ATOM   2006 HG22 THR A 140      18.872  25.820 -56.468  1.00 46.77           H  
ATOM   2007 HG23 THR A 140      17.991  24.486 -55.675  1.00 46.77           H  
ATOM   2008  OG1 THR A 140      20.466  24.342 -57.853  1.00 46.77           O  
ATOM   2009  HG1 THR A 140      21.050  25.034 -57.535  1.00 46.77           H  
ATOM   2010  N   VAL A 141      22.211  22.143 -54.477  1.00 50.23           N  
ATOM   2011  H   VAL A 141      21.899  22.495 -53.584  1.00 50.23           H  
ATOM   2012  CA  VAL A 141      22.568  20.713 -54.519  1.00 50.23           C  
ATOM   2013  HA  VAL A 141      22.267  20.307 -55.484  1.00 50.23           H  
ATOM   2014  C   VAL A 141      21.730  20.011 -53.460  1.00 50.23           C  
ATOM   2015  CB  VAL A 141      24.074  20.423 -54.391  1.00 50.23           C  
ATOM   2016  HB  VAL A 141      24.437  20.763 -53.421  1.00 50.23           H  
ATOM   2017  O   VAL A 141      22.026  20.038 -52.270  1.00 50.23           O  
ATOM   2018  CG1 VAL A 141      24.340  18.917 -54.538  1.00 50.23           C  
ATOM   2019 HG11 VAL A 141      23.759  18.356 -53.805  1.00 50.23           H  
ATOM   2020 HG12 VAL A 141      24.059  18.579 -55.535  1.00 50.23           H  
ATOM   2021 HG13 VAL A 141      25.397  18.712 -54.369  1.00 50.23           H  
ATOM   2022  CG2 VAL A 141      24.882  21.110 -55.500  1.00 50.23           C  
ATOM   2023 HG21 VAL A 141      24.791  22.192 -55.405  1.00 50.23           H  
ATOM   2024 HG22 VAL A 141      25.935  20.846 -55.411  1.00 50.23           H  
ATOM   2025 HG23 VAL A 141      24.511  20.810 -56.480  1.00 50.23           H  
ATOM   2026  N   ASP A 142      20.626  19.450 -53.933  1.00 39.64           N  
ATOM   2027  H   ASP A 142      20.461  19.492 -54.928  1.00 39.64           H  
ATOM   2028  CA  ASP A 142      19.652  18.686 -53.167  1.00 39.64           C  
ATOM   2029  HA  ASP A 142      19.487  19.175 -52.207  1.00 39.64           H  
ATOM   2030  C   ASP A 142      20.238  17.283 -52.921  1.00 39.64           C  
ATOM   2031  CB  ASP A 142      18.337  18.712 -53.982  1.00 39.64           C  
ATOM   2032  HB2 ASP A 142      18.260  19.679 -54.478  1.00 39.64           H  
ATOM   2033  HB3 ASP A 142      18.367  17.958 -54.769  1.00 39.64           H  
ATOM   2034  O   ASP A 142      20.056  16.359 -53.715  1.00 39.64           O  
ATOM   2035  CG  ASP A 142      17.056  18.553 -53.163  1.00 39.64           C  
ATOM   2036  OD1 ASP A 142      17.147  18.552 -51.917  1.00 39.64           O  
ATOM   2037  OD2 ASP A 142      15.986  18.491 -53.809  1.00 39.64           O  
ATOM   2038  N   VAL A 143      21.064  17.138 -51.878  1.00 45.45           N  
ATOM   2039  H   VAL A 143      21.251  17.948 -51.304  1.00 45.45           H  
ATOM   2040  CA  VAL A 143      21.617  15.833 -51.481  1.00 45.45           C  
ATOM   2041  HA  VAL A 143      21.790  15.246 -52.383  1.00 45.45           H  
ATOM   2042  C   VAL A 143      20.560  15.100 -50.660  1.00 45.45           C  
ATOM   2043  CB  VAL A 143      22.975  15.924 -50.753  1.00 45.45           C  
ATOM   2044  HB  VAL A 143      22.848  16.423 -49.792  1.00 45.45           H  
ATOM   2045  O   VAL A 143      20.550  15.129 -49.432  1.00 45.45           O  
ATOM   2046  CG1 VAL A 143      23.564  14.522 -50.520  1.00 45.45           C  
ATOM   2047 HG11 VAL A 143      22.903  13.938 -49.879  1.00 45.45           H  
ATOM   2048 HG12 VAL A 143      24.528  14.607 -50.018  1.00 45.45           H  
ATOM   2049 HG13 VAL A 143      23.694  14.003 -51.469  1.00 45.45           H  
ATOM   2050  CG2 VAL A 143      24.003  16.710 -51.573  1.00 45.45           C  
ATOM   2051 HG21 VAL A 143      24.974  16.684 -51.078  1.00 45.45           H  
ATOM   2052 HG22 VAL A 143      24.092  16.286 -52.573  1.00 45.45           H  
ATOM   2053 HG23 VAL A 143      23.688  17.752 -51.636  1.00 45.45           H  
ATOM   2054  N   THR A 144      19.649  14.433 -51.358  1.00 39.96           N  
ATOM   2055  H   THR A 144      19.664  14.513 -52.365  1.00 39.96           H  
ATOM   2056  CA  THR A 144      18.726  13.466 -50.764  1.00 39.96           C  
ATOM   2057  HA  THR A 144      18.394  13.843 -49.796  1.00 39.96           H  
ATOM   2058  C   THR A 144      19.477  12.160 -50.506  1.00 39.96           C  
ATOM   2059  CB  THR A 144      17.471  13.259 -51.635  1.00 39.96           C  
ATOM   2060  HB  THR A 144      17.111  12.236 -51.521  1.00 39.96           H  
ATOM   2061  O   THR A 144      19.620  11.306 -51.378  1.00 39.96           O  
ATOM   2062  CG2 THR A 144      16.353  14.211 -51.214  1.00 39.96           C  
ATOM   2063 HG21 THR A 144      15.488  14.071 -51.863  1.00 39.96           H  
ATOM   2064 HG22 THR A 144      16.057  14.000 -50.187  1.00 39.96           H  
ATOM   2065 HG23 THR A 144      16.691  15.245 -51.284  1.00 39.96           H  
ATOM   2066  OG1 THR A 144      17.713  13.522 -53.001  1.00 39.96           O  
ATOM   2067  HG1 THR A 144      17.653  14.473 -53.121  1.00 39.96           H  
ATOM   2068  N   ALA A 145      19.997  12.005 -49.289  1.00 42.90           N  
ATOM   2069  H   ALA A 145      19.942  12.777 -48.640  1.00 42.90           H  
ATOM   2070  CA  ALA A 145      20.506  10.730 -48.804  1.00 42.90           C  
ATOM   2071  HA  ALA A 145      20.974  10.191 -49.627  1.00 42.90           H  
ATOM   2072  C   ALA A 145      19.326   9.889 -48.291  1.00 42.90           C  
ATOM   2073  CB  ALA A 145      21.590  10.983 -47.747  1.00 42.90           C  
ATOM   2074  HB1 ALA A 145      22.373  11.617 -48.162  1.00 42.90           H  
ATOM   2075  HB2 ALA A 145      22.026  10.033 -47.438  1.00 42.90           H  
ATOM   2076  HB3 ALA A 145      21.158  11.474 -46.875  1.00 42.90           H  
ATOM   2077  O   ALA A 145      18.930   9.994 -47.131  1.00 42.90           O  
ATOM   2078  N   ASN A 146      18.750   9.052 -49.158  1.00 42.37           N  
ATOM   2079  H   ASN A 146      19.056   9.069 -50.120  1.00 42.37           H  
ATOM   2080  CA  ASN A 146      17.915   7.942 -48.703  1.00 42.37           C  
ATOM   2081  HA  ASN A 146      17.196   8.308 -47.970  1.00 42.37           H  
ATOM   2082  C   ASN A 146      18.832   6.936 -47.995  1.00 42.37           C  
ATOM   2083  CB  ASN A 146      17.141   7.309 -49.879  1.00 42.37           C  
ATOM   2084  HB2 ASN A 146      17.129   6.228 -49.740  1.00 42.37           H  
ATOM   2085  HB3 ASN A 146      17.640   7.509 -50.827  1.00 42.37           H  
ATOM   2086  O   ASN A 146      19.510   6.137 -48.639  1.00 42.37           O  
ATOM   2087  CG  ASN A 146      15.695   7.766 -49.965  1.00 42.37           C  
ATOM   2088  ND2 ASN A 146      14.819   6.923 -50.461  1.00 42.37           N  
ATOM   2089 HD21 ASN A 146      13.858   7.231 -50.455  1.00 42.37           H  
ATOM   2090 HD22 ASN A 146      15.104   5.988 -50.716  1.00 42.37           H  
ATOM   2091  OD1 ASN A 146      15.316   8.859 -49.586  1.00 42.37           O  
ATOM   2092  N   VAL A 147      18.889   7.014 -46.666  1.00 45.50           N  
ATOM   2093  H   VAL A 147      18.389   7.764 -46.211  1.00 45.50           H  
ATOM   2094  CA  VAL A 147      19.516   5.993 -45.824  1.00 45.50           C  
ATOM   2095  HA  VAL A 147      20.461   5.684 -46.271  1.00 45.50           H  
ATOM   2096  C   VAL A 147      18.570   4.799 -45.808  1.00 45.50           C  
ATOM   2097  CB  VAL A 147      19.801   6.527 -44.406  1.00 45.50           C  
ATOM   2098  HB  VAL A 147      18.868   6.840 -43.937  1.00 45.50           H  
ATOM   2099  O   VAL A 147      17.543   4.828 -45.136  1.00 45.50           O  
ATOM   2100  CG1 VAL A 147      20.463   5.459 -43.526  1.00 45.50           C  
ATOM   2101 HG11 VAL A 147      21.392   5.117 -43.981  1.00 45.50           H  
ATOM   2102 HG12 VAL A 147      20.674   5.871 -42.539  1.00 45.50           H  
ATOM   2103 HG13 VAL A 147      19.792   4.608 -43.401  1.00 45.50           H  
ATOM   2104  CG2 VAL A 147      20.741   7.741 -44.460  1.00 45.50           C  
ATOM   2105 HG21 VAL A 147      20.271   8.561 -45.002  1.00 45.50           H  
ATOM   2106 HG22 VAL A 147      21.674   7.472 -44.955  1.00 45.50           H  
ATOM   2107 HG23 VAL A 147      20.957   8.084 -43.448  1.00 45.50           H  
ATOM   2108  N   ASP A 148      18.885   3.785 -46.606  1.00 42.49           N  
ATOM   2109  H   ASP A 148      19.697   3.868 -47.201  1.00 42.49           H  
ATOM   2110  CA  ASP A 148      18.151   2.524 -46.637  1.00 42.49           C  
ATOM   2111  HA  ASP A 148      17.086   2.756 -46.613  1.00 42.49           H  
ATOM   2112  C   ASP A 148      18.546   1.703 -45.395  1.00 42.49           C  
ATOM   2113  CB  ASP A 148      18.457   1.800 -47.965  1.00 42.49           C  
ATOM   2114  HB2 ASP A 148      18.609   2.551 -48.740  1.00 42.49           H  
ATOM   2115  HB3 ASP A 148      19.384   1.235 -47.876  1.00 42.49           H  
ATOM   2116  O   ASP A 148      19.723   1.343 -45.250  1.00 42.49           O  
ATOM   2117  CG  ASP A 148      17.335   0.878 -48.459  1.00 42.49           C  
ATOM   2118  OD1 ASP A 148      16.268   0.827 -47.808  1.00 42.49           O  
ATOM   2119  OD2 ASP A 148      17.538   0.279 -49.538  1.00 42.49           O  
ATOM   2120  N   PRO A 149      17.635   1.449 -44.439  1.00 46.53           N  
ATOM   2121  CA  PRO A 149      17.958   0.625 -43.293  1.00 46.53           C  
ATOM   2122  HA  PRO A 149      18.926   0.914 -42.884  1.00 46.53           H  
ATOM   2123  C   PRO A 149      18.014  -0.842 -43.745  1.00 46.53           C  
ATOM   2124  CB  PRO A 149      16.872   0.945 -42.259  1.00 46.53           C  
ATOM   2125  HB2 PRO A 149      17.160   1.838 -41.704  1.00 46.53           H  
ATOM   2126  HB3 PRO A 149      16.684   0.121 -41.571  1.00 46.53           H  
ATOM   2127  O   PRO A 149      17.061  -1.370 -44.308  1.00 46.53           O  
ATOM   2128  CG  PRO A 149      15.649   1.262 -43.120  1.00 46.53           C  
ATOM   2129  HG2 PRO A 149      15.132   0.338 -43.376  1.00 46.53           H  
ATOM   2130  HG3 PRO A 149      14.970   1.951 -42.617  1.00 46.53           H  
ATOM   2131  CD  PRO A 149      16.244   1.880 -44.386  1.00 46.53           C  
ATOM   2132  HD2 PRO A 149      15.696   1.536 -45.263  1.00 46.53           H  
ATOM   2133  HD3 PRO A 149      16.194   2.967 -44.313  1.00 46.53           H  
ATOM   2134  N   ILE A 150      19.125  -1.509 -43.420  1.00 41.96           N  
ATOM   2135  H   ILE A 150      19.880  -0.948 -43.053  1.00 41.96           H  
ATOM   2136  CA  ILE A 150      19.280  -2.973 -43.332  1.00 41.96           C  
ATOM   2137  HA  ILE A 150      20.347  -3.145 -43.190  1.00 41.96           H  
ATOM   2138  C   ILE A 150      18.951  -3.792 -44.596  1.00 41.96           C  
ATOM   2139  CB  ILE A 150      18.602  -3.533 -42.050  1.00 41.96           C  
ATOM   2140  HB  ILE A 150      18.645  -4.621 -42.100  1.00 41.96           H  
ATOM   2141  O   ILE A 150      17.982  -4.541 -44.649  1.00 41.96           O  
ATOM   2142  CG1 ILE A 150      17.117  -3.119 -41.891  1.00 41.96           C  
ATOM   2143 HG12 ILE A 150      17.052  -2.050 -41.689  1.00 41.96           H  
ATOM   2144 HG13 ILE A 150      16.586  -3.340 -42.817  1.00 41.96           H  
ATOM   2145  CG2 ILE A 150      19.422  -3.113 -40.817  1.00 41.96           C  
ATOM   2146 HG21 ILE A 150      19.363  -2.035 -40.668  1.00 41.96           H  
ATOM   2147 HG22 ILE A 150      19.045  -3.617 -39.928  1.00 41.96           H  
ATOM   2148 HG23 ILE A 150      20.465  -3.405 -40.943  1.00 41.96           H  
ATOM   2149  CD1 ILE A 150      16.350  -3.814 -40.771  1.00 41.96           C  
ATOM   2150 HD11 ILE A 150      16.417  -4.895 -40.895  1.00 41.96           H  
ATOM   2151 HD12 ILE A 150      16.754  -3.532 -39.799  1.00 41.96           H  
ATOM   2152 HD13 ILE A 150      15.303  -3.515 -40.813  1.00 41.96           H  
ATOM   2153  N   SER A 151      19.866  -3.790 -45.569  1.00 42.54           N  
ATOM   2154  H   SER A 151      20.609  -3.107 -45.519  1.00 42.54           H  
ATOM   2155  CA  SER A 151      20.032  -4.930 -46.488  1.00 42.54           C  
ATOM   2156  HA  SER A 151      19.130  -5.542 -46.481  1.00 42.54           H  
ATOM   2157  C   SER A 151      21.162  -5.838 -45.997  1.00 42.54           C  
ATOM   2158  CB  SER A 151      20.221  -4.471 -47.936  1.00 42.54           C  
ATOM   2159  HB2 SER A 151      20.924  -3.640 -47.981  1.00 42.54           H  
ATOM   2160  HB3 SER A 151      20.612  -5.298 -48.529  1.00 42.54           H  
ATOM   2161  O   SER A 151      22.239  -5.905 -46.588  1.00 42.54           O  
ATOM   2162  OG  SER A 151      18.974  -4.095 -48.483  1.00 42.54           O  
ATOM   2163  HG  SER A 151      18.634  -3.328 -48.015  1.00 42.54           H  
ATOM   2164  N   GLU A 152      20.930  -6.539 -44.887  1.00 39.84           N  
ATOM   2165  H   GLU A 152      20.037  -6.432 -44.427  1.00 39.84           H  
ATOM   2166  CA  GLU A 152      21.766  -7.673 -44.488  1.00 39.84           C  
ATOM   2167  HA  GLU A 152      22.809  -7.425 -44.683  1.00 39.84           H  
ATOM   2168  C   GLU A 152      21.390  -8.864 -45.380  1.00 39.84           C  
ATOM   2169  CB  GLU A 152      21.642  -7.933 -42.978  1.00 39.84           C  
ATOM   2170  HB2 GLU A 152      21.741  -6.976 -42.465  1.00 39.84           H  
ATOM   2171  HB3 GLU A 152      20.659  -8.345 -42.751  1.00 39.84           H  
ATOM   2172  O   GLU A 152      20.557  -9.708 -45.050  1.00 39.84           O  
ATOM   2173  CG  GLU A 152      22.749  -8.869 -42.462  1.00 39.84           C  
ATOM   2174  HG2 GLU A 152      22.593  -9.865 -42.877  1.00 39.84           H  
ATOM   2175  HG3 GLU A 152      23.708  -8.502 -42.827  1.00 39.84           H  
ATOM   2176  CD  GLU A 152      22.796  -8.953 -40.926  1.00 39.84           C  
ATOM   2177  OE1 GLU A 152      23.863  -9.357 -40.410  1.00 39.84           O  
ATOM   2178  OE2 GLU A 152      21.773  -8.632 -40.280  1.00 39.84           O  
ATOM   2179  N   VAL A 153      21.944  -8.881 -46.593  1.00 46.23           N  
ATOM   2180  H   VAL A 153      22.530  -8.102 -46.858  1.00 46.23           H  
ATOM   2181  CA  VAL A 153      21.739  -9.978 -47.538  1.00 46.23           C  
ATOM   2182  HA  VAL A 153      20.695 -10.285 -47.475  1.00 46.23           H  
ATOM   2183  C   VAL A 153      22.597 -11.160 -47.089  1.00 46.23           C  
ATOM   2184  CB  VAL A 153      21.990  -9.563 -49.000  1.00 46.23           C  
ATOM   2185  HB  VAL A 153      23.054  -9.385 -49.159  1.00 46.23           H  
ATOM   2186  O   VAL A 153      23.726 -11.357 -47.534  1.00 46.23           O  
ATOM   2187  CG1 VAL A 153      21.509 -10.669 -49.944  1.00 46.23           C  
ATOM   2188 HG11 VAL A 153      21.933 -10.516 -50.937  1.00 46.23           H  
ATOM   2189 HG12 VAL A 153      20.421 -10.661 -50.008  1.00 46.23           H  
ATOM   2190 HG13 VAL A 153      21.809 -11.643 -49.558  1.00 46.23           H  
ATOM   2191  CG2 VAL A 153      21.213  -8.297 -49.386  1.00 46.23           C  
ATOM   2192 HG21 VAL A 153      20.160  -8.402 -49.124  1.00 46.23           H  
ATOM   2193 HG22 VAL A 153      21.626  -7.438 -48.857  1.00 46.23           H  
ATOM   2194 HG23 VAL A 153      21.306  -8.113 -50.456  1.00 46.23           H  
ATOM   2195  N   SER A 154      22.042 -11.966 -46.189  1.00 39.93           N  
ATOM   2196  H   SER A 154      21.185 -11.650 -45.758  1.00 39.93           H  
ATOM   2197  CA  SER A 154      22.495 -13.333 -45.948  1.00 39.93           C  
ATOM   2198  HA  SER A 154      23.571 -13.341 -45.772  1.00 39.93           H  
ATOM   2199  C   SER A 154      22.176 -14.158 -47.198  1.00 39.93           C  
ATOM   2200  CB  SER A 154      21.792 -13.879 -44.701  1.00 39.93           C  
ATOM   2201  HB2 SER A 154      22.059 -13.259 -43.845  1.00 39.93           H  
ATOM   2202  HB3 SER A 154      20.712 -13.834 -44.842  1.00 39.93           H  
ATOM   2203  O   SER A 154      21.029 -14.545 -47.414  1.00 39.93           O  
ATOM   2204  OG  SER A 154      22.175 -15.216 -44.445  1.00 39.93           O  
ATOM   2205  HG  SER A 154      21.786 -15.472 -43.605  1.00 39.93           H  
ATOM   2206  N   VAL A 155      23.161 -14.360 -48.081  1.00 42.00           N  
ATOM   2207  H   VAL A 155      24.053 -13.920 -47.903  1.00 42.00           H  
ATOM   2208  CA  VAL A 155      23.024 -15.240 -49.254  1.00 42.00           C  
ATOM   2209  HA  VAL A 155      21.972 -15.279 -49.537  1.00 42.00           H  
ATOM   2210  C   VAL A 155      23.506 -16.644 -48.873  1.00 42.00           C  
ATOM   2211  CB  VAL A 155      23.787 -14.735 -50.499  1.00 42.00           C  
ATOM   2212  HB  VAL A 155      24.861 -14.782 -50.318  1.00 42.00           H  
ATOM   2213  O   VAL A 155      24.715 -16.858 -48.742  1.00 42.00           O  
ATOM   2214  CG1 VAL A 155      23.447 -15.601 -51.722  1.00 42.00           C  
ATOM   2215 HG11 VAL A 155      23.748 -16.635 -51.553  1.00 42.00           H  
ATOM   2216 HG12 VAL A 155      22.376 -15.570 -51.924  1.00 42.00           H  
ATOM   2217 HG13 VAL A 155      23.986 -15.238 -52.597  1.00 42.00           H  
ATOM   2218  CG2 VAL A 155      23.437 -13.296 -50.872  1.00 42.00           C  
ATOM   2219 HG21 VAL A 155      22.366 -13.212 -51.054  1.00 42.00           H  
ATOM   2220 HG22 VAL A 155      23.745 -12.626 -50.069  1.00 42.00           H  
ATOM   2221 HG23 VAL A 155      23.976 -13.004 -51.773  1.00 42.00           H  
ATOM   2222  N   PRO A 156      22.610 -17.635 -48.720  1.00 41.19           N  
ATOM   2223  CA  PRO A 156      23.006 -19.025 -48.605  1.00 41.19           C  
ATOM   2224  HA  PRO A 156      23.899 -19.126 -47.989  1.00 41.19           H  
ATOM   2225  C   PRO A 156      23.286 -19.561 -50.013  1.00 41.19           C  
ATOM   2226  CB  PRO A 156      21.832 -19.712 -47.904  1.00 41.19           C  
ATOM   2227  HB2 PRO A 156      21.758 -20.768 -48.160  1.00 41.19           H  
ATOM   2228  HB3 PRO A 156      21.939 -19.590 -46.826  1.00 41.19           H  
ATOM   2229  O   PRO A 156      22.373 -19.874 -50.771  1.00 41.19           O  
ATOM   2230  CG  PRO A 156      20.615 -18.920 -48.383  1.00 41.19           C  
ATOM   2231  HG2 PRO A 156      20.234 -19.350 -49.309  1.00 41.19           H  
ATOM   2232  HG3 PRO A 156      19.830 -18.900 -47.627  1.00 41.19           H  
ATOM   2233  CD  PRO A 156      21.160 -17.519 -48.657  1.00 41.19           C  
ATOM   2234  HD2 PRO A 156      20.882 -16.875 -47.823  1.00 41.19           H  
ATOM   2235  HD3 PRO A 156      20.752 -17.133 -49.591  1.00 41.19           H  
ATOM   2236  N   GLY A 157      24.562 -19.683 -50.366  1.00 40.27           N  
ATOM   2237  H   GLY A 157      25.258 -19.276 -49.758  1.00 40.27           H  
ATOM   2238  CA  GLY A 157      24.989 -20.400 -51.569  1.00 40.27           C  
ATOM   2239  HA2 GLY A 157      25.772 -21.105 -51.290  1.00 40.27           H  
ATOM   2240  HA3 GLY A 157      24.164 -20.979 -51.983  1.00 40.27           H  
ATOM   2241  C   GLY A 157      25.503 -19.482 -52.671  1.00 40.27           C  
ATOM   2242  O   GLY A 157      24.789 -18.631 -53.191  1.00 40.27           O  
ATOM   2243  N   GLY A 158      26.774 -19.678 -53.024  1.00 42.82           N  
ATOM   2244  H   GLY A 158      27.291 -20.413 -52.561  1.00 42.82           H  
ATOM   2245  CA  GLY A 158      27.464 -18.919 -54.058  1.00 42.82           C  
ATOM   2246  HA2 GLY A 158      27.543 -17.879 -53.743  1.00 42.82           H  
ATOM   2247  HA3 GLY A 158      28.470 -19.315 -54.196  1.00 42.82           H  
ATOM   2248  C   GLY A 158      26.734 -18.989 -55.396  1.00 42.82           C  
ATOM   2249  O   GLY A 158      26.579 -20.058 -55.982  1.00 42.82           O  
ATOM   2250  N   THR A 159      26.297 -17.836 -55.889  1.00 40.77           N  
ATOM   2251  H   THR A 159      26.332 -17.009 -55.311  1.00 40.77           H  
ATOM   2252  CA  THR A 159      25.741 -17.697 -57.232  1.00 40.77           C  
ATOM   2253  HA  THR A 159      25.351 -18.659 -57.565  1.00 40.77           H  
ATOM   2254  C   THR A 159      26.845 -17.272 -58.191  1.00 40.77           C  
ATOM   2255  CB  THR A 159      24.571 -16.708 -57.257  1.00 40.77           C  
ATOM   2256  HB  THR A 159      24.276 -16.535 -58.292  1.00 40.77           H  
ATOM   2257  O   THR A 159      27.379 -16.168 -58.099  1.00 40.77           O  
ATOM   2258  CG2 THR A 159      23.365 -17.249 -56.488  1.00 40.77           C  
ATOM   2259 HG21 THR A 159      22.543 -16.537 -56.559  1.00 40.77           H  
ATOM   2260 HG22 THR A 159      23.619 -17.388 -55.437  1.00 40.77           H  
ATOM   2261 HG23 THR A 159      23.049 -18.202 -56.912  1.00 40.77           H  
ATOM   2262  OG1 THR A 159      24.954 -15.485 -56.674  1.00 40.77           O  
ATOM   2263  HG1 THR A 159      25.783 -15.220 -57.080  1.00 40.77           H  
ATOM   2264  N   THR A 160      27.185 -18.158 -59.123  1.00 41.98           N  
ATOM   2265  H   THR A 160      26.791 -19.086 -59.067  1.00 41.98           H  
ATOM   2266  CA  THR A 160      28.115 -17.909 -60.227  1.00 41.98           C  
ATOM   2267  HA  THR A 160      29.020 -17.443 -59.837  1.00 41.98           H  
ATOM   2268  C   THR A 160      27.458 -16.971 -61.242  1.00 41.98           C  
ATOM   2269  CB  THR A 160      28.485 -19.250 -60.892  1.00 41.98           C  
ATOM   2270  HB  THR A 160      27.646 -19.600 -61.493  1.00 41.98           H  
ATOM   2271  O   THR A 160      26.544 -17.372 -61.959  1.00 41.98           O  
ATOM   2272  CG2 THR A 160      29.722 -19.153 -61.779  1.00 41.98           C  
ATOM   2273 HG21 THR A 160      30.578 -18.808 -61.199  1.00 41.98           H  
ATOM   2274 HG22 THR A 160      29.536 -18.454 -62.595  1.00 41.98           H  
ATOM   2275 HG23 THR A 160      29.943 -20.133 -62.201  1.00 41.98           H  
ATOM   2276  OG1 THR A 160      28.748 -20.234 -59.915  1.00 41.98           O  
ATOM   2277  HG1 THR A 160      29.545 -19.988 -59.440  1.00 41.98           H  
ATOM   2278  N   ILE A 161      27.894 -15.711 -61.311  1.00 49.04           N  
ATOM   2279  H   ILE A 161      28.599 -15.400 -60.658  1.00 49.04           H  
ATOM   2280  CA  ILE A 161      27.429 -14.770 -62.339  1.00 49.04           C  
ATOM   2281  HA  ILE A 161      26.382 -14.979 -62.557  1.00 49.04           H  
ATOM   2282  C   ILE A 161      28.239 -15.034 -63.610  1.00 49.04           C  
ATOM   2283  CB  ILE A 161      27.504 -13.302 -61.862  1.00 49.04           C  
ATOM   2284  HB  ILE A 161      28.543 -13.057 -61.645  1.00 49.04           H  
ATOM   2285  O   ILE A 161      29.420 -14.705 -63.696  1.00 49.04           O  
ATOM   2286  CG1 ILE A 161      26.671 -13.115 -60.570  1.00 49.04           C  
ATOM   2287 HG12 ILE A 161      25.622 -13.331 -60.778  1.00 49.04           H  
ATOM   2288 HG13 ILE A 161      27.013 -13.820 -59.813  1.00 49.04           H  
ATOM   2289  CG2 ILE A 161      26.996 -12.361 -62.976  1.00 49.04           C  
ATOM   2290 HG21 ILE A 161      27.587 -12.487 -63.883  1.00 49.04           H  
ATOM   2291 HG22 ILE A 161      25.948 -12.566 -63.196  1.00 49.04           H  
ATOM   2292 HG23 ILE A 161      27.101 -11.321 -62.667  1.00 49.04           H  
ATOM   2293  CD1 ILE A 161      26.777 -11.718 -59.947  1.00 49.04           C  
ATOM   2294 HD11 ILE A 161      27.825 -11.454 -59.802  1.00 49.04           H  
ATOM   2295 HD12 ILE A 161      26.276 -11.720 -58.979  1.00 49.04           H  
ATOM   2296 HD13 ILE A 161      26.295 -10.976 -60.582  1.00 49.04           H  
ATOM   2297  N   THR A 162      27.606 -15.667 -64.593  1.00 46.28           N  
ATOM   2298  H   THR A 162      26.668 -16.001 -64.426  1.00 46.28           H  
ATOM   2299  CA  THR A 162      28.200 -15.952 -65.901  1.00 46.28           C  
ATOM   2300  HA  THR A 162      29.284 -16.021 -65.804  1.00 46.28           H  
ATOM   2301  C   THR A 162      27.875 -14.823 -66.878  1.00 46.28           C  
ATOM   2302  CB  THR A 162      27.692 -17.298 -66.448  1.00 46.28           C  
ATOM   2303  HB  THR A 162      28.105 -17.447 -67.446  1.00 46.28           H  
ATOM   2304  O   THR A 162      26.741 -14.724 -67.340  1.00 46.28           O  
ATOM   2305  CG2 THR A 162      28.099 -18.480 -65.568  1.00 46.28           C  
ATOM   2306 HG21 THR A 162      29.181 -18.490 -65.437  1.00 46.28           H  
ATOM   2307 HG22 THR A 162      27.789 -19.409 -66.048  1.00 46.28           H  
ATOM   2308 HG23 THR A 162      27.617 -18.409 -64.594  1.00 46.28           H  
ATOM   2309  OG1 THR A 162      26.284 -17.299 -66.528  1.00 46.28           O  
ATOM   2310  HG1 THR A 162      26.036 -16.464 -66.930  1.00 46.28           H  
ATOM   2311  N   ASN A 163      28.862 -14.003 -67.236  1.00 50.96           N  
ATOM   2312  H   ASN A 163      29.758 -14.098 -66.781  1.00 50.96           H  
ATOM   2313  CA  ASN A 163      28.838 -13.200 -68.462  1.00 50.96           C  
ATOM   2314  HA  ASN A 163      27.996 -13.519 -69.077  1.00 50.96           H  
ATOM   2315  C   ASN A 163      30.096 -13.520 -69.279  1.00 50.96           C  
ATOM   2316  CB  ASN A 163      28.670 -11.701 -68.141  1.00 50.96           C  
ATOM   2317  HB2 ASN A 163      29.118 -11.479 -67.172  1.00 50.96           H  
ATOM   2318  HB3 ASN A 163      29.194 -11.108 -68.891  1.00 50.96           H  
ATOM   2319  O   ASN A 163      31.162 -13.760 -68.715  1.00 50.96           O  
ATOM   2320  CG  ASN A 163      27.218 -11.246 -68.160  1.00 50.96           C  
ATOM   2321  ND2 ASN A 163      26.889 -10.200 -67.440  1.00 50.96           N  
ATOM   2322 HD21 ASN A 163      27.573  -9.739 -66.858  1.00 50.96           H  
ATOM   2323 HD22 ASN A 163      25.918  -9.925 -67.478  1.00 50.96           H  
ATOM   2324  OD1 ASN A 163      26.371 -11.776 -68.858  1.00 50.96           O  
ATOM   2325  N   GLN A 164      29.950 -13.588 -70.605  1.00 59.17           N  
ATOM   2326  H   GLN A 164      29.065 -13.309 -71.003  1.00 59.17           H  
ATOM   2327  CA  GLN A 164      30.902 -14.262 -71.504  1.00 59.17           C  
ATOM   2328  HA  GLN A 164      31.150 -15.222 -71.052  1.00 59.17           H  
ATOM   2329  C   GLN A 164      32.270 -13.577 -71.685  1.00 59.17           C  
ATOM   2330  CB  GLN A 164      30.219 -14.550 -72.859  1.00 59.17           C  
ATOM   2331  HB2 GLN A 164      29.617 -13.693 -73.160  1.00 59.17           H  
ATOM   2332  HB3 GLN A 164      30.981 -14.710 -73.623  1.00 59.17           H  
ATOM   2333  O   GLN A 164      33.151 -14.213 -72.249  1.00 59.17           O  
ATOM   2334  CG  GLN A 164      29.351 -15.818 -72.793  1.00 59.17           C  
ATOM   2335  HG2 GLN A 164      28.582 -15.695 -72.030  1.00 59.17           H  
ATOM   2336  HG3 GLN A 164      29.984 -16.657 -72.504  1.00 59.17           H  
ATOM   2337  CD  GLN A 164      28.662 -16.165 -74.112  1.00 59.17           C  
ATOM   2338  NE2 GLN A 164      28.280 -17.409 -74.309  1.00 59.17           N  
ATOM   2339 HE21 GLN A 164      27.822 -17.580 -75.193  1.00 59.17           H  
ATOM   2340 HE22 GLN A 164      28.460 -18.121 -73.615  1.00 59.17           H  
ATOM   2341  OE1 GLN A 164      28.414 -15.350 -74.980  1.00 59.17           O  
ATOM   2342  N   ASP A 165      32.493 -12.370 -71.153  1.00 59.34           N  
ATOM   2343  H   ASP A 165      31.731 -11.906 -70.678  1.00 59.34           H  
ATOM   2344  CA  ASP A 165      33.737 -11.610 -71.377  1.00 59.34           C  
ATOM   2345  HA  ASP A 165      34.440 -12.239 -71.924  1.00 59.34           H  
ATOM   2346  C   ASP A 165      34.508 -11.222 -70.097  1.00 59.34           C  
ATOM   2347  CB  ASP A 165      33.444 -10.397 -72.280  1.00 59.34           C  
ATOM   2348  HB2 ASP A 165      34.293  -9.714 -72.264  1.00 59.34           H  
ATOM   2349  HB3 ASP A 165      32.581  -9.860 -71.887  1.00 59.34           H  
ATOM   2350  O   ASP A 165      35.427 -10.405 -70.148  1.00 59.34           O  
ATOM   2351  CG  ASP A 165      33.206 -10.764 -73.751  1.00 59.34           C  
ATOM   2352  OD1 ASP A 165      33.760 -11.782 -74.221  1.00 59.34           O  
ATOM   2353  OD2 ASP A 165      32.489  -9.983 -74.415  1.00 59.34           O  
ATOM   2354  N   SER A 166      34.194 -11.806 -68.935  1.00 51.96           N  
ATOM   2355  H   SER A 166      33.447 -12.485 -68.918  1.00 51.96           H  
ATOM   2356  CA  SER A 166      34.926 -11.525 -67.687  1.00 51.96           C  
ATOM   2357  HA  SER A 166      35.735 -10.823 -67.893  1.00 51.96           H  
ATOM   2358  C   SER A 166      35.578 -12.774 -67.096  1.00 51.96           C  
ATOM   2359  CB  SER A 166      34.027 -10.820 -66.669  1.00 51.96           C  
ATOM   2360  HB2 SER A 166      34.584 -10.660 -65.746  1.00 51.96           H  
ATOM   2361  HB3 SER A 166      33.723  -9.852 -67.067  1.00 51.96           H  
ATOM   2362  O   SER A 166      34.913 -13.784 -66.870  1.00 51.96           O  
ATOM   2363  OG  SER A 166      32.873 -11.588 -66.393  1.00 51.96           O  
ATOM   2364  HG  SER A 166      33.134 -12.510 -66.334  1.00 51.96           H  
ATOM   2365  N   ALA A 167      36.881 -12.689 -66.810  1.00 53.76           N  
ATOM   2366  H   ALA A 167      37.359 -11.823 -67.015  1.00 53.76           H  
ATOM   2367  CA  ALA A 167      37.632 -13.727 -66.114  1.00 53.76           C  
ATOM   2368  HA  ALA A 167      37.506 -14.664 -66.657  1.00 53.76           H  
ATOM   2369  C   ALA A 167      37.095 -13.917 -64.684  1.00 53.76           C  
ATOM   2370  CB  ALA A 167      39.122 -13.358 -66.126  1.00 53.76           C  
ATOM   2371  HB1 ALA A 167      39.695 -14.142 -65.631  1.00 53.76           H  
ATOM   2372  HB2 ALA A 167      39.471 -13.256 -67.154  1.00 53.76           H  
ATOM   2373  HB3 ALA A 167      39.277 -12.420 -65.594  1.00 53.76           H  
ATOM   2374  O   ALA A 167      37.010 -12.967 -63.907  1.00 53.76           O  
ATOM   2375  N   VAL A 168      36.729 -15.156 -64.355  1.00 56.47           N  
ATOM   2376  H   VAL A 168      36.810 -15.876 -65.059  1.00 56.47           H  
ATOM   2377  CA  VAL A 168      36.216 -15.557 -63.042  1.00 56.47           C  
ATOM   2378  HA  VAL A 168      35.455 -14.844 -62.724  1.00 56.47           H  
ATOM   2379  C   VAL A 168      37.366 -15.527 -62.034  1.00 56.47           C  
ATOM   2380  CB  VAL A 168      35.562 -16.955 -63.130  1.00 56.47           C  
ATOM   2381  HB  VAL A 168      36.303 -17.676 -63.476  1.00 56.47           H  
ATOM   2382  O   VAL A 168      38.298 -16.323 -62.130  1.00 56.47           O  
ATOM   2383  CG1 VAL A 168      35.017 -17.430 -61.778  1.00 56.47           C  
ATOM   2384 HG11 VAL A 168      34.543 -18.405 -61.888  1.00 56.47           H  
ATOM   2385 HG12 VAL A 168      35.829 -17.534 -61.058  1.00 56.47           H  
ATOM   2386 HG13 VAL A 168      34.288 -16.718 -61.392  1.00 56.47           H  
ATOM   2387  CG2 VAL A 168      34.394 -16.954 -64.130  1.00 56.47           C  
ATOM   2388 HG21 VAL A 168      33.935 -17.942 -64.161  1.00 56.47           H  
ATOM   2389 HG22 VAL A 168      34.744 -16.709 -65.133  1.00 56.47           H  
ATOM   2390 HG23 VAL A 168      33.645 -16.223 -63.828  1.00 56.47           H  
ATOM   2391  N   ILE A 169      37.309 -14.597 -61.080  1.00 61.70           N  
ATOM   2392  H   ILE A 169      36.535 -13.948 -61.092  1.00 61.70           H  
ATOM   2393  CA  ILE A 169      38.179 -14.582 -59.901  1.00 61.70           C  
ATOM   2394  HA  ILE A 169      39.059 -15.195 -60.095  1.00 61.70           H  
ATOM   2395  C   ILE A 169      37.417 -15.255 -58.764  1.00 61.70           C  
ATOM   2396  CB  ILE A 169      38.681 -13.149 -59.597  1.00 61.70           C  
ATOM   2397  HB  ILE A 169      37.886 -12.442 -59.831  1.00 61.70           H  
ATOM   2398  O   ILE A 169      36.430 -14.728 -58.255  1.00 61.70           O  
ATOM   2399  CG1 ILE A 169      39.896 -12.864 -60.509  1.00 61.70           C  
ATOM   2400 HG12 ILE A 169      40.737 -13.485 -60.202  1.00 61.70           H  
ATOM   2401 HG13 ILE A 169      39.635 -13.138 -61.532  1.00 61.70           H  
ATOM   2402  CG2 ILE A 169      39.065 -12.952 -58.120  1.00 61.70           C  
ATOM   2403 HG21 ILE A 169      39.486 -11.960 -57.955  1.00 61.70           H  
ATOM   2404 HG22 ILE A 169      38.167 -13.017 -57.506  1.00 61.70           H  
ATOM   2405 HG23 ILE A 169      39.781 -13.710 -57.804  1.00 61.70           H  
ATOM   2406  CD1 ILE A 169      40.342 -11.397 -60.533  1.00 61.70           C  
ATOM   2407 HD11 ILE A 169      41.115 -11.272 -61.291  1.00 61.70           H  
ATOM   2408 HD12 ILE A 169      40.755 -11.102 -59.569  1.00 61.70           H  
ATOM   2409 HD13 ILE A 169      39.496 -10.757 -60.782  1.00 61.70           H  
ATOM   2410  N   ASP A 170      37.877 -16.447 -58.403  1.00 55.07           N  
ATOM   2411  H   ASP A 170      38.668 -16.833 -58.900  1.00 55.07           H  
ATOM   2412  CA  ASP A 170      37.330 -17.242 -57.313  1.00 55.07           C  
ATOM   2413  HA  ASP A 170      36.263 -17.032 -57.241  1.00 55.07           H  
ATOM   2414  C   ASP A 170      38.008 -16.798 -56.007  1.00 55.07           C  
ATOM   2415  CB  ASP A 170      37.524 -18.740 -57.651  1.00 55.07           C  
ATOM   2416  HB2 ASP A 170      37.708 -18.842 -58.721  1.00 55.07           H  
ATOM   2417  HB3 ASP A 170      38.404 -19.129 -57.141  1.00 55.07           H  
ATOM   2418  O   ASP A 170      39.173 -17.116 -55.751  1.00 55.07           O  
ATOM   2419  CG  ASP A 170      36.321 -19.631 -57.324  1.00 55.07           C  
ATOM   2420  OD1 ASP A 170      35.353 -19.139 -56.704  1.00 55.07           O  
ATOM   2421  OD2 ASP A 170      36.385 -20.821 -57.705  1.00 55.07           O  
ATOM   2422  N   VAL A 171      37.314 -15.990 -55.201  1.00 59.11           N  
ATOM   2423  H   VAL A 171      36.376 -15.736 -55.477  1.00 59.11           H  
ATOM   2424  CA  VAL A 171      37.809 -15.555 -53.886  1.00 59.11           C  
ATOM   2425  HA  VAL A 171      38.897 -15.634 -53.878  1.00 59.11           H  
ATOM   2426  C   VAL A 171      37.273 -16.516 -52.835  1.00 59.11           C  
ATOM   2427  CB  VAL A 171      37.479 -14.085 -53.553  1.00 59.11           C  
ATOM   2428  HB  VAL A 171      36.405 -13.967 -53.411  1.00 59.11           H  
ATOM   2429  O   VAL A 171      36.208 -16.309 -52.259  1.00 59.11           O  
ATOM   2430  CG1 VAL A 171      38.206 -13.648 -52.271  1.00 59.11           C  
ATOM   2431 HG11 VAL A 171      37.878 -14.257 -51.429  1.00 59.11           H  
ATOM   2432 HG12 VAL A 171      39.284 -13.751 -52.394  1.00 59.11           H  
ATOM   2433 HG13 VAL A 171      37.966 -12.608 -52.049  1.00 59.11           H  
ATOM   2434  CG2 VAL A 171      37.915 -13.140 -54.676  1.00 59.11           C  
ATOM   2435 HG21 VAL A 171      37.783 -12.103 -54.367  1.00 59.11           H  
ATOM   2436 HG22 VAL A 171      38.958 -13.317 -54.938  1.00 59.11           H  
ATOM   2437 HG23 VAL A 171      37.279 -13.317 -55.543  1.00 59.11           H  
ATOM   2438  N   GLN A 172      38.018 -17.586 -52.580  1.00 65.40           N  
ATOM   2439  H   GLN A 172      38.850 -17.734 -53.133  1.00 65.40           H  
ATOM   2440  CA  GLN A 172      37.785 -18.428 -51.410  1.00 65.40           C  
ATOM   2441  HA  GLN A 172      36.711 -18.562 -51.279  1.00 65.40           H  
ATOM   2442  C   GLN A 172      38.387 -17.721 -50.181  1.00 65.40           C  
ATOM   2443  CB  GLN A 172      38.406 -19.814 -51.631  1.00 65.40           C  
ATOM   2444  HB2 GLN A 172      39.426 -19.683 -51.993  1.00 65.40           H  
ATOM   2445  HB3 GLN A 172      38.465 -20.345 -50.681  1.00 65.40           H  
ATOM   2446  O   GLN A 172      39.592 -17.444 -50.184  1.00 65.40           O  
ATOM   2447  CG  GLN A 172      37.624 -20.661 -52.654  1.00 65.40           C  
ATOM   2448  HG2 GLN A 172      38.301 -21.408 -53.070  1.00 65.40           H  
ATOM   2449  HG3 GLN A 172      37.290 -20.034 -53.481  1.00 65.40           H  
ATOM   2450  CD  GLN A 172      36.433 -21.417 -52.068  1.00 65.40           C  
ATOM   2451  NE2 GLN A 172      35.420 -21.693 -52.859  1.00 65.40           N  
ATOM   2452 HE21 GLN A 172      34.639 -22.178 -52.441  1.00 65.40           H  
ATOM   2453 HE22 GLN A 172      35.410 -21.357 -53.811  1.00 65.40           H  
ATOM   2454  OE1 GLN A 172      36.402 -21.811 -50.913  1.00 65.40           O  
ATOM   2455  N   PRO A 173      37.604 -17.408 -49.131  1.00 59.38           N  
ATOM   2456  CA  PRO A 173      38.174 -16.929 -47.880  1.00 59.38           C  
ATOM   2457  HA  PRO A 173      38.742 -16.017 -48.062  1.00 59.38           H  
ATOM   2458  C   PRO A 173      39.112 -18.003 -47.318  1.00 59.38           C  
ATOM   2459  CB  PRO A 173      36.988 -16.607 -46.966  1.00 59.38           C  
ATOM   2460  HB2 PRO A 173      36.739 -15.550 -47.063  1.00 59.38           H  
ATOM   2461  HB3 PRO A 173      37.192 -16.852 -45.923  1.00 59.38           H  
ATOM   2462  O   PRO A 173      38.756 -19.178 -47.228  1.00 59.38           O  
ATOM   2463  CG  PRO A 173      35.842 -17.445 -47.532  1.00 59.38           C  
ATOM   2464  HG2 PRO A 173      35.865 -18.437 -47.079  1.00 59.38           H  
ATOM   2465  HG3 PRO A 173      34.873 -16.974 -47.365  1.00 59.38           H  
ATOM   2466  CD  PRO A 173      36.163 -17.566 -49.020  1.00 59.38           C  
ATOM   2467  HD2 PRO A 173      35.668 -16.768 -49.573  1.00 59.38           H  
ATOM   2468  HD3 PRO A 173      35.832 -18.539 -49.381  1.00 59.38           H  
ATOM   2469  N   ALA A 174      40.337 -17.604 -46.973  1.00 64.09           N  
ATOM   2470  H   ALA A 174      40.589 -16.633 -47.095  1.00 64.09           H  
ATOM   2471  CA  ALA A 174      41.322 -18.524 -46.423  1.00 64.09           C  
ATOM   2472  HA  ALA A 174      41.481 -19.303 -47.169  1.00 64.09           H  
ATOM   2473  C   ALA A 174      40.785 -19.160 -45.124  1.00 64.09           C  
ATOM   2474  CB  ALA A 174      42.647 -17.783 -46.202  1.00 64.09           C  
ATOM   2475  HB1 ALA A 174      42.503 -16.977 -45.481  1.00 64.09           H  
ATOM   2476  HB2 ALA A 174      43.000 -17.368 -47.145  1.00 64.09           H  
ATOM   2477  HB3 ALA A 174      43.394 -18.475 -45.814  1.00 64.09           H  
ATOM   2478  O   ALA A 174      40.171 -18.456 -44.316  1.00 64.09           O  
ATOM   2479  N   PRO A 175      41.009 -20.469 -44.897  1.00 66.08           N  
ATOM   2480  CA  PRO A 175      40.580 -21.131 -43.674  1.00 66.08           C  
ATOM   2481  HA  PRO A 175      39.492 -21.105 -43.607  1.00 66.08           H  
ATOM   2482  C   PRO A 175      41.181 -20.402 -42.474  1.00 66.08           C  
ATOM   2483  CB  PRO A 175      41.050 -22.586 -43.792  1.00 66.08           C  
ATOM   2484  HB2 PRO A 175      41.384 -22.990 -42.836  1.00 66.08           H  
ATOM   2485  HB3 PRO A 175      40.239 -23.193 -44.195  1.00 66.08           H  
ATOM   2486  O   PRO A 175      42.395 -20.190 -42.412  1.00 66.08           O  
ATOM   2487  CG  PRO A 175      42.188 -22.525 -44.810  1.00 66.08           C  
ATOM   2488  HG2 PRO A 175      42.294 -23.462 -45.358  1.00 66.08           H  
ATOM   2489  HG3 PRO A 175      43.118 -22.270 -44.302  1.00 66.08           H  
ATOM   2490  CD  PRO A 175      41.780 -21.377 -45.728  1.00 66.08           C  
ATOM   2491  HD2 PRO A 175      42.670 -20.897 -46.135  1.00 66.08           H  
ATOM   2492  HD3 PRO A 175      41.148 -21.751 -46.534  1.00 66.08           H  
ATOM   2493  N   ALA A 176      40.323 -20.000 -41.534  1.00 60.69           N  
ATOM   2494  H   ALA A 176      39.335 -20.145 -41.683  1.00 60.69           H  
ATOM   2495  CA  ALA A 176      40.755 -19.402 -40.283  1.00 60.69           C  
ATOM   2496  HA  ALA A 176      41.243 -18.452 -40.499  1.00 60.69           H  
ATOM   2497  C   ALA A 176      41.766 -20.350 -39.626  1.00 60.69           C  
ATOM   2498  CB  ALA A 176      39.530 -19.136 -39.397  1.00 60.69           C  
ATOM   2499  HB1 ALA A 176      38.850 -18.450 -39.902  1.00 60.69           H  
ATOM   2500  HB2 ALA A 176      39.011 -20.071 -39.186  1.00 60.69           H  
ATOM   2501  HB3 ALA A 176      39.852 -18.689 -38.456  1.00 60.69           H  
ATOM   2502  O   ALA A 176      41.439 -21.487 -39.280  1.00 60.69           O  
ATOM   2503  N   GLY A 177      43.017 -19.899 -39.515  1.00 56.72           N  
ATOM   2504  H   GLY A 177      43.243 -19.004 -39.923  1.00 56.72           H  
ATOM   2505  CA  GLY A 177      44.061 -20.664 -38.848  1.00 56.72           C  
ATOM   2506  HA2 GLY A 177      44.232 -21.578 -39.417  1.00 56.72           H  
ATOM   2507  HA3 GLY A 177      44.986 -20.087 -38.811  1.00 56.72           H  
ATOM   2508  C   GLY A 177      43.634 -21.019 -37.419  1.00 56.72           C  
ATOM   2509  O   GLY A 177      42.806 -20.317 -36.831  1.00 56.72           O  
ATOM   2510  N   PRO A 178      44.176 -22.101 -36.836  1.00 61.47           N  
ATOM   2511  CA  PRO A 178      43.811 -22.536 -35.495  1.00 61.47           C  
ATOM   2512  HA  PRO A 178      42.758 -22.813 -35.473  1.00 61.47           H  
ATOM   2513  C   PRO A 178      44.055 -21.406 -34.487  1.00 61.47           C  
ATOM   2514  CB  PRO A 178      44.666 -23.782 -35.227  1.00 61.47           C  
ATOM   2515  HB2 PRO A 178      44.979 -23.857 -34.186  1.00 61.47           H  
ATOM   2516  HB3 PRO A 178      44.103 -24.670 -35.514  1.00 61.47           H  
ATOM   2517  O   PRO A 178      45.190 -21.118 -34.105  1.00 61.47           O  
ATOM   2518  CG  PRO A 178      45.861 -23.618 -36.169  1.00 61.47           C  
ATOM   2519  HG2 PRO A 178      46.300 -24.579 -36.440  1.00 61.47           H  
ATOM   2520  HG3 PRO A 178      46.607 -22.970 -35.709  1.00 61.47           H  
ATOM   2521  CD  PRO A 178      45.249 -22.917 -37.377  1.00 61.47           C  
ATOM   2522  HD2 PRO A 178      44.832 -23.653 -38.064  1.00 61.47           H  
ATOM   2523  HD3 PRO A 178      46.004 -22.313 -37.880  1.00 61.47           H  
ATOM   2524  N   ARG A 179      42.978 -20.754 -34.039  1.00 53.06           N  
ATOM   2525  H   ARG A 179      42.095 -20.939 -34.492  1.00 53.06           H  
ATOM   2526  CA  ARG A 179      43.036 -19.765 -32.965  1.00 53.06           C  
ATOM   2527  HA  ARG A 179      43.909 -19.132 -33.122  1.00 53.06           H  
ATOM   2528  C   ARG A 179      43.213 -20.521 -31.654  1.00 53.06           C  
ATOM   2529  CB  ARG A 179      41.784 -18.871 -33.002  1.00 53.06           C  
ATOM   2530  HB2 ARG A 179      40.896 -19.494 -32.902  1.00 53.06           H  
ATOM   2531  HB3 ARG A 179      41.742 -18.370 -33.969  1.00 53.06           H  
ATOM   2532  O   ARG A 179      42.278 -21.137 -31.150  1.00 53.06           O  
ATOM   2533  CG  ARG A 179      41.780 -17.807 -31.890  1.00 53.06           C  
ATOM   2534  HG2 ARG A 179      41.772 -18.305 -30.921  1.00 53.06           H  
ATOM   2535  HG3 ARG A 179      42.676 -17.191 -31.963  1.00 53.06           H  
ATOM   2536  CD  ARG A 179      40.536 -16.913 -32.005  1.00 53.06           C  
ATOM   2537  HD2 ARG A 179      39.672 -17.548 -32.200  1.00 53.06           H  
ATOM   2538  HD3 ARG A 179      40.666 -16.233 -32.847  1.00 53.06           H  
ATOM   2539  NE  ARG A 179      40.285 -16.149 -30.767  1.00 53.06           N  
ATOM   2540  HE  ARG A 179      40.957 -16.252 -30.020  1.00 53.06           H  
ATOM   2541  NH1 ARG A 179      38.344 -15.114 -31.436  1.00 53.06           N  
ATOM   2542 HH11 ARG A 179      38.461 -15.488 -32.367  1.00 53.06           H  
ATOM   2543 HH12 ARG A 179      37.569 -14.497 -31.238  1.00 53.06           H  
ATOM   2544  NH2 ARG A 179      39.057 -14.853 -29.344  1.00 53.06           N  
ATOM   2545 HH21 ARG A 179      38.257 -14.261 -29.172  1.00 53.06           H  
ATOM   2546 HH22 ARG A 179      39.738 -14.980 -28.610  1.00 53.06           H  
ATOM   2547  CZ  ARG A 179      39.236 -15.379 -30.523  1.00 53.06           C  
ATOM   2548  N   ARG A 180      44.414 -20.462 -31.078  1.00 47.31           N  
ATOM   2549  H   ARG A 180      45.154 -19.996 -31.583  1.00 47.31           H  
ATOM   2550  CA  ARG A 180      44.622 -20.847 -29.678  1.00 47.31           C  
ATOM   2551  HA  ARG A 180      44.138 -21.805 -29.488  1.00 47.31           H  
ATOM   2552  C   ARG A 180      43.934 -19.811 -28.794  1.00 47.31           C  
ATOM   2553  CB  ARG A 180      46.118 -20.964 -29.345  1.00 47.31           C  
ATOM   2554  HB2 ARG A 180      46.675 -20.170 -29.842  1.00 47.31           H  
ATOM   2555  HB3 ARG A 180      46.239 -20.842 -28.269  1.00 47.31           H  
ATOM   2556  O   ARG A 180      44.413 -18.691 -28.664  1.00 47.31           O  
ATOM   2557  CG  ARG A 180      46.686 -22.336 -29.731  1.00 47.31           C  
ATOM   2558  HG2 ARG A 180      46.628 -22.472 -30.811  1.00 47.31           H  
ATOM   2559  HG3 ARG A 180      46.100 -23.113 -29.239  1.00 47.31           H  
ATOM   2560  CD  ARG A 180      48.145 -22.440 -29.271  1.00 47.31           C  
ATOM   2561  HD2 ARG A 180      48.752 -21.752 -29.860  1.00 47.31           H  
ATOM   2562  HD3 ARG A 180      48.192 -22.133 -28.226  1.00 47.31           H  
ATOM   2563  NE  ARG A 180      48.666 -23.814 -29.419  1.00 47.31           N  
ATOM   2564  HE  ARG A 180      48.330 -24.338 -30.214  1.00 47.31           H  
ATOM   2565  NH1 ARG A 180      50.033 -23.842 -27.567  1.00 47.31           N  
ATOM   2566 HH11 ARG A 180      50.671 -24.333 -26.957  1.00 47.31           H  
ATOM   2567 HH12 ARG A 180      49.793 -22.879 -27.378  1.00 47.31           H  
ATOM   2568  NH2 ARG A 180      49.873 -25.659 -28.844  1.00 47.31           N  
ATOM   2569 HH21 ARG A 180      50.515 -26.128 -28.222  1.00 47.31           H  
ATOM   2570 HH22 ARG A 180      49.490 -26.160 -29.634  1.00 47.31           H  
ATOM   2571  CZ  ARG A 180      49.517 -24.427 -28.613  1.00 47.31           C  
ATOM   2572  N   VAL A 181      42.805 -20.185 -28.204  1.00 49.70           N  
ATOM   2573  H   VAL A 181      42.420 -21.092 -28.427  1.00 49.70           H  
ATOM   2574  CA  VAL A 181      42.185 -19.423 -27.119  1.00 49.70           C  
ATOM   2575  HA  VAL A 181      42.476 -18.375 -27.193  1.00 49.70           H  
ATOM   2576  C   VAL A 181      42.732 -19.980 -25.812  1.00 49.70           C  
ATOM   2577  CB  VAL A 181      40.646 -19.479 -27.180  1.00 49.70           C  
ATOM   2578  HB  VAL A 181      40.308 -20.508 -27.057  1.00 49.70           H  
ATOM   2579  O   VAL A 181      42.432 -21.109 -25.435  1.00 49.70           O  
ATOM   2580  CG1 VAL A 181      40.027 -18.611 -26.079  1.00 49.70           C  
ATOM   2581 HG11 VAL A 181      38.939 -18.660 -26.136  1.00 49.70           H  
ATOM   2582 HG12 VAL A 181      40.326 -18.977 -25.097  1.00 49.70           H  
ATOM   2583 HG13 VAL A 181      40.345 -17.573 -26.182  1.00 49.70           H  
ATOM   2584  CG2 VAL A 181      40.133 -18.953 -28.528  1.00 49.70           C  
ATOM   2585 HG21 VAL A 181      39.043 -18.944 -28.527  1.00 49.70           H  
ATOM   2586 HG22 VAL A 181      40.461 -19.608 -29.335  1.00 49.70           H  
ATOM   2587 HG23 VAL A 181      40.505 -17.942 -28.693  1.00 49.70           H  
ATOM   2588  N   THR A 182      43.574 -19.209 -25.133  1.00 42.14           N  
ATOM   2589  H   THR A 182      43.856 -18.316 -25.512  1.00 42.14           H  
ATOM   2590  CA  THR A 182      43.986 -19.501 -23.759  1.00 42.14           C  
ATOM   2591  HA  THR A 182      44.037 -20.579 -23.605  1.00 42.14           H  
ATOM   2592  C   THR A 182      42.938 -18.931 -22.815  1.00 42.14           C  
ATOM   2593  CB  THR A 182      45.370 -18.914 -23.453  1.00 42.14           C  
ATOM   2594  HB  THR A 182      45.548 -18.946 -22.378  1.00 42.14           H  
ATOM   2595  O   THR A 182      42.831 -17.716 -22.672  1.00 42.14           O  
ATOM   2596  CG2 THR A 182      46.472 -19.703 -24.160  1.00 42.14           C  
ATOM   2597 HG21 THR A 182      46.334 -19.653 -25.240  1.00 42.14           H  
ATOM   2598 HG22 THR A 182      47.439 -19.269 -23.904  1.00 42.14           H  
ATOM   2599 HG23 THR A 182      46.451 -20.742 -23.833  1.00 42.14           H  
ATOM   2600  OG1 THR A 182      45.447 -17.583 -23.905  1.00 42.14           O  
ATOM   2601  HG1 THR A 182      44.798 -17.077 -23.410  1.00 42.14           H  
ATOM   2602  N   VAL A 183      42.153 -19.804 -22.189  1.00 48.46           N  
ATOM   2603  H   VAL A 183      42.264 -20.789 -22.385  1.00 48.46           H  
ATOM   2604  CA  VAL A 183      41.224 -19.428 -21.119  1.00 48.46           C  
ATOM   2605  HA  VAL A 183      40.933 -18.384 -21.232  1.00 48.46           H  
ATOM   2606  C   VAL A 183      41.968 -19.584 -19.796  1.00 48.46           C  
ATOM   2607  CB  VAL A 183      39.939 -20.282 -21.165  1.00 48.46           C  
ATOM   2608  HB  VAL A 183      40.191 -21.327 -20.987  1.00 48.46           H  
ATOM   2609  O   VAL A 183      42.303 -20.702 -19.406  1.00 48.46           O  
ATOM   2610  CG1 VAL A 183      38.933 -19.832 -20.099  1.00 48.46           C  
ATOM   2611 HG11 VAL A 183      38.029 -20.438 -20.161  1.00 48.46           H  
ATOM   2612 HG12 VAL A 183      39.357 -19.954 -19.103  1.00 48.46           H  
ATOM   2613 HG13 VAL A 183      38.670 -18.784 -20.246  1.00 48.46           H  
ATOM   2614  CG2 VAL A 183      39.251 -20.185 -22.535  1.00 48.46           C  
ATOM   2615 HG21 VAL A 183      38.315 -20.745 -22.519  1.00 48.46           H  
ATOM   2616 HG22 VAL A 183      39.039 -19.143 -22.774  1.00 48.46           H  
ATOM   2617 HG23 VAL A 183      39.887 -20.615 -23.309  1.00 48.46           H  
ATOM   2618  N   SER A 184      42.264 -18.479 -19.113  1.00 42.36           N  
ATOM   2619  H   SER A 184      41.984 -17.576 -19.467  1.00 42.36           H  
ATOM   2620  CA  SER A 184      42.690 -18.523 -17.714  1.00 42.36           C  
ATOM   2621  HA  SER A 184      43.361 -19.371 -17.574  1.00 42.36           H  
ATOM   2622  C   SER A 184      41.456 -18.737 -16.839  1.00 42.36           C  
ATOM   2623  CB  SER A 184      43.467 -17.260 -17.318  1.00 42.36           C  
ATOM   2624  HB2 SER A 184      43.602 -17.244 -16.236  1.00 42.36           H  
ATOM   2625  HB3 SER A 184      44.446 -17.281 -17.795  1.00 42.36           H  
ATOM   2626  O   SER A 184      40.452 -18.038 -16.965  1.00 42.36           O  
ATOM   2627  OG  SER A 184      42.784 -16.095 -17.731  1.00 42.36           O  
ATOM   2628  HG  SER A 184      43.182 -15.320 -17.328  1.00 42.36           H  
ATOM   2629  N   ARG A 185      41.511 -19.742 -15.965  1.00 51.40           N  
ATOM   2630  H   ARG A 185      42.355 -20.295 -15.919  1.00 51.40           H  
ATOM   2631  CA  ARG A 185      40.433 -20.077 -15.032  1.00 51.40           C  
ATOM   2632  HA  ARG A 185      39.625 -19.353 -15.139  1.00 51.40           H  
ATOM   2633  C   ARG A 185      40.991 -19.956 -13.620  1.00 51.40           C  
ATOM   2634  CB  ARG A 185      39.886 -21.474 -15.387  1.00 51.40           C  
ATOM   2635  HB2 ARG A 185      40.584 -22.239 -15.046  1.00 51.40           H  
ATOM   2636  HB3 ARG A 185      39.809 -21.546 -16.472  1.00 51.40           H  
ATOM   2637  O   ARG A 185      41.942 -20.654 -13.283  1.00 51.40           O  
ATOM   2638  CG  ARG A 185      38.494 -21.752 -14.799  1.00 51.40           C  
ATOM   2639  HG2 ARG A 185      38.569 -21.778 -13.712  1.00 51.40           H  
ATOM   2640  HG3 ARG A 185      37.817 -20.945 -15.077  1.00 51.40           H  
ATOM   2641  CD  ARG A 185      37.922 -23.081 -15.329  1.00 51.40           C  
ATOM   2642  HD2 ARG A 185      38.692 -23.611 -15.892  1.00 51.40           H  
ATOM   2643  HD3 ARG A 185      37.105 -22.846 -16.011  1.00 51.40           H  
ATOM   2644  NE  ARG A 185      37.439 -23.966 -14.247  1.00 51.40           N  
ATOM   2645  HE  ARG A 185      37.825 -23.844 -13.321  1.00 51.40           H  
ATOM   2646  NH1 ARG A 185      36.039 -25.318 -15.487  1.00 51.40           N  
ATOM   2647 HH11 ARG A 185      35.401 -26.101 -15.502  1.00 51.40           H  
ATOM   2648 HH12 ARG A 185      36.253 -24.787 -16.319  1.00 51.40           H  
ATOM   2649  NH2 ARG A 185      36.290 -25.692 -13.320  1.00 51.40           N  
ATOM   2650 HH21 ARG A 185      36.808 -25.552 -12.464  1.00 51.40           H  
ATOM   2651 HH22 ARG A 185      35.667 -26.485 -13.384  1.00 51.40           H  
ATOM   2652  CZ  ARG A 185      36.596 -24.977 -14.355  1.00 51.40           C  
ATOM   2653  N   SER A 186      40.436 -19.051 -12.820  1.00 52.37           N  
ATOM   2654  H   SER A 186      39.684 -18.472 -13.164  1.00 52.37           H  
ATOM   2655  CA  SER A 186      40.708 -18.967 -11.386  1.00 52.37           C  
ATOM   2656  HA  SER A 186      41.612 -19.530 -11.154  1.00 52.37           H  
ATOM   2657  C   SER A 186      39.550 -19.612 -10.630  1.00 52.37           C  
ATOM   2658  CB  SER A 186      40.963 -17.521 -10.940  1.00 52.37           C  
ATOM   2659  HB2 SER A 186      41.886 -17.167 -11.400  1.00 52.37           H  
ATOM   2660  HB3 SER A 186      41.080 -17.496  -9.857  1.00 52.37           H  
ATOM   2661  O   SER A 186      38.383 -19.306 -10.864  1.00 52.37           O  
ATOM   2662  OG  SER A 186      39.904 -16.665 -11.318  1.00 52.37           O  
ATOM   2663  HG  SER A 186      40.062 -15.786 -10.966  1.00 52.37           H  
ATOM   2664  N   GLU A 187      39.871 -20.543  -9.738  1.00 59.48           N  
ATOM   2665  H   GLU A 187      40.843 -20.778  -9.595  1.00 59.48           H  
ATOM   2666  CA  GLU A 187      38.908 -21.136  -8.816  1.00 59.48           C  
ATOM   2667  HA  GLU A 187      37.891 -20.884  -9.117  1.00 59.48           H  
ATOM   2668  C   GLU A 187      39.143 -20.540  -7.433  1.00 59.48           C  
ATOM   2669  CB  GLU A 187      39.019 -22.668  -8.810  1.00 59.48           C  
ATOM   2670  HB2 GLU A 187      40.069 -22.959  -8.762  1.00 59.48           H  
ATOM   2671  HB3 GLU A 187      38.502 -23.057  -7.933  1.00 59.48           H  
ATOM   2672  O   GLU A 187      40.215 -20.691  -6.849  1.00 59.48           O  
ATOM   2673  CG  GLU A 187      38.358 -23.251 -10.067  1.00 59.48           C  
ATOM   2674  HG2 GLU A 187      37.304 -22.974 -10.063  1.00 59.48           H  
ATOM   2675  HG3 GLU A 187      38.813 -22.801 -10.949  1.00 59.48           H  
ATOM   2676  CD  GLU A 187      38.469 -24.776 -10.193  1.00 59.48           C  
ATOM   2677  OE1 GLU A 187      37.889 -25.279 -11.188  1.00 59.48           O  
ATOM   2678  OE2 GLU A 187      39.129 -25.422  -9.352  1.00 59.48           O  
ATOM   2679  N   PHE A 188      38.134 -19.856  -6.903  1.00 55.14           N  
ATOM   2680  H   PHE A 188      37.281 -19.751  -7.433  1.00 55.14           H  
ATOM   2681  CA  PHE A 188      38.107 -19.492  -5.496  1.00 55.14           C  
ATOM   2682  HA  PHE A 188      39.125 -19.377  -5.125  1.00 55.14           H  
ATOM   2683  C   PHE A 188      37.449 -20.639  -4.733  1.00 55.14           C  
ATOM   2684  CB  PHE A 188      37.393 -18.148  -5.304  1.00 55.14           C  
ATOM   2685  HB2 PHE A 188      36.437 -18.163  -5.827  1.00 55.14           H  
ATOM   2686  HB3 PHE A 188      37.184 -18.017  -4.242  1.00 55.14           H  
ATOM   2687  O   PHE A 188      36.253 -20.881  -4.867  1.00 55.14           O  
ATOM   2688  CG  PHE A 188      38.216 -16.962  -5.774  1.00 55.14           C  
ATOM   2689  CD1 PHE A 188      39.194 -16.409  -4.925  1.00 55.14           C  
ATOM   2690  HD1 PHE A 188      39.355 -16.823  -3.941  1.00 55.14           H  
ATOM   2691  CD2 PHE A 188      38.022 -16.420  -7.059  1.00 55.14           C  
ATOM   2692  HD2 PHE A 188      37.282 -16.843  -7.722  1.00 55.14           H  
ATOM   2693  CE1 PHE A 188      39.968 -15.315  -5.354  1.00 55.14           C  
ATOM   2694  HE1 PHE A 188      40.716 -14.891  -4.701  1.00 55.14           H  
ATOM   2695  CE2 PHE A 188      38.794 -15.324  -7.487  1.00 55.14           C  
ATOM   2696  HE2 PHE A 188      38.635 -14.906  -8.470  1.00 55.14           H  
ATOM   2697  CZ  PHE A 188      39.766 -14.772  -6.635  1.00 55.14           C  
ATOM   2698  HZ  PHE A 188      40.356 -13.929  -6.963  1.00 55.14           H  
ATOM   2699  N   GLN A 189      38.225 -21.360  -3.925  1.00 49.29           N  
ATOM   2700  H   GLN A 189      39.216 -21.169  -3.900  1.00 49.29           H  
ATOM   2701  CA  GLN A 189      37.677 -22.344  -2.995  1.00 49.29           C  
ATOM   2702  HA  GLN A 189      37.005 -23.015  -3.531  1.00 49.29           H  
ATOM   2703  C   GLN A 189      36.864 -21.620  -1.918  1.00 49.29           C  
ATOM   2704  CB  GLN A 189      38.807 -23.176  -2.373  1.00 49.29           C  
ATOM   2705  HB2 GLN A 189      38.446 -23.646  -1.458  1.00 49.29           H  
ATOM   2706  HB3 GLN A 189      39.636 -22.517  -2.113  1.00 49.29           H  
ATOM   2707  O   GLN A 189      37.411 -21.111  -0.942  1.00 49.29           O  
ATOM   2708  CG  GLN A 189      39.285 -24.290  -3.315  1.00 49.29           C  
ATOM   2709  HG2 GLN A 189      39.528 -23.869  -4.290  1.00 49.29           H  
ATOM   2710  HG3 GLN A 189      38.481 -25.015  -3.446  1.00 49.29           H  
ATOM   2711  CD  GLN A 189      40.530 -24.993  -2.785  1.00 49.29           C  
ATOM   2712  NE2 GLN A 189      40.641 -26.295  -2.936  1.00 49.29           N  
ATOM   2713 HE21 GLN A 189      39.950 -26.812  -3.460  1.00 49.29           H  
ATOM   2714 HE22 GLN A 189      41.511 -26.694  -2.615  1.00 49.29           H  
ATOM   2715  OE1 GLN A 189      41.435 -24.395  -2.235  1.00 49.29           O  
ATOM   2716  N   ASN A 190      35.546 -21.582  -2.082  1.00 49.89           N  
ATOM   2717  H   ASN A 190      35.159 -21.923  -2.951  1.00 49.89           H  
ATOM   2718  CA  ASN A 190      34.629 -21.254  -1.001  1.00 49.89           C  
ATOM   2719  HA  ASN A 190      35.190 -20.928  -0.126  1.00 49.89           H  
ATOM   2720  C   ASN A 190      33.857 -22.521  -0.630  1.00 49.89           C  
ATOM   2721  CB  ASN A 190      33.721 -20.098  -1.429  1.00 49.89           C  
ATOM   2722  HB2 ASN A 190      33.006 -20.496  -2.148  1.00 49.89           H  
ATOM   2723  HB3 ASN A 190      34.322 -19.319  -1.899  1.00 49.89           H  
ATOM   2724  O   ASN A 190      33.219 -23.141  -1.476  1.00 49.89           O  
ATOM   2725  CG  ASN A 190      32.945 -19.488  -0.279  1.00 49.89           C  
ATOM   2726  ND2 ASN A 190      32.350 -18.335  -0.485  1.00 49.89           N  
ATOM   2727 HD21 ASN A 190      31.894 -17.919   0.314  1.00 49.89           H  
ATOM   2728 HD22 ASN A 190      32.436 -17.865  -1.374  1.00 49.89           H  
ATOM   2729  OD1 ASN A 190      32.867 -20.019   0.816  1.00 49.89           O  
ATOM   2730  N   ALA A 191      33.894 -22.906   0.644  1.00 55.79           N  
ATOM   2731  H   ALA A 191      34.390 -22.323   1.302  1.00 55.79           H  
ATOM   2732  CA  ALA A 191      33.275 -24.136   1.136  1.00 55.79           C  
ATOM   2733  HA  ALA A 191      33.626 -24.961   0.516  1.00 55.79           H  
ATOM   2734  C   ALA A 191      31.731 -24.149   1.050  1.00 55.79           C  
ATOM   2735  CB  ALA A 191      33.775 -24.367   2.568  1.00 55.79           C  
ATOM   2736  HB1 ALA A 191      33.388 -25.316   2.941  1.00 55.79           H  
ATOM   2737  HB2 ALA A 191      34.865 -24.406   2.580  1.00 55.79           H  
ATOM   2738  HB3 ALA A 191      33.434 -23.562   3.219  1.00 55.79           H  
ATOM   2739  O   ALA A 191      31.113 -25.149   1.413  1.00 55.79           O  
ATOM   2740  N   SER A 192      31.091 -23.062   0.600  1.00 51.00           N  
ATOM   2741  H   SER A 192      31.638 -22.262   0.315  1.00 51.00           H  
ATOM   2742  CA  SER A 192      29.634 -22.982   0.452  1.00 51.00           C  
ATOM   2743  HA  SER A 192      29.178 -23.661   1.172  1.00 51.00           H  
ATOM   2744  C   SER A 192      29.101 -23.399  -0.922  1.00 51.00           C  
ATOM   2745  CB  SER A 192      29.141 -21.577   0.801  1.00 51.00           C  
ATOM   2746  HB2 SER A 192      29.524 -21.290   1.780  1.00 51.00           H  
ATOM   2747  HB3 SER A 192      28.052 -21.582   0.836  1.00 51.00           H  
ATOM   2748  O   SER A 192      27.908 -23.686  -1.015  1.00 51.00           O  
ATOM   2749  OG  SER A 192      29.568 -20.641  -0.169  1.00 51.00           O  
ATOM   2750  HG  SER A 192      29.191 -19.782   0.036  1.00 51.00           H  
ATOM   2751  N   TYR A 193      29.931 -23.463  -1.970  1.00 41.23           N  
ATOM   2752  H   TYR A 193      30.913 -23.260  -1.850  1.00 41.23           H  
ATOM   2753  CA  TYR A 193      29.476 -23.843  -3.310  1.00 41.23           C  
ATOM   2754  HA  TYR A 193      28.510 -24.339  -3.214  1.00 41.23           H  
ATOM   2755  C   TYR A 193      30.412 -24.861  -3.971  1.00 41.23           C  
ATOM   2756  CB  TYR A 193      29.225 -22.596  -4.176  1.00 41.23           C  
ATOM   2757  HB2 TYR A 193      28.723 -22.916  -5.088  1.00 41.23           H  
ATOM   2758  HB3 TYR A 193      28.528 -21.944  -3.649  1.00 41.23           H  
ATOM   2759  O   TYR A 193      31.626 -24.689  -4.014  1.00 41.23           O  
ATOM   2760  CG  TYR A 193      30.448 -21.786  -4.574  1.00 41.23           C  
ATOM   2761  CD1 TYR A 193      30.813 -20.636  -3.846  1.00 41.23           C  
ATOM   2762  HD1 TYR A 193      30.236 -20.344  -2.982  1.00 41.23           H  
ATOM   2763  CD2 TYR A 193      31.190 -22.157  -5.713  1.00 41.23           C  
ATOM   2764  HD2 TYR A 193      30.916 -23.036  -6.277  1.00 41.23           H  
ATOM   2765  CE1 TYR A 193      31.913 -19.859  -4.265  1.00 41.23           C  
ATOM   2766  HE1 TYR A 193      32.172 -18.953  -3.736  1.00 41.23           H  
ATOM   2767  CE2 TYR A 193      32.314 -21.408  -6.104  1.00 41.23           C  
ATOM   2768  HE2 TYR A 193      32.906 -21.703  -6.958  1.00 41.23           H  
ATOM   2769  OH  TYR A 193      33.759 -19.535  -5.773  1.00 41.23           O  
ATOM   2770  HH  TYR A 193      33.977 -18.822  -5.168  1.00 41.23           H  
ATOM   2771  CZ  TYR A 193      32.683 -20.261  -5.378  1.00 41.23           C  
ATOM   2772  N   VAL A 194      29.830 -25.934  -4.511  1.00 50.64           N  
ATOM   2773  H   VAL A 194      28.827 -26.022  -4.434  1.00 50.64           H  
ATOM   2774  CA  VAL A 194      30.521 -26.902  -5.372  1.00 50.64           C  
ATOM   2775  HA  VAL A 194      31.599 -26.754  -5.305  1.00 50.64           H  
ATOM   2776  C   VAL A 194      30.088 -26.620  -6.806  1.00 50.64           C  
ATOM   2777  CB  VAL A 194      30.220 -28.355  -4.943  1.00 50.64           C  
ATOM   2778  HB  VAL A 194      29.144 -28.528  -4.957  1.00 50.64           H  
ATOM   2779  O   VAL A 194      28.927 -26.826  -7.151  1.00 50.64           O  
ATOM   2780  CG1 VAL A 194      30.886 -29.374  -5.878  1.00 50.64           C  
ATOM   2781 HG11 VAL A 194      30.671 -30.387  -5.536  1.00 50.64           H  
ATOM   2782 HG12 VAL A 194      30.497 -29.272  -6.891  1.00 50.64           H  
ATOM   2783 HG13 VAL A 194      31.965 -29.222  -5.888  1.00 50.64           H  
ATOM   2784  CG2 VAL A 194      30.737 -28.608  -3.520  1.00 50.64           C  
ATOM   2785 HG21 VAL A 194      31.774 -28.281  -3.437  1.00 50.64           H  
ATOM   2786 HG22 VAL A 194      30.132 -28.051  -2.804  1.00 50.64           H  
ATOM   2787 HG23 VAL A 194      30.674 -29.668  -3.276  1.00 50.64           H  
ATOM   2788  N   SER A 195      30.995 -26.120  -7.646  1.00 43.08           N  
ATOM   2789  H   SER A 195      31.930 -25.924  -7.319  1.00 43.08           H  
ATOM   2790  CA  SER A 195      30.719 -25.938  -9.073  1.00 43.08           C  
ATOM   2791  HA  SER A 195      29.691 -25.596  -9.198  1.00 43.08           H  
ATOM   2792  C   SER A 195      30.875 -27.273  -9.804  1.00 43.08           C  
ATOM   2793  CB  SER A 195      31.628 -24.863  -9.680  1.00 43.08           C  
ATOM   2794  HB2 SER A 195      31.437 -23.903  -9.201  1.00 43.08           H  
ATOM   2795  HB3 SER A 195      31.416 -24.769 -10.745  1.00 43.08           H  
ATOM   2796  O   SER A 195      31.993 -27.747 -10.010  1.00 43.08           O  
ATOM   2797  OG  SER A 195      32.984 -25.214  -9.508  1.00 43.08           O  
ATOM   2798  HG  SER A 195      33.083 -26.140  -9.741  1.00 43.08           H  
ATOM   2799  N   VAL A 196      29.762 -27.873 -10.221  1.00 44.48           N  
ATOM   2800  H   VAL A 196      28.874 -27.462  -9.974  1.00 44.48           H  
ATOM   2801  CA  VAL A 196      29.760 -29.019 -11.141  1.00 44.48           C  
ATOM   2802  HA  VAL A 196      30.676 -29.594 -11.005  1.00 44.48           H  
ATOM   2803  C   VAL A 196      29.745 -28.464 -12.562  1.00 44.48           C  
ATOM   2804  CB  VAL A 196      28.580 -29.972 -10.863  1.00 44.48           C  
ATOM   2805  HB  VAL A 196      27.636 -29.452 -11.029  1.00 44.48           H  
ATOM   2806  O   VAL A 196      28.756 -27.884 -12.997  1.00 44.48           O  
ATOM   2807  CG1 VAL A 196      28.641 -31.203 -11.777  1.00 44.48           C  
ATOM   2808 HG11 VAL A 196      29.588 -31.727 -11.647  1.00 44.48           H  
ATOM   2809 HG12 VAL A 196      28.531 -30.902 -12.819  1.00 44.48           H  
ATOM   2810 HG13 VAL A 196      27.821 -31.880 -11.539  1.00 44.48           H  
ATOM   2811  CG2 VAL A 196      28.616 -30.463  -9.407  1.00 44.48           C  
ATOM   2812 HG21 VAL A 196      27.808 -31.174  -9.238  1.00 44.48           H  
ATOM   2813 HG22 VAL A 196      28.479 -29.627  -8.722  1.00 44.48           H  
ATOM   2814 HG23 VAL A 196      29.570 -30.947  -9.200  1.00 44.48           H  
ATOM   2815  N   THR A 197      30.866 -28.582 -13.275  1.00 40.57           N  
ATOM   2816  H   THR A 197      31.631 -29.113 -12.883  1.00 40.57           H  
ATOM   2817  CA  THR A 197      30.940 -28.236 -14.702  1.00 40.57           C  
ATOM   2818  HA  THR A 197      30.081 -27.616 -14.960  1.00 40.57           H  
ATOM   2819  C   THR A 197      30.815 -29.507 -15.527  1.00 40.57           C  
ATOM   2820  CB  THR A 197      32.198 -27.426 -15.085  1.00 40.57           C  
ATOM   2821  HB  THR A 197      32.510 -27.694 -16.095  1.00 40.57           H  
ATOM   2822  O   THR A 197      31.595 -30.443 -15.368  1.00 40.57           O  
ATOM   2823  CG2 THR A 197      31.901 -25.927 -15.065  1.00 40.57           C  
ATOM   2824 HG21 THR A 197      31.544 -25.626 -14.080  1.00 40.57           H  
ATOM   2825 HG22 THR A 197      32.804 -25.368 -15.311  1.00 40.57           H  
ATOM   2826 HG23 THR A 197      31.138 -25.695 -15.807  1.00 40.57           H  
ATOM   2827  OG1 THR A 197      33.287 -27.609 -14.201  1.00 40.57           O  
ATOM   2828  HG1 THR A 197      32.941 -27.492 -13.314  1.00 40.57           H  
ATOM   2829  N   HIS A 198      29.818 -29.541 -16.406  1.00 36.49           N  
ATOM   2830  H   HIS A 198      29.195 -28.749 -16.473  1.00 36.49           H  
ATOM   2831  CA  HIS A 198      29.654 -30.602 -17.391  1.00 36.49           C  
ATOM   2832  HA  HIS A 198      29.970 -31.546 -16.947  1.00 36.49           H  
ATOM   2833  C   HIS A 198      30.522 -30.271 -18.613  1.00 36.49           C  
ATOM   2834  CB  HIS A 198      28.169 -30.725 -17.766  1.00 36.49           C  
ATOM   2835  HB2 HIS A 198      28.059 -31.508 -18.516  1.00 36.49           H  
ATOM   2836  HB3 HIS A 198      27.828 -29.789 -18.209  1.00 36.49           H  
ATOM   2837  O   HIS A 198      30.413 -29.156 -19.129  1.00 36.49           O  
ATOM   2838  CG  HIS A 198      27.292 -31.059 -16.585  1.00 36.49           C  
ATOM   2839  CD2 HIS A 198      26.561 -30.182 -15.826  1.00 36.49           C  
ATOM   2840  HD2 HIS A 198      26.491 -29.115 -15.975  1.00 36.49           H  
ATOM   2841  ND1 HIS A 198      27.112 -32.310 -16.039  1.00 36.49           N  
ATOM   2842  HD1 HIS A 198      27.490 -33.177 -16.394  1.00 36.49           H  
ATOM   2843  CE1 HIS A 198      26.293 -32.190 -14.981  1.00 36.49           C  
ATOM   2844  HE1 HIS A 198      25.956 -33.006 -14.358  1.00 36.49           H  
ATOM   2845  NE2 HIS A 198      25.939 -30.910 -14.808  1.00 36.49           N  
ATOM   2846  N   PRO A 199      31.379 -31.182 -19.107  1.00 39.65           N  
ATOM   2847  CA  PRO A 199      31.967 -31.003 -20.426  1.00 39.65           C  
ATOM   2848  HA  PRO A 199      32.474 -30.040 -20.485  1.00 39.65           H  
ATOM   2849  C   PRO A 199      30.844 -31.052 -21.467  1.00 39.65           C  
ATOM   2850  CB  PRO A 199      32.996 -32.126 -20.581  1.00 39.65           C  
ATOM   2851  HB2 PRO A 199      33.080 -32.467 -21.612  1.00 39.65           H  
ATOM   2852  HB3 PRO A 199      33.963 -31.781 -20.216  1.00 39.65           H  
ATOM   2853  O   PRO A 199      30.034 -31.982 -21.474  1.00 39.65           O  
ATOM   2854  CG  PRO A 199      32.471 -33.227 -19.659  1.00 39.65           C  
ATOM   2855  HG2 PRO A 199      31.752 -33.840 -20.202  1.00 39.65           H  
ATOM   2856  HG3 PRO A 199      33.279 -33.846 -19.268  1.00 39.65           H  
ATOM   2857  CD  PRO A 199      31.749 -32.471 -18.542  1.00 39.65           C  
ATOM   2858  HD2 PRO A 199      32.424 -32.315 -17.700  1.00 39.65           H  
ATOM   2859  HD3 PRO A 199      30.873 -33.037 -18.225  1.00 39.65           H  
ATOM   2860  N   SER A 200      30.783 -30.039 -22.333  1.00 39.60           N  
ATOM   2861  H   SER A 200      31.463 -29.295 -22.271  1.00 39.60           H  
ATOM   2862  CA  SER A 200      29.860 -30.006 -23.466  1.00 39.60           C  
ATOM   2863  HA  SER A 200      28.835 -30.050 -23.098  1.00 39.60           H  
ATOM   2864  C   SER A 200      30.129 -31.225 -24.344  1.00 39.60           C  
ATOM   2865  CB  SER A 200      30.041 -28.708 -24.267  1.00 39.60           C  
ATOM   2866  HB2 SER A 200      29.785 -27.854 -23.641  1.00 39.60           H  
ATOM   2867  HB3 SER A 200      29.375 -28.722 -25.130  1.00 39.60           H  
ATOM   2868  O   SER A 200      31.195 -31.323 -24.957  1.00 39.60           O  
ATOM   2869  OG  SER A 200      31.379 -28.582 -24.710  1.00 39.60           O  
ATOM   2870  HG  SER A 200      31.634 -29.427 -25.086  1.00 39.60           H  
ATOM   2871  N   GLN A 201      29.187 -32.165 -24.385  1.00 37.47           N  
ATOM   2872  H   GLN A 201      28.364 -32.067 -23.808  1.00 37.47           H  
ATOM   2873  CA  GLN A 201      29.244 -33.274 -25.325  1.00 37.47           C  
ATOM   2874  HA  GLN A 201      30.238 -33.722 -25.288  1.00 37.47           H  
ATOM   2875  C   GLN A 201      29.045 -32.706 -26.729  1.00 37.47           C  
ATOM   2876  CB  GLN A 201      28.227 -34.368 -24.963  1.00 37.47           C  
ATOM   2877  HB2 GLN A 201      28.239 -35.107 -25.763  1.00 37.47           H  
ATOM   2878  HB3 GLN A 201      27.223 -33.952 -24.890  1.00 37.47           H  
ATOM   2879  O   GLN A 201      27.929 -32.413 -27.153  1.00 37.47           O  
ATOM   2880  CG  GLN A 201      28.606 -35.062 -23.642  1.00 37.47           C  
ATOM   2881  HG2 GLN A 201      28.338 -34.424 -22.801  1.00 37.47           H  
ATOM   2882  HG3 GLN A 201      29.685 -35.215 -23.621  1.00 37.47           H  
ATOM   2883  CD  GLN A 201      27.943 -36.425 -23.465  1.00 37.47           C  
ATOM   2884  NE2 GLN A 201      28.446 -37.251 -22.574  1.00 37.47           N  
ATOM   2885 HE21 GLN A 201      27.977 -38.144 -22.512  1.00 37.47           H  
ATOM   2886 HE22 GLN A 201      29.257 -37.000 -22.027  1.00 37.47           H  
ATOM   2887  OE1 GLN A 201      26.981 -36.791 -24.110  1.00 37.47           O  
ATOM   2888  N   GLY A 202      30.160 -32.480 -27.423  1.00 36.39           N  
ATOM   2889  H   GLY A 202      31.045 -32.644 -26.965  1.00 36.39           H  
ATOM   2890  CA  GLY A 202      30.157 -32.255 -28.856  1.00 36.39           C  
ATOM   2891  HA2 GLY A 202      29.553 -31.378 -29.090  1.00 36.39           H  
ATOM   2892  HA3 GLY A 202      31.173 -32.100 -29.219  1.00 36.39           H  
ATOM   2893  C   GLY A 202      29.577 -33.490 -29.533  1.00 36.39           C  
ATOM   2894  O   GLY A 202      30.028 -34.605 -29.283  1.00 36.39           O  
ATOM   2895  N   LEU A 203      28.549 -33.261 -30.343  1.00 31.70           N  
ATOM   2896  H   LEU A 203      28.223 -32.307 -30.400  1.00 31.70           H  
ATOM   2897  CA  LEU A 203      27.888 -34.220 -31.221  1.00 31.70           C  
ATOM   2898  HA  LEU A 203      27.233 -34.870 -30.641  1.00 31.70           H  
ATOM   2899  C   LEU A 203      28.929 -35.076 -31.959  1.00 31.70           C  
ATOM   2900  CB  LEU A 203      27.055 -33.391 -32.217  1.00 31.70           C  
ATOM   2901  HB2 LEU A 203      27.709 -32.647 -32.671  1.00 31.70           H  
ATOM   2902  HB3 LEU A 203      26.710 -34.039 -33.023  1.00 31.70           H  
ATOM   2903  O   LEU A 203      29.609 -34.602 -32.866  1.00 31.70           O  
ATOM   2904  CG  LEU A 203      25.841 -32.687 -31.577  1.00 31.70           C  
ATOM   2905  HG  LEU A 203      26.042 -32.462 -30.530  1.00 31.70           H  
ATOM   2906  CD1 LEU A 203      25.547 -31.365 -32.286  1.00 31.70           C  
ATOM   2907 HD11 LEU A 203      25.339 -31.546 -33.340  1.00 31.70           H  
ATOM   2908 HD12 LEU A 203      26.403 -30.697 -32.195  1.00 31.70           H  
ATOM   2909 HD13 LEU A 203      24.680 -30.888 -31.828  1.00 31.70           H  
ATOM   2910  CD2 LEU A 203      24.602 -33.577 -31.660  1.00 31.70           C  
ATOM   2911 HD21 LEU A 203      24.346 -33.775 -32.701  1.00 31.70           H  
ATOM   2912 HD22 LEU A 203      23.761 -33.081 -31.175  1.00 31.70           H  
ATOM   2913 HD23 LEU A 203      24.791 -34.521 -31.150  1.00 31.70           H  
ATOM   2914  N   GLY A 204      29.073 -36.327 -31.542  1.00 33.07           N  
ATOM   2915  H   GLY A 204      28.585 -36.611 -30.705  1.00 33.07           H  
ATOM   2916  CA  GLY A 204      30.010 -37.274 -32.128  1.00 33.07           C  
ATOM   2917  HA2 GLY A 204      29.929 -37.263 -33.215  1.00 33.07           H  
ATOM   2918  HA3 GLY A 204      31.028 -37.005 -31.845  1.00 33.07           H  
ATOM   2919  C   GLY A 204      29.707 -38.664 -31.602  1.00 33.07           C  
ATOM   2920  O   GLY A 204      30.151 -39.039 -30.522  1.00 33.07           O  
ATOM   2921  N   GLU A 205      28.888 -39.397 -32.348  1.00 29.34           N  
ATOM   2922  H   GLU A 205      28.553 -38.997 -33.213  1.00 29.34           H  
ATOM   2923  CA  GLU A 205      28.598 -40.812 -32.141  1.00 29.34           C  
ATOM   2924  HA  GLU A 205      27.958 -40.937 -31.268  1.00 29.34           H  
ATOM   2925  C   GLU A 205      29.900 -41.604 -31.946  1.00 29.34           C  
ATOM   2926  CB  GLU A 205      27.872 -41.347 -33.386  1.00 29.34           C  
ATOM   2927  HB2 GLU A 205      27.774 -42.428 -33.294  1.00 29.34           H  
ATOM   2928  HB3 GLU A 205      28.490 -41.135 -34.259  1.00 29.34           H  
ATOM   2929  O   GLU A 205      30.758 -41.644 -32.826  1.00 29.34           O  
ATOM   2930  CG  GLU A 205      26.470 -40.756 -33.593  1.00 29.34           C  
ATOM   2931  HG2 GLU A 205      25.836 -41.062 -32.760  1.00 29.34           H  
ATOM   2932  HG3 GLU A 205      26.528 -39.667 -33.588  1.00 29.34           H  
ATOM   2933  CD  GLU A 205      25.858 -41.206 -34.929  1.00 29.34           C  
ATOM   2934  OE1 GLU A 205      24.667 -41.589 -34.922  1.00 29.34           O  
ATOM   2935  OE2 GLU A 205      26.583 -41.155 -35.948  1.00 29.34           O  
ATOM   2936  N   GLY A 206      30.068 -42.239 -30.787  1.00 30.71           N  
ATOM   2937  H   GLY A 206      29.411 -42.065 -30.041  1.00 30.71           H  
ATOM   2938  CA  GLY A 206      31.245 -43.065 -30.534  1.00 30.71           C  
ATOM   2939  HA2 GLY A 206      32.133 -42.545 -30.893  1.00 30.71           H  
ATOM   2940  HA3 GLY A 206      31.156 -44.001 -31.084  1.00 30.71           H  
ATOM   2941  C   GLY A 206      31.449 -43.361 -29.061  1.00 30.71           C  
ATOM   2942  O   GLY A 206      32.239 -42.709 -28.386  1.00 30.71           O  
ATOM   2943  N   GLY A 207      30.744 -44.374 -28.556  1.00 26.57           N  
ATOM   2944  H   GLY A 207      30.113 -44.863 -29.175  1.00 26.57           H  
ATOM   2945  CA  GLY A 207      31.059 -44.980 -27.269  1.00 26.57           C  
ATOM   2946  HA2 GLY A 207      30.407 -45.835 -27.091  1.00 26.57           H  
ATOM   2947  HA3 GLY A 207      30.902 -44.246 -26.478  1.00 26.57           H  
ATOM   2948  C   GLY A 207      32.512 -45.459 -27.246  1.00 26.57           C  
ATOM   2949  O   GLY A 207      32.935 -46.240 -28.094  1.00 26.57           O  
ATOM   2950  N   GLY A 208      33.279 -44.985 -26.271  1.00 25.33           N  
ATOM   2951  H   GLY A 208      32.914 -44.232 -25.705  1.00 25.33           H  
ATOM   2952  CA  GLY A 208      34.682 -45.345 -26.124  1.00 25.33           C  
ATOM   2953  HA2 GLY A 208      34.787 -46.429 -26.095  1.00 25.33           H  
ATOM   2954  HA3 GLY A 208      35.241 -44.963 -26.978  1.00 25.33           H  
ATOM   2955  C   GLY A 208      35.265 -44.743 -24.858  1.00 25.33           C  
ATOM   2956  O   GLY A 208      35.897 -43.694 -24.892  1.00 25.33           O  
ATOM   2957  N   VAL A 209      35.037 -45.409 -23.725  1.00 30.44           N  
ATOM   2958  H   VAL A 209      34.495 -46.259 -23.781  1.00 30.44           H  
ATOM   2959  CA  VAL A 209      35.754 -45.142 -22.473  1.00 30.44           C  
ATOM   2960  HA  VAL A 209      35.732 -44.074 -22.260  1.00 30.44           H  
ATOM   2961  C   VAL A 209      37.206 -45.570 -22.685  1.00 30.44           C  
ATOM   2962  CB  VAL A 209      35.091 -45.895 -21.297  1.00 30.44           C  
ATOM   2963  HB  VAL A 209      35.006 -46.952 -21.549  1.00 30.44           H  
ATOM   2964  O   VAL A 209      37.522 -46.757 -22.649  1.00 30.44           O  
ATOM   2965  CG1 VAL A 209      35.887 -45.775 -19.991  1.00 30.44           C  
ATOM   2966 HG11 VAL A 209      36.860 -46.255 -20.096  1.00 30.44           H  
ATOM   2967 HG12 VAL A 209      36.030 -44.725 -19.733  1.00 30.44           H  
ATOM   2968 HG13 VAL A 209      35.352 -46.273 -19.183  1.00 30.44           H  
ATOM   2969  CG2 VAL A 209      33.680 -45.349 -21.035  1.00 30.44           C  
ATOM   2970 HG21 VAL A 209      33.053 -45.479 -21.917  1.00 30.44           H  
ATOM   2971 HG22 VAL A 209      33.222 -45.890 -20.207  1.00 30.44           H  
ATOM   2972 HG23 VAL A 209      33.729 -44.289 -20.785  1.00 30.44           H  
ATOM   2973  N   LEU A 210      38.090 -44.610 -22.955  1.00 26.17           N  
ATOM   2974  H   LEU A 210      37.754 -43.665 -23.078  1.00 26.17           H  
ATOM   2975  CA  LEU A 210      39.529 -44.844 -23.017  1.00 26.17           C  
ATOM   2976  HA  LEU A 210      39.712 -45.893 -23.250  1.00 26.17           H  
ATOM   2977  C   LEU A 210      40.140 -44.590 -21.638  1.00 26.17           C  
ATOM   2978  CB  LEU A 210      40.175 -44.008 -24.135  1.00 26.17           C  
ATOM   2979  HB2 LEU A 210      41.258 -44.093 -24.046  1.00 26.17           H  
ATOM   2980  HB3 LEU A 210      39.912 -42.961 -23.985  1.00 26.17           H  
ATOM   2981  O   LEU A 210      40.276 -43.456 -21.188  1.00 26.17           O  
ATOM   2982  CG  LEU A 210      39.766 -44.431 -25.561  1.00 26.17           C  
ATOM   2983  HG  LEU A 210      38.686 -44.338 -25.675  1.00 26.17           H  
ATOM   2984  CD1 LEU A 210      40.439 -43.508 -26.577  1.00 26.17           C  
ATOM   2985 HD11 LEU A 210      40.121 -43.775 -27.585  1.00 26.17           H  
ATOM   2986 HD12 LEU A 210      41.523 -43.592 -26.503  1.00 26.17           H  
ATOM   2987 HD13 LEU A 210      40.143 -42.477 -26.384  1.00 26.17           H  
ATOM   2988  CD2 LEU A 210      40.174 -45.871 -25.895  1.00 26.17           C  
ATOM   2989 HD21 LEU A 210      39.593 -46.574 -25.298  1.00 26.17           H  
ATOM   2990 HD22 LEU A 210      39.966 -46.075 -26.946  1.00 26.17           H  
ATOM   2991 HD23 LEU A 210      41.238 -46.014 -25.705  1.00 26.17           H  
ATOM   2992  N   LEU A 211      40.501 -45.686 -20.975  1.00 26.82           N  
ATOM   2993  H   LEU A 211      40.295 -46.573 -21.412  1.00 26.82           H  
ATOM   2994  CA  LEU A 211      41.358 -45.713 -19.796  1.00 26.82           C  
ATOM   2995  HA  LEU A 211      41.133 -44.868 -19.146  1.00 26.82           H  
ATOM   2996  C   LEU A 211      42.819 -45.601 -20.264  1.00 26.82           C  
ATOM   2997  CB  LEU A 211      41.104 -47.033 -19.037  1.00 26.82           C  
ATOM   2998  HB2 LEU A 211      41.194 -47.852 -19.750  1.00 26.82           H  
ATOM   2999  HB3 LEU A 211      41.888 -47.174 -18.292  1.00 26.82           H  
ATOM   3000  O   LEU A 211      43.452 -46.607 -20.570  1.00 26.82           O  
ATOM   3001  CG  LEU A 211      39.733 -47.117 -18.341  1.00 26.82           C  
ATOM   3002  HG  LEU A 211      38.984 -46.581 -18.924  1.00 26.82           H  
ATOM   3003  CD1 LEU A 211      39.284 -48.574 -18.223  1.00 26.82           C  
ATOM   3004 HD11 LEU A 211      38.323 -48.622 -17.711  1.00 26.82           H  
ATOM   3005 HD12 LEU A 211      40.023 -49.149 -17.665  1.00 26.82           H  
ATOM   3006 HD13 LEU A 211      39.169 -49.002 -19.219  1.00 26.82           H  
ATOM   3007  CD2 LEU A 211      39.791 -46.518 -16.935  1.00 26.82           C  
ATOM   3008 HD21 LEU A 211      40.113 -45.478 -16.994  1.00 26.82           H  
ATOM   3009 HD22 LEU A 211      38.799 -46.548 -16.484  1.00 26.82           H  
ATOM   3010 HD23 LEU A 211      40.489 -47.078 -16.313  1.00 26.82           H  
ATOM   3011  N   ALA A 212      43.349 -44.386 -20.327  1.00 24.56           N  
ATOM   3012  H   ALA A 212      42.749 -43.591 -20.160  1.00 24.56           H  
ATOM   3013  CA  ALA A 212      44.789 -44.127 -20.315  1.00 24.56           C  
ATOM   3014  HA  ALA A 212      45.346 -45.061 -20.242  1.00 24.56           H  
ATOM   3015  C   ALA A 212      45.031 -43.297 -19.044  1.00 24.56           C  
ATOM   3016  CB  ALA A 212      45.184 -43.420 -21.618  1.00 24.56           C  
ATOM   3017  HB1 ALA A 212      46.252 -43.200 -21.602  1.00 24.56           H  
ATOM   3018  HB2 ALA A 212      44.633 -42.485 -21.718  1.00 24.56           H  
ATOM   3019  HB3 ALA A 212      44.965 -44.064 -22.469  1.00 24.56           H  
ATOM   3020  O   ALA A 212      44.433 -42.243 -18.875  1.00 24.56           O  
ATOM   3021  N   GLY A 213      45.712 -43.779 -18.008  1.00 23.40           N  
ATOM   3022  H   GLY A 213      45.549 -43.224 -17.180  1.00 23.40           H  
ATOM   3023  CA  GLY A 213      47.041 -44.363 -18.085  1.00 23.40           C  
ATOM   3024  HA2 GLY A 213      47.136 -45.016 -18.952  1.00 23.40           H  
ATOM   3025  HA3 GLY A 213      47.257 -44.932 -17.181  1.00 23.40           H  
ATOM   3026  C   GLY A 213      48.025 -43.208 -18.232  1.00 23.40           C  
ATOM   3027  O   GLY A 213      48.163 -42.702 -19.333  1.00 23.40           O  
ATOM   3028  N   GLU A 214      48.678 -42.844 -17.121  1.00 24.67           N  
ATOM   3029  H   GLU A 214      48.430 -43.353 -16.285  1.00 24.67           H  
ATOM   3030  CA  GLU A 214      49.807 -41.900 -16.994  1.00 24.67           C  
ATOM   3031  HA  GLU A 214      50.424 -42.331 -16.205  1.00 24.67           H  
ATOM   3032  C   GLU A 214      49.479 -40.481 -16.481  1.00 24.67           C  
ATOM   3033  CB  GLU A 214      50.775 -41.931 -18.195  1.00 24.67           C  
ATOM   3034  HB2 GLU A 214      50.292 -41.534 -19.087  1.00 24.67           H  
ATOM   3035  HB3 GLU A 214      51.626 -41.288 -17.969  1.00 24.67           H  
ATOM   3036  O   GLU A 214      49.076 -39.583 -17.203  1.00 24.67           O  
ATOM   3037  CG  GLU A 214      51.304 -43.359 -18.440  1.00 24.67           C  
ATOM   3038  HG2 GLU A 214      50.483 -44.074 -18.487  1.00 24.67           H  
ATOM   3039  HG3 GLU A 214      51.920 -43.642 -17.587  1.00 24.67           H  
ATOM   3040  CD  GLU A 214      52.129 -43.518 -19.722  1.00 24.67           C  
ATOM   3041  OE1 GLU A 214      52.395 -44.695 -20.060  1.00 24.67           O  
ATOM   3042  OE2 GLU A 214      52.532 -42.496 -20.319  1.00 24.67           O  
ATOM   3043  N   SER A 215      49.795 -40.298 -15.190  1.00 28.25           N  
ATOM   3044  H   SER A 215      50.045 -41.148 -14.707  1.00 28.25           H  
ATOM   3045  CA  SER A 215      50.305 -39.073 -14.547  1.00 28.25           C  
ATOM   3046  HA  SER A 215      50.322 -39.312 -13.483  1.00 28.25           H  
ATOM   3047  C   SER A 215      49.504 -37.765 -14.654  1.00 28.25           C  
ATOM   3048  CB  SER A 215      51.783 -38.840 -14.902  1.00 28.25           C  
ATOM   3049  HB2 SER A 215      52.041 -37.793 -14.741  1.00 28.25           H  
ATOM   3050  HB3 SER A 215      52.404 -39.447 -14.243  1.00 28.25           H  
ATOM   3051  O   SER A 215      49.440 -37.114 -15.686  1.00 28.25           O  
ATOM   3052  OG  SER A 215      52.085 -39.198 -16.232  1.00 28.25           O  
ATOM   3053  HG  SER A 215      51.405 -38.847 -16.811  1.00 28.25           H  
ATOM   3054  N   SER A 216      49.083 -37.296 -13.473  1.00 30.46           N  
ATOM   3055  H   SER A 216      49.204 -37.927 -12.694  1.00 30.46           H  
ATOM   3056  CA  SER A 216      48.531 -35.973 -13.139  1.00 30.46           C  
ATOM   3057  HA  SER A 216      48.411 -35.994 -12.056  1.00 30.46           H  
ATOM   3058  C   SER A 216      47.132 -35.658 -13.689  1.00 30.46           C  
ATOM   3059  CB  SER A 216      49.548 -34.839 -13.366  1.00 30.46           C  
ATOM   3060  HB2 SER A 216      49.089 -33.891 -13.088  1.00 30.46           H  
ATOM   3061  HB3 SER A 216      50.402 -35.004 -12.710  1.00 30.46           H  
ATOM   3062  O   SER A 216      46.931 -35.493 -14.879  1.00 30.46           O  
ATOM   3063  OG  SER A 216      50.026 -34.740 -14.689  1.00 30.46           O  
ATOM   3064  HG  SER A 216      49.650 -35.446 -15.220  1.00 30.46           H  
ATOM   3065  N   ALA A 217      46.182 -35.500 -12.760  1.00 30.74           N  
ATOM   3066  H   ALA A 217      46.466 -35.625 -11.799  1.00 30.74           H  
ATOM   3067  CA  ALA A 217      44.803 -35.040 -12.966  1.00 30.74           C  
ATOM   3068  HA  ALA A 217      44.443 -34.789 -11.968  1.00 30.74           H  
ATOM   3069  C   ALA A 217      43.779 -36.078 -13.472  1.00 30.74           C  
ATOM   3070  CB  ALA A 217      44.784 -33.701 -13.722  1.00 30.74           C  
ATOM   3071  HB1 ALA A 217      45.015 -33.856 -14.776  1.00 30.74           H  
ATOM   3072  HB2 ALA A 217      45.508 -33.010 -13.291  1.00 30.74           H  
ATOM   3073  HB3 ALA A 217      43.790 -33.260 -13.656  1.00 30.74           H  
ATOM   3074  O   ALA A 217      43.120 -35.892 -14.486  1.00 30.74           O  
ATOM   3075  N   SER A 218      43.532 -37.124 -12.678  1.00 29.27           N  
ATOM   3076  H   SER A 218      44.139 -37.281 -11.886  1.00 29.27           H  
ATOM   3077  CA  SER A 218      42.209 -37.768 -12.657  1.00 29.27           C  
ATOM   3078  HA  SER A 218      41.486 -37.109 -13.139  1.00 29.27           H  
ATOM   3079  C   SER A 218      41.754 -37.936 -11.212  1.00 29.27           C  
ATOM   3080  CB  SER A 218      42.178 -39.070 -13.458  1.00 29.27           C  
ATOM   3081  HB2 SER A 218      42.914 -39.771 -13.065  1.00 29.27           H  
ATOM   3082  HB3 SER A 218      42.409 -38.854 -14.502  1.00 29.27           H  
ATOM   3083  O   SER A 218      41.914 -38.987 -10.592  1.00 29.27           O  
ATOM   3084  OG  SER A 218      40.883 -39.635 -13.370  1.00 29.27           O  
ATOM   3085  HG  SER A 218      40.802 -40.056 -12.511  1.00 29.27           H  
ATOM   3086  N   THR A 219      41.221 -36.848 -10.661  1.00 33.60           N  
ATOM   3087  H   THR A 219      41.167 -36.009 -11.220  1.00 33.60           H  
ATOM   3088  CA  THR A 219      40.555 -36.822  -9.359  1.00 33.60           C  
ATOM   3089  HA  THR A 219      41.149 -37.377  -8.634  1.00 33.60           H  
ATOM   3090  C   THR A 219      39.195 -37.492  -9.510  1.00 33.60           C  
ATOM   3091  CB  THR A 219      40.412 -35.376  -8.854  1.00 33.60           C  
ATOM   3092  HB  THR A 219      39.800 -34.802  -9.550  1.00 33.60           H  
ATOM   3093  O   THR A 219      38.230 -36.880  -9.963  1.00 33.60           O  
ATOM   3094  CG2 THR A 219      39.803 -35.284  -7.454  1.00 33.60           C  
ATOM   3095 HG21 THR A 219      38.786 -35.676  -7.463  1.00 33.60           H  
ATOM   3096 HG22 THR A 219      40.403 -35.858  -6.748  1.00 33.60           H  
ATOM   3097 HG23 THR A 219      39.767 -34.242  -7.137  1.00 33.60           H  
ATOM   3098  OG1 THR A 219      41.692 -34.788  -8.782  1.00 33.60           O  
ATOM   3099  HG1 THR A 219      41.573 -33.879  -8.498  1.00 33.60           H  
ATOM   3100  N   VAL A 220      39.115 -38.769  -9.141  1.00 29.01           N  
ATOM   3101  H   VAL A 220      39.962 -39.242  -8.862  1.00 29.01           H  
ATOM   3102  CA  VAL A 220      37.833 -39.434  -8.902  1.00 29.01           C  
ATOM   3103  HA  VAL A 220      37.169 -39.241  -9.745  1.00 29.01           H  
ATOM   3104  C   VAL A 220      37.237 -38.803  -7.648  1.00 29.01           C  
ATOM   3105  CB  VAL A 220      38.001 -40.959  -8.763  1.00 29.01           C  
ATOM   3106  HB  VAL A 220      38.693 -41.175  -7.949  1.00 29.01           H  
ATOM   3107  O   VAL A 220      37.768 -38.953  -6.548  1.00 29.01           O  
ATOM   3108  CG1 VAL A 220      36.665 -41.653  -8.471  1.00 29.01           C  
ATOM   3109 HG11 VAL A 220      36.265 -41.318  -7.514  1.00 29.01           H  
ATOM   3110 HG12 VAL A 220      35.944 -41.433  -9.258  1.00 29.01           H  
ATOM   3111 HG13 VAL A 220      36.814 -42.731  -8.415  1.00 29.01           H  
ATOM   3112  CG2 VAL A 220      38.573 -41.554 -10.058  1.00 29.01           C  
ATOM   3113 HG21 VAL A 220      38.662 -42.636  -9.959  1.00 29.01           H  
ATOM   3114 HG22 VAL A 220      39.565 -41.148 -10.256  1.00 29.01           H  
ATOM   3115 HG23 VAL A 220      37.918 -41.325 -10.899  1.00 29.01           H  
ATOM   3116  N   VAL A 221      36.149 -38.056  -7.823  1.00 29.53           N  
ATOM   3117  H   VAL A 221      35.822 -37.909  -8.768  1.00 29.53           H  
ATOM   3118  CA  VAL A 221      35.371 -37.472  -6.730  1.00 29.53           C  
ATOM   3119  HA  VAL A 221      36.058 -37.054  -5.993  1.00 29.53           H  
ATOM   3120  C   VAL A 221      34.588 -38.600  -6.063  1.00 29.53           C  
ATOM   3121  CB  VAL A 221      34.464 -36.326  -7.231  1.00 29.53           C  
ATOM   3122  HB  VAL A 221      33.736 -36.718  -7.941  1.00 29.53           H  
ATOM   3123  O   VAL A 221      33.438 -38.865  -6.393  1.00 29.53           O  
ATOM   3124  CG1 VAL A 221      33.717 -35.649  -6.072  1.00 29.53           C  
ATOM   3125 HG11 VAL A 221      33.104 -34.833  -6.457  1.00 29.53           H  
ATOM   3126 HG12 VAL A 221      34.426 -35.254  -5.345  1.00 29.53           H  
ATOM   3127 HG13 VAL A 221      33.055 -36.363  -5.582  1.00 29.53           H  
ATOM   3128  CG2 VAL A 221      35.287 -35.241  -7.942  1.00 29.53           C  
ATOM   3129 HG21 VAL A 221      35.767 -35.646  -8.833  1.00 29.53           H  
ATOM   3130 HG22 VAL A 221      34.634 -34.426  -8.255  1.00 29.53           H  
ATOM   3131 HG23 VAL A 221      36.052 -34.849  -7.272  1.00 29.53           H  
ATOM   3132  N   SER A 222      35.236 -39.300  -5.135  1.00 26.83           N  
ATOM   3133  H   SER A 222      36.221 -39.117  -5.007  1.00 26.83           H  
ATOM   3134  CA  SER A 222      34.541 -40.115  -4.143  1.00 26.83           C  
ATOM   3135  HA  SER A 222      33.587 -40.456  -4.545  1.00 26.83           H  
ATOM   3136  C   SER A 222      34.282 -39.221  -2.939  1.00 26.83           C  
ATOM   3137  CB  SER A 222      35.353 -41.361  -3.786  1.00 26.83           C  
ATOM   3138  HB2 SER A 222      35.599 -41.898  -4.703  1.00 26.83           H  
ATOM   3139  HB3 SER A 222      36.279 -41.080  -3.284  1.00 26.83           H  
ATOM   3140  O   SER A 222      35.198 -38.907  -2.178  1.00 26.83           O  
ATOM   3141  OG  SER A 222      34.589 -42.214  -2.955  1.00 26.83           O  
ATOM   3142  HG  SER A 222      34.568 -41.863  -2.062  1.00 26.83           H  
ATOM   3143  N   SER A 223      33.038 -38.771  -2.776  1.00 34.57           N  
ATOM   3144  H   SER A 223      32.332 -39.039  -3.446  1.00 34.57           H  
ATOM   3145  CA  SER A 223      32.587 -38.143  -1.538  1.00 34.57           C  
ATOM   3146  HA  SER A 223      33.188 -37.256  -1.340  1.00 34.57           H  
ATOM   3147  C   SER A 223      32.776 -39.147  -0.405  1.00 34.57           C  
ATOM   3148  CB  SER A 223      31.117 -37.724  -1.656  1.00 34.57           C  
ATOM   3149  HB2 SER A 223      31.029 -36.914  -2.381  1.00 34.57           H  
ATOM   3150  HB3 SER A 223      30.761 -37.369  -0.689  1.00 34.57           H  
ATOM   3151  O   SER A 223      32.097 -40.171  -0.364  1.00 34.57           O  
ATOM   3152  OG  SER A 223      30.322 -38.812  -2.083  1.00 34.57           O  
ATOM   3153  HG  SER A 223      30.539 -39.572  -1.538  1.00 34.57           H  
ATOM   3154  N   GLY A 224      33.726 -38.871   0.486  1.00 24.61           N  
ATOM   3155  H   GLY A 224      34.329 -38.079   0.314  1.00 24.61           H  
ATOM   3156  CA  GLY A 224      33.919 -39.623   1.716  1.00 24.61           C  
ATOM   3157  HA2 GLY A 224      34.061 -40.680   1.488  1.00 24.61           H  
ATOM   3158  HA3 GLY A 224      34.799 -39.254   2.243  1.00 24.61           H  
ATOM   3159  C   GLY A 224      32.704 -39.465   2.623  1.00 24.61           C  
ATOM   3160  O   GLY A 224      32.676 -38.592   3.483  1.00 24.61           O  
ATOM   3161  N   HIS A 225      31.703 -40.314   2.429  1.00 31.65           N  
ATOM   3162  H   HIS A 225      31.750 -40.887   1.598  1.00 31.65           H  
ATOM   3163  CA  HIS A 225      31.063 -40.940   3.567  1.00 31.65           C  
ATOM   3164  HA  HIS A 225      31.228 -40.327   4.453  1.00 31.65           H  
ATOM   3165  C   HIS A 225      31.780 -42.275   3.754  1.00 31.65           C  
ATOM   3166  CB  HIS A 225      29.549 -41.065   3.370  1.00 31.65           C  
ATOM   3167  HB2 HIS A 225      29.327 -41.933   2.750  1.00 31.65           H  
ATOM   3168  HB3 HIS A 225      29.183 -40.176   2.856  1.00 31.65           H  
ATOM   3169  O   HIS A 225      32.041 -42.978   2.782  1.00 31.65           O  
ATOM   3170  CG  HIS A 225      28.825 -41.179   4.688  1.00 31.65           C  
ATOM   3171  CD2 HIS A 225      28.016 -40.229   5.252  1.00 31.65           C  
ATOM   3172  HD2 HIS A 225      27.762 -39.276   4.812  1.00 31.65           H  
ATOM   3173  ND1 HIS A 225      28.910 -42.222   5.584  1.00 31.65           N  
ATOM   3174  HD1 HIS A 225      29.413 -43.088   5.456  1.00 31.65           H  
ATOM   3175  CE1 HIS A 225      28.169 -41.905   6.659  1.00 31.65           C  
ATOM   3176  HE1 HIS A 225      28.052 -42.534   7.529  1.00 31.65           H  
ATOM   3177  NE2 HIS A 225      27.600 -40.695   6.504  1.00 31.65           N  
ATOM   3178  N   GLU A 226      32.189 -42.522   4.990  1.00 29.77           N  
ATOM   3179  H   GLU A 226      31.910 -41.855   5.695  1.00 29.77           H  
ATOM   3180  CA  GLU A 226      32.880 -43.699   5.505  1.00 29.77           C  
ATOM   3181  HA  GLU A 226      33.942 -43.463   5.585  1.00 29.77           H  
ATOM   3182  C   GLU A 226      32.720 -44.959   4.639  1.00 29.77           C  
ATOM   3183  CB  GLU A 226      32.338 -43.869   6.923  1.00 29.77           C  
ATOM   3184  HB2 GLU A 226      31.303 -44.210   6.880  1.00 29.77           H  
ATOM   3185  HB3 GLU A 226      32.346 -42.875   7.369  1.00 29.77           H  
ATOM   3186  O   GLU A 226      31.623 -45.452   4.390  1.00 29.77           O  
ATOM   3187  CG  GLU A 226      33.142 -44.789   7.844  1.00 29.77           C  
ATOM   3188  HG2 GLU A 226      34.199 -44.546   7.740  1.00 29.77           H  
ATOM   3189  HG3 GLU A 226      32.993 -45.824   7.536  1.00 29.77           H  
ATOM   3190  CD  GLU A 226      32.723 -44.601   9.318  1.00 29.77           C  
ATOM   3191  OE1 GLU A 226      33.352 -45.244  10.186  1.00 29.77           O  
ATOM   3192  OE2 GLU A 226      31.836 -43.753   9.594  1.00 29.77           O  
ATOM   3193  N   PHE A 227      33.868 -45.406   4.143  1.00 30.43           N  
ATOM   3194  H   PHE A 227      34.700 -44.908   4.428  1.00 30.43           H  
ATOM   3195  CA  PHE A 227      34.109 -46.616   3.383  1.00 30.43           C  
ATOM   3196  HA  PHE A 227      33.646 -46.538   2.399  1.00 30.43           H  
ATOM   3197  C   PHE A 227      33.540 -47.836   4.117  1.00 30.43           C  
ATOM   3198  CB  PHE A 227      35.645 -46.667   3.249  1.00 30.43           C  
ATOM   3199  HB2 PHE A 227      36.081 -46.654   4.249  1.00 30.43           H  
ATOM   3200  HB3 PHE A 227      35.972 -45.749   2.761  1.00 30.43           H  
ATOM   3201  O   PHE A 227      34.200 -48.382   4.989  1.00 30.43           O  
ATOM   3202  CG  PHE A 227      36.266 -47.826   2.496  1.00 30.43           C  
ATOM   3203  CD1 PHE A 227      36.724 -48.963   3.189  1.00 30.43           C  
ATOM   3204  HD1 PHE A 227      36.555 -49.051   4.253  1.00 30.43           H  
ATOM   3205  CD2 PHE A 227      36.493 -47.715   1.112  1.00 30.43           C  
ATOM   3206  HD2 PHE A 227      36.156 -46.839   0.579  1.00 30.43           H  
ATOM   3207  CE1 PHE A 227      37.403 -49.984   2.502  1.00 30.43           C  
ATOM   3208  HE1 PHE A 227      37.745 -50.855   3.041  1.00 30.43           H  
ATOM   3209  CE2 PHE A 227      37.175 -48.735   0.425  1.00 30.43           C  
ATOM   3210  HE2 PHE A 227      37.348 -48.646  -0.638  1.00 30.43           H  
ATOM   3211  CZ  PHE A 227      37.632 -49.869   1.120  1.00 30.43           C  
ATOM   3212  HZ  PHE A 227      38.153 -50.653   0.592  1.00 30.43           H  
ATOM   3213  N   ASP A 228      32.349 -48.281   3.724  1.00 32.86           N  
ATOM   3214  H   ASP A 228      31.747 -47.659   3.204  1.00 32.86           H  
ATOM   3215  CA  ASP A 228      31.900 -49.653   3.930  1.00 32.86           C  
ATOM   3216  HA  ASP A 228      32.777 -50.266   4.139  1.00 32.86           H  
ATOM   3217  C   ASP A 228      31.311 -50.184   2.615  1.00 32.86           C  
ATOM   3218  CB  ASP A 228      30.946 -49.788   5.138  1.00 32.86           C  
ATOM   3219  HB2 ASP A 228      30.197 -50.544   4.902  1.00 32.86           H  
ATOM   3220  HB3 ASP A 228      30.421 -48.847   5.299  1.00 32.86           H  
ATOM   3221  O   ASP A 228      30.194 -49.872   2.224  1.00 32.86           O  
ATOM   3222  CG  ASP A 228      31.637 -50.235   6.441  1.00 32.86           C  
ATOM   3223  OD1 ASP A 228      32.691 -50.911   6.358  1.00 32.86           O  
ATOM   3224  OD2 ASP A 228      31.037 -50.005   7.514  1.00 32.86           O  
ATOM   3225  N   ILE A 229      32.152 -50.960   1.924  1.00 33.26           N  
ATOM   3226  H   ILE A 229      33.085 -50.970   2.310  1.00 33.26           H  
ATOM   3227  CA  ILE A 229      31.826 -52.124   1.088  1.00 33.26           C  
ATOM   3228  HA  ILE A 229      32.749 -52.370   0.562  1.00 33.26           H  
ATOM   3229  C   ILE A 229      30.759 -51.903  -0.003  1.00 33.26           C  
ATOM   3230  CB  ILE A 229      31.538 -53.339   2.005  1.00 33.26           C  
ATOM   3231  HB  ILE A 229      30.625 -53.136   2.566  1.00 33.26           H  
ATOM   3232  O   ILE A 229      29.557 -51.848   0.237  1.00 33.26           O  
ATOM   3233  CG1 ILE A 229      32.704 -53.551   3.012  1.00 33.26           C  
ATOM   3234 HG12 ILE A 229      32.884 -52.640   3.583  1.00 33.26           H  
ATOM   3235 HG13 ILE A 229      33.618 -53.790   2.467  1.00 33.26           H  
ATOM   3236  CG2 ILE A 229      31.326 -54.615   1.166  1.00 33.26           C  
ATOM   3237 HG21 ILE A 229      30.500 -54.477   0.468  1.00 33.26           H  
ATOM   3238 HG22 ILE A 229      32.231 -54.860   0.612  1.00 33.26           H  
ATOM   3239 HG23 ILE A 229      31.058 -55.449   1.814  1.00 33.26           H  
ATOM   3240  CD1 ILE A 229      32.454 -54.637   4.062  1.00 33.26           C  
ATOM   3241 HD11 ILE A 229      31.502 -54.458   4.560  1.00 33.26           H  
ATOM   3242 HD12 ILE A 229      32.447 -55.624   3.599  1.00 33.26           H  
ATOM   3243 HD13 ILE A 229      33.251 -54.608   4.805  1.00 33.26           H  
ATOM   3244  N   GLY A 230      31.234 -51.891  -1.254  1.00 34.84           N  
ATOM   3245  H   GLY A 230      32.236 -51.959  -1.369  1.00 34.84           H  
ATOM   3246  CA  GLY A 230      30.421 -51.807  -2.465  1.00 34.84           C  
ATOM   3247  HA2 GLY A 230      31.043 -52.023  -3.334  1.00 34.84           H  
ATOM   3248  HA3 GLY A 230      30.049 -50.787  -2.558  1.00 34.84           H  
ATOM   3249  C   GLY A 230      29.235 -52.776  -2.479  1.00 34.84           C  
ATOM   3250  O   GLY A 230      29.390 -53.991  -2.358  1.00 34.84           O  
ATOM   3251  N   VAL A 231      28.042 -52.217  -2.668  1.00 43.94           N  
ATOM   3252  H   VAL A 231      27.983 -51.209  -2.698  1.00 43.94           H  
ATOM   3253  CA  VAL A 231      26.806 -52.976  -2.851  1.00 43.94           C  
ATOM   3254  HA  VAL A 231      26.859 -53.872  -2.233  1.00 43.94           H  
ATOM   3255  C   VAL A 231      26.718 -53.406  -4.315  1.00 43.94           C  
ATOM   3256  CB  VAL A 231      25.586 -52.170  -2.369  1.00 43.94           C  
ATOM   3257  HB  VAL A 231      25.554 -51.214  -2.892  1.00 43.94           H  
ATOM   3258  O   VAL A 231      26.645 -52.589  -5.231  1.00 43.94           O  
ATOM   3259  CG1 VAL A 231      24.272 -52.917  -2.626  1.00 43.94           C  
ATOM   3260 HG11 VAL A 231      24.288 -53.890  -2.135  1.00 43.94           H  
ATOM   3261 HG12 VAL A 231      23.438 -52.333  -2.236  1.00 43.94           H  
ATOM   3262 HG13 VAL A 231      24.117 -53.053  -3.696  1.00 43.94           H  
ATOM   3263  CG2 VAL A 231      25.689 -51.909  -0.859  1.00 43.94           C  
ATOM   3264 HG21 VAL A 231      25.737 -52.851  -0.313  1.00 43.94           H  
ATOM   3265 HG22 VAL A 231      26.582 -51.327  -0.630  1.00 43.94           H  
ATOM   3266 HG23 VAL A 231      24.822 -51.343  -0.520  1.00 43.94           H  
ATOM   3267  N   LEU A 232      26.787 -54.719  -4.517  1.00 35.67           N  
ATOM   3268  H   LEU A 232      26.890 -55.297  -3.695  1.00 35.67           H  
ATOM   3269  CA  LEU A 232      26.750 -55.400  -5.804  1.00 35.67           C  
ATOM   3270  HA  LEU A 232      27.534 -54.984  -6.436  1.00 35.67           H  
ATOM   3271  C   LEU A 232      25.387 -55.202  -6.489  1.00 35.67           C  
ATOM   3272  CB  LEU A 232      27.048 -56.887  -5.522  1.00 35.67           C  
ATOM   3273  HB2 LEU A 232      27.944 -56.959  -4.906  1.00 35.67           H  
ATOM   3274  HB3 LEU A 232      26.219 -57.288  -4.938  1.00 35.67           H  
ATOM   3275  O   LEU A 232      24.351 -55.640  -5.988  1.00 35.67           O  
ATOM   3276  CG  LEU A 232      27.245 -57.774  -6.763  1.00 35.67           C  
ATOM   3277  HG  LEU A 232      26.436 -57.603  -7.473  1.00 35.67           H  
ATOM   3278  CD1 LEU A 232      28.587 -57.498  -7.444  1.00 35.67           C  
ATOM   3279 HD11 LEU A 232      29.407 -57.662  -6.745  1.00 35.67           H  
ATOM   3280 HD12 LEU A 232      28.618 -56.468  -7.801  1.00 35.67           H  
ATOM   3281 HD13 LEU A 232      28.704 -58.160  -8.302  1.00 35.67           H  
ATOM   3282  CD2 LEU A 232      27.220 -59.245  -6.342  1.00 35.67           C  
ATOM   3283 HD21 LEU A 232      27.350 -59.879  -7.219  1.00 35.67           H  
ATOM   3284 HD22 LEU A 232      26.259 -59.478  -5.884  1.00 35.67           H  
ATOM   3285 HD23 LEU A 232      28.019 -59.444  -5.627  1.00 35.67           H  
ATOM   3286  N   ILE A 233      25.405 -54.595  -7.674  1.00 41.19           N  
ATOM   3287  H   ILE A 233      26.284 -54.211  -7.991  1.00 41.19           H  
ATOM   3288  CA  ILE A 233      24.265 -54.528  -8.591  1.00 41.19           C  
ATOM   3289  HA  ILE A 233      23.391 -54.163  -8.051  1.00 41.19           H  
ATOM   3290  C   ILE A 233      23.988 -55.956  -9.093  1.00 41.19           C  
ATOM   3291  CB  ILE A 233      24.583 -53.538  -9.746  1.00 41.19           C  
ATOM   3292  HB  ILE A 233      25.481 -53.890 -10.254  1.00 41.19           H  
ATOM   3293  O   ILE A 233      24.790 -56.514  -9.839  1.00 41.19           O  
ATOM   3294  CG1 ILE A 233      24.862 -52.113  -9.202  1.00 41.19           C  
ATOM   3295 HG12 ILE A 233      23.941 -51.690  -8.802  1.00 41.19           H  
ATOM   3296 HG13 ILE A 233      25.583 -52.163  -8.385  1.00 41.19           H  
ATOM   3297  CG2 ILE A 233      23.437 -53.500 -10.775  1.00 41.19           C  
ATOM   3298 HG21 ILE A 233      23.693 -52.842 -11.606  1.00 41.19           H  
ATOM   3299 HG22 ILE A 233      23.263 -54.492 -11.191  1.00 41.19           H  
ATOM   3300 HG23 ILE A 233      22.521 -53.139 -10.307  1.00 41.19           H  
ATOM   3301  CD1 ILE A 233      25.449 -51.148 -10.241  1.00 41.19           C  
ATOM   3302 HD11 ILE A 233      24.715 -50.924 -11.015  1.00 41.19           H  
ATOM   3303 HD12 ILE A 233      25.724 -50.215  -9.748  1.00 41.19           H  
ATOM   3304 HD13 ILE A 233      26.339 -51.583 -10.694  1.00 41.19           H  
ATOM   3305  N   GLY A 234      22.868 -56.559  -8.678  1.00 37.65           N  
ATOM   3306  H   GLY A 234      22.297 -56.065  -8.007  1.00 37.65           H  
ATOM   3307  CA  GLY A 234      22.324 -57.770  -9.314  1.00 37.65           C  
ATOM   3308  HA2 GLY A 234      22.878 -57.983 -10.229  1.00 37.65           H  
ATOM   3309  HA3 GLY A 234      21.298 -57.554  -9.611  1.00 37.65           H  
ATOM   3310  C   GLY A 234      22.288 -59.071  -8.500  1.00 37.65           C  
ATOM   3311  O   GLY A 234      22.040 -60.122  -9.085  1.00 37.65           O  
ATOM   3312  N   GLY A 235      22.480 -59.057  -7.177  1.00 38.87           N  
ATOM   3313  H   GLY A 235      22.723 -58.188  -6.723  1.00 38.87           H  
ATOM   3314  CA  GLY A 235      22.398 -60.282  -6.367  1.00 38.87           C  
ATOM   3315  HA2 GLY A 235      21.928 -61.092  -6.925  1.00 38.87           H  
ATOM   3316  HA3 GLY A 235      23.410 -60.600  -6.116  1.00 38.87           H  
ATOM   3317  C   GLY A 235      21.639 -60.083  -5.063  1.00 38.87           C  
ATOM   3318  O   GLY A 235      22.159 -59.450  -4.158  1.00 38.87           O  
ATOM   3319  N   ARG A 236      20.429 -60.651  -4.964  1.00 40.26           N  
ATOM   3320  H   ARG A 236      20.101 -61.140  -5.784  1.00 40.26           H  
ATOM   3321  CA  ARG A 236      19.564 -60.678  -3.768  1.00 40.26           C  
ATOM   3322  HA  ARG A 236      19.294 -59.659  -3.491  1.00 40.26           H  
ATOM   3323  C   ARG A 236      20.280 -61.328  -2.568  1.00 40.26           C  
ATOM   3324  CB  ARG A 236      18.283 -61.460  -4.158  1.00 40.26           C  
ATOM   3325  HB2 ARG A 236      18.581 -62.394  -4.635  1.00 40.26           H  
ATOM   3326  HB3 ARG A 236      17.736 -60.871  -4.895  1.00 40.26           H  
ATOM   3327  O   ARG A 236      20.466 -62.545  -2.595  1.00 40.26           O  
ATOM   3328  CG  ARG A 236      17.328 -61.813  -3.000  1.00 40.26           C  
ATOM   3329  HG2 ARG A 236      17.030 -60.907  -2.473  1.00 40.26           H  
ATOM   3330  HG3 ARG A 236      17.851 -62.458  -2.294  1.00 40.26           H  
ATOM   3331  CD  ARG A 236      16.082 -62.576  -3.486  1.00 40.26           C  
ATOM   3332  HD2 ARG A 236      15.694 -63.150  -2.644  1.00 40.26           H  
ATOM   3333  HD3 ARG A 236      16.372 -63.273  -4.273  1.00 40.26           H  
ATOM   3334  NE  ARG A 236      15.014 -61.671  -3.961  1.00 40.26           N  
ATOM   3335  HE  ARG A 236      15.130 -60.689  -3.757  1.00 40.26           H  
ATOM   3336  NH1 ARG A 236      13.627 -63.238  -4.916  1.00 40.26           N  
ATOM   3337 HH11 ARG A 236      14.323 -63.949  -4.743  1.00 40.26           H  
ATOM   3338 HH12 ARG A 236      12.757 -63.453  -5.383  1.00 40.26           H  
ATOM   3339  NH2 ARG A 236      12.989 -61.100  -4.832  1.00 40.26           N  
ATOM   3340 HH21 ARG A 236      12.133 -61.321  -5.322  1.00 40.26           H  
ATOM   3341 HH22 ARG A 236      13.138 -60.134  -4.576  1.00 40.26           H  
ATOM   3342  CZ  ARG A 236      13.887 -62.006  -4.566  1.00 40.26           C  
ATOM   3343  N   PRO A 237      20.573 -60.602  -1.475  1.00 48.34           N  
ATOM   3344  CA  PRO A 237      20.761 -61.201  -0.163  1.00 48.34           C  
ATOM   3345  HA  PRO A 237      21.221 -62.184  -0.262  1.00 48.34           H  
ATOM   3346  C   PRO A 237      19.381 -61.291   0.516  1.00 48.34           C  
ATOM   3347  CB  PRO A 237      21.725 -60.279   0.596  1.00 48.34           C  
ATOM   3348  HB2 PRO A 237      22.669 -60.787   0.795  1.00 48.34           H  
ATOM   3349  HB3 PRO A 237      21.281 -59.941   1.532  1.00 48.34           H  
ATOM   3350  O   PRO A 237      18.642 -60.304   0.545  1.00 48.34           O  
ATOM   3351  CG  PRO A 237      21.953 -59.085  -0.340  1.00 48.34           C  
ATOM   3352  HG2 PRO A 237      21.937 -58.138   0.201  1.00 48.34           H  
ATOM   3353  HG3 PRO A 237      22.901 -59.206  -0.865  1.00 48.34           H  
ATOM   3354  CD  PRO A 237      20.806 -59.174  -1.344  1.00 48.34           C  
ATOM   3355  HD2 PRO A 237      19.919 -58.692  -0.932  1.00 48.34           H  
ATOM   3356  HD3 PRO A 237      21.073 -58.682  -2.279  1.00 48.34           H  
ATOM   3357  N   PRO A 238      18.967 -62.450   1.042  1.00 48.85           N  
ATOM   3358  CA  PRO A 238      17.767 -62.514   1.861  1.00 48.85           C  
ATOM   3359  HA  PRO A 238      16.934 -62.016   1.364  1.00 48.85           H  
ATOM   3360  C   PRO A 238      18.064 -61.813   3.199  1.00 48.85           C  
ATOM   3361  CB  PRO A 238      17.477 -64.014   1.985  1.00 48.85           C  
ATOM   3362  HB2 PRO A 238      16.895 -64.338   1.123  1.00 48.85           H  
ATOM   3363  HB3 PRO A 238      16.950 -64.256   2.908  1.00 48.85           H  
ATOM   3364  O   PRO A 238      19.139 -62.012   3.744  1.00 48.85           O  
ATOM   3365  CG  PRO A 238      18.866 -64.661   1.927  1.00 48.85           C  
ATOM   3366  HG2 PRO A 238      18.825 -65.661   1.496  1.00 48.85           H  
ATOM   3367  HG3 PRO A 238      19.300 -64.697   2.926  1.00 48.85           H  
ATOM   3368  CD  PRO A 238      19.692 -63.709   1.065  1.00 48.85           C  
ATOM   3369  HD2 PRO A 238      19.772 -64.102   0.052  1.00 48.85           H  
ATOM   3370  HD3 PRO A 238      20.683 -63.578   1.501  1.00 48.85           H  
ATOM   3371  N   GLN A 239      17.101 -61.066   3.750  1.00 47.99           N  
ATOM   3372  H   GLN A 239      16.297 -60.864   3.173  1.00 47.99           H  
ATOM   3373  CA  GLN A 239      17.034 -60.615   5.161  1.00 47.99           C  
ATOM   3374  HA  GLN A 239      15.966 -60.640   5.379  1.00 47.99           H  
ATOM   3375  C   GLN A 239      17.397 -59.156   5.529  1.00 47.99           C  
ATOM   3376  CB  GLN A 239      17.643 -61.625   6.172  1.00 47.99           C  
ATOM   3377  HB2 GLN A 239      17.327 -61.332   7.173  1.00 47.99           H  
ATOM   3378  HB3 GLN A 239      18.728 -61.525   6.161  1.00 47.99           H  
ATOM   3379  O   GLN A 239      17.755 -58.929   6.683  1.00 47.99           O  
ATOM   3380  CG  GLN A 239      17.221 -63.099   6.003  1.00 47.99           C  
ATOM   3381  HG2 GLN A 239      16.698 -63.413   6.907  1.00 47.99           H  
ATOM   3382  HG3 GLN A 239      16.508 -63.197   5.184  1.00 47.99           H  
ATOM   3383  CD  GLN A 239      18.374 -64.083   5.781  1.00 47.99           C  
ATOM   3384  NE2 GLN A 239      18.080 -65.275   5.307  1.00 47.99           N  
ATOM   3385 HE21 GLN A 239      18.878 -65.885   5.199  1.00 47.99           H  
ATOM   3386 HE22 GLN A 239      17.126 -65.536   5.103  1.00 47.99           H  
ATOM   3387  OE1 GLN A 239      19.535 -63.874   6.074  1.00 47.99           O  
ATOM   3388  N   LEU A 240      17.194 -58.145   4.670  1.00 45.81           N  
ATOM   3389  H   LEU A 240      16.909 -58.330   3.719  1.00 45.81           H  
ATOM   3390  CA  LEU A 240      17.060 -56.758   5.167  1.00 45.81           C  
ATOM   3391  HA  LEU A 240      17.245 -56.776   6.241  1.00 45.81           H  
ATOM   3392  C   LEU A 240      15.625 -56.231   4.936  1.00 45.81           C  
ATOM   3393  CB  LEU A 240      18.176 -55.853   4.616  1.00 45.81           C  
ATOM   3394  HB2 LEU A 240      17.888 -55.452   3.645  1.00 45.81           H  
ATOM   3395  HB3 LEU A 240      19.065 -56.465   4.465  1.00 45.81           H  
ATOM   3396  O   LEU A 240      15.216 -56.193   3.778  1.00 45.81           O  
ATOM   3397  CG  LEU A 240      18.519 -54.712   5.607  1.00 45.81           C  
ATOM   3398  HG  LEU A 240      18.004 -54.861   6.556  1.00 45.81           H  
ATOM   3399  CD1 LEU A 240      20.019 -54.683   5.905  1.00 45.81           C  
ATOM   3400 HD11 LEU A 240      20.579 -54.513   4.986  1.00 45.81           H  
ATOM   3401 HD12 LEU A 240      20.325 -55.631   6.348  1.00 45.81           H  
ATOM   3402 HD13 LEU A 240      20.237 -53.879   6.609  1.00 45.81           H  
ATOM   3403  CD2 LEU A 240      18.097 -53.348   5.072  1.00 45.81           C  
ATOM   3404 HD21 LEU A 240      18.297 -52.577   5.816  1.00 45.81           H  
ATOM   3405 HD22 LEU A 240      17.030 -53.348   4.847  1.00 45.81           H  
ATOM   3406 HD23 LEU A 240      18.648 -53.115   4.161  1.00 45.81           H  
ATOM   3407  N   PRO A 241      14.831 -55.897   5.981  1.00 52.07           N  
ATOM   3408  CA  PRO A 241      13.384 -55.679   5.828  1.00 52.07           C  
ATOM   3409  HA  PRO A 241      13.004 -56.390   5.094  1.00 52.07           H  
ATOM   3410  C   PRO A 241      12.948 -54.279   5.367  1.00 52.07           C  
ATOM   3411  CB  PRO A 241      12.745 -56.006   7.188  1.00 52.07           C  
ATOM   3412  HB2 PRO A 241      11.891 -56.673   7.076  1.00 52.07           H  
ATOM   3413  HB3 PRO A 241      12.436 -55.088   7.686  1.00 52.07           H  
ATOM   3414  O   PRO A 241      11.780 -54.122   5.040  1.00 52.07           O  
ATOM   3415  CG  PRO A 241      13.859 -56.657   8.000  1.00 52.07           C  
ATOM   3416  HG2 PRO A 241      13.868 -57.732   7.820  1.00 52.07           H  
ATOM   3417  HG3 PRO A 241      13.764 -56.441   9.064  1.00 52.07           H  
ATOM   3418  CD  PRO A 241      15.112 -56.030   7.407  1.00 52.07           C  
ATOM   3419  HD2 PRO A 241      15.265 -55.039   7.834  1.00 52.07           H  
ATOM   3420  HD3 PRO A 241      15.959 -56.673   7.647  1.00 52.07           H  
ATOM   3421  N   ASP A 242      13.840 -53.285   5.317  1.00 56.02           N  
ATOM   3422  H   ASP A 242      14.793 -53.478   5.588  1.00 56.02           H  
ATOM   3423  CA  ASP A 242      13.451 -51.868   5.174  1.00 56.02           C  
ATOM   3424  HA  ASP A 242      12.365 -51.801   5.105  1.00 56.02           H  
ATOM   3425  C   ASP A 242      13.971 -51.215   3.877  1.00 56.02           C  
ATOM   3426  CB  ASP A 242      13.854 -51.075   6.436  1.00 56.02           C  
ATOM   3427  HB2 ASP A 242      13.732 -50.009   6.243  1.00 56.02           H  
ATOM   3428  HB3 ASP A 242      14.908 -51.257   6.645  1.00 56.02           H  
ATOM   3429  O   ASP A 242      14.471 -50.090   3.892  1.00 56.02           O  
ATOM   3430  CG  ASP A 242      13.026 -51.370   7.694  1.00 56.02           C  
ATOM   3431  OD1 ASP A 242      11.962 -52.020   7.601  1.00 56.02           O  
ATOM   3432  OD2 ASP A 242      13.485 -50.942   8.778  1.00 56.02           O  
ATOM   3433  N   LEU A 243      13.890 -51.910   2.737  1.00 48.77           N  
ATOM   3434  H   LEU A 243      13.434 -52.811   2.763  1.00 48.77           H  
ATOM   3435  CA  LEU A 243      14.046 -51.253   1.433  1.00 48.77           C  
ATOM   3436  HA  LEU A 243      14.558 -50.299   1.562  1.00 48.77           H  
ATOM   3437  C   LEU A 243      12.661 -50.910   0.880  1.00 48.77           C  
ATOM   3438  CB  LEU A 243      14.904 -52.086   0.460  1.00 48.77           C  
ATOM   3439  HB2 LEU A 243      14.825 -53.147   0.698  1.00 48.77           H  
ATOM   3440  HB3 LEU A 243      14.504 -51.945  -0.544  1.00 48.77           H  
ATOM   3441  O   LEU A 243      11.919 -51.789   0.448  1.00 48.77           O  
ATOM   3442  CG  LEU A 243      16.381 -51.646   0.433  1.00 48.77           C  
ATOM   3443  HG  LEU A 243      16.432 -50.571   0.262  1.00 48.77           H  
ATOM   3444  CD1 LEU A 243      17.117 -51.969   1.736  1.00 48.77           C  
ATOM   3445 HD11 LEU A 243      17.042 -53.035   1.950  1.00 48.77           H  
ATOM   3446 HD12 LEU A 243      16.670 -51.406   2.555  1.00 48.77           H  
ATOM   3447 HD13 LEU A 243      18.165 -51.680   1.652  1.00 48.77           H  
ATOM   3448  CD2 LEU A 243      17.119 -52.339  -0.713  1.00 48.77           C  
ATOM   3449 HD21 LEU A 243      18.153 -51.995  -0.749  1.00 48.77           H  
ATOM   3450 HD22 LEU A 243      16.635 -52.089  -1.657  1.00 48.77           H  
ATOM   3451 HD23 LEU A 243      17.093 -53.419  -0.573  1.00 48.77           H  
ATOM   3452  N   GLU A 244      12.325 -49.621   0.897  1.00 56.47           N  
ATOM   3453  H   GLU A 244      12.956 -48.960   1.327  1.00 56.47           H  
ATOM   3454  CA  GLU A 244      11.197 -49.080   0.142  1.00 56.47           C  
ATOM   3455  HA  GLU A 244      10.331 -49.731   0.265  1.00 56.47           H  
ATOM   3456  C   GLU A 244      11.581 -49.076  -1.345  1.00 56.47           C  
ATOM   3457  CB  GLU A 244      10.814 -47.678   0.660  1.00 56.47           C  
ATOM   3458  HB2 GLU A 244      11.697 -47.038   0.653  1.00 56.47           H  
ATOM   3459  HB3 GLU A 244      10.071 -47.254  -0.016  1.00 56.47           H  
ATOM   3460  O   GLU A 244      12.362 -48.242  -1.806  1.00 56.47           O  
ATOM   3461  CG  GLU A 244      10.217 -47.714   2.082  1.00 56.47           C  
ATOM   3462  HG2 GLU A 244       9.352 -48.378   2.074  1.00 56.47           H  
ATOM   3463  HG3 GLU A 244      10.956 -48.138   2.762  1.00 56.47           H  
ATOM   3464  CD  GLU A 244       9.783 -46.336   2.628  1.00 56.47           C  
ATOM   3465  OE1 GLU A 244       9.199 -46.310   3.738  1.00 56.47           O  
ATOM   3466  OE2 GLU A 244      10.036 -45.302   1.967  1.00 56.47           O  
ATOM   3467  N   GLU A 245      11.080 -50.059  -2.094  1.00 63.18           N  
ATOM   3468  H   GLU A 245      10.524 -50.776  -1.651  1.00 63.18           H  
ATOM   3469  CA  GLU A 245      11.163 -50.070  -3.553  1.00 63.18           C  
ATOM   3470  HA  GLU A 245      12.190 -49.866  -3.856  1.00 63.18           H  
ATOM   3471  C   GLU A 245      10.273 -48.940  -4.091  1.00 63.18           C  
ATOM   3472  CB  GLU A 245      10.765 -51.451  -4.119  1.00 63.18           C  
ATOM   3473  HB2 GLU A 245       9.813 -51.756  -3.684  1.00 63.18           H  
ATOM   3474  HB3 GLU A 245      10.642 -51.360  -5.199  1.00 63.18           H  
ATOM   3475  O   GLU A 245       9.050 -48.974  -3.962  1.00 63.18           O  
ATOM   3476  CG  GLU A 245      11.833 -52.530  -3.841  1.00 63.18           C  
ATOM   3477  HG2 GLU A 245      12.771 -52.205  -4.292  1.00 63.18           H  
ATOM   3478  HG3 GLU A 245      11.992 -52.595  -2.765  1.00 63.18           H  
ATOM   3479  CD  GLU A 245      11.489 -53.942  -4.368  1.00 63.18           C  
ATOM   3480  OE1 GLU A 245      12.378 -54.827  -4.282  1.00 63.18           O  
ATOM   3481  OE2 GLU A 245      10.352 -54.170  -4.836  1.00 63.18           O  
ATOM   3482  N   ILE A 246      10.889 -47.903  -4.661  1.00 65.86           N  
ATOM   3483  H   ILE A 246      11.899 -47.892  -4.682  1.00 65.86           H  
ATOM   3484  CA  ILE A 246      10.161 -46.873  -5.402  1.00 65.86           C  
ATOM   3485  HA  ILE A 246       9.235 -46.639  -4.877  1.00 65.86           H  
ATOM   3486  C   ILE A 246       9.814 -47.489  -6.757  1.00 65.86           C  
ATOM   3487  CB  ILE A 246      10.988 -45.570  -5.535  1.00 65.86           C  
ATOM   3488  HB  ILE A 246      11.888 -45.790  -6.109  1.00 65.86           H  
ATOM   3489  O   ILE A 246      10.716 -47.756  -7.551  1.00 65.86           O  
ATOM   3490  CG1 ILE A 246      11.413 -45.034  -4.145  1.00 65.86           C  
ATOM   3491 HG12 ILE A 246      11.921 -45.824  -3.591  1.00 65.86           H  
ATOM   3492 HG13 ILE A 246      10.526 -44.750  -3.579  1.00 65.86           H  
ATOM   3493  CG2 ILE A 246      10.172 -44.504  -6.296  1.00 65.86           C  
ATOM   3494 HG21 ILE A 246       9.840 -44.892  -7.258  1.00 65.86           H  
ATOM   3495 HG22 ILE A 246       9.296 -44.217  -5.715  1.00 65.86           H  
ATOM   3496 HG23 ILE A 246      10.784 -43.624  -6.494  1.00 65.86           H  
ATOM   3497  CD1 ILE A 246      12.380 -43.844  -4.197  1.00 65.86           C  
ATOM   3498 HD11 ILE A 246      11.883 -42.966  -4.610  1.00 65.86           H  
ATOM   3499 HD12 ILE A 246      13.248 -44.097  -4.806  1.00 65.86           H  
ATOM   3500 HD13 ILE A 246      12.712 -43.610  -3.185  1.00 65.86           H  
ATOM   3501  N   GLU A 247       8.529 -47.740  -7.016  1.00 68.65           N  
ATOM   3502  H   GLU A 247       7.838 -47.590  -6.294  1.00 68.65           H  
ATOM   3503  CA  GLU A 247       8.074 -48.180  -8.336  1.00 68.65           C  
ATOM   3504  HA  GLU A 247       8.609 -49.092  -8.600  1.00 68.65           H  
ATOM   3505  C   GLU A 247       8.439 -47.104  -9.368  1.00 68.65           C  
ATOM   3506  CB  GLU A 247       6.566 -48.502  -8.353  1.00 68.65           C  
ATOM   3507  HB2 GLU A 247       6.288 -48.728  -9.382  1.00 68.65           H  
ATOM   3508  HB3 GLU A 247       5.999 -47.633  -8.020  1.00 68.65           H  
ATOM   3509  O   GLU A 247       8.036 -45.944  -9.250  1.00 68.65           O  
ATOM   3510  CG  GLU A 247       6.215 -49.717  -7.471  1.00 68.65           C  
ATOM   3511  HG2 GLU A 247       6.941 -50.505  -7.672  1.00 68.65           H  
ATOM   3512  HG3 GLU A 247       6.317 -49.431  -6.424  1.00 68.65           H  
ATOM   3513  CD  GLU A 247       4.800 -50.288  -7.705  1.00 68.65           C  
ATOM   3514  OE1 GLU A 247       4.555 -51.433  -7.254  1.00 68.65           O  
ATOM   3515  OE2 GLU A 247       3.951 -49.595  -8.310  1.00 68.65           O  
ATOM   3516  N   LEU A 248       9.260 -47.472 -10.354  1.00 64.70           N  
ATOM   3517  H   LEU A 248       9.564 -48.433 -10.405  1.00 64.70           H  
ATOM   3518  CA  LEU A 248       9.539 -46.601 -11.487  1.00 64.70           C  
ATOM   3519  HA  LEU A 248       9.665 -45.578 -11.133  1.00 64.70           H  
ATOM   3520  C   LEU A 248       8.314 -46.636 -12.402  1.00 64.70           C  
ATOM   3521  CB  LEU A 248      10.822 -47.022 -12.233  1.00 64.70           C  
ATOM   3522  HB2 LEU A 248      10.767 -48.076 -12.504  1.00 64.70           H  
ATOM   3523  HB3 LEU A 248      10.832 -46.456 -13.165  1.00 64.70           H  
ATOM   3524  O   LEU A 248       7.972 -47.690 -12.934  1.00 64.70           O  
ATOM   3525  CG  LEU A 248      12.133 -46.730 -11.475  1.00 64.70           C  
ATOM   3526  HG  LEU A 248      11.998 -45.862 -10.829  1.00 64.70           H  
ATOM   3527  CD1 LEU A 248      12.601 -47.917 -10.628  1.00 64.70           C  
ATOM   3528 HD11 LEU A 248      13.525 -47.663 -10.109  1.00 64.70           H  
ATOM   3529 HD12 LEU A 248      12.759 -48.791 -11.260  1.00 64.70           H  
ATOM   3530 HD13 LEU A 248      11.844 -48.151  -9.879  1.00 64.70           H  
ATOM   3531  CD2 LEU A 248      13.260 -46.409 -12.461  1.00 64.70           C  
ATOM   3532 HD21 LEU A 248      14.182 -46.202 -11.917  1.00 64.70           H  
ATOM   3533 HD22 LEU A 248      13.410 -47.252 -13.136  1.00 64.70           H  
ATOM   3534 HD23 LEU A 248      12.990 -45.529 -13.045  1.00 64.70           H  
ATOM   3535  N   GLU A 249       7.662 -45.491 -12.594  1.00 57.48           N  
ATOM   3536  H   GLU A 249       7.930 -44.669 -12.073  1.00 57.48           H  
ATOM   3537  CA  GLU A 249       6.734 -45.336 -13.709  1.00 57.48           C  
ATOM   3538  HA  GLU A 249       6.086 -46.212 -13.752  1.00 57.48           H  
ATOM   3539  C   GLU A 249       7.545 -45.295 -15.005  1.00 57.48           C  
ATOM   3540  CB  GLU A 249       5.833 -44.098 -13.549  1.00 57.48           C  
ATOM   3541  HB2 GLU A 249       5.428 -43.831 -14.526  1.00 57.48           H  
ATOM   3542  HB3 GLU A 249       6.426 -43.263 -13.176  1.00 57.48           H  
ATOM   3543  O   GLU A 249       8.432 -44.456 -15.190  1.00 57.48           O  
ATOM   3544  CG  GLU A 249       4.651 -44.382 -12.603  1.00 57.48           C  
ATOM   3545  HG2 GLU A 249       4.080 -45.218 -13.009  1.00 57.48           H  
ATOM   3546  HG3 GLU A 249       5.046 -44.687 -11.634  1.00 57.48           H  
ATOM   3547  CD  GLU A 249       3.703 -43.184 -12.394  1.00 57.48           C  
ATOM   3548  OE1 GLU A 249       2.605 -43.405 -11.829  1.00 57.48           O  
ATOM   3549  OE2 GLU A 249       4.065 -42.044 -12.769  1.00 57.48           O  
ATOM   3550  N   ASP A 250       7.237 -46.226 -15.905  1.00 55.51           N  
ATOM   3551  H   ASP A 250       6.598 -46.965 -15.648  1.00 55.51           H  
ATOM   3552  CA  ASP A 250       7.747 -46.204 -17.263  1.00 55.51           C  
ATOM   3553  HA  ASP A 250       8.835 -46.147 -17.238  1.00 55.51           H  
ATOM   3554  C   ASP A 250       7.188 -44.951 -17.938  1.00 55.51           C  
ATOM   3555  CB  ASP A 250       7.339 -47.480 -18.023  1.00 55.51           C  
ATOM   3556  HB2 ASP A 250       6.257 -47.598 -17.971  1.00 55.51           H  
ATOM   3557  HB3 ASP A 250       7.612 -47.353 -19.071  1.00 55.51           H  
ATOM   3558  O   ASP A 250       6.000 -44.876 -18.265  1.00 55.51           O  
ATOM   3559  CG  ASP A 250       8.011 -48.762 -17.519  1.00 55.51           C  
ATOM   3560  OD1 ASP A 250       9.140 -48.672 -16.987  1.00 55.51           O  
ATOM   3561  OD2 ASP A 250       7.416 -49.841 -17.748  1.00 55.51           O  
ATOM   3562  N   PHE A 251       8.047 -43.959 -18.173  1.00 51.85           N  
ATOM   3563  H   PHE A 251       8.948 -43.998 -17.718  1.00 51.85           H  
ATOM   3564  CA  PHE A 251       7.775 -42.895 -19.132  1.00 51.85           C  
ATOM   3565  HA  PHE A 251       6.795 -42.467 -18.923  1.00 51.85           H  
ATOM   3566  C   PHE A 251       7.736 -43.540 -20.518  1.00 51.85           C  
ATOM   3567  CB  PHE A 251       8.826 -41.779 -19.037  1.00 51.85           C  
ATOM   3568  HB2 PHE A 251       9.814 -42.199 -19.228  1.00 51.85           H  
ATOM   3569  HB3 PHE A 251       8.627 -41.051 -19.824  1.00 51.85           H  
ATOM   3570  O   PHE A 251       8.695 -43.471 -21.289  1.00 51.85           O  
ATOM   3571  CG  PHE A 251       8.854 -41.050 -17.710  1.00 51.85           C  
ATOM   3572  CD1 PHE A 251       7.973 -39.978 -17.470  1.00 51.85           C  
ATOM   3573  HD1 PHE A 251       7.267 -39.676 -18.229  1.00 51.85           H  
ATOM   3574  CD2 PHE A 251       9.756 -41.451 -16.709  1.00 51.85           C  
ATOM   3575  HD2 PHE A 251      10.412 -42.293 -16.875  1.00 51.85           H  
ATOM   3576  CE1 PHE A 251       7.997 -39.312 -16.231  1.00 51.85           C  
ATOM   3577  HE1 PHE A 251       7.302 -38.507 -16.040  1.00 51.85           H  
ATOM   3578  CE2 PHE A 251       9.780 -40.786 -15.472  1.00 51.85           C  
ATOM   3579  HE2 PHE A 251      10.447 -41.124 -14.693  1.00 51.85           H  
ATOM   3580  CZ  PHE A 251       8.900 -39.717 -15.232  1.00 51.85           C  
ATOM   3581  HZ  PHE A 251       8.895 -39.227 -14.270  1.00 51.85           H  
ATOM   3582  N   ILE A 252       6.648 -44.249 -20.822  1.00 48.10           N  
ATOM   3583  H   ILE A 252       5.960 -44.384 -20.094  1.00 48.10           H  
ATOM   3584  CA  ILE A 252       6.374 -44.726 -22.164  1.00 48.10           C  
ATOM   3585  HA  ILE A 252       7.240 -45.284 -22.522  1.00 48.10           H  
ATOM   3586  C   ILE A 252       6.229 -43.456 -22.982  1.00 48.10           C  
ATOM   3587  CB  ILE A 252       5.143 -45.657 -22.234  1.00 48.10           C  
ATOM   3588  HB  ILE A 252       4.277 -45.130 -21.833  1.00 48.10           H  
ATOM   3589  O   ILE A 252       5.225 -42.752 -22.902  1.00 48.10           O  
ATOM   3590  CG1 ILE A 252       5.400 -46.920 -21.379  1.00 48.10           C  
ATOM   3591 HG12 ILE A 252       6.278 -47.444 -21.757  1.00 48.10           H  
ATOM   3592 HG13 ILE A 252       5.610 -46.615 -20.354  1.00 48.10           H  
ATOM   3593  CG2 ILE A 252       4.857 -46.036 -23.703  1.00 48.10           C  
ATOM   3594 HG21 ILE A 252       4.673 -45.139 -24.295  1.00 48.10           H  
ATOM   3595 HG22 ILE A 252       3.960 -46.652 -23.764  1.00 48.10           H  
ATOM   3596 HG23 ILE A 252       5.703 -46.579 -24.123  1.00 48.10           H  
ATOM   3597  CD1 ILE A 252       4.225 -47.903 -21.319  1.00 48.10           C  
ATOM   3598 HD11 ILE A 252       4.447 -48.679 -20.586  1.00 48.10           H  
ATOM   3599 HD12 ILE A 252       4.071 -48.377 -22.289  1.00 48.10           H  
ATOM   3600 HD13 ILE A 252       3.319 -47.379 -21.015  1.00 48.10           H  
ATOM   3601  N   ALA A 253       7.290 -43.164 -23.730  1.00 47.82           N  
ATOM   3602  H   ALA A 253       8.137 -43.678 -23.537  1.00 47.82           H  
ATOM   3603  CA  ALA A 253       7.315 -42.218 -24.818  1.00 47.82           C  
ATOM   3604  HA  ALA A 253       7.055 -41.225 -24.450  1.00 47.82           H  
ATOM   3605  C   ALA A 253       6.259 -42.671 -25.825  1.00 47.82           C  
ATOM   3606  CB  ALA A 253       8.738 -42.191 -25.395  1.00 47.82           C  
ATOM   3607  HB1 ALA A 253       9.023 -43.183 -25.746  1.00 47.82           H  
ATOM   3608  HB2 ALA A 253       8.776 -41.492 -26.230  1.00 47.82           H  
ATOM   3609  HB3 ALA A 253       9.438 -41.863 -24.627  1.00 47.82           H  
ATOM   3610  O   ALA A 253       6.542 -43.389 -26.787  1.00 47.82           O  
ATOM   3611  N   THR A 254       5.001 -42.319 -25.565  1.00 47.11           N  
ATOM   3612  H   THR A 254       4.780 -41.934 -24.657  1.00 47.11           H  
ATOM   3613  CA  THR A 254       3.968 -42.350 -26.582  1.00 47.11           C  
ATOM   3614  HA  THR A 254       3.835 -43.386 -26.895  1.00 47.11           H  
ATOM   3615  C   THR A 254       4.539 -41.544 -27.731  1.00 47.11           C  
ATOM   3616  CB  THR A 254       2.617 -41.774 -26.116  1.00 47.11           C  
ATOM   3617  HB  THR A 254       2.426 -40.817 -26.601  1.00 47.11           H  
ATOM   3618  O   THR A 254       4.964 -40.409 -27.558  1.00 47.11           O  
ATOM   3619  CG2 THR A 254       1.496 -42.752 -26.471  1.00 47.11           C  
ATOM   3620 HG21 THR A 254       0.542 -42.329 -26.157  1.00 47.11           H  
ATOM   3621 HG22 THR A 254       1.476 -42.918 -27.548  1.00 47.11           H  
ATOM   3622 HG23 THR A 254       1.654 -43.698 -25.953  1.00 47.11           H  
ATOM   3623  OG1 THR A 254       2.544 -41.598 -24.722  1.00 47.11           O  
ATOM   3624  HG1 THR A 254       2.929 -40.748 -24.498  1.00 47.11           H  
ATOM   3625  N   SER A 255       4.644 -42.188 -28.882  1.00 49.84           N  
ATOM   3626  H   SER A 255       4.308 -43.140 -28.904  1.00 49.84           H  
ATOM   3627  CA  SER A 255       5.303 -41.741 -30.105  1.00 49.84           C  
ATOM   3628  HA  SER A 255       6.320 -41.436 -29.857  1.00 49.84           H  
ATOM   3629  C   SER A 255       4.614 -40.548 -30.786  1.00 49.84           C  
ATOM   3630  CB  SER A 255       5.361 -42.961 -31.025  1.00 49.84           C  
ATOM   3631  HB2 SER A 255       5.813 -42.697 -31.981  1.00 49.84           H  
ATOM   3632  HB3 SER A 255       5.966 -43.736 -30.554  1.00 49.84           H  
ATOM   3633  O   SER A 255       4.570 -40.467 -32.012  1.00 49.84           O  
ATOM   3634  OG  SER A 255       4.043 -43.452 -31.220  1.00 49.84           O  
ATOM   3635  HG  SER A 255       3.588 -42.801 -31.759  1.00 49.84           H  
ATOM   3636  N   GLY A 256       4.023 -39.649 -30.012  1.00 48.82           N  
ATOM   3637  H   GLY A 256       4.178 -39.736 -29.017  1.00 48.82           H  
ATOM   3638  CA  GLY A 256       3.570 -38.338 -30.426  1.00 48.82           C  
ATOM   3639  HA2 GLY A 256       2.503 -38.223 -30.235  1.00 48.82           H  
ATOM   3640  HA3 GLY A 256       3.775 -38.165 -31.483  1.00 48.82           H  
ATOM   3641  C   GLY A 256       4.334 -37.343 -29.578  1.00 48.82           C  
ATOM   3642  O   GLY A 256       4.491 -37.558 -28.384  1.00 48.82           O  
ATOM   3643  N   VAL A 257       4.867 -36.314 -30.217  1.00 47.59           N  
ATOM   3644  H   VAL A 257       4.687 -36.234 -31.207  1.00 47.59           H  
ATOM   3645  CA  VAL A 257       5.522 -35.175 -29.581  1.00 47.59           C  
ATOM   3646  HA  VAL A 257       6.448 -35.495 -29.103  1.00 47.59           H  
ATOM   3647  C   VAL A 257       4.567 -34.630 -28.514  1.00 47.59           C  
ATOM   3648  CB  VAL A 257       5.834 -34.126 -30.676  1.00 47.59           C  
ATOM   3649  HB  VAL A 257       4.908 -33.676 -31.033  1.00 47.59           H  
ATOM   3650  O   VAL A 257       3.653 -33.881 -28.842  1.00 47.59           O  
ATOM   3651  CG1 VAL A 257       6.746 -33.015 -30.157  1.00 47.59           C  
ATOM   3652 HG11 VAL A 257       7.707 -33.423 -29.843  1.00 47.59           H  
ATOM   3653 HG12 VAL A 257       6.273 -32.525 -29.306  1.00 47.59           H  
ATOM   3654 HG13 VAL A 257       6.901 -32.264 -30.931  1.00 47.59           H  
ATOM   3655  CG2 VAL A 257       6.521 -34.763 -31.901  1.00 47.59           C  
ATOM   3656 HG21 VAL A 257       7.399 -35.325 -31.583  1.00 47.59           H  
ATOM   3657 HG22 VAL A 257       6.834 -33.977 -32.589  1.00 47.59           H  
ATOM   3658 HG23 VAL A 257       5.835 -35.417 -32.439  1.00 47.59           H  
ATOM   3659  N   ASP A 258       4.693 -35.093 -27.269  1.00 51.14           N  
ATOM   3660  H   ASP A 258       5.330 -35.854 -27.083  1.00 51.14           H  
ATOM   3661  CA  ASP A 258       3.989 -34.502 -26.139  1.00 51.14           C  
ATOM   3662  HA  ASP A 258       2.980 -34.233 -26.450  1.00 51.14           H  
ATOM   3663  C   ASP A 258       4.771 -33.230 -25.862  1.00 51.14           C  
ATOM   3664  CB  ASP A 258       3.871 -35.473 -24.949  1.00 51.14           C  
ATOM   3665  HB2 ASP A 258       4.838 -35.575 -24.457  1.00 51.14           H  
ATOM   3666  HB3 ASP A 258       3.591 -36.454 -25.332  1.00 51.14           H  
ATOM   3667  O   ASP A 258       5.819 -33.227 -25.211  1.00 51.14           O  
ATOM   3668  CG  ASP A 258       2.798 -35.051 -23.928  1.00 51.14           C  
ATOM   3669  OD1 ASP A 258       1.781 -34.457 -24.353  1.00 51.14           O  
ATOM   3670  OD2 ASP A 258       2.948 -35.427 -22.743  1.00 51.14           O  
ATOM   3671  N   GLU A 259       4.356 -32.186 -26.572  1.00 47.25           N  
ATOM   3672  H   GLU A 259       3.548 -32.316 -27.164  1.00 47.25           H  
ATOM   3673  CA  GLU A 259       4.832 -30.836 -26.385  1.00 47.25           C  
ATOM   3674  HA  GLU A 259       5.889 -30.779 -26.645  1.00 47.25           H  
ATOM   3675  C   GLU A 259       4.652 -30.538 -24.907  1.00 47.25           C  
ATOM   3676  CB  GLU A 259       4.042 -29.911 -27.319  1.00 47.25           C  
ATOM   3677  HB2 GLU A 259       2.977 -29.972 -27.095  1.00 47.25           H  
ATOM   3678  HB3 GLU A 259       4.201 -30.284 -28.330  1.00 47.25           H  
ATOM   3679  O   GLU A 259       3.536 -30.475 -24.395  1.00 47.25           O  
ATOM   3680  CG  GLU A 259       4.495 -28.445 -27.259  1.00 47.25           C  
ATOM   3681  HG2 GLU A 259       5.582 -28.428 -27.174  1.00 47.25           H  
ATOM   3682  HG3 GLU A 259       4.078 -27.977 -26.367  1.00 47.25           H  
ATOM   3683  CD  GLU A 259       4.084 -27.655 -28.517  1.00 47.25           C  
ATOM   3684  OE1 GLU A 259       4.707 -26.596 -28.748  1.00 47.25           O  
ATOM   3685  OE2 GLU A 259       3.223 -28.143 -29.290  1.00 47.25           O  
ATOM   3686  N   PHE A 260       5.778 -30.488 -24.199  1.00 49.84           N  
ATOM   3687  H   PHE A 260       6.647 -30.688 -24.672  1.00 49.84           H  
ATOM   3688  CA  PHE A 260       5.809 -30.116 -22.803  1.00 49.84           C  
ATOM   3689  HA  PHE A 260       5.272 -30.865 -22.221  1.00 49.84           H  
ATOM   3690  C   PHE A 260       5.087 -28.772 -22.730  1.00 49.84           C  
ATOM   3691  CB  PHE A 260       7.284 -30.053 -22.360  1.00 49.84           C  
ATOM   3692  HB2 PHE A 260       7.832 -30.839 -22.880  1.00 49.84           H  
ATOM   3693  HB3 PHE A 260       7.727 -29.110 -22.679  1.00 49.84           H  
ATOM   3694  O   PHE A 260       5.607 -27.785 -23.246  1.00 49.84           O  
ATOM   3695  CG  PHE A 260       7.532 -30.250 -20.879  1.00 49.84           C  
ATOM   3696  CD1 PHE A 260       7.554 -29.152 -20.000  1.00 49.84           C  
ATOM   3697  HD1 PHE A 260       7.329 -28.165 -20.374  1.00 49.84           H  
ATOM   3698  CD2 PHE A 260       7.786 -31.542 -20.385  1.00 49.84           C  
ATOM   3699  HD2 PHE A 260       7.752 -32.389 -21.055  1.00 49.84           H  
ATOM   3700  CE1 PHE A 260       7.855 -29.342 -18.639  1.00 49.84           C  
ATOM   3701  HE1 PHE A 260       7.867 -28.492 -17.972  1.00 49.84           H  
ATOM   3702  CE2 PHE A 260       8.079 -31.736 -19.024  1.00 49.84           C  
ATOM   3703  HE2 PHE A 260       8.267 -32.733 -18.655  1.00 49.84           H  
ATOM   3704  CZ  PHE A 260       8.122 -30.634 -18.152  1.00 49.84           C  
ATOM   3705  HZ  PHE A 260       8.345 -30.784 -17.106  1.00 49.84           H  
ATOM   3706  N   ASP A 261       3.872 -28.755 -22.175  1.00 49.32           N  
ATOM   3707  H   ASP A 261       3.411 -29.642 -22.031  1.00 49.32           H  
ATOM   3708  CA  ASP A 261       3.082 -27.538 -22.002  1.00 49.32           C  
ATOM   3709  HA  ASP A 261       3.078 -26.981 -22.939  1.00 49.32           H  
ATOM   3710  C   ASP A 261       3.799 -26.689 -20.947  1.00 49.32           C  
ATOM   3711  CB  ASP A 261       1.616 -27.878 -21.664  1.00 49.32           C  
ATOM   3712  HB2 ASP A 261       1.228 -28.538 -22.441  1.00 49.32           H  
ATOM   3713  HB3 ASP A 261       1.585 -28.423 -20.721  1.00 49.32           H  
ATOM   3714  O   ASP A 261       3.522 -26.731 -19.742  1.00 49.32           O  
ATOM   3715  CG  ASP A 261       0.683 -26.655 -21.569  1.00 49.32           C  
ATOM   3716  OD1 ASP A 261       1.123 -25.521 -21.872  1.00 49.32           O  
ATOM   3717  OD2 ASP A 261      -0.480 -26.854 -21.137  1.00 49.32           O  
ATOM   3718  N   ILE A 262       4.837 -25.985 -21.399  1.00 50.77           N  
ATOM   3719  H   ILE A 262       5.073 -26.118 -22.372  1.00 50.77           H  
ATOM   3720  CA  ILE A 262       5.501 -24.914 -20.674  1.00 50.77           C  
ATOM   3721  HA  ILE A 262       5.697 -25.230 -19.650  1.00 50.77           H  
ATOM   3722  C   ILE A 262       4.474 -23.794 -20.673  1.00 50.77           C  
ATOM   3723  CB  ILE A 262       6.830 -24.485 -21.350  1.00 50.77           C  
ATOM   3724  HB  ILE A 262       6.609 -24.105 -22.348  1.00 50.77           H  
ATOM   3725  O   ILE A 262       4.547 -22.930 -21.538  1.00 50.77           O  
ATOM   3726  CG1 ILE A 262       7.824 -25.655 -21.510  1.00 50.77           C  
ATOM   3727 HG12 ILE A 262       7.310 -26.510 -21.950  1.00 50.77           H  
ATOM   3728 HG13 ILE A 262       8.203 -25.953 -20.533  1.00 50.77           H  
ATOM   3729  CG2 ILE A 262       7.491 -23.362 -20.521  1.00 50.77           C  
ATOM   3730 HG21 ILE A 262       6.816 -22.512 -20.421  1.00 50.77           H  
ATOM   3731 HG22 ILE A 262       8.384 -22.995 -21.027  1.00 50.77           H  
ATOM   3732 HG23 ILE A 262       7.756 -23.727 -19.529  1.00 50.77           H  
ATOM   3733  CD1 ILE A 262       9.004 -25.339 -22.438  1.00 50.77           C  
ATOM   3734 HD11 ILE A 262       9.592 -26.244 -22.589  1.00 50.77           H  
ATOM   3735 HD12 ILE A 262       9.648 -24.577 -21.998  1.00 50.77           H  
ATOM   3736 HD13 ILE A 262       8.635 -24.994 -23.403  1.00 50.77           H  
ATOM   3737  N   GLY A 263       3.504 -23.887 -19.750  1.00 48.85           N  
ATOM   3738  H   GLY A 263       3.459 -24.785 -19.289  1.00 48.85           H  
ATOM   3739  CA  GLY A 263       2.331 -23.022 -19.608  1.00 48.85           C  
ATOM   3740  HA2 GLY A 263       1.450 -23.577 -19.930  1.00 48.85           H  
ATOM   3741  HA3 GLY A 263       2.210 -22.743 -18.561  1.00 48.85           H  
ATOM   3742  C   GLY A 263       2.441 -21.751 -20.434  1.00 48.85           C  
ATOM   3743  O   GLY A 263       3.041 -20.763 -20.003  1.00 48.85           O  
ATOM   3744  N   GLU A 264       1.945 -21.847 -21.663  1.00 45.68           N  
ATOM   3745  H   GLU A 264       1.570 -22.742 -21.943  1.00 45.68           H  
ATOM   3746  CA  GLU A 264       2.331 -20.946 -22.735  1.00 45.68           C  
ATOM   3747  HA  GLU A 264       3.413 -20.825 -22.697  1.00 45.68           H  
ATOM   3748  C   GLU A 264       1.667 -19.579 -22.531  1.00 45.68           C  
ATOM   3749  CB  GLU A 264       1.997 -21.603 -24.085  1.00 45.68           C  
ATOM   3750  HB2 GLU A 264       2.330 -22.641 -24.071  1.00 45.68           H  
ATOM   3751  HB3 GLU A 264       0.916 -21.589 -24.222  1.00 45.68           H  
ATOM   3752  O   GLU A 264       0.495 -19.353 -22.829  1.00 45.68           O  
ATOM   3753  CG  GLU A 264       2.690 -20.896 -25.259  1.00 45.68           C  
ATOM   3754  HG2 GLU A 264       2.459 -19.833 -25.192  1.00 45.68           H  
ATOM   3755  HG3 GLU A 264       3.769 -21.010 -25.155  1.00 45.68           H  
ATOM   3756  CD  GLU A 264       2.237 -21.390 -26.643  1.00 45.68           C  
ATOM   3757  OE1 GLU A 264       2.844 -20.906 -27.625  1.00 45.68           O  
ATOM   3758  OE2 GLU A 264       1.221 -22.115 -26.724  1.00 45.68           O  
ATOM   3759  N   GLY A 265       2.443 -18.624 -22.026  1.00 48.48           N  
ATOM   3760  H   GLY A 265       3.322 -18.922 -21.627  1.00 48.48           H  
ATOM   3761  CA  GLY A 265       2.186 -17.198 -22.189  1.00 48.48           C  
ATOM   3762  HA2 GLY A 265       1.114 -17.014 -22.252  1.00 48.48           H  
ATOM   3763  HA3 GLY A 265       2.586 -16.663 -21.328  1.00 48.48           H  
ATOM   3764  C   GLY A 265       2.850 -16.667 -23.459  1.00 48.48           C  
ATOM   3765  O   GLY A 265       3.596 -15.706 -23.353  1.00 48.48           O  
ATOM   3766  N   VAL A 266       2.656 -17.334 -24.605  1.00 50.35           N  
ATOM   3767  H   VAL A 266       2.081 -18.158 -24.512  1.00 50.35           H  
ATOM   3768  CA  VAL A 266       3.047 -17.041 -26.013  1.00 50.35           C  
ATOM   3769  HA  VAL A 266       3.004 -18.003 -26.523  1.00 50.35           H  
ATOM   3770  C   VAL A 266       4.496 -16.586 -26.311  1.00 50.35           C  
ATOM   3771  CB  VAL A 266       1.959 -16.181 -26.711  1.00 50.35           C  
ATOM   3772  HB  VAL A 266       1.866 -15.234 -26.178  1.00 50.35           H  
ATOM   3773  O   VAL A 266       4.917 -16.699 -27.448  1.00 50.35           O  
ATOM   3774  CG1 VAL A 266       2.210 -15.868 -28.196  1.00 50.35           C  
ATOM   3775 HG11 VAL A 266       3.075 -15.214 -28.302  1.00 50.35           H  
ATOM   3776 HG12 VAL A 266       2.398 -16.794 -28.739  1.00 50.35           H  
ATOM   3777 HG13 VAL A 266       1.349 -15.361 -28.632  1.00 50.35           H  
ATOM   3778  CG2 VAL A 266       0.599 -16.904 -26.662  1.00 50.35           C  
ATOM   3779 HG21 VAL A 266       0.282 -17.063 -25.632  1.00 50.35           H  
ATOM   3780 HG22 VAL A 266       0.679 -17.873 -27.156  1.00 50.35           H  
ATOM   3781 HG23 VAL A 266      -0.164 -16.310 -27.164  1.00 50.35           H  
ATOM   3782  N   ASN A 267       5.313 -16.132 -25.357  1.00 49.42           N  
ATOM   3783  H   ASN A 267       4.913 -16.001 -24.439  1.00 49.42           H  
ATOM   3784  CA  ASN A 267       6.705 -15.704 -25.579  1.00 49.42           C  
ATOM   3785  HA  ASN A 267       7.156 -16.371 -26.314  1.00 49.42           H  
ATOM   3786  C   ASN A 267       7.605 -15.798 -24.323  1.00 49.42           C  
ATOM   3787  CB  ASN A 267       6.697 -14.272 -26.165  1.00 49.42           C  
ATOM   3788  HB2 ASN A 267       7.688 -13.826 -26.075  1.00 49.42           H  
ATOM   3789  HB3 ASN A 267       5.999 -13.649 -25.606  1.00 49.42           H  
ATOM   3790  O   ASN A 267       8.674 -15.190 -24.287  1.00 49.42           O  
ATOM   3791  CG  ASN A 267       6.374 -14.236 -27.649  1.00 49.42           C  
ATOM   3792  ND2 ASN A 267       5.450 -13.401 -28.067  1.00 49.42           N  
ATOM   3793 HD21 ASN A 267       4.924 -12.842 -27.411  1.00 49.42           H  
ATOM   3794 HD22 ASN A 267       5.250 -13.465 -29.055  1.00 49.42           H  
ATOM   3795  OD1 ASN A 267       6.970 -14.909 -28.465  1.00 49.42           O  
ATOM   3796  N   ARG A 268       7.216 -16.530 -23.268  1.00 49.89           N  
ATOM   3797  H   ARG A 268       6.361 -17.063 -23.341  1.00 49.89           H  
ATOM   3798  CA  ARG A 268       8.022 -16.650 -22.032  1.00 49.89           C  
ATOM   3799  HA  ARG A 268       8.820 -15.908 -22.043  1.00 49.89           H  
ATOM   3800  C   ARG A 268       8.735 -17.999 -21.956  1.00 49.89           C  
ATOM   3801  CB  ARG A 268       7.183 -16.342 -20.781  1.00 49.89           C  
ATOM   3802  HB2 ARG A 268       7.798 -16.522 -19.900  1.00 49.89           H  
ATOM   3803  HB3 ARG A 268       6.319 -17.005 -20.738  1.00 49.89           H  
ATOM   3804  O   ARG A 268       8.250 -18.945 -21.347  1.00 49.89           O  
ATOM   3805  CG  ARG A 268       6.717 -14.881 -20.763  1.00 49.89           C  
ATOM   3806  HG2 ARG A 268       7.567 -14.225 -20.953  1.00 49.89           H  
ATOM   3807  HG3 ARG A 268       5.972 -14.733 -21.545  1.00 49.89           H  
ATOM   3808  CD  ARG A 268       6.112 -14.519 -19.404  1.00 49.89           C  
ATOM   3809  HD2 ARG A 268       6.888 -14.582 -18.641  1.00 49.89           H  
ATOM   3810  HD3 ARG A 268       5.324 -15.230 -19.153  1.00 49.89           H  
ATOM   3811  NE  ARG A 268       5.553 -13.162 -19.452  1.00 49.89           N  
ATOM   3812  HE  ARG A 268       5.358 -12.789 -20.371  1.00 49.89           H  
ATOM   3813  NH1 ARG A 268       5.554 -12.644 -17.184  1.00 49.89           N  
ATOM   3814 HH11 ARG A 268       5.459 -11.902 -16.504  1.00 49.89           H  
ATOM   3815 HH12 ARG A 268       5.907 -13.546 -16.897  1.00 49.89           H  
ATOM   3816  NH2 ARG A 268       4.966 -11.139 -18.705  1.00 49.89           N  
ATOM   3817 HH21 ARG A 268       4.952 -10.793 -19.654  1.00 49.89           H  
ATOM   3818 HH22 ARG A 268       5.120 -10.451 -17.982  1.00 49.89           H  
ATOM   3819  CZ  ARG A 268       5.363 -12.342 -18.435  1.00 49.89           C  
ATOM   3820  N   VAL A 269       9.900 -18.087 -22.596  1.00 52.43           N  
ATOM   3821  H   VAL A 269      10.212 -17.276 -23.110  1.00 52.43           H  
ATOM   3822  CA  VAL A 269      10.775 -19.273 -22.561  1.00 52.43           C  
ATOM   3823  HA  VAL A 269      10.150 -20.162 -22.479  1.00 52.43           H  
ATOM   3824  C   VAL A 269      11.656 -19.213 -21.307  1.00 52.43           C  
ATOM   3825  CB  VAL A 269      11.599 -19.412 -23.863  1.00 52.43           C  
ATOM   3826  HB  VAL A 269      12.285 -18.570 -23.951  1.00 52.43           H  
ATOM   3827  O   VAL A 269      12.837 -18.886 -21.376  1.00 52.43           O  
ATOM   3828  CG1 VAL A 269      12.405 -20.720 -23.893  1.00 52.43           C  
ATOM   3829 HG11 VAL A 269      13.130 -20.745 -23.079  1.00 52.43           H  
ATOM   3830 HG12 VAL A 269      12.953 -20.793 -24.833  1.00 52.43           H  
ATOM   3831 HG13 VAL A 269      11.734 -21.574 -23.804  1.00 52.43           H  
ATOM   3832  CG2 VAL A 269      10.693 -19.417 -25.103  1.00 52.43           C  
ATOM   3833 HG21 VAL A 269       9.958 -20.218 -25.030  1.00 52.43           H  
ATOM   3834 HG22 VAL A 269      11.291 -19.564 -26.002  1.00 52.43           H  
ATOM   3835 HG23 VAL A 269      10.173 -18.464 -25.201  1.00 52.43           H  
ATOM   3836  N   GLY A 270      11.088 -19.471 -20.129  1.00 58.17           N  
ATOM   3837  H   GLY A 270      10.086 -19.583 -20.077  1.00 58.17           H  
ATOM   3838  CA  GLY A 270      11.883 -19.599 -18.905  1.00 58.17           C  
ATOM   3839  HA2 GLY A 270      12.369 -20.574 -18.921  1.00 58.17           H  
ATOM   3840  HA3 GLY A 270      12.659 -18.833 -18.889  1.00 58.17           H  
ATOM   3841  C   GLY A 270      11.085 -19.460 -17.610  1.00 58.17           C  
ATOM   3842  O   GLY A 270       9.970 -18.949 -17.622  1.00 58.17           O  
ATOM   3843  N   PRO A 271      11.635 -19.920 -16.472  1.00 60.81           N  
ATOM   3844  CA  PRO A 271      11.052 -19.630 -15.172  1.00 60.81           C  
ATOM   3845  HA  PRO A 271      10.005 -19.934 -15.152  1.00 60.81           H  
ATOM   3846  C   PRO A 271      11.148 -18.123 -14.888  1.00 60.81           C  
ATOM   3847  CB  PRO A 271      11.857 -20.477 -14.179  1.00 60.81           C  
ATOM   3848  HB2 PRO A 271      11.928 -20.005 -13.200  1.00 60.81           H  
ATOM   3849  HB3 PRO A 271      11.396 -21.461 -14.091  1.00 60.81           H  
ATOM   3850  O   PRO A 271      12.247 -17.586 -14.773  1.00 60.81           O  
ATOM   3851  CG  PRO A 271      13.228 -20.619 -14.845  1.00 60.81           C  
ATOM   3852  HG2 PRO A 271      13.844 -19.752 -14.608  1.00 60.81           H  
ATOM   3853  HG3 PRO A 271      13.732 -21.537 -14.540  1.00 60.81           H  
ATOM   3854  CD  PRO A 271      12.903 -20.623 -16.338  1.00 60.81           C  
ATOM   3855  HD2 PRO A 271      13.697 -20.121 -16.891  1.00 60.81           H  
ATOM   3856  HD3 PRO A 271      12.787 -21.648 -16.689  1.00 60.81           H  
ATOM   3857  N   ASP A 272      10.002 -17.463 -14.704  1.00 59.47           N  
ATOM   3858  H   ASP A 272       9.156 -17.890 -15.053  1.00 59.47           H  
ATOM   3859  CA  ASP A 272       9.919 -16.034 -14.343  1.00 59.47           C  
ATOM   3860  HA  ASP A 272      10.421 -15.448 -15.113  1.00 59.47           H  
ATOM   3861  C   ASP A 272      10.617 -15.713 -12.999  1.00 59.47           C  
ATOM   3862  CB  ASP A 272       8.433 -15.602 -14.294  1.00 59.47           C  
ATOM   3863  HB2 ASP A 272       7.880 -16.302 -13.668  1.00 59.47           H  
ATOM   3864  HB3 ASP A 272       8.377 -14.623 -13.819  1.00 59.47           H  
ATOM   3865  O   ASP A 272      10.913 -14.559 -12.691  1.00 59.47           O  
ATOM   3866  CG  ASP A 272       7.733 -15.485 -15.663  1.00 59.47           C  
ATOM   3867  OD1 ASP A 272       8.410 -15.617 -16.702  1.00 59.47           O  
ATOM   3868  OD2 ASP A 272       6.508 -15.217 -15.678  1.00 59.47           O  
ATOM   3869  N   THR A 273      10.913 -16.732 -12.182  1.00 57.43           N  
ATOM   3870  H   THR A 273      10.674 -17.660 -12.499  1.00 57.43           H  
ATOM   3871  CA  THR A 273      11.594 -16.593 -10.890  1.00 57.43           C  
ATOM   3872  HA  THR A 273      11.943 -15.566 -10.789  1.00 57.43           H  
ATOM   3873  C   THR A 273      12.817 -17.502 -10.801  1.00 57.43           C  
ATOM   3874  CB  THR A 273      10.637 -16.860  -9.717  1.00 57.43           C  
ATOM   3875  HB  THR A 273      11.184 -16.701  -8.787  1.00 57.43           H  
ATOM   3876  O   THR A 273      12.727 -18.709 -11.019  1.00 57.43           O  
ATOM   3877  CG2 THR A 273       9.422 -15.929  -9.730  1.00 57.43           C  
ATOM   3878 HG21 THR A 273       8.796 -16.137 -10.598  1.00 57.43           H  
ATOM   3879 HG22 THR A 273       9.750 -14.890  -9.767  1.00 57.43           H  
ATOM   3880 HG23 THR A 273       8.833 -16.091  -8.827  1.00 57.43           H  
ATOM   3881  OG1 THR A 273      10.156 -18.184  -9.730  1.00 57.43           O  
ATOM   3882  HG1 THR A 273      10.893 -18.776  -9.899  1.00 57.43           H  
ATOM   3883  N   SER A 274      13.956 -16.942 -10.385  1.00 55.59           N  
ATOM   3884  H   SER A 274      13.968 -15.949 -10.201  1.00 55.59           H  
ATOM   3885  CA  SER A 274      15.236 -17.657 -10.239  1.00 55.59           C  
ATOM   3886  HA  SER A 274      15.450 -18.171 -11.177  1.00 55.59           H  
ATOM   3887  C   SER A 274      15.244 -18.727  -9.140  1.00 55.59           C  
ATOM   3888  CB  SER A 274      16.355 -16.642  -9.989  1.00 55.59           C  
ATOM   3889  HB2 SER A 274      17.289 -17.165  -9.785  1.00 55.59           H  
ATOM   3890  HB3 SER A 274      16.485 -16.035 -10.886  1.00 55.59           H  
ATOM   3891  O   SER A 274      16.141 -19.567  -9.098  1.00 55.59           O  
ATOM   3892  OG  SER A 274      16.027 -15.793  -8.900  1.00 55.59           O  
ATOM   3893  HG  SER A 274      16.697 -15.108  -8.843  1.00 55.59           H  
ATOM   3894  N   THR A 275      14.244 -18.738  -8.258  1.00 67.26           N  
ATOM   3895  H   THR A 275      13.537 -18.020  -8.325  1.00 67.26           H  
ATOM   3896  CA  THR A 275      14.036 -19.816  -7.293  1.00 67.26           C  
ATOM   3897  HA  THR A 275      14.967 -20.371  -7.184  1.00 67.26           H  
ATOM   3898  C   THR A 275      12.935 -20.749  -7.786  1.00 67.26           C  
ATOM   3899  CB  THR A 275      13.683 -19.278  -5.904  1.00 67.26           C  
ATOM   3900  HB  THR A 275      13.422 -20.120  -5.263  1.00 67.26           H  
ATOM   3901  O   THR A 275      11.812 -20.280  -7.977  1.00 67.26           O  
ATOM   3902  CG2 THR A 275      14.867 -18.537  -5.282  1.00 67.26           C  
ATOM   3903 HG21 THR A 275      15.128 -17.670  -5.888  1.00 67.26           H  
ATOM   3904 HG22 THR A 275      15.726 -19.204  -5.217  1.00 67.26           H  
ATOM   3905 HG23 THR A 275      14.595 -18.198  -4.282  1.00 67.26           H  
ATOM   3906  OG1 THR A 275      12.593 -18.387  -5.961  1.00 67.26           O  
ATOM   3907  HG1 THR A 275      11.903 -18.805  -6.482  1.00 67.26           H  
ATOM   3908  N   PRO A 276      13.191 -22.059  -7.946  1.00 63.85           N  
ATOM   3909  CA  PRO A 276      12.116 -23.003  -8.201  1.00 63.85           C  
ATOM   3910  HA  PRO A 276      11.579 -22.722  -9.107  1.00 63.85           H  
ATOM   3911  C   PRO A 276      11.157 -22.986  -7.009  1.00 63.85           C  
ATOM   3912  CB  PRO A 276      12.797 -24.360  -8.407  1.00 63.85           C  
ATOM   3913  HB2 PRO A 276      12.188 -25.188  -8.043  1.00 63.85           H  
ATOM   3914  HB3 PRO A 276      13.021 -24.491  -9.466  1.00 63.85           H  
ATOM   3915  O   PRO A 276      11.552 -23.259  -5.870  1.00 63.85           O  
ATOM   3916  CG  PRO A 276      14.107 -24.232  -7.628  1.00 63.85           C  
ATOM   3917  HG2 PRO A 276      13.935 -24.465  -6.577  1.00 63.85           H  
ATOM   3918  HG3 PRO A 276      14.888 -24.871  -8.039  1.00 63.85           H  
ATOM   3919  CD  PRO A 276      14.459 -22.753  -7.770  1.00 63.85           C  
ATOM   3920  HD2 PRO A 276      15.079 -22.596  -8.653  1.00 63.85           H  
ATOM   3921  HD3 PRO A 276      14.983 -22.421  -6.874  1.00 63.85           H  
ATOM   3922  N   ASP A 277       9.888 -22.676  -7.263  1.00 59.55           N  
ATOM   3923  H   ASP A 277       9.648 -22.287  -8.164  1.00 59.55           H  
ATOM   3924  CA  ASP A 277       8.850 -22.784  -6.249  1.00 59.55           C  
ATOM   3925  HA  ASP A 277       9.157 -22.215  -5.372  1.00 59.55           H  
ATOM   3926  C   ASP A 277       8.726 -24.258  -5.834  1.00 59.55           C  
ATOM   3927  CB  ASP A 277       7.510 -22.219  -6.760  1.00 59.55           C  
ATOM   3928  HB2 ASP A 277       6.718 -22.803  -6.293  1.00 59.55           H  
ATOM   3929  HB3 ASP A 277       7.429 -22.353  -7.839  1.00 59.55           H  
ATOM   3930  O   ASP A 277       8.154 -25.101  -6.540  1.00 59.55           O  
ATOM   3931  CG  ASP A 277       7.209 -20.763  -6.383  1.00 59.55           C  
ATOM   3932  OD1 ASP A 277       8.013 -20.170  -5.632  1.00 59.55           O  
ATOM   3933  OD2 ASP A 277       6.073 -20.338  -6.700  1.00 59.55           O  
ATOM   3934  N   SER A 278       9.267 -24.576  -4.653  1.00 60.49           N  
ATOM   3935  H   SER A 278       9.891 -23.893  -4.247  1.00 60.49           H  
ATOM   3936  CA  SER A 278       8.968 -25.826  -3.948  1.00 60.49           C  
ATOM   3937  HA  SER A 278       9.365 -26.654  -4.535  1.00 60.49           H  
ATOM   3938  C   SER A 278       7.449 -26.000  -3.826  1.00 60.49           C  
ATOM   3939  CB  SER A 278       9.628 -25.844  -2.562  1.00 60.49           C  
ATOM   3940  HB2 SER A 278       9.484 -26.827  -2.115  1.00 60.49           H  
ATOM   3941  HB3 SER A 278      10.699 -25.668  -2.667  1.00 60.49           H  
ATOM   3942  O   SER A 278       6.704 -25.029  -3.897  1.00 60.49           O  
ATOM   3943  OG  SER A 278       9.065 -24.865  -1.704  1.00 60.49           O  
ATOM   3944  HG  SER A 278       9.442 -24.015  -1.942  1.00 60.49           H  
ATOM   3945  N   ILE A 279       6.945 -27.213  -3.595  1.00 61.74           N  
ATOM   3946  H   ILE A 279       7.571 -28.005  -3.594  1.00 61.74           H  
ATOM   3947  CA  ILE A 279       5.492 -27.457  -3.457  1.00 61.74           C  
ATOM   3948  HA  ILE A 279       5.014 -27.243  -4.412  1.00 61.74           H  
ATOM   3949  C   ILE A 279       4.852 -26.516  -2.411  1.00 61.74           C  
ATOM   3950  CB  ILE A 279       5.252 -28.944  -3.111  1.00 61.74           C  
ATOM   3951  HB  ILE A 279       5.803 -29.174  -2.198  1.00 61.74           H  
ATOM   3952  O   ILE A 279       3.748 -26.009  -2.615  1.00 61.74           O  
ATOM   3953  CG1 ILE A 279       5.773 -29.861  -4.245  1.00 61.74           C  
ATOM   3954 HG12 ILE A 279       5.120 -29.775  -5.114  1.00 61.74           H  
ATOM   3955 HG13 ILE A 279       6.772 -29.552  -4.552  1.00 61.74           H  
ATOM   3956  CG2 ILE A 279       3.758 -29.219  -2.849  1.00 61.74           C  
ATOM   3957 HG21 ILE A 279       3.167 -28.946  -3.723  1.00 61.74           H  
ATOM   3958 HG22 ILE A 279       3.406 -28.654  -1.986  1.00 61.74           H  
ATOM   3959 HG23 ILE A 279       3.597 -30.274  -2.627  1.00 61.74           H  
ATOM   3960  CD1 ILE A 279       5.882 -31.336  -3.841  1.00 61.74           C  
ATOM   3961 HD11 ILE A 279       4.895 -31.764  -3.663  1.00 61.74           H  
ATOM   3962 HD12 ILE A 279       6.355 -31.895  -4.649  1.00 61.74           H  
ATOM   3963 HD13 ILE A 279       6.491 -31.434  -2.943  1.00 61.74           H  
ATOM   3964  N   PHE A 280       5.573 -26.217  -1.324  1.00 56.70           N  
ATOM   3965  H   PHE A 280       6.487 -26.637  -1.228  1.00 56.70           H  
ATOM   3966  CA  PHE A 280       5.161 -25.219  -0.332  1.00 56.70           C  
ATOM   3967  HA  PHE A 280       4.116 -25.392  -0.076  1.00 56.70           H  
ATOM   3968  C   PHE A 280       5.255 -23.781  -0.857  1.00 56.70           C  
ATOM   3969  CB  PHE A 280       6.003 -25.382   0.938  1.00 56.70           C  
ATOM   3970  HB2 PHE A 280       7.061 -25.322   0.682  1.00 56.70           H  
ATOM   3971  HB3 PHE A 280       5.783 -24.551   1.608  1.00 56.70           H  
ATOM   3972  O   PHE A 280       4.357 -22.987  -0.584  1.00 56.70           O  
ATOM   3973  CG  PHE A 280       5.727 -26.669   1.688  1.00 56.70           C  
ATOM   3974  CD1 PHE A 280       4.528 -26.807   2.414  1.00 56.70           C  
ATOM   3975  HD1 PHE A 280       3.815 -25.996   2.437  1.00 56.70           H  
ATOM   3976  CD2 PHE A 280       6.651 -27.729   1.655  1.00 56.70           C  
ATOM   3977  HD2 PHE A 280       7.572 -27.631   1.099  1.00 56.70           H  
ATOM   3978  CE1 PHE A 280       4.255 -28.000   3.105  1.00 56.70           C  
ATOM   3979  HE1 PHE A 280       3.332 -28.108   3.655  1.00 56.70           H  
ATOM   3980  CE2 PHE A 280       6.377 -28.923   2.346  1.00 56.70           C  
ATOM   3981  HE2 PHE A 280       7.082 -29.741   2.313  1.00 56.70           H  
ATOM   3982  CZ  PHE A 280       5.179 -29.059   3.070  1.00 56.70           C  
ATOM   3983  HZ  PHE A 280       4.966 -29.981   3.591  1.00 56.70           H  
ATOM   3984  N   GLY A 281       6.292 -23.465  -1.638  1.00 58.94           N  
ATOM   3985  H   GLY A 281       6.961 -24.189  -1.857  1.00 58.94           H  
ATOM   3986  CA  GLY A 281       6.409 -22.215  -2.396  1.00 58.94           C  
ATOM   3987  HA2 GLY A 281       7.298 -22.250  -3.026  1.00 58.94           H  
ATOM   3988  HA3 GLY A 281       6.497 -21.371  -1.713  1.00 58.94           H  
ATOM   3989  C   GLY A 281       5.201 -21.989  -3.301  1.00 58.94           C  
ATOM   3990  O   GLY A 281       4.540 -20.973  -3.147  1.00 58.94           O  
ATOM   3991  N   ARG A 282       4.801 -22.997  -4.093  1.00 59.69           N  
ATOM   3992  H   ARG A 282       5.418 -23.794  -4.155  1.00 59.69           H  
ATOM   3993  CA  ARG A 282       3.602 -22.963  -4.954  1.00 59.69           C  
ATOM   3994  HA  ARG A 282       3.710 -22.135  -5.656  1.00 59.69           H  
ATOM   3995  C   ARG A 282       2.316 -22.721  -4.170  1.00 59.69           C  
ATOM   3996  CB  ARG A 282       3.456 -24.249  -5.778  1.00 59.69           C  
ATOM   3997  HB2 ARG A 282       2.543 -24.172  -6.369  1.00 59.69           H  
ATOM   3998  HB3 ARG A 282       3.362 -25.105  -5.109  1.00 59.69           H  
ATOM   3999  O   ARG A 282       1.407 -22.043  -4.638  1.00 59.69           O  
ATOM   4000  CG  ARG A 282       4.629 -24.481  -6.733  1.00 59.69           C  
ATOM   4001  HG2 ARG A 282       4.801 -23.590  -7.336  1.00 59.69           H  
ATOM   4002  HG3 ARG A 282       5.519 -24.699  -6.143  1.00 59.69           H  
ATOM   4003  CD  ARG A 282       4.356 -25.666  -7.660  1.00 59.69           C  
ATOM   4004  HD2 ARG A 282       3.896 -26.471  -7.086  1.00 59.69           H  
ATOM   4005  HD3 ARG A 282       3.671 -25.343  -8.444  1.00 59.69           H  
ATOM   4006  NE  ARG A 282       5.608 -26.168  -8.249  1.00 59.69           N  
ATOM   4007  HE  ARG A 282       6.466 -25.793  -7.870  1.00 59.69           H  
ATOM   4008  NH1 ARG A 282       4.680 -27.555  -9.840  1.00 59.69           N  
ATOM   4009 HH11 ARG A 282       4.816 -28.180 -10.621  1.00 59.69           H  
ATOM   4010 HH12 ARG A 282       3.765 -27.169  -9.655  1.00 59.69           H  
ATOM   4011  NH2 ARG A 282       6.893 -27.450  -9.613  1.00 59.69           N  
ATOM   4012 HH21 ARG A 282       6.994 -28.072 -10.402  1.00 59.69           H  
ATOM   4013 HH22 ARG A 282       7.716 -27.027  -9.208  1.00 59.69           H  
ATOM   4014  CZ  ARG A 282       5.718 -27.050  -9.227  1.00 59.69           C  
ATOM   4015  N   ALA A 283       2.188 -23.312  -2.981  1.00 57.39           N  
ATOM   4016  H   ALA A 283       2.940 -23.903  -2.655  1.00 57.39           H  
ATOM   4017  CA  ALA A 283       1.024 -23.073  -2.133  1.00 57.39           C  
ATOM   4018  HA  ALA A 283       0.124 -23.221  -2.730  1.00 57.39           H  
ATOM   4019  C   ALA A 283       1.000 -21.621  -1.630  1.00 57.39           C  
ATOM   4020  CB  ALA A 283       1.009 -24.092  -0.988  1.00 57.39           C  
ATOM   4021  HB1 ALA A 283       1.017 -25.104  -1.394  1.00 57.39           H  
ATOM   4022  HB2 ALA A 283       1.884 -23.956  -0.353  1.00 57.39           H  
ATOM   4023  HB3 ALA A 283       0.108 -23.953  -0.390  1.00 57.39           H  
ATOM   4024  O   ALA A 283      -0.043 -20.971  -1.689  1.00 57.39           O  
ATOM   4025  N   LEU A 284       2.142 -21.099  -1.174  1.00 56.67           N  
ATOM   4026  H   LEU A 284       2.977 -21.668  -1.205  1.00 56.67           H  
ATOM   4027  CA  LEU A 284       2.274 -19.718  -0.711  1.00 56.67           C  
ATOM   4028  HA  LEU A 284       1.466 -19.503  -0.012  1.00 56.67           H  
ATOM   4029  C   LEU A 284       2.124 -18.698  -1.846  1.00 56.67           C  
ATOM   4030  CB  LEU A 284       3.619 -19.538   0.011  1.00 56.67           C  
ATOM   4031  HB2 LEU A 284       4.412 -19.910  -0.637  1.00 56.67           H  
ATOM   4032  HB3 LEU A 284       3.794 -18.473   0.162  1.00 56.67           H  
ATOM   4033  O   LEU A 284       1.467 -17.681  -1.624  1.00 56.67           O  
ATOM   4034  CG  LEU A 284       3.710 -20.242   1.377  1.00 56.67           C  
ATOM   4035  HG  LEU A 284       3.465 -21.298   1.270  1.00 56.67           H  
ATOM   4036  CD1 LEU A 284       5.138 -20.127   1.910  1.00 56.67           C  
ATOM   4037 HD11 LEU A 284       5.825 -20.593   1.203  1.00 56.67           H  
ATOM   4038 HD12 LEU A 284       5.221 -20.644   2.867  1.00 56.67           H  
ATOM   4039 HD13 LEU A 284       5.411 -19.080   2.035  1.00 56.67           H  
ATOM   4040  CD2 LEU A 284       2.766 -19.626   2.416  1.00 56.67           C  
ATOM   4041 HD21 LEU A 284       1.728 -19.792   2.126  1.00 56.67           H  
ATOM   4042 HD22 LEU A 284       2.928 -20.099   3.385  1.00 56.67           H  
ATOM   4043 HD23 LEU A 284       2.954 -18.556   2.502  1.00 56.67           H  
ATOM   4044  N   SER A 285       2.653 -18.963  -3.043  1.00 59.80           N  
ATOM   4045  H   SER A 285       3.215 -19.792  -3.174  1.00 59.80           H  
ATOM   4046  CA  SER A 285       2.467 -18.105  -4.216  1.00 59.80           C  
ATOM   4047  HA  SER A 285       2.741 -17.089  -3.935  1.00 59.80           H  
ATOM   4048  C   SER A 285       0.998 -18.056  -4.617  1.00 59.80           C  
ATOM   4049  CB  SER A 285       3.390 -18.484  -5.384  1.00 59.80           C  
ATOM   4050  HB2 SER A 285       3.135 -17.884  -6.258  1.00 59.80           H  
ATOM   4051  HB3 SER A 285       4.416 -18.251  -5.101  1.00 59.80           H  
ATOM   4052  O   SER A 285       0.460 -16.958  -4.714  1.00 59.80           O  
ATOM   4053  OG  SER A 285       3.334 -19.846  -5.723  1.00 59.80           O  
ATOM   4054  HG  SER A 285       4.150 -20.013  -6.199  1.00 59.80           H  
ATOM   4055  N   ARG A 286       0.271 -19.183  -4.623  1.00 57.30           N  
ATOM   4056  H   ARG A 286       0.775 -20.058  -4.612  1.00 57.30           H  
ATOM   4057  CA  ARG A 286      -1.199 -19.169  -4.797  1.00 57.30           C  
ATOM   4058  HA  ARG A 286      -1.424 -18.701  -5.755  1.00 57.30           H  
ATOM   4059  C   ARG A 286      -1.933 -18.357  -3.727  1.00 57.30           C  
ATOM   4060  CB  ARG A 286      -1.760 -20.589  -4.785  1.00 57.30           C  
ATOM   4061  HB2 ARG A 286      -1.382 -21.109  -3.905  1.00 57.30           H  
ATOM   4062  HB3 ARG A 286      -2.846 -20.535  -4.710  1.00 57.30           H  
ATOM   4063  O   ARG A 286      -2.906 -17.674  -4.039  1.00 57.30           O  
ATOM   4064  CG  ARG A 286      -1.416 -21.388  -6.044  1.00 57.30           C  
ATOM   4065  HG2 ARG A 286      -1.867 -20.922  -6.920  1.00 57.30           H  
ATOM   4066  HG3 ARG A 286      -0.337 -21.422  -6.194  1.00 57.30           H  
ATOM   4067  CD  ARG A 286      -1.984 -22.798  -5.851  1.00 57.30           C  
ATOM   4068  HD2 ARG A 286      -1.833 -23.095  -4.813  1.00 57.30           H  
ATOM   4069  HD3 ARG A 286      -3.053 -22.774  -6.063  1.00 57.30           H  
ATOM   4070  NE  ARG A 286      -1.316 -23.789  -6.704  1.00 57.30           N  
ATOM   4071  HE  ARG A 286      -0.578 -23.434  -7.296  1.00 57.30           H  
ATOM   4072  NH1 ARG A 286      -2.500 -25.614  -5.976  1.00 57.30           N  
ATOM   4073 HH11 ARG A 286      -3.063 -24.996  -5.411  1.00 57.30           H  
ATOM   4074 HH12 ARG A 286      -2.674 -26.609  -6.010  1.00 57.30           H  
ATOM   4075  NH2 ARG A 286      -0.846 -25.887  -7.447  1.00 57.30           N  
ATOM   4076 HH21 ARG A 286      -1.053 -26.874  -7.495  1.00 57.30           H  
ATOM   4077 HH22 ARG A 286      -0.166 -25.491  -8.080  1.00 57.30           H  
ATOM   4078  CZ  ARG A 286      -1.553 -25.086  -6.705  1.00 57.30           C  
ATOM   4079  N   PHE A 287      -1.522 -18.431  -2.456  1.00 54.99           N  
ATOM   4080  H   PHE A 287      -0.751 -19.045  -2.235  1.00 54.99           H  
ATOM   4081  CA  PHE A 287      -2.127 -17.599  -1.406  1.00 54.99           C  
ATOM   4082  HA  PHE A 287      -3.211 -17.698  -1.468  1.00 54.99           H  
ATOM   4083  C   PHE A 287      -1.823 -16.115  -1.622  1.00 54.99           C  
ATOM   4084  CB  PHE A 287      -1.690 -18.042  -0.001  1.00 54.99           C  
ATOM   4085  HB2 PHE A 287      -1.932 -17.246   0.703  1.00 54.99           H  
ATOM   4086  HB3 PHE A 287      -0.608 -18.170   0.017  1.00 54.99           H  
ATOM   4087  O   PHE A 287      -2.718 -15.284  -1.462  1.00 54.99           O  
ATOM   4088  CG  PHE A 287      -2.371 -19.301   0.499  1.00 54.99           C  
ATOM   4089  CD1 PHE A 287      -3.760 -19.310   0.729  1.00 54.99           C  
ATOM   4090  HD1 PHE A 287      -4.340 -18.416   0.554  1.00 54.99           H  
ATOM   4091  CD2 PHE A 287      -1.620 -20.460   0.761  1.00 54.99           C  
ATOM   4092  HD2 PHE A 287      -0.548 -20.449   0.633  1.00 54.99           H  
ATOM   4093  CE1 PHE A 287      -4.394 -20.483   1.179  1.00 54.99           C  
ATOM   4094  HE1 PHE A 287      -5.461 -20.488   1.348  1.00 54.99           H  
ATOM   4095  CE2 PHE A 287      -2.254 -21.640   1.185  1.00 54.99           C  
ATOM   4096  HE2 PHE A 287      -1.668 -22.530   1.361  1.00 54.99           H  
ATOM   4097  CZ  PHE A 287      -3.643 -21.652   1.393  1.00 54.99           C  
ATOM   4098  HZ  PHE A 287      -4.130 -22.557   1.726  1.00 54.99           H  
ATOM   4099  N   ARG A 288      -0.593 -15.779  -2.020  1.00 56.48           N  
ATOM   4100  H   ARG A 288       0.086 -16.516  -2.145  1.00 56.48           H  
ATOM   4101  CA  ARG A 288      -0.192 -14.412  -2.360  1.00 56.48           C  
ATOM   4102  HA  ARG A 288      -0.435 -13.756  -1.524  1.00 56.48           H  
ATOM   4103  C   ARG A 288      -0.992 -13.889  -3.552  1.00 56.48           C  
ATOM   4104  CB  ARG A 288       1.325 -14.379  -2.582  1.00 56.48           C  
ATOM   4105  HB2 ARG A 288       1.813 -14.823  -1.714  1.00 56.48           H  
ATOM   4106  HB3 ARG A 288       1.590 -14.961  -3.464  1.00 56.48           H  
ATOM   4107  O   ARG A 288      -1.639 -12.860  -3.415  1.00 56.48           O  
ATOM   4108  CG  ARG A 288       1.830 -12.945  -2.755  1.00 56.48           C  
ATOM   4109  HG2 ARG A 288       1.466 -12.327  -1.934  1.00 56.48           H  
ATOM   4110  HG3 ARG A 288       1.462 -12.541  -3.698  1.00 56.48           H  
ATOM   4111  CD  ARG A 288       3.358 -12.922  -2.762  1.00 56.48           C  
ATOM   4112  HD2 ARG A 288       3.714 -13.479  -3.630  1.00 56.48           H  
ATOM   4113  HD3 ARG A 288       3.722 -13.404  -1.855  1.00 56.48           H  
ATOM   4114  NE  ARG A 288       3.853 -11.538  -2.824  1.00 56.48           N  
ATOM   4115  HE  ARG A 288       3.178 -10.848  -3.121  1.00 56.48           H  
ATOM   4116  NH1 ARG A 288       6.050 -11.990  -2.321  1.00 56.48           N  
ATOM   4117 HH11 ARG A 288       7.008 -11.679  -2.257  1.00 56.48           H  
ATOM   4118 HH12 ARG A 288       5.844 -12.978  -2.367  1.00 56.48           H  
ATOM   4119  NH2 ARG A 288       5.412  -9.888  -2.708  1.00 56.48           N  
ATOM   4120 HH21 ARG A 288       4.712  -9.235  -3.030  1.00 56.48           H  
ATOM   4121 HH22 ARG A 288       6.375  -9.594  -2.621  1.00 56.48           H  
ATOM   4122  CZ  ARG A 288       5.096 -11.147  -2.615  1.00 56.48           C  
ATOM   4123  N   GLU A 289      -1.079 -14.652  -4.635  1.00 56.34           N  
ATOM   4124  H   GLU A 289      -0.496 -15.476  -4.676  1.00 56.34           H  
ATOM   4125  CA  GLU A 289      -1.904 -14.370  -5.818  1.00 56.34           C  
ATOM   4126  HA  GLU A 289      -1.567 -13.455  -6.305  1.00 56.34           H  
ATOM   4127  C   GLU A 289      -3.393 -14.217  -5.484  1.00 56.34           C  
ATOM   4128  CB  GLU A 289      -1.780 -15.539  -6.800  1.00 56.34           C  
ATOM   4129  HB2 GLU A 289      -1.957 -16.460  -6.245  1.00 56.34           H  
ATOM   4130  HB3 GLU A 289      -2.561 -15.447  -7.554  1.00 56.34           H  
ATOM   4131  O   GLU A 289      -4.080 -13.377  -6.062  1.00 56.34           O  
ATOM   4132  CG  GLU A 289      -0.432 -15.626  -7.527  1.00 56.34           C  
ATOM   4133  HG2 GLU A 289      -0.387 -14.832  -8.272  1.00 56.34           H  
ATOM   4134  HG3 GLU A 289       0.379 -15.464  -6.817  1.00 56.34           H  
ATOM   4135  CD  GLU A 289      -0.259 -16.993  -8.209  1.00 56.34           C  
ATOM   4136  OE1 GLU A 289       0.901 -17.338  -8.503  1.00 56.34           O  
ATOM   4137  OE2 GLU A 289      -1.280 -17.711  -8.373  1.00 56.34           O  
ATOM   4138  N   LEU A 290      -3.921 -15.001  -4.535  1.00 54.65           N  
ATOM   4139  H   LEU A 290      -3.343 -15.738  -4.158  1.00 54.65           H  
ATOM   4140  CA  LEU A 290      -5.308 -14.871  -4.081  1.00 54.65           C  
ATOM   4141  HA  LEU A 290      -5.955 -14.917  -4.958  1.00 54.65           H  
ATOM   4142  C   LEU A 290      -5.571 -13.512  -3.424  1.00 54.65           C  
ATOM   4143  CB  LEU A 290      -5.664 -16.018  -3.115  1.00 54.65           C  
ATOM   4144  HB2 LEU A 290      -4.787 -16.253  -2.512  1.00 54.65           H  
ATOM   4145  HB3 LEU A 290      -6.443 -15.685  -2.429  1.00 54.65           H  
ATOM   4146  O   LEU A 290      -6.629 -12.927  -3.669  1.00 54.65           O  
ATOM   4147  CG  LEU A 290      -6.148 -17.294  -3.819  1.00 54.65           C  
ATOM   4148  HG  LEU A 290      -5.520 -17.510  -4.684  1.00 54.65           H  
ATOM   4149  CD1 LEU A 290      -6.101 -18.483  -2.859  1.00 54.65           C  
ATOM   4150 HD11 LEU A 290      -6.468 -19.380  -3.360  1.00 54.65           H  
ATOM   4151 HD12 LEU A 290      -6.699 -18.281  -1.970  1.00 54.65           H  
ATOM   4152 HD13 LEU A 290      -5.067 -18.661  -2.564  1.00 54.65           H  
ATOM   4153  CD2 LEU A 290      -7.600 -17.139  -4.284  1.00 54.65           C  
ATOM   4154 HD21 LEU A 290      -8.248 -16.975  -3.423  1.00 54.65           H  
ATOM   4155 HD22 LEU A 290      -7.904 -18.044  -4.811  1.00 54.65           H  
ATOM   4156 HD23 LEU A 290      -7.664 -16.284  -4.957  1.00 54.65           H  
ATOM   4157  N   TYR A 291      -4.636 -13.015  -2.610  1.00 55.00           N  
ATOM   4158  H   TYR A 291      -3.788 -13.548  -2.480  1.00 55.00           H  
ATOM   4159  CA  TYR A 291      -4.732 -11.687  -1.993  1.00 55.00           C  
ATOM   4160  HA  TYR A 291      -5.761 -11.520  -1.676  1.00 55.00           H  
ATOM   4161  C   TYR A 291      -4.383 -10.552  -2.962  1.00 55.00           C  
ATOM   4162  CB  TYR A 291      -3.822 -11.614  -0.764  1.00 55.00           C  
ATOM   4163  HB2 TYR A 291      -3.744 -10.565  -0.477  1.00 55.00           H  
ATOM   4164  HB3 TYR A 291      -2.822 -11.959  -1.029  1.00 55.00           H  
ATOM   4165  O   TYR A 291      -4.976  -9.473  -2.884  1.00 55.00           O  
ATOM   4166  CG  TYR A 291      -4.335 -12.367   0.445  1.00 55.00           C  
ATOM   4167  CD1 TYR A 291      -5.495 -11.916   1.105  1.00 55.00           C  
ATOM   4168  HD1 TYR A 291      -6.018 -11.046   0.735  1.00 55.00           H  
ATOM   4169  CD2 TYR A 291      -3.653 -13.500   0.924  1.00 55.00           C  
ATOM   4170  HD2 TYR A 291      -2.748 -13.831   0.437  1.00 55.00           H  
ATOM   4171  CE1 TYR A 291      -5.984 -12.609   2.229  1.00 55.00           C  
ATOM   4172  HE1 TYR A 291      -6.878 -12.266   2.728  1.00 55.00           H  
ATOM   4173  CE2 TYR A 291      -4.148 -14.209   2.034  1.00 55.00           C  
ATOM   4174  HE2 TYR A 291      -3.638 -15.090   2.394  1.00 55.00           H  
ATOM   4175  OH  TYR A 291      -5.785 -14.445   3.765  1.00 55.00           O  
ATOM   4176  HH  TYR A 291      -6.572 -14.035   4.133  1.00 55.00           H  
ATOM   4177  CZ  TYR A 291      -5.314 -13.765   2.688  1.00 55.00           C  
ATOM   4178  N   ASP A 292      -3.461 -10.806  -3.883  1.00 56.66           N  
ATOM   4179  H   ASP A 292      -2.964 -11.684  -3.832  1.00 56.66           H  
ATOM   4180  CA  ASP A 292      -3.032  -9.886  -4.934  1.00 56.66           C  
ATOM   4181  HA  ASP A 292      -3.207  -8.868  -4.589  1.00 56.66           H  
ATOM   4182  C   ASP A 292      -3.888 -10.045  -6.198  1.00 56.66           C  
ATOM   4183  CB  ASP A 292      -1.514 -10.017  -5.172  1.00 56.66           C  
ATOM   4184  HB2 ASP A 292      -1.228  -9.364  -5.997  1.00 56.66           H  
ATOM   4185  HB3 ASP A 292      -1.281 -11.043  -5.456  1.00 56.66           H  
ATOM   4186  O   ASP A 292      -3.489  -9.646  -7.290  1.00 56.66           O  
ATOM   4187  CG  ASP A 292      -0.679  -9.610  -3.942  1.00 56.66           C  
ATOM   4188  OD1 ASP A 292      -1.164  -8.776  -3.128  1.00 56.66           O  
ATOM   4189  OD2 ASP A 292       0.455 -10.122  -3.791  1.00 56.66           O  
ATOM   4190  N   ARG A 293      -5.111 -10.584  -6.060  1.00 59.59           N  
ATOM   4191  H   ARG A 293      -5.359 -10.955  -5.154  1.00 59.59           H  
ATOM   4192  CA  ARG A 293      -6.044 -10.705  -7.177  1.00 59.59           C  
ATOM   4193  HA  ARG A 293      -5.542 -11.360  -7.889  1.00 59.59           H  
ATOM   4194  C   ARG A 293      -6.261  -9.323  -7.799  1.00 59.59           C  
ATOM   4195  CB  ARG A 293      -7.373 -11.344  -6.748  1.00 59.59           C  
ATOM   4196  HB2 ARG A 293      -8.201 -10.833  -7.240  1.00 59.59           H  
ATOM   4197  HB3 ARG A 293      -7.507 -11.245  -5.670  1.00 59.59           H  
ATOM   4198  O   ARG A 293      -6.849  -8.448  -7.154  1.00 59.59           O  
ATOM   4199  CG  ARG A 293      -7.410 -12.819  -7.156  1.00 59.59           C  
ATOM   4200  HG2 ARG A 293      -6.577 -13.346  -6.691  1.00 59.59           H  
ATOM   4201  HG3 ARG A 293      -7.324 -12.899  -8.239  1.00 59.59           H  
ATOM   4202  CD  ARG A 293      -8.720 -13.456  -6.697  1.00 59.59           C  
ATOM   4203  HD2 ARG A 293      -8.757 -13.395  -5.609  1.00 59.59           H  
ATOM   4204  HD3 ARG A 293      -9.555 -12.894  -7.115  1.00 59.59           H  
ATOM   4205  NE  ARG A 293      -8.797 -14.864  -7.126  1.00 59.59           N  
ATOM   4206  HE  ARG A 293      -8.025 -15.199  -7.685  1.00 59.59           H  
ATOM   4207  NH1 ARG A 293     -10.662 -15.421  -5.922  1.00 59.59           N  
ATOM   4208 HH11 ARG A 293     -11.273 -16.131  -5.545  1.00 59.59           H  
ATOM   4209 HH12 ARG A 293     -10.638 -14.494  -5.523  1.00 59.59           H  
ATOM   4210  NH2 ARG A 293      -9.614 -16.985  -7.133  1.00 59.59           N  
ATOM   4211 HH21 ARG A 293     -10.253 -17.688  -6.790  1.00 59.59           H  
ATOM   4212 HH22 ARG A 293      -8.829 -17.271  -7.700  1.00 59.59           H  
ATOM   4213  CZ  ARG A 293      -9.690 -15.748  -6.731  1.00 59.59           C  
ATOM   4214  N   PRO A 294      -5.916  -9.137  -9.085  1.00 65.60           N  
ATOM   4215  CA  PRO A 294      -6.048  -7.845  -9.756  1.00 65.60           C  
ATOM   4216  HA  PRO A 294      -5.514  -7.084  -9.187  1.00 65.60           H  
ATOM   4217  C   PRO A 294      -7.511  -7.404  -9.886  1.00 65.60           C  
ATOM   4218  CB  PRO A 294      -5.358  -8.030 -11.113  1.00 65.60           C  
ATOM   4219  HB2 PRO A 294      -4.313  -7.729 -11.028  1.00 65.60           H  
ATOM   4220  HB3 PRO A 294      -5.842  -7.467 -11.911  1.00 65.60           H  
ATOM   4221  O   PRO A 294      -7.791  -6.231 -10.117  1.00 65.60           O  
ATOM   4222  CG  PRO A 294      -5.427  -9.533 -11.374  1.00 65.60           C  
ATOM   4223  HG2 PRO A 294      -4.615  -9.870 -12.018  1.00 65.60           H  
ATOM   4224  HG3 PRO A 294      -6.395  -9.786 -11.807  1.00 65.60           H  
ATOM   4225  CD  PRO A 294      -5.320 -10.123  -9.976  1.00 65.60           C  
ATOM   4226  HD2 PRO A 294      -5.846 -11.077  -9.945  1.00 65.60           H  
ATOM   4227  HD3 PRO A 294      -4.270 -10.262  -9.718  1.00 65.60           H  
ATOM   4228  N   ARG A 295      -8.471  -8.319  -9.679  1.00 76.43           N  
ATOM   4229  H   ARG A 295      -8.167  -9.254  -9.450  1.00 76.43           H  
ATOM   4230  CA  ARG A 295      -9.908  -8.013  -9.709  1.00 76.43           C  
ATOM   4231  HA  ARG A 295     -10.156  -7.594 -10.684  1.00 76.43           H  
ATOM   4232  C   ARG A 295     -10.316  -6.938  -8.707  1.00 76.43           C  
ATOM   4233  CB  ARG A 295     -10.740  -9.278  -9.465  1.00 76.43           C  
ATOM   4234  HB2 ARG A 295     -10.379  -9.795  -8.576  1.00 76.43           H  
ATOM   4235  HB3 ARG A 295     -11.774  -8.982  -9.293  1.00 76.43           H  
ATOM   4236  O   ARG A 295     -11.224  -6.175  -9.018  1.00 76.43           O  
ATOM   4237  CG  ARG A 295     -10.701 -10.215 -10.677  1.00 76.43           C  
ATOM   4238  HG2 ARG A 295      -9.691 -10.602 -10.811  1.00 76.43           H  
ATOM   4239  HG3 ARG A 295     -10.992  -9.660 -11.570  1.00 76.43           H  
ATOM   4240  CD  ARG A 295     -11.675 -11.378 -10.473  1.00 76.43           C  
ATOM   4241  HD2 ARG A 295     -12.674 -10.974 -10.308  1.00 76.43           H  
ATOM   4242  HD3 ARG A 295     -11.367 -11.940  -9.591  1.00 76.43           H  
ATOM   4243  NE  ARG A 295     -11.695 -12.266 -11.650  1.00 76.43           N  
ATOM   4244  HE  ARG A 295     -11.142 -11.978 -12.444  1.00 76.43           H  
ATOM   4245  NH1 ARG A 295     -13.097 -13.873 -10.805  1.00 76.43           N  
ATOM   4246 HH11 ARG A 295     -13.603 -14.738 -10.935  1.00 76.43           H  
ATOM   4247 HH12 ARG A 295     -13.189 -13.328  -9.960  1.00 76.43           H  
ATOM   4248  NH2 ARG A 295     -12.270 -14.100 -12.868  1.00 76.43           N  
ATOM   4249 HH21 ARG A 295     -12.745 -14.986 -12.970  1.00 76.43           H  
ATOM   4250 HH22 ARG A 295     -11.689 -13.780 -13.630  1.00 76.43           H  
ATOM   4251  CZ  ARG A 295     -12.352 -13.405 -11.770  1.00 76.43           C  
ATOM   4252  N   ASP A 296      -9.659  -6.860  -7.553  1.00 82.73           N  
ATOM   4253  H   ASP A 296      -8.923  -7.521  -7.347  1.00 82.73           H  
ATOM   4254  CA  ASP A 296      -9.979  -5.836  -6.556  1.00 82.73           C  
ATOM   4255  HA  ASP A 296     -11.062  -5.732  -6.484  1.00 82.73           H  
ATOM   4256  C   ASP A 296      -9.422  -4.463  -6.958  1.00 82.73           C  
ATOM   4257  CB  ASP A 296      -9.459  -6.260  -5.174  1.00 82.73           C  
ATOM   4258  HB2 ASP A 296      -8.395  -6.481  -5.246  1.00 82.73           H  
ATOM   4259  HB3 ASP A 296      -9.579  -5.421  -4.489  1.00 82.73           H  
ATOM   4260  O   ASP A 296     -10.023  -3.446  -6.624  1.00 82.73           O  
ATOM   4261  CG  ASP A 296     -10.189  -7.468  -4.569  1.00 82.73           C  
ATOM   4262  OD1 ASP A 296     -11.191  -7.940  -5.161  1.00 82.73           O  
ATOM   4263  OD2 ASP A 296      -9.738  -7.903  -3.488  1.00 82.73           O  
ATOM   4264  N   LEU A 297      -8.313  -4.434  -7.709  1.00 86.14           N  
ATOM   4265  H   LEU A 297      -7.920  -5.319  -7.997  1.00 86.14           H  
ATOM   4266  CA  LEU A 297      -7.654  -3.215  -8.192  1.00 86.14           C  
ATOM   4267  HA  LEU A 297      -7.676  -2.455  -7.412  1.00 86.14           H  
ATOM   4268  C   LEU A 297      -8.382  -2.613  -9.398  1.00 86.14           C  
ATOM   4269  CB  LEU A 297      -6.183  -3.526  -8.556  1.00 86.14           C  
ATOM   4270  HB2 LEU A 297      -6.178  -4.212  -9.403  1.00 86.14           H  
ATOM   4271  HB3 LEU A 297      -5.708  -2.604  -8.892  1.00 86.14           H  
ATOM   4272  O   LEU A 297      -8.575  -1.403  -9.470  1.00 86.14           O  
ATOM   4273  CG  LEU A 297      -5.322  -4.146  -7.439  1.00 86.14           C  
ATOM   4274  HG  LEU A 297      -5.819  -5.040  -7.061  1.00 86.14           H  
ATOM   4275  CD1 LEU A 297      -3.952  -4.557  -7.967  1.00 86.14           C  
ATOM   4276 HD11 LEU A 297      -4.061  -5.280  -8.776  1.00 86.14           H  
ATOM   4277 HD12 LEU A 297      -3.421  -3.685  -8.350  1.00 86.14           H  
ATOM   4278 HD13 LEU A 297      -3.356  -5.007  -7.173  1.00 86.14           H  
ATOM   4279  CD2 LEU A 297      -5.082  -3.196  -6.277  1.00 86.14           C  
ATOM   4280 HD21 LEU A 297      -4.304  -2.478  -6.536  1.00 86.14           H  
ATOM   4281 HD22 LEU A 297      -6.010  -2.667  -6.062  1.00 86.14           H  
ATOM   4282 HD23 LEU A 297      -4.761  -3.758  -5.399  1.00 86.14           H  
ATOM   4283  N   TYR A 298      -8.820  -3.466 -10.326  1.00 87.19           N  
ATOM   4284  H   TYR A 298      -8.570  -4.437 -10.208  1.00 87.19           H  
ATOM   4285  CA  TYR A 298      -9.383  -3.066 -11.621  1.00 87.19           C  
ATOM   4286  HA  TYR A 298      -9.224  -1.995 -11.748  1.00 87.19           H  
ATOM   4287  C   TYR A 298     -10.904  -3.253 -11.714  1.00 87.19           C  
ATOM   4288  CB  TYR A 298      -8.598  -3.751 -12.747  1.00 87.19           C  
ATOM   4289  HB2 TYR A 298      -9.030  -3.469 -13.707  1.00 87.19           H  
ATOM   4290  HB3 TYR A 298      -8.695  -4.832 -12.646  1.00 87.19           H  
ATOM   4291  O   TYR A 298     -11.472  -3.390 -12.797  1.00 87.19           O  
ATOM   4292  CG  TYR A 298      -7.129  -3.368 -12.771  1.00 87.19           C  
ATOM   4293  CD1 TYR A 298      -6.743  -2.101 -13.248  1.00 87.19           C  
ATOM   4294  HD1 TYR A 298      -7.487  -1.405 -13.606  1.00 87.19           H  
ATOM   4295  CD2 TYR A 298      -6.147  -4.265 -12.309  1.00 87.19           C  
ATOM   4296  HD2 TYR A 298      -6.438  -5.242 -11.950  1.00 87.19           H  
ATOM   4297  CE1 TYR A 298      -5.385  -1.732 -13.262  1.00 87.19           C  
ATOM   4298  HE1 TYR A 298      -5.088  -0.758 -13.620  1.00 87.19           H  
ATOM   4299  CE2 TYR A 298      -4.785  -3.905 -12.327  1.00 87.19           C  
ATOM   4300  HE2 TYR A 298      -4.034  -4.601 -11.983  1.00 87.19           H  
ATOM   4301  OH  TYR A 298      -3.087  -2.279 -12.850  1.00 87.19           O  
ATOM   4302  HH  TYR A 298      -2.520  -3.004 -12.574  1.00 87.19           H  
ATOM   4303  CZ  TYR A 298      -4.400  -2.635 -12.810  1.00 87.19           C  
ATOM   4304  N   ASN A 299     -11.603  -3.260 -10.577  1.00 89.12           N  
ATOM   4305  H   ASN A 299     -11.101  -3.138  -9.709  1.00 89.12           H  
ATOM   4306  CA  ASN A 299     -13.063  -3.284 -10.574  1.00 89.12           C  
ATOM   4307  HA  ASN A 299     -13.387  -4.069 -11.258  1.00 89.12           H  
ATOM   4308  C   ASN A 299     -13.626  -1.942 -11.077  1.00 89.12           C  
ATOM   4309  CB  ASN A 299     -13.552  -3.633  -9.161  1.00 89.12           C  
ATOM   4310  HB2 ASN A 299     -13.327  -2.807  -8.487  1.00 89.12           H  
ATOM   4311  HB3 ASN A 299     -13.002  -4.504  -8.803  1.00 89.12           H  
ATOM   4312  O   ASN A 299     -13.124  -0.884 -10.718  1.00 89.12           O  
ATOM   4313  CG  ASN A 299     -15.028  -3.962  -9.068  1.00 89.12           C  
ATOM   4314  ND2 ASN A 299     -15.467  -4.403  -7.915  1.00 89.12           N  
ATOM   4315 HD21 ASN A 299     -16.403  -4.782  -7.908  1.00 89.12           H  
ATOM   4316 HD22 ASN A 299     -14.789  -4.604  -7.195  1.00 89.12           H  
ATOM   4317  OD1 ASN A 299     -15.821  -3.824  -9.987  1.00 89.12           O  
ATOM   4318  N   ARG A 300     -14.755  -1.958 -11.798  1.00 89.94           N  
ATOM   4319  H   ARG A 300     -15.137  -2.868 -12.014  1.00 89.94           H  
ATOM   4320  CA  ARG A 300     -15.464  -0.755 -12.286  1.00 89.94           C  
ATOM   4321  HA  ARG A 300     -14.813  -0.235 -12.989  1.00 89.94           H  
ATOM   4322  C   ARG A 300     -15.793   0.266 -11.187  1.00 89.94           C  
ATOM   4323  CB  ARG A 300     -16.743  -1.215 -13.011  1.00 89.94           C  
ATOM   4324  HB2 ARG A 300     -17.368  -1.777 -12.317  1.00 89.94           H  
ATOM   4325  HB3 ARG A 300     -16.458  -1.876 -13.830  1.00 89.94           H  
ATOM   4326  O   ARG A 300     -15.984   1.441 -11.473  1.00 89.94           O  
ATOM   4327  CG  ARG A 300     -17.560  -0.045 -13.583  1.00 89.94           C  
ATOM   4328  HG2 ARG A 300     -17.933   0.576 -12.769  1.00 89.94           H  
ATOM   4329  HG3 ARG A 300     -16.924   0.558 -14.230  1.00 89.94           H  
ATOM   4330  CD  ARG A 300     -18.772  -0.532 -14.378  1.00 89.94           C  
ATOM   4331  HD2 ARG A 300     -19.377  -1.177 -13.741  1.00 89.94           H  
ATOM   4332  HD3 ARG A 300     -18.420  -1.104 -15.236  1.00 89.94           H  
ATOM   4333  NE  ARG A 300     -19.576   0.614 -14.839  1.00 89.94           N  
ATOM   4334  HE  ARG A 300     -19.182   1.530 -14.678  1.00 89.94           H  
ATOM   4335  NH1 ARG A 300     -21.262  -0.572 -15.845  1.00 89.94           N  
ATOM   4336 HH11 ARG A 300     -22.091  -0.585 -16.422  1.00 89.94           H  
ATOM   4337 HH12 ARG A 300     -20.761  -1.428 -15.654  1.00 89.94           H  
ATOM   4338  NH2 ARG A 300     -21.296   1.659 -15.900  1.00 89.94           N  
ATOM   4339 HH21 ARG A 300     -20.870   2.554 -15.709  1.00 89.94           H  
ATOM   4340 HH22 ARG A 300     -22.114   1.626 -16.492  1.00 89.94           H  
ATOM   4341  CZ  ARG A 300     -20.705   0.562 -15.520  1.00 89.94           C  
ATOM   4342  N   ARG A 301     -15.930  -0.185  -9.938  1.00 90.37           N  
ATOM   4343  H   ARG A 301     -15.711  -1.160  -9.790  1.00 90.37           H  
ATOM   4344  CA  ARG A 301     -16.219   0.679  -8.777  1.00 90.37           C  
ATOM   4345  HA  ARG A 301     -16.874   1.493  -9.087  1.00 90.37           H  
ATOM   4346  C   ARG A 301     -14.981   1.373  -8.204  1.00 90.37           C  
ATOM   4347  CB  ARG A 301     -16.908  -0.138  -7.678  1.00 90.37           C  
ATOM   4348  HB2 ARG A 301     -16.257  -0.962  -7.386  1.00 90.37           H  
ATOM   4349  HB3 ARG A 301     -17.060   0.501  -6.808  1.00 90.37           H  
ATOM   4350  O   ARG A 301     -15.136   2.199  -7.311  1.00 90.37           O  
ATOM   4351  CG  ARG A 301     -18.268  -0.685  -8.119  1.00 90.37           C  
ATOM   4352  HG2 ARG A 301     -18.920   0.142  -8.401  1.00 90.37           H  
ATOM   4353  HG3 ARG A 301     -18.143  -1.355  -8.969  1.00 90.37           H  
ATOM   4354  CD  ARG A 301     -18.887  -1.459  -6.955  1.00 90.37           C  
ATOM   4355  HD2 ARG A 301     -18.196  -2.250  -6.665  1.00 90.37           H  
ATOM   4356  HD3 ARG A 301     -19.021  -0.781  -6.112  1.00 90.37           H  
ATOM   4357  NE  ARG A 301     -20.186  -2.044  -7.329  1.00 90.37           N  
ATOM   4358  HE  ARG A 301     -20.602  -1.707  -8.186  1.00 90.37           H  
ATOM   4359  NH1 ARG A 301     -20.392  -3.443  -5.524  1.00 90.37           N  
ATOM   4360 HH11 ARG A 301     -19.524  -3.078  -5.160  1.00 90.37           H  
ATOM   4361 HH12 ARG A 301     -20.901  -4.147  -5.010  1.00 90.37           H  
ATOM   4362  NH2 ARG A 301     -21.984  -3.418  -7.090  1.00 90.37           N  
ATOM   4363 HH21 ARG A 301     -22.481  -4.126  -6.570  1.00 90.37           H  
ATOM   4364 HH22 ARG A 301     -22.369  -3.064  -7.954  1.00 90.37           H  
ATOM   4365  CZ  ARG A 301     -20.846  -2.961  -6.649  1.00 90.37           C  
ATOM   4366  N   VAL A 302     -13.790   0.992  -8.656  1.00 93.22           N  
ATOM   4367  H   VAL A 302     -13.735   0.377  -9.455  1.00 93.22           H  
ATOM   4368  CA  VAL A 302     -12.513   1.518  -8.180  1.00 93.22           C  
ATOM   4369  HA  VAL A 302     -12.669   2.042  -7.238  1.00 93.22           H  
ATOM   4370  C   VAL A 302     -11.997   2.515  -9.207  1.00 93.22           C  
ATOM   4371  CB  VAL A 302     -11.505   0.385  -7.919  1.00 93.22           C  
ATOM   4372  HB  VAL A 302     -11.322  -0.169  -8.840  1.00 93.22           H  
ATOM   4373  O   VAL A 302     -11.843   2.185 -10.382  1.00 93.22           O  
ATOM   4374  CG1 VAL A 302     -10.175   0.930  -7.395  1.00 93.22           C  
ATOM   4375 HG11 VAL A 302     -10.329   1.530  -6.497  1.00 93.22           H  
ATOM   4376 HG12 VAL A 302      -9.510   0.099  -7.162  1.00 93.22           H  
ATOM   4377 HG13 VAL A 302      -9.695   1.538  -8.161  1.00 93.22           H  
ATOM   4378  CG2 VAL A 302     -12.054  -0.582  -6.862  1.00 93.22           C  
ATOM   4379 HG21 VAL A 302     -12.179  -0.061  -5.913  1.00 93.22           H  
ATOM   4380 HG22 VAL A 302     -13.009  -1.003  -7.178  1.00 93.22           H  
ATOM   4381 HG23 VAL A 302     -11.342  -1.395  -6.723  1.00 93.22           H  
ATOM   4382  N   GLN A 303     -11.762   3.748  -8.771  1.00 94.90           N  
ATOM   4383  H   GLN A 303     -11.883   3.948  -7.789  1.00 94.90           H  
ATOM   4384  CA  GLN A 303     -11.198   4.784  -9.631  1.00 94.90           C  
ATOM   4385  HA  GLN A 303     -11.697   4.750 -10.599  1.00 94.90           H  
ATOM   4386  C   GLN A 303      -9.704   4.531  -9.839  1.00 94.90           C  
ATOM   4387  CB  GLN A 303     -11.461   6.153  -8.995  1.00 94.90           C  
ATOM   4388  HB2 GLN A 303     -10.953   6.195  -8.031  1.00 94.90           H  
ATOM   4389  HB3 GLN A 303     -12.532   6.266  -8.830  1.00 94.90           H  
ATOM   4390  O   GLN A 303      -8.997   4.255  -8.879  1.00 94.90           O  
ATOM   4391  CG  GLN A 303     -10.968   7.314  -9.869  1.00 94.90           C  
ATOM   4392  HG2 GLN A 303     -11.455   7.261 -10.843  1.00 94.90           H  
ATOM   4393  HG3 GLN A 303      -9.892   7.234 -10.023  1.00 94.90           H  
ATOM   4394  CD  GLN A 303     -11.253   8.683  -9.260  1.00 94.90           C  
ATOM   4395  NE2 GLN A 303     -10.954   9.743  -9.978  1.00 94.90           N  
ATOM   4396 HE21 GLN A 303     -10.492   9.643 -10.870  1.00 94.90           H  
ATOM   4397 HE22 GLN A 303     -11.204  10.652  -9.615  1.00 94.90           H  
ATOM   4398  OE1 GLN A 303     -11.745   8.835  -8.151  1.00 94.90           O  
ATOM   4399  N   GLN A 304      -9.219   4.657 -11.070  1.00 93.41           N  
ATOM   4400  H   GLN A 304      -9.840   4.932 -11.817  1.00 93.41           H  
ATOM   4401  CA  GLN A 304      -7.798   4.543 -11.401  1.00 93.41           C  
ATOM   4402  HA  GLN A 304      -7.291   3.895 -10.686  1.00 93.41           H  
ATOM   4403  C   GLN A 304      -7.156   5.932 -11.332  1.00 93.41           C  
ATOM   4404  CB  GLN A 304      -7.668   3.933 -12.808  1.00 93.41           C  
ATOM   4405  HB2 GLN A 304      -8.164   4.589 -13.523  1.00 93.41           H  
ATOM   4406  HB3 GLN A 304      -6.616   3.884 -13.088  1.00 93.41           H  
ATOM   4407  O   GLN A 304      -7.639   6.850 -11.995  1.00 93.41           O  
ATOM   4408  CG  GLN A 304      -8.286   2.529 -12.935  1.00 93.41           C  
ATOM   4409  HG2 GLN A 304      -9.344   2.562 -12.675  1.00 93.41           H  
ATOM   4410  HG3 GLN A 304      -8.213   2.209 -13.974  1.00 93.41           H  
ATOM   4411  CD  GLN A 304      -7.583   1.489 -12.078  1.00 93.41           C  
ATOM   4412  NE2 GLN A 304      -8.278   0.464 -11.645  1.00 93.41           N  
ATOM   4413 HE21 GLN A 304      -9.279   0.446 -11.778  1.00 93.41           H  
ATOM   4414 HE22 GLN A 304      -7.841  -0.146 -10.969  1.00 93.41           H  
ATOM   4415  OE1 GLN A 304      -6.409   1.588 -11.786  1.00 93.41           O  
ATOM   4416  N   VAL A 305      -6.104   6.097 -10.530  1.00 94.78           N  
ATOM   4417  H   VAL A 305      -5.777   5.320  -9.973  1.00 94.78           H  
ATOM   4418  CA  VAL A 305      -5.345   7.352 -10.422  1.00 94.78           C  
ATOM   4419  HA  VAL A 305      -5.609   8.011 -11.249  1.00 94.78           H  
ATOM   4420  C   VAL A 305      -3.858   7.033 -10.540  1.00 94.78           C  
ATOM   4421  CB  VAL A 305      -5.662   8.106  -9.113  1.00 94.78           C  
ATOM   4422  HB  VAL A 305      -5.424   7.470  -8.260  1.00 94.78           H  
ATOM   4423  O   VAL A 305      -3.309   6.286  -9.729  1.00 94.78           O  
ATOM   4424  CG1 VAL A 305      -4.860   9.409  -9.002  1.00 94.78           C  
ATOM   4425 HG11 VAL A 305      -5.139   9.949  -8.097  1.00 94.78           H  
ATOM   4426 HG12 VAL A 305      -5.038  10.048  -9.867  1.00 94.78           H  
ATOM   4427 HG13 VAL A 305      -3.793   9.198  -8.939  1.00 94.78           H  
ATOM   4428  CG2 VAL A 305      -7.150   8.486  -9.036  1.00 94.78           C  
ATOM   4429 HG21 VAL A 305      -7.761   7.583  -9.047  1.00 94.78           H  
ATOM   4430 HG22 VAL A 305      -7.415   9.112  -9.888  1.00 94.78           H  
ATOM   4431 HG23 VAL A 305      -7.341   9.027  -8.109  1.00 94.78           H  
ATOM   4432  N   ARG A 306      -3.213   7.591 -11.567  1.00 93.69           N  
ATOM   4433  H   ARG A 306      -3.713   8.246 -12.152  1.00 93.69           H  
ATOM   4434  CA  ARG A 306      -1.762   7.507 -11.742  1.00 93.69           C  
ATOM   4435  HA  ARG A 306      -1.425   6.517 -11.437  1.00 93.69           H  
ATOM   4436  C   ARG A 306      -1.103   8.545 -10.846  1.00 93.69           C  
ATOM   4437  CB  ARG A 306      -1.389   7.726 -13.213  1.00 93.69           C  
ATOM   4438  HB2 ARG A 306      -1.689   8.728 -13.521  1.00 93.69           H  
ATOM   4439  HB3 ARG A 306      -1.926   7.001 -13.825  1.00 93.69           H  
ATOM   4440  O   ARG A 306      -1.467   9.709 -10.940  1.00 93.69           O  
ATOM   4441  CG  ARG A 306       0.121   7.555 -13.441  1.00 93.69           C  
ATOM   4442  HG2 ARG A 306       0.428   6.568 -13.096  1.00 93.69           H  
ATOM   4443  HG3 ARG A 306       0.672   8.312 -12.884  1.00 93.69           H  
ATOM   4444  CD  ARG A 306       0.449   7.693 -14.932  1.00 93.69           C  
ATOM   4445  HD2 ARG A 306       0.150   8.682 -15.279  1.00 93.69           H  
ATOM   4446  HD3 ARG A 306      -0.130   6.955 -15.488  1.00 93.69           H  
ATOM   4447  NE  ARG A 306       1.881   7.465 -15.204  1.00 93.69           N  
ATOM   4448  HE  ARG A 306       2.151   6.528 -15.467  1.00 93.69           H  
ATOM   4449  NH1 ARG A 306       2.637   9.618 -14.876  1.00 93.69           N  
ATOM   4450 HH11 ARG A 306       3.404  10.274 -14.832  1.00 93.69           H  
ATOM   4451 HH12 ARG A 306       1.726   9.905 -14.550  1.00 93.69           H  
ATOM   4452  NH2 ARG A 306       4.063   8.026 -15.510  1.00 93.69           N  
ATOM   4453 HH21 ARG A 306       4.275   7.079 -15.789  1.00 93.69           H  
ATOM   4454 HH22 ARG A 306       4.803   8.713 -15.505  1.00 93.69           H  
ATOM   4455  CZ  ARG A 306       2.847   8.370 -15.194  1.00 93.69           C  
ATOM   4456  N   VAL A 307      -0.144   8.112 -10.034  1.00 93.06           N  
ATOM   4457  H   VAL A 307       0.110   7.135 -10.062  1.00 93.06           H  
ATOM   4458  CA  VAL A 307       0.564   8.989  -9.105  1.00 93.06           C  
ATOM   4459  HA  VAL A 307      -0.147   9.761  -8.812  1.00 93.06           H  
ATOM   4460  C   VAL A 307       1.729   9.679  -9.790  1.00 93.06           C  
ATOM   4461  CB  VAL A 307       0.989   8.282  -7.809  1.00 93.06           C  
ATOM   4462  HB  VAL A 307       1.677   7.470  -8.045  1.00 93.06           H  
ATOM   4463  O   VAL A 307       2.589   9.010 -10.373  1.00 93.06           O  
ATOM   4464  CG1 VAL A 307       1.679   9.257  -6.847  1.00 93.06           C  
ATOM   4465 HG11 VAL A 307       1.801   8.796  -5.867  1.00 93.06           H  
ATOM   4466 HG12 VAL A 307       2.666   9.526  -7.223  1.00 93.06           H  
ATOM   4467 HG13 VAL A 307       1.079  10.160  -6.734  1.00 93.06           H  
ATOM   4468  CG2 VAL A 307      -0.229   7.694  -7.088  1.00 93.06           C  
ATOM   4469 HG21 VAL A 307       0.103   7.180  -6.187  1.00 93.06           H  
ATOM   4470 HG22 VAL A 307      -0.742   6.979  -7.731  1.00 93.06           H  
ATOM   4471 HG23 VAL A 307      -0.913   8.499  -6.818  1.00 93.06           H  
ATOM   4472  N   SER A 308       1.755  11.007  -9.700  1.00 88.43           N  
ATOM   4473  H   SER A 308       0.957  11.464  -9.282  1.00 88.43           H  
ATOM   4474  CA  SER A 308       2.813  11.836 -10.290  1.00 88.43           C  
ATOM   4475  HA  SER A 308       3.072  11.435 -11.270  1.00 88.43           H  
ATOM   4476  C   SER A 308       4.094  11.823  -9.442  1.00 88.43           C  
ATOM   4477  CB  SER A 308       2.284  13.259 -10.506  1.00 88.43           C  
ATOM   4478  HB2 SER A 308       2.045  13.718  -9.547  1.00 88.43           H  
ATOM   4479  HB3 SER A 308       3.051  13.853 -11.002  1.00 88.43           H  
ATOM   4480  O   SER A 308       5.179  11.562  -9.963  1.00 88.43           O  
ATOM   4481  OG  SER A 308       1.115  13.224 -11.315  1.00 88.43           O  
ATOM   4482  HG  SER A 308       0.343  13.082 -10.763  1.00 88.43           H  
ATOM   4483  N   ASN A 309       3.970  12.008  -8.122  1.00 88.85           N  
ATOM   4484  H   ASN A 309       3.049  12.194  -7.750  1.00 88.85           H  
ATOM   4485  CA  ASN A 309       5.092  12.041  -7.178  1.00 88.85           C  
ATOM   4486  HA  ASN A 309       5.946  12.506  -7.670  1.00 88.85           H  
ATOM   4487  C   ASN A 309       5.537  10.626  -6.782  1.00 88.85           C  
ATOM   4488  CB  ASN A 309       4.719  12.924  -5.975  1.00 88.85           C  
ATOM   4489  HB2 ASN A 309       5.475  12.829  -5.195  1.00 88.85           H  
ATOM   4490  HB3 ASN A 309       3.766  12.604  -5.554  1.00 88.85           H  
ATOM   4491  O   ASN A 309       5.202  10.099  -5.719  1.00 88.85           O  
ATOM   4492  CG  ASN A 309       4.640  14.392  -6.343  1.00 88.85           C  
ATOM   4493  ND2 ASN A 309       3.939  15.185  -5.579  1.00 88.85           N  
ATOM   4494 HD21 ASN A 309       3.423  14.863  -4.772  1.00 88.85           H  
ATOM   4495 HD22 ASN A 309       3.887  16.165  -5.817  1.00 88.85           H  
ATOM   4496  OD1 ASN A 309       5.210  14.847  -7.323  1.00 88.85           O  
ATOM   4497  N   ARG A 310       6.302   9.999  -7.678  1.00 88.47           N  
ATOM   4498  H   ARG A 310       6.465  10.486  -8.547  1.00 88.47           H  
ATOM   4499  CA  ARG A 310       6.800   8.626  -7.531  1.00 88.47           C  
ATOM   4500  HA  ARG A 310       5.953   7.941  -7.500  1.00 88.47           H  
ATOM   4501  C   ARG A 310       7.579   8.410  -6.231  1.00 88.47           C  
ATOM   4502  CB  ARG A 310       7.666   8.314  -8.756  1.00 88.47           C  
ATOM   4503  HB2 ARG A 310       7.058   8.380  -9.658  1.00 88.47           H  
ATOM   4504  HB3 ARG A 310       8.453   9.066  -8.820  1.00 88.47           H  
ATOM   4505  O   ARG A 310       7.283   7.462  -5.510  1.00 88.47           O  
ATOM   4506  CG  ARG A 310       8.311   6.927  -8.683  1.00 88.47           C  
ATOM   4507  HG2 ARG A 310       7.559   6.152  -8.834  1.00 88.47           H  
ATOM   4508  HG3 ARG A 310       8.807   6.790  -7.722  1.00 88.47           H  
ATOM   4509  CD  ARG A 310       9.407   6.840  -9.732  1.00 88.47           C  
ATOM   4510  HD2 ARG A 310       8.995   7.030 -10.724  1.00 88.47           H  
ATOM   4511  HD3 ARG A 310      10.136   7.625  -9.529  1.00 88.47           H  
ATOM   4512  NE  ARG A 310      10.105   5.546  -9.675  1.00 88.47           N  
ATOM   4513  HE  ARG A 310      10.980   5.540  -9.171  1.00 88.47           H  
ATOM   4514  NH1 ARG A 310       8.680   4.517 -11.070  1.00 88.47           N  
ATOM   4515 HH11 ARG A 310       8.473   3.932 -11.866  1.00 88.47           H  
ATOM   4516 HH12 ARG A 310       8.030   5.267 -10.880  1.00 88.47           H  
ATOM   4517  NH2 ARG A 310      10.722   3.604 -10.676  1.00 88.47           N  
ATOM   4518 HH21 ARG A 310      11.640   3.709 -10.270  1.00 88.47           H  
ATOM   4519 HH22 ARG A 310      10.625   3.009 -11.487  1.00 88.47           H  
ATOM   4520  CZ  ARG A 310       9.831   4.533 -10.463  1.00 88.47           C  
ATOM   4521  N   ASP A 311       8.567   9.253  -5.945  1.00 87.31           N  
ATOM   4522  H   ASP A 311       8.807   9.964  -6.620  1.00 87.31           H  
ATOM   4523  CA  ASP A 311       9.536   8.977  -4.876  1.00 87.31           C  
ATOM   4524  HA  ASP A 311       9.958   7.985  -5.032  1.00 87.31           H  
ATOM   4525  C   ASP A 311       8.878   8.974  -3.494  1.00 87.31           C  
ATOM   4526  CB  ASP A 311      10.688   9.989  -4.947  1.00 87.31           C  
ATOM   4527  HB2 ASP A 311      10.294  10.990  -4.771  1.00 87.31           H  
ATOM   4528  HB3 ASP A 311      11.409   9.761  -4.162  1.00 87.31           H  
ATOM   4529  O   ASP A 311       9.114   8.069  -2.692  1.00 87.31           O  
ATOM   4530  CG  ASP A 311      11.399   9.941  -6.302  1.00 87.31           C  
ATOM   4531  OD1 ASP A 311      11.497   8.826  -6.869  1.00 87.31           O  
ATOM   4532  OD2 ASP A 311      11.741  11.033  -6.794  1.00 87.31           O  
ATOM   4533  N   GLN A 312       7.961   9.916  -3.256  1.00 87.22           N  
ATOM   4534  H   GLN A 312       7.783  10.601  -3.977  1.00 87.22           H  
ATOM   4535  CA  GLN A 312       7.155   9.953  -2.034  1.00 87.22           C  
ATOM   4536  HA  GLN A 312       7.818   9.918  -1.169  1.00 87.22           H  
ATOM   4537  C   GLN A 312       6.236   8.730  -1.947  1.00 87.22           C  
ATOM   4538  CB  GLN A 312       6.341  11.254  -1.971  1.00 87.22           C  
ATOM   4539  HB2 GLN A 312       5.703  11.330  -2.851  1.00 87.22           H  
ATOM   4540  HB3 GLN A 312       5.704  11.215  -1.088  1.00 87.22           H  
ATOM   4541  O   GLN A 312       6.181   8.070  -0.918  1.00 87.22           O  
ATOM   4542  CG  GLN A 312       7.238  12.500  -1.882  1.00 87.22           C  
ATOM   4543  HG2 GLN A 312       7.880  12.425  -1.004  1.00 87.22           H  
ATOM   4544  HG3 GLN A 312       7.871  12.557  -2.767  1.00 87.22           H  
ATOM   4545  CD  GLN A 312       6.427  13.786  -1.776  1.00 87.22           C  
ATOM   4546  NE2 GLN A 312       6.870  14.869  -2.376  1.00 87.22           N  
ATOM   4547 HE21 GLN A 312       7.704  14.856  -2.946  1.00 87.22           H  
ATOM   4548 HE22 GLN A 312       6.237  15.655  -2.341  1.00 87.22           H  
ATOM   4549  OE1 GLN A 312       5.393  13.854  -1.141  1.00 87.22           O  
ATOM   4550  N   PHE A 313       5.576   8.346  -3.042  1.00 90.71           N  
ATOM   4551  H   PHE A 313       5.658   8.902  -3.881  1.00 90.71           H  
ATOM   4552  CA  PHE A 313       4.671   7.194  -3.046  1.00 90.71           C  
ATOM   4553  HA  PHE A 313       3.924   7.350  -2.268  1.00 90.71           H  
ATOM   4554  C   PHE A 313       5.359   5.848  -2.746  1.00 90.71           C  
ATOM   4555  CB  PHE A 313       3.969   7.155  -4.404  1.00 90.71           C  
ATOM   4556  HB2 PHE A 313       4.711   7.024  -5.192  1.00 90.71           H  
ATOM   4557  HB3 PHE A 313       3.488   8.120  -4.565  1.00 90.71           H  
ATOM   4558  O   PHE A 313       4.732   4.949  -2.167  1.00 90.71           O  
ATOM   4559  CG  PHE A 313       2.919   6.069  -4.520  1.00 90.71           C  
ATOM   4560  CD1 PHE A 313       3.144   4.945  -5.335  1.00 90.71           C  
ATOM   4561  HD1 PHE A 313       4.082   4.849  -5.862  1.00 90.71           H  
ATOM   4562  CD2 PHE A 313       1.715   6.184  -3.805  1.00 90.71           C  
ATOM   4563  HD2 PHE A 313       1.553   7.043  -3.171  1.00 90.71           H  
ATOM   4564  CE1 PHE A 313       2.152   3.958  -5.469  1.00 90.71           C  
ATOM   4565  HE1 PHE A 313       2.318   3.114  -6.122  1.00 90.71           H  
ATOM   4566  CE2 PHE A 313       0.722   5.197  -3.933  1.00 90.71           C  
ATOM   4567  HE2 PHE A 313      -0.213   5.312  -3.405  1.00 90.71           H  
ATOM   4568  CZ  PHE A 313       0.937   4.089  -4.773  1.00 90.71           C  
ATOM   4569  HZ  PHE A 313       0.163   3.347  -4.901  1.00 90.71           H  
ATOM   4570  N   LEU A 314       6.626   5.692  -3.149  1.00 88.86           N  
ATOM   4571  H   LEU A 314       7.062   6.459  -3.640  1.00 88.86           H  
ATOM   4572  CA  LEU A 314       7.423   4.496  -2.868  1.00 88.86           C  
ATOM   4573  HA  LEU A 314       6.787   3.614  -2.941  1.00 88.86           H  
ATOM   4574  C   LEU A 314       7.990   4.498  -1.447  1.00 88.86           C  
ATOM   4575  CB  LEU A 314       8.579   4.358  -3.875  1.00 88.86           C  
ATOM   4576  HB2 LEU A 314       8.973   5.341  -4.135  1.00 88.86           H  
ATOM   4577  HB3 LEU A 314       9.381   3.816  -3.374  1.00 88.86           H  
ATOM   4578  O   LEU A 314       7.883   3.478  -0.768  1.00 88.86           O  
ATOM   4579  CG  LEU A 314       8.228   3.570  -5.145  1.00 88.86           C  
ATOM   4580  HG  LEU A 314       7.660   2.678  -4.881  1.00 88.86           H  
ATOM   4581  CD1 LEU A 314       7.430   4.386  -6.154  1.00 88.86           C  
ATOM   4582 HD11 LEU A 314       8.024   5.252  -6.444  1.00 88.86           H  
ATOM   4583 HD12 LEU A 314       6.499   4.730  -5.703  1.00 88.86           H  
ATOM   4584 HD13 LEU A 314       7.207   3.783  -7.035  1.00 88.86           H  
ATOM   4585  CD2 LEU A 314       9.529   3.132  -5.815  1.00 88.86           C  
ATOM   4586 HD21 LEU A 314      10.072   2.455  -5.157  1.00 88.86           H  
ATOM   4587 HD22 LEU A 314       9.322   2.617  -6.754  1.00 88.86           H  
ATOM   4588 HD23 LEU A 314      10.151   4.003  -6.019  1.00 88.86           H  
ATOM   4589  N   ALA A 315       8.614   5.605  -1.035  1.00 87.28           N  
ATOM   4590  H   ALA A 315       8.652   6.408  -1.646  1.00 87.28           H  
ATOM   4591  CA  ALA A 315       9.340   5.679   0.227  1.00 87.28           C  
ATOM   4592  HA  ALA A 315       9.831   4.723   0.409  1.00 87.28           H  
ATOM   4593  C   ALA A 315       8.404   5.930   1.416  1.00 87.28           C  
ATOM   4594  CB  ALA A 315      10.433   6.749   0.106  1.00 87.28           C  
ATOM   4595  HB1 ALA A 315       9.987   7.726  -0.077  1.00 87.28           H  
ATOM   4596  HB2 ALA A 315      11.007   6.789   1.032  1.00 87.28           H  
ATOM   4597  HB3 ALA A 315      11.103   6.504  -0.719  1.00 87.28           H  
ATOM   4598  O   ALA A 315       8.352   5.115   2.333  1.00 87.28           O  
ATOM   4599  N   ASP A 316       7.640   7.023   1.374  1.00 86.99           N  
ATOM   4600  H   ASP A 316       7.628   7.579   0.531  1.00 86.99           H  
ATOM   4601  CA  ASP A 316       6.767   7.459   2.464  1.00 86.99           C  
ATOM   4602  HA  ASP A 316       6.563   6.612   3.120  1.00 86.99           H  
ATOM   4603  C   ASP A 316       5.429   8.003   1.920  1.00 86.99           C  
ATOM   4604  CB  ASP A 316       7.487   8.479   3.352  1.00 86.99           C  
ATOM   4605  HB2 ASP A 316       8.428   8.049   3.692  1.00 86.99           H  
ATOM   4606  HB3 ASP A 316       7.711   9.376   2.774  1.00 86.99           H  
ATOM   4607  O   ASP A 316       5.280   9.200   1.643  1.00 86.99           O  
ATOM   4608  CG  ASP A 316       6.647   8.858   4.578  1.00 86.99           C  
ATOM   4609  OD1 ASP A 316       5.447   8.488   4.630  1.00 86.99           O  
ATOM   4610  OD2 ASP A 316       7.189   9.614   5.411  1.00 86.99           O  
ATOM   4611  N   PRO A 317       4.418   7.129   1.768  1.00 87.49           N  
ATOM   4612  CA  PRO A 317       3.106   7.529   1.273  1.00 87.49           C  
ATOM   4613  HA  PRO A 317       3.223   8.157   0.389  1.00 87.49           H  
ATOM   4614  C   PRO A 317       2.278   8.308   2.308  1.00 87.49           C  
ATOM   4615  CB  PRO A 317       2.430   6.213   0.882  1.00 87.49           C  
ATOM   4616  HB2 PRO A 317       2.748   5.921  -0.119  1.00 87.49           H  
ATOM   4617  HB3 PRO A 317       1.343   6.268   0.943  1.00 87.49           H  
ATOM   4618  O   PRO A 317       1.232   8.847   1.939  1.00 87.49           O  
ATOM   4619  CG  PRO A 317       3.015   5.251   1.908  1.00 87.49           C  
ATOM   4620  HG2 PRO A 317       2.939   4.210   1.594  1.00 87.49           H  
ATOM   4621  HG3 PRO A 317       2.512   5.402   2.863  1.00 87.49           H  
ATOM   4622  CD  PRO A 317       4.460   5.702   2.040  1.00 87.49           C  
ATOM   4623  HD2 PRO A 317       4.819   5.491   3.048  1.00 87.49           H  
ATOM   4624  HD3 PRO A 317       5.084   5.208   1.296  1.00 87.49           H  
ATOM   4625  N   ALA A 318       2.679   8.367   3.585  1.00 86.03           N  
ATOM   4626  H   ALA A 318       3.596   8.032   3.843  1.00 86.03           H  
ATOM   4627  CA  ALA A 318       1.950   9.131   4.598  1.00 86.03           C  
ATOM   4628  HA  ALA A 318       0.886   8.915   4.505  1.00 86.03           H  
ATOM   4629  C   ALA A 318       2.134  10.643   4.387  1.00 86.03           C  
ATOM   4630  CB  ALA A 318       2.407   8.688   5.993  1.00 86.03           C  
ATOM   4631  HB1 ALA A 318       3.448   8.965   6.158  1.00 86.03           H  
ATOM   4632  HB2 ALA A 318       1.798   9.171   6.757  1.00 86.03           H  
ATOM   4633  HB3 ALA A 318       2.325   7.606   6.102  1.00 86.03           H  
ATOM   4634  O   ALA A 318       1.172  11.412   4.534  1.00 86.03           O  
ATOM   4635  N   ARG A 319       3.332  11.052   3.945  1.00 85.91           N  
ATOM   4636  H   ARG A 319       4.068  10.361   3.911  1.00 85.91           H  
ATOM   4637  CA  ARG A 319       3.659  12.445   3.588  1.00 85.91           C  
ATOM   4638  HA  ARG A 319       3.413  13.099   4.426  1.00 85.91           H  
ATOM   4639  C   ARG A 319       2.864  12.980   2.404  1.00 85.91           C  
ATOM   4640  CB  ARG A 319       5.157  12.570   3.287  1.00 85.91           C  
ATOM   4641  HB2 ARG A 319       5.352  13.538   2.826  1.00 85.91           H  
ATOM   4642  HB3 ARG A 319       5.453  11.788   2.587  1.00 85.91           H  
ATOM   4643  O   ARG A 319       2.607  14.174   2.354  1.00 85.91           O  
ATOM   4644  CG  ARG A 319       5.990  12.471   4.567  1.00 85.91           C  
ATOM   4645  HG2 ARG A 319       5.741  13.295   5.236  1.00 85.91           H  
ATOM   4646  HG3 ARG A 319       5.752  11.538   5.077  1.00 85.91           H  
ATOM   4647  CD  ARG A 319       7.481  12.534   4.219  1.00 85.91           C  
ATOM   4648  HD2 ARG A 319       7.727  13.556   3.932  1.00 85.91           H  
ATOM   4649  HD3 ARG A 319       7.670  11.869   3.377  1.00 85.91           H  
ATOM   4650  NE  ARG A 319       8.309  12.082   5.348  1.00 85.91           N  
ATOM   4651  HE  ARG A 319       7.959  11.253   5.807  1.00 85.91           H  
ATOM   4652  NH1 ARG A 319      10.213  13.246   4.862  1.00 85.91           N  
ATOM   4653 HH11 ARG A 319      11.189  13.426   5.050  1.00 85.91           H  
ATOM   4654 HH12 ARG A 319       9.730  13.627   4.062  1.00 85.91           H  
ATOM   4655  NH2 ARG A 319      10.202  11.841   6.595  1.00 85.91           N  
ATOM   4656 HH21 ARG A 319       9.809  11.049   7.084  1.00 85.91           H  
ATOM   4657 HH22 ARG A 319      11.189  11.980   6.755  1.00 85.91           H  
ATOM   4658  CZ  ARG A 319       9.559  12.389   5.607  1.00 85.91           C  
ATOM   4659  N   ALA A 320       2.410  12.119   1.494  1.00 83.91           N  
ATOM   4660  H   ALA A 320       2.700  11.154   1.557  1.00 83.91           H  
ATOM   4661  CA  ALA A 320       1.554  12.543   0.384  1.00 83.91           C  
ATOM   4662  HA  ALA A 320       2.017  13.397  -0.111  1.00 83.91           H  
ATOM   4663  C   ALA A 320       0.150  12.983   0.855  1.00 83.91           C  
ATOM   4664  CB  ALA A 320       1.479  11.396  -0.629  1.00 83.91           C  
ATOM   4665  HB1 ALA A 320       2.484  11.129  -0.958  1.00 83.91           H  
ATOM   4666  HB2 ALA A 320       0.992  10.527  -0.187  1.00 83.91           H  
ATOM   4667  HB3 ALA A 320       0.911  11.723  -1.500  1.00 83.91           H  
ATOM   4668  O   ALA A 320      -0.515  13.776   0.188  1.00 83.91           O  
ATOM   4669  N   VAL A 321      -0.313  12.479   2.010  1.00 83.75           N  
ATOM   4670  H   VAL A 321       0.298  11.863   2.528  1.00 83.75           H  
ATOM   4671  CA  VAL A 321      -1.659  12.752   2.547  1.00 83.75           C  
ATOM   4672  HA  VAL A 321      -2.293  13.106   1.735  1.00 83.75           H  
ATOM   4673  C   VAL A 321      -1.643  13.846   3.613  1.00 83.75           C  
ATOM   4674  CB  VAL A 321      -2.311  11.476   3.120  1.00 83.75           C  
ATOM   4675  HB  VAL A 321      -1.774  11.170   4.018  1.00 83.75           H  
ATOM   4676  O   VAL A 321      -2.522  14.707   3.621  1.00 83.75           O  
ATOM   4677  CG1 VAL A 321      -3.783  11.722   3.486  1.00 83.75           C  
ATOM   4678 HG11 VAL A 321      -4.332  12.064   2.609  1.00 83.75           H  
ATOM   4679 HG12 VAL A 321      -3.861  12.474   4.271  1.00 83.75           H  
ATOM   4680 HG13 VAL A 321      -4.234  10.801   3.855  1.00 83.75           H  
ATOM   4681  CG2 VAL A 321      -2.280  10.310   2.124  1.00 83.75           C  
ATOM   4682 HG21 VAL A 321      -1.250  10.000   1.946  1.00 83.75           H  
ATOM   4683 HG22 VAL A 321      -2.828   9.460   2.529  1.00 83.75           H  
ATOM   4684 HG23 VAL A 321      -2.730  10.612   1.179  1.00 83.75           H  
ATOM   4685  N   THR A 322      -0.676  13.817   4.534  1.00 82.04           N  
ATOM   4686  H   THR A 322       0.071  13.146   4.433  1.00 82.04           H  
ATOM   4687  CA  THR A 322      -0.653  14.718   5.698  1.00 82.04           C  
ATOM   4688  HA  THR A 322      -1.391  15.507   5.548  1.00 82.04           H  
ATOM   4689  C   THR A 322       0.695  15.407   5.864  1.00 82.04           C  
ATOM   4690  CB  THR A 322      -1.029  13.994   7.002  1.00 82.04           C  
ATOM   4691  HB  THR A 322      -1.089  14.744   7.790  1.00 82.04           H  
ATOM   4692  O   THR A 322       1.735  14.807   5.624  1.00 82.04           O  
ATOM   4693  CG2 THR A 322      -2.380  13.282   6.950  1.00 82.04           C  
ATOM   4694 HG21 THR A 322      -2.335  12.448   6.250  1.00 82.04           H  
ATOM   4695 HG22 THR A 322      -2.624  12.902   7.942  1.00 82.04           H  
ATOM   4696 HG23 THR A 322      -3.153  13.982   6.632  1.00 82.04           H  
ATOM   4697  OG1 THR A 322      -0.064  13.043   7.378  1.00 82.04           O  
ATOM   4698  HG1 THR A 322       0.377  12.707   6.594  1.00 82.04           H  
ATOM   4699  N   PHE A 323       0.686  16.644   6.367  1.00 73.11           N  
ATOM   4700  H   PHE A 323      -0.204  17.103   6.504  1.00 73.11           H  
ATOM   4701  CA  PHE A 323       1.899  17.403   6.711  1.00 73.11           C  
ATOM   4702  HA  PHE A 323       2.647  17.226   5.938  1.00 73.11           H  
ATOM   4703  C   PHE A 323       2.542  16.970   8.044  1.00 73.11           C  
ATOM   4704  CB  PHE A 323       1.570  18.904   6.729  1.00 73.11           C  
ATOM   4705  HB2 PHE A 323       2.444  19.458   7.069  1.00 73.11           H  
ATOM   4706  HB3 PHE A 323       0.774  19.087   7.452  1.00 73.11           H  
ATOM   4707  O   PHE A 323       3.253  17.754   8.672  1.00 73.11           O  
ATOM   4708  CG  PHE A 323       1.182  19.486   5.391  1.00 73.11           C  
ATOM   4709  CD1 PHE A 323       2.181  19.857   4.472  1.00 73.11           C  
ATOM   4710  HD1 PHE A 323       3.221  19.684   4.704  1.00 73.11           H  
ATOM   4711  CD2 PHE A 323      -0.168  19.708   5.084  1.00 73.11           C  
ATOM   4712  HD2 PHE A 323      -0.938  19.424   5.785  1.00 73.11           H  
ATOM   4713  CE1 PHE A 323       1.830  20.456   3.248  1.00 73.11           C  
ATOM   4714  HE1 PHE A 323       2.596  20.729   2.538  1.00 73.11           H  
ATOM   4715  CE2 PHE A 323      -0.511  20.322   3.870  1.00 73.11           C  
ATOM   4716  HE2 PHE A 323      -1.544  20.543   3.647  1.00 73.11           H  
ATOM   4717  CZ  PHE A 323       0.478  20.683   2.944  1.00 73.11           C  
ATOM   4718  HZ  PHE A 323       0.200  21.137   2.004  1.00 73.11           H  
ATOM   4719  N   GLN A 324       2.236  15.771   8.546  1.00 69.36           N  
ATOM   4720  H   GLN A 324       1.822  15.078   7.940  1.00 69.36           H  
ATOM   4721  CA  GLN A 324       2.671  15.366   9.880  1.00 69.36           C  
ATOM   4722  HA  GLN A 324       2.565  16.227  10.540  1.00 69.36           H  
ATOM   4723  C   GLN A 324       4.154  14.987   9.900  1.00 69.36           C  
ATOM   4724  CB  GLN A 324       1.772  14.257  10.445  1.00 69.36           C  
ATOM   4725  HB2 GLN A 324       2.188  13.916  11.393  1.00 69.36           H  
ATOM   4726  HB3 GLN A 324       1.745  13.415   9.754  1.00 69.36           H  
ATOM   4727  O   GLN A 324       4.707  14.477   8.929  1.00 69.36           O  
ATOM   4728  CG  GLN A 324       0.346  14.780  10.688  1.00 69.36           C  
ATOM   4729  HG2 GLN A 324      -0.084  15.102   9.739  1.00 69.36           H  
ATOM   4730  HG3 GLN A 324       0.385  15.645  11.351  1.00 69.36           H  
ATOM   4731  CD  GLN A 324      -0.585  13.749  11.315  1.00 69.36           C  
ATOM   4732  NE2 GLN A 324      -1.883  13.922  11.187  1.00 69.36           N  
ATOM   4733 HE21 GLN A 324      -2.261  14.717  10.691  1.00 69.36           H  
ATOM   4734 HE22 GLN A 324      -2.461  13.242  11.660  1.00 69.36           H  
ATOM   4735  OE1 GLN A 324      -0.192  12.805  11.975  1.00 69.36           O  
ATOM   4736  N   PHE A 325       4.790  15.253  11.040  1.00 69.40           N  
ATOM   4737  H   PHE A 325       4.257  15.640  11.806  1.00 69.40           H  
ATOM   4738  CA  PHE A 325       6.138  14.786  11.330  1.00 69.40           C  
ATOM   4739  HA  PHE A 325       6.777  14.984  10.470  1.00 69.40           H  
ATOM   4740  C   PHE A 325       6.113  13.273  11.575  1.00 69.40           C  
ATOM   4741  CB  PHE A 325       6.684  15.561  12.538  1.00 69.40           C  
ATOM   4742  HB2 PHE A 325       6.745  16.618  12.277  1.00 69.40           H  
ATOM   4743  HB3 PHE A 325       5.978  15.468  13.363  1.00 69.40           H  
ATOM   4744  O   PHE A 325       5.314  12.787  12.378  1.00 69.40           O  
ATOM   4745  CG  PHE A 325       8.047  15.102  13.016  1.00 69.40           C  
ATOM   4746  CD1 PHE A 325       8.148  14.219  14.108  1.00 69.40           C  
ATOM   4747  HD1 PHE A 325       7.254  13.845  14.585  1.00 69.40           H  
ATOM   4748  CD2 PHE A 325       9.214  15.538  12.362  1.00 69.40           C  
ATOM   4749  HD2 PHE A 325       9.141  16.203  11.513  1.00 69.40           H  
ATOM   4750  CE1 PHE A 325       9.409  13.780  14.547  1.00 69.40           C  
ATOM   4751  HE1 PHE A 325       9.480  13.068  15.355  1.00 69.40           H  
ATOM   4752  CE2 PHE A 325      10.475  15.091  12.795  1.00 69.40           C  
ATOM   4753  HE2 PHE A 325      11.368  15.405  12.275  1.00 69.40           H  
ATOM   4754  CZ  PHE A 325      10.572  14.209  13.885  1.00 69.40           C  
ATOM   4755  HZ  PHE A 325      11.538  13.839  14.196  1.00 69.40           H  
ATOM   4756  N   GLU A 326       7.001  12.553  10.895  1.00 69.16           N  
ATOM   4757  H   GLU A 326       7.607  13.020  10.236  1.00 69.16           H  
ATOM   4758  CA  GLU A 326       7.212  11.118  11.072  1.00 69.16           C  
ATOM   4759  HA  GLU A 326       6.280  10.586  10.880  1.00 69.16           H  
ATOM   4760  C   GLU A 326       7.669  10.847  12.506  1.00 69.16           C  
ATOM   4761  CB  GLU A 326       8.254  10.661  10.045  1.00 69.16           C  
ATOM   4762  HB2 GLU A 326       9.197  11.168  10.249  1.00 69.16           H  
ATOM   4763  HB3 GLU A 326       7.908  10.971   9.058  1.00 69.16           H  
ATOM   4764  O   GLU A 326       8.718  11.323  12.937  1.00 69.16           O  
ATOM   4765  CG  GLU A 326       8.487   9.144  10.024  1.00 69.16           C  
ATOM   4766  HG2 GLU A 326       7.545   8.646   9.793  1.00 69.16           H  
ATOM   4767  HG3 GLU A 326       8.812   8.822  11.013  1.00 69.16           H  
ATOM   4768  CD  GLU A 326       9.553   8.749   8.984  1.00 69.16           C  
ATOM   4769  OE1 GLU A 326       9.984   7.576   9.017  1.00 69.16           O  
ATOM   4770  OE2 GLU A 326       9.992   9.641   8.209  1.00 69.16           O  
ATOM   4771  N   ASN A 327       6.863  10.118  13.277  1.00 73.55           N  
ATOM   4772  H   ASN A 327       6.036   9.711  12.864  1.00 73.55           H  
ATOM   4773  CA  ASN A 327       7.213   9.773  14.645  1.00 73.55           C  
ATOM   4774  HA  ASN A 327       7.728  10.623  15.094  1.00 73.55           H  
ATOM   4775  C   ASN A 327       8.142   8.548  14.635  1.00 73.55           C  
ATOM   4776  CB  ASN A 327       5.926   9.539  15.448  1.00 73.55           C  
ATOM   4777  HB2 ASN A 327       5.297  10.427  15.370  1.00 73.55           H  
ATOM   4778  HB3 ASN A 327       5.382   8.693  15.028  1.00 73.55           H  
ATOM   4779  O   ASN A 327       7.639   7.436  14.490  1.00 73.55           O  
ATOM   4780  CG  ASN A 327       6.197   9.263  16.914  1.00 73.55           C  
ATOM   4781  ND2 ASN A 327       5.157   9.234  17.714  1.00 73.55           N  
ATOM   4782 HD21 ASN A 327       5.346   9.051  18.689  1.00 73.55           H  
ATOM   4783 HD22 ASN A 327       4.231   9.336  17.324  1.00 73.55           H  
ATOM   4784  OD1 ASN A 327       7.311   9.092  17.385  1.00 73.55           O  
ATOM   4785  N   PRO A 328       9.461   8.698  14.871  1.00 76.76           N  
ATOM   4786  CA  PRO A 328      10.414   7.593  14.737  1.00 76.76           C  
ATOM   4787  HA  PRO A 328      10.353   7.171  13.734  1.00 76.76           H  
ATOM   4788  C   PRO A 328      10.183   6.459  15.747  1.00 76.76           C  
ATOM   4789  CB  PRO A 328      11.789   8.239  14.942  1.00 76.76           C  
ATOM   4790  HB2 PRO A 328      12.157   8.611  13.986  1.00 76.76           H  
ATOM   4791  HB3 PRO A 328      12.512   7.552  15.381  1.00 76.76           H  
ATOM   4792  O   PRO A 328      10.764   5.388  15.614  1.00 76.76           O  
ATOM   4793  CG  PRO A 328      11.489   9.418  15.867  1.00 76.76           C  
ATOM   4794  HG2 PRO A 328      11.386   9.069  16.894  1.00 76.76           H  
ATOM   4795  HG3 PRO A 328      12.250  10.196  15.793  1.00 76.76           H  
ATOM   4796  CD  PRO A 328      10.141   9.896  15.344  1.00 76.76           C  
ATOM   4797  HD2 PRO A 328      10.314  10.580  14.513  1.00 76.76           H  
ATOM   4798  HD3 PRO A 328       9.586  10.390  16.142  1.00 76.76           H  
ATOM   4799  N   ALA A 329       9.372   6.684  16.788  1.00 80.04           N  
ATOM   4800  H   ALA A 329       8.883   7.567  16.834  1.00 80.04           H  
ATOM   4801  CA  ALA A 329       9.034   5.650  17.759  1.00 80.04           C  
ATOM   4802  HA  ALA A 329       9.935   5.084  17.996  1.00 80.04           H  
ATOM   4803  C   ALA A 329       7.997   4.643  17.233  1.00 80.04           C  
ATOM   4804  CB  ALA A 329       8.539   6.336  19.037  1.00 80.04           C  
ATOM   4805  HB1 ALA A 329       7.611   6.870  18.836  1.00 80.04           H  
ATOM   4806  HB2 ALA A 329       8.356   5.582  19.803  1.00 80.04           H  
ATOM   4807  HB3 ALA A 329       9.292   7.037  19.396  1.00 80.04           H  
ATOM   4808  O   ALA A 329       7.884   3.553  17.796  1.00 80.04           O  
ATOM   4809  N   PHE A 330       7.229   5.003  16.200  1.00 70.02           N  
ATOM   4810  H   PHE A 330       7.444   5.851  15.696  1.00 70.02           H  
ATOM   4811  CA  PHE A 330       6.219   4.137  15.605  1.00 70.02           C  
ATOM   4812  HA  PHE A 330       6.183   3.186  16.136  1.00 70.02           H  
ATOM   4813  C   PHE A 330       6.604   3.839  14.164  1.00 70.02           C  
ATOM   4814  CB  PHE A 330       4.826   4.770  15.709  1.00 70.02           C  
ATOM   4815  HB2 PHE A 330       4.850   5.766  15.268  1.00 70.02           H  
ATOM   4816  HB3 PHE A 330       4.130   4.172  15.121  1.00 70.02           H  
ATOM   4817  O   PHE A 330       6.623   4.723  13.319  1.00 70.02           O  
ATOM   4818  CG  PHE A 330       4.308   4.855  17.132  1.00 70.02           C  
ATOM   4819  CD1 PHE A 330       3.585   3.791  17.698  1.00 70.02           C  
ATOM   4820  HD1 PHE A 330       3.387   2.908  17.108  1.00 70.02           H  
ATOM   4821  CD2 PHE A 330       4.586   5.991  17.905  1.00 70.02           C  
ATOM   4822  HD2 PHE A 330       5.196   6.768  17.469  1.00 70.02           H  
ATOM   4823  CE1 PHE A 330       3.127   3.877  19.026  1.00 70.02           C  
ATOM   4824  HE1 PHE A 330       2.575   3.054  19.454  1.00 70.02           H  
ATOM   4825  CE2 PHE A 330       4.119   6.091  19.228  1.00 70.02           C  
ATOM   4826  HE2 PHE A 330       4.345   6.968  19.816  1.00 70.02           H  
ATOM   4827  CZ  PHE A 330       3.386   5.031  19.788  1.00 70.02           C  
ATOM   4828  HZ  PHE A 330       3.036   5.096  20.808  1.00 70.02           H  
ATOM   4829  N   GLU A 331       6.894   2.572  13.897  1.00 71.86           N  
ATOM   4830  H   GLU A 331       6.891   1.888  14.641  1.00 71.86           H  
ATOM   4831  CA  GLU A 331       6.980   2.082  12.529  1.00 71.86           C  
ATOM   4832  HA  GLU A 331       7.546   2.791  11.924  1.00 71.86           H  
ATOM   4833  C   GLU A 331       5.564   1.982  11.964  1.00 71.86           C  
ATOM   4834  CB  GLU A 331       7.693   0.725  12.485  1.00 71.86           C  
ATOM   4835  HB2 GLU A 331       7.626   0.331  11.470  1.00 71.86           H  
ATOM   4836  HB3 GLU A 331       7.187   0.036  13.161  1.00 71.86           H  
ATOM   4837  O   GLU A 331       4.669   1.401  12.592  1.00 71.86           O  
ATOM   4838  CG  GLU A 331       9.177   0.833  12.877  1.00 71.86           C  
ATOM   4839  HG2 GLU A 331       9.679   1.490  12.167  1.00 71.86           H  
ATOM   4840  HG3 GLU A 331       9.251   1.285  13.867  1.00 71.86           H  
ATOM   4841  CD  GLU A 331       9.900  -0.526  12.910  1.00 71.86           C  
ATOM   4842  OE1 GLU A 331      11.080  -0.543  13.331  1.00 71.86           O  
ATOM   4843  OE2 GLU A 331       9.284  -1.561  12.557  1.00 71.86           O  
ATOM   4844  N   ASP A 332       5.362   2.558  10.785  1.00 65.61           N  
ATOM   4845  H   ASP A 332       6.100   3.107  10.368  1.00 65.61           H  
ATOM   4846  CA  ASP A 332       4.068   2.547  10.126  1.00 65.61           C  
ATOM   4847  HA  ASP A 332       3.344   3.010  10.796  1.00 65.61           H  
ATOM   4848  C   ASP A 332       3.594   1.117   9.855  1.00 65.61           C  
ATOM   4849  CB  ASP A 332       4.128   3.360   8.829  1.00 65.61           C  
ATOM   4850  HB2 ASP A 332       5.065   3.152   8.312  1.00 65.61           H  
ATOM   4851  HB3 ASP A 332       3.320   3.020   8.183  1.00 65.61           H  
ATOM   4852  O   ASP A 332       4.292   0.274   9.279  1.00 65.61           O  
ATOM   4853  CG  ASP A 332       3.971   4.870   9.034  1.00 65.61           C  
ATOM   4854  OD1 ASP A 332       3.457   5.281  10.101  1.00 65.61           O  
ATOM   4855  OD2 ASP A 332       4.257   5.587   8.055  1.00 65.61           O  
ATOM   4856  N   GLU A 333       2.350   0.840  10.249  1.00 66.09           N  
ATOM   4857  H   GLU A 333       1.836   1.557  10.741  1.00 66.09           H  
ATOM   4858  CA  GLU A 333       1.698  -0.403   9.880  1.00 66.09           C  
ATOM   4859  HA  GLU A 333       2.341  -1.218  10.210  1.00 66.09           H  
ATOM   4860  C   GLU A 333       1.554  -0.505   8.354  1.00 66.09           C  
ATOM   4861  CB  GLU A 333       0.326  -0.559  10.558  1.00 66.09           C  
ATOM   4862  HB2 GLU A 333      -0.174  -1.412  10.098  1.00 66.09           H  
ATOM   4863  HB3 GLU A 333      -0.275   0.330  10.367  1.00 66.09           H  
ATOM   4864  O   GLU A 333       1.425   0.470   7.615  1.00 66.09           O  
ATOM   4865  CG  GLU A 333       0.407  -0.813  12.073  1.00 66.09           C  
ATOM   4866  HG2 GLU A 333       1.067  -1.664  12.244  1.00 66.09           H  
ATOM   4867  HG3 GLU A 333       0.844   0.062  12.555  1.00 66.09           H  
ATOM   4868  CD  GLU A 333      -0.965  -1.115  12.711  1.00 66.09           C  
ATOM   4869  OE1 GLU A 333      -1.021  -1.243  13.956  1.00 66.09           O  
ATOM   4870  OE2 GLU A 333      -1.961  -1.292  11.964  1.00 66.09           O  
ATOM   4871  N   VAL A 334       1.470  -1.746   7.879  1.00 72.20           N  
ATOM   4872  H   VAL A 334       1.628  -2.485   8.549  1.00 72.20           H  
ATOM   4873  CA  VAL A 334       1.300  -2.111   6.465  1.00 72.20           C  
ATOM   4874  HA  VAL A 334       2.205  -1.828   5.928  1.00 72.20           H  
ATOM   4875  C   VAL A 334       0.126  -1.377   5.783  1.00 72.20           C  
ATOM   4876  CB  VAL A 334       1.138  -3.645   6.423  1.00 72.20           C  
ATOM   4877  HB  VAL A 334       0.366  -3.937   7.135  1.00 72.20           H  
ATOM   4878  O   VAL A 334       0.134  -1.205   4.563  1.00 72.20           O  
ATOM   4879  CG1 VAL A 334       0.734  -4.210   5.068  1.00 72.20           C  
ATOM   4880 HG11 VAL A 334      -0.317  -3.962   4.922  1.00 72.20           H  
ATOM   4881 HG12 VAL A 334       1.378  -3.778   4.303  1.00 72.20           H  
ATOM   4882 HG13 VAL A 334       0.834  -5.295   5.064  1.00 72.20           H  
ATOM   4883  CG2 VAL A 334       2.438  -4.355   6.817  1.00 72.20           C  
ATOM   4884 HG21 VAL A 334       2.296  -5.435   6.834  1.00 72.20           H  
ATOM   4885 HG22 VAL A 334       3.231  -4.103   6.112  1.00 72.20           H  
ATOM   4886 HG23 VAL A 334       2.757  -4.044   7.812  1.00 72.20           H  
ATOM   4887  N   SER A 335      -0.887  -0.950   6.542  1.00 83.11           N  
ATOM   4888  H   SER A 335      -0.751  -0.994   7.542  1.00 83.11           H  
ATOM   4889  CA  SER A 335      -1.971  -0.083   6.072  1.00 83.11           C  
ATOM   4890  HA  SER A 335      -1.781   0.209   5.039  1.00 83.11           H  
ATOM   4891  C   SER A 335      -2.051   1.191   6.902  1.00 83.11           C  
ATOM   4892  CB  SER A 335      -3.320  -0.801   6.121  1.00 83.11           C  
ATOM   4893  HB2 SER A 335      -4.098  -0.106   5.804  1.00 83.11           H  
ATOM   4894  HB3 SER A 335      -3.301  -1.642   5.428  1.00 83.11           H  
ATOM   4895  O   SER A 335      -2.157   1.118   8.123  1.00 83.11           O  
ATOM   4896  OG  SER A 335      -3.619  -1.276   7.420  1.00 83.11           O  
ATOM   4897  HG  SER A 335      -3.224  -0.674   8.056  1.00 83.11           H  
ATOM   4898  N   LEU A 336      -2.118   2.330   6.224  1.00 85.35           N  
ATOM   4899  H   LEU A 336      -2.146   2.287   5.216  1.00 85.35           H  
ATOM   4900  CA  LEU A 336      -2.193   3.649   6.836  1.00 85.35           C  
ATOM   4901  HA  LEU A 336      -1.758   3.605   7.835  1.00 85.35           H  
ATOM   4902  C   LEU A 336      -3.648   4.090   6.966  1.00 85.35           C  
ATOM   4903  CB  LEU A 336      -1.375   4.643   6.003  1.00 85.35           C  
ATOM   4904  HB2 LEU A 336      -1.424   5.622   6.479  1.00 85.35           H  
ATOM   4905  HB3 LEU A 336      -1.835   4.729   5.019  1.00 85.35           H  
ATOM   4906  O   LEU A 336      -4.455   3.913   6.046  1.00 85.35           O  
ATOM   4907  CG  LEU A 336       0.102   4.251   5.828  1.00 85.35           C  
ATOM   4908  HG  LEU A 336       0.184   3.246   5.414  1.00 85.35           H  
ATOM   4909  CD1 LEU A 336       0.753   5.207   4.841  1.00 85.35           C  
ATOM   4910 HD11 LEU A 336       1.822   4.998   4.822  1.00 85.35           H  
ATOM   4911 HD12 LEU A 336       0.321   5.090   3.847  1.00 85.35           H  
ATOM   4912 HD13 LEU A 336       0.628   6.234   5.184  1.00 85.35           H  
ATOM   4913  CD2 LEU A 336       0.860   4.312   7.146  1.00 85.35           C  
ATOM   4914 HD21 LEU A 336       0.734   5.281   7.628  1.00 85.35           H  
ATOM   4915 HD22 LEU A 336       0.541   3.517   7.820  1.00 85.35           H  
ATOM   4916 HD23 LEU A 336       1.926   4.183   6.956  1.00 85.35           H  
ATOM   4917  N   ILE A 337      -3.991   4.671   8.112  1.00 87.10           N  
ATOM   4918  H   ILE A 337      -3.267   4.833   8.798  1.00 87.10           H  
ATOM   4919  CA  ILE A 337      -5.322   5.204   8.396  1.00 87.10           C  
ATOM   4920  HA  ILE A 337      -5.926   5.171   7.489  1.00 87.10           H  
ATOM   4921  C   ILE A 337      -5.159   6.665   8.797  1.00 87.10           C  
ATOM   4922  CB  ILE A 337      -6.050   4.382   9.483  1.00 87.10           C  
ATOM   4923  HB  ILE A 337      -5.479   4.455  10.408  1.00 87.10           H  
ATOM   4924  O   ILE A 337      -4.522   6.970   9.798  1.00 87.10           O  
ATOM   4925  CG1 ILE A 337      -6.136   2.885   9.092  1.00 87.10           C  
ATOM   4926 HG12 ILE A 337      -6.700   2.774   8.166  1.00 87.10           H  
ATOM   4927 HG13 ILE A 337      -5.131   2.505   8.913  1.00 87.10           H  
ATOM   4928  CG2 ILE A 337      -7.453   4.980   9.732  1.00 87.10           C  
ATOM   4929 HG21 ILE A 337      -7.968   4.433  10.522  1.00 87.10           H  
ATOM   4930 HG22 ILE A 337      -8.038   4.975   8.813  1.00 87.10           H  
ATOM   4931 HG23 ILE A 337      -7.358   6.012  10.071  1.00 87.10           H  
ATOM   4932  CD1 ILE A 337      -6.753   1.984  10.167  1.00 87.10           C  
ATOM   4933 HD11 ILE A 337      -6.641   0.942   9.867  1.00 87.10           H  
ATOM   4934 HD12 ILE A 337      -7.815   2.198  10.287  1.00 87.10           H  
ATOM   4935 HD13 ILE A 337      -6.236   2.134  11.115  1.00 87.10           H  
ATOM   4936  N   PHE A 338      -5.782   7.554   8.035  1.00 84.01           N  
ATOM   4937  H   PHE A 338      -6.336   7.220   7.260  1.00 84.01           H  
ATOM   4938  CA  PHE A 338      -5.749   8.991   8.246  1.00 84.01           C
[truncated: 266,499 more chars]
