# Supplementary material for: Widespread Horizontal Gene Transfer Among Animal Viruses
Source: bioRxiv. 2024 Mar 26:2024.03.25.586562. Preprint. [Version 2] doi: 10.1101/2024.03.25.586562 (PMC11071296; doi:10.1101/2024.03.25.586562)
Supplement: Supplement 7 [file media-7.zip › File7_PDB/Papilloma7585_L2.pdb]

ATOM      1  N   MET A   1       2.949 -44.936  -7.324  1.00 45.22           N  
ATOM      2  H   MET A   1       2.589 -44.492  -8.157  1.00 45.22           H  
ATOM      3  H2  MET A   1       3.897 -45.239  -7.499  1.00 45.22           H  
ATOM      4  H3  MET A   1       2.384 -45.747  -7.120  1.00 45.22           H  
ATOM      5  CA  MET A   1       2.900 -44.000  -6.179  1.00 45.22           C  
ATOM      6  HA  MET A   1       3.530 -43.132  -6.376  1.00 45.22           H  
ATOM      7  C   MET A   1       3.438 -44.712  -4.945  1.00 45.22           C  
ATOM      8  CB  MET A   1       1.462 -43.514  -5.916  1.00 45.22           C  
ATOM      9  HB2 MET A   1       1.440 -42.979  -4.967  1.00 45.22           H  
ATOM     10  HB3 MET A   1       0.796 -44.373  -5.838  1.00 45.22           H  
ATOM     11  O   MET A   1       2.707 -45.474  -4.329  1.00 45.22           O  
ATOM     12  CG  MET A   1       0.926 -42.574  -6.998  1.00 45.22           C  
ATOM     13  HG2 MET A   1       1.545 -41.677  -7.037  1.00 45.22           H  
ATOM     14  HG3 MET A   1       0.970 -43.071  -7.967  1.00 45.22           H  
ATOM     15  SD  MET A   1      -0.789 -42.088  -6.689  1.00 45.22           S  
ATOM     16  CE  MET A   1      -1.129 -41.110  -8.179  1.00 45.22           C  
ATOM     17  HE1 MET A   1      -1.006 -41.729  -9.068  1.00 45.22           H  
ATOM     18  HE2 MET A   1      -0.446 -40.261  -8.229  1.00 45.22           H  
ATOM     19  HE3 MET A   1      -2.153 -40.740  -8.144  1.00 45.22           H  
ATOM     20  N   VAL A   2       4.719 -44.545  -4.609  1.00 54.56           N  
ATOM     21  H   VAL A   2       5.309 -43.895  -5.110  1.00 54.56           H  
ATOM     22  CA  VAL A   2       5.239 -45.061  -3.333  1.00 54.56           C  
ATOM     23  HA  VAL A   2       4.777 -46.022  -3.106  1.00 54.56           H  
ATOM     24  C   VAL A   2       4.818 -44.060  -2.266  1.00 54.56           C  
ATOM     25  CB  VAL A   2       6.764 -45.291  -3.369  1.00 54.56           C  
ATOM     26  HB  VAL A   2       7.270 -44.353  -3.599  1.00 54.56           H  
ATOM     27  O   VAL A   2       5.346 -42.953  -2.207  1.00 54.56           O  
ATOM     28  CG1 VAL A   2       7.281 -45.822  -2.026  1.00 54.56           C  
ATOM     29 HG11 VAL A   2       6.780 -46.755  -1.767  1.00 54.56           H  
ATOM     30 HG12 VAL A   2       8.354 -46.002  -2.093  1.00 54.56           H  
ATOM     31 HG13 VAL A   2       7.111 -45.089  -1.238  1.00 54.56           H  
ATOM     32  CG2 VAL A   2       7.119 -46.320  -4.452  1.00 54.56           C  
ATOM     33 HG21 VAL A   2       8.194 -46.501  -4.443  1.00 54.56           H  
ATOM     34 HG22 VAL A   2       6.853 -45.946  -5.440  1.00 54.56           H  
ATOM     35 HG23 VAL A   2       6.603 -47.261  -4.265  1.00 54.56           H  
ATOM     36  N   ALA A   3       3.796 -44.407  -1.485  1.00 60.11           N  
ATOM     37  H   ALA A   3       3.356 -45.305  -1.623  1.00 60.11           H  
ATOM     38  CA  ALA A   3       3.376 -43.600  -0.352  1.00 60.11           C  
ATOM     39  HA  ALA A   3       3.141 -42.592  -0.695  1.00 60.11           H  
ATOM     40  C   ALA A   3       4.546 -43.532   0.636  1.00 60.11           C  
ATOM     41  CB  ALA A   3       2.110 -44.216   0.261  1.00 60.11           C  
ATOM     42  HB1 ALA A   3       1.311 -44.234  -0.480  1.00 60.11           H  
ATOM     43  HB2 ALA A   3       2.313 -45.232   0.598  1.00 60.11           H  
ATOM     44  HB3 ALA A   3       1.790 -43.619   1.115  1.00 60.11           H  
ATOM     45  O   ALA A   3       4.885 -44.525   1.280  1.00 60.11           O  
ATOM     46  N   ALA A   4       5.198 -42.373   0.722  1.00 65.36           N  
ATOM     47  H   ALA A   4       4.970 -41.634   0.072  1.00 65.36           H  
ATOM     48  CA  ALA A   4       6.215 -42.126   1.725  1.00 65.36           C  
ATOM     49  HA  ALA A   4       6.996 -42.880   1.635  1.00 65.36           H  
ATOM     50  C   ALA A   4       5.550 -42.255   3.102  1.00 65.36           C  
ATOM     51  CB  ALA A   4       6.842 -40.748   1.480  1.00 65.36           C  
ATOM     52  HB1 ALA A   4       7.303 -40.723   0.492  1.00 65.36           H  
ATOM     53  HB2 ALA A   4       6.081 -39.969   1.540  1.00 65.36           H  
ATOM     54  HB3 ALA A   4       7.609 -40.555   2.230  1.00 65.36           H  
ATOM     55  O   ALA A   4       4.799 -41.378   3.535  1.00 65.36           O  
ATOM     56  N   ASN A   5       5.779 -43.385   3.774  1.00 69.05           N  
ATOM     57  H   ASN A   5       6.267 -44.128   3.295  1.00 69.05           H  
ATOM     58  CA  ASN A   5       5.351 -43.591   5.148  1.00 69.05           C  
ATOM     59  HA  ASN A   5       4.272 -43.453   5.213  1.00 69.05           H  
ATOM     60  C   ASN A   5       6.021 -42.517   6.005  1.00 69.05           C  
ATOM     61  CB  ASN A   5       5.711 -45.019   5.605  1.00 69.05           C  
ATOM     62  HB2 ASN A   5       5.776 -45.040   6.693  1.00 69.05           H  
ATOM     63  HB3 ASN A   5       6.686 -45.300   5.208  1.00 69.05           H  
ATOM     64  O   ASN A   5       7.202 -42.613   6.334  1.00 69.05           O  
ATOM     65  CG  ASN A   5       4.668 -46.049   5.212  1.00 69.05           C  
ATOM     66  ND2 ASN A   5       5.059 -47.288   5.029  1.00 69.05           N  
ATOM     67 HD21 ASN A   5       4.343 -47.938   4.736  1.00 69.05           H  
ATOM     68 HD22 ASN A   5       6.037 -47.540   5.069  1.00 69.05           H  
ATOM     69  OD1 ASN A   5       3.487 -45.768   5.120  1.00 69.05           O  
ATOM     70  N   ARG A   6       5.264 -41.466   6.337  1.00 68.53           N  
ATOM     71  H   ARG A   6       4.383 -41.370   5.852  1.00 68.53           H  
ATOM     72  CA  ARG A   6       5.719 -40.403   7.233  1.00 68.53           C  
ATOM     73  HA  ARG A   6       6.552 -39.897   6.745  1.00 68.53           H  
ATOM     74  C   ARG A   6       6.245 -41.048   8.514  1.00 68.53           C  
ATOM     75  CB  ARG A   6       4.598 -39.374   7.476  1.00 68.53           C  
ATOM     76  HB2 ARG A   6       4.231 -39.024   6.511  1.00 68.53           H  
ATOM     77  HB3 ARG A   6       5.023 -38.520   8.003  1.00 68.53           H  
ATOM     78  O   ARG A   6       5.538 -41.832   9.155  1.00 68.53           O  
ATOM     79  CG  ARG A   6       3.419 -39.921   8.300  1.00 68.53           C  
ATOM     80  HG2 ARG A   6       3.762 -40.153   9.308  1.00 68.53           H  
ATOM     81  HG3 ARG A   6       3.033 -40.829   7.836  1.00 68.53           H  
ATOM     82  CD  ARG A   6       2.287 -38.906   8.432  1.00 68.53           C  
ATOM     83  HD2 ARG A   6       1.875 -38.710   7.442  1.00 68.53           H  
ATOM     84  HD3 ARG A   6       2.690 -37.980   8.841  1.00 68.53           H  
ATOM     85  NE  ARG A   6       1.235 -39.432   9.323  1.00 68.53           N  
ATOM     86  HE  ARG A   6       1.351 -40.387   9.630  1.00 68.53           H  
ATOM     87  NH1 ARG A   6      -0.139 -37.595   9.285  1.00 68.53           N  
ATOM     88 HH11 ARG A   6      -1.019 -37.155   9.509  1.00 68.53           H  
ATOM     89 HH12 ARG A   6       0.494 -37.154   8.633  1.00 68.53           H  
ATOM     90  NH2 ARG A   6      -0.739 -39.399  10.456  1.00 68.53           N  
ATOM     91 HH21 ARG A   6      -0.605 -40.366  10.715  1.00 68.53           H  
ATOM     92 HH22 ARG A   6      -1.618 -38.946  10.663  1.00 68.53           H  
ATOM     93  CZ  ARG A   6       0.129 -38.807   9.685  1.00 68.53           C  
ATOM     94  N   SER A   7       7.482 -40.739   8.889  1.00 74.20           N  
ATOM     95  H   SER A   7       8.034 -40.104   8.330  1.00 74.20           H  
ATOM     96  CA  SER A   7       8.045 -41.248  10.133  1.00 74.20           C  
ATOM     97  HA  SER A   7       8.024 -42.337  10.086  1.00 74.20           H  
ATOM     98  C   SER A   7       7.160 -40.796  11.299  1.00 74.20           C  
ATOM     99  CB  SER A   7       9.511 -40.829  10.288  1.00 74.20           C  
ATOM    100  HB2 SER A   7      10.086 -41.252   9.464  1.00 74.20           H  
ATOM    101  HB3 SER A   7       9.905 -41.221  11.226  1.00 74.20           H  
ATOM    102  O   SER A   7       6.767 -39.630  11.416  1.00 74.20           O  
ATOM    103  OG  SER A   7       9.646 -39.422  10.271  1.00 74.20           O  
ATOM    104  HG  SER A   7      10.562 -39.202  10.085  1.00 74.20           H  
ATOM    105  N   ARG A   8       6.764 -41.745  12.154  1.00 76.42           N  
ATOM    106  H   ARG A   8       7.058 -42.695  11.981  1.00 76.42           H  
ATOM    107  CA  ARG A   8       5.981 -41.438  13.351  1.00 76.42           C  
ATOM    108  HA  ARG A   8       5.090 -40.887  13.047  1.00 76.42           H  
ATOM    109  C   ARG A   8       6.835 -40.542  14.240  1.00 76.42           C  
ATOM    110  CB  ARG A   8       5.559 -42.738  14.057  1.00 76.42           C  
ATOM    111  HB2 ARG A   8       6.448 -43.293  14.355  1.00 76.42           H  
ATOM    112  HB3 ARG A   8       4.996 -43.352  13.354  1.00 76.42           H  
ATOM    113  O   ARG A   8       7.837 -40.998  14.784  1.00 76.42           O  
ATOM    114  CG  ARG A   8       4.681 -42.464  15.291  1.00 76.42           C  
ATOM    115  HG2 ARG A   8       3.794 -41.918  14.972  1.00 76.42           H  
ATOM    116  HG3 ARG A   8       5.220 -41.849  16.012  1.00 76.42           H  
ATOM    117  CD  ARG A   8       4.233 -43.760  15.980  1.00 76.42           C  
ATOM    118  HD2 ARG A   8       3.455 -43.507  16.701  1.00 76.42           H  
ATOM    119  HD3 ARG A   8       3.808 -44.432  15.234  1.00 76.42           H  
ATOM    120  NE  ARG A   8       5.341 -44.433  16.688  1.00 76.42           N  
ATOM    121  HE  ARG A   8       6.264 -44.039  16.578  1.00 76.42           H  
ATOM    122  NH1 ARG A   8       4.112 -46.149  17.609  1.00 76.42           N  
ATOM    123 HH11 ARG A   8       3.288 -45.833  17.117  1.00 76.42           H  
ATOM    124 HH12 ARG A   8       4.078 -47.000  18.151  1.00 76.42           H  
ATOM    125  NH2 ARG A   8       6.294 -46.010  18.034  1.00 76.42           N  
ATOM    126 HH21 ARG A   8       7.207 -45.601  17.893  1.00 76.42           H  
ATOM    127 HH22 ARG A   8       6.222 -46.857  18.578  1.00 76.42           H  
ATOM    128  CZ  ARG A   8       5.244 -45.522  17.437  1.00 76.42           C  
ATOM    129  N   ARG A   9       6.429 -39.282  14.403  1.00 72.34           N  
ATOM    130  H   ARG A   9       5.689 -38.955  13.798  1.00 72.34           H  
ATOM    131  CA  ARG A   9       7.102 -38.329  15.290  1.00 72.34           C  
ATOM    132  HA  ARG A   9       8.124 -38.203  14.932  1.00 72.34           H  
ATOM    133  C   ARG A   9       7.151 -38.913  16.703  1.00 72.34           C  
ATOM    134  CB  ARG A   9       6.379 -36.973  15.227  1.00 72.34           C  
ATOM    135  HB2 ARG A   9       6.176 -36.738  14.182  1.00 72.34           H  
ATOM    136  HB3 ARG A   9       5.426 -37.039  15.752  1.00 72.34           H  
ATOM    137  O   ARG A   9       6.119 -39.050  17.360  1.00 72.34           O  
ATOM    138  CG  ARG A   9       7.220 -35.829  15.814  1.00 72.34           C  
ATOM    139  HG2 ARG A   9       7.452 -36.033  16.859  1.00 72.34           H  
ATOM    140  HG3 ARG A   9       8.150 -35.750  15.251  1.00 72.34           H  
ATOM    141  CD  ARG A   9       6.445 -34.508  15.710  1.00 72.34           C  
ATOM    142  HD2 ARG A   9       5.595 -34.549  16.391  1.00 72.34           H  
ATOM    143  HD3 ARG A   9       6.073 -34.401  14.691  1.00 72.34           H  
ATOM    144  NE  ARG A   9       7.291 -33.341  16.028  1.00 72.34           N  
ATOM    145  HE  ARG A   9       8.282 -33.511  16.116  1.00 72.34           H  
ATOM    146  NH1 ARG A   9       5.634 -31.745  15.996  1.00 72.34           N  
ATOM    147 HH11 ARG A   9       4.949 -32.463  15.806  1.00 72.34           H  
ATOM    148 HH12 ARG A   9       5.361 -30.773  16.014  1.00 72.34           H  
ATOM    149  NH2 ARG A   9       7.751 -31.124  16.300  1.00 72.34           N  
ATOM    150 HH21 ARG A   9       7.446 -30.161  16.311  1.00 72.34           H  
ATOM    151 HH22 ARG A   9       8.741 -31.323  16.313  1.00 72.34           H  
ATOM    152  CZ  ARG A   9       6.889 -32.082  16.109  1.00 72.34           C  
ATOM    153  N   VAL A  10       8.344 -39.279  17.156  1.00 79.90           N  
ATOM    154  H   VAL A  10       9.135 -39.236  16.530  1.00 79.90           H  
ATOM    155  CA  VAL A  10       8.567 -39.735  18.528  1.00 79.90           C  
ATOM    156  HA  VAL A  10       7.771 -40.429  18.799  1.00 79.90           H  
ATOM    157  C   VAL A  10       8.475 -38.515  19.438  1.00 79.90           C  
ATOM    158  CB  VAL A  10       9.905 -40.487  18.663  1.00 79.90           C  
ATOM    159  HB  VAL A  10      10.725 -39.821  18.390  1.00 79.90           H  
ATOM    160  O   VAL A  10       9.073 -37.472  19.160  1.00 79.90           O  
ATOM    161  CG1 VAL A  10      10.128 -40.989  20.093  1.00 79.90           C  
ATOM    162 HG11 VAL A  10      11.055 -41.560  20.142  1.00 79.90           H  
ATOM    163 HG12 VAL A  10       9.303 -41.625  20.414  1.00 79.90           H  
ATOM    164 HG13 VAL A  10      10.229 -40.148  20.780  1.00 79.90           H  
ATOM    165  CG2 VAL A  10       9.927 -41.710  17.734  1.00 79.90           C  
ATOM    166 HG21 VAL A  10       9.865 -41.401  16.690  1.00 79.90           H  
ATOM    167 HG22 VAL A  10       9.097 -42.377  17.965  1.00 79.90           H  
ATOM    168 HG23 VAL A  10      10.865 -42.250  17.863  1.00 79.90           H  
ATOM    169  N   LYS A  11       7.670 -38.613  20.499  1.00 79.95           N  
ATOM    170  H   LYS A  11       7.253 -39.509  20.705  1.00 79.95           H  
ATOM    171  CA  LYS A  11       7.602 -37.557  21.511  1.00 79.95           C  
ATOM    172  HA  LYS A  11       7.413 -36.601  21.022  1.00 79.95           H  
ATOM    173  C   LYS A  11       8.966 -37.475  22.195  1.00 79.95           C  
ATOM    174  CB  LYS A  11       6.483 -37.831  22.528  1.00 79.95           C  
ATOM    175  HB2 LYS A  11       6.572 -37.106  23.338  1.00 79.95           H  
ATOM    176  HB3 LYS A  11       6.617 -38.826  22.953  1.00 79.95           H  
ATOM    177  O   LYS A  11       9.473 -38.492  22.657  1.00 79.95           O  
ATOM    178  CG  LYS A  11       5.078 -37.714  21.913  1.00 79.95           C  
ATOM    179  HG2 LYS A  11       4.959 -38.459  21.127  1.00 79.95           H  
ATOM    180  HG3 LYS A  11       4.956 -36.720  21.481  1.00 79.95           H  
ATOM    181  CD  LYS A  11       4.003 -37.935  22.987  1.00 79.95           C  
ATOM    182  HD2 LYS A  11       4.129 -37.190  23.773  1.00 79.95           H  
ATOM    183  HD3 LYS A  11       4.140 -38.925  23.422  1.00 79.95           H  
ATOM    184  CE  LYS A  11       2.591 -37.824  22.398  1.00 79.95           C  
ATOM    185  HE2 LYS A  11       2.490 -38.554  21.595  1.00 79.95           H  
ATOM    186  HE3 LYS A  11       2.471 -36.830  21.967  1.00 79.95           H  
ATOM    187  NZ  LYS A  11       1.552 -38.059  23.435  1.00 79.95           N  
ATOM    188  HZ1 LYS A  11       1.637 -37.389  24.186  1.00 79.95           H  
ATOM    189  HZ2 LYS A  11       0.623 -37.981  23.047  1.00 79.95           H  
ATOM    190  HZ3 LYS A  11       1.649 -38.981  23.837  1.00 79.95           H  
ATOM    191  N   ARG A  12       9.552 -36.278  22.233  1.00 75.96           N  
ATOM    192  H   ARG A  12       9.052 -35.489  21.847  1.00 75.96           H  
ATOM    193  CA  ARG A  12      10.744 -36.017  23.047  1.00 75.96           C  
ATOM    194  HA  ARG A  12      11.481 -36.798  22.858  1.00 75.96           H  
ATOM    195  C   ARG A  12      10.371 -36.120  24.523  1.00 75.96           C  
ATOM    196  CB  ARG A  12      11.360 -34.649  22.711  1.00 75.96           C  
ATOM    197  HB2 ARG A  12      12.151 -34.437  23.430  1.00 75.96           H  
ATOM    198  HB3 ARG A  12      10.600 -33.872  22.800  1.00 75.96           H  
ATOM    199  O   ARG A  12       9.230 -35.828  24.886  1.00 75.96           O  
ATOM    200  CG  ARG A  12      11.963 -34.636  21.299  1.00 75.96           C  
ATOM    201  HG2 ARG A  12      11.181 -34.804  20.560  1.00 75.96           H  
ATOM    202  HG3 ARG A  12      12.695 -35.440  21.223  1.00 75.96           H  
ATOM    203  CD  ARG A  12      12.658 -33.303  21.001  1.00 75.96           C  
ATOM    204  HD2 ARG A  12      11.915 -32.506  21.027  1.00 75.96           H  
ATOM    205  HD3 ARG A  12      13.392 -33.107  21.783  1.00 75.96           H  
ATOM    206  NE  ARG A  12      13.358 -33.352  19.700  1.00 75.96           N  
ATOM    207  HE  ARG A  12      14.059 -34.073  19.606  1.00 75.96           H  
ATOM    208  NH1 ARG A  12      12.445 -31.490  18.696  1.00 75.96           N  
ATOM    209 HH11 ARG A  12      12.019 -31.252  19.580  1.00 75.96           H  
ATOM    210 HH12 ARG A  12      12.569 -30.770  17.998  1.00 75.96           H  
ATOM    211  NH2 ARG A  12      13.994 -32.676  17.620  1.00 75.96           N  
ATOM    212 HH21 ARG A  12      14.007 -31.983  16.886  1.00 75.96           H  
ATOM    213 HH22 ARG A  12      14.702 -33.395  17.599  1.00 75.96           H  
ATOM    214  CZ  ARG A  12      13.256 -32.512  18.682  1.00 75.96           C  
ATOM    215  N   ASP A  13      11.333 -36.534  25.337  1.00 80.93           N  
ATOM    216  H   ASP A  13      12.243 -36.763  24.964  1.00 80.93           H  
ATOM    217  CA  ASP A  13      11.187 -36.521  26.789  1.00 80.93           C  
ATOM    218  HA  ASP A  13      10.261 -37.037  27.042  1.00 80.93           H  
ATOM    219  C   ASP A  13      11.067 -35.071  27.300  1.00 80.93           C  
ATOM    220  CB  ASP A  13      12.347 -37.316  27.417  1.00 80.93           C  
ATOM    221  HB2 ASP A  13      12.519 -38.206  26.813  1.00 80.93           H  
ATOM    222  HB3 ASP A  13      13.257 -36.717  27.383  1.00 80.93           H  
ATOM    223  O   ASP A  13      11.356 -34.101  26.589  1.00 80.93           O  
ATOM    224  CG  ASP A  13      12.097 -37.788  28.858  1.00 80.93           C  
ATOM    225  OD1 ASP A  13      11.057 -37.425  29.463  1.00 80.93           O  
ATOM    226  OD2 ASP A  13      12.969 -38.503  29.381  1.00 80.93           O  
ATOM    227  N   SER A  14      10.584 -34.916  28.527  1.00 83.55           N  
ATOM    228  H   SER A  14      10.464 -35.761  29.067  1.00 83.55           H  
ATOM    229  CA  SER A  14      10.483 -33.625  29.197  1.00 83.55           C  
ATOM    230  HA  SER A  14       9.847 -32.982  28.588  1.00 83.55           H  
ATOM    231  C   SER A  14      11.858 -32.957  29.320  1.00 83.55           C  
ATOM    232  CB  SER A  14       9.818 -33.792  30.567  1.00 83.55           C  
ATOM    233  HB2 SER A  14       9.662 -32.809  31.011  1.00 83.55           H  
ATOM    234  HB3 SER A  14       8.849 -34.277  30.447  1.00 83.55           H  
ATOM    235  O   SER A  14      12.879 -33.620  29.508  1.00 83.55           O  
ATOM    236  OG  SER A  14      10.623 -34.560  31.437  1.00 83.55           O  
ATOM    237  HG  SER A  14      10.647 -35.473  31.142  1.00 83.55           H  
ATOM    238  N   ALA A  15      11.891 -31.623  29.244  1.00 79.61           N  
ATOM    239  H   ALA A  15      11.031 -31.124  29.068  1.00 79.61           H  
ATOM    240  CA  ALA A  15      13.138 -30.858  29.332  1.00 79.61           C  
ATOM    241  HA  ALA A  15      13.787 -31.148  28.506  1.00 79.61           H  
ATOM    242  C   ALA A  15      13.911 -31.144  30.635  1.00 79.61           C  
ATOM    243  CB  ALA A  15      12.805 -29.367  29.189  1.00 79.61           C  
ATOM    244  HB1 ALA A  15      12.150 -29.048  30.000  1.00 79.61           H  
ATOM    245  HB2 ALA A  15      13.728 -28.788  29.236  1.00 79.61           H  
ATOM    246  HB3 ALA A  15      12.325 -29.185  28.227  1.00 79.61           H  
ATOM    247  O   ALA A  15      15.134 -31.223  30.613  1.00 79.61           O  
ATOM    248  N   SER A  16      13.205 -31.375  31.747  1.00 82.49           N  
ATOM    249  H   SER A  16      12.196 -31.363  31.706  1.00 82.49           H  
ATOM    250  CA  SER A  16      13.806 -31.735  33.036  1.00 82.49           C  
ATOM    251  HA  SER A  16      14.568 -30.997  33.289  1.00 82.49           H  
ATOM    252  C   SER A  16      14.488 -33.104  33.023  1.00 82.49           C  
ATOM    253  CB  SER A  16      12.730 -31.707  34.129  1.00 82.49           C  
ATOM    254  HB2 SER A  16      13.127 -32.124  35.054  1.00 82.49           H  
ATOM    255  HB3 SER A  16      12.448 -30.670  34.311  1.00 82.49           H  
ATOM    256  O   SER A  16      15.562 -33.252  33.601  1.00 82.49           O  
ATOM    257  OG  SER A  16      11.572 -32.423  33.727  1.00 82.49           O  
ATOM    258  HG  SER A  16      11.709 -33.366  33.840  1.00 82.49           H  
ATOM    259  N   ASN A  17      13.898 -34.102  32.356  1.00 85.00           N  
ATOM    260  H   ASN A  17      13.039 -33.926  31.855  1.00 85.00           H  
ATOM    261  CA  ASN A  17      14.504 -35.431  32.244  1.00 85.00           C  
ATOM    262  HA  ASN A  17      14.888 -35.746  33.214  1.00 85.00           H  
ATOM    263  C   ASN A  17      15.689 -35.427  31.276  1.00 85.00           C  
ATOM    264  CB  ASN A  17      13.454 -36.441  31.781  1.00 85.00           C  
ATOM    265  HB2 ASN A  17      12.949 -36.061  30.893  1.00 85.00           H  
ATOM    266  HB3 ASN A  17      13.959 -37.366  31.503  1.00 85.00           H  
ATOM    267  O   ASN A  17      16.726 -36.012  31.579  1.00 85.00           O  
ATOM    268  CG  ASN A  17      12.426 -36.810  32.827  1.00 85.00           C  
ATOM    269  ND2 ASN A  17      11.391 -37.492  32.398  1.00 85.00           N  
ATOM    270 HD21 ASN A  17      11.377 -37.784  31.432  1.00 85.00           H  
ATOM    271 HD22 ASN A  17      10.740 -37.842  33.087  1.00 85.00           H  
ATOM    272  OD1 ASN A  17      12.527 -36.491  34.004  1.00 85.00           O  
ATOM    273  N   LEU A  18      15.566 -34.711  30.151  1.00 81.17           N  
ATOM    274  H   LEU A  18      14.673 -34.283  29.953  1.00 81.17           H  
ATOM    275  CA  LEU A  18      16.670 -34.510  29.209  1.00 81.17           C  
ATOM    276  HA  LEU A  18      17.017 -35.480  28.852  1.00 81.17           H  
ATOM    277  C   LEU A  18      17.864 -33.845  29.892  1.00 81.17           C  
ATOM    278  CB  LEU A  18      16.198 -33.651  28.024  1.00 81.17           C  
ATOM    279  HB2 LEU A  18      17.071 -33.299  27.473  1.00 81.17           H  
ATOM    280  HB3 LEU A  18      15.680 -32.776  28.416  1.00 81.17           H  
ATOM    281  O   LEU A  18      18.989 -34.290  29.700  1.00 81.17           O  
ATOM    282  CG  LEU A  18      15.273 -34.389  27.046  1.00 81.17           C  
ATOM    283  HG  LEU A  18      14.470 -34.872  27.602  1.00 81.17           H  
ATOM    284  CD1 LEU A  18      14.645 -33.391  26.073  1.00 81.17           C  
ATOM    285 HD11 LEU A  18      14.067 -32.657  26.633  1.00 81.17           H  
ATOM    286 HD12 LEU A  18      15.423 -32.888  25.498  1.00 81.17           H  
ATOM    287 HD13 LEU A  18      13.967 -33.918  25.401  1.00 81.17           H  
ATOM    288  CD2 LEU A  18      16.026 -35.438  26.222  1.00 81.17           C  
ATOM    289 HD21 LEU A  18      15.347 -35.906  25.509  1.00 81.17           H  
ATOM    290 HD22 LEU A  18      16.856 -34.976  25.688  1.00 81.17           H  
ATOM    291 HD23 LEU A  18      16.415 -36.217  26.877  1.00 81.17           H  
ATOM    292  N   TYR A  19      17.618 -32.827  30.720  1.00 83.42           N  
ATOM    293  H   TYR A  19      16.675 -32.470  30.790  1.00 83.42           H  
ATOM    294  CA  TYR A  19      18.667 -32.152  31.476  1.00 83.42           C  
ATOM    295  HA  TYR A  19      19.442 -31.826  30.782  1.00 83.42           H  
ATOM    296  C   TYR A  19      19.338 -33.083  32.497  1.00 83.42           C  
ATOM    297  CB  TYR A  19      18.078 -30.908  32.143  1.00 83.42           C  
ATOM    298  HB2 TYR A  19      17.598 -30.293  31.382  1.00 83.42           H  
ATOM    299  HB3 TYR A  19      17.310 -31.206  32.857  1.00 83.42           H  
ATOM    300  O   TYR A  19      20.561 -33.166  32.520  1.00 83.42           O  
ATOM    301  CG  TYR A  19      19.118 -30.066  32.845  1.00 83.42           C  
ATOM    302  CD1 TYR A  19      19.277 -30.168  34.241  1.00 83.42           C  
ATOM    303  HD1 TYR A  19      18.658 -30.843  34.813  1.00 83.42           H  
ATOM    304  CD2 TYR A  19      19.949 -29.209  32.097  1.00 83.42           C  
ATOM    305  HD2 TYR A  19      19.841 -29.130  31.025  1.00 83.42           H  
ATOM    306  CE1 TYR A  19      20.262 -29.406  34.894  1.00 83.42           C  
ATOM    307  HE1 TYR A  19      20.403 -29.489  35.961  1.00 83.42           H  
ATOM    308  CE2 TYR A  19      20.937 -28.448  32.749  1.00 83.42           C  
ATOM    309  HE2 TYR A  19      21.591 -27.783  32.205  1.00 83.42           H  
ATOM    310  OH  TYR A  19      22.054 -27.815  34.761  1.00 83.42           O  
ATOM    311  HH  TYR A  19      22.095 -27.928  35.713  1.00 83.42           H  
ATOM    312  CZ  TYR A  19      21.095 -28.546  34.146  1.00 83.42           C  
ATOM    313  N   ARG A  20      18.566 -33.853  33.282  1.00 83.85           N  
ATOM    314  H   ARG A  20      17.563 -33.750  33.210  1.00 83.85           H  
ATOM    315  CA  ARG A  20      19.119 -34.818  34.256  1.00 83.85           C  
ATOM    316  HA  ARG A  20      19.797 -34.297  34.932  1.00 83.85           H  
ATOM    317  C   ARG A  20      19.974 -35.903  33.599  1.00 83.85           C  
ATOM    318  CB  ARG A  20      17.996 -35.483  35.063  1.00 83.85           C  
ATOM    319  HB2 ARG A  20      18.395 -36.378  35.540  1.00 83.85           H  
ATOM    320  HB3 ARG A  20      17.195 -35.788  34.389  1.00 83.85           H  
ATOM    321  O   ARG A  20      21.069 -36.181  34.072  1.00 83.85           O  
ATOM    322  CG  ARG A  20      17.439 -34.572  36.160  1.00 83.85           C  
ATOM    323  HG2 ARG A  20      17.027 -33.665  35.719  1.00 83.85           H  
ATOM    324  HG3 ARG A  20      18.240 -34.301  36.848  1.00 83.85           H  
ATOM    325  CD  ARG A  20      16.343 -35.325  36.919  1.00 83.85           C  
ATOM    326  HD2 ARG A  20      15.574 -35.626  36.207  1.00 83.85           H  
ATOM    327  HD3 ARG A  20      16.779 -36.219  37.366  1.00 83.85           H  
ATOM    328  NE  ARG A  20      15.737 -34.490  37.971  1.00 83.85           N  
ATOM    329  HE  ARG A  20      16.134 -33.570  38.099  1.00 83.85           H  
ATOM    330  NH1 ARG A  20      14.203 -36.033  38.701  1.00 83.85           N  
ATOM    331 HH11 ARG A  20      14.554 -36.681  38.009  1.00 83.85           H  
ATOM    332 HH12 ARG A  20      13.460 -36.306  39.328  1.00 83.85           H  
ATOM    333  NH2 ARG A  20      14.286 -34.018  39.661  1.00 83.85           N  
ATOM    334 HH21 ARG A  20      13.555 -34.308  40.295  1.00 83.85           H  
ATOM    335 HH22 ARG A  20      14.713 -33.110  39.770  1.00 83.85           H  
ATOM    336  CZ  ARG A  20      14.748 -34.850  38.770  1.00 83.85           C  
ATOM    337  N   ASN A  21      19.494 -36.496  32.506  1.00 82.41           N  
ATOM    338  H   ASN A  21      18.566 -36.251  32.191  1.00 82.41           H  
ATOM    339  CA  ASN A  21      20.249 -37.517  31.772  1.00 82.41           C  
ATOM    340  HA  ASN A  21      20.629 -38.261  32.472  1.00 82.41           H  
ATOM    341  C   ASN A  21      21.459 -36.913  31.057  1.00 82.41           C  
ATOM    342  CB  ASN A  21      19.322 -38.204  30.758  1.00 82.41           C  
ATOM    343  HB2 ASN A  21      19.927 -38.819  30.091  1.00 82.41           H  
ATOM    344  HB3 ASN A  21      18.811 -37.451  30.158  1.00 82.41           H  
ATOM    345  O   ASN A  21      22.507 -37.550  30.942  1.00 82.41           O  
ATOM    346  CG  ASN A  21      18.293 -39.113  31.400  1.00 82.41           C  
ATOM    347  ND2 ASN A  21      17.388 -39.647  30.616  1.00 82.41           N  
ATOM    348 HD21 ASN A  21      17.365 -39.426  29.630  1.00 82.41           H  
ATOM    349 HD22 ASN A  21      16.693 -40.223  31.068  1.00 82.41           H  
ATOM    350  OD1 ASN A  21      18.280 -39.368  32.592  1.00 82.41           O  
ATOM    351  N   CYS A  22      21.325 -35.675  30.585  1.00 81.54           N  
ATOM    352  H   CYS A  22      20.436 -35.198  30.646  1.00 81.54           H  
ATOM    353  CA  CYS A  22      22.434 -34.984  29.973  1.00 81.54           C  
ATOM    354  HA  CYS A  22      22.845 -35.613  29.183  1.00 81.54           H  
ATOM    355  C   CYS A  22      23.554 -34.691  30.978  1.00 81.54           C  
ATOM    356  CB  CYS A  22      21.993 -33.692  29.319  1.00 81.54           C  
ATOM    357  HB2 CYS A  22      21.306 -33.878  28.493  1.00 81.54           H  
ATOM    358  HB3 CYS A  22      21.561 -33.012  30.054  1.00 81.54           H  
ATOM    359  O   CYS A  22      24.715 -34.933  30.668  1.00 81.54           O  
ATOM    360  SG  CYS A  22      23.543 -33.051  28.714  1.00 81.54           S  
ATOM    361  N   GLN A  23      23.227 -34.205  32.176  1.00 78.60           N  
ATOM    362  H   GLN A  23      22.263 -33.972  32.366  1.00 78.60           H  
ATOM    363  CA  GLN A  23      24.234 -33.832  33.169  1.00 78.60           C  
ATOM    364  HA  GLN A  23      24.827 -33.012  32.763  1.00 78.60           H  
ATOM    365  C   GLN A  23      25.200 -34.991  33.483  1.00 78.60           C  
ATOM    366  CB  GLN A  23      23.502 -33.343  34.425  1.00 78.60           C  
ATOM    367  HB2 GLN A  23      23.027 -34.189  34.923  1.00 78.60           H  
ATOM    368  HB3 GLN A  23      22.728 -32.633  34.132  1.00 78.60           H  
ATOM    369  O   GLN A  23      26.360 -34.759  33.803  1.00 78.60           O  
ATOM    370  CG  GLN A  23      24.452 -32.632  35.397  1.00 78.60           C  
ATOM    371  HG2 GLN A  23      24.938 -31.808  34.874  1.00 78.60           H  
ATOM    372  HG3 GLN A  23      25.223 -33.322  35.739  1.00 78.60           H  
ATOM    373  CD  GLN A  23      23.736 -32.081  36.625  1.00 78.60           C  
ATOM    374  NE2 GLN A  23      24.293 -31.076  37.263  1.00 78.60           N  
ATOM    375 HE21 GLN A  23      23.819 -30.742  38.090  1.00 78.60           H  
ATOM    376 HE22 GLN A  23      25.159 -30.679  36.929  1.00 78.60           H  
ATOM    377  OE1 GLN A  23      22.680 -32.535  37.044  1.00 78.60           O  
ATOM    378  N   VAL A  24      24.734 -36.235  33.328  1.00 79.06           N  
ATOM    379  H   VAL A  24      23.757 -36.336  33.091  1.00 79.06           H  
ATOM    380  CA  VAL A  24      25.545 -37.455  33.456  1.00 79.06           C  
ATOM    381  HA  VAL A  24      26.273 -37.309  34.255  1.00 79.06           H  
ATOM    382  C   VAL A  24      26.337 -37.783  32.182  1.00 79.06           C  
ATOM    383  CB  VAL A  24      24.637 -38.642  33.838  1.00 79.06           C  
ATOM    384  HB  VAL A  24      23.937 -38.831  33.024  1.00 79.06           H  
ATOM    385  O   VAL A  24      27.455 -38.277  32.269  1.00 79.06           O  
ATOM    386  CG1 VAL A  24      25.437 -39.925  34.091  1.00 79.06           C  
ATOM    387 HG11 VAL A  24      26.189 -39.750  34.860  1.00 79.06           H  
ATOM    388 HG12 VAL A  24      25.936 -40.249  33.177  1.00 79.06           H  
ATOM    389 HG13 VAL A  24      24.771 -40.726  34.412  1.00 79.06           H  
ATOM    390  CG2 VAL A  24      23.824 -38.354  35.110  1.00 79.06           C  
ATOM    391 HG21 VAL A  24      24.498 -38.122  35.935  1.00 79.06           H  
ATOM    392 HG22 VAL A  24      23.221 -39.224  35.370  1.00 79.06           H  
ATOM    393 HG23 VAL A  24      23.150 -37.512  34.953  1.00 79.06           H  
ATOM    394  N   THR A  25      25.768 -37.546  30.997  1.00 79.77           N  
ATOM    395  H   THR A  25      24.906 -37.019  30.986  1.00 79.77           H  
ATOM    396  CA  THR A  25      26.347 -37.956  29.700  1.00 79.77           C  
ATOM    397  HA  THR A  25      27.018 -38.798  29.871  1.00 79.77           H  
ATOM    398  C   THR A  25      27.203 -36.884  29.022  1.00 79.77           C  
ATOM    399  CB  THR A  25      25.259 -38.434  28.723  1.00 79.77           C  
ATOM    400  HB  THR A  25      25.711 -38.624  27.749  1.00 79.77           H  
ATOM    401  O   THR A  25      27.910 -37.195  28.068  1.00 79.77           O  
ATOM    402  CG2 THR A  25      24.565 -39.711  29.191  1.00 79.77           C  
ATOM    403 HG21 THR A  25      25.303 -40.506  29.294  1.00 79.77           H  
ATOM    404 HG22 THR A  25      24.075 -39.555  30.152  1.00 79.77           H  
ATOM    405 HG23 THR A  25      23.824 -40.012  28.450  1.00 79.77           H  
ATOM    406  OG1 THR A  25      24.239 -37.478  28.575  1.00 79.77           O  
ATOM    407  HG1 THR A  25      23.685 -37.553  29.355  1.00 79.77           H  
ATOM    408  N   GLY A  26      27.141 -35.630  29.476  1.00 75.86           N  
ATOM    409  H   GLY A  26      26.491 -35.437  30.225  1.00 75.86           H  
ATOM    410  CA  GLY A  26      27.899 -34.495  28.940  1.00 75.86           C  
ATOM    411  HA2 GLY A  26      28.933 -34.802  28.787  1.00 75.86           H  
ATOM    412  HA3 GLY A  26      27.890 -33.690  29.675  1.00 75.86           H  
ATOM    413  C   GLY A  26      27.384 -33.920  27.612  1.00 75.86           C  
ATOM    414  O   GLY A  26      27.862 -32.874  27.187  1.00 75.86           O  
ATOM    415  N   ASN A  27      26.392 -34.542  26.965  1.00 79.58           N  
ATOM    416  H   ASN A  27      26.027 -35.389  27.377  1.00 79.58           H  
ATOM    417  CA  ASN A  27      25.879 -34.120  25.654  1.00 79.58           C  
ATOM    418  HA  ASN A  27      26.562 -33.392  25.216  1.00 79.58           H  
ATOM    419  C   ASN A  27      24.527 -33.407  25.765  1.00 79.58           C  
ATOM    420  CB  ASN A  27      25.825 -35.340  24.715  1.00 79.58           C  
ATOM    421  HB2 ASN A  27      25.466 -36.212  25.262  1.00 79.58           H  
ATOM    422  HB3 ASN A  27      25.129 -35.137  23.901  1.00 79.58           H  
ATOM    423  O   ASN A  27      23.471 -34.019  25.568  1.00 79.58           O  
ATOM    424  CG  ASN A  27      27.160 -35.652  24.069  1.00 79.58           C  
ATOM    425  ND2 ASN A  27      27.301 -36.818  23.487  1.00 79.58           N  
ATOM    426 HD21 ASN A  27      26.580 -37.523  23.554  1.00 79.58           H  
ATOM    427 HD22 ASN A  27      28.217 -36.988  23.098  1.00 79.58           H  
ATOM    428  OD1 ASN A  27      28.074 -34.854  24.020  1.00 79.58           O  
ATOM    429  N   CYS A  28      24.541 -32.110  26.092  1.00 79.37           N  
ATOM    430  H   CYS A  28      25.426 -31.656  26.268  1.00 79.37           H  
ATOM    431  CA  CYS A  28      23.295 -31.374  26.324  1.00 79.37           C  
ATOM    432  HA  CYS A  28      22.505 -32.086  26.558  1.00 79.37           H  
ATOM    433  C   CYS A  28      22.873 -30.608  25.085  1.00 79.37           C  
ATOM    434  CB  CYS A  28      23.361 -30.420  27.521  1.00 79.37           C  
ATOM    435  HB2 CYS A  28      24.124 -29.664  27.337  1.00 79.37           H  
ATOM    436  HB3 CYS A  28      22.383 -29.940  27.553  1.00 79.37           H  
ATOM    437  O   CYS A  28      23.641 -29.780  24.598  1.00 79.37           O  
ATOM    438  SG  CYS A  28      23.615 -31.115  29.162  1.00 79.37           S  
ATOM    439  N   PRO A  29      21.626 -30.788  24.613  1.00 81.66           N  
ATOM    440  CA  PRO A  29      21.063 -29.865  23.647  1.00 81.66           C  
ATOM    441  HA  PRO A  29      21.649 -29.943  22.732  1.00 81.66           H  
ATOM    442  C   PRO A  29      21.104 -28.444  24.237  1.00 81.66           C  
ATOM    443  CB  PRO A  29      19.635 -30.354  23.382  1.00 81.66           C  
ATOM    444  HB2 PRO A  29      18.926 -29.822  24.016  1.00 81.66           H  
ATOM    445  HB3 PRO A  29      19.363 -30.240  22.333  1.00 81.66           H  
ATOM    446  O   PRO A  29      20.554 -28.243  25.329  1.00 81.66           O  
ATOM    447  CG  PRO A  29      19.673 -31.826  23.798  1.00 81.66           C  
ATOM    448  HG2 PRO A  29      20.059 -32.429  22.977  1.00 81.66           H  
ATOM    449  HG3 PRO A  29      18.693 -32.184  24.114  1.00 81.66           H  
ATOM    450  CD  PRO A  29      20.675 -31.835  24.947  1.00 81.66           C  
ATOM    451  HD2 PRO A  29      20.177 -31.589  25.885  1.00 81.66           H  
ATOM    452  HD3 PRO A  29      21.157 -32.811  25.012  1.00 81.66           H  
ATOM    453  N   PRO A  30      21.714 -27.464  23.545  1.00 78.15           N  
ATOM    454  CA  PRO A  30      21.904 -26.112  24.078  1.00 78.15           C  
ATOM    455  HA  PRO A  30      22.529 -26.153  24.970  1.00 78.15           H  
ATOM    456  C   PRO A  30      20.571 -25.451  24.460  1.00 78.15           C  
ATOM    457  CB  PRO A  30      22.651 -25.347  22.976  1.00 78.15           C  
ATOM    458  HB2 PRO A  30      23.721 -25.385  23.178  1.00 78.15           H  
ATOM    459  HB3 PRO A  30      22.323 -24.310  22.899  1.00 78.15           H  
ATOM    460  O   PRO A  30      20.492 -24.703  25.433  1.00 78.15           O  
ATOM    461  CG  PRO A  30      22.352 -26.129  21.697  1.00 78.15           C  
ATOM    462  HG2 PRO A  30      23.141 -26.010  20.955  1.00 78.15           H  
ATOM    463  HG3 PRO A  30      21.390 -25.817  21.291  1.00 78.15           H  
ATOM    464  CD  PRO A  30      22.257 -27.565  22.198  1.00 78.15           C  
ATOM    465  HD2 PRO A  30      21.608 -28.140  21.537  1.00 78.15           H  
ATOM    466  HD3 PRO A  30      23.251 -28.011  22.240  1.00 78.15           H  
ATOM    467  N   ASP A  31      19.488 -25.811  23.768  1.00 81.56           N  
ATOM    468  H   ASP A  31      19.635 -26.310  22.902  1.00 81.56           H  
ATOM    469  CA  ASP A  31      18.131 -25.340  24.057  1.00 81.56           C  
ATOM    470  HA  ASP A  31      18.114 -24.251  24.015  1.00 81.56           H  
ATOM    471  C   ASP A  31      17.614 -25.779  25.435  1.00 81.56           C  
ATOM    472  CB  ASP A  31      17.170 -25.893  22.994  1.00 81.56           C  
ATOM    473  HB2 ASP A  31      17.192 -26.982  23.034  1.00 81.56           H  
ATOM    474  HB3 ASP A  31      16.158 -25.572  23.240  1.00 81.56           H  
ATOM    475  O   ASP A  31      16.881 -25.040  26.093  1.00 81.56           O  
ATOM    476  CG  ASP A  31      17.474 -25.443  21.565  1.00 81.56           C  
ATOM    477  OD1 ASP A  31      18.173 -24.422  21.405  1.00 81.56           O  
ATOM    478  OD2 ASP A  31      16.982 -26.151  20.658  1.00 81.56           O  
ATOM    479  N   VAL A  32      17.963 -26.992  25.880  1.00 83.59           N  
ATOM    480  H   VAL A  32      18.677 -27.489  25.368  1.00 83.59           H  
ATOM    481  CA  VAL A  32      17.499 -27.541  27.164  1.00 83.59           C  
ATOM    482  HA  VAL A  32      16.458 -27.252  27.310  1.00 83.59           H  
ATOM    483  C   VAL A  32      18.285 -26.928  28.317  1.00 83.59           C  
ATOM    484  CB  VAL A  32      17.569 -29.081  27.181  1.00 83.59           C  
ATOM    485  HB  VAL A  32      18.586 -29.400  26.953  1.00 83.59           H  
ATOM    486  O   VAL A  32      17.676 -26.553  29.316  1.00 83.59           O  
ATOM    487  CG1 VAL A  32      17.171 -29.660  28.544  1.00 83.59           C  
ATOM    488 HG11 VAL A  32      17.173 -30.750  28.504  1.00 83.59           H  
ATOM    489 HG12 VAL A  32      16.184 -29.304  28.838  1.00 83.59           H  
ATOM    490 HG13 VAL A  32      17.897 -29.356  29.298  1.00 83.59           H  
ATOM    491  CG2 VAL A  32      16.617 -29.687  26.139  1.00 83.59           C  
ATOM    492 HG21 VAL A  32      16.719 -30.772  26.142  1.00 83.59           H  
ATOM    493 HG22 VAL A  32      15.588 -29.414  26.370  1.00 83.59           H  
ATOM    494 HG23 VAL A  32      16.870 -29.319  25.144  1.00 83.59           H  
ATOM    495  N   VAL A  33      19.603 -26.770  28.157  1.00 84.54           N  
ATOM    496  H   VAL A  33      20.021 -27.071  27.288  1.00 84.54           H  
ATOM    497  CA  VAL A  33      20.479 -26.124  29.151  1.00 84.54           C  
ATOM    498  HA  VAL A  33      20.405 -26.651  30.102  1.00 84.54           H  
ATOM    499  C   VAL A  33      20.032 -24.691  29.387  1.00 84.54           C  
ATOM    500  CB  VAL A  33      21.950 -26.135  28.701  1.00 84.54           C  
ATOM    501  HB  VAL A  33      22.051 -25.584  27.766  1.00 84.54           H  
ATOM    502  O   VAL A  33      19.662 -24.342  30.503  1.00 84.54           O  
ATOM    503  CG1 VAL A  33      22.881 -25.516  29.737  1.00 84.54           C  
ATOM    504 HG11 VAL A  33      23.917 -25.568  29.400  1.00 84.54           H  
ATOM    505 HG12 VAL A  33      22.801 -26.046  30.686  1.00 84.54           H  
ATOM    506 HG13 VAL A  33      22.644 -24.464  29.896  1.00 84.54           H  
ATOM    507  CG2 VAL A  33      22.410 -27.565  28.463  1.00 84.54           C  
ATOM    508 HG21 VAL A  33      23.474 -27.568  28.229  1.00 84.54           H  
ATOM    509 HG22 VAL A  33      22.237 -28.171  29.352  1.00 84.54           H  
ATOM    510 HG23 VAL A  33      21.866 -27.962  27.607  1.00 84.54           H  
ATOM    511  N   ASN A  34      19.925 -23.896  28.318  1.00 83.91           N  
ATOM    512  H   ASN A  34      20.247 -24.238  27.424  1.00 83.91           H  
ATOM    513  CA  ASN A  34      19.512 -22.499  28.421  1.00 83.91           C  
ATOM    514  HA  ASN A  34      20.218 -21.974  29.065  1.00 83.91           H  
ATOM    515  C   ASN A  34      18.127 -22.350  29.062  1.00 83.91           C  
ATOM    516  CB  ASN A  34      19.542 -21.875  27.016  1.00 83.91           C  
ATOM    517  HB2 ASN A  34      19.049 -20.904  27.045  1.00 83.91           H  
ATOM    518  HB3 ASN A  34      19.004 -22.515  26.317  1.00 83.91           H  
ATOM    519  O   ASN A  34      17.892 -21.396  29.798  1.00 83.91           O  
ATOM    520  CG  ASN A  34      20.953 -21.634  26.507  1.00 83.91           C  
ATOM    521  ND2 ASN A  34      21.154 -21.644  25.212  1.00 83.91           N  
ATOM    522 HD21 ASN A  34      20.438 -21.988  24.588  1.00 83.91           H  
ATOM    523 HD22 ASN A  34      22.118 -21.550  24.926  1.00 83.91           H  
ATOM    524  OD1 ASN A  34      21.883 -21.397  27.255  1.00 83.91           O  
ATOM    525  N   LYS A  35      17.211 -23.295  28.818  1.00 84.03           N  
ATOM    526  H   LYS A  35      17.468 -24.053  28.201  1.00 84.03           H  
ATOM    527  CA  LYS A  35      15.869 -23.281  29.411  1.00 84.03           C  
ATOM    528  HA  LYS A  35      15.478 -22.265  29.359  1.00 84.03           H  
ATOM    529  C   LYS A  35      15.854 -23.625  30.900  1.00 84.03           C  
ATOM    530  CB  LYS A  35      14.954 -24.197  28.596  1.00 84.03           C  
ATOM    531  HB2 LYS A  35      15.298 -25.228  28.675  1.00 84.03           H  
ATOM    532  HB3 LYS A  35      14.998 -23.889  27.551  1.00 84.03           H  
ATOM    533  O   LYS A  35      15.064 -23.037  31.631  1.00 84.03           O  
ATOM    534  CG  LYS A  35      13.506 -24.091  29.082  1.00 84.03           C  
ATOM    535  HG2 LYS A  35      13.427 -24.473  30.100  1.00 84.03           H  
ATOM    536  HG3 LYS A  35      13.200 -23.045  29.069  1.00 84.03           H  
ATOM    537  CD  LYS A  35      12.572 -24.899  28.187  1.00 84.03           C  
ATOM    538  HD2 LYS A  35      12.849 -25.952  28.231  1.00 84.03           H  
ATOM    539  HD3 LYS A  35      12.660 -24.538  27.162  1.00 84.03           H  
ATOM    540  CE  LYS A  35      11.148 -24.695  28.701  1.00 84.03           C  
ATOM    541  HE2 LYS A  35      11.093 -25.060  29.727  1.00 84.03           H  
ATOM    542  HE3 LYS A  35      10.945 -23.624  28.724  1.00 84.03           H  
ATOM    543  NZ  LYS A  35      10.165 -25.386  27.839  1.00 84.03           N  
ATOM    544  HZ1 LYS A  35      10.356 -26.378  27.826  1.00 84.03           H  
ATOM    545  HZ2 LYS A  35       9.231 -25.222  28.187  1.00 84.03           H  
ATOM    546  HZ3 LYS A  35      10.233 -25.022  26.900  1.00 84.03           H  
ATOM    547  N   VAL A  36      16.654 -24.597  31.339  1.00 84.11           N  
ATOM    548  H   VAL A  36      17.296 -25.026  30.688  1.00 84.11           H  
ATOM    549  CA  VAL A  36      16.683 -25.033  32.746  1.00 84.11           C  
ATOM    550  HA  VAL A  36      15.674 -24.972  33.155  1.00 84.11           H  
ATOM    551  C   VAL A  36      17.534 -24.094  33.603  1.00 84.11           C  
ATOM    552  CB  VAL A  36      17.139 -26.502  32.856  1.00 84.11           C  
ATOM    553  HB  VAL A  36      18.098 -26.626  32.352  1.00 84.11           H  
ATOM    554  O   VAL A  36      17.165 -23.817  34.739  1.00 84.11           O  
ATOM    555  CG1 VAL A  36      17.280 -26.962  34.312  1.00 84.11           C  
ATOM    556 HG11 VAL A  36      18.115 -26.443  34.782  1.00 84.11           H  
ATOM    557 HG12 VAL A  36      17.493 -28.030  34.348  1.00 84.11           H  
ATOM    558 HG13 VAL A  36      16.368 -26.748  34.869  1.00 84.11           H  
ATOM    559  CG2 VAL A  36      16.101 -27.426  32.195  1.00 84.11           C  
ATOM    560 HG21 VAL A  36      15.995 -27.180  31.138  1.00 84.11           H  
ATOM    561 HG22 VAL A  36      15.137 -27.317  32.692  1.00 84.11           H  
ATOM    562 HG23 VAL A  36      16.434 -28.462  32.273  1.00 84.11           H  
ATOM    563  N   GLU A  37      18.617 -23.551  33.048  1.00 85.24           N  
ATOM    564  H   GLU A  37      18.906 -23.863  32.132  1.00 85.24           H  
ATOM    565  CA  GLU A  37      19.515 -22.614  33.735  1.00 85.24           C  
ATOM    566  HA  GLU A  37      19.588 -22.895  34.786  1.00 85.24           H  
ATOM    567  C   GLU A  37      19.033 -21.152  33.710  1.00 85.24           C  
ATOM    568  CB  GLU A  37      20.920 -22.712  33.127  1.00 85.24           C  
ATOM    569  HB2 GLU A  37      21.554 -21.966  33.606  1.00 85.24           H  
ATOM    570  HB3 GLU A  37      20.862 -22.479  32.064  1.00 85.24           H  
ATOM    571  O   GLU A  37      19.665 -20.285  34.309  1.00 85.24           O  
ATOM    572  CG  GLU A  37      21.573 -24.088  33.330  1.00 85.24           C  
ATOM    573  HG2 GLU A  37      20.978 -24.854  32.834  1.00 85.24           H  
ATOM    574  HG3 GLU A  37      21.588 -24.311  34.397  1.00 85.24           H  
ATOM    575  CD  GLU A  37      23.007 -24.130  32.782  1.00 85.24           C  
ATOM    576  OE1 GLU A  37      23.662 -25.172  33.001  1.00 85.24           O  
ATOM    577  OE2 GLU A  37      23.420 -23.141  32.128  1.00 85.24           O  
ATOM    578  N   GLY A  38      17.924 -20.842  33.026  1.00 81.93           N  
ATOM    579  H   GLY A  38      17.420 -21.584  32.562  1.00 81.93           H  
ATOM    580  CA  GLY A  38      17.415 -19.466  32.934  1.00 81.93           C  
ATOM    581  HA2 GLY A  38      17.304 -19.049  33.936  1.00 81.93           H  
ATOM    582  HA3 GLY A  38      16.435 -19.486  32.456  1.00 81.93           H  
ATOM    583  C   GLY A  38      18.330 -18.541  32.122  1.00 81.93           C  
ATOM    584  O   GLY A  38      18.544 -17.374  32.468  1.00 81.93           O  
ATOM    585  N   ASN A  39      18.919 -19.090  31.061  1.00 84.54           N  
ATOM    586  H   ASN A  39      18.674 -20.049  30.861  1.00 84.54           H  
ATOM    587  CA  ASN A  39      19.825 -18.418  30.133  1.00 84.54           C  
ATOM    588  HA  ASN A  39      19.905 -17.369  30.420  1.00 84.54           H  
ATOM    589  C   ASN A  39      19.268 -18.392  28.704  1.00 84.54           C  
ATOM    590  CB  ASN A  39      21.220 -19.058  30.248  1.00 84.54           C  
ATOM    591  HB2 ASN A  39      21.857 -18.734  29.425  1.00 84.54           H  
ATOM    592  HB3 ASN A  39      21.133 -20.143  30.192  1.00 84.54           H  
ATOM    593  O   ASN A  39      20.022 -18.218  27.742  1.00 84.54           O  
ATOM    594  CG  ASN A  39      21.931 -18.675  31.533  1.00 84.54           C  
ATOM    595  ND2 ASN A  39      22.802 -19.529  32.020  1.00 84.54           N  
ATOM    596 HD21 ASN A  39      23.234 -19.306  32.906  1.00 84.54           H  
ATOM    597 HD22 ASN A  39      22.917 -20.457  31.639  1.00 84.54           H  
ATOM    598  OD1 ASN A  39      21.746 -17.588  32.076  1.00 84.54           O  
ATOM    599  N   THR A  40      17.950 -18.542  28.545  1.00 86.56           N  
ATOM    600  H   THR A  40      17.369 -18.629  29.367  1.00 86.56           H  
ATOM    601  CA  THR A  40      17.309 -18.371  27.239  1.00 86.56           C  
ATOM    602  HA  THR A  40      17.813 -19.023  26.526  1.00 86.56           H  
ATOM    603  C   THR A  40      17.475 -16.936  26.738  1.00 86.56           C  
ATOM    604  CB  THR A  40      15.822 -18.753  27.250  1.00 86.56           C  
ATOM    605  HB  THR A  40      15.462 -18.703  26.222  1.00 86.56           H  
ATOM    606  O   THR A  40      17.716 -16.011  27.515  1.00 86.56           O  
ATOM    607  CG2 THR A  40      15.564 -20.163  27.759  1.00 86.56           C  
ATOM    608 HG21 THR A  40      15.779 -20.196  28.827  1.00 86.56           H  
ATOM    609 HG22 THR A  40      16.197 -20.875  27.229  1.00 86.56           H  
ATOM    610 HG23 THR A  40      14.517 -20.419  27.603  1.00 86.56           H  
ATOM    611  OG1 THR A  40      15.054 -17.860  28.014  1.00 86.56           O  
ATOM    612  HG1 THR A  40      15.222 -18.024  28.945  1.00 86.56           H  
ATOM    613  N   LEU A  41      17.304 -16.722  25.430  1.00 83.45           N  
ATOM    614  H   LEU A  41      17.179 -17.511  24.812  1.00 83.45           H  
ATOM    615  CA  LEU A  41      17.272 -15.372  24.857  1.00 83.45           C  
ATOM    616  HA  LEU A  41      18.259 -14.923  24.964  1.00 83.45           H  
ATOM    617  C   LEU A  41      16.262 -14.475  25.598  1.00 83.45           C  
ATOM    618  CB  LEU A  41      16.915 -15.486  23.364  1.00 83.45           C  
ATOM    619  HB2 LEU A  41      17.598 -16.183  22.879  1.00 83.45           H  
ATOM    620  HB3 LEU A  41      15.908 -15.895  23.284  1.00 83.45           H  
ATOM    621  O   LEU A  41      16.559 -13.318  25.880  1.00 83.45           O  
ATOM    622  CG  LEU A  41      16.964 -14.142  22.610  1.00 83.45           C  
ATOM    623  HG  LEU A  41      16.447 -13.374  23.185  1.00 83.45           H  
ATOM    624  CD1 LEU A  41      18.402 -13.693  22.355  1.00 83.45           C  
ATOM    625 HD11 LEU A  41      18.399 -12.757  21.796  1.00 83.45           H  
ATOM    626 HD12 LEU A  41      18.941 -14.444  21.779  1.00 83.45           H  
ATOM    627 HD13 LEU A  41      18.916 -13.518  23.301  1.00 83.45           H  
ATOM    628  CD2 LEU A  41      16.243 -14.274  21.270  1.00 83.45           C  
ATOM    629 HD21 LEU A  41      15.200 -14.546  21.433  1.00 83.45           H  
ATOM    630 HD22 LEU A  41      16.729 -15.031  20.655  1.00 83.45           H  
ATOM    631 HD23 LEU A  41      16.275 -13.320  20.745  1.00 83.45           H  
ATOM    632  N   ALA A  42      15.101 -15.027  25.966  1.00 85.61           N  
ATOM    633  H   ALA A  42      14.956 -16.011  25.791  1.00 85.61           H  
ATOM    634  CA  ALA A  42      14.079 -14.313  26.723  1.00 85.61           C  
ATOM    635  HA  ALA A  42      13.839 -13.389  26.198  1.00 85.61           H  
ATOM    636  C   ALA A  42      14.560 -13.925  28.128  1.00 85.61           C  
ATOM    637  CB  ALA A  42      12.816 -15.179  26.781  1.00 85.61           C  
ATOM    638  HB1 ALA A  42      12.471 -15.404  25.772  1.00 85.61           H  
ATOM    639  HB2 ALA A  42      12.033 -14.637  27.313  1.00 85.61           H  
ATOM    640  HB3 ALA A  42      13.021 -16.108  27.314  1.00 85.61           H  
ATOM    641  O   ALA A  42      14.329 -12.794  28.542  1.00 85.61           O  
ATOM    642  N   ASP A  43      15.273 -14.811  28.830  1.00 86.66           N  
ATOM    643  H   ASP A  43      15.410 -15.740  28.458  1.00 86.66           H  
ATOM    644  CA  ASP A  43      15.829 -14.505  30.154  1.00 86.66           C  
ATOM    645  HA  ASP A  43      15.035 -14.110  30.788  1.00 86.66           H  
ATOM    646  C   ASP A  43      16.941 -13.456  30.075  1.00 86.66           C  
ATOM    647  CB  ASP A  43      16.383 -15.762  30.830  1.00 86.66           C  
ATOM    648  HB2 ASP A  43      16.764 -15.484  31.812  1.00 86.66           H  
ATOM    649  HB3 ASP A  43      17.215 -16.148  30.240  1.00 86.66           H  
ATOM    650  O   ASP A  43      17.031 -12.588  30.939  1.00 86.66           O  
ATOM    651  CG  ASP A  43      15.331 -16.849  31.011  1.00 86.66           C  
ATOM    652  OD1 ASP A  43      14.217 -16.525  31.472  1.00 86.66           O  
ATOM    653  OD2 ASP A  43      15.632 -17.995  30.598  1.00 86.66           O  
ATOM    654  N   ARG A  44      17.771 -13.487  29.024  1.00 85.27           N  
ATOM    655  H   ARG A  44      17.656 -14.242  28.364  1.00 85.27           H  
ATOM    656  CA  ARG A  44      18.796 -12.458  28.783  1.00 85.27           C  
ATOM    657  HA  ARG A  44      19.403 -12.335  29.680  1.00 85.27           H  
ATOM    658  C   ARG A  44      18.159 -11.096  28.527  1.00 85.27           C  
ATOM    659  CB  ARG A  44      19.705 -12.855  27.612  1.00 85.27           C  
ATOM    660  HB2 ARG A  44      20.353 -12.012  27.373  1.00 85.27           H  
ATOM    661  HB3 ARG A  44      19.094 -13.075  26.737  1.00 85.27           H  
ATOM    662  O   ARG A  44      18.545 -10.118  29.158  1.00 85.27           O  
ATOM    663  CG  ARG A  44      20.587 -14.067  27.939  1.00 85.27           C  
ATOM    664  HG2 ARG A  44      19.962 -14.927  28.184  1.00 85.27           H  
ATOM    665  HG3 ARG A  44      21.223 -13.838  28.794  1.00 85.27           H  
ATOM    666  CD  ARG A  44      21.460 -14.406  26.728  1.00 85.27           C  
ATOM    667  HD2 ARG A  44      20.820 -14.517  25.853  1.00 85.27           H  
ATOM    668  HD3 ARG A  44      22.152 -13.582  26.557  1.00 85.27           H  
ATOM    669  NE  ARG A  44      22.208 -15.659  26.933  1.00 85.27           N  
ATOM    670  HE  ARG A  44      21.894 -16.266  27.676  1.00 85.27           H  
ATOM    671  NH1 ARG A  44      23.582 -15.489  25.098  1.00 85.27           N  
ATOM    672 HH11 ARG A  44      24.362 -15.834  24.557  1.00 85.27           H  
ATOM    673 HH12 ARG A  44      23.167 -14.598  24.865  1.00 85.27           H  
ATOM    674  NH2 ARG A  44      23.786 -17.234  26.471  1.00 85.27           N  
ATOM    675 HH21 ARG A  44      24.559 -17.565  25.911  1.00 85.27           H  
ATOM    676 HH22 ARG A  44      23.481 -17.781  27.263  1.00 85.27           H  
ATOM    677  CZ  ARG A  44      23.186 -16.117  26.171  1.00 85.27           C  
ATOM    678  N   ILE A  45      17.145 -11.046  27.663  1.00 86.82           N  
ATOM    679  H   ILE A  45      16.889 -11.894  27.178  1.00 86.82           H  
ATOM    680  CA  ILE A  45      16.376  -9.824  27.400  1.00 86.82           C  
ATOM    681  HA  ILE A  45      17.064  -9.034  27.098  1.00 86.82           H  
ATOM    682  C   ILE A  45      15.687  -9.343  28.680  1.00 86.82           C  
ATOM    683  CB  ILE A  45      15.371 -10.059  26.251  1.00 86.82           C  
ATOM    684  HB  ILE A  45      14.808 -10.969  26.461  1.00 86.82           H  
ATOM    685  O   ILE A  45      15.731  -8.155  28.975  1.00 86.82           O  
ATOM    686  CG1 ILE A  45      16.125 -10.231  24.913  1.00 86.82           C  
ATOM    687 HG12 ILE A  45      16.555  -9.276  24.613  1.00 86.82           H  
ATOM    688 HG13 ILE A  45      16.950 -10.932  25.039  1.00 86.82           H  
ATOM    689  CG2 ILE A  45      14.374  -8.892  26.136  1.00 86.82           C  
ATOM    690 HG21 ILE A  45      13.696  -9.037  25.296  1.00 86.82           H  
ATOM    691 HG22 ILE A  45      14.917  -7.956  26.002  1.00 86.82           H  
ATOM    692 HG23 ILE A  45      13.760  -8.830  27.035  1.00 86.82           H  
ATOM    693  CD1 ILE A  45      15.242 -10.760  23.775  1.00 86.82           C  
ATOM    694 HD11 ILE A  45      14.493 -10.021  23.488  1.00 86.82           H  
ATOM    695 HD12 ILE A  45      15.867 -10.966  22.906  1.00 86.82           H  
ATOM    696 HD13 ILE A  45      14.749 -11.681  24.085  1.00 86.82           H  
ATOM    697  N   LEU A  46      15.094 -10.242  29.470  1.00 86.57           N  
ATOM    698  H   LEU A  46      15.051 -11.205  29.169  1.00 86.57           H  
ATOM    699  CA  LEU A  46      14.474  -9.882  30.744  1.00 86.57           C  
ATOM    700  HA  LEU A  46      13.771  -9.071  30.557  1.00 86.57           H  
ATOM    701  C   LEU A  46      15.490  -9.326  31.738  1.00 86.57           C  
ATOM    702  CB  LEU A  46      13.724 -11.082  31.347  1.00 86.57           C  
ATOM    703  HB2 LEU A  46      14.258 -12.000  31.098  1.00 86.57           H  
ATOM    704  HB3 LEU A  46      13.727 -10.997  32.433  1.00 86.57           H  
ATOM    705  O   LEU A  46      15.204  -8.299  32.338  1.00 86.57           O  
ATOM    706  CG  LEU A  46      12.262 -11.186  30.887  1.00 86.57           C  
ATOM    707  HG  LEU A  46      12.211 -11.128  29.800  1.00 86.57           H  
ATOM    708  CD1 LEU A  46      11.677 -12.525  31.335  1.00 86.57           C  
ATOM    709 HD11 LEU A  46      10.645 -12.612  30.997  1.00 86.57           H  
ATOM    710 HD12 LEU A  46      12.258 -13.338  30.899  1.00 86.57           H  
ATOM    711 HD13 LEU A  46      11.716 -12.608  32.421  1.00 86.57           H  
ATOM    712  CD2 LEU A  46      11.395 -10.074  31.495  1.00 86.57           C  
ATOM    713 HD21 LEU A  46      10.356 -10.218  31.201  1.00 86.57           H  
ATOM    714 HD22 LEU A  46      11.466 -10.097  32.582  1.00 86.57           H  
ATOM    715 HD23 LEU A  46      11.718  -9.096  31.138  1.00 86.57           H  
ATOM    716  N   LYS A  47      16.677  -9.931  31.879  1.00 84.16           N  
ATOM    717  H   LYS A  47      16.834 -10.792  31.374  1.00 84.16           H  
ATOM    718  CA  LYS A  47      17.754  -9.407  32.734  1.00 84.16           C  
ATOM    719  HA  LYS A  47      17.385  -9.321  33.756  1.00 84.16           H  
ATOM    720  C   LYS A  47      18.142  -7.982  32.313  1.00 84.16           C  
ATOM    721  CB  LYS A  47      18.962 -10.367  32.731  1.00 84.16           C  
ATOM    722  HB2 LYS A  47      19.197 -10.642  31.703  1.00 84.16           H  
ATOM    723  HB3 LYS A  47      19.827  -9.849  33.145  1.00 84.16           H  
ATOM    724  O   LYS A  47      18.163  -7.099  33.165  1.00 84.16           O  
ATOM    725  CG  LYS A  47      18.723 -11.641  33.569  1.00 84.16           C  
ATOM    726  HG2 LYS A  47      18.678 -11.369  34.624  1.00 84.16           H  
ATOM    727  HG3 LYS A  47      17.762 -12.079  33.299  1.00 84.16           H  
ATOM    728  CD  LYS A  47      19.828 -12.698  33.364  1.00 84.16           C  
ATOM    729  HD2 LYS A  47      19.935 -12.881  32.295  1.00 84.16           H  
ATOM    730  HD3 LYS A  47      20.771 -12.319  33.756  1.00 84.16           H  
ATOM    731  CE  LYS A  47      19.458 -14.021  34.061  1.00 84.16           C  
ATOM    732  HE2 LYS A  47      18.450 -14.290  33.745  1.00 84.16           H  
ATOM    733  HE3 LYS A  47      19.430 -13.858  35.139  1.00 84.16           H  
ATOM    734  NZ  LYS A  47      20.376 -15.151  33.730  1.00 84.16           N  
ATOM    735  HZ1 LYS A  47      20.436 -15.310  32.735  1.00 84.16           H  
ATOM    736  HZ2 LYS A  47      20.014 -16.026  34.080  1.00 84.16           H  
ATOM    737  HZ3 LYS A  47      21.309 -15.019  34.095  1.00 84.16           H  
ATOM    738  N   VAL A  48      18.332  -7.738  31.012  1.00 82.90           N  
ATOM    739  H   VAL A  48      18.277  -8.520  30.376  1.00 82.90           H  
ATOM    740  CA  VAL A  48      18.690  -6.413  30.459  1.00 82.90           C  
ATOM    741  HA  VAL A  48      19.544  -6.019  31.009  1.00 82.90           H  
ATOM    742  C   VAL A  48      17.564  -5.389  30.618  1.00 82.90           C  
ATOM    743  CB  VAL A  48      19.089  -6.543  28.974  1.00 82.90           C  
ATOM    744  HB  VAL A  48      18.296  -7.061  28.435  1.00 82.90           H  
ATOM    745  O   VAL A  48      17.788  -4.269  31.058  1.00 82.90           O  
ATOM    746  CG1 VAL A  48      19.322  -5.185  28.298  1.00 82.90           C  
ATOM    747 HG11 VAL A  48      19.698  -5.330  27.285  1.00 82.90           H  
ATOM    748 HG12 VAL A  48      20.048  -4.603  28.865  1.00 82.90           H  
ATOM    749 HG13 VAL A  48      18.390  -4.623  28.232  1.00 82.90           H  
ATOM    750  CG2 VAL A  48      20.386  -7.349  28.823  1.00 82.90           C  
ATOM    751 HG21 VAL A  48      20.301  -8.324  29.302  1.00 82.90           H  
ATOM    752 HG22 VAL A  48      21.213  -6.808  29.282  1.00 82.90           H  
ATOM    753 HG23 VAL A  48      20.606  -7.499  27.766  1.00 82.90           H  
ATOM    754  N   ILE A  49      16.325  -5.745  30.285  1.00 83.49           N  
ATOM    755  H   ILE A  49      16.167  -6.667  29.905  1.00 83.49           H  
ATOM    756  CA  ILE A  49      15.200  -4.809  30.393  1.00 83.49           C  
ATOM    757  HA  ILE A  49      15.506  -3.852  29.970  1.00 83.49           H  
ATOM    758  C   ILE A  49      14.877  -4.539  31.865  1.00 83.49           C  
ATOM    759  CB  ILE A  49      13.991  -5.319  29.580  1.00 83.49           C  
ATOM    760  HB  ILE A  49      13.782  -6.348  29.871  1.00 83.49           H  
ATOM    761  O   ILE A  49      14.562  -3.407  32.216  1.00 83.49           O  
ATOM    762  CG1 ILE A  49      14.338  -5.276  28.072  1.00 83.49           C  
ATOM    763 HG12 ILE A  49      15.223  -5.883  27.883  1.00 83.49           H  
ATOM    764 HG13 ILE A  49      14.577  -4.252  27.785  1.00 83.49           H  
ATOM    765  CG2 ILE A  49      12.728  -4.479  29.849  1.00 83.49           C  
ATOM    766 HG21 ILE A  49      12.897  -3.452  29.523  1.00 83.49           H  
ATOM    767 HG22 ILE A  49      11.871  -4.892  29.317  1.00 83.49           H  
ATOM    768 HG23 ILE A  49      12.476  -4.485  30.909  1.00 83.49           H  
ATOM    769  CD1 ILE A  49      13.220  -5.789  27.157  1.00 83.49           C  
ATOM    770 HD11 ILE A  49      12.399  -5.072  27.122  1.00 83.49           H  
ATOM    771 HD12 ILE A  49      12.850  -6.747  27.521  1.00 83.49           H  
ATOM    772 HD13 ILE A  49      13.608  -5.908  26.145  1.00 83.49           H  
ATOM    773  N   SER A  50      14.996  -5.538  32.742  1.00 76.54           N  
ATOM    774  H   SER A  50      15.252  -6.456  32.409  1.00 76.54           H  
ATOM    775  CA  SER A  50      14.740  -5.360  34.175  1.00 76.54           C  
ATOM    776  HA  SER A  50      13.766  -4.884  34.283  1.00 76.54           H  
ATOM    777  C   SER A  50      15.748  -4.439  34.861  1.00 76.54           C  
ATOM    778  CB  SER A  50      14.671  -6.704  34.905  1.00 76.54           C  
ATOM    779  HB2 SER A  50      13.976  -7.363  34.383  1.00 76.54           H  
ATOM    780  HB3 SER A  50      14.283  -6.536  35.909  1.00 76.54           H  
ATOM    781  O   SER A  50      15.379  -3.802  35.842  1.00 76.54           O  
ATOM    782  OG  SER A  50      15.935  -7.334  35.017  1.00 76.54           O  
ATOM    783  HG  SER A  50      16.455  -7.171  34.227  1.00 76.54           H  
ATOM    784  N   SER A  51      16.981  -4.317  34.348  1.00 79.65           N  
ATOM    785  H   SER A  51      17.261  -4.865  33.547  1.00 79.65           H  
ATOM    786  CA  SER A  51      17.945  -3.344  34.875  1.00 79.65           C  
ATOM    787  HA  SER A  51      17.851  -3.322  35.961  1.00 79.65           H  
ATOM    788  C   SER A  51      17.676  -1.918  34.388  1.00 79.65           C  
ATOM    789  CB  SER A  51      19.385  -3.760  34.561  1.00 79.65           C  
ATOM    790  HB2 SER A  51      19.569  -4.760  34.956  1.00 79.65           H  
ATOM    791  HB3 SER A  51      20.062  -3.062  35.053  1.00 79.65           H  
ATOM    792  O   SER A  51      17.990  -0.968  35.097  1.00 79.65           O  
ATOM    793  OG  SER A  51      19.641  -3.749  33.174  1.00 79.65           O  
ATOM    794  HG  SER A  51      20.584  -3.643  33.029  1.00 79.65           H  
ATOM    795  N   ILE A  52      17.067  -1.755  33.208  1.00 82.20           N  
ATOM    796  H   ILE A  52      16.912  -2.585  32.654  1.00 82.20           H  
ATOM    797  CA  ILE A  52      16.783  -0.443  32.601  1.00 82.20           C  
ATOM    798  HA  ILE A  52      17.536   0.272  32.933  1.00 82.20           H  
ATOM    799  C   ILE A  52      15.423   0.112  33.053  1.00 82.20           C  
ATOM    800  CB  ILE A  52      16.889  -0.567  31.061  1.00 82.20           C  
ATOM    801  HB  ILE A  52      16.235  -1.377  30.738  1.00 82.20           H  
ATOM    802  O   ILE A  52      15.239   1.323  33.186  1.00 82.20           O  
ATOM    803  CG1 ILE A  52      18.343  -0.913  30.653  1.00 82.20           C  
ATOM    804 HG12 ILE A  52      18.991  -0.063  30.863  1.00 82.20           H  
ATOM    805 HG13 ILE A  52      18.704  -1.753  31.246  1.00 82.20           H  
ATOM    806  CG2 ILE A  52      16.438   0.724  30.349  1.00 82.20           C  
ATOM    807 HG21 ILE A  52      17.045   1.565  30.685  1.00 82.20           H  
ATOM    808 HG22 ILE A  52      15.389   0.935  30.560  1.00 82.20           H  
ATOM    809 HG23 ILE A  52      16.535   0.623  29.268  1.00 82.20           H  
ATOM    810  CD1 ILE A  52      18.504  -1.311  29.180  1.00 82.20           C  
ATOM    811 HD11 ILE A  52      17.801  -2.107  28.932  1.00 82.20           H  
ATOM    812 HD12 ILE A  52      19.518  -1.674  29.017  1.00 82.20           H  
ATOM    813 HD13 ILE A  52      18.337  -0.455  28.527  1.00 82.20           H  
ATOM    814  N   VAL A  53      14.437  -0.756  33.279  1.00 77.06           N  
ATOM    815  H   VAL A  53      14.637  -1.740  33.163  1.00 77.06           H  
ATOM    816  CA  VAL A  53      13.055  -0.350  33.548  1.00 77.06           C  
ATOM    817  HA  VAL A  53      12.872   0.590  33.028  1.00 77.06           H  
ATOM    818  C   VAL A  53      12.853  -0.062  35.040  1.00 77.06           C  
ATOM    819  CB  VAL A  53      12.064  -1.371  32.953  1.00 77.06           C  
ATOM    820  HB  VAL A  53      12.293  -2.371  33.319  1.00 77.06           H  
ATOM    821  O   VAL A  53      12.480  -0.933  35.822  1.00 77.06           O  
ATOM    822  CG1 VAL A  53      10.605  -1.048  33.292  1.00 77.06           C  
ATOM    823 HG11 VAL A  53      10.387  -0.001  33.081  1.00 77.06           H  
ATOM    824 HG12 VAL A  53       9.934  -1.686  32.716  1.00 77.06           H  
ATOM    825 HG13 VAL A  53      10.438  -1.264  34.347  1.00 77.06           H  
ATOM    826  CG2 VAL A  53      12.152  -1.362  31.419  1.00 77.06           C  
ATOM    827 HG21 VAL A  53      13.167  -1.593  31.095  1.00 77.06           H  
ATOM    828 HG22 VAL A  53      11.883  -0.379  31.034  1.00 77.06           H  
ATOM    829 HG23 VAL A  53      11.474  -2.109  31.006  1.00 77.06           H  
ATOM    830  N   TYR A  54      13.032   1.203  35.427  1.00 74.27           N  
ATOM    831  H   TYR A  54      13.474   1.832  34.771  1.00 74.27           H  
ATOM    832  CA  TYR A  54      12.609   1.736  36.726  1.00 74.27           C  
ATOM    833  HA  TYR A  54      12.514   0.912  37.433  1.00 74.27           H  
ATOM    834  C   TYR A  54      11.238   2.419  36.603  1.00 74.27           C  
ATOM    835  CB  TYR A  54      13.685   2.679  37.282  1.00 74.27           C  
ATOM    836  HB2 TYR A  54      14.632   2.141  37.325  1.00 74.27           H  
ATOM    837  HB3 TYR A  54      13.820   3.517  36.598  1.00 74.27           H  
ATOM    838  O   TYR A  54      11.131   3.575  36.197  1.00 74.27           O  
ATOM    839  CG  TYR A  54      13.373   3.204  38.672  1.00 74.27           C  
ATOM    840  CD1 TYR A  54      12.923   4.528  38.851  1.00 74.27           C  
ATOM    841  HD1 TYR A  54      12.807   5.172  37.993  1.00 74.27           H  
ATOM    842  CD2 TYR A  54      13.546   2.366  39.790  1.00 74.27           C  
ATOM    843  HD2 TYR A  54      13.914   1.359  39.656  1.00 74.27           H  
ATOM    844  CE1 TYR A  54      12.664   5.019  40.147  1.00 74.27           C  
ATOM    845  HE1 TYR A  54      12.353   6.045  40.282  1.00 74.27           H  
ATOM    846  CE2 TYR A  54      13.272   2.848  41.084  1.00 74.27           C  
ATOM    847  HE2 TYR A  54      13.421   2.217  41.948  1.00 74.27           H  
ATOM    848  OH  TYR A  54      12.590   4.638  42.520  1.00 74.27           O  
ATOM    849  HH  TYR A  54      12.400   5.579  42.534  1.00 74.27           H  
ATOM    850  CZ  TYR A  54      12.839   4.177  41.267  1.00 74.27           C  
ATOM    851  N   LEU A  55      10.159   1.717  36.966  1.00 69.34           N  
ATOM    852  H   LEU A  55      10.300   0.760  37.256  1.00 69.34           H  
ATOM    853  CA  LEU A  55       8.782   2.240  36.896  1.00 69.34           C  
ATOM    854  HA  LEU A  55       8.723   2.897  36.028  1.00 69.34           H  
ATOM    855  C   LEU A  55       8.399   3.146  38.083  1.00 69.34           C  
ATOM    856  CB  LEU A  55       7.772   1.091  36.678  1.00 69.34           C  
ATOM    857  HB2 LEU A  55       7.883   0.374  37.492  1.00 69.34           H  
ATOM    858  HB3 LEU A  55       6.757   1.488  36.729  1.00 69.34           H  
ATOM    859  O   LEU A  55       7.250   3.138  38.509  1.00 69.34           O  
ATOM    860  CG  LEU A  55       7.906   0.359  35.336  1.00 69.34           C  
ATOM    861  HG  LEU A  55       8.925  -0.017  35.249  1.00 69.34           H  
ATOM    862  CD1 LEU A  55       6.948  -0.832  35.299  1.00 69.34           C  
ATOM    863 HD11 LEU A  55       5.918  -0.486  35.391  1.00 69.34           H  
ATOM    864 HD12 LEU A  55       7.172  -1.504  36.128  1.00 69.34           H  
ATOM    865 HD13 LEU A  55       7.072  -1.376  34.364  1.00 69.34           H  
ATOM    866  CD2 LEU A  55       7.598   1.257  34.133  1.00 69.34           C  
ATOM    867 HD21 LEU A  55       7.636   0.667  33.217  1.00 69.34           H  
ATOM    868 HD22 LEU A  55       8.345   2.047  34.055  1.00 69.34           H  
ATOM    869 HD23 LEU A  55       6.607   1.699  34.240  1.00 69.34           H  
ATOM    870  N   GLY A  56       9.335   3.919  38.644  1.00 67.56           N  
ATOM    871  H   GLY A  56      10.255   3.907  38.227  1.00 67.56           H  
ATOM    872  CA  GLY A  56       9.023   5.008  39.585  1.00 67.56           C  
ATOM    873  HA2 GLY A  56       9.958   5.424  39.958  1.00 67.56           H  
ATOM    874  HA3 GLY A  56       8.496   5.795  39.046  1.00 67.56           H  
ATOM    875  C   GLY A  56       8.168   4.628  40.806  1.00 67.56           C  
ATOM    876  O   GLY A  56       7.395   5.453  41.281  1.00 67.56           O  
ATOM    877  N   GLY A  57       8.251   3.385  41.291  1.00 65.35           N  
ATOM    878  H   GLY A  57       8.893   2.745  40.845  1.00 65.35           H  
ATOM    879  CA  GLY A  57       7.419   2.892  42.398  1.00 65.35           C  
ATOM    880  HA2 GLY A  57       7.321   3.678  43.147  1.00 65.35           H  
ATOM    881  HA3 GLY A  57       7.924   2.047  42.865  1.00 65.35           H  
ATOM    882  C   GLY A  57       6.002   2.437  42.014  1.00 65.35           C  
ATOM    883  O   GLY A  57       5.280   1.938  42.876  1.00 65.35           O  
ATOM    884  N   LEU A  58       5.597   2.521  40.739  1.00 62.81           N  
ATOM    885  H   LEU A  58       6.219   2.933  40.059  1.00 62.81           H  
ATOM    886  CA  LEU A  58       4.395   1.847  40.238  1.00 62.81           C  
ATOM    887  HA  LEU A  58       3.606   1.935  40.985  1.00 62.81           H  
ATOM    888  C   LEU A  58       4.686   0.349  40.074  1.00 62.81           C  
ATOM    889  CB  LEU A  58       3.873   2.474  38.927  1.00 62.81           C  
ATOM    890  HB2 LEU A  58       4.702   2.784  38.291  1.00 62.81           H  
ATOM    891  HB3 LEU A  58       3.336   1.692  38.389  1.00 62.81           H  
ATOM    892  O   LEU A  58       5.063  -0.133  39.006  1.00 62.81           O  
ATOM    893  CG  LEU A  58       2.881   3.635  39.120  1.00 62.81           C  
ATOM    894  HG  LEU A  58       2.179   3.382  39.915  1.00 62.81           H  
ATOM    895  CD1 LEU A  58       3.577   4.948  39.472  1.00 62.81           C  
ATOM    896 HD11 LEU A  58       4.111   4.843  40.416  1.00 62.81           H  
ATOM    897 HD12 LEU A  58       4.292   5.214  38.693  1.00 62.81           H  
ATOM    898 HD13 LEU A  58       2.840   5.745  39.578  1.00 62.81           H  
ATOM    899  CD2 LEU A  58       2.078   3.842  37.834  1.00 62.81           C  
ATOM    900 HD21 LEU A  58       2.752   4.079  37.011  1.00 62.81           H  
ATOM    901 HD22 LEU A  58       1.519   2.937  37.597  1.00 62.81           H  
ATOM    902 HD23 LEU A  58       1.373   4.662  37.971  1.00 62.81           H  
ATOM    903  N   GLY A  59       4.514  -0.410  41.153  1.00 57.79           N  
ATOM    904  H   GLY A  59       4.299   0.050  42.027  1.00 57.79           H  
ATOM    905  CA  GLY A  59       4.501  -1.866  41.086  1.00 57.79           C  
ATOM    906  HA2 GLY A  59       4.535  -2.280  42.094  1.00 57.79           H  
ATOM    907  HA3 GLY A  59       5.374  -2.218  40.536  1.00 57.79           H  
ATOM    908  C   GLY A  59       3.224  -2.358  40.402  1.00 57.79           C  
ATOM    909  O   GLY A  59       2.124  -2.114  40.896  1.00 57.79           O  
ATOM    910  N   ILE A  60       3.349  -3.100  39.296  1.00 63.60           N  
ATOM    911  H   ILE A  60       4.269  -3.216  38.897  1.00 63.60           H  
ATOM    912  CA  ILE A  60       2.257  -3.956  38.815  1.00 63.60           C  
ATOM    913  HA  ILE A  60       1.327  -3.388  38.824  1.00 63.60           H  
ATOM    914  C   ILE A  60       2.138  -5.090  39.832  1.00 63.60           C  
ATOM    915  CB  ILE A  60       2.487  -4.467  37.372  1.00 63.60           C  
ATOM    916  HB  ILE A  60       3.437  -4.999  37.337  1.00 63.60           H  
ATOM    917  O   ILE A  60       2.861  -6.083  39.771  1.00 63.60           O  
ATOM    918  CG1 ILE A  60       2.552  -3.274  36.390  1.00 63.60           C  
ATOM    919 HG12 ILE A  60       1.591  -2.759  36.377  1.00 63.60           H  
ATOM    920 HG13 ILE A  60       3.305  -2.566  36.737  1.00 63.60           H  
ATOM    921  CG2 ILE A  60       1.362  -5.441  36.955  1.00 63.60           C  
ATOM    922 HG21 ILE A  60       1.313  -6.290  37.636  1.00 63.60           H  
ATOM    923 HG22 ILE A  60       0.400  -4.928  36.957  1.00 63.60           H  
ATOM    924 HG23 ILE A  60       1.556  -5.841  35.960  1.00 63.60           H  
ATOM    925  CD1 ILE A  60       2.930  -3.661  34.955  1.00 63.60           C  
ATOM    926 HD11 ILE A  60       3.087  -2.755  34.370  1.00 63.60           H  
ATOM    927 HD12 ILE A  60       2.131  -4.237  34.488  1.00 63.60           H  
ATOM    928 HD13 ILE A  60       3.851  -4.244  34.957  1.00 63.60           H  
ATOM    929  N   GLY A  61       1.261  -4.914  40.817  1.00 59.35           N  
ATOM    930  H   GLY A  61       0.801  -4.018  40.898  1.00 59.35           H  
ATOM    931  CA  GLY A  61       0.923  -5.985  41.736  1.00 59.35           C  
ATOM    932  HA2 GLY A  61       0.164  -5.649  42.442  1.00 59.35           H  
ATOM    933  HA3 GLY A  61       1.813  -6.294  42.284  1.00 59.35           H  
ATOM    934  C   GLY A  61       0.371  -7.156  40.932  1.00 59.35           C  
ATOM    935  O   GLY A  61      -0.619  -7.010  40.217  1.00 59.35           O  
ATOM    936  N   THR A  62       0.966  -8.337  41.083  1.00 62.80           N  
ATOM    937  H   THR A  62       1.813  -8.387  41.631  1.00 62.80           H  
ATOM    938  CA  THR A  62       0.396  -9.616  40.637  1.00 62.80           C  
ATOM    939  HA  THR A  62       0.020  -9.493  39.621  1.00 62.80           H  
ATOM    940  C   THR A  62      -0.805 -10.002  41.511  1.00 62.80           C  
ATOM    941  CB  THR A  62       1.465 -10.719  40.620  1.00 62.80           C  
ATOM    942  HB  THR A  62       1.000 -11.682  40.406  1.00 62.80           H  
ATOM    943  O   THR A  62      -0.985 -11.151  41.905  1.00 62.80           O  
ATOM    944  CG2 THR A  62       2.546 -10.462  39.570  1.00 62.80           C  
ATOM    945 HG21 THR A  62       3.257 -11.288  39.562  1.00 62.80           H  
ATOM    946 HG22 THR A  62       2.087 -10.383  38.585  1.00 62.80           H  
ATOM    947 HG23 THR A  62       3.076  -9.535  39.788  1.00 62.80           H  
ATOM    948  OG1 THR A  62       2.108 -10.769  41.872  1.00 62.80           O  
ATOM    949  HG1 THR A  62       2.807 -11.425  41.823  1.00 62.80           H  
ATOM    950  N   GLY A  63      -1.657  -9.033  41.851  1.00 55.25           N  
ATOM    951  H   GLY A  63      -1.515  -8.128  41.425  1.00 55.25           H  
ATOM    952  CA  GLY A  63      -2.972  -9.316  42.385  1.00 55.25           C  
ATOM    953  HA2 GLY A  63      -2.892  -9.944  43.273  1.00 55.25           H  
ATOM    954  HA3 GLY A  63      -3.486  -8.389  42.637  1.00 55.25           H  
ATOM    955  C   GLY A  63      -3.744 -10.032  41.291  1.00 55.25           C  
ATOM    956  O   GLY A  63      -3.839  -9.531  40.170  1.00 55.25           O  
ATOM    957  N   LYS A  64      -4.283 -11.219  41.591  1.00 58.88           N  
ATOM    958  H   LYS A  64      -4.110 -11.594  42.513  1.00 58.88           H  
ATOM    959  CA  LYS A  64      -5.316 -11.824  40.750  1.00 58.88           C  
ATOM    960  HA  LYS A  64      -4.915 -12.045  39.761  1.00 58.88           H  
ATOM    961  C   LYS A  64      -6.410 -10.774  40.599  1.00 58.88           C  
ATOM    962  CB  LYS A  64      -5.881 -13.103  41.395  1.00 58.88           C  
ATOM    963  HB2 LYS A  64      -5.940 -12.971  42.476  1.00 58.88           H  
ATOM    964  HB3 LYS A  64      -6.893 -13.259  41.024  1.00 58.88           H  
ATOM    965  O   LYS A  64      -7.165 -10.546  41.540  1.00 58.88           O  
ATOM    966  CG  LYS A  64      -5.064 -14.357  41.059  1.00 58.88           C  
ATOM    967  HG2 LYS A  64      -4.030 -14.218  41.373  1.00 58.88           H  
ATOM    968  HG3 LYS A  64      -5.092 -14.521  39.982  1.00 58.88           H  
ATOM    969  CD  LYS A  64      -5.660 -15.575  41.779  1.00 58.88           C  
ATOM    970  HD2 LYS A  64      -6.725 -15.638  41.557  1.00 58.88           H  
ATOM    971  HD3 LYS A  64      -5.531 -15.442  42.854  1.00 58.88           H  
ATOM    972  CE  LYS A  64      -4.972 -16.866  41.327  1.00 58.88           C  
ATOM    973  HE2 LYS A  64      -3.897 -16.755  41.473  1.00 58.88           H  
ATOM    974  HE3 LYS A  64      -5.151 -17.000  40.260  1.00 58.88           H  
ATOM    975  NZ  LYS A  64      -5.471 -18.039  42.087  1.00 58.88           N  
ATOM    976  HZ1 LYS A  64      -6.469 -18.143  41.968  1.00 58.88           H  
ATOM    977  HZ2 LYS A  64      -5.018 -18.886  41.775  1.00 58.88           H  
ATOM    978  HZ3 LYS A  64      -5.280 -17.924  43.072  1.00 58.88           H  
ATOM    979  N   GLY A  65      -6.461 -10.120  39.442  1.00 56.71           N  
ATOM    980  H   GLY A  65      -5.682 -10.210  38.805  1.00 56.71           H  
ATOM    981  CA  GLY A  65      -7.593  -9.302  39.055  1.00 56.71           C  
ATOM    982  HA2 GLY A  65      -7.435  -8.874  38.065  1.00 56.71           H  
ATOM    983  HA3 GLY A  65      -7.757  -8.504  39.779  1.00 56.71           H  
ATOM    984  C   GLY A  65      -8.792 -10.232  39.013  1.00 56.71           C  
ATOM    985  O   GLY A  65      -8.980 -10.965  38.044  1.00 56.71           O  
ATOM    986  N   GLY A  66      -9.546 -10.286  40.108  1.00 54.54           N  
ATOM    987  H   GLY A  66      -9.261  -9.752  40.917  1.00 54.54           H  
ATOM    988  CA  GLY A  66     -10.869 -10.868  40.089  1.00 54.54           C  
ATOM    989  HA2 GLY A  66     -10.829 -11.909  39.767  1.00 54.54           H  
ATOM    990  HA3 GLY A  66     -11.336 -10.798  41.071  1.00 54.54           H  
ATOM    991  C   GLY A  66     -11.659 -10.032  39.103  1.00 54.54           C  
ATOM    992  O   GLY A  66     -11.803  -8.826  39.305  1.00 54.54           O  
ATOM    993  N   GLY A  67     -12.120 -10.646  38.012  1.00 57.58           N  
ATOM    994  H   GLY A  67     -11.909 -11.624  37.871  1.00 57.58           H  
ATOM    995  CA  GLY A  67     -13.164 -10.020  37.209  1.00 57.58           C  
ATOM    996  HA2 GLY A  67     -13.564 -10.717  36.473  1.00 57.58           H  
ATOM    997  HA3 GLY A  67     -12.766  -9.139  36.706  1.00 57.58           H  
ATOM    998  C   GLY A  67     -14.268  -9.611  38.174  1.00 57.58           C  
ATOM    999  O   GLY A  67     -14.523 -10.349  39.128  1.00 57.58           O  
ATOM   1000  N   GLY A  68     -14.850  -8.423  37.987  1.00 61.44           N  
ATOM   1001  H   GLY A  68     -14.530  -7.844  37.224  1.00 61.44           H  
ATOM   1002  CA  GLY A  68     -15.973  -7.950  38.803  1.00 61.44           C  
ATOM   1003  HA2 GLY A  68     -16.357  -7.017  38.388  1.00 61.44           H  
ATOM   1004  HA3 GLY A  68     -15.626  -7.764  39.819  1.00 61.44           H  
ATOM   1005  C   GLY A  68     -17.114  -8.975  38.859  1.00 61.44           C  
ATOM   1006  O   GLY A  68     -16.990 -10.084  38.352  1.00 61.44           O  
ATOM   1007  N   SER A  69     -18.262  -8.634  39.444  1.00 63.40           N  
ATOM   1008  H   SER A  69     -18.385  -7.691  39.785  1.00 63.40           H  
ATOM   1009  CA  SER A  69     -19.341  -9.610  39.713  1.00 63.40           C  
ATOM   1010  HA  SER A  69     -18.961 -10.325  40.442  1.00 63.40           H  
ATOM   1011  C   SER A  69     -19.826 -10.446  38.510  1.00 63.40           C  
ATOM   1012  CB  SER A  69     -20.545  -8.909  40.342  1.00 63.40           C  
ATOM   1013  HB2 SER A  69     -21.266  -9.661  40.663  1.00 63.40           H  
ATOM   1014  HB3 SER A  69     -20.226  -8.335  41.212  1.00 63.40           H  
ATOM   1015  O   SER A  69     -20.542 -11.424  38.703  1.00 63.40           O  
ATOM   1016  OG  SER A  69     -21.157  -8.052  39.400  1.00 63.40           O  
ATOM   1017  HG  SER A  69     -22.028  -7.810  39.722  1.00 63.40           H  
ATOM   1018  N   THR A  70     -19.426 -10.114  37.282  1.00 61.39           N  
ATOM   1019  H   THR A  70     -18.831  -9.304  37.181  1.00 61.39           H  
ATOM   1020  CA  THR A  70     -19.702 -10.878  36.065  1.00 61.39           C  
ATOM   1021  HA  THR A  70     -20.616 -11.450  36.221  1.00 61.39           H  
ATOM   1022  C   THR A  70     -18.645 -11.918  35.669  1.00 61.39           C  
ATOM   1023  CB  THR A  70     -19.975  -9.911  34.911  1.00 61.39           C  
ATOM   1024  HB  THR A  70     -20.106 -10.471  33.986  1.00 61.39           H  
ATOM   1025  O   THR A  70     -18.924 -12.708  34.774  1.00 61.39           O  
ATOM   1026  CG2 THR A  70     -21.240  -9.093  35.183  1.00 61.39           C  
ATOM   1027 HG21 THR A  70     -21.106  -8.450  36.052  1.00 61.39           H  
ATOM   1028 HG22 THR A  70     -21.467  -8.474  34.315  1.00 61.39           H  
ATOM   1029 HG23 THR A  70     -22.080  -9.765  35.362  1.00 61.39           H  
ATOM   1030  OG1 THR A  70     -18.914  -8.991  34.763  1.00 61.39           O  
ATOM   1031  HG1 THR A  70     -19.052  -8.532  33.931  1.00 61.39           H  
ATOM   1032  N   GLY A  71     -17.489 -11.997  36.340  1.00 57.92           N  
ATOM   1033  H   GLY A  71     -17.341 -11.332  37.086  1.00 57.92           H  
ATOM   1034  CA  GLY A  71     -16.440 -12.990  36.082  1.00 57.92           C  
ATOM   1035  HA2 GLY A  71     -15.650 -12.852  36.820  1.00 57.92           H  
ATOM   1036  HA3 GLY A  71     -16.857 -13.989  36.213  1.00 57.92           H  
ATOM   1037  C   GLY A  71     -15.821 -12.912  34.676  1.00 57.92           C  
ATOM   1038  O   GLY A  71     -16.421 -12.451  33.708  1.00 57.92           O  
ATOM   1039  N   TYR A  72     -14.582 -13.377  34.522  1.00 61.89           N  
ATOM   1040  H   TYR A  72     -14.093 -13.767  35.316  1.00 61.89           H  
ATOM   1041  CA  TYR A  72     -14.024 -13.582  33.184  1.00 61.89           C  
ATOM   1042  HA  TYR A  72     -14.390 -12.806  32.512  1.00 61.89           H  
ATOM   1043  C   TYR A  72     -14.521 -14.926  32.648  1.00 61.89           C  
ATOM   1044  CB  TYR A  72     -12.496 -13.459  33.194  1.00 61.89           C  
ATOM   1045  HB2 TYR A  72     -12.122 -13.731  32.207  1.00 61.89           H  
ATOM   1046  HB3 TYR A  72     -12.082 -14.172  33.908  1.00 61.89           H  
ATOM   1047  O   TYR A  72     -14.008 -15.982  33.017  1.00 61.89           O  
ATOM   1048  CG  TYR A  72     -12.004 -12.059  33.516  1.00 61.89           C  
ATOM   1049  CD1 TYR A  72     -12.201 -11.010  32.593  1.00 61.89           C  
ATOM   1050  HD1 TYR A  72     -12.702 -11.205  31.657  1.00 61.89           H  
ATOM   1051  CD2 TYR A  72     -11.348 -11.802  34.734  1.00 61.89           C  
ATOM   1052  HD2 TYR A  72     -11.170 -12.603  35.437  1.00 61.89           H  
ATOM   1053  CE1 TYR A  72     -11.765  -9.705  32.896  1.00 61.89           C  
ATOM   1054  HE1 TYR A  72     -11.932  -8.902  32.193  1.00 61.89           H  
ATOM   1055  CE2 TYR A  72     -10.893 -10.503  35.029  1.00 61.89           C  
ATOM   1056  HE2 TYR A  72     -10.366 -10.298  35.948  1.00 61.89           H  
ATOM   1057  OH  TYR A  72     -10.705  -8.195  34.440  1.00 61.89           O  
ATOM   1058  HH  TYR A  72     -10.900  -7.557  33.749  1.00 61.89           H  
ATOM   1059  CZ  TYR A  72     -11.116  -9.449  34.122  1.00 61.89           C  
ATOM   1060  N   GLY A  73     -15.545 -14.890  31.795  1.00 66.60           N  
ATOM   1061  H   GLY A  73     -15.994 -14.002  31.622  1.00 66.60           H  
ATOM   1062  CA  GLY A  73     -15.925 -16.046  30.986  1.00 66.60           C  
ATOM   1063  HA2 GLY A  73     -16.094 -16.893  31.651  1.00 66.60           H  
ATOM   1064  HA3 GLY A  73     -16.847 -15.835  30.445  1.00 66.60           H  
ATOM   1065  C   GLY A  73     -14.821 -16.377  29.971  1.00 66.60           C  
ATOM   1066  O   GLY A  73     -14.168 -15.459  29.465  1.00 66.60           O  
ATOM   1067  N   PRO A  74     -14.576 -17.664  29.660  1.00 62.54           N  
ATOM   1068  CA  PRO A  74     -13.591 -18.043  28.658  1.00 62.54           C  
ATOM   1069  HA  PRO A  74     -12.603 -17.709  28.975  1.00 62.54           H  
ATOM   1070  C   PRO A  74     -13.938 -17.395  27.318  1.00 62.54           C  
ATOM   1071  CB  PRO A  74     -13.613 -19.573  28.595  1.00 62.54           C  
ATOM   1072  HB2 PRO A  74     -12.870 -19.974  29.284  1.00 62.54           H  
ATOM   1073  HB3 PRO A  74     -13.439 -19.949  27.587  1.00 62.54           H  
ATOM   1074  O   PRO A  74     -15.085 -17.427  26.866  1.00 62.54           O  
ATOM   1075  CG  PRO A  74     -15.013 -19.928  29.099  1.00 62.54           C  
ATOM   1076  HG2 PRO A  74     -15.042 -20.919  29.552  1.00 62.54           H  
ATOM   1077  HG3 PRO A  74     -15.724 -19.863  28.275  1.00 62.54           H  
ATOM   1078  CD  PRO A  74     -15.310 -18.830  30.119  1.00 62.54           C  
ATOM   1079  HD2 PRO A  74     -16.383 -18.641  30.157  1.00 62.54           H  
ATOM   1080  HD3 PRO A  74     -14.942 -19.124  31.102  1.00 62.54           H  
ATOM   1081  N   ILE A  75     -12.923 -16.810  26.683  1.00 61.22           N  
ATOM   1082  H   ILE A  75     -12.022 -16.791  27.137  1.00 61.22           H  
ATOM   1083  CA  ILE A  75     -13.025 -16.288  25.325  1.00 61.22           C  
ATOM   1084  HA  ILE A  75     -13.832 -15.556  25.292  1.00 61.22           H  
ATOM   1085  C   ILE A  75     -13.393 -17.482  24.438  1.00 61.22           C  
ATOM   1086  CB  ILE A  75     -11.710 -15.589  24.898  1.00 61.22           C  
ATOM   1087  HB  ILE A  75     -10.907 -16.326  24.904  1.00 61.22           H  
ATOM   1088  O   ILE A  75     -12.564 -18.356  24.197  1.00 61.22           O  
ATOM   1089  CG1 ILE A  75     -11.338 -14.459  25.891  1.00 61.22           C  
ATOM   1090 HG12 ILE A  75     -12.119 -13.698  25.884  1.00 61.22           H  
ATOM   1091 HG13 ILE A  75     -11.280 -14.865  26.900  1.00 61.22           H  
ATOM   1092  CG2 ILE A  75     -11.845 -15.030  23.467  1.00 61.22           C  
ATOM   1093 HG21 ILE A  75     -10.896 -14.612  23.132  1.00 61.22           H  
ATOM   1094 HG22 ILE A  75     -12.611 -14.255  23.438  1.00 61.22           H  
ATOM   1095 HG23 ILE A  75     -12.113 -15.827  22.773  1.00 61.22           H  
ATOM   1096  CD1 ILE A  75      -9.988 -13.787  25.611  1.00 61.22           C  
ATOM   1097 HD11 ILE A  75      -9.749 -13.108  26.430  1.00 61.22           H  
ATOM   1098 HD12 ILE A  75     -10.031 -13.209  24.688  1.00 61.22           H  
ATOM   1099 HD13 ILE A  75      -9.205 -14.541  25.537  1.00 61.22           H  
ATOM   1100  N   ASN A  76     -14.644 -17.492  23.974  1.00 56.27           N  
ATOM   1101  H   ASN A  76     -15.255 -16.787  24.361  1.00 56.27           H  
ATOM   1102  CA  ASN A  76     -15.260 -18.483  23.092  1.00 56.27           C  
ATOM   1103  HA  ASN A  76     -16.126 -17.972  22.673  1.00 56.27           H  
ATOM   1104  C   ASN A  76     -15.816 -19.761  23.781  1.00 56.27           C  
ATOM   1105  CB  ASN A  76     -14.308 -18.741  21.902  1.00 56.27           C  
ATOM   1106  HB2 ASN A  76     -13.669 -19.600  22.106  1.00 56.27           H  
ATOM   1107  HB3 ASN A  76     -13.661 -17.876  21.755  1.00 56.27           H  
ATOM   1108  O   ASN A  76     -15.175 -20.811  23.764  1.00 56.27           O  
ATOM   1109  CG  ASN A  76     -15.020 -18.953  20.593  1.00 56.27           C  
ATOM   1110  ND2 ASN A  76     -14.276 -18.994  19.513  1.00 56.27           N  
ATOM   1111 HD21 ASN A  76     -13.270 -18.956  19.586  1.00 56.27           H  
ATOM   1112 HD22 ASN A  76     -14.772 -19.163  18.649  1.00 56.27           H  
ATOM   1113  OD1 ASN A  76     -16.233 -19.029  20.512  1.00 56.27           O  
ATOM   1114  N   PRO A  77     -17.054 -19.726  24.325  1.00 49.99           N  
ATOM   1115  CA  PRO A  77     -17.779 -20.928  24.753  1.00 49.99           C  
ATOM   1116  HA  PRO A  77     -17.101 -21.609  25.267  1.00 49.99           H  
ATOM   1117  C   PRO A  77     -18.406 -21.697  23.568  1.00 49.99           C  
ATOM   1118  CB  PRO A  77     -18.820 -20.416  25.751  1.00 49.99           C  
ATOM   1119  HB2 PRO A  77     -19.693 -21.065  25.815  1.00 49.99           H  
ATOM   1120  HB3 PRO A  77     -18.356 -20.308  26.732  1.00 49.99           H  
ATOM   1121  O   PRO A  77     -19.008 -22.754  23.755  1.00 49.99           O  
ATOM   1122  CG  PRO A  77     -19.174 -19.033  25.204  1.00 49.99           C  
ATOM   1123  HG2 PRO A  77     -19.943 -19.132  24.438  1.00 49.99           H  
ATOM   1124  HG3 PRO A  77     -19.509 -18.362  25.995  1.00 49.99           H  
ATOM   1125  CD  PRO A  77     -17.875 -18.543  24.559  1.00 49.99           C  
ATOM   1126  HD2 PRO A  77     -17.358 -17.877  25.250  1.00 49.99           H  
ATOM   1127  HD3 PRO A  77     -18.099 -18.021  23.628  1.00 49.99           H  
ATOM   1128  N   GLY A  78     -18.259 -21.194  22.337  1.00 45.94           N  
ATOM   1129  H   GLY A  78     -17.721 -20.346  22.226  1.00 45.94           H  
ATOM   1130  CA  GLY A  78     -18.716 -21.841  21.112  1.00 45.94           C  
ATOM   1131  HA2 GLY A  78     -18.796 -21.094  20.323  1.00 45.94           H  
ATOM   1132  HA3 GLY A  78     -19.699 -22.287  21.267  1.00 45.94           H  
ATOM   1133  C   GLY A  78     -17.738 -22.915  20.651  1.00 45.94           C  
ATOM   1134  O   GLY A  78     -16.869 -22.667  19.818  1.00 45.94           O  
ATOM   1135  N   GLY A  79     -17.882 -24.120  21.195  1.00 40.23           N  
ATOM   1136  H   GLY A  79     -18.563 -24.219  21.934  1.00 40.23           H  
ATOM   1137  CA  GLY A  79     -17.144 -25.290  20.745  1.00 40.23           C  
ATOM   1138  HA2 GLY A  79     -16.085 -25.143  20.958  1.00 40.23           H  
ATOM   1139  HA3 GLY A  79     -17.485 -26.168  21.294  1.00 40.23           H  
ATOM   1140  C   GLY A  79     -17.328 -25.560  19.249  1.00 40.23           C  
ATOM   1141  O   GLY A  79     -18.404 -25.946  18.801  1.00 40.23           O  
ATOM   1142  N   GLY A  80     -16.232 -25.484  18.497  1.00 44.22           N  
ATOM   1143  H   GLY A  80     -15.421 -25.031  18.895  1.00 44.22           H  
ATOM   1144  CA  GLY A  80     -16.027 -26.369  17.358  1.00 44.22           C  
ATOM   1145  HA2 GLY A  80     -15.199 -26.007  16.748  1.00 44.22           H  
ATOM   1146  HA3 GLY A  80     -16.926 -26.424  16.745  1.00 44.22           H  
ATOM   1147  C   GLY A  80     -15.675 -27.745  17.912  1.00 44.22           C  
ATOM   1148  O   GLY A  80     -14.528 -28.000  18.273  1.00 44.22           O  
ATOM   1149  N   ARG A  81     -16.674 -28.616  18.066  1.00 45.50           N  
ATOM   1150  H   ARG A  81     -17.600 -28.319  17.794  1.00 45.50           H  
ATOM   1151  CA  ARG A  81     -16.466 -30.002  18.499  1.00 45.50           C  
ATOM   1152  HA  ARG A  81     -15.866 -29.992  19.409  1.00 45.50           H  
ATOM   1153  C   ARG A  81     -15.667 -30.706  17.399  1.00 45.50           C  
ATOM   1154  CB  ARG A  81     -17.835 -30.657  18.787  1.00 45.50           C  
ATOM   1155  HB2 ARG A  81     -18.582 -29.874  18.914  1.00 45.50           H  
ATOM   1156  HB3 ARG A  81     -18.148 -31.267  17.940  1.00 45.50           H  
ATOM   1157  O   ARG A  81     -16.195 -30.975  16.326  1.00 45.50           O  
ATOM   1158  CG  ARG A  81     -17.848 -31.512  20.064  1.00 45.50           C  
ATOM   1159  HG2 ARG A  81     -17.143 -32.337  19.962  1.00 45.50           H  
ATOM   1160  HG3 ARG A  81     -17.558 -30.891  20.912  1.00 45.50           H  
ATOM   1161  CD  ARG A  81     -19.265 -32.058  20.298  1.00 45.50           C  
ATOM   1162  HD2 ARG A  81     -19.961 -31.220  20.275  1.00 45.50           H  
ATOM   1163  HD3 ARG A  81     -19.522 -32.729  19.478  1.00 45.50           H  
ATOM   1164  NE  ARG A  81     -19.377 -32.794  21.576  1.00 45.50           N  
ATOM   1165  HE  ARG A  81     -18.665 -33.487  21.757  1.00 45.50           H  
ATOM   1166  NH1 ARG A  81     -21.319 -31.829  22.369  1.00 45.50           N  
ATOM   1167 HH11 ARG A  81     -22.037 -31.768  23.076  1.00 45.50           H  
ATOM   1168 HH12 ARG A  81     -21.375 -31.247  21.546  1.00 45.50           H  
ATOM   1169  NH2 ARG A  81     -20.327 -33.433  23.548  1.00 45.50           N  
ATOM   1170 HH21 ARG A  81     -21.069 -33.354  24.228  1.00 45.50           H  
ATOM   1171 HH22 ARG A  81     -19.604 -34.126  23.681  1.00 45.50           H  
ATOM   1172  CZ  ARG A  81     -20.335 -32.679  22.484  1.00 45.50           C  
ATOM   1173  N   VAL A  82     -14.384 -30.959  17.644  1.00 43.57           N  
ATOM   1174  H   VAL A  82     -13.977 -30.590  18.492  1.00 43.57           H  
ATOM   1175  CA  VAL A  82     -13.542 -31.758  16.749  1.00 43.57           C  
ATOM   1176  HA  VAL A  82     -13.693 -31.428  15.721  1.00 43.57           H  
ATOM   1177  C   VAL A  82     -14.018 -33.203  16.873  1.00 43.57           C  
ATOM   1178  CB  VAL A  82     -12.042 -31.605  17.089  1.00 43.57           C  
ATOM   1179  HB  VAL A  82     -11.847 -32.019  18.079  1.00 43.57           H  
ATOM   1180  O   VAL A  82     -13.714 -33.882  17.852  1.00 43.57           O  
ATOM   1181  CG1 VAL A  82     -11.161 -32.335  16.067  1.00 43.57           C  
ATOM   1182 HG11 VAL A  82     -11.389 -33.401  16.072  1.00 43.57           H  
ATOM   1183 HG12 VAL A  82     -10.109 -32.209  16.324  1.00 43.57           H  
ATOM   1184 HG13 VAL A  82     -11.338 -31.940  15.067  1.00 43.57           H  
ATOM   1185  CG2 VAL A  82     -11.613 -30.130  17.104  1.00 43.57           C  
ATOM   1186 HG21 VAL A  82     -10.543 -30.057  17.296  1.00 43.57           H  
ATOM   1187 HG22 VAL A  82     -12.136 -29.587  17.891  1.00 43.57           H  
ATOM   1188 HG23 VAL A  82     -11.839 -29.667  16.144  1.00 43.57           H  
ATOM   1189  N   THR A  83     -14.834 -33.670  15.932  1.00 47.96           N  
ATOM   1190  H   THR A  83     -15.123 -33.069  15.173  1.00 47.96           H  
ATOM   1191  CA  THR A  83     -15.085 -35.104  15.778  1.00 47.96           C  
ATOM   1192  HA  THR A  83     -15.329 -35.522  16.755  1.00 47.96           H  
ATOM   1193  C   THR A  83     -13.793 -35.773  15.303  1.00 47.96           C  
ATOM   1194  CB  THR A  83     -16.271 -35.381  14.840  1.00 47.96           C  
ATOM   1195  HB  THR A  83     -16.287 -36.438  14.574  1.00 47.96           H  
ATOM   1196  O   THR A  83     -12.989 -35.168  14.594  1.00 47.96           O  
ATOM   1197  CG2 THR A  83     -17.596 -35.012  15.510  1.00 47.96           C  
ATOM   1198 HG21 THR A  83     -17.721 -35.587  16.427  1.00 47.96           H  
ATOM   1199 HG22 THR A  83     -17.613 -33.947  15.743  1.00 47.96           H  
ATOM   1200 HG23 THR A  83     -18.421 -35.242  14.836  1.00 47.96           H  
ATOM   1201  OG1 THR A  83     -16.166 -34.602  13.675  1.00 47.96           O  
ATOM   1202  HG1 THR A  83     -16.807 -34.914  13.032  1.00 47.96           H  
ATOM   1203  N   GLY A  84     -13.556 -37.016  15.736  1.00 52.47           N  
ATOM   1204  H   GLY A  84     -14.259 -37.455  16.313  1.00 52.47           H  
ATOM   1205  CA  GLY A  84     -12.292 -37.752  15.553  1.00 52.47           C  
ATOM   1206  HA2 GLY A  84     -11.487 -37.174  16.009  1.00 52.47           H  
ATOM   1207  HA3 GLY A  84     -12.362 -38.706  16.075  1.00 52.47           H  
ATOM   1208  C   GLY A  84     -11.880 -38.047  14.103  1.00 52.47           C  
ATOM   1209  O   GLY A  84     -10.875 -38.711  13.873  1.00 52.47           O  
ATOM   1210  N   THR A  85     -12.616 -37.538  13.124  1.00 53.74           N  
ATOM   1211  H   THR A  85     -13.398 -36.953  13.381  1.00 53.74           H  
ATOM   1212  CA  THR A  85     -12.325 -37.627  11.697  1.00 53.74           C  
ATOM   1213  HA  THR A  85     -11.338 -38.060  11.533  1.00 53.74           H  
ATOM   1214  C   THR A  85     -12.333 -36.203  11.156  1.00 53.74           C  
ATOM   1215  CB  THR A  85     -13.364 -38.519  11.002  1.00 53.74           C  
ATOM   1216  HB  THR A  85     -13.254 -38.426   9.921  1.00 53.74           H  
ATOM   1217  O   THR A  85     -13.393 -35.599  11.038  1.00 53.74           O  
ATOM   1218  CG2 THR A  85     -13.174 -39.985  11.393  1.00 53.74           C  
ATOM   1219 HG21 THR A  85     -12.164 -40.310  11.143  1.00 53.74           H  
ATOM   1220 HG22 THR A  85     -13.889 -40.597  10.842  1.00 53.74           H  
ATOM   1221 HG23 THR A  85     -13.345 -40.120  12.461  1.00 53.74           H  
ATOM   1222  OG1 THR A  85     -14.669 -38.137  11.379  1.00 53.74           O  
ATOM   1223  HG1 THR A  85     -14.799 -37.246  11.048  1.00 53.74           H  
ATOM   1224  N   GLY A  86     -11.145 -35.637  10.929  1.00 48.31           N  
ATOM   1225  H   GLY A  86     -10.328 -36.216  11.063  1.00 48.31           H  
ATOM   1226  CA  GLY A  86     -10.909 -34.212  10.666  1.00 48.31           C  
ATOM   1227  HA2 GLY A  86     -11.345 -33.636  11.482  1.00 48.31           H  
ATOM   1228  HA3 GLY A  86      -9.835 -34.025  10.659  1.00 48.31           H  
ATOM   1229  C   GLY A  86     -11.490 -33.673   9.356  1.00 48.31           C  
ATOM   1230  O   GLY A  86     -10.742 -33.250   8.480  1.00 48.31           O  
ATOM   1231  N   THR A  87     -12.813 -33.632   9.242  1.00 50.59           N  
ATOM   1232  H   THR A  87     -13.361 -34.090   9.957  1.00 50.59           H  
ATOM   1233  CA  THR A  87     -13.542 -33.005   8.141  1.00 50.59           C  
ATOM   1234  HA  THR A  87     -12.834 -32.563   7.440  1.00 50.59           H  
ATOM   1235  C   THR A  87     -14.421 -31.889   8.689  1.00 50.59           C  
ATOM   1236  CB  THR A  87     -14.371 -34.025   7.348  1.00 50.59           C  
ATOM   1237  HB  THR A  87     -14.966 -33.495   6.604  1.00 50.59           H  
ATOM   1238  O   THR A  87     -15.327 -32.124   9.489  1.00 50.59           O  
ATOM   1239  CG2 THR A  87     -13.475 -35.037   6.634  1.00 50.59           C  
ATOM   1240 HG21 THR A  87     -14.096 -35.703   6.034  1.00 50.59           H  
ATOM   1241 HG22 THR A  87     -12.920 -35.631   7.360  1.00 50.59           H  
ATOM   1242 HG23 THR A  87     -12.777 -34.518   5.978  1.00 50.59           H  
ATOM   1243  OG1 THR A  87     -15.231 -34.738   8.205  1.00 50.59           O  
ATOM   1244  HG1 THR A  87     -15.687 -34.098   8.756  1.00 50.59           H  
ATOM   1245  N   VAL A  88     -14.139 -30.661   8.258  1.00 52.89           N  
ATOM   1246  H   VAL A  88     -13.391 -30.555   7.588  1.00 52.89           H  
ATOM   1247  CA  VAL A  88     -14.967 -29.484   8.535  1.00 52.89           C  
ATOM   1248  HA  VAL A  88     -15.225 -29.469   9.594  1.00 52.89           H  
ATOM   1249  C   VAL A  88     -16.249 -29.609   7.713  1.00 52.89           C  
ATOM   1250  CB  VAL A  88     -14.193 -28.191   8.200  1.00 52.89           C  
ATOM   1251  HB  VAL A  88     -13.901 -28.209   7.150  1.00 52.89           H  
ATOM   1252  O   VAL A  88     -16.195 -29.661   6.487  1.00 52.89           O  
ATOM   1253  CG1 VAL A  88     -15.032 -26.933   8.447  1.00 52.89           C  
ATOM   1254 HG11 VAL A  88     -14.446 -26.044   8.213  1.00 52.89           H  
ATOM   1255 HG12 VAL A  88     -15.350 -26.889   9.488  1.00 52.89           H  
ATOM   1256 HG13 VAL A  88     -15.914 -26.935   7.806  1.00 52.89           H  
ATOM   1257  CG2 VAL A  88     -12.919 -28.080   9.052  1.00 52.89           C  
ATOM   1258 HG21 VAL A  88     -12.242 -28.907   8.837  1.00 52.89           H  
ATOM   1259 HG22 VAL A  88     -12.401 -27.149   8.821  1.00 52.89           H  
ATOM   1260 HG23 VAL A  88     -13.176 -28.093  10.111  1.00 52.89           H  
ATOM   1261  N   MET A  89     -17.395 -29.680   8.390  1.00 45.97           N  
ATOM   1262  H   MET A  89     -17.352 -29.676   9.399  1.00 45.97           H  
ATOM   1263  CA  MET A  89     -18.722 -29.729   7.771  1.00 45.97           C  
ATOM   1264  HA  MET A  89     -18.732 -30.522   7.024  1.00 45.97           H  
ATOM   1265  C   MET A  89     -18.982 -28.387   7.065  1.00 45.97           C  
ATOM   1266  CB  MET A  89     -19.764 -30.058   8.869  1.00 45.97           C  
ATOM   1267  HB2 MET A  89     -20.367 -29.181   9.105  1.00 45.97           H  
ATOM   1268  HB3 MET A  89     -19.243 -30.338   9.785  1.00 45.97           H  
ATOM   1269  O   MET A  89     -19.171 -27.364   7.725  1.00 45.97           O  
ATOM   1270  CG  MET A  89     -20.695 -31.225   8.525  1.00 45.97           C  
ATOM   1271  HG2 MET A  89     -21.133 -31.585   9.457  1.00 45.97           H  
ATOM   1272  HG3 MET A  89     -20.112 -32.040   8.096  1.00 45.97           H  
ATOM   1273  SD  MET A  89     -22.061 -30.815   7.413  1.00 45.97           S  
ATOM   1274  CE  MET A  89     -22.955 -32.395   7.425  1.00 45.97           C  
ATOM   1275  HE1 MET A  89     -23.274 -32.631   8.440  1.00 45.97           H  
ATOM   1276  HE2 MET A  89     -23.831 -32.318   6.782  1.00 45.97           H  
ATOM   1277  HE3 MET A  89     -22.307 -33.187   7.051  1.00 45.97           H  
ATOM   1278  N   ARG A  90     -18.914 -28.363   5.727  1.00 51.51           N  
ATOM   1279  H   ARG A  90     -18.736 -29.236   5.250  1.00 51.51           H  
ATOM   1280  CA  ARG A  90     -19.326 -27.210   4.911  1.00 51.51           C  
ATOM   1281  HA  ARG A  90     -19.213 -26.315   5.522  1.00 51.51           H  
ATOM   1282  C   ARG A  90     -20.808 -27.367   4.547  1.00 51.51           C  
ATOM   1283  CB  ARG A  90     -18.442 -27.055   3.657  1.00 51.51           C  
ATOM   1284  HB2 ARG A  90     -19.074 -26.876   2.787  1.00 51.51           H  
ATOM   1285  HB3 ARG A  90     -17.882 -27.973   3.479  1.00 51.51           H  
ATOM   1286  O   ARG A  90     -21.185 -28.462   4.132  1.00 51.51           O  
ATOM   1287  CG  ARG A  90     -17.474 -25.872   3.801  1.00 51.51           C  
ATOM   1288  HG2 ARG A  90     -18.049 -24.950   3.885  1.00 51.51           H  
ATOM   1289  HG3 ARG A  90     -16.879 -26.004   4.705  1.00 51.51           H  
ATOM   1290  CD  ARG A  90     -16.533 -25.775   2.594  1.00 51.51           C  
ATOM   1291  HD2 ARG A  90     -15.944 -26.690   2.534  1.00 51.51           H  
ATOM   1292  HD3 ARG A  90     -17.139 -25.689   1.692  1.00 51.51           H  
ATOM   1293  NE  ARG A  90     -15.631 -24.609   2.697  1.00 51.51           N  
ATOM   1294  HE  ARG A  90     -15.709 -24.047   3.532  1.00 51.51           H  
ATOM   1295  NH1 ARG A  90     -14.633 -24.831   0.637  1.00 51.51           N  
ATOM   1296 HH11 ARG A  90     -15.203 -25.644   0.453  1.00 51.51           H  
ATOM   1297 HH12 ARG A  90     -14.033 -24.475  -0.093  1.00 51.51           H  
ATOM   1298  NH2 ARG A  90     -14.079 -23.114   1.947  1.00 51.51           N  
ATOM   1299 HH21 ARG A  90     -13.491 -22.780   1.196  1.00 51.51           H  
ATOM   1300 HH22 ARG A  90     -14.221 -22.543   2.767  1.00 51.51           H  
ATOM   1301  CZ  ARG A  90     -14.787 -24.194   1.765  1.00 51.51           C  
ATOM   1302  N   PRO A  91     -21.638 -26.316   4.677  1.00 49.56           N  
ATOM   1303  CA  PRO A  91     -23.033 -26.365   4.250  1.00 49.56           C  
ATOM   1304  HA  PRO A  91     -23.548 -27.145   4.810  1.00 49.56           H  
ATOM   1305  C   PRO A  91     -23.123 -26.651   2.747  1.00 49.56           C  
ATOM   1306  CB  PRO A  91     -23.640 -24.999   4.599  1.00 49.56           C  
ATOM   1307  HB2 PRO A  91     -23.667 -24.359   3.717  1.00 49.56           H  
ATOM   1308  HB3 PRO A  91     -24.642 -25.102   5.015  1.00 49.56           H  
ATOM   1309  O   PRO A  91     -22.440 -26.000   1.955  1.00 49.56           O  
ATOM   1310  CG  PRO A  91     -22.670 -24.402   5.616  1.00 49.56           C  
ATOM   1311  HG2 PRO A  91     -22.942 -24.738   6.616  1.00 49.56           H  
ATOM   1312  HG3 PRO A  91     -22.652 -23.314   5.569  1.00 49.56           H  
ATOM   1313  CD  PRO A  91     -21.326 -25.007   5.227  1.00 49.56           C  
ATOM   1314  HD2 PRO A  91     -20.851 -24.395   4.461  1.00 49.56           H  
ATOM   1315  HD3 PRO A  91     -20.700 -25.071   6.117  1.00 49.56           H  
ATOM   1316  N   GLY A  92     -23.956 -27.621   2.367  1.00 49.95           N  
ATOM   1317  H   GLY A  92     -24.481 -28.116   3.074  1.00 49.95           H  
ATOM   1318  CA  GLY A  92     -24.264 -27.917   0.972  1.00 49.95           C  
ATOM   1319  HA2 GLY A  92     -24.773 -28.878   0.899  1.00 49.95           H  
ATOM   1320  HA3 GLY A  92     -23.346 -27.964   0.386  1.00 49.95           H  
ATOM   1321  C   GLY A  92     -25.183 -26.844   0.400  1.00 49.95           C  
ATOM   1322  O   GLY A  92     -26.353 -26.779   0.766  1.00 49.95           O  
ATOM   1323  N   VAL A  93     -24.650 -25.992  -0.472  1.00 67.04           N  
ATOM   1324  H   VAL A  93     -23.673 -26.091  -0.705  1.00 67.04           H  
ATOM   1325  CA  VAL A  93     -25.458 -25.111  -1.323  1.00 67.04           C  
ATOM   1326  HA  VAL A  93     -26.386 -24.856  -0.811  1.00 67.04           H  
ATOM   1327  C   VAL A  93     -25.808 -25.903  -2.578  1.00 67.04           C  
ATOM   1328  CB  VAL A  93     -24.718 -23.794  -1.629  1.00 67.04           C  
ATOM   1329  HB  VAL A  93     -23.727 -24.020  -2.023  1.00 67.04           H  
ATOM   1330  O   VAL A  93     -24.915 -26.420  -3.249  1.00 67.04           O  
ATOM   1331  CG1 VAL A  93     -25.462 -22.928  -2.650  1.00 67.04           C  
ATOM   1332 HG11 VAL A  93     -26.476 -22.717  -2.308  1.00 67.04           H  
ATOM   1333 HG12 VAL A  93     -24.933 -21.987  -2.799  1.00 67.04           H  
ATOM   1334 HG13 VAL A  93     -25.513 -23.436  -3.613  1.00 67.04           H  
ATOM   1335  CG2 VAL A  93     -24.559 -22.973  -0.340  1.00 67.04           C  
ATOM   1336 HG21 VAL A  93     -25.539 -22.739   0.077  1.00 67.04           H  
ATOM   1337 HG22 VAL A  93     -23.979 -23.533   0.394  1.00 67.04           H  
ATOM   1338 HG23 VAL A  93     -24.035 -22.043  -0.562  1.00 67.04           H  
ATOM   1339  N   ALA A  94     -27.106 -26.043  -2.849  1.00 55.60           N  
ATOM   1340  H   ALA A  94     -27.780 -25.581  -2.257  1.00 55.60           H  
ATOM   1341  CA  ALA A  94     -27.614 -26.668  -4.062  1.00 55.60           C  
ATOM   1342  HA  ALA A  94     -27.175 -27.660  -4.163  1.00 55.60           H  
ATOM   1343  C   ALA A  94     -27.202 -25.817  -5.270  1.00 55.60           C  
ATOM   1344  CB  ALA A  94     -29.136 -26.817  -3.941  1.00 55.60           C  
ATOM   1345  HB1 ALA A  94     -29.602 -25.837  -3.836  1.00 55.60           H  
ATOM   1346  HB2 ALA A  94     -29.386 -27.435  -3.078  1.00 55.60           H  
ATOM   1347  HB3 ALA A  94     -29.527 -27.291  -4.841  1.00 55.60           H  
ATOM   1348  O   ALA A  94     -27.509 -24.628  -5.332  1.00 55.60           O  
ATOM   1349  N   VAL A  95     -26.456 -26.424  -6.189  1.00 57.54           N  
ATOM   1350  H   VAL A  95     -26.252 -27.407  -6.074  1.00 57.54           H  
ATOM   1351  CA  VAL A  95     -26.052 -25.806  -7.450  1.00 57.54           C  
ATOM   1352  HA  VAL A  95     -26.045 -24.721  -7.337  1.00 57.54           H  
ATOM   1353  C   VAL A  95     -27.107 -26.190  -8.478  1.00 57.54           C  
ATOM   1354  CB  VAL A  95     -24.639 -26.254  -7.884  1.00 57.54           C  
ATOM   1355  HB  VAL A  95     -24.677 -27.277  -8.259  1.00 57.54           H  
ATOM   1356  O   VAL A  95     -27.261 -27.371  -8.782  1.00 57.54           O  
ATOM   1357  CG1 VAL A  95     -24.106 -25.341  -8.994  1.00 57.54           C  
ATOM   1358 HG11 VAL A  95     -24.027 -24.314  -8.636  1.00 57.54           H  
ATOM   1359 HG12 VAL A  95     -24.780 -25.364  -9.849  1.00 57.54           H  
ATOM   1360 HG13 VAL A  95     -23.125 -25.685  -9.323  1.00 57.54           H  
ATOM   1361  CG2 VAL A  95     -23.630 -26.223  -6.725  1.00 57.54           C  
ATOM   1362 HG21 VAL A  95     -23.899 -26.959  -5.967  1.00 57.54           H  
ATOM   1363 HG22 VAL A  95     -22.634 -26.465  -7.098  1.00 57.54           H  
ATOM   1364 HG23 VAL A  95     -23.616 -25.231  -6.273  1.00 57.54           H  
ATOM   1365  N   GLU A  96     -27.853 -25.208  -8.971  1.00 51.99           N  
ATOM   1366  H   GLU A  96     -27.711 -24.264  -8.639  1.00 51.99           H  
ATOM   1367  CA  GLU A  96     -28.773 -25.377 -10.094  1.00 51.99           C  
ATOM   1368  HA  GLU A  96     -29.232 -26.363 -10.023  1.00 51.99           H  
ATOM   1369  C   GLU A  96     -27.963 -25.243 -11.397  1.00 51.99           C  
ATOM   1370  CB  GLU A  96     -29.902 -24.342  -9.980  1.00 51.99           C  
ATOM   1371  HB2 GLU A  96     -30.194 -24.308  -8.931  1.00 51.99           H  
ATOM   1372  HB3 GLU A  96     -29.520 -23.354 -10.236  1.00 51.99           H  
ATOM   1373  O   GLU A  96     -27.349 -24.195 -11.624  1.00 51.99           O  
ATOM   1374  CG  GLU A  96     -31.122 -24.665 -10.870  1.00 51.99           C  
ATOM   1375  HG2 GLU A  96     -31.221 -23.875 -11.615  1.00 51.99           H  
ATOM   1376  HG3 GLU A  96     -30.933 -25.591 -11.413  1.00 51.99           H  
ATOM   1377  CD  GLU A  96     -32.453 -24.795 -10.097  1.00 51.99           C  
ATOM   1378  OE1 GLU A  96     -33.344 -25.507 -10.611  1.00 51.99           O  
ATOM   1379  OE2 GLU A  96     -32.578 -24.210  -8.997  1.00 51.99           O  
ATOM   1380  N   PRO A  97     -27.868 -26.293 -12.229  1.00 60.13           N  
ATOM   1381  CA  PRO A  97     -27.092 -26.244 -13.458  1.00 60.13           C  
ATOM   1382  HA  PRO A  97     -26.146 -25.728 -13.291  1.00 60.13           H  
ATOM   1383  C   PRO A  97     -27.882 -25.497 -14.536  1.00 60.13           C  
ATOM   1384  CB  PRO A  97     -26.801 -27.706 -13.808  1.00 60.13           C  
ATOM   1385  HB2 PRO A  97     -25.895 -28.025 -13.292  1.00 60.13           H  
ATOM   1386  HB3 PRO A  97     -26.699 -27.863 -14.882  1.00 60.13           H  
ATOM   1387  O   PRO A  97     -28.756 -26.059 -15.192  1.00 60.13           O  
ATOM   1388  CG  PRO A  97     -28.000 -28.459 -13.231  1.00 60.13           C  
ATOM   1389  HG2 PRO A  97     -28.812 -28.467 -13.958  1.00 60.13           H  
ATOM   1390  HG3 PRO A  97     -27.738 -29.478 -12.947  1.00 60.13           H  
ATOM   1391  CD  PRO A  97     -28.414 -27.625 -12.019  1.00 60.13           C  
ATOM   1392  HD2 PRO A  97     -29.501 -27.596 -11.940  1.00 60.13           H  
ATOM   1393  HD3 PRO A  97     -27.982 -28.061 -11.119  1.00 60.13           H  
ATOM   1394  N   ILE A  98     -27.551 -24.224 -14.746  1.00 53.48           N  
ATOM   1395  H   ILE A  98     -26.903 -23.785 -14.109  1.00 53.48           H  
ATOM   1396  CA  ILE A  98     -27.967 -23.489 -15.942  1.00 53.48           C  
ATOM   1397  HA  ILE A  98     -28.980 -23.791 -16.211  1.00 53.48           H  
ATOM   1398  C   ILE A  98     -27.024 -23.924 -17.068  1.00 53.48           C  
ATOM   1399  CB  ILE A  98     -27.993 -21.962 -15.702  1.00 53.48           C  
ATOM   1400  HB  ILE A  98     -26.976 -21.618 -15.513  1.00 53.48           H  
ATOM   1401  O   ILE A  98     -25.933 -23.383 -17.231  1.00 53.48           O  
ATOM   1402  CG1 ILE A  98     -28.863 -21.615 -14.469  1.00 53.48           C  
ATOM   1403 HG12 ILE A  98     -28.490 -22.151 -13.596  1.00 53.48           H  
ATOM   1404 HG13 ILE A  98     -29.890 -21.937 -14.645  1.00 53.48           H  
ATOM   1405  CG2 ILE A  98     -28.529 -21.256 -16.963  1.00 53.48           C  
ATOM   1406 HG21 ILE A  98     -27.927 -21.520 -17.833  1.00 53.48           H  
ATOM   1407 HG22 ILE A  98     -28.472 -20.174 -16.848  1.00 53.48           H  
ATOM   1408 HG23 ILE A  98     -29.564 -21.545 -17.148  1.00 53.48           H  
ATOM   1409  CD1 ILE A  98     -28.865 -20.127 -14.100  1.00 53.48           C  
ATOM   1410 HD11 ILE A  98     -29.386 -19.993 -13.152  1.00 53.48           H  
ATOM   1411 HD12 ILE A  98     -29.382 -19.544 -14.862  1.00 53.48           H  
ATOM   1412 HD13 ILE A  98     -27.841 -19.768 -13.995  1.00 53.48           H  
ATOM   1413  N   GLY A  99     -27.407 -24.982 -17.780  1.00 48.22           N  
ATOM   1414  H   GLY A  99     -28.283 -25.423 -17.538  1.00 48.22           H  
ATOM   1415  CA  GLY A  99     -26.711 -25.431 -18.980  1.00 48.22           C  
ATOM   1416  HA2 GLY A  99     -25.638 -25.462 -18.790  1.00 48.22           H  
ATOM   1417  HA3 GLY A  99     -27.037 -26.438 -19.238  1.00 48.22           H  
ATOM   1418  C   GLY A  99     -27.029 -24.514 -20.166  1.00 48.22           C  
ATOM   1419  O   GLY A  99     -28.209 -24.327 -20.468  1.00 48.22           O  
ATOM   1420  N   PRO A 100     -26.027 -23.955 -20.863  1.00 60.59           N  
ATOM   1421  CA  PRO A 100     -26.202 -23.509 -22.233  1.00 60.59           C  
ATOM   1422  HA  PRO A 100     -27.149 -22.980 -22.340  1.00 60.59           H  
ATOM   1423  C   PRO A 100     -26.195 -24.727 -23.163  1.00 60.59           C  
ATOM   1424  CB  PRO A 100     -25.061 -22.532 -22.495  1.00 60.59           C  
ATOM   1425  HB2 PRO A 100     -25.354 -21.536 -22.163  1.00 60.59           H  
ATOM   1426  HB3 PRO A 100     -24.768 -22.514 -23.545  1.00 60.59           H  
ATOM   1427  O   PRO A 100     -25.453 -25.690 -22.959  1.00 60.59           O  
ATOM   1428  CG  PRO A 100     -23.939 -23.056 -21.598  1.00 60.59           C  
ATOM   1429  HG2 PRO A 100     -23.301 -22.247 -21.244  1.00 60.59           H  
ATOM   1430  HG3 PRO A 100     -23.348 -23.785 -22.152  1.00 60.59           H  
ATOM   1431  CD  PRO A 100     -24.649 -23.762 -20.439  1.00 60.59           C  
ATOM   1432  HD2 PRO A 100     -24.164 -24.717 -20.238  1.00 60.59           H  
ATOM   1433  HD3 PRO A 100     -24.625 -23.129 -19.552  1.00 60.59           H  
ATOM   1434  N   GLY A 101     -27.088 -24.679 -24.147  1.00 55.83           N  
ATOM   1435  H   GLY A 101     -27.631 -23.833 -24.245  1.00 55.83           H  
ATOM   1436  CA  GLY A 101     -27.264 -25.703 -25.162  1.00 55.83           C  
ATOM   1437  HA2 GLY A 101     -27.413 -26.663 -24.667  1.00 55.83           H  
ATOM   1438  HA3 GLY A 101     -28.156 -25.479 -25.747  1.00 55.83           H  
ATOM   1439  C   GLY A 101     -26.086 -25.843 -26.126  1.00 55.83           C  
ATOM   1440  O   GLY A 101     -25.104 -25.109 -26.097  1.00 55.83           O  
ATOM   1441  N   ASP A 102     -26.269 -26.854 -26.957  1.00 45.65           N  
ATOM   1442  H   ASP A 102     -27.158 -27.327 -26.872  1.00 45.65           H  
ATOM   1443  CA  ASP A 102     -25.400 -27.453 -27.958  1.00 45.65           C  
ATOM   1444  HA  ASP A 102     -24.690 -28.084 -27.424  1.00 45.65           H  
ATOM   1445  C   ASP A 102     -24.611 -26.486 -28.873  1.00 45.65           C  
ATOM   1446  CB  ASP A 102     -26.345 -28.346 -28.800  1.00 45.65           C  
ATOM   1447  HB2 ASP A 102     -27.267 -28.537 -28.250  1.00 45.65           H  
ATOM   1448  HB3 ASP A 102     -26.632 -27.816 -29.708  1.00 45.65           H  
ATOM   1449  O   ASP A 102     -25.156 -25.535 -29.428  1.00 45.65           O  
ATOM   1450  CG  ASP A 102     -25.795 -29.719 -29.180  1.00 45.65           C  
ATOM   1451  OD1 ASP A 102     -24.629 -30.008 -28.833  1.00 45.65           O  
ATOM   1452  OD2 ASP A 102     -26.582 -30.488 -29.774  1.00 45.65           O  
ATOM   1453  N   LEU A 103     -23.346 -26.865 -29.089  1.00 39.11           N  
ATOM   1454  H   LEU A 103     -23.060 -27.623 -28.486  1.00 39.11           H  
ATOM   1455  CA  LEU A 103     -22.610 -26.843 -30.360  1.00 39.11           C  
ATOM   1456  HA  LEU A 103     -21.626 -27.238 -30.110  1.00 39.11           H  
ATOM   1457  C   LEU A 103     -22.327 -25.508 -31.087  1.00 39.11           C  
ATOM   1458  CB  LEU A 103     -23.277 -27.880 -31.301  1.00 39.11           C  
ATOM   1459  HB2 LEU A 103     -23.772 -27.363 -32.122  1.00 39.11           H  
ATOM   1460  HB3 LEU A 103     -24.070 -28.419 -30.783  1.00 39.11           H  
ATOM   1461  O   LEU A 103     -23.120 -25.035 -31.891  1.00 39.11           O  
ATOM   1462  CG  LEU A 103     -22.321 -28.925 -31.885  1.00 39.11           C  
ATOM   1463  HG  LEU A 103     -21.448 -28.423 -32.303  1.00 39.11           H  
ATOM   1464  CD1 LEU A 103     -21.862 -29.939 -30.833  1.00 39.11           C  
ATOM   1465 HD11 LEU A 103     -21.358 -29.437 -30.007  1.00 39.11           H  
ATOM   1466 HD12 LEU A 103     -21.174 -30.653 -31.286  1.00 39.11           H  
ATOM   1467 HD13 LEU A 103     -22.724 -30.478 -30.440  1.00 39.11           H  
ATOM   1468  CD2 LEU A 103     -23.032 -29.689 -33.001  1.00 39.11           C  
ATOM   1469 HD21 LEU A 103     -23.922 -30.178 -32.605  1.00 39.11           H  
ATOM   1470 HD22 LEU A 103     -22.361 -30.439 -33.421  1.00 39.11           H  
ATOM   1471 HD23 LEU A 103     -23.325 -28.996 -33.791  1.00 39.11           H  
ATOM   1472  N   VAL A 104     -21.067 -25.062 -31.005  1.00 55.60           N  
ATOM   1473  H   VAL A 104     -20.569 -25.296 -30.159  1.00 55.60           H  
ATOM   1474  CA  VAL A 104     -20.209 -24.931 -32.202  1.00 55.60           C  
ATOM   1475  HA  VAL A 104     -20.602 -25.585 -32.980  1.00 55.60           H  
ATOM   1476  C   VAL A 104     -18.814 -25.424 -31.813  1.00 55.60           C  
ATOM   1477  CB  VAL A 104     -20.137 -23.506 -32.801  1.00 55.60           C  
ATOM   1478  HB  VAL A 104     -19.698 -22.825 -32.071  1.00 55.60           H  
ATOM   1479  O   VAL A 104     -18.097 -24.780 -31.051  1.00 55.60           O  
ATOM   1480  CG1 VAL A 104     -19.264 -23.501 -34.068  1.00 55.60           C  
ATOM   1481 HG11 VAL A 104     -19.667 -24.191 -34.809  1.00 55.60           H  
ATOM   1482 HG12 VAL A 104     -19.234 -22.498 -34.494  1.00 55.60           H  
ATOM   1483 HG13 VAL A 104     -18.240 -23.787 -33.827  1.00 55.60           H  
ATOM   1484  CG2 VAL A 104     -21.501 -22.947 -33.220  1.00 55.60           C  
ATOM   1485 HG21 VAL A 104     -22.008 -23.643 -33.888  1.00 55.60           H  
ATOM   1486 HG22 VAL A 104     -21.377 -21.987 -33.721  1.00 55.60           H  
ATOM   1487 HG23 VAL A 104     -22.115 -22.780 -32.335  1.00 55.60           H  
ATOM   1488  N   THR A 105     -18.442 -26.610 -32.287  1.00 48.93           N  
ATOM   1489  H   THR A 105     -19.060 -27.110 -32.910  1.00 48.93           H  
ATOM   1490  CA  THR A 105     -17.089 -27.155 -32.145  1.00 48.93           C  
ATOM   1491  HA  THR A 105     -16.761 -27.076 -31.108  1.00 48.93           H  
ATOM   1492  C   THR A 105     -16.141 -26.343 -33.023  1.00 48.93           C  
ATOM   1493  CB  THR A 105     -17.062 -28.634 -32.563  1.00 48.93           C  
ATOM   1494  HB  THR A 105     -16.028 -28.969 -32.652  1.00 48.93           H  
ATOM   1495  O   THR A 105     -16.176 -26.470 -34.246  1.00 48.93           O  
ATOM   1496  CG2 THR A 105     -17.784 -29.522 -31.550  1.00 48.93           C  
ATOM   1497 HG21 THR A 105     -17.731 -30.559 -31.882  1.00 48.93           H  
ATOM   1498 HG22 THR A 105     -17.303 -29.436 -30.576  1.00 48.93           H  
ATOM   1499 HG23 THR A 105     -18.831 -29.228 -31.467  1.00 48.93           H  
ATOM   1500  OG1 THR A 105     -17.720 -28.794 -33.800  1.00 48.93           O  
ATOM   1501  HG1 THR A 105     -17.237 -28.254 -34.429  1.00 48.93           H  
ATOM   1502  N   VAL A 106     -15.318 -25.491 -32.413  1.00 54.66           N  
ATOM   1503  H   VAL A 106     -15.395 -25.370 -31.413  1.00 54.66           H  
ATOM   1504  CA  VAL A 106     -14.198 -24.841 -33.100  1.00 54.66           C  
ATOM   1505  HA  VAL A 106     -14.513 -24.559 -34.105  1.00 54.66           H  
ATOM   1506  C   VAL A 106     -13.085 -25.877 -33.218  1.00 54.66           C  
ATOM   1507  CB  VAL A 106     -13.753 -23.555 -32.381  1.00 54.66           C  
ATOM   1508  HB  VAL A 106     -13.454 -23.794 -31.360  1.00 54.66           H  
ATOM   1509  O   VAL A 106     -12.566 -26.365 -32.211  1.00 54.66           O  
ATOM   1510  CG1 VAL A 106     -12.576 -22.882 -33.097  1.00 54.66           C  
ATOM   1511 HG11 VAL A 106     -11.710 -23.544 -33.100  1.00 54.66           H  
ATOM   1512 HG12 VAL A 106     -12.301 -21.963 -32.581  1.00 54.66           H  
ATOM   1513 HG13 VAL A 106     -12.844 -22.648 -34.128  1.00 54.66           H  
ATOM   1514  CG2 VAL A 106     -14.912 -22.546 -32.331  1.00 54.66           C  
ATOM   1515 HG21 VAL A 106     -14.581 -21.630 -31.841  1.00 54.66           H  
ATOM   1516 HG22 VAL A 106     -15.748 -22.954 -31.763  1.00 54.66           H  
ATOM   1517 HG23 VAL A 106     -15.247 -22.311 -33.341  1.00 54.66           H  
ATOM   1518  N   ASP A 107     -12.804 -26.260 -34.459  1.00 49.35           N  
ATOM   1519  H   ASP A 107     -13.304 -25.823 -35.221  1.00 49.35           H  
ATOM   1520  CA  ASP A 107     -11.779 -27.225 -34.835  1.00 49.35           C  
ATOM   1521  HA  ASP A 107     -12.059 -28.197 -34.429  1.00 49.35           H  
ATOM   1522  C   ASP A 107     -10.433 -26.801 -34.237  1.00 49.35           C  
ATOM   1523  CB  ASP A 107     -11.748 -27.330 -36.367  1.00 49.35           C  
ATOM   1524  HB2 ASP A 107     -12.773 -27.395 -36.732  1.00 49.35           H  
ATOM   1525  HB3 ASP A 107     -11.303 -26.427 -36.784  1.00 49.35           H  
ATOM   1526  O   ASP A 107      -9.927 -25.701 -34.469  1.00 49.35           O  
ATOM   1527  CG  ASP A 107     -10.996 -28.559 -36.880  1.00 49.35           C  
ATOM   1528  OD1 ASP A 107     -10.676 -29.435 -36.043  1.00 49.35           O  
ATOM   1529  OD2 ASP A 107     -10.831 -28.637 -38.116  1.00 49.35           O  
ATOM   1530  N   SER A 108      -9.926 -27.637 -33.338  1.00 51.89           N  
ATOM   1531  H   SER A 108     -10.299 -28.575 -33.321  1.00 51.89           H  
ATOM   1532  CA  SER A 108      -8.743 -27.344 -32.543  1.00 51.89           C  
ATOM   1533  HA  SER A 108      -8.702 -26.279 -32.317  1.00 51.89           H  
ATOM   1534  C   SER A 108      -7.528 -27.723 -33.374  1.00 51.89           C  
ATOM   1535  CB  SER A 108      -8.795 -28.118 -31.223  1.00 51.89           C  
ATOM   1536  HB2 SER A 108      -8.730 -29.187 -31.425  1.00 51.89           H  
ATOM   1537  HB3 SER A 108      -7.955 -27.825 -30.592  1.00 51.89           H  
ATOM   1538  O   SER A 108      -7.169 -28.897 -33.421  1.00 51.89           O  
ATOM   1539  OG  SER A 108     -10.017 -27.857 -30.555  1.00 51.89           O  
ATOM   1540  HG  SER A 108     -10.623 -27.483 -31.199  1.00 51.89           H  
ATOM   1541  N   VAL A 109      -6.930 -26.722 -34.024  1.00 56.05           N  
ATOM   1542  H   VAL A 109      -7.416 -25.837 -34.044  1.00 56.05           H  
ATOM   1543  CA  VAL A 109      -5.666 -26.819 -34.771  1.00 56.05           C  
ATOM   1544  HA  VAL A 109      -5.852 -27.327 -35.718  1.00 56.05           H  
ATOM   1545  C   VAL A 109      -4.669 -27.649 -33.963  1.00 56.05           C  
ATOM   1546  CB  VAL A 109      -5.112 -25.412 -35.074  1.00 56.05           C  
ATOM   1547  HB  VAL A 109      -4.918 -24.893 -34.135  1.00 56.05           H  
ATOM   1548  O   VAL A 109      -4.299 -27.295 -32.837  1.00 56.05           O  
ATOM   1549  CG1 VAL A 109      -3.810 -25.464 -35.879  1.00 56.05           C  
ATOM   1550 HG11 VAL A 109      -3.456 -24.455 -36.090  1.00 56.05           H  
ATOM   1551 HG12 VAL A 109      -3.978 -25.989 -36.819  1.00 56.05           H  
ATOM   1552 HG13 VAL A 109      -3.037 -25.991 -35.319  1.00 56.05           H  
ATOM   1553  CG2 VAL A 109      -6.125 -24.582 -35.880  1.00 56.05           C  
ATOM   1554 HG21 VAL A 109      -7.037 -24.417 -35.307  1.00 56.05           H  
ATOM   1555 HG22 VAL A 109      -6.376 -25.103 -36.805  1.00 56.05           H  
ATOM   1556 HG23 VAL A 109      -5.696 -23.611 -36.126  1.00 56.05           H  
ATOM   1557  N   GLY A 110      -4.303 -28.807 -34.506  1.00 58.18           N  
ATOM   1558  H   GLY A 110      -4.521 -28.960 -35.480  1.00 58.18           H  
ATOM   1559  CA  GLY A 110      -3.420 -29.750 -33.847  1.00 58.18           C  
ATOM   1560  HA2 GLY A 110      -3.744 -29.888 -32.815  1.00 58.18           H  
ATOM   1561  HA3 GLY A 110      -3.457 -30.705 -34.370  1.00 58.18           H  
ATOM   1562  C   GLY A 110      -1.994 -29.219 -33.880  1.00 58.18           C  
ATOM   1563  O   GLY A 110      -1.571 -28.589 -34.843  1.00 58.18           O  
ATOM   1564  N   SER A 111      -1.199 -29.530 -32.857  1.00 57.25           N  
ATOM   1565  H   SER A 111      -1.618 -30.015 -32.076  1.00 57.25           H  
ATOM   1566  CA  SER A 111       0.216 -29.121 -32.758  1.00 57.25           C  
ATOM   1567  HA  SER A 111       0.248 -28.035 -32.840  1.00 57.25           H  
ATOM   1568  C   SER A 111       1.134 -29.681 -33.874  1.00 57.25           C  
ATOM   1569  CB  SER A 111       0.738 -29.508 -31.367  1.00 57.25           C  
ATOM   1570  HB2 SER A 111       0.037 -29.160 -30.608  1.00 57.25           H  
ATOM   1571  HB3 SER A 111       0.815 -30.593 -31.302  1.00 57.25           H  
ATOM   1572  O   SER A 111       2.354 -29.582 -33.754  1.00 57.25           O  
ATOM   1573  OG  SER A 111       1.999 -28.933 -31.107  1.00 57.25           O  
ATOM   1574  HG  SER A 111       2.509 -29.005 -31.917  1.00 57.25           H  
ATOM   1575  N   GLY A 112       0.575 -30.300 -34.919  1.00 58.96           N  
ATOM   1576  H   GLY A 112      -0.427 -30.212 -35.005  1.00 58.96           H  
ATOM   1577  CA  GLY A 112       1.269 -30.792 -36.109  1.00 58.96           C  
ATOM   1578  HA2 GLY A 112       2.346 -30.670 -35.992  1.00 58.96           H  
ATOM   1579  HA3 GLY A 112       1.052 -31.854 -36.227  1.00 58.96           H  
ATOM   1580  C   GLY A 112       0.865 -30.092 -37.413  1.00 58.96           C  
ATOM   1581  O   GLY A 112       1.410 -30.447 -38.456  1.00 58.96           O  
ATOM   1582  N   ASP A 113      -0.048 -29.117 -37.374  1.00 54.90           N  
ATOM   1583  H   ASP A 113      -0.479 -28.850 -36.501  1.00 54.90           H  
ATOM   1584  CA  ASP A 113      -0.501 -28.418 -38.576  1.00 54.90           C  
ATOM   1585  HA  ASP A 113      -0.520 -29.129 -39.402  1.00 54.90           H  
ATOM   1586  C   ASP A 113       0.496 -27.304 -38.937  1.00 54.90           C  
ATOM   1587  CB  ASP A 113      -1.946 -27.920 -38.396  1.00 54.90           C  
ATOM   1588  HB2 ASP A 113      -1.976 -27.223 -37.558  1.00 54.90           H  
ATOM   1589  HB3 ASP A 113      -2.245 -27.383 -39.296  1.00 54.90           H  
ATOM   1590  O   ASP A 113       0.710 -26.350 -38.187  1.00 54.90           O  
ATOM   1591  CG  ASP A 113      -2.947 -29.062 -38.150  1.00 54.90           C  
ATOM   1592  OD1 ASP A 113      -2.699 -30.184 -38.649  1.00 54.90           O  
ATOM   1593  OD2 ASP A 113      -3.947 -28.818 -37.434  1.00 54.90           O  
ATOM   1594  N   SER A 114       1.172 -27.452 -40.079  1.00 53.78           N  
ATOM   1595  H   SER A 114       0.984 -28.266 -40.646  1.00 53.78           H  
ATOM   1596  CA  SER A 114       2.181 -26.503 -40.553  1.00 53.78           C  
ATOM   1597  HA  SER A 114       2.858 -26.282 -39.728  1.00 53.78           H  
ATOM   1598  C   SER A 114       1.535 -25.197 -41.016  1.00 53.78           C  
ATOM   1599  CB  SER A 114       3.004 -27.123 -41.687  1.00 53.78           C  
ATOM   1600  HB2 SER A 114       3.722 -26.388 -42.050  1.00 53.78           H  
ATOM   1601  HB3 SER A 114       3.549 -27.987 -41.308  1.00 53.78           H  
ATOM   1602  O   SER A 114       0.742 -25.194 -41.954  1.00 53.78           O  
ATOM   1603  OG  SER A 114       2.167 -27.532 -42.753  1.00 53.78           O  
ATOM   1604  HG  SER A 114       1.485 -26.866 -42.867  1.00 53.78           H  
ATOM   1605  N   SER A 115       1.948 -24.079 -40.424  1.00 62.78           N  
ATOM   1606  H   SER A 115       2.594 -24.163 -39.652  1.00 62.78           H  
ATOM   1607  CA  SER A 115       1.509 -22.709 -40.725  1.00 62.78           C  
ATOM   1608  HA  SER A 115       0.421 -22.709 -40.799  1.00 62.78           H  
ATOM   1609  C   SER A 115       2.039 -22.134 -42.051  1.00 62.78           C  
ATOM   1610  CB  SER A 115       1.907 -21.811 -39.547  1.00 62.78           C  
ATOM   1611  HB2 SER A 115       1.348 -22.115 -38.662  1.00 62.78           H  
ATOM   1612  HB3 SER A 115       1.663 -20.772 -39.768  1.00 62.78           H  
ATOM   1613  O   SER A 115       2.056 -20.917 -42.235  1.00 62.78           O  
ATOM   1614  OG  SER A 115       3.295 -21.942 -39.283  1.00 62.78           O  
ATOM   1615  HG  SER A 115       3.607 -21.113 -38.913  1.00 62.78           H  
ATOM   1616  N   ILE A 116       2.486 -22.980 -42.985  1.00 57.02           N  
ATOM   1617  H   ILE A 116       2.291 -23.963 -42.862  1.00 57.02           H  
ATOM   1618  CA  ILE A 116       3.023 -22.529 -44.269  1.00 57.02           C  
ATOM   1619  HA  ILE A 116       3.442 -21.536 -44.108  1.00 57.02           H  
ATOM   1620  C   ILE A 116       1.861 -22.360 -45.259  1.00 57.02           C  
ATOM   1621  CB  ILE A 116       4.207 -23.427 -44.726  1.00 57.02           C  
ATOM   1622  HB  ILE A 116       4.609 -23.926 -43.844  1.00 57.02           H  
ATOM   1623  O   ILE A 116       1.197 -23.319 -45.648  1.00 57.02           O  
ATOM   1624  CG1 ILE A 116       5.354 -22.588 -45.329  1.00 57.02           C  
ATOM   1625 HG12 ILE A 116       5.984 -23.224 -45.951  1.00 57.02           H  
ATOM   1626 HG13 ILE A 116       4.945 -21.801 -45.963  1.00 57.02           H  
ATOM   1627  CG2 ILE A 116       3.834 -24.545 -45.711  1.00 57.02           C  
ATOM   1628 HG21 ILE A 116       3.514 -24.123 -46.663  1.00 57.02           H  
ATOM   1629 HG22 ILE A 116       3.028 -25.150 -45.296  1.00 57.02           H  
ATOM   1630 HG23 ILE A 116       4.694 -25.192 -45.883  1.00 57.02           H  
ATOM   1631  CD1 ILE A 116       6.259 -21.973 -44.253  1.00 57.02           C  
ATOM   1632 HD11 ILE A 116       7.048 -21.395 -44.732  1.00 57.02           H  
ATOM   1633 HD12 ILE A 116       5.681 -21.313 -43.605  1.00 57.02           H  
ATOM   1634 HD13 ILE A 116       6.713 -22.762 -43.652  1.00 57.02           H  
ATOM   1635  N   ILE A 117       1.572 -21.114 -45.628  1.00 58.64           N  
ATOM   1636  H   ILE A 117       2.116 -20.358 -45.237  1.00 58.64           H  
ATOM   1637  CA  ILE A 117       0.580 -20.792 -46.656  1.00 58.64           C  
ATOM   1638  HA  ILE A 117      -0.314 -21.389 -46.473  1.00 58.64           H  
ATOM   1639  C   ILE A 117       1.204 -21.168 -48.011  1.00 58.64           C  
ATOM   1640  CB  ILE A 117       0.180 -19.299 -46.580  1.00 58.64           C  
ATOM   1641  HB  ILE A 117       1.080 -18.696 -46.704  1.00 58.64           H  
ATOM   1642  O   ILE A 117       2.257 -20.622 -48.346  1.00 58.64           O  
ATOM   1643  CG1 ILE A 117      -0.445 -18.977 -45.200  1.00 58.64           C  
ATOM   1644 HG12 ILE A 117      -1.399 -19.495 -45.103  1.00 58.64           H  
ATOM   1645 HG13 ILE A 117       0.210 -19.336 -44.406  1.00 58.64           H  
ATOM   1646  CG2 ILE A 117      -0.801 -18.943 -47.714  1.00 58.64           C  
ATOM   1647 HG21 ILE A 117      -1.039 -17.879 -47.689  1.00 58.64           H  
ATOM   1648 HG22 ILE A 117      -0.355 -19.147 -48.687  1.00 58.64           H  
ATOM   1649 HG23 ILE A 117      -1.721 -19.519 -47.615  1.00 58.64           H  
ATOM   1650  CD1 ILE A 117      -0.661 -17.480 -44.945  1.00 58.64           C  
ATOM   1651 HD11 ILE A 117       0.275 -16.940 -45.085  1.00 58.64           H  
ATOM   1652 HD12 ILE A 117      -1.420 -17.080 -45.617  1.00 58.64           H  
ATOM   1653 HD13 ILE A 117      -1.000 -17.337 -43.919  1.00 58.64           H  
ATOM   1654  N   PRO A 118       0.618 -22.095 -48.792  1.00 55.46           N  
ATOM   1655  CA  PRO A 118       1.148 -22.432 -50.105  1.00 55.46           C  
ATOM   1656  HA  PRO A 118       2.204 -22.691 -50.026  1.00 55.46           H  
ATOM   1657  C   PRO A 118       0.993 -21.225 -51.035  1.00 55.46           C  
ATOM   1658  CB  PRO A 118       0.364 -23.664 -50.568  1.00 55.46           C  
ATOM   1659  HB2 PRO A 118       0.885 -24.564 -50.243  1.00 55.46           H  
ATOM   1660  HB3 PRO A 118       0.220 -23.679 -51.648  1.00 55.46           H  
ATOM   1661  O   PRO A 118      -0.120 -20.755 -51.281  1.00 55.46           O  
ATOM   1662  CG  PRO A 118      -0.964 -23.551 -49.818  1.00 55.46           C  
ATOM   1663  HG2 PRO A 118      -1.414 -24.528 -49.641  1.00 55.46           H  
ATOM   1664  HG3 PRO A 118      -1.647 -22.915 -50.382  1.00 55.46           H  
ATOM   1665  CD  PRO A 118      -0.588 -22.857 -48.510  1.00 55.46           C  
ATOM   1666  HD2 PRO A 118      -0.374 -23.604 -47.745  1.00 55.46           H  
ATOM   1667  HD3 PRO A 118      -1.403 -22.208 -48.189  1.00 55.46           H  
ATOM   1668  N   LEU A 119       2.118 -20.712 -51.537  1.00 47.54           N  
ATOM   1669  H   LEU A 119       3.002 -21.112 -51.256  1.00 47.54           H  
ATOM   1670  CA  LEU A 119       2.126 -19.678 -52.564  1.00 47.54           C  
ATOM   1671  HA  LEU A 119       1.498 -18.848 -52.238  1.00 47.54           H  
ATOM   1672  C   LEU A 119       1.510 -20.267 -53.834  1.00 47.54           C  
ATOM   1673  CB  LEU A 119       3.555 -19.149 -52.805  1.00 47.54           C  
ATOM   1674  HB2 LEU A 119       3.638 -18.873 -53.856  1.00 47.54           H  
ATOM   1675  HB3 LEU A 119       4.283 -19.939 -52.621  1.00 47.54           H  
ATOM   1676  O   LEU A 119       2.049 -21.195 -54.432  1.00 47.54           O  
ATOM   1677  CG  LEU A 119       3.910 -17.897 -51.981  1.00 47.54           C  
ATOM   1678  HG  LEU A 119       3.190 -17.111 -52.209  1.00 47.54           H  
ATOM   1679  CD1 LEU A 119       3.895 -18.145 -50.472  1.00 47.54           C  
ATOM   1680 HD11 LEU A 119       4.192 -17.238 -49.946  1.00 47.54           H  
ATOM   1681 HD12 LEU A 119       2.891 -18.416 -50.144  1.00 47.54           H  
ATOM   1682 HD13 LEU A 119       4.582 -18.951 -50.216  1.00 47.54           H  
ATOM   1683  CD2 LEU A 119       5.302 -17.401 -52.373  1.00 47.54           C  
ATOM   1684 HD21 LEU A 119       6.049 -18.161 -52.148  1.00 47.54           H  
ATOM   1685 HD22 LEU A 119       5.537 -16.489 -51.822  1.00 47.54           H  
ATOM   1686 HD23 LEU A 119       5.326 -17.178 -53.439  1.00 47.54           H  
ATOM   1687  N   LEU A 120       0.354 -19.730 -54.218  1.00 54.22           N  
ATOM   1688  H   LEU A 120      -0.052 -19.013 -53.634  1.00 54.22           H  
ATOM   1689  CA  LEU A 120      -0.261 -20.000 -55.507  1.00 54.22           C  
ATOM   1690  HA  LEU A 120      -0.331 -21.078 -55.653  1.00 54.22           H  
ATOM   1691  C   LEU A 120       0.650 -19.427 -56.593  1.00 54.22           C  
ATOM   1692  CB  LEU A 120      -1.677 -19.396 -55.531  1.00 54.22           C  
ATOM   1693  HB2 LEU A 120      -2.016 -19.309 -56.563  1.00 54.22           H  
ATOM   1694  HB3 LEU A 120      -1.628 -18.388 -55.119  1.00 54.22           H  
ATOM   1695  O   LEU A 120       0.809 -18.214 -56.724  1.00 54.22           O  
ATOM   1696  CG  LEU A 120      -2.688 -20.245 -54.735  1.00 54.22           C  
ATOM   1697  HG  LEU A 120      -2.198 -20.697 -53.872  1.00 54.22           H  
ATOM   1698  CD1 LEU A 120      -3.833 -19.376 -54.219  1.00 54.22           C  
ATOM   1699 HD11 LEU A 120      -4.343 -18.895 -55.054  1.00 54.22           H  
ATOM   1700 HD12 LEU A 120      -3.436 -18.612 -53.551  1.00 54.22           H  
ATOM   1701 HD13 LEU A 120      -4.541 -19.991 -53.663  1.00 54.22           H  
ATOM   1702  CD2 LEU A 120      -3.283 -21.355 -55.607  1.00 54.22           C  
ATOM   1703 HD21 LEU A 120      -3.814 -20.923 -56.455  1.00 54.22           H  
ATOM   1704 HD22 LEU A 120      -3.972 -21.956 -55.014  1.00 54.22           H  
ATOM   1705 HD23 LEU A 120      -2.485 -21.999 -55.975  1.00 54.22           H  
ATOM   1706  N   GLU A 121       1.258 -20.337 -57.345  1.00 50.76           N  
ATOM   1707  H   GLU A 121       1.178 -21.304 -57.065  1.00 50.76           H  
ATOM   1708  CA  GLU A 121       2.040 -20.076 -58.545  1.00 50.76           C  
ATOM   1709  HA  GLU A 121       2.838 -19.368 -58.323  1.00 50.76           H  
ATOM   1710  C   GLU A 121       1.120 -19.474 -59.615  1.00 50.76           C  
ATOM   1711  CB  GLU A 121       2.667 -21.399 -59.030  1.00 50.76           C  
ATOM   1712  HB2 GLU A 121       1.864 -22.118 -59.193  1.00 50.76           H  
ATOM   1713  HB3 GLU A 121       3.172 -21.220 -59.979  1.00 50.76           H  
ATOM   1714  O   GLU A 121       0.462 -20.183 -60.373  1.00 50.76           O  
ATOM   1715  CG  GLU A 121       3.682 -21.999 -58.039  1.00 50.76           C  
ATOM   1716  HG2 GLU A 121       4.535 -21.324 -57.969  1.00 50.76           H  
ATOM   1717  HG3 GLU A 121       3.224 -22.064 -57.052  1.00 50.76           H  
ATOM   1718  CD  GLU A 121       4.167 -23.409 -58.431  1.00 50.76           C  
ATOM   1719  OE1 GLU A 121       5.077 -23.915 -57.736  1.00 50.76           O  
ATOM   1720  OE2 GLU A 121       3.625 -23.994 -59.398  1.00 50.76           O  
ATOM   1721  N   VAL A 122       1.032 -18.146 -59.662  1.00 42.61           N  
ATOM   1722  H   VAL A 122       1.467 -17.608 -58.927  1.00 42.61           H  
ATOM   1723  CA  VAL A 122       0.486 -17.446 -60.826  1.00 42.61           C  
ATOM   1724  HA  VAL A 122      -0.076 -18.146 -61.443  1.00 42.61           H  
ATOM   1725  C   VAL A 122       1.672 -16.976 -61.647  1.00 42.61           C  
ATOM   1726  CB  VAL A 122      -0.497 -16.327 -60.449  1.00 42.61           C  
ATOM   1727  HB  VAL A 122      -0.002 -15.597 -59.808  1.00 42.61           H  
ATOM   1728  O   VAL A 122       2.300 -15.967 -61.344  1.00 42.61           O  
ATOM   1729  CG1 VAL A 122      -1.026 -15.619 -61.705  1.00 42.61           C  
ATOM   1730 HG11 VAL A 122      -0.209 -15.119 -62.225  1.00 42.61           H  
ATOM   1731 HG12 VAL A 122      -1.492 -16.340 -62.378  1.00 42.61           H  
ATOM   1732 HG13 VAL A 122      -1.759 -14.864 -61.421  1.00 42.61           H  
ATOM   1733  CG2 VAL A 122      -1.705 -16.912 -59.701  1.00 42.61           C  
ATOM   1734 HG21 VAL A 122      -2.195 -17.670 -60.313  1.00 42.61           H  
ATOM   1735 HG22 VAL A 122      -2.413 -16.118 -59.464  1.00 42.61           H  
ATOM   1736 HG23 VAL A 122      -1.374 -17.367 -58.768  1.00 42.61           H  
ATOM   1737  N   THR A 123       1.993 -17.763 -62.666  1.00 44.56           N  
ATOM   1738  H   THR A 123       1.469 -18.617 -62.792  1.00 44.56           H  
ATOM   1739  CA  THR A 123       2.911 -17.442 -63.754  1.00 44.56           C  
ATOM   1740  HA  THR A 123       3.832 -17.018 -63.355  1.00 44.56           H  
ATOM   1741  C   THR A 123       2.257 -16.438 -64.708  1.00 44.56           C  
ATOM   1742  CB  THR A 123       3.249 -18.730 -64.537  1.00 44.56           C  
ATOM   1743  HB  THR A 123       3.549 -18.469 -65.552  1.00 44.56           H  
ATOM   1744  O   THR A 123       1.260 -16.770 -65.352  1.00 44.56           O  
ATOM   1745  CG2 THR A 123       4.386 -19.510 -63.883  1.00 44.56           C  
ATOM   1746 HG21 THR A 123       4.589 -20.415 -64.456  1.00 44.56           H  
ATOM   1747 HG22 THR A 123       4.114 -19.782 -62.864  1.00 44.56           H  
ATOM   1748 HG23 THR A 123       5.287 -18.897 -63.865  1.00 44.56           H  
ATOM   1749  OG1 THR A 123       2.147 -19.617 -64.584  1.00 44.56           O  
ATOM   1750  HG1 THR A 123       2.231 -20.128 -65.392  1.00 44.56           H  
ATOM   1751  N   PRO A 124       2.797 -15.219 -64.876  1.00 45.87           N  
ATOM   1752  CA  PRO A 124       2.512 -14.398 -66.037  1.00 45.87           C  
ATOM   1753  HA  PRO A 124       1.514 -14.600 -66.425  1.00 45.87           H  
ATOM   1754  C   PRO A 124       3.555 -14.744 -67.102  1.00 45.87           C  
ATOM   1755  CB  PRO A 124       2.568 -12.941 -65.556  1.00 45.87           C  
ATOM   1756  HB2 PRO A 124       1.580 -12.485 -65.603  1.00 45.87           H  
ATOM   1757  HB3 PRO A 124       3.271 -12.358 -66.151  1.00 45.87           H  
ATOM   1758  O   PRO A 124       4.711 -14.327 -67.026  1.00 45.87           O  
ATOM   1759  CG  PRO A 124       3.041 -13.024 -64.099  1.00 45.87           C  
ATOM   1760  HG2 PRO A 124       3.795 -12.269 -63.876  1.00 45.87           H  
ATOM   1761  HG3 PRO A 124       2.186 -12.916 -63.432  1.00 45.87           H  
ATOM   1762  CD  PRO A 124       3.610 -14.435 -63.967  1.00 45.87           C  
ATOM   1763  HD2 PRO A 124       4.647 -14.449 -64.301  1.00 45.87           H  
ATOM   1764  HD3 PRO A 124       3.550 -14.775 -62.933  1.00 45.87           H  
ATOM   1765  N   ASP A 125       3.133 -15.526 -68.092  1.00 33.49           N  
ATOM   1766  H   ASP A 125       2.207 -15.923 -68.028  1.00 33.49           H  
ATOM   1767  CA  ASP A 125       3.841 -15.684 -69.358  1.00 33.49           C  
ATOM   1768  HA  ASP A 125       4.826 -16.117 -69.184  1.00 33.49           H  
ATOM   1769  C   ASP A 125       4.002 -14.305 -70.018  1.00 33.49           C  
ATOM   1770  CB  ASP A 125       3.038 -16.610 -70.294  1.00 33.49           C  
ATOM   1771  HB2 ASP A 125       3.442 -16.513 -71.302  1.00 33.49           H  
ATOM   1772  HB3 ASP A 125       1.999 -16.281 -70.323  1.00 33.49           H  
ATOM   1773  O   ASP A 125       3.069 -13.782 -70.630  1.00 33.49           O  
ATOM   1774  CG  ASP A 125       3.092 -18.095 -69.929  1.00 33.49           C  
ATOM   1775  OD1 ASP A 125       4.182 -18.556 -69.524  1.00 33.49           O  
ATOM   1776  OD2 ASP A 125       2.058 -18.771 -70.128  1.00 33.49           O  
ATOM   1777  N   VAL A 126       5.185 -13.697 -69.912  1.00 41.82           N  
ATOM   1778  H   VAL A 126       5.872 -14.093 -69.288  1.00 41.82           H  
ATOM   1779  CA  VAL A 126       5.579 -12.564 -70.761  1.00 41.82           C  
ATOM   1780  HA  VAL A 126       4.853 -12.512 -71.573  1.00 41.82           H  
ATOM   1781  C   VAL A 126       6.961 -12.867 -71.351  1.00 41.82           C  
ATOM   1782  CB  VAL A 126       5.495 -11.206 -70.042  1.00 41.82           C  
ATOM   1783  HB  VAL A 126       6.182 -11.199 -69.196  1.00 41.82           H  
ATOM   1784  O   VAL A 126       7.876 -13.249 -70.620  1.00 41.82           O  
ATOM   1785  CG1 VAL A 126       5.849 -10.041 -70.979  1.00 41.82           C  
ATOM   1786 HG11 VAL A 126       6.859 -10.160 -71.371  1.00 41.82           H  
ATOM   1787 HG12 VAL A 126       5.822  -9.108 -70.415  1.00 41.82           H  
ATOM   1788 HG13 VAL A 126       5.127  -9.975 -71.793  1.00 41.82           H  
ATOM   1789  CG2 VAL A 126       4.071 -10.933 -69.537  1.00 41.82           C  
ATOM   1790 HG21 VAL A 126       4.020  -9.949 -69.072  1.00 41.82           H  
ATOM   1791 HG22 VAL A 126       3.799 -11.674 -68.786  1.00 41.82           H  
ATOM   1792 HG23 VAL A 126       3.357 -10.988 -70.360  1.00 41.82           H  
ATOM   1793  N   PRO A 127       7.103 -12.798 -72.686  1.00 36.07           N  
ATOM   1794  CA  PRO A 127       8.108 -13.549 -73.420  1.00 36.07           C  
ATOM   1795  HA  PRO A 127       8.141 -14.562 -73.020  1.00 36.07           H  
ATOM   1796  C   PRO A 127       9.509 -12.945 -73.331  1.00 36.07           C  
ATOM   1797  CB  PRO A 127       7.597 -13.616 -74.862  1.00 36.07           C  
ATOM   1798  HB2 PRO A 127       8.409 -13.672 -75.588  1.00 36.07           H  
ATOM   1799  HB3 PRO A 127       6.929 -14.470 -74.971  1.00 36.07           H  
ATOM   1800  O   PRO A 127       9.723 -11.742 -73.474  1.00 36.07           O  
ATOM   1801  CG  PRO A 127       6.798 -12.325 -74.999  1.00 36.07           C  
ATOM   1802  HG2 PRO A 127       7.475 -11.494 -75.199  1.00 36.07           H  
ATOM   1803  HG3 PRO A 127       6.036 -12.397 -75.775  1.00 36.07           H  
ATOM   1804  CD  PRO A 127       6.185 -12.162 -73.617  1.00 36.07           C  
ATOM   1805  HD2 PRO A 127       5.221 -12.670 -73.600  1.00 36.07           H  
ATOM   1806  HD3 PRO A 127       6.065 -11.100 -73.405  1.00 36.07           H  
ATOM   1807  N   ILE A 128      10.465 -13.859 -73.191  1.00 34.13           N  
ATOM   1808  H   ILE A 128      10.151 -14.807 -73.045  1.00 34.13           H  
ATOM   1809  CA  ILE A 128      11.908 -13.674 -73.312  1.00 34.13           C  
ATOM   1810  HA  ILE A 128      12.254 -12.973 -72.553  1.00 34.13           H  
ATOM   1811  C   ILE A 128      12.222 -13.121 -74.708  1.00 34.13           C  
ATOM   1812  CB  ILE A 128      12.585 -15.053 -73.092  1.00 34.13           C  
ATOM   1813  HB  ILE A 128      12.184 -15.743 -73.834  1.00 34.13           H  
ATOM   1814  O   ILE A 128      12.190 -13.857 -75.689  1.00 34.13           O  
ATOM   1815  CG1 ILE A 128      12.267 -15.633 -71.690  1.00 34.13           C  
ATOM   1816 HG12 ILE A 128      12.880 -15.133 -70.940  1.00 34.13           H  
ATOM   1817 HG13 ILE A 128      11.224 -15.456 -71.425  1.00 34.13           H  
ATOM   1818  CG2 ILE A 128      14.111 -14.979 -73.294  1.00 34.13           C  
ATOM   1819 HG21 ILE A 128      14.347 -14.668 -74.312  1.00 34.13           H  
ATOM   1820 HG22 ILE A 128      14.546 -14.266 -72.593  1.00 34.13           H  
ATOM   1821 HG23 ILE A 128      14.566 -15.956 -73.135  1.00 34.13           H  
ATOM   1822  CD1 ILE A 128      12.485 -17.148 -71.598  1.00 34.13           C  
ATOM   1823 HD11 ILE A 128      13.536 -17.397 -71.746  1.00 34.13           H  
ATOM   1824 HD12 ILE A 128      12.182 -17.494 -70.610  1.00 34.13           H  
ATOM   1825 HD13 ILE A 128      11.881 -17.658 -72.349  1.00 34.13           H  
ATOM   1826  N   ASN A 129      12.557 -11.837 -74.793  1.00 34.43           N  
ATOM   1827  H   ASN A 129      12.421 -11.258 -73.976  1.00 34.43           H  
ATOM   1828  CA  ASN A 129      13.221 -11.236 -75.946  1.00 34.43           C  
ATOM   1829  HA  ASN A 129      13.711 -12.011 -76.536  1.00 34.43           H  
ATOM   1830  C   ASN A 129      14.307 -10.293 -75.423  1.00 34.43           C  
ATOM   1831  CB  ASN A 129      12.199 -10.496 -76.836  1.00 34.43           C  
ATOM   1832  HB2 ASN A 129      12.665  -9.595 -77.236  1.00 34.43           H  
ATOM   1833  HB3 ASN A 129      11.347 -10.179 -76.234  1.00 34.43           H  
ATOM   1834  O   ASN A 129      14.016  -9.169 -75.030  1.00 34.43           O  
ATOM   1835  CG  ASN A 129      11.697 -11.289 -78.031  1.00 34.43           C  
ATOM   1836  ND2 ASN A 129      10.864 -10.683 -78.843  1.00 34.43           N  
ATOM   1837 HD21 ASN A 129      10.526  -9.758 -78.619  1.00 34.43           H  
ATOM   1838 HD22 ASN A 129      10.531 -11.237 -79.619  1.00 34.43           H  
ATOM   1839  OD1 ASN A 129      12.064 -12.413 -78.312  1.00 34.43           O  
ATOM   1840  N   GLY A 130      15.557 -10.749 -75.412  1.00 35.36           N  
ATOM   1841  H   GLY A 130      15.724 -11.716 -75.651  1.00 35.36           H  
ATOM   1842  CA  GLY A 130      16.698  -9.903 -75.063  1.00 35.36           C  
ATOM   1843  HA2 GLY A 130      17.070  -9.388 -75.950  1.00 35.36           H  
ATOM   1844  HA3 GLY A 130      16.397  -9.147 -74.338  1.00 35.36           H  
ATOM   1845  C   GLY A 130      17.810 -10.712 -74.428  1.00 35.36           C  
ATOM   1846  O   GLY A 130      17.774 -10.983 -73.236  1.00 35.36           O  
ATOM   1847  N   GLY A 131      18.747 -11.165 -75.257  1.00 34.03           N  
ATOM   1848  H   GLY A 131      18.723 -10.836 -76.212  1.00 34.03           H  
ATOM   1849  CA  GLY A 131      19.889 -11.969 -74.847  1.00 34.03           C  
ATOM   1850  HA2 GLY A 131      20.456 -12.259 -75.732  1.00 34.03           H  
ATOM   1851  HA3 GLY A 131      19.514 -12.871 -74.363  1.00 34.03           H  
ATOM   1852  C   GLY A 131      20.847 -11.262 -73.875  1.00 34.03           C  
ATOM   1853  O   GLY A 131      20.726 -10.066 -73.624  1.00 34.03           O  
ATOM   1854  N   PRO A 132      21.813 -12.022 -73.337  1.00 40.21           N  
ATOM   1855  CA  PRO A 132      22.719 -11.574 -72.294  1.00 40.21           C  
ATOM   1856  HA  PRO A 132      22.171 -11.053 -71.508  1.00 40.21           H  
ATOM   1857  C   PRO A 132      23.772 -10.634 -72.883  1.00 40.21           C  
ATOM   1858  CB  PRO A 132      23.323 -12.865 -71.727  1.00 40.21           C  
ATOM   1859  HB2 PRO A 132      24.324 -12.709 -71.325  1.00 40.21           H  
ATOM   1860  HB3 PRO A 132      22.666 -13.259 -70.952  1.00 40.21           H  
ATOM   1861  O   PRO A 132      24.690 -11.071 -73.579  1.00 40.21           O  
ATOM   1862  CG  PRO A 132      23.331 -13.820 -72.921  1.00 40.21           C  
ATOM   1863  HG2 PRO A 132      24.243 -13.679 -73.502  1.00 40.21           H  
ATOM   1864  HG3 PRO A 132      23.243 -14.859 -72.603  1.00 40.21           H  
ATOM   1865  CD  PRO A 132      22.125 -13.382 -73.745  1.00 40.21           C  
ATOM   1866  HD2 PRO A 132      21.280 -14.032 -73.516  1.00 40.21           H  
ATOM   1867  HD3 PRO A 132      22.363 -13.426 -74.808  1.00 40.21           H  
ATOM   1868  N   GLU A 133      23.662  -9.344 -72.588  1.00 34.29           N  
ATOM   1869  H   GLU A 133      22.840  -9.008 -72.106  1.00 34.29           H  
ATOM   1870  CA  GLU A 133      24.792  -8.434 -72.726  1.00 34.29           C  
ATOM   1871  HA  GLU A 133      25.360  -8.707 -73.615  1.00 34.29           H  
ATOM   1872  C   GLU A 133      25.712  -8.632 -71.520  1.00 34.29           C  
ATOM   1873  CB  GLU A 133      24.344  -6.982 -72.932  1.00 34.29           C  
ATOM   1874  HB2 GLU A 133      25.209  -6.333 -72.799  1.00 34.29           H  
ATOM   1875  HB3 GLU A 133      23.580  -6.719 -72.200  1.00 34.29           H  
ATOM   1876  O   GLU A 133      25.388  -8.310 -70.379  1.00 34.29           O  
ATOM   1877  CG  GLU A 133      23.808  -6.800 -74.364  1.00 34.29           C  
ATOM   1878  HG2 GLU A 133      22.901  -7.392 -74.482  1.00 34.29           H  
ATOM   1879  HG3 GLU A 133      24.550  -7.187 -75.062  1.00 34.29           H  
ATOM   1880  CD  GLU A 133      23.504  -5.340 -74.734  1.00 34.29           C  
ATOM   1881  OE1 GLU A 133      23.433  -5.072 -75.956  1.00 34.29           O  
ATOM   1882  OE2 GLU A 133      23.350  -4.507 -73.814  1.00 34.29           O  
ATOM   1883  N   VAL A 134      26.855  -9.257 -71.795  1.00 41.46           N  
ATOM   1884  H   VAL A 134      27.002  -9.540 -72.753  1.00 41.46           H  
ATOM   1885  CA  VAL A 134      27.966  -9.431 -70.862  1.00 41.46           C  
ATOM   1886  HA  VAL A 134      27.613  -9.993 -69.998  1.00 41.46           H  
ATOM   1887  C   VAL A 134      28.456  -8.039 -70.442  1.00 41.46           C  
ATOM   1888  CB  VAL A 134      29.091 -10.231 -71.551  1.00 41.46           C  
ATOM   1889  HB  VAL A 134      29.380  -9.726 -72.473  1.00 41.46           H  
ATOM   1890  O   VAL A 134      28.909  -7.286 -71.308  1.00 41.46           O  
ATOM   1891  CG1 VAL A 134      30.340 -10.378 -70.676  1.00 41.46           C  
ATOM   1892 HG11 VAL A 134      30.080 -10.837 -69.722  1.00 41.46           H  
ATOM   1893 HG12 VAL A 134      31.084 -10.992 -71.184  1.00 41.46           H  
ATOM   1894 HG13 VAL A 134      30.783  -9.400 -70.489  1.00 41.46           H  
ATOM   1895  CG2 VAL A 134      28.605 -11.643 -71.917  1.00 41.46           C  
ATOM   1896 HG21 VAL A 134      28.290 -12.171 -71.017  1.00 41.46           H  
ATOM   1897 HG22 VAL A 134      29.411 -12.198 -72.397  1.00 41.46           H  
ATOM   1898 HG23 VAL A 134      27.766 -11.591 -72.611  1.00 41.46           H  
ATOM   1899  N   PRO A 135      28.387  -7.671 -69.150  1.00 46.88           N  
ATOM   1900  CA  PRO A 135      28.949  -6.414 -68.686  1.00 46.88           C  
ATOM   1901  HA  PRO A 135      28.523  -5.610 -69.286  1.00 46.88           H  
ATOM   1902  C   PRO A 135      30.480  -6.444 -68.841  1.00 46.88           C  
ATOM   1903  CB  PRO A 135      28.487  -6.248 -67.237  1.00 46.88           C  
ATOM   1904  HB2 PRO A 135      27.545  -5.699 -67.220  1.00 46.88           H  
ATOM   1905  HB3 PRO A 135      29.232  -5.745 -66.621  1.00 46.88           H  
ATOM   1906  O   PRO A 135      31.107  -7.484 -68.616  1.00 46.88           O  
ATOM   1907  CG  PRO A 135      28.244  -7.684 -66.775  1.00 46.88           C  
ATOM   1908  HG2 PRO A 135      27.483  -7.735 -65.996  1.00 46.88           H  
ATOM   1909  HG3 PRO A 135      29.181  -8.112 -66.420  1.00 46.88           H  
ATOM   1910  CD  PRO A 135      27.806  -8.412 -68.044  1.00 46.88           C  
ATOM   1911  HD2 PRO A 135      26.719  -8.390 -68.124  1.00 46.88           H  
ATOM   1912  HD3 PRO A 135      28.164  -9.441 -68.016  1.00 46.88           H  
ATOM   1913  N   PRO A 136      31.102  -5.328 -69.252  1.00 50.19           N  
ATOM   1914  CA  PRO A 136      32.539  -5.259 -69.470  1.00 50.19           C  
ATOM   1915  HA  PRO A 136      32.832  -6.034 -70.179  1.00 50.19           H  
ATOM   1916  C   PRO A 136      33.307  -5.470 -68.161  1.00 50.19           C  
ATOM   1917  CB  PRO A 136      32.791  -3.883 -70.097  1.00 50.19           C  
ATOM   1918  HB2 PRO A 136      33.747  -3.459 -69.790  1.00 50.19           H  
ATOM   1919  HB3 PRO A 136      32.745  -3.968 -71.183  1.00 50.19           H  
ATOM   1920  O   PRO A 136      32.894  -5.000 -67.101  1.00 50.19           O  
ATOM   1921  CG  PRO A 136      31.614  -3.040 -69.606  1.00 50.19           C  
ATOM   1922  HG2 PRO A 136      31.380  -2.229 -70.295  1.00 50.19           H  
ATOM   1923  HG3 PRO A 136      31.838  -2.648 -68.614  1.00 50.19           H  
ATOM   1924  CD  PRO A 136      30.473  -4.045 -69.507  1.00 50.19           C  
ATOM   1925  HD2 PRO A 136      29.936  -4.089 -70.455  1.00 50.19           H  
ATOM   1926  HD3 PRO A 136      29.798  -3.762 -68.700  1.00 50.19           H  
ATOM   1927  N   SER A 137      34.441  -6.171 -68.260  1.00 45.39           N  
ATOM   1928  H   SER A 137      34.674  -6.575 -69.156  1.00 45.39           H  
ATOM   1929  CA  SER A 137      35.387  -6.409 -67.170  1.00 45.39           C  
ATOM   1930  HA  SER A 137      34.957  -7.128 -66.473  1.00 45.39           H  
ATOM   1931  C   SER A 137      35.702  -5.117 -66.415  1.00 45.39           C  
ATOM   1932  CB  SER A 137      36.694  -6.983 -67.731  1.00 45.39           C  
ATOM   1933  HB2 SER A 137      37.055  -6.346 -68.538  1.00 45.39           H  
ATOM   1934  HB3 SER A 137      37.448  -7.003 -66.943  1.00 45.39           H  
ATOM   1935  O   SER A 137      36.349  -4.215 -66.949  1.00 45.39           O  
ATOM   1936  OG  SER A 137      36.499  -8.299 -68.213  1.00 45.39           O  
ATOM   1937  HG  SER A 137      36.519  -8.896 -67.461  1.00 45.39           H  
ATOM   1938  N   GLY A 138      35.253  -5.049 -65.161  1.00 39.73           N  
ATOM   1939  H   GLY A 138      34.657  -5.792 -64.824  1.00 39.73           H  
ATOM   1940  CA  GLY A 138      35.764  -4.088 -64.194  1.00 39.73           C  
ATOM   1941  HA2 GLY A 138      35.568  -3.084 -64.570  1.00 39.73           H  
ATOM   1942  HA3 GLY A 138      35.263  -4.213 -63.235  1.00 39.73           H  
ATOM   1943  C   GLY A 138      37.270  -4.306 -63.996  1.00 39.73           C  
ATOM   1944  O   GLY A 138      37.731  -5.447 -64.074  1.00 39.73           O  
ATOM   1945  N   PRO A 139      38.050  -3.235 -63.797  1.00 50.18           N  
ATOM   1946  CA  PRO A 139      39.498  -3.324 -63.712  1.00 50.18           C  
ATOM   1947  HA  PRO A 139      39.880  -3.869 -64.575  1.00 50.18           H  
ATOM   1948  C   PRO A 139      39.916  -4.056 -62.436  1.00 50.18           C  
ATOM   1949  CB  PRO A 139      39.999  -1.879 -63.769  1.00 50.18           C  
ATOM   1950  HB2 PRO A 139      40.158  -1.591 -64.808  1.00 50.18           H  
ATOM   1951  HB3 PRO A 139      40.914  -1.740 -63.192  1.00 50.18           H  
ATOM   1952  O   PRO A 139      39.420  -3.766 -61.346  1.00 50.18           O  
ATOM   1953  CG  PRO A 139      38.834  -1.075 -63.191  1.00 50.18           C  
ATOM   1954  HG2 PRO A 139      38.904  -1.067 -62.104  1.00 50.18           H  
ATOM   1955  HG3 PRO A 139      38.812  -0.056 -63.579  1.00 50.18           H  
ATOM   1956  CD  PRO A 139      37.601  -1.867 -63.614  1.00 50.18           C  
ATOM   1957  HD2 PRO A 139      36.831  -1.803 -62.845  1.00 50.18           H  
ATOM   1958  HD3 PRO A 139      37.226  -1.480 -64.562  1.00 50.18           H  
ATOM   1959  N   ASP A 140      40.850  -4.991 -62.600  1.00 36.27           N  
ATOM   1960  H   ASP A 140      41.134  -5.224 -63.541  1.00 36.27           H  
ATOM   1961  CA  ASP A 140      41.503  -5.726 -61.527  1.00 36.27           C  
ATOM   1962  HA  ASP A 140      40.765  -6.353 -61.026  1.00 36.27           H  
ATOM   1963  C   ASP A 140      42.097  -4.753 -60.503  1.00 36.27           C  
ATOM   1964  CB  ASP A 140      42.598  -6.638 -62.109  1.00 36.27           C  
ATOM   1965  HB2 ASP A 140      43.222  -6.995 -61.290  1.00 36.27           H  
ATOM   1966  HB3 ASP A 140      43.230  -6.061 -62.784  1.00 36.27           H  
ATOM   1967  O   ASP A 140      43.132  -4.118 -60.712  1.00 36.27           O  
ATOM   1968  CG  ASP A 140      42.041  -7.866 -62.835  1.00 36.27           C  
ATOM   1969  OD1 ASP A 140      41.109  -8.492 -62.282  1.00 36.27           O  
ATOM   1970  OD2 ASP A 140      42.570  -8.185 -63.924  1.00 36.27           O  
ATOM   1971  N   ILE A 141      41.433  -4.659 -59.356  1.00 43.12           N  
ATOM   1972  H   ILE A 141      40.524  -5.098 -59.326  1.00 43.12           H  
ATOM   1973  CA  ILE A 141      41.932  -4.034 -58.130  1.00 43.12           C  
ATOM   1974  HA  ILE A 141      42.461  -3.122 -58.405  1.00 43.12           H  
ATOM   1975  C   ILE A 141      42.978  -4.948 -57.480  1.00 43.12           C  
ATOM   1976  CB  ILE A 141      40.767  -3.644 -57.190  1.00 43.12           C  
ATOM   1977  HB  ILE A 141      41.178  -3.434 -56.203  1.00 43.12           H  
ATOM   1978  O   ILE A 141      42.859  -5.363 -56.329  1.00 43.12           O  
ATOM   1979  CG1 ILE A 141      39.727  -4.784 -57.064  1.00 43.12           C  
ATOM   1980 HG12 ILE A 141      39.184  -4.898 -58.002  1.00 43.12           H  
ATOM   1981 HG13 ILE A 141      40.247  -5.720 -56.859  1.00 43.12           H  
ATOM   1982  CG2 ILE A 141      40.120  -2.341 -57.692  1.00 43.12           C  
ATOM   1983 HG21 ILE A 141      40.878  -1.563 -57.790  1.00 43.12           H  
ATOM   1984 HG22 ILE A 141      39.364  -1.996 -56.987  1.00 43.12           H  
ATOM   1985 HG23 ILE A 141      39.657  -2.506 -58.665  1.00 43.12           H  
ATOM   1986  CD1 ILE A 141      38.702  -4.571 -55.947  1.00 43.12           C  
ATOM   1987 HD11 ILE A 141      38.064  -5.451 -55.872  1.00 43.12           H  
ATOM   1988 HD12 ILE A 141      38.076  -3.706 -56.163  1.00 43.12           H  
ATOM   1989 HD13 ILE A 141      39.215  -4.423 -54.997  1.00 43.12           H  
ATOM   1990  N   SER A 142      44.021  -5.300 -58.230  1.00 42.53           N  
ATOM   1991  H   SER A 142      44.054  -4.973 -59.185  1.00 42.53           H  
ATOM   1992  CA  SER A 142      45.226  -5.876 -57.655  1.00 42.53           C  
ATOM   1993  HA  SER A 142      44.945  -6.524 -56.826  1.00 42.53           H  
ATOM   1994  C   SER A 142      46.092  -4.741 -57.113  1.00 42.53           C  
ATOM   1995  CB  SER A 142      45.974  -6.767 -58.651  1.00 42.53           C  
ATOM   1996  HB2 SER A 142      45.331  -7.592 -58.956  1.00 42.53           H  
ATOM   1997  HB3 SER A 142      46.861  -7.174 -58.164  1.00 42.53           H  
ATOM   1998  O   SER A 142      46.677  -3.968 -57.868  1.00 42.53           O  
ATOM   1999  OG  SER A 142      46.368  -6.041 -59.792  1.00 42.53           O  
ATOM   2000  HG  SER A 142      46.663  -5.176 -59.498  1.00 42.53           H  
ATOM   2001  N   THR A 143      46.159  -4.686 -55.783  1.00 48.46           N  
ATOM   2002  H   THR A 143      45.499  -5.275 -55.293  1.00 48.46           H  
ATOM   2003  CA  THR A 143      47.299  -4.192 -54.998  1.00 48.46           C  
ATOM   2004  HA  THR A 143      46.997  -4.222 -53.950  1.00 48.46           H  
ATOM   2005  C   THR A 143      47.713  -2.741 -55.260  1.00 48.46           C  
ATOM   2006  CB  THR A 143      48.491  -5.165 -55.110  1.00 48.46           C  
ATOM   2007  HB  THR A 143      49.295  -4.813 -54.463  1.00 48.46           H  
ATOM   2008  O   THR A 143      48.680  -2.467 -55.967  1.00 48.46           O  
ATOM   2009  CG2 THR A 143      48.109  -6.590 -54.696  1.00 48.46           C  
ATOM   2010 HG21 THR A 143      47.680  -6.582 -53.694  1.00 48.46           H  
ATOM   2011 HG22 THR A 143      47.398  -7.022 -55.400  1.00 48.46           H  
ATOM   2012 HG23 THR A 143      49.009  -7.206 -54.688  1.00 48.46           H  
ATOM   2013  OG1 THR A 143      48.967  -5.252 -56.430  1.00 48.46           O  
ATOM   2014  HG1 THR A 143      49.069  -4.348 -56.738  1.00 48.46           H  
ATOM   2015  N   VAL A 144      47.025  -1.798 -54.609  1.00 48.83           N  
ATOM   2016  H   VAL A 144      46.220  -2.078 -54.067  1.00 48.83           H  
ATOM   2017  CA  VAL A 144      47.616  -0.486 -54.309  1.00 48.83           C  
ATOM   2018  HA  VAL A 144      48.133  -0.118 -55.195  1.00 48.83           H  
ATOM   2019  C   VAL A 144      48.650  -0.698 -53.205  1.00 48.83           C  
ATOM   2020  CB  VAL A 144      46.551   0.560 -53.930  1.00 48.83           C  
ATOM   2021  HB  VAL A 144      45.927   0.170 -53.127  1.00 48.83           H  
ATOM   2022  O   VAL A 144      48.313  -0.964 -52.053  1.00 48.83           O  
ATOM   2023  CG1 VAL A 144      47.175   1.886 -53.470  1.00 48.83           C  
ATOM   2024 HG11 VAL A 144      47.832   2.282 -54.244  1.00 48.83           H  
ATOM   2025 HG12 VAL A 144      47.751   1.734 -52.557  1.00 48.83           H  
ATOM   2026 HG13 VAL A 144      46.389   2.610 -53.257  1.00 48.83           H  
ATOM   2027  CG2 VAL A 144      45.665   0.864 -55.146  1.00 48.83           C  
ATOM   2028 HG21 VAL A 144      46.269   1.253 -55.965  1.00 48.83           H  
ATOM   2029 HG22 VAL A 144      45.159  -0.042 -55.478  1.00 48.83           H  
ATOM   2030 HG23 VAL A 144      44.907   1.600 -54.876  1.00 48.83           H  
ATOM   2031  N   ASP A 145      49.912  -0.641 -53.609  1.00 42.99           N  
ATOM   2032  H   ASP A 145      50.079  -0.514 -54.597  1.00 42.99           H  
ATOM   2033  CA  ASP A 145      51.100  -0.804 -52.780  1.00 42.99           C  
ATOM   2034  HA  ASP A 145      50.942  -1.650 -52.111  1.00 42.99           H  
ATOM   2035  C   ASP A 145      51.293   0.473 -51.939  1.00 42.99           C  
ATOM   2036  CB  ASP A 145      52.273  -1.130 -53.737  1.00 42.99           C  
ATOM   2037  HB2 ASP A 145      52.742  -0.209 -54.086  1.00 42.99           H  
ATOM   2038  HB3 ASP A 145      51.872  -1.629 -54.619  1.00 42.99           H  
ATOM   2039  O   ASP A 145      51.848   1.475 -52.395  1.00 42.99           O  
ATOM   2040  CG  ASP A 145      53.345  -2.068 -53.173  1.00 42.99           C  
ATOM   2041  OD1 ASP A 145      53.171  -2.559 -52.035  1.00 42.99           O  
ATOM   2042  OD2 ASP A 145      54.317  -2.324 -53.919  1.00 42.99           O  
ATOM   2043  N   VAL A 146      50.733   0.499 -50.725  1.00 44.64           N  
ATOM   2044  H   VAL A 146      50.213  -0.315 -50.428  1.00 44.64           H  
ATOM   2045  CA  VAL A 146      50.912   1.619 -49.789  1.00 44.64           C  
ATOM   2046  HA  VAL A 146      50.960   2.543 -50.364  1.00 44.64           H  
ATOM   2047  C   VAL A 146      52.258   1.444 -49.091  1.00 44.64           C  
ATOM   2048  CB  VAL A 146      49.738   1.776 -48.800  1.00 44.64           C  
ATOM   2049  HB  VAL A 146      49.648   0.879 -48.189  1.00 44.64           H  
ATOM   2050  O   VAL A 146      52.368   0.837 -48.028  1.00 44.64           O  
ATOM   2051  CG1 VAL A 146      49.938   2.993 -47.881  1.00 44.64           C  
ATOM   2052 HG11 VAL A 146      50.056   3.899 -48.475  1.00 44.64           H  
ATOM   2053 HG12 VAL A 146      50.822   2.853 -47.257  1.00 44.64           H  
ATOM   2054 HG13 VAL A 146      49.076   3.102 -47.222  1.00 44.64           H  
ATOM   2055  CG2 VAL A 146      48.415   1.991 -49.549  1.00 44.64           C  
ATOM   2056 HG21 VAL A 146      48.183   1.113 -50.151  1.00 44.64           H  
ATOM   2057 HG22 VAL A 146      48.488   2.862 -50.200  1.00 44.64           H  
ATOM   2058 HG23 VAL A 146      47.603   2.136 -48.836  1.00 44.64           H  
ATOM   2059  N   THR A 147      53.306   1.985 -49.704  1.00 42.84           N  
ATOM   2060  H   THR A 147      53.181   2.335 -50.644  1.00 42.84           H  
ATOM   2061  CA  THR A 147      54.634   2.093 -49.100  1.00 42.84           C  
ATOM   2062  HA  THR A 147      54.875   1.157 -48.597  1.00 42.84           H  
ATOM   2063  C   THR A 147      54.638   3.218 -48.063  1.00 42.84           C  
ATOM   2064  CB  THR A 147      55.706   2.340 -50.176  1.00 42.84           C  
ATOM   2065  HB  THR A 147      56.659   2.534 -49.683  1.00 42.84           H  
ATOM   2066  O   THR A 147      54.761   4.393 -48.409  1.00 42.84           O  
ATOM   2067  CG2 THR A 147      55.878   1.140 -51.106  1.00 42.84           C  
ATOM   2068 HG21 THR A 147      54.952   0.943 -51.646  1.00 42.84           H  
ATOM   2069 HG22 THR A 147      56.667   1.350 -51.827  1.00 42.84           H  
ATOM   2070 HG23 THR A 147      56.146   0.255 -50.529  1.00 42.84           H  
ATOM   2071  OG1 THR A 147      55.362   3.457 -50.964  1.00 42.84           O  
ATOM   2072  HG1 THR A 147      55.163   4.163 -50.345  1.00 42.84           H  
ATOM   2073  N   SER A 148      54.502   2.885 -46.779  1.00 46.09           N  
ATOM   2074  H   SER A 148      54.270   1.930 -46.544  1.00 46.09           H  
ATOM   2075  CA  SER A 148      54.818   3.812 -45.688  1.00 46.09           C  
ATOM   2076  HA  SER A 148      54.619   4.832 -46.013  1.00 46.09           H  
ATOM   2077  C   SER A 148      56.304   3.698 -45.341  1.00 46.09           C  
ATOM   2078  CB  SER A 148      53.930   3.559 -44.464  1.00 46.09           C  
ATOM   2079  HB2 SER A 148      54.197   4.264 -43.676  1.00 46.09           H  
ATOM   2080  HB3 SER A 148      52.886   3.715 -44.734  1.00 46.09           H  
ATOM   2081  O   SER A 148      56.749   2.666 -44.837  1.00 46.09           O  
ATOM   2082  OG  SER A 148      54.095   2.241 -43.987  1.00 46.09           O  
ATOM   2083  HG  SER A 148      55.035   2.046 -43.992  1.00 46.09           H  
ATOM   2084  N   ASN A 149      57.069   4.756 -45.610  1.00 41.27           N  
ATOM   2085  H   ASN A 149      56.652   5.542 -46.088  1.00 41.27           H  
ATOM   2086  CA  ASN A 149      58.459   4.874 -45.177  1.00 41.27           C  
ATOM   2087  HA  ASN A 149      59.012   4.001 -45.521  1.00 41.27           H  
ATOM   2088  C   ASN A 149      58.517   4.911 -43.642  1.00 41.27           C  
ATOM   2089  CB  ASN A 149      59.098   6.136 -45.785  1.00 41.27           C  
ATOM   2090  HB2 ASN A 149      58.423   6.986 -45.681  1.00 41.27           H  
ATOM   2091  HB3 ASN A 149      60.001   6.365 -45.218  1.00 41.27           H  
ATOM   2092  O   ASN A 149      57.982   5.823 -43.017  1.00 41.27           O  
ATOM   2093  CG  ASN A 149      59.503   5.990 -47.241  1.00 41.27           C  
ATOM   2094  ND2 ASN A 149      60.281   6.918 -47.746  1.00 41.27           N  
ATOM   2095 HD21 ASN A 149      60.587   7.691 -47.174  1.00 41.27           H  
ATOM   2096 HD22 ASN A 149      60.530   6.800 -48.718  1.00 41.27           H  
ATOM   2097  OD1 ASN A 149      59.153   5.058 -47.942  1.00 41.27           O  
ATOM   2098  N   ILE A 150      59.167   3.911 -43.051  1.00 44.53           N  
ATOM   2099  H   ILE A 150      59.551   3.183 -43.635  1.00 44.53           H  
ATOM   2100  CA  ILE A 150      59.478   3.858 -41.621  1.00 44.53           C  
ATOM   2101  HA  ILE A 150      58.656   4.294 -41.054  1.00 44.53           H  
ATOM   2102  C   ILE A 150      60.731   4.707 -41.405  1.00 44.53           C  
ATOM   2103  CB  ILE A 150      59.661   2.390 -41.168  1.00 44.53           C  
ATOM   2104  HB  ILE A 150      60.446   1.940 -41.775  1.00 44.53           H  
ATOM   2105  O   ILE A 150      61.793   4.381 -41.933  1.00 44.53           O  
ATOM   2106  CG1 ILE A 150      58.350   1.593 -41.388  1.00 44.53           C  
ATOM   2107 HG12 ILE A 150      57.586   1.950 -40.697  1.00 44.53           H  
ATOM   2108 HG13 ILE A 150      57.982   1.761 -42.401  1.00 44.53           H  
ATOM   2109  CG2 ILE A 150      60.096   2.318 -39.691  1.00 44.53           C  
ATOM   2110 HG21 ILE A 150      59.323   2.743 -39.051  1.00 44.53           H  
ATOM   2111 HG22 ILE A 150      60.278   1.284 -39.396  1.00 44.53           H  
ATOM   2112 HG23 ILE A 150      61.023   2.870 -39.536  1.00 44.53           H  
ATOM   2113  CD1 ILE A 150      58.502   0.076 -41.233  1.00 44.53           C  
ATOM   2114 HD11 ILE A 150      58.737  -0.181 -40.200  1.00 44.53           H  
ATOM   2115 HD12 ILE A 150      57.564  -0.408 -41.504  1.00 44.53           H  
ATOM   2116 HD13 ILE A 150      59.292  -0.289 -41.890  1.00 44.53           H  
ATOM   2117  N   ASP A 151      60.591   5.801 -40.660  1.00 42.11           N  
ATOM   2118  H   ASP A 151      59.675   6.030 -40.303  1.00 42.11           H  
ATOM   2119  CA  ASP A 151      61.695   6.677 -40.265  1.00 42.11           C  
ATOM   2120  HA  ASP A 151      62.308   6.848 -41.149  1.00 42.11           H  
ATOM   2121  C   ASP A 151      62.530   5.981 -39.170  1.00 42.11           C  
ATOM   2122  CB  ASP A 151      61.128   8.032 -39.775  1.00 42.11           C  
ATOM   2123  HB2 ASP A 151      61.307   8.143 -38.706  1.00 42.11           H  
ATOM   2124  HB3 ASP A 151      60.047   8.045 -39.915  1.00 42.11           H  
ATOM   2125  O   ASP A 151      61.999   5.685 -38.093  1.00 42.11           O  
ATOM   2126  CG  ASP A 151      61.707   9.263 -40.485  1.00 42.11           C  
ATOM   2127  OD1 ASP A 151      62.772   9.141 -41.133  1.00 42.11           O  
ATOM   2128  OD2 ASP A 151      61.071  10.333 -40.365  1.00 42.11           O  
ATOM   2129  N   PRO A 152      63.820   5.676 -39.395  1.00 47.81           N  
ATOM   2130  CA  PRO A 152      64.655   5.019 -38.405  1.00 47.81           C  
ATOM   2131  HA  PRO A 152      64.068   4.358 -37.768  1.00 47.81           H  
ATOM   2132  C   PRO A 152      65.325   6.087 -37.540  1.00 47.81           C  
ATOM   2133  CB  PRO A 152      65.634   4.183 -39.231  1.00 47.81           C  
ATOM   2134  HB2 PRO A 152      65.150   3.252 -39.525  1.00 47.81           H  
ATOM   2135  HB3 PRO A 152      66.561   3.974 -38.696  1.00 47.81           H  
ATOM   2136  O   PRO A 152      66.473   6.462 -37.781  1.00 47.81           O  
ATOM   2137  CG  PRO A 152      65.865   5.049 -40.472  1.00 47.81           C  
ATOM   2138  HG2 PRO A 152      66.683   5.747 -40.296  1.00 47.81           H  
ATOM   2139  HG3 PRO A 152      66.077   4.436 -41.349  1.00 47.81           H  
ATOM   2140  CD  PRO A 152      64.557   5.827 -40.643  1.00 47.81           C  
ATOM   2141  HD2 PRO A 152      64.762   6.879 -40.842  1.00 47.81           H  
ATOM   2142  HD3 PRO A 152      63.991   5.397 -41.469  1.00 47.81           H  
ATOM   2143  N   ILE A 153      64.619   6.604 -36.533  1.00 37.90           N  
ATOM   2144  H   ILE A 153      63.652   6.336 -36.425  1.00 37.90           H  
ATOM   2145  CA  ILE A 153      65.234   7.518 -35.565  1.00 37.90           C  
ATOM   2146  HA  ILE A 153      66.310   7.479 -35.738  1.00 37.90           H  
ATOM   2147  C   ILE A 153      65.038   7.014 -34.137  1.00 37.90           C  
ATOM   2148  CB  ILE A 153      64.869   9.011 -35.759  1.00 37.90           C  
ATOM   2149  HB  ILE A 153      64.025   9.254 -35.112  1.00 37.90           H  
ATOM   2150  O   ILE A 153      64.011   7.218 -33.501  1.00 37.90           O  
ATOM   2151  CG1 ILE A 153      64.462   9.369 -37.208  1.00 37.90           C  
ATOM   2152 HG12 ILE A 153      65.282   9.144 -37.889  1.00 37.90           H  
ATOM   2153 HG13 ILE A 153      63.603   8.762 -37.495  1.00 37.90           H  
ATOM   2154  CG2 ILE A 153      66.092   9.849 -35.322  1.00 37.90           C  
ATOM   2155 HG21 ILE A 153      66.402   9.562 -34.318  1.00 37.90           H  
ATOM   2156 HG22 ILE A 153      65.832  10.908 -35.297  1.00 37.90           H  
ATOM   2157 HG23 ILE A 153      66.917   9.698 -36.018  1.00 37.90           H  
ATOM   2158  CD1 ILE A 153      64.044  10.832 -37.397  1.00 37.90           C  
ATOM   2159 HD11 ILE A 153      63.630  10.956 -38.398  1.00 37.90           H  
ATOM   2160 HD12 ILE A 153      63.280  11.099 -36.666  1.00 37.90           H  
ATOM   2161 HD13 ILE A 153      64.903  11.494 -37.294  1.00 37.90           H  
ATOM   2162  N   SER A 154      66.139   6.446 -33.643  1.00 39.66           N  
ATOM   2163  H   SER A 154      66.851   6.228 -34.325  1.00 39.66           H  
ATOM   2164  CA  SER A 154      66.570   6.432 -32.247  1.00 39.66           C  
ATOM   2165  HA  SER A 154      67.602   6.082 -32.273  1.00 39.66           H  
ATOM   2166  C   SER A 154      65.866   5.466 -31.292  1.00 39.66           C  
ATOM   2167  CB  SER A 154      66.656   7.868 -31.721  1.00 39.66           C  
ATOM   2168  HB2 SER A 154      65.656   8.257 -31.529  1.00 39.66           H  
ATOM   2169  HB3 SER A 154      67.150   8.497 -32.460  1.00 39.66           H  
ATOM   2170  O   SER A 154      65.265   5.876 -30.299  1.00 39.66           O  
ATOM   2171  OG  SER A 154      67.418   7.885 -30.536  1.00 39.66           O  
ATOM   2172  HG  SER A 154      66.894   7.409 -29.888  1.00 39.66           H  
ATOM   2173  N   ASP A 155      66.126   4.173 -31.495  1.00 37.12           N  
ATOM   2174  H   ASP A 155      66.517   3.887 -32.381  1.00 37.12           H  
ATOM   2175  CA  ASP A 155      66.133   3.179 -30.419  1.00 37.12           C  
ATOM   2176  HA  ASP A 155      65.165   3.180 -29.918  1.00 37.12           H  
ATOM   2177  C   ASP A 155      67.216   3.545 -29.389  1.00 37.12           C  
ATOM   2178  CB  ASP A 155      66.391   1.770 -30.984  1.00 37.12           C  
ATOM   2179  HB2 ASP A 155      67.258   1.800 -31.644  1.00 37.12           H  
ATOM   2180  HB3 ASP A 155      66.626   1.103 -30.154  1.00 37.12           H  
ATOM   2181  O   ASP A 155      68.380   3.144 -29.488  1.00 37.12           O  
ATOM   2182  CG  ASP A 155      65.199   1.167 -31.728  1.00 37.12           C  
ATOM   2183  OD1 ASP A 155      64.053   1.536 -31.394  1.00 37.12           O  
ATOM   2184  OD2 ASP A 155      65.460   0.315 -32.606  1.00 37.12           O  
ATOM   2185  N   LEU A 156      66.853   4.343 -28.383  1.00 39.91           N  
ATOM   2186  H   LEU A 156      65.915   4.718 -28.392  1.00 39.91           H  
ATOM   2187  CA  LEU A 156      67.693   4.524 -27.207  1.00 39.91           C  
ATOM   2188  HA  LEU A 156      68.729   4.540 -27.544  1.00 39.91           H  
ATOM   2189  C   LEU A 156      67.513   3.288 -26.320  1.00 39.91           C  
ATOM   2190  CB  LEU A 156      67.414   5.870 -26.506  1.00 39.91           C  
ATOM   2191  HB2 LEU A 156      66.753   5.708 -25.654  1.00 39.91           H  
ATOM   2192  HB3 LEU A 156      66.900   6.548 -27.188  1.00 39.91           H  
ATOM   2193  O   LEU A 156      66.609   3.204 -25.491  1.00 39.91           O  
ATOM   2194  CG  LEU A 156      68.722   6.534 -26.034  1.00 39.91           C  
ATOM   2195  HG  LEU A 156      69.411   5.769 -25.674  1.00 39.91           H  
ATOM   2196  CD1 LEU A 156      69.382   7.308 -27.180  1.00 39.91           C  
ATOM   2197 HD11 LEU A 156      68.725   8.108 -27.522  1.00 39.91           H  
ATOM   2198 HD12 LEU A 156      69.578   6.638 -28.018  1.00 39.91           H  
ATOM   2199 HD13 LEU A 156      70.326   7.735 -26.844  1.00 39.91           H  
ATOM   2200  CD2 LEU A 156      68.466   7.508 -24.885  1.00 39.91           C  
ATOM   2201 HD21 LEU A 156      69.403   7.971 -24.576  1.00 39.91           H  
ATOM   2202 HD22 LEU A 156      68.043   6.967 -24.038  1.00 39.91           H  
ATOM   2203 HD23 LEU A 156      67.765   8.279 -25.203  1.00 39.91           H  
ATOM   2204  N   ASN A 157      68.374   2.300 -26.545  1.00 38.19           N  
ATOM   2205  H   ASN A 157      68.962   2.391 -27.361  1.00 38.19           H  
ATOM   2206  CA  ASN A 157      68.482   1.086 -25.749  1.00 38.19           C  
ATOM   2207  HA  ASN A 157      67.499   0.621 -25.677  1.00 38.19           H  
ATOM   2208  C   ASN A 157      68.959   1.442 -24.328  1.00 38.19           C  
ATOM   2209  CB  ASN A 157      69.427   0.132 -26.504  1.00 38.19           C  
ATOM   2210  HB2 ASN A 157      69.086   0.031 -27.534  1.00 38.19           H  
ATOM   2211  HB3 ASN A 157      70.434   0.549 -26.520  1.00 38.19           H  
ATOM   2212  O   ASN A 157      70.153   1.395 -24.028  1.00 38.19           O  
ATOM   2213  CG  ASN A 157      69.454  -1.263 -25.910  1.00 38.19           C  
ATOM   2214  ND2 ASN A 157      70.612  -1.782 -25.580  1.00 38.19           N  
ATOM   2215 HD21 ASN A 157      71.453  -1.228 -25.656  1.00 38.19           H  
ATOM   2216 HD22 ASN A 157      70.579  -2.716 -25.195  1.00 38.19           H  
ATOM   2217  OD1 ASN A 157      68.443  -1.916 -25.744  1.00 38.19           O  
ATOM   2218  N   VAL A 158      68.037   1.849 -23.453  1.00 39.96           N  
ATOM   2219  H   VAL A 158      67.098   2.002 -23.792  1.00 39.96           H  
ATOM   2220  CA  VAL A 158      68.324   2.051 -22.029  1.00 39.96           C  
ATOM   2221  HA  VAL A 158      69.316   2.491 -21.934  1.00 39.96           H  
ATOM   2222  C   VAL A 158      68.363   0.674 -21.380  1.00 39.96           C  
ATOM   2223  CB  VAL A 158      67.342   3.024 -21.347  1.00 39.96           C  
ATOM   2224  HB  VAL A 158      66.330   2.623 -21.394  1.00 39.96           H  
ATOM   2225  O   VAL A 158      67.361   0.133 -20.920  1.00 39.96           O  
ATOM   2226  CG1 VAL A 158      67.730   3.250 -19.877  1.00 39.96           C  
ATOM   2227 HG11 VAL A 158      67.043   3.964 -19.423  1.00 39.96           H  
ATOM   2228 HG12 VAL A 158      67.661   2.315 -19.321  1.00 39.96           H  
ATOM   2229 HG13 VAL A 158      68.748   3.636 -19.809  1.00 39.96           H  
ATOM   2230  CG2 VAL A 158      67.366   4.393 -22.041  1.00 39.96           C  
ATOM   2231 HG21 VAL A 158      67.013   4.299 -23.068  1.00 39.96           H  
ATOM   2232 HG22 VAL A 158      68.377   4.800 -22.045  1.00 39.96           H  
ATOM   2233 HG23 VAL A 158      66.701   5.082 -21.520  1.00 39.96           H  
ATOM   2234  N   THR A 159      69.550   0.075 -21.390  1.00 40.92           N  
ATOM   2235  H   THR A 159      70.307   0.529 -21.881  1.00 40.92           H  
ATOM   2236  CA  THR A 159      69.851  -1.132 -20.626  1.00 40.92           C  
ATOM   2237  HA  THR A 159      69.207  -1.941 -20.969  1.00 40.92           H  
ATOM   2238  C   THR A 159      69.571  -0.860 -19.154  1.00 40.92           C  
ATOM   2239  CB  THR A 159      71.316  -1.548 -20.810  1.00 40.92           C  
ATOM   2240  HB  THR A 159      71.558  -2.331 -20.092  1.00 40.92           H  
ATOM   2241  O   THR A 159      70.196   0.022 -18.560  1.00 40.92           O  
ATOM   2242  CG2 THR A 159      71.570  -2.074 -22.221  1.00 40.92           C  
ATOM   2243 HG21 THR A 159      72.605  -2.408 -22.299  1.00 40.92           H  
ATOM   2244 HG22 THR A 159      71.396  -1.281 -22.948  1.00 40.92           H  
ATOM   2245 HG23 THR A 159      70.905  -2.913 -22.430  1.00 40.92           H  
ATOM   2246  OG1 THR A 159      72.166  -0.442 -20.605  1.00 40.92           O  
ATOM   2247  HG1 THR A 159      71.843   0.005 -19.819  1.00 40.92           H  
ATOM   2248  N   GLY A 160      68.620  -1.610 -18.594  1.00 40.99           N  
ATOM   2249  H   GLY A 160      68.105  -2.237 -19.195  1.00 40.99           H  
ATOM   2250  CA  GLY A 160      68.184  -1.510 -17.209  1.00 40.99           C  
ATOM   2251  HA2 GLY A 160      67.562  -2.370 -16.958  1.00 40.99           H  
ATOM   2252  HA3 GLY A 160      67.586  -0.608 -17.087  1.00 40.99           H  
ATOM   2253  C   GLY A 160      69.364  -1.477 -16.246  1.00 40.99           C  
ATOM   2254  O   GLY A 160      70.122  -2.438 -16.125  1.00 40.99           O  
ATOM   2255  N   HIS A 161      69.516  -0.349 -15.560  1.00 40.49           N  
ATOM   2256  H   HIS A 161      68.895   0.424 -15.754  1.00 40.49           H  
ATOM   2257  CA  HIS A 161      70.400  -0.241 -14.416  1.00 40.49           C  
ATOM   2258  HA  HIS A 161      71.172  -1.007 -14.492  1.00 40.49           H  
ATOM   2259  C   HIS A 161      69.564  -0.542 -13.172  1.00 40.49           C  
ATOM   2260  CB  HIS A 161      71.107   1.126 -14.412  1.00 40.49           C  
ATOM   2261  HB2 HIS A 161      71.091   1.546 -15.417  1.00 40.49           H  
ATOM   2262  HB3 HIS A 161      70.589   1.828 -13.758  1.00 40.49           H  
ATOM   2263  O   HIS A 161      68.876   0.323 -12.637  1.00 40.49           O  
ATOM   2264  CG  HIS A 161      72.553   1.017 -14.003  1.00 40.49           C  
ATOM   2265  CD2 HIS A 161      73.128   1.455 -12.842  1.00 40.49           C  
ATOM   2266  HD2 HIS A 161      72.620   1.965 -12.037  1.00 40.49           H  
ATOM   2267  ND1 HIS A 161      73.554   0.458 -14.764  1.00 40.49           N  
ATOM   2268  HD1 HIS A 161      73.440   0.048 -15.680  1.00 40.49           H  
ATOM   2269  CE1 HIS A 161      74.703   0.553 -14.076  1.00 40.49           C  
ATOM   2270  HE1 HIS A 161      75.664   0.196 -14.416  1.00 40.49           H  
ATOM   2271  NE2 HIS A 161      74.494   1.154 -12.895  1.00 40.49           N  
ATOM   2272  N   THR A 162      69.581  -1.797 -12.731  1.00 44.32           N  
ATOM   2273  H   THR A 162      70.072  -2.503 -13.261  1.00 44.32           H  
ATOM   2274  CA  THR A 162      69.089  -2.179 -11.406  1.00 44.32           C  
ATOM   2275  HA  THR A 162      68.126  -1.704 -11.214  1.00 44.32           H  
ATOM   2276  C   THR A 162      70.090  -1.678 -10.372  1.00 44.32           C  
ATOM   2277  CB  THR A 162      68.912  -3.703 -11.292  1.00 44.32           C  
ATOM   2278  HB  THR A 162      68.859  -3.981 -10.240  1.00 44.32           H  
ATOM   2279  O   THR A 162      71.095  -2.338 -10.107  1.00 44.32           O  
ATOM   2280  CG2 THR A 162      67.632  -4.179 -11.974  1.00 44.32           C  
ATOM   2281 HG21 THR A 162      66.766  -3.706 -11.509  1.00 44.32           H  
ATOM   2282 HG22 THR A 162      67.545  -5.260 -11.865  1.00 44.32           H  
ATOM   2283 HG23 THR A 162      67.656  -3.926 -13.034  1.00 44.32           H  
ATOM   2284  OG1 THR A 162      70.002  -4.365 -11.896  1.00 44.32           O  
ATOM   2285  HG1 THR A 162      70.775  -4.124 -11.380  1.00 44.32           H  
ATOM   2286  N   ILE A 163      69.854  -0.495  -9.805  1.00 45.29           N  
ATOM   2287  H   ILE A 163      69.063   0.047 -10.121  1.00 45.29           H  
ATOM   2288  CA  ILE A 163      70.600  -0.036  -8.630  1.00 45.29           C  
ATOM   2289  HA  ILE A 163      71.647  -0.319  -8.744  1.00 45.29           H  
ATOM   2290  C   ILE A 163      70.037  -0.796  -7.430  1.00 45.29           C  
ATOM   2291  CB  ILE A 163      70.565   1.501  -8.469  1.00 45.29           C  
ATOM   2292  HB  ILE A 163      69.529   1.823  -8.363  1.00 45.29           H  
ATOM   2293  O   ILE A 163      69.039  -0.412  -6.831  1.00 45.29           O  
ATOM   2294  CG1 ILE A 163      71.174   2.170  -9.723  1.00 45.29           C  
ATOM   2295 HG12 ILE A 163      70.661   1.805 -10.612  1.00 45.29           H  
ATOM   2296 HG13 ILE A 163      72.226   1.894  -9.799  1.00 45.29           H  
ATOM   2297  CG2 ILE A 163      71.352   1.915  -7.208  1.00 45.29           C  
ATOM   2298 HG21 ILE A 163      71.296   2.994  -7.066  1.00 45.29           H  
ATOM   2299 HG22 ILE A 163      72.396   1.615  -7.294  1.00 45.29           H  
ATOM   2300 HG23 ILE A 163      70.919   1.454  -6.320  1.00 45.29           H  
ATOM   2301  CD1 ILE A 163      71.061   3.698  -9.748  1.00 45.29           C  
ATOM   2302 HD11 ILE A 163      70.024   3.997  -9.595  1.00 45.29           H  
ATOM   2303 HD12 ILE A 163      71.688   4.143  -8.975  1.00 45.29           H  
ATOM   2304 HD13 ILE A 163      71.396   4.067 -10.717  1.00 45.29           H  
ATOM   2305  N   SER A 164      70.660  -1.928  -7.119  1.00 46.98           N  
ATOM   2306  H   SER A 164      71.408  -2.244  -7.720  1.00 46.98           H  
ATOM   2307  CA  SER A 164      70.356  -2.738  -5.947  1.00 46.98           C  
ATOM   2308  HA  SER A 164      69.280  -2.728  -5.768  1.00 46.98           H  
ATOM   2309  C   SER A 164      71.054  -2.150  -4.719  1.00 46.98           C  
ATOM   2310  CB  SER A 164      70.779  -4.191  -6.204  1.00 46.98           C  
ATOM   2311  HB2 SER A 164      70.544  -4.796  -5.329  1.00 46.98           H  
ATOM   2312  HB3 SER A 164      70.230  -4.583  -7.060  1.00 46.98           H  
ATOM   2313  O   SER A 164      72.155  -2.573  -4.371  1.00 46.98           O  
ATOM   2314  OG  SER A 164      72.169  -4.262  -6.465  1.00 46.98           O  
ATOM   2315  HG  SER A 164      72.596  -3.797  -5.742  1.00 46.98           H  
ATOM   2316  N   ASN A 165      70.428  -1.179  -4.058  1.00 48.55           N  
ATOM   2317  H   ASN A 165      69.552  -0.836  -4.427  1.00 48.55           H  
ATOM   2318  CA  ASN A 165      70.761  -0.850  -2.673  1.00 48.55           C  
ATOM   2319  HA  ASN A 165      71.634  -1.425  -2.363  1.00 48.55           H  
ATOM   2320  C   ASN A 165      69.611  -1.308  -1.773  1.00 48.55           C  
ATOM   2321  CB  ASN A 165      71.126   0.635  -2.531  1.00 48.55           C  
ATOM   2322  HB2 ASN A 165      71.069   0.919  -1.480  1.00 48.55           H  
ATOM   2323  HB3 ASN A 165      70.408   1.240  -3.084  1.00 48.55           H  
ATOM   2324  O   ASN A 165      68.441  -1.059  -2.067  1.00 48.55           O  
ATOM   2325  CG  ASN A 165      72.538   0.950  -3.007  1.00 48.55           C  
ATOM   2326  ND2 ASN A 165      72.822   2.199  -3.286  1.00 48.55           N  
ATOM   2327 HD21 ASN A 165      73.768   2.377  -3.594  1.00 48.55           H  
ATOM   2328 HD22 ASN A 165      72.113   2.913  -3.211  1.00 48.55           H  
ATOM   2329  OD1 ASN A 165      73.418   0.112  -3.100  1.00 48.55           O  
ATOM   2330  N   SER A 166      69.964  -2.007  -0.694  1.00 58.35           N  
ATOM   2331  H   SER A 166      70.947  -2.073  -0.471  1.00 58.35           H  
ATOM   2332  CA  SER A 166      69.087  -2.856   0.125  1.00 58.35           C  
ATOM   2333  HA  SER A 166      68.539  -3.516  -0.549  1.00 58.35           H  
ATOM   2334  C   SER A 166      68.016  -2.137   0.955  1.00 58.35           C  
ATOM   2335  CB  SER A 166      69.960  -3.743   1.025  1.00 58.35           C  
ATOM   2336  HB2 SER A 166      70.537  -4.420   0.395  1.00 58.35           H  
ATOM   2337  HB3 SER A 166      69.338  -4.341   1.690  1.00 58.35           H  
ATOM   2338  O   SER A 166      67.330  -2.809   1.711  1.00 58.35           O  
ATOM   2339  OG  SER A 166      70.861  -2.953   1.782  1.00 58.35           O  
ATOM   2340  HG  SER A 166      70.358  -2.526   2.480  1.00 58.35           H  
ATOM   2341  N   ASP A 167      67.846  -0.824   0.798  1.00 53.13           N  
ATOM   2342  H   ASP A 167      68.421  -0.353   0.114  1.00 53.13           H  
ATOM   2343  CA  ASP A 167      66.860  -0.012   1.534  1.00 53.13           C  
ATOM   2344  HA  ASP A 167      66.155  -0.678   2.031  1.00 53.13           H  
ATOM   2345  C   ASP A 167      65.972   0.846   0.612  1.00 53.13           C  
ATOM   2346  CB  ASP A 167      67.577   0.825   2.617  1.00 53.13           C  
ATOM   2347  HB2 ASP A 167      67.039   1.755   2.799  1.00 53.13           H  
ATOM   2348  HB3 ASP A 167      68.569   1.102   2.260  1.00 53.13           H  
ATOM   2349  O   ASP A 167      65.379   1.834   1.037  1.00 53.13           O  
ATOM   2350  CG  ASP A 167      67.692   0.129   3.978  1.00 53.13           C  
ATOM   2351  OD1 ASP A 167      66.947  -0.839   4.239  1.00 53.13           O  
ATOM   2352  OD2 ASP A 167      68.548   0.591   4.765  1.00 53.13           O  
ATOM   2353  N   SER A 168      65.857   0.490  -0.672  1.00 52.09           N  
ATOM   2354  H   SER A 168      66.283  -0.377  -0.967  1.00 52.09           H  
ATOM   2355  CA  SER A 168      64.979   1.204  -1.611  1.00 52.09           C  
ATOM   2356  HA  SER A 168      64.501   2.030  -1.085  1.00 52.09           H  
ATOM   2357  C   SER A 168      63.835   0.324  -2.115  1.00 52.09           C  
ATOM   2358  CB  SER A 168      65.785   1.872  -2.727  1.00 52.09           C  
ATOM   2359  HB2 SER A 168      66.449   2.612  -2.280  1.00 52.09           H  
ATOM   2360  HB3 SER A 168      65.104   2.388  -3.404  1.00 52.09           H  
ATOM   2361  O   SER A 168      64.033  -0.835  -2.481  1.00 52.09           O  
ATOM   2362  OG  SER A 168      66.567   0.955  -3.466  1.00 52.09           O  
ATOM   2363  HG  SER A 168      66.915   0.284  -2.875  1.00 52.09           H  
ATOM   2364  N   ALA A 169      62.621   0.882  -2.103  1.00 47.83           N  
ATOM   2365  H   ALA A 169      62.533   1.832  -1.772  1.00 47.83           H  
ATOM   2366  CA  ALA A 169      61.418   0.239  -2.613  1.00 47.83           C  
ATOM   2367  HA  ALA A 169      61.333  -0.745  -2.152  1.00 47.83           H  
ATOM   2368  C   ALA A 169      61.515   0.058  -4.137  1.00 47.83           C  
ATOM   2369  CB  ALA A 169      60.195   1.072  -2.205  1.00 47.83           C  
ATOM   2370  HB1 ALA A 169      60.257   2.067  -2.645  1.00 47.83           H  
ATOM   2371  HB2 ALA A 169      59.286   0.586  -2.560  1.00 47.83           H  
ATOM   2372  HB3 ALA A 169      60.149   1.158  -1.119  1.00 47.83           H  
ATOM   2373  O   ALA A 169      61.796   1.004  -4.874  1.00 47.83           O  
ATOM   2374  N   VAL A 170      61.275  -1.169  -4.600  1.00 54.45           N  
ATOM   2375  H   VAL A 170      61.058  -1.894  -3.932  1.00 54.45           H  
ATOM   2376  CA  VAL A 170      61.251  -1.525  -6.022  1.00 54.45           C  
ATOM   2377  HA  VAL A 170      62.126  -1.096  -6.510  1.00 54.45           H  
ATOM   2378  C   VAL A 170      59.995  -0.919  -6.650  1.00 54.45           C  
ATOM   2379  CB  VAL A 170      61.303  -3.059  -6.196  1.00 54.45           C  
ATOM   2380  HB  VAL A 170      60.443  -3.509  -5.700  1.00 54.45           H  
ATOM   2381  O   VAL A 170      58.885  -1.379  -6.391  1.00 54.45           O  
ATOM   2382  CG1 VAL A 170      61.286  -3.470  -7.673  1.00 54.45           C  
ATOM   2383 HG11 VAL A 170      62.125  -3.018  -8.202  1.00 54.45           H  
ATOM   2384 HG12 VAL A 170      61.346  -4.555  -7.759  1.00 54.45           H  
ATOM   2385 HG13 VAL A 170      60.355  -3.149  -8.142  1.00 54.45           H  
ATOM   2386  CG2 VAL A 170      62.577  -3.644  -5.564  1.00 54.45           C  
ATOM   2387 HG21 VAL A 170      63.459  -3.187  -6.013  1.00 54.45           H  
ATOM   2388 HG22 VAL A 170      62.608  -4.721  -5.726  1.00 54.45           H  
ATOM   2389 HG23 VAL A 170      62.591  -3.459  -4.490  1.00 54.45           H  
ATOM   2390  N   ILE A 171      60.163   0.134  -7.450  1.00 52.84           N  
ATOM   2391  H   ILE A 171      61.095   0.508  -7.558  1.00 52.84           H  
ATOM   2392  CA  ILE A 171      59.088   0.726  -8.252  1.00 52.84           C  
ATOM   2393  HA  ILE A 171      58.127   0.506  -7.788  1.00 52.84           H  
ATOM   2394  C   ILE A 171      59.107   0.045  -9.618  1.00 52.84           C  
ATOM   2395  CB  ILE A 171      59.222   2.264  -8.318  1.00 52.84           C  
ATOM   2396  HB  ILE A 171      60.246   2.513  -8.595  1.00 52.84           H  
ATOM   2397  O   ILE A 171      60.007   0.274 -10.427  1.00 52.84           O  
ATOM   2398  CG1 ILE A 171      58.913   2.856  -6.923  1.00 52.84           C  
ATOM   2399 HG12 ILE A 171      57.858   2.710  -6.689  1.00 52.84           H  
ATOM   2400 HG13 ILE A 171      59.494   2.325  -6.169  1.00 52.84           H  
ATOM   2401  CG2 ILE A 171      58.273   2.873  -9.369  1.00 52.84           C  
ATOM   2402 HG21 ILE A 171      58.482   2.460 -10.355  1.00 52.84           H  
ATOM   2403 HG22 ILE A 171      58.414   3.952  -9.430  1.00 52.84           H  
ATOM   2404 HG23 ILE A 171      57.237   2.657  -9.110  1.00 52.84           H  
ATOM   2405  CD1 ILE A 171      59.254   4.343  -6.779  1.00 52.84           C  
ATOM   2406 HD11 ILE A 171      59.107   4.646  -5.742  1.00 52.84           H  
ATOM   2407 HD12 ILE A 171      60.296   4.512  -7.052  1.00 52.84           H  
ATOM   2408 HD13 ILE A 171      58.606   4.950  -7.411  1.00 52.84           H  
ATOM   2409  N   ASP A 172      58.115  -0.808  -9.851  1.00 50.82           N  
ATOM   2410  H   ASP A 172      57.437  -0.984  -9.123  1.00 50.82           H  
ATOM   2411  CA  ASP A 172      57.928  -1.490 -11.126  1.00 50.82           C  
ATOM   2412  HA  ASP A 172      58.914  -1.718 -11.530  1.00 50.82           H  
ATOM   2413  C   ASP A 172      57.213  -0.539 -12.098  1.00 50.82           C  
ATOM   2414  CB  ASP A 172      57.197  -2.827 -10.886  1.00 50.82           C  
ATOM   2415  HB2 ASP A 172      56.121  -2.659 -10.832  1.00 50.82           H  
ATOM   2416  HB3 ASP A 172      57.515  -3.229  -9.924  1.00 50.82           H  
ATOM   2417  O   ASP A 172      56.013  -0.273 -11.985  1.00 50.82           O  
ATOM   2418  CG  ASP A 172      57.505  -3.898 -11.940  1.00 50.82           C  
ATOM   2419  OD1 ASP A 172      58.334  -3.633 -12.840  1.00 50.82           O  
ATOM   2420  OD2 ASP A 172      56.921  -4.998 -11.827  1.00 50.82           O  
ATOM   2421  N   VAL A 173      57.974   0.061 -13.015  1.00 56.13           N  
ATOM   2422  H   VAL A 173      58.954  -0.183 -13.042  1.00 56.13           H  
ATOM   2423  CA  VAL A 173      57.441   0.963 -14.042  1.00 56.13           C  
ATOM   2424  HA  VAL A 173      56.516   1.410 -13.677  1.00 56.13           H  
ATOM   2425  C   VAL A 173      57.108   0.130 -15.271  1.00 56.13           C  
ATOM   2426  CB  VAL A 173      58.404   2.122 -14.379  1.00 56.13           C  
ATOM   2427  HB  VAL A 173      59.318   1.727 -14.822  1.00 56.13           H  
ATOM   2428  O   VAL A 173      57.960  -0.100 -16.128  1.00 56.13           O  
ATOM   2429  CG1 VAL A 173      57.755   3.104 -15.368  1.00 56.13           C  
ATOM   2430 HG11 VAL A 173      58.445   3.921 -15.580  1.00 56.13           H  
ATOM   2431 HG12 VAL A 173      56.835   3.508 -14.946  1.00 56.13           H  
ATOM   2432 HG13 VAL A 173      57.529   2.598 -16.306  1.00 56.13           H  
ATOM   2433  CG2 VAL A 173      58.792   2.920 -13.129  1.00 56.13           C  
ATOM   2434 HG21 VAL A 173      57.897   3.271 -12.615  1.00 56.13           H  
ATOM   2435 HG22 VAL A 173      59.411   3.773 -13.408  1.00 56.13           H  
ATOM   2436 HG23 VAL A 173      59.373   2.286 -12.460  1.00 56.13           H  
ATOM   2437  N   GLN A 174      55.859  -0.320 -15.378  1.00 63.38           N  
ATOM   2438  H   GLN A 174      55.216  -0.175 -14.613  1.00 63.38           H  
ATOM   2439  CA  GLN A 174      55.385  -0.907 -16.628  1.00 63.38           C  
ATOM   2440  HA  GLN A 174      56.219  -1.457 -17.063  1.00 63.38           H  
ATOM   2441  C   GLN A 174      54.960   0.196 -17.611  1.00 63.38           C  
ATOM   2442  CB  GLN A 174      54.277  -1.937 -16.393  1.00 63.38           C  
ATOM   2443  HB2 GLN A 174      53.898  -2.230 -17.372  1.00 63.38           H  
ATOM   2444  HB3 GLN A 174      53.457  -1.493 -15.829  1.00 63.38           H  
ATOM   2445  O   GLN A 174      54.211   1.102 -17.230  1.00 63.38           O  
ATOM   2446  CG  GLN A 174      54.818  -3.175 -15.650  1.00 63.38           C  
ATOM   2447  HG2 GLN A 174      55.908  -3.167 -15.657  1.00 63.38           H  
ATOM   2448  HG3 GLN A 174      54.507  -3.136 -14.606  1.00 63.38           H  
ATOM   2449  CD  GLN A 174      54.363  -4.503 -16.250  1.00 63.38           C  
ATOM   2450  NE2 GLN A 174      55.114  -5.558 -16.034  1.00 63.38           N  
ATOM   2451 HE21 GLN A 174      54.772  -6.438 -16.394  1.00 63.38           H  
ATOM   2452 HE22 GLN A 174      55.899  -5.487 -15.402  1.00 63.38           H  
ATOM   2453  OE1 GLN A 174      53.347  -4.627 -16.917  1.00 63.38           O  
ATOM   2454  N   PRO A 175      55.411   0.150 -18.879  1.00 50.34           N  
ATOM   2455  CA  PRO A 175      54.967   1.089 -19.898  1.00 50.34           C  
ATOM   2456  HA  PRO A 175      55.139   2.110 -19.557  1.00 50.34           H  
ATOM   2457  C   PRO A 175      53.469   0.889 -20.162  1.00 50.34           C  
ATOM   2458  CB  PRO A 175      55.847   0.819 -21.123  1.00 50.34           C  
ATOM   2459  HB2 PRO A 175      56.730   1.457 -21.079  1.00 50.34           H  
ATOM   2460  HB3 PRO A 175      55.312   0.978 -22.059  1.00 50.34           H  
ATOM   2461  O   PRO A 175      53.026  -0.178 -20.580  1.00 50.34           O  
ATOM   2462  CG  PRO A 175      56.273  -0.639 -20.955  1.00 50.34           C  
ATOM   2463  HG2 PRO A 175      57.237  -0.837 -21.423  1.00 50.34           H  
ATOM   2464  HG3 PRO A 175      55.506  -1.293 -21.372  1.00 50.34           H  
ATOM   2465  CD  PRO A 175      56.331  -0.827 -19.442  1.00 50.34           C  
ATOM   2466  HD2 PRO A 175      57.339  -0.623 -19.080  1.00 50.34           H  
ATOM   2467  HD3 PRO A 175      56.037  -1.846 -19.190  1.00 50.34           H  
ATOM   2468  N   SER A 176      52.679   1.928 -19.892  1.00 58.54           N  
ATOM   2469  H   SER A 176      53.104   2.751 -19.489  1.00 58.54           H  
ATOM   2470  CA  SER A 176      51.234   1.921 -20.130  1.00 58.54           C  
ATOM   2471  HA  SER A 176      50.818   1.070 -19.591  1.00 58.54           H  
ATOM   2472  C   SER A 176      50.933   1.801 -21.635  1.00 58.54           C  
ATOM   2473  CB  SER A 176      50.614   3.196 -19.558  1.00 58.54           C  
ATOM   2474  HB2 SER A 176      51.010   4.056 -20.097  1.00 58.54           H  
ATOM   2475  HB3 SER A 176      50.883   3.285 -18.506  1.00 58.54           H  
ATOM   2476  O   SER A 176      51.570   2.495 -22.436  1.00 58.54           O  
ATOM   2477  OG  SER A 176      49.205   3.181 -19.674  1.00 58.54           O  
ATOM   2478  HG  SER A 176      48.894   4.084 -19.578  1.00 58.54           H  
ATOM   2479  N   PRO A 177      49.975   0.951 -22.050  1.00 51.86           N  
ATOM   2480  CA  PRO A 177      49.672   0.713 -23.456  1.00 51.86           C  
ATOM   2481  HA  PRO A 177      50.595   0.535 -24.008  1.00 51.86           H  
ATOM   2482  C   PRO A 177      48.948   1.912 -24.074  1.00 51.86           C  
ATOM   2483  CB  PRO A 177      48.831  -0.570 -23.477  1.00 51.86           C  
ATOM   2484  HB2 PRO A 177      49.496  -1.431 -23.543  1.00 51.86           H  
ATOM   2485  HB3 PRO A 177      48.114  -0.590 -24.297  1.00 51.86           H  
ATOM   2486  O   PRO A 177      47.733   2.031 -23.961  1.00 51.86           O  
ATOM   2487  CG  PRO A 177      48.142  -0.575 -22.114  1.00 51.86           C  
ATOM   2488  HG2 PRO A 177      47.903  -1.586 -21.784  1.00 51.86           H  
ATOM   2489  HG3 PRO A 177      47.241   0.038 -22.153  1.00 51.86           H  
ATOM   2490  CD  PRO A 177      49.171   0.087 -21.201  1.00 51.86           C  
ATOM   2491  HD2 PRO A 177      48.666   0.653 -20.418  1.00 51.86           H  
ATOM   2492  HD3 PRO A 177      49.811  -0.678 -20.760  1.00 51.86           H  
ATOM   2493  N   GLY A 178      49.705   2.767 -24.764  1.00 54.66           N  
ATOM   2494  H   GLY A 178      50.704   2.671 -24.649  1.00 54.66           H  
ATOM   2495  CA  GLY A 178      49.215   3.732 -25.751  1.00 54.66           C  
ATOM   2496  HA2 GLY A 178      50.087   4.231 -26.175  1.00 54.66           H  
ATOM   2497  HA3 GLY A 178      48.722   3.187 -26.555  1.00 54.66           H  
ATOM   2498  C   GLY A 178      48.233   4.811 -25.250  1.00 54.66           C  
ATOM   2499  O   GLY A 178      47.636   4.727 -24.176  1.00 54.66           O  
ATOM   2500  N   PRO A 179      48.039   5.885 -26.028  1.00 55.49           N  
ATOM   2501  CA  PRO A 179      47.083   6.931 -25.689  1.00 55.49           C  
ATOM   2502  HA  PRO A 179      47.222   7.251 -24.656  1.00 55.49           H  
ATOM   2503  C   PRO A 179      45.646   6.412 -25.861  1.00 55.49           C  
ATOM   2504  CB  PRO A 179      47.436   8.095 -26.623  1.00 55.49           C  
ATOM   2505  HB2 PRO A 179      46.572   8.713 -26.868  1.00 55.49           H  
ATOM   2506  HB3 PRO A 179      48.212   8.705 -26.160  1.00 55.49           H  
ATOM   2507  O   PRO A 179      45.062   6.509 -26.938  1.00 55.49           O  
ATOM   2508  CG  PRO A 179      48.013   7.403 -27.860  1.00 55.49           C  
ATOM   2509  HG2 PRO A 179      47.204   7.090 -28.519  1.00 55.49           H  
ATOM   2510  HG3 PRO A 179      48.710   8.047 -28.396  1.00 55.49           H  
ATOM   2511  CD  PRO A 179      48.710   6.173 -27.286  1.00 55.49           C  
ATOM   2512  HD2 PRO A 179      48.629   5.338 -27.982  1.00 55.49           H  
ATOM   2513  HD3 PRO A 179      49.758   6.403 -27.093  1.00 55.49           H  
ATOM   2514  N   ARG A 180      45.037   5.866 -24.803  1.00 55.01           N  
ATOM   2515  H   ARG A 180      45.601   5.663 -23.990  1.00 55.01           H  
ATOM   2516  CA  ARG A 180      43.588   5.611 -24.790  1.00 55.01           C  
ATOM   2517  HA  ARG A 180      43.308   5.291 -25.793  1.00 55.01           H  
ATOM   2518  C   ARG A 180      42.835   6.914 -24.513  1.00 55.01           C  
ATOM   2519  CB  ARG A 180      43.208   4.445 -23.859  1.00 55.01           C  
ATOM   2520  HB2 ARG A 180      42.145   4.240 -23.985  1.00 55.01           H  
ATOM   2521  HB3 ARG A 180      43.758   3.560 -24.178  1.00 55.01           H  
ATOM   2522  O   ARG A 180      43.083   7.586 -23.513  1.00 55.01           O  
ATOM   2523  CG  ARG A 180      43.489   4.690 -22.370  1.00 55.01           C  
ATOM   2524  HG2 ARG A 180      42.914   5.548 -22.021  1.00 55.01           H  
ATOM   2525  HG3 ARG A 180      44.550   4.893 -22.229  1.00 55.01           H  
ATOM   2526  CD  ARG A 180      43.095   3.470 -21.531  1.00 55.01           C  
ATOM   2527  HD2 ARG A 180      42.043   3.240 -21.696  1.00 55.01           H  
ATOM   2528  HD3 ARG A 180      43.680   2.614 -21.867  1.00 55.01           H  
ATOM   2529  NE  ARG A 180      43.374   3.708 -20.101  1.00 55.01           N  
ATOM   2530  HE  ARG A 180      44.346   3.648 -19.833  1.00 55.01           H  
ATOM   2531  NH1 ARG A 180      41.225   4.051 -19.350  1.00 55.01           N  
ATOM   2532 HH11 ARG A 180      40.582   4.233 -18.592  1.00 55.01           H  
ATOM   2533 HH12 ARG A 180      40.878   3.846 -20.276  1.00 55.01           H  
ATOM   2534  NH2 ARG A 180      42.930   4.223 -17.929  1.00 55.01           N  
ATOM   2535 HH21 ARG A 180      42.271   4.406 -17.186  1.00 55.01           H  
ATOM   2536 HH22 ARG A 180      43.915   4.157 -17.715  1.00 55.01           H  
ATOM   2537  CZ  ARG A 180      42.510   3.995 -19.141  1.00 55.01           C  
ATOM   2538  N   ARG A 181      41.889   7.270 -25.386  1.00 43.75           N  
ATOM   2539  H   ARG A 181      41.749   6.677 -26.191  1.00 43.75           H  
ATOM   2540  CA  ARG A 181      40.912   8.334 -25.111  1.00 43.75           C  
ATOM   2541  HA  ARG A 181      41.430   9.214 -24.730  1.00 43.75           H  
ATOM   2542  C   ARG A 181      39.965   7.839 -24.021  1.00 43.75           C  
ATOM   2543  CB  ARG A 181      40.139   8.712 -26.386  1.00 43.75           C  
ATOM   2544  HB2 ARG A 181      39.229   9.235 -26.093  1.00 43.75           H  
ATOM   2545  HB3 ARG A 181      39.848   7.808 -26.921  1.00 43.75           H  
ATOM   2546  O   ARG A 181      39.259   6.857 -24.220  1.00 43.75           O  
ATOM   2547  CG  ARG A 181      40.940   9.637 -27.316  1.00 43.75           C  
ATOM   2548  HG2 ARG A 181      41.864   9.150 -27.625  1.00 43.75           H  
ATOM   2549  HG3 ARG A 181      41.182  10.552 -26.776  1.00 43.75           H  
ATOM   2550  CD  ARG A 181      40.101   9.983 -28.554  1.00 43.75           C  
ATOM   2551  HD2 ARG A 181      39.097  10.249 -28.226  1.00 43.75           H  
ATOM   2552  HD3 ARG A 181      40.035   9.102 -29.193  1.00 43.75           H  
ATOM   2553  NE  ARG A 181      40.668  11.114 -29.316  1.00 43.75           N  
ATOM   2554  HE  ARG A 181      41.607  11.403 -29.079  1.00 43.75           H  
ATOM   2555  NH1 ARG A 181      38.858  11.472 -30.691  1.00 43.75           N  
ATOM   2556 HH11 ARG A 181      38.408  11.995 -31.428  1.00 43.75           H  
ATOM   2557 HH12 ARG A 181      38.397  10.663 -30.299  1.00 43.75           H  
ATOM   2558  NH2 ARG A 181      40.623  12.824 -30.826  1.00 43.75           N  
ATOM   2559 HH21 ARG A 181      40.145  13.332 -31.557  1.00 43.75           H  
ATOM   2560 HH22 ARG A 181      41.551  13.111 -30.547  1.00 43.75           H  
ATOM   2561  CZ  ARG A 181      40.051  11.794 -30.270  1.00 43.75           C  
ATOM   2562  N   VAL A 182      39.960   8.507 -22.873  1.00 50.93           N  
ATOM   2563  H   VAL A 182      40.589   9.290 -22.766  1.00 50.93           H  
ATOM   2564  CA  VAL A 182      39.006   8.245 -21.790  1.00 50.93           C  
ATOM   2565  HA  VAL A 182      38.421   7.356 -22.023  1.00 50.93           H  
ATOM   2566  C   VAL A 182      38.064   9.432 -21.712  1.00 50.93           C  
ATOM   2567  CB  VAL A 182      39.702   8.000 -20.440  1.00 50.93           C  
ATOM   2568  HB  VAL A 182      40.166   8.923 -20.092  1.00 50.93           H  
ATOM   2569  O   VAL A 182      38.505  10.559 -21.497  1.00 50.93           O  
ATOM   2570  CG1 VAL A 182      38.695   7.523 -19.384  1.00 50.93           C  
ATOM   2571 HG11 VAL A 182      39.200   7.371 -18.431  1.00 50.93           H  
ATOM   2572 HG12 VAL A 182      37.919   8.275 -19.237  1.00 50.93           H  
ATOM   2573 HG13 VAL A 182      38.225   6.591 -19.699  1.00 50.93           H  
ATOM   2574  CG2 VAL A 182      40.793   6.935 -20.568  1.00 50.93           C  
ATOM   2575 HG21 VAL A 182      41.598   7.310 -21.200  1.00 50.93           H  
ATOM   2576 HG22 VAL A 182      40.377   6.030 -21.011  1.00 50.93           H  
ATOM   2577 HG23 VAL A 182      41.215   6.730 -19.584  1.00 50.93           H  
ATOM   2578  N   ILE A 183      36.772   9.180 -21.898  1.00 42.49           N  
ATOM   2579  H   ILE A 183      36.477   8.229 -22.069  1.00 42.49           H  
ATOM   2580  CA  ILE A 183      35.726  10.174 -21.667  1.00 42.49           C  
ATOM   2581  HA  ILE A 183      36.116  11.170 -21.878  1.00 42.49           H  
ATOM   2582  C   ILE A 183      35.372  10.090 -20.183  1.00 42.49           C  
ATOM   2583  CB  ILE A 183      34.518   9.935 -22.599  1.00 42.49           C  
ATOM   2584  HB  ILE A 183      34.118   8.940 -22.404  1.00 42.49           H  
ATOM   2585  O   ILE A 183      34.881   9.067 -19.715  1.00 42.49           O  
ATOM   2586  CG1 ILE A 183      34.959  10.009 -24.082  1.00 42.49           C  
ATOM   2587 HG12 ILE A 183      35.288  11.022 -24.314  1.00 42.49           H  
ATOM   2588 HG13 ILE A 183      35.801   9.338 -24.249  1.00 42.49           H  
ATOM   2589  CG2 ILE A 183      33.417  10.972 -22.305  1.00 42.49           C  
ATOM   2590 HG21 ILE A 183      32.541  10.780 -22.925  1.00 42.49           H  
ATOM   2591 HG22 ILE A 183      33.091  10.901 -21.267  1.00 42.49           H  
ATOM   2592 HG23 ILE A 183      33.778  11.981 -22.502  1.00 42.49           H  
ATOM   2593  CD1 ILE A 183      33.871   9.597 -25.080  1.00 42.49           C  
ATOM   2594 HD11 ILE A 183      34.298   9.559 -26.083  1.00 42.49           H  
ATOM   2595 HD12 ILE A 183      33.484   8.611 -24.823  1.00 42.49           H  
ATOM   2596 HD13 ILE A 183      33.056  10.321 -25.081  1.00 42.49           H  
ATOM   2597  N   ILE A 184      35.671  11.149 -19.433  1.00 53.10           N  
ATOM   2598  H   ILE A 184      36.094  11.949 -19.882  1.00 53.10           H  
ATOM   2599  CA  ILE A 184      35.319  11.264 -18.016  1.00 53.10           C  
ATOM   2600  HA  ILE A 184      35.001  10.293 -17.635  1.00 53.10           H  
ATOM   2601  C   ILE A 184      34.137  12.223 -17.925  1.00 53.10           C  
ATOM   2602  CB  ILE A 184      36.525  11.728 -17.162  1.00 53.10           C  
ATOM   2603  HB  ILE A 184      36.810  12.730 -17.483  1.00 53.10           H  
ATOM   2604  O   ILE A 184      34.305  13.434 -18.052  1.00 53.10           O  
ATOM   2605  CG1 ILE A 184      37.746  10.796 -17.351  1.00 53.10           C  
ATOM   2606 HG12 ILE A 184      37.979  10.713 -18.413  1.00 53.10           H  
ATOM   2607 HG13 ILE A 184      37.506   9.799 -16.982  1.00 53.10           H  
ATOM   2608  CG2 ILE A 184      36.116  11.785 -15.675  1.00 53.10           C  
ATOM   2609 HG21 ILE A 184      35.875  10.784 -15.317  1.00 53.10           H  
ATOM   2610 HG22 ILE A 184      35.242  12.422 -15.542  1.00 53.10           H  
ATOM   2611 HG23 ILE A 184      36.925  12.196 -15.072  1.00 53.10           H  
ATOM   2612  CD1 ILE A 184      39.024  11.293 -16.663  1.00 53.10           C  
ATOM   2613 HD11 ILE A 184      39.243  12.314 -16.975  1.00 53.10           H  
ATOM   2614 HD12 ILE A 184      39.857  10.651 -16.949  1.00 53.10           H  
ATOM   2615 HD13 ILE A 184      38.917  11.254 -15.579  1.00 53.10           H  
ATOM   2616  N   THR A 185      32.938  11.696 -17.696  1.00 40.71           N  
ATOM   2617  H   THR A 185      32.827  10.692 -17.664  1.00 40.71           H  
ATOM   2618  CA  THR A 185      31.765  12.512 -17.372  1.00 40.71           C  
ATOM   2619  HA  THR A 185      31.787  13.431 -17.959  1.00 40.71           H  
ATOM   2620  C   THR A 185      31.805  12.878 -15.892  1.00 40.71           C  
ATOM   2621  CB  THR A 185      30.460  11.778 -17.710  1.00 40.71           C  
ATOM   2622  HB  THR A 185      29.616  12.337 -17.306  1.00 40.71           H  
ATOM   2623  O   THR A 185      31.747  12.001 -15.030  1.00 40.71           O  
ATOM   2624  CG2 THR A 185      30.278  11.630 -19.220  1.00 40.71           C  
ATOM   2625 HG21 THR A 185      31.081  11.026 -19.642  1.00 40.71           H  
ATOM   2626 HG22 THR A 185      29.326  11.138 -19.419  1.00 40.71           H  
ATOM   2627 HG23 THR A 185      30.272  12.612 -19.694  1.00 40.71           H  
ATOM   2628  OG1 THR A 185      30.480  10.486 -17.149  1.00 40.71           O  
ATOM   2629  HG1 THR A 185      30.614  10.579 -16.203  1.00 40.71           H  
ATOM   2630  N   LYS A 186      31.904  14.172 -15.581  1.00 48.52           N  
ATOM   2631  H   LYS A 186      31.942  14.840 -16.338  1.00 48.52           H  
ATOM   2632  CA  LYS A 186      31.762  14.701 -14.219  1.00 48.52           C  
ATOM   2633  HA  LYS A 186      31.810  13.888 -13.495  1.00 48.52           H  
ATOM   2634  C   LYS A 186      30.386  15.353 -14.101  1.00 48.52           C  
ATOM   2635  CB  LYS A 186      32.892  15.700 -13.909  1.00 48.52           C  
ATOM   2636  HB2 LYS A 186      32.678  16.180 -12.954  1.00 48.52           H  
ATOM   2637  HB3 LYS A 186      32.909  16.471 -14.679  1.00 48.52           H  
ATOM   2638  O   LYS A 186      30.064  16.215 -14.909  1.00 48.52           O  
ATOM   2639  CG  LYS A 186      34.274  15.030 -13.825  1.00 48.52           C  
ATOM   2640  HG2 LYS A 186      34.502  14.546 -14.775  1.00 48.52           H  
ATOM   2641  HG3 LYS A 186      34.258  14.276 -13.038  1.00 48.52           H  
ATOM   2642  CD  LYS A 186      35.370  16.062 -13.519  1.00 48.52           C  
ATOM   2643  HD2 LYS A 186      35.125  16.577 -12.590  1.00 48.52           H  
ATOM   2644  HD3 LYS A 186      35.402  16.790 -14.330  1.00 48.52           H  
ATOM   2645  CE  LYS A 186      36.736  15.377 -13.384  1.00 48.52           C  
ATOM   2646  HE2 LYS A 186      36.940  14.830 -14.304  1.00 48.52           H  
ATOM   2647  HE3 LYS A 186      36.681  14.653 -12.571  1.00 48.52           H  
ATOM   2648  NZ  LYS A 186      37.817  16.362 -13.122  1.00 48.52           N  
ATOM   2649  HZ1 LYS A 186      37.885  17.023 -13.883  1.00 48.52           H  
ATOM   2650  HZ2 LYS A 186      37.634  16.877 -12.273  1.00 48.52           H  
ATOM   2651  HZ3 LYS A 186      38.709  15.898 -13.024  1.00 48.52           H  
ATOM   2652  N   SER A 187      29.600  14.967 -13.097  1.00 50.91           N  
ATOM   2653  H   SER A 187      29.944  14.271 -12.452  1.00 50.91           H  
ATOM   2654  CA  SER A 187      28.411  15.722 -12.686  1.00 50.91           C  
ATOM   2655  HA  SER A 187      28.242  16.537 -13.389  1.00 50.91           H  
ATOM   2656  C   SER A 187      28.687  16.346 -11.321  1.00 50.91           C  
ATOM   2657  CB  SER A 187      27.131  14.873 -12.709  1.00 50.91           C  
ATOM   2658  HB2 SER A 187      26.276  15.534 -12.569  1.00 50.91           H  
ATOM   2659  HB3 SER A 187      27.031  14.391 -13.682  1.00 50.91           H  
ATOM   2660  O   SER A 187      29.152  15.671 -10.403  1.00 50.91           O  
ATOM   2661  OG  SER A 187      27.107  13.894 -11.688  1.00 50.91           O  
ATOM   2662  HG  SER A 187      27.678  13.162 -11.934  1.00 50.91           H  
ATOM   2663  N   GLN A 188      28.468  17.652 -11.206  1.00 59.68           N  
ATOM   2664  H   GLN A 188      28.072  18.154 -11.988  1.00 59.68           H  
ATOM   2665  CA  GLN A 188      28.562  18.383  -9.948  1.00 59.68           C  
ATOM   2666  HA  GLN A 188      28.965  17.742  -9.163  1.00 59.68           H  
ATOM   2667  C   GLN A 188      27.148  18.790  -9.552  1.00 59.68           C  
ATOM   2668  CB  GLN A 188      29.488  19.599 -10.090  1.00 59.68           C  
ATOM   2669  HB2 GLN A 188      29.159  20.207 -10.934  1.00 59.68           H  
ATOM   2670  HB3 GLN A 188      29.413  20.201  -9.185  1.00 59.68           H  
ATOM   2671  O   GLN A 188      26.433  19.397 -10.344  1.00 59.68           O  
ATOM   2672  CG  GLN A 188      30.960  19.199 -10.289  1.00 59.68           C  
ATOM   2673  HG2 GLN A 188      31.286  18.603  -9.437  1.00 59.68           H  
ATOM   2674  HG3 GLN A 188      31.056  18.594 -11.191  1.00 59.68           H  
ATOM   2675  CD  GLN A 188      31.886  20.405 -10.424  1.00 59.68           C  
ATOM   2676  NE2 GLN A 188      33.180  20.200 -10.519  1.00 59.68           N  
ATOM   2677 HE21 GLN A 188      33.570  19.276 -10.404  1.00 59.68           H  
ATOM   2678 HE22 GLN A 188      33.727  21.049 -10.565  1.00 59.68           H  
ATOM   2679  OE1 GLN A 188      31.484  21.551 -10.448  1.00 59.68           O  
ATOM   2680  N   HIS A 189      26.742  18.434  -8.338  1.00 56.23           N  
ATOM   2681  H   HIS A 189      27.392  17.971  -7.718  1.00 56.23           H  
ATOM   2682  CA  HIS A 189      25.464  18.845  -7.773  1.00 56.23           C  
ATOM   2683  HA  HIS A 189      24.858  19.345  -8.529  1.00 56.23           H  
ATOM   2684  C   HIS A 189      25.757  19.841  -6.658  1.00 56.23           C  
ATOM   2685  CB  HIS A 189      24.677  17.623  -7.285  1.00 56.23           C  
ATOM   2686  HB2 HIS A 189      23.794  17.969  -6.746  1.00 56.23           H  
ATOM   2687  HB3 HIS A 189      25.288  17.049  -6.589  1.00 56.23           H  
ATOM   2688  O   HIS A 189      26.405  19.497  -5.671  1.00 56.23           O  
ATOM   2689  CG  HIS A 189      24.228  16.722  -8.409  1.00 56.23           C  
ATOM   2690  CD2 HIS A 189      22.979  16.676  -8.968  1.00 56.23           C  
ATOM   2691  HD2 HIS A 189      22.131  17.281  -8.683  1.00 56.23           H  
ATOM   2692  ND1 HIS A 189      25.003  15.800  -9.079  1.00 56.23           N  
ATOM   2693  HD1 HIS A 189      25.980  15.599  -8.920  1.00 56.23           H  
ATOM   2694  CE1 HIS A 189      24.240  15.215 -10.015  1.00 56.23           C  
ATOM   2695  HE1 HIS A 189      24.575  14.452 -10.703  1.00 56.23           H  
ATOM   2696  NE2 HIS A 189      22.995  15.712  -9.980  1.00 56.23           N  
ATOM   2697  N   ASN A 190      25.300  21.079  -6.829  1.00 52.71           N  
ATOM   2698  H   ASN A 190      24.790  21.304  -7.672  1.00 52.71           H  
ATOM   2699  CA  ASN A 190      25.435  22.112  -5.816  1.00 52.71           C  
ATOM   2700  HA  ASN A 190      26.408  22.014  -5.335  1.00 52.71           H  
ATOM   2701  C   ASN A 190      24.355  21.889  -4.751  1.00 52.71           C  
ATOM   2702  CB  ASN A 190      25.390  23.489  -6.503  1.00 52.71           C  
ATOM   2703  HB2 ASN A 190      26.029  23.466  -7.386  1.00 52.71           H  
ATOM   2704  HB3 ASN A 190      24.373  23.726  -6.815  1.00 52.71           H  
ATOM   2705  O   ASN A 190      23.213  22.320  -4.903  1.00 52.71           O  
ATOM   2706  CG  ASN A 190      25.899  24.600  -5.603  1.00 52.71           C  
ATOM   2707  ND2 ASN A 190      26.227  25.739  -6.166  1.00 52.71           N  
ATOM   2708 HD21 ASN A 190      26.584  26.451  -5.546  1.00 52.71           H  
ATOM   2709 HD22 ASN A 190      26.135  25.877  -7.162  1.00 52.71           H  
ATOM   2710  OD1 ASN A 190      26.034  24.457  -4.401  1.00 52.71           O  
ATOM   2711  N   ASN A 191      24.693  21.125  -3.713  1.00 56.22           N  
ATOM   2712  H   ASN A 191      25.638  20.771  -3.667  1.00 56.22           H  
ATOM   2713  CA  ASN A 191      23.854  21.004  -2.532  1.00 56.22           C  
ATOM   2714  HA  ASN A 191      22.843  21.326  -2.780  1.00 56.22           H  
ATOM   2715  C   ASN A 191      24.439  21.912  -1.440  1.00 56.22           C  
ATOM   2716  CB  ASN A 191      23.752  19.532  -2.100  1.00 56.22           C  
ATOM   2717  HB2 ASN A 191      24.749  19.153  -1.874  1.00 56.22           H  
ATOM   2718  HB3 ASN A 191      23.332  18.945  -2.917  1.00 56.22           H  
ATOM   2719  O   ASN A 191      25.544  21.629  -0.975  1.00 56.22           O  
ATOM   2720  CG  ASN A 191      22.873  19.353  -0.873  1.00 56.22           C  
ATOM   2721  ND2 ASN A 191      22.812  18.161  -0.336  1.00 56.22           N  
ATOM   2722 HD21 ASN A 191      23.363  17.405  -0.716  1.00 56.22           H  
ATOM   2723 HD22 ASN A 191      22.425  18.146   0.597  1.00 56.22           H  
ATOM   2724  OD1 ASN A 191      22.258  20.271  -0.355  1.00 56.22           O  
ATOM   2725  N   PRO A 192      23.719  22.945  -0.968  1.00 58.21           N  
ATOM   2726  CA  PRO A 192      24.213  23.832   0.085  1.00 58.21           C  
ATOM   2727  HA  PRO A 192      25.143  24.296  -0.245  1.00 58.21           H  
ATOM   2728  C   PRO A 192      24.508  23.115   1.415  1.00 58.21           C  
ATOM   2729  CB  PRO A 192      23.142  24.919   0.232  1.00 58.21           C  
ATOM   2730  HB2 PRO A 192      23.027  25.254   1.263  1.00 58.21           H  
ATOM   2731  HB3 PRO A 192      23.399  25.763  -0.408  1.00 58.21           H  
ATOM   2732  O   PRO A 192      25.151  23.695   2.283  1.00 58.21           O  
ATOM   2733  CG  PRO A 192      21.868  24.259  -0.293  1.00 58.21           C  
ATOM   2734  HG2 PRO A 192      21.416  23.657   0.495  1.00 58.21           H  
ATOM   2735  HG3 PRO A 192      21.158  24.992  -0.676  1.00 58.21           H  
ATOM   2736  CD  PRO A 192      22.388  23.347  -1.396  1.00 58.21           C  
ATOM   2737  HD2 PRO A 192      21.712  22.499  -1.507  1.00 58.21           H  
ATOM   2738  HD3 PRO A 192      22.461  23.898  -2.333  1.00 58.21           H  
ATOM   2739  N   SER A 193      24.080  21.858   1.598  1.00 55.29           N  
ATOM   2740  H   SER A 193      23.524  21.424   0.875  1.00 55.29           H  
ATOM   2741  CA  SER A 193      24.448  21.054   2.771  1.00 55.29           C  
ATOM   2742  HA  SER A 193      24.611  21.736   3.605  1.00 55.29           H  
ATOM   2743  C   SER A 193      25.752  20.255   2.619  1.00 55.29           C  
ATOM   2744  CB  SER A 193      23.285  20.139   3.180  1.00 55.29           C  
ATOM   2745  HB2 SER A 193      22.337  20.649   3.007  1.00 55.29           H  
ATOM   2746  HB3 SER A 193      23.370  19.929   4.246  1.00 55.29           H  
ATOM   2747  O   SER A 193      26.113  19.538   3.550  1.00 55.29           O  
ATOM   2748  OG  SER A 193      23.304  18.906   2.481  1.00 55.29           O  
ATOM   2749  HG  SER A 193      24.115  18.464   2.745  1.00 55.29           H  
ATOM   2750  N   TYR A 194      26.422  20.290   1.461  1.00 43.60           N  
ATOM   2751  H   TYR A 194      26.106  20.908   0.728  1.00 43.60           H  
ATOM   2752  CA  TYR A 194      27.619  19.490   1.188  1.00 43.60           C  
ATOM   2753  HA  TYR A 194      27.998  19.079   2.124  1.00 43.60           H  
ATOM   2754  C   TYR A 194      28.732  20.359   0.590  1.00 43.60           C  
ATOM   2755  CB  TYR A 194      27.253  18.300   0.286  1.00 43.60           C  
ATOM   2756  HB2 TYR A 194      27.023  18.660  -0.717  1.00 43.60           H  
ATOM   2757  HB3 TYR A 194      26.349  17.831   0.676  1.00 43.60           H  
ATOM   2758  O   TYR A 194      28.694  20.726  -0.581  1.00 43.60           O  
ATOM   2759  CG  TYR A 194      28.336  17.238   0.212  1.00 43.60           C  
ATOM   2760  CD1 TYR A 194      29.278  17.251  -0.836  1.00 43.60           C  
ATOM   2761  HD1 TYR A 194      29.233  18.023  -1.590  1.00 43.60           H  
ATOM   2762  CD2 TYR A 194      28.411  16.246   1.209  1.00 43.60           C  
ATOM   2763  HD2 TYR A 194      27.701  16.248   2.023  1.00 43.60           H  
ATOM   2764  CE1 TYR A 194      30.284  16.266  -0.891  1.00 43.60           C  
ATOM   2765  HE1 TYR A 194      31.013  16.268  -1.689  1.00 43.60           H  
ATOM   2766  CE2 TYR A 194      29.419  15.263   1.161  1.00 43.60           C  
ATOM   2767  HE2 TYR A 194      29.480  14.510   1.933  1.00 43.60           H  
ATOM   2768  OH  TYR A 194      31.337  14.332   0.052  1.00 43.60           O  
ATOM   2769  HH  TYR A 194      31.323  13.748   0.813  1.00 43.60           H  
ATOM   2770  CZ  TYR A 194      30.359  15.273   0.107  1.00 43.60           C  
ATOM   2771  N   VAL A 195      29.741  20.676   1.405  1.00 53.42           N  
ATOM   2772  H   VAL A 195      29.711  20.343   2.358  1.00 53.42           H  
ATOM   2773  CA  VAL A 195      30.958  21.376   0.973  1.00 53.42           C  
ATOM   2774  HA  VAL A 195      30.730  22.004   0.112  1.00 53.42           H  
ATOM   2775  C   VAL A 195      31.984  20.329   0.547  1.00 53.42           C  
ATOM   2776  CB  VAL A 195      31.495  22.295   2.091  1.00 53.42           C  
ATOM   2777  HB  VAL A 195      31.658  21.707   2.994  1.00 53.42           H  
ATOM   2778  O   VAL A 195      32.510  19.591   1.378  1.00 53.42           O  
ATOM   2779  CG1 VAL A 195      32.818  22.966   1.701  1.00 53.42           C  
ATOM   2780 HG11 VAL A 195      33.138  23.639   2.497  1.00 53.42           H  
ATOM   2781 HG12 VAL A 195      33.599  22.218   1.562  1.00 53.42           H  
ATOM   2782 HG13 VAL A 195      32.696  23.538   0.781  1.00 53.42           H  
ATOM   2783  CG2 VAL A 195      30.481  23.403   2.412  1.00 53.42           C  
ATOM   2784 HG21 VAL A 195      30.281  24.000   1.521  1.00 53.42           H  
ATOM   2785 HG22 VAL A 195      30.878  24.053   3.192  1.00 53.42           H  
ATOM   2786 HG23 VAL A 195      29.546  22.973   2.769  1.00 53.42           H  
ATOM   2787  N   SER A 196      32.271  20.240  -0.752  1.00 42.21           N  
ATOM   2788  H   SER A 196      31.782  20.834  -1.405  1.00 42.21           H  
ATOM   2789  CA  SER A 196      33.351  19.393  -1.259  1.00 42.21           C  
ATOM   2790  HA  SER A 196      33.379  18.469  -0.681  1.00 42.21           H  
ATOM   2791  C   SER A 196      34.695  20.106  -1.100  1.00 42.21           C  
ATOM   2792  CB  SER A 196      33.100  19.007  -2.722  1.00 42.21           C  
ATOM   2793  HB2 SER A 196      33.896  18.340  -3.054  1.00 42.21           H  
ATOM   2794  HB3 SER A 196      32.149  18.479  -2.802  1.00 42.21           H  
ATOM   2795  O   SER A 196      34.969  21.071  -1.814  1.00 42.21           O  
ATOM   2796  OG  SER A 196      33.074  20.147  -3.558  1.00 42.21           O  
ATOM   2797  HG  SER A 196      33.755  20.748  -3.247  1.00 42.21           H  
ATOM   2798  N   VAL A 197      35.555  19.620  -0.205  1.00 46.60           N  
ATOM   2799  H   VAL A 197      35.254  18.872   0.403  1.00 46.60           H  
ATOM   2800  CA  VAL A 197      36.960  20.046  -0.136  1.00 46.60           C  
ATOM   2801  HA  VAL A 197      37.033  21.090  -0.441  1.00 46.60           H  
ATOM   2802  C   VAL A 197      37.749  19.199  -1.132  1.00 46.60           C  
ATOM   2803  CB  VAL A 197      37.523  19.959   1.297  1.00 46.60           C  
ATOM   2804  HB  VAL A 197      37.506  18.923   1.635  1.00 46.60           H  
ATOM   2805  O   VAL A 197      38.056  18.036  -0.883  1.00 46.60           O  
ATOM   2806  CG1 VAL A 197      38.965  20.482   1.358  1.00 46.60           C  
ATOM   2807 HG11 VAL A 197      39.013  21.512   1.005  1.00 46.60           H  
ATOM   2808 HG12 VAL A 197      39.617  19.856   0.749  1.00 46.60           H  
ATOM   2809 HG13 VAL A 197      39.327  20.439   2.385  1.00 46.60           H  
ATOM   2810  CG2 VAL A 197      36.676  20.798   2.265  1.00 46.60           C  
ATOM   2811 HG21 VAL A 197      35.661  20.404   2.326  1.00 46.60           H  
ATOM   2812 HG22 VAL A 197      37.113  20.762   3.263  1.00 46.60           H  
ATOM   2813 HG23 VAL A 197      36.639  21.835   1.931  1.00 46.60           H  
ATOM   2814  N   ALA A 198      38.026  19.760  -2.306  1.00 40.35           N  
ATOM   2815  H   ALA A 198      37.717  20.706  -2.478  1.00 40.35           H  
ATOM   2816  CA  ALA A 198      38.935  19.144  -3.260  1.00 40.35           C  
ATOM   2817  HA  ALA A 198      38.789  18.064  -3.255  1.00 40.35           H  
ATOM   2818  C   ALA A 198      40.372  19.443  -2.821  1.00 40.35           C  
ATOM   2819  CB  ALA A 198      38.618  19.651  -4.673  1.00 40.35           C  
ATOM   2820  HB1 ALA A 198      37.580  19.429  -4.921  1.00 40.35           H  
ATOM   2821  HB2 ALA A 198      39.272  19.159  -5.392  1.00 40.35           H  
ATOM   2822  HB3 ALA A 198      38.778  20.728  -4.727  1.00 40.35           H  
ATOM   2823  O   ALA A 198      40.853  20.565  -2.967  1.00 40.35           O  
ATOM   2824  N   HIS A 199      41.068  18.445  -2.281  1.00 34.03           N  
ATOM   2825  H   HIS A 199      40.609  17.563  -2.099  1.00 34.03           H  
ATOM   2826  CA  HIS A 199      42.513  18.538  -2.115  1.00 34.03           C  
ATOM   2827  HA  HIS A 199      42.742  19.486  -1.629  1.00 34.03           H  
ATOM   2828  C   HIS A 199      43.158  18.484  -3.509  1.00 34.03           C  
ATOM   2829  CB  HIS A 199      43.020  17.407  -1.209  1.00 34.03           C  
ATOM   2830  HB2 HIS A 199      44.107  17.465  -1.151  1.00 34.03           H  
ATOM   2831  HB3 HIS A 199      42.759  16.444  -1.647  1.00 34.03           H  
ATOM   2832  O   HIS A 199      42.913  17.516  -4.238  1.00 34.03           O  
ATOM   2833  CG  HIS A 199      42.461  17.485   0.188  1.00 34.03           C  
ATOM   2834  CD2 HIS A 199      41.392  16.787   0.684  1.00 34.03           C  
ATOM   2835  HD2 HIS A 199      40.797  16.063   0.147  1.00 34.03           H  
ATOM   2836  ND1 HIS A 199      42.904  18.313   1.195  1.00 34.03           N  
ATOM   2837  HD1 HIS A 199      43.684  18.953   1.148  1.00 34.03           H  
ATOM   2838  CE1 HIS A 199      42.124  18.116   2.270  1.00 34.03           C  
ATOM   2839  HE1 HIS A 199      42.228  18.623   3.218  1.00 34.03           H  
ATOM   2840  NE2 HIS A 199      41.188  17.193   2.005  1.00 34.03           N  
ATOM   2841  N   PRO A 200      43.977  19.472  -3.921  1.00 36.55           N  
ATOM   2842  CA  PRO A 200      44.859  19.251  -5.053  1.00 36.55           C  
ATOM   2843  HA  PRO A 200      44.280  19.009  -5.944  1.00 36.55           H  
ATOM   2844  C   PRO A 200      45.767  18.076  -4.689  1.00 36.55           C  
ATOM   2845  CB  PRO A 200      45.616  20.563  -5.269  1.00 36.55           C  
ATOM   2846  HB2 PRO A 200      45.055  21.192  -5.960  1.00 36.55           H  
ATOM   2847  HB3 PRO A 200      46.628  20.400  -5.638  1.00 36.55           H  
ATOM   2848  O   PRO A 200      46.313  18.030  -3.585  1.00 36.55           O  
ATOM   2849  CG  PRO A 200      45.612  21.209  -3.883  1.00 36.55           C  
ATOM   2850  HG2 PRO A 200      45.648  22.297  -3.944  1.00 36.55           H  
ATOM   2851  HG3 PRO A 200      46.457  20.834  -3.305  1.00 36.55           H  
ATOM   2852  CD  PRO A 200      44.308  20.722  -3.249  1.00 36.55           C  
ATOM   2853  HD2 PRO A 200      43.514  21.447  -3.426  1.00 36.55           H  
ATOM   2854  HD3 PRO A 200      44.457  20.580  -2.179  1.00 36.55           H  
ATOM   2855  N   SER A 201      45.891  17.112  -5.600  1.00 39.75           N  
ATOM   2856  H   SER A 201      45.389  17.199  -6.473  1.00 39.75           H  
ATOM   2857  CA  SER A 201      46.810  15.988  -5.468  1.00 39.75           C  
ATOM   2858  HA  SER A 201      46.566  15.420  -4.571  1.00 39.75           H  
ATOM   2859  C   SER A 201      48.226  16.544  -5.336  1.00 39.75           C  
ATOM   2860  CB  SER A 201      46.682  15.065  -6.690  1.00 39.75           C  
ATOM   2861  HB2 SER A 201      45.683  14.630  -6.712  1.00 39.75           H  
ATOM   2862  HB3 SER A 201      47.413  14.260  -6.612  1.00 39.75           H  
ATOM   2863  O   SER A 201      48.876  16.843  -6.339  1.00 39.75           O  
ATOM   2864  OG  SER A 201      46.903  15.791  -7.886  1.00 39.75           O  
ATOM   2865  HG  SER A 201      47.736  16.253  -7.766  1.00 39.75           H  
ATOM   2866  N   GLN A 202      48.688  16.753  -4.106  1.00 33.13           N  
ATOM   2867  H   GLN A 202      48.068  16.638  -3.317  1.00 33.13           H  
ATOM   2868  CA  GLN A 202      50.083  17.064  -3.866  1.00 33.13           C  
ATOM   2869  HA  GLN A 202      50.396  17.850  -4.554  1.00 33.13           H  
ATOM   2870  C   GLN A 202      50.856  15.802  -4.217  1.00 33.13           C  
ATOM   2871  CB  GLN A 202      50.331  17.576  -2.443  1.00 33.13           C  
ATOM   2872  HB2 GLN A 202      49.956  16.869  -1.703  1.00 33.13           H  
ATOM   2873  HB3 GLN A 202      51.411  17.664  -2.320  1.00 33.13           H  
ATOM   2874  O   GLN A 202      50.766  14.777  -3.542  1.00 33.13           O  
ATOM   2875  CG  GLN A 202      49.676  18.957  -2.238  1.00 33.13           C  
ATOM   2876  HG2 GLN A 202      49.597  19.467  -3.198  1.00 33.13           H  
ATOM   2877  HG3 GLN A 202      48.666  18.827  -1.849  1.00 33.13           H  
ATOM   2878  CD  GLN A 202      50.459  19.879  -1.306  1.00 33.13           C  
ATOM   2879  NE2 GLN A 202      50.169  21.162  -1.310  1.00 33.13           N  
ATOM   2880 HE21 GLN A 202      50.713  21.723  -0.670  1.00 33.13           H  
ATOM   2881 HE22 GLN A 202      49.431  21.533  -1.890  1.00 33.13           H  
ATOM   2882  OE1 GLN A 202      51.348  19.492  -0.572  1.00 33.13           O  
ATOM   2883  N   GLY A 203      51.523  15.859  -5.367  1.00 34.19           N  
ATOM   2884  H   GLY A 203      51.479  16.712  -5.904  1.00 34.19           H  
ATOM   2885  CA  GLY A 203      52.474  14.843  -5.759  1.00 34.19           C  
ATOM   2886  HA2 GLY A 203      51.956  13.898  -5.923  1.00 34.19           H  
ATOM   2887  HA3 GLY A 203      52.986  15.137  -6.675  1.00 34.19           H  
ATOM   2888  C   GLY A 203      53.506  14.691  -4.650  1.00 34.19           C  
ATOM   2889  O   GLY A 203      54.084  15.680  -4.217  1.00 34.19           O  
ATOM   2890  N   LEU A 204      53.680  13.447  -4.204  1.00 32.37           N  
ATOM   2891  H   LEU A 204      52.960  12.786  -4.459  1.00 32.37           H  
ATOM   2892  CA  LEU A 204      54.951  12.867  -3.768  1.00 32.37           C  
ATOM   2893  HA  LEU A 204      54.744  12.053  -3.073  1.00 32.37           H  
ATOM   2894  C   LEU A 204      55.883  13.850  -3.045  1.00 32.37           C  
ATOM   2895  CB  LEU A 204      55.631  12.285  -5.023  1.00 32.37           C  
ATOM   2896  HB2 LEU A 204      56.653  11.998  -4.777  1.00 32.37           H  
ATOM   2897  HB3 LEU A 204      55.693  13.074  -5.772  1.00 32.37           H  
ATOM   2898  O   LEU A 204      56.735  14.479  -3.668  1.00 32.37           O  
ATOM   2899  CG  LEU A 204      54.909  11.067  -5.624  1.00 32.37           C  
ATOM   2900  HG  LEU A 204      53.829  11.212  -5.586  1.00 32.37           H  
ATOM   2901  CD1 LEU A 204      55.301  10.889  -7.090  1.00 32.37           C  
ATOM   2902 HD11 LEU A 204      54.791  10.020  -7.504  1.00 32.37           H  
ATOM   2903 HD12 LEU A 204      56.379  10.748  -7.172  1.00 32.37           H  
ATOM   2904 HD13 LEU A 204      55.011  11.773  -7.659  1.00 32.37           H  
ATOM   2905  CD2 LEU A 204      55.266   9.792  -4.861  1.00 32.37           C  
ATOM   2906 HD21 LEU A 204      54.969   9.882  -3.816  1.00 32.37           H  
ATOM   2907 HD22 LEU A 204      56.340   9.609  -4.911  1.00 32.37           H  
ATOM   2908 HD23 LEU A 204      54.741   8.942  -5.297  1.00 32.37           H  
ATOM   2909  N   GLY A 205      55.758  13.954  -1.726  1.00 33.96           N  
ATOM   2910  H   GLY A 205      54.990  13.497  -1.255  1.00 33.96           H  
ATOM   2911  CA  GLY A 205      56.671  14.798  -0.965  1.00 33.96           C  
ATOM   2912  HA2 GLY A 205      57.681  14.397  -1.046  1.00 33.96           H  
ATOM   2913  HA3 GLY A 205      56.669  15.802  -1.389  1.00 33.96           H  
ATOM   2914  C   GLY A 205      56.328  14.914   0.506  1.00 33.96           C  
ATOM   2915  O   GLY A 205      56.229  16.017   1.029  1.00 33.96           O  
ATOM   2916  N   GLU A 206      56.133  13.785   1.180  1.00 28.36           N  
ATOM   2917  H   GLU A 206      56.236  12.907   0.691  1.00 28.36           H  
ATOM   2918  CA  GLU A 206      56.259  13.733   2.632  1.00 28.36           C  
ATOM   2919  HA  GLU A 206      55.584  14.456   3.089  1.00 28.36           H  
ATOM   2920  C   GLU A 206      57.709  14.093   2.992  1.00 28.36           C  
ATOM   2921  CB  GLU A 206      55.869  12.324   3.107  1.00 28.36           C  
ATOM   2922  HB2 GLU A 206      54.865  12.107   2.742  1.00 28.36           H  
ATOM   2923  HB3 GLU A 206      56.555  11.602   2.665  1.00 28.36           H  
ATOM   2924  O   GLU A 206      58.618  13.272   2.905  1.00 28.36           O  
ATOM   2925  CG  GLU A 206      55.875  12.169   4.635  1.00 28.36           C  
ATOM   2926  HG2 GLU A 206      55.138  12.853   5.055  1.00 28.36           H  
ATOM   2927  HG3 GLU A 206      56.853  12.458   5.020  1.00 28.36           H  
ATOM   2928  CD  GLU A 206      55.564  10.732   5.091  1.00 28.36           C  
ATOM   2929  OE1 GLU A 206      55.579  10.519   6.324  1.00 28.36           O  
ATOM   2930  OE2 GLU A 206      55.316   9.866   4.222  1.00 28.36           O  
ATOM   2931  N   SER A 207      57.954  15.347   3.360  1.00 32.26           N  
ATOM   2932  H   SER A 207      57.246  16.048   3.197  1.00 32.26           H  
ATOM   2933  CA  SER A 207      59.167  15.709   4.084  1.00 32.26           C  
ATOM   2934  HA  SER A 207      59.496  14.831   4.640  1.00 32.26           H  
ATOM   2935  C   SER A 207      58.857  16.798   5.097  1.00 32.26           C  
ATOM   2936  CB  SER A 207      60.337  16.067   3.158  1.00 32.26           C  
ATOM   2937  HB2 SER A 207      60.508  15.249   2.457  1.00 32.26           H  
ATOM   2938  HB3 SER A 207      61.234  16.194   3.763  1.00 32.26           H  
ATOM   2939  O   SER A 207      58.741  17.974   4.763  1.00 32.26           O  
ATOM   2940  OG  SER A 207      60.107  17.257   2.438  1.00 32.26           O  
ATOM   2941  HG  SER A 207      59.634  17.855   3.021  1.00 32.26           H  
ATOM   2942  N   GLY A 208      58.685  16.332   6.334  1.00 27.39           N  
ATOM   2943  H   GLY A 208      58.512  15.338   6.375  1.00 27.39           H  
ATOM   2944  CA  GLY A 208      59.282  16.871   7.553  1.00 27.39           C  
ATOM   2945  HA2 GLY A 208      60.260  16.409   7.683  1.00 27.39           H  
ATOM   2946  HA3 GLY A 208      58.668  16.555   8.396  1.00 27.39           H  
ATOM   2947  C   GLY A 208      59.494  18.378   7.632  1.00 27.39           C  
ATOM   2948  O   GLY A 208      60.337  18.948   6.943  1.00 27.39           O  
ATOM   2949  N   GLY A 209      58.789  18.981   8.589  1.00 26.89           N  
ATOM   2950  H   GLY A 209      58.122  18.420   9.099  1.00 26.89           H  
ATOM   2951  CA  GLY A 209      58.959  20.362   9.006  1.00 26.89           C  
ATOM   2952  HA2 GLY A 209      58.497  21.009   8.261  1.00 26.89           H  
ATOM   2953  HA3 GLY A 209      58.449  20.521   9.956  1.00 26.89           H  
ATOM   2954  C   GLY A 209      60.423  20.760   9.183  1.00 26.89           C  
ATOM   2955  O   GLY A 209      61.169  20.177   9.967  1.00 26.89           O  
ATOM   2956  N   VAL A 210      60.806  21.812   8.471  1.00 29.54           N  
ATOM   2957  H   VAL A 210      60.162  22.187   7.790  1.00 29.54           H  
ATOM   2958  CA  VAL A 210      62.034  22.554   8.727  1.00 29.54           C  
ATOM   2959  HA  VAL A 210      62.736  21.927   9.275  1.00 29.54           H  
ATOM   2960  C   VAL A 210      61.660  23.727   9.624  1.00 29.54           C  
ATOM   2961  CB  VAL A 210      62.721  22.945   7.406  1.00 29.54           C  
ATOM   2962  HB  VAL A 210      61.995  23.407   6.737  1.00 29.54           H  
ATOM   2963  O   VAL A 210      61.180  24.762   9.174  1.00 29.54           O  
ATOM   2964  CG1 VAL A 210      63.883  23.920   7.615  1.00 29.54           C  
ATOM   2965 HG11 VAL A 210      64.596  23.506   8.329  1.00 29.54           H  
ATOM   2966 HG12 VAL A 210      63.505  24.875   7.981  1.00 29.54           H  
ATOM   2967 HG13 VAL A 210      64.387  24.101   6.666  1.00 29.54           H  
ATOM   2968  CG2 VAL A 210      63.293  21.687   6.735  1.00 29.54           C  
ATOM   2969 HG21 VAL A 210      62.494  20.974   6.536  1.00 29.54           H  
ATOM   2970 HG22 VAL A 210      63.755  21.952   5.784  1.00 29.54           H  
ATOM   2971 HG23 VAL A 210      64.034  21.215   7.380  1.00 29.54           H  
ATOM   2972  N   ILE A 211      61.864  23.535  10.926  1.00 27.45           N  
ATOM   2973  H   ILE A 211      62.178  22.620  11.216  1.00 27.45           H  
ATOM   2974  CA  ILE A 211      61.983  24.626  11.892  1.00 27.45           C  
ATOM   2975  HA  ILE A 211      61.284  25.423  11.642  1.00 27.45           H  
ATOM   2976  C   ILE A 211      63.414  25.144  11.733  1.00 27.45           C  
ATOM   2977  CB  ILE A 211      61.682  24.130  13.329  1.00 27.45           C  
ATOM   2978  HB  ILE A 211      62.390  23.341  13.580  1.00 27.45           H  
ATOM   2979  O   ILE A 211      64.353  24.545  12.253  1.00 27.45           O  
ATOM   2980  CG1 ILE A 211      60.254  23.539  13.422  1.00 27.45           C  
ATOM   2981 HG12 ILE A 211      59.524  24.315  13.195  1.00 27.45           H  
ATOM   2982 HG13 ILE A 211      60.143  22.747  12.681  1.00 27.45           H  
ATOM   2983  CG2 ILE A 211      61.863  25.280  14.340  1.00 27.45           C  
ATOM   2984 HG21 ILE A 211      61.142  26.073  14.142  1.00 27.45           H  
ATOM   2985 HG22 ILE A 211      62.871  25.690  14.276  1.00 27.45           H  
ATOM   2986 HG23 ILE A 211      61.728  24.917  15.359  1.00 27.45           H  
ATOM   2987  CD1 ILE A 211      59.918  22.922  14.787  1.00 27.45           C  
ATOM   2988 HD11 ILE A 211      59.829  23.699  15.547  1.00 27.45           H  
ATOM   2989 HD12 ILE A 211      58.964  22.399  14.718  1.00 27.45           H  
ATOM   2990 HD13 ILE A 211      60.691  22.211  15.075  1.00 27.45           H  
ATOM   2991  N   ALA A 212      63.605  26.211  10.960  1.00 31.22           N  
ATOM   2992  H   ALA A 212      62.815  26.628  10.490  1.00 31.22           H  
ATOM   2993  CA  ALA A 212      64.909  26.841  10.800  1.00 31.22           C  
ATOM   2994  HA  ALA A 212      65.597  26.441  11.546  1.00 31.22           H  
ATOM   2995  C   ALA A 212      64.816  28.349  11.028  1.00 31.22           C  
ATOM   2996  CB  ALA A 212      65.499  26.508   9.425  1.00 31.22           C  
ATOM   2997  HB1 ALA A 212      66.463  27.004   9.308  1.00 31.22           H  
ATOM   2998  HB2 ALA A 212      64.827  26.852   8.639  1.00 31.22           H  
ATOM   2999  HB3 ALA A 212      65.644  25.431   9.341  1.00 31.22           H  
ATOM   3000  O   ALA A 212      64.073  29.044  10.343  1.00 31.22           O  
ATOM   3001  N   GLY A 213      65.658  28.831  11.941  1.00 27.67           N  
ATOM   3002  H   GLY A 213      66.151  28.165  12.519  1.00 27.67           H  
ATOM   3003  CA  GLY A 213      66.186  30.188  11.895  1.00 27.67           C  
ATOM   3004  HA2 GLY A 213      66.107  30.573  10.878  1.00 27.67           H  
ATOM   3005  HA3 GLY A 213      67.246  30.169  12.149  1.00 27.67           H  
ATOM   3006  C   GLY A 213      65.490  31.186  12.804  1.00 27.67           C  
ATOM   3007  O   GLY A 213      64.584  31.904  12.397  1.00 27.67           O  
ATOM   3008  N   GLU A 214      66.002  31.295  14.026  1.00 28.95           N  
ATOM   3009  H   GLU A 214      66.726  30.644  14.295  1.00 28.95           H  
ATOM   3010  CA  GLU A 214      65.927  32.522  14.809  1.00 28.95           C  
ATOM   3011  HA  GLU A 214      64.887  32.720  15.070  1.00 28.95           H  
ATOM   3012  C   GLU A 214      66.481  33.696  13.977  1.00 28.95           C  
ATOM   3013  CB  GLU A 214      66.754  32.346  16.097  1.00 28.95           C  
ATOM   3014  HB2 GLU A 214      67.768  32.066  15.814  1.00 28.95           H  
ATOM   3015  HB3 GLU A 214      66.795  33.300  16.622  1.00 28.95           H  
ATOM   3016  O   GLU A 214      67.536  33.583  13.356  1.00 28.95           O  
ATOM   3017  CG  GLU A 214      66.165  31.287  17.047  1.00 28.95           C  
ATOM   3018  HG2 GLU A 214      66.005  30.360  16.496  1.00 28.95           H  
ATOM   3019  HG3 GLU A 214      65.194  31.640  17.394  1.00 28.95           H  
ATOM   3020  CD  GLU A 214      67.069  30.970  18.252  1.00 28.95           C  
ATOM   3021  OE1 GLU A 214      66.512  30.565  19.296  1.00 28.95           O  
ATOM   3022  OE2 GLU A 214      68.306  31.113  18.121  1.00 28.95           O  
ATOM   3023  N   SER A 215      65.784  34.834  14.027  1.00 29.80           N  
ATOM   3024  H   SER A 215      64.908  34.773  14.526  1.00 29.80           H  
ATOM   3025  CA  SER A 215      66.103  36.141  13.425  1.00 29.80           C  
ATOM   3026  HA  SER A 215      65.504  36.836  14.014  1.00 29.80           H  
ATOM   3027  C   SER A 215      65.665  36.396  11.968  1.00 29.80           C  
ATOM   3028  CB  SER A 215      67.541  36.604  13.729  1.00 29.80           C  
ATOM   3029  HB2 SER A 215      67.754  36.425  14.783  1.00 29.80           H  
ATOM   3030  HB3 SER A 215      67.610  37.677  13.550  1.00 29.80           H  
ATOM   3031  O   SER A 215      66.319  36.032  11.000  1.00 29.80           O  
ATOM   3032  OG  SER A 215      68.525  35.963  12.951  1.00 29.80           O  
ATOM   3033  HG  SER A 215      68.285  35.035  12.913  1.00 29.80           H  
ATOM   3034  N   GLY A 216      64.599  37.196  11.845  1.00 28.27           N  
ATOM   3035  H   GLY A 216      64.035  37.342  12.671  1.00 28.27           H  
ATOM   3036  CA  GLY A 216      64.443  38.163  10.756  1.00 28.27           C  
ATOM   3037  HA2 GLY A 216      65.425  38.369  10.329  1.00 28.27           H  
ATOM   3038  HA3 GLY A 216      64.066  39.100  11.165  1.00 28.27           H  
ATOM   3039  C   GLY A 216      63.542  37.740   9.598  1.00 28.27           C  
ATOM   3040  O   GLY A 216      64.011  37.191   8.612  1.00 28.27           O  
ATOM   3041  N   GLY A 217      62.261  38.112   9.657  1.00 26.48           N  
ATOM   3042  H   GLY A 217      61.894  38.500  10.514  1.00 26.48           H  
ATOM   3043  CA  GLY A 217      61.393  38.024   8.482  1.00 26.48           C  
ATOM   3044  HA2 GLY A 217      61.544  37.060   7.996  1.00 26.48           H  
ATOM   3045  HA3 GLY A 217      61.667  38.801   7.769  1.00 26.48           H  
ATOM   3046  C   GLY A 217      59.912  38.150   8.796  1.00 26.48           C  
ATOM   3047  O   GLY A 217      59.170  37.188   8.659  1.00 26.48           O  
ATOM   3048  N   ILE A 218      59.474  39.339   9.214  1.00 26.52           N  
ATOM   3049  H   ILE A 218      60.140  40.096   9.269  1.00 26.52           H  
ATOM   3050  CA  ILE A 218      58.051  39.695   9.232  1.00 26.52           C  
ATOM   3051  HA  ILE A 218      57.473  38.882   9.673  1.00 26.52           H  
ATOM   3052  C   ILE A 218      57.636  39.868   7.767  1.00 26.52           C  
ATOM   3053  CB  ILE A 218      57.811  40.987  10.057  1.00 26.52           C  
ATOM   3054  HB  ILE A 218      58.347  41.804   9.574  1.00 26.52           H  
ATOM   3055  O   ILE A 218      57.899  40.912   7.175  1.00 26.52           O  
ATOM   3056  CG1 ILE A 218      58.356  40.856  11.500  1.00 26.52           C  
ATOM   3057 HG12 ILE A 218      59.375  40.472  11.479  1.00 26.52           H  
ATOM   3058 HG13 ILE A 218      57.744  40.146  12.057  1.00 26.52           H  
ATOM   3059  CG2 ILE A 218      56.311  41.341  10.082  1.00 26.52           C  
ATOM   3060 HG21 ILE A 218      55.928  41.461   9.068  1.00 26.52           H  
ATOM   3061 HG22 ILE A 218      56.145  42.284  10.602  1.00 26.52           H  
ATOM   3062 HG23 ILE A 218      55.744  40.554  10.579  1.00 26.52           H  
ATOM   3063  CD1 ILE A 218      58.408  42.187  12.263  1.00 26.52           C  
ATOM   3064 HD11 ILE A 218      58.892  42.028  13.227  1.00 26.52           H  
ATOM   3065 HD12 ILE A 218      57.402  42.567  12.443  1.00 26.52           H  
ATOM   3066 HD13 ILE A 218      58.981  42.920  11.695  1.00 26.52           H  
ATOM   3067  N   ILE A 219      57.035  38.845   7.163  1.00 28.33           N  
ATOM   3068  H   ILE A 219      56.947  37.969   7.658  1.00 28.33           H  
ATOM   3069  CA  ILE A 219      56.291  39.012   5.914  1.00 28.33           C  
ATOM   3070  HA  ILE A 219      56.483  40.005   5.509  1.00 28.33           H  
ATOM   3071  C   ILE A 219      54.818  38.955   6.285  1.00 28.33           C  
ATOM   3072  CB  ILE A 219      56.710  38.023   4.805  1.00 28.33           C  
ATOM   3073  HB  ILE A 219      56.531  37.003   5.148  1.00 28.33           H  
ATOM   3074  O   ILE A 219      54.263  37.899   6.577  1.00 28.33           O  
ATOM   3075  CG1 ILE A 219      58.218  38.198   4.501  1.00 28.33           C  
ATOM   3076 HG12 ILE A 219      58.411  39.228   4.203  1.00 28.33           H  
ATOM   3077 HG13 ILE A 219      58.787  37.998   5.409  1.00 28.33           H  
ATOM   3078  CG2 ILE A 219      55.864  38.283   3.540  1.00 28.33           C  
ATOM   3079 HG21 ILE A 219      56.106  37.554   2.767  1.00 28.33           H  
ATOM   3080 HG22 ILE A 219      56.047  39.288   3.158  1.00 28.33           H  
ATOM   3081 HG23 ILE A 219      54.803  38.169   3.759  1.00 28.33           H  
ATOM   3082  CD1 ILE A 219      58.763  37.263   3.415  1.00 28.33           C  
ATOM   3083 HD11 ILE A 219      59.848  37.357   3.372  1.00 28.33           H  
ATOM   3084 HD12 ILE A 219      58.356  37.529   2.440  1.00 28.33           H  
ATOM   3085 HD13 ILE A 219      58.506  36.230   3.651  1.00 28.33           H  
ATOM   3086  N   SER A 220      54.213  40.139   6.300  1.00 26.21           N  
ATOM   3087  H   SER A 220      54.788  40.960   6.176  1.00 26.21           H  
ATOM   3088  CA  SER A 220      52.776  40.363   6.350  1.00 26.21           C  
ATOM   3089  HA  SER A 220      52.362  39.893   7.242  1.00 26.21           H  
ATOM   3090  C   SER A 220      52.117  39.743   5.112  1.00 26.21           C  
ATOM   3091  CB  SER A 220      52.507  41.873   6.410  1.00 26.21           C  
ATOM   3092  HB2 SER A 220      52.858  42.347   5.494  1.00 26.21           H  
ATOM   3093  HB3 SER A 220      51.434  42.038   6.502  1.00 26.21           H  
ATOM   3094  O   SER A 220      51.873  40.422   4.119  1.00 26.21           O  
ATOM   3095  OG  SER A 220      53.171  42.462   7.515  1.00 26.21           O  
ATOM   3096  HG  SER A 220      52.836  43.355   7.626  1.00 26.21           H  
ATOM   3097  N   GLY A 221      51.873  38.436   5.149  1.00 26.60           N  
ATOM   3098  H   GLY A 221      52.247  37.912   5.926  1.00 26.60           H  
ATOM   3099  CA  GLY A 221      51.010  37.726   4.212  1.00 26.60           C  
ATOM   3100  HA2 GLY A 221      51.361  36.701   4.095  1.00 26.60           H  
ATOM   3101  HA3 GLY A 221      51.007  38.211   3.236  1.00 26.60           H  
ATOM   3102  C   GLY A 221      49.595  37.692   4.769  1.00 26.60           C  
ATOM   3103  O   GLY A 221      49.197  36.721   5.401  1.00 26.60           O  
ATOM   3104  N   ALA A 222      48.854  38.780   4.585  1.00 28.48           N  
ATOM   3105  H   ALA A 222      49.256  39.548   4.067  1.00 28.48           H  
ATOM   3106  CA  ALA A 222      47.423  38.816   4.842  1.00 28.48           C  
ATOM   3107  HA  ALA A 222      47.194  38.271   5.758  1.00 28.48           H  
ATOM   3108  C   ALA A 222      46.694  38.134   3.674  1.00 28.48           C  
ATOM   3109  CB  ALA A 222      47.008  40.284   5.025  1.00 28.48           C  
ATOM   3110  HB1 ALA A 222      45.931  40.338   5.188  1.00 28.48           H  
ATOM   3111  HB2 ALA A 222      47.260  40.863   4.136  1.00 28.48           H  
ATOM   3112  HB3 ALA A 222      47.518  40.708   5.890  1.00 28.48           H  
ATOM   3113  O   ALA A 222      46.375  38.806   2.700  1.00 28.48           O  
ATOM   3114  N   HIS A 223      46.474  36.818   3.737  1.00 30.82           N  
ATOM   3115  H   HIS A 223      46.926  36.287   4.468  1.00 30.82           H  
ATOM   3116  CA  HIS A 223      45.355  36.177   3.035  1.00 30.82           C  
ATOM   3117  HA  HIS A 223      44.456  36.738   3.291  1.00 30.82           H  
ATOM   3118  C   HIS A 223      45.155  34.729   3.510  1.00 30.82           C  
ATOM   3119  CB  HIS A 223      45.493  36.225   1.495  1.00 30.82           C  
ATOM   3120  HB2 HIS A 223      46.296  36.894   1.185  1.00 30.82           H  
ATOM   3121  HB3 HIS A 223      45.759  35.241   1.110  1.00 30.82           H  
ATOM   3122  O   HIS A 223      45.978  33.859   3.244  1.00 30.82           O  
ATOM   3123  CG  HIS A 223      44.213  36.670   0.825  1.00 30.82           C  
ATOM   3124  CD2 HIS A 223      43.813  37.962   0.605  1.00 30.82           C  
ATOM   3125  HD2 HIS A 223      44.369  38.848   0.874  1.00 30.82           H  
ATOM   3126  ND1 HIS A 223      43.202  35.857   0.357  1.00 30.82           N  
ATOM   3127  HD1 HIS A 223      43.083  34.861   0.473  1.00 30.82           H  
ATOM   3128  CE1 HIS A 223      42.226  36.637  -0.129  1.00 30.82           C  
ATOM   3129  HE1 HIS A 223      41.282  36.266  -0.500  1.00 30.82           H  
ATOM   3130  NE2 HIS A 223      42.556  37.935  -0.010  1.00 30.82           N  
ATOM   3131  N   GLU A 224      44.037  34.511   4.202  1.00 31.58           N  
ATOM   3132  H   GLU A 224      43.529  35.339   4.477  1.00 31.58           H  
ATOM   3133  CA  GLU A 224      43.174  33.333   4.044  1.00 31.58           C  
ATOM   3134  HA  GLU A 224      42.426  33.391   4.835  1.00 31.58           H  
ATOM   3135  C   GLU A 224      43.835  31.953   4.218  1.00 31.58           C  
ATOM   3136  CB  GLU A 224      42.410  33.527   2.728  1.00 31.58           C  
ATOM   3137  HB2 GLU A 224      43.043  33.229   1.893  1.00 31.58           H  
ATOM   3138  HB3 GLU A 224      42.196  34.591   2.627  1.00 31.58           H  
ATOM   3139  O   GLU A 224      43.934  31.147   3.295  1.00 31.58           O  
ATOM   3140  CG  GLU A 224      41.061  32.805   2.657  1.00 31.58           C  
ATOM   3141  HG2 GLU A 224      41.226  31.728   2.682  1.00 31.58           H  
ATOM   3142  HG3 GLU A 224      40.470  33.083   3.530  1.00 31.58           H  
ATOM   3143  CD  GLU A 224      40.295  33.186   1.378  1.00 31.58           C  
ATOM   3144  OE1 GLU A 224      39.106  32.814   1.288  1.00 31.58           O  
ATOM   3145  OE2 GLU A 224      40.899  33.853   0.498  1.00 31.58           O  
ATOM   3146  N   VAL A 225      44.231  31.655   5.457  1.00 34.69           N  
ATOM   3147  H   VAL A 225      44.188  32.382   6.156  1.00 34.69           H  
ATOM   3148  CA  VAL A 225      44.388  30.275   5.940  1.00 34.69           C  
ATOM   3149  HA  VAL A 225      43.934  29.600   5.214  1.00 34.69           H  
ATOM   3150  C   VAL A 225      43.587  30.142   7.228  1.00 34.69           C  
ATOM   3151  CB  VAL A 225      45.858  29.836   6.123  1.00 34.69           C  
ATOM   3152  HB  VAL A 225      46.292  30.334   6.990  1.00 34.69           H  
ATOM   3153  O   VAL A 225      44.142  29.960   8.300  1.00 34.69           O  
ATOM   3154  CG1 VAL A 225      45.942  28.310   6.317  1.00 34.69           C  
ATOM   3155 HG11 VAL A 225      46.982  28.014   6.452  1.00 34.69           H  
ATOM   3156 HG12 VAL A 225      45.529  27.801   5.447  1.00 34.69           H  
ATOM   3157 HG13 VAL A 225      45.386  28.012   7.206  1.00 34.69           H  
ATOM   3158  CG2 VAL A 225      46.737  30.182   4.916  1.00 34.69           C  
ATOM   3159 HG21 VAL A 225      47.750  29.809   5.069  1.00 34.69           H  
ATOM   3160 HG22 VAL A 225      46.316  29.743   4.011  1.00 34.69           H  
ATOM   3161 HG23 VAL A 225      46.784  31.263   4.789  1.00 34.69           H  
ATOM   3162  N   ASP A 226      42.272  30.283   7.135  1.00 34.13           N  
ATOM   3163  H   ASP A 226      41.850  30.499   6.244  1.00 34.13           H  
ATOM   3164  CA  ASP A 226      41.376  29.912   8.224  1.00 34.13           C  
ATOM   3165  HA  ASP A 226      41.867  29.177   8.861  1.00 34.13           H  
ATOM   3166  C   ASP A 226      40.172  29.227   7.601  1.00 34.13           C  
ATOM   3167  CB  ASP A 226      40.977  31.122   9.092  1.00 34.13           C  
ATOM   3168  HB2 ASP A 226      39.945  30.992   9.417  1.00 34.13           H  
ATOM   3169  HB3 ASP A 226      41.022  32.033   8.496  1.00 34.13           H  
ATOM   3170  O   ASP A 226      39.444  29.830   6.823  1.00 34.13           O  
ATOM   3171  CG  ASP A 226      41.830  31.276  10.362  1.00 34.13           C  
ATOM   3172  OD1 ASP A 226      42.292  30.241  10.898  1.00 34.13           O  
ATOM   3173  OD2 ASP A 226      41.960  32.429  10.832  1.00 34.13           O  
ATOM   3174  N   ASN A 227      40.068  27.922   7.850  1.00 33.07           N  
ATOM   3175  H   ASN A 227      40.876  27.535   8.316  1.00 33.07           H  
ATOM   3176  CA  ASN A 227      38.829  27.164   8.030  1.00 33.07           C  
ATOM   3177  HA  ASN A 227      38.344  27.535   8.933  1.00 33.07           H  
ATOM   3178  C   ASN A 227      39.209  25.711   8.345  1.00 33.07           C  
ATOM   3179  CB  ASN A 227      37.836  27.323   6.856  1.00 33.07           C  
ATOM   3180  HB2 ASN A 227      38.380  27.383   5.913  1.00 33.07           H  
ATOM   3181  HB3 ASN A 227      37.167  26.463   6.817  1.00 33.07           H  
ATOM   3182  O   ASN A 227      38.860  24.759   7.648  1.00 33.07           O  
ATOM   3183  CG  ASN A 227      36.952  28.557   7.012  1.00 33.07           C  
ATOM   3184  ND2 ASN A 227      36.087  28.834   6.069  1.00 33.07           N  
ATOM   3185 HD21 ASN A 227      35.631  29.726   6.191  1.00 33.07           H  
ATOM   3186 HD22 ASN A 227      36.146  28.365   5.176  1.00 33.07           H  
ATOM   3187  OD1 ASN A 227      36.963  29.263   8.001  1.00 33.07           O  
ATOM   3188  N   THR A 228      39.962  25.537   9.431  1.00 33.11           N  
ATOM   3189  H   THR A 228      40.231  26.348   9.970  1.00 33.11           H  
ATOM   3190  CA  THR A 228      39.970  24.276  10.168  1.00 33.11           C  
ATOM   3191  HA  THR A 228      40.046  23.444   9.469  1.00 33.11           H  
ATOM   3192  C   THR A 228      38.629  24.184  10.895  1.00 33.11           C  
ATOM   3193  CB  THR A 228      41.166  24.202  11.133  1.00 33.11           C  
ATOM   3194  HB  THR A 228      41.006  23.400  11.854  1.00 33.11           H  
ATOM   3195  O   THR A 228      38.339  24.932  11.824  1.00 33.11           O  
ATOM   3196  CG2 THR A 228      42.466  23.933  10.376  1.00 33.11           C  
ATOM   3197 HG21 THR A 228      43.293  23.853  11.081  1.00 33.11           H  
ATOM   3198 HG22 THR A 228      42.384  22.995   9.826  1.00 33.11           H  
ATOM   3199 HG23 THR A 228      42.666  24.742   9.674  1.00 33.11           H  
ATOM   3200  OG1 THR A 228      41.338  25.422  11.810  1.00 33.11           O  
ATOM   3201  HG1 THR A 228      42.254  25.511  12.084  1.00 33.11           H  
ATOM   3202  N   ILE A 229      37.755  23.294  10.422  1.00 31.14           N  
ATOM   3203  H   ILE A 229      38.001  22.778   9.589  1.00 31.14           H  
ATOM   3204  CA  ILE A 229      36.456  23.032  11.047  1.00 31.14           C  
ATOM   3205  HA  ILE A 229      35.973  23.985  11.261  1.00 31.14           H  
ATOM   3206  C   ILE A 229      36.715  22.336  12.386  1.00 31.14           C  
ATOM   3207  CB  ILE A 229      35.532  22.247  10.085  1.00 31.14           C  
ATOM   3208  HB  ILE A 229      36.086  21.396   9.689  1.00 31.14           H  
ATOM   3209  O   ILE A 229      36.885  21.121  12.470  1.00 31.14           O  
ATOM   3210  CG1 ILE A 229      35.123  23.173   8.913  1.00 31.14           C  
ATOM   3211 HG12 ILE A 229      34.456  23.954   9.280  1.00 31.14           H  
ATOM   3212 HG13 ILE A 229      36.011  23.662   8.512  1.00 31.14           H  
ATOM   3213  CG2 ILE A 229      34.270  21.712  10.794  1.00 31.14           C  
ATOM   3214 HG21 ILE A 229      33.632  21.181  10.088  1.00 31.14           H  
ATOM   3215 HG22 ILE A 229      33.711  22.538  11.233  1.00 31.14           H  
ATOM   3216 HG23 ILE A 229      34.539  21.004  11.578  1.00 31.14           H  
ATOM   3217  CD1 ILE A 229      34.448  22.450   7.742  1.00 31.14           C  
ATOM   3218 HD11 ILE A 229      34.303  23.154   6.922  1.00 31.14           H  
ATOM   3219 HD12 ILE A 229      33.473  22.062   8.037  1.00 31.14           H  
ATOM   3220 HD13 ILE A 229      35.080  21.632   7.396  1.00 31.14           H  
ATOM   3221  N   VAL A 230      36.768  23.134  13.449  1.00 31.81           N  
ATOM   3222  H   VAL A 230      36.789  24.130  13.284  1.00 31.81           H  
ATOM   3223  CA  VAL A 230      36.679  22.656  14.825  1.00 31.81           C  
ATOM   3224  HA  VAL A 230      37.293  21.762  14.935  1.00 31.81           H  
ATOM   3225  C   VAL A 230      35.219  22.285  15.054  1.00 31.81           C  
ATOM   3226  CB  VAL A 230      37.192  23.712  15.823  1.00 31.81           C  
ATOM   3227  HB  VAL A 230      36.599  24.622  15.733  1.00 31.81           H  
ATOM   3228  O   VAL A 230      34.365  23.144  15.264  1.00 31.81           O  
ATOM   3229  CG1 VAL A 230      37.101  23.203  17.269  1.00 31.81           C  
ATOM   3230 HG11 VAL A 230      37.678  22.286  17.382  1.00 31.81           H  
ATOM   3231 HG12 VAL A 230      36.061  23.007  17.532  1.00 31.81           H  
ATOM   3232 HG13 VAL A 230      37.489  23.961  17.949  1.00 31.81           H  
ATOM   3233  CG2 VAL A 230      38.662  24.059  15.542  1.00 31.81           C  
ATOM   3234 HG21 VAL A 230      39.018  24.784  16.275  1.00 31.81           H  
ATOM   3235 HG22 VAL A 230      39.279  23.162  15.589  1.00 31.81           H  
ATOM   3236 HG23 VAL A 230      38.761  24.510  14.555  1.00 31.81           H  
ATOM   3237  N   ILE A 231      34.913  20.991  14.957  1.00 36.64           N  
ATOM   3238  H   ILE A 231      35.645  20.350  14.689  1.00 36.64           H  
ATOM   3239  CA  ILE A 231      33.603  20.457  15.331  1.00 36.64           C  
ATOM   3240  HA  ILE A 231      32.844  20.954  14.727  1.00 36.64           H  
ATOM   3241  C   ILE A 231      33.380  20.814  16.797  1.00 36.64           C  
ATOM   3242  CB  ILE A 231      33.517  18.938  15.069  1.00 36.64           C  
ATOM   3243  HB  ILE A 231      34.339  18.448  15.591  1.00 36.64           H  
ATOM   3244  O   ILE A 231      34.167  20.417  17.657  1.00 36.64           O  
ATOM   3245  CG1 ILE A 231      33.662  18.678  13.551  1.00 36.64           C  
ATOM   3246 HG12 ILE A 231      34.579  19.146  13.191  1.00 36.64           H  
ATOM   3247 HG13 ILE A 231      32.825  19.132  13.021  1.00 36.64           H  
ATOM   3248  CG2 ILE A 231      32.190  18.358  15.601  1.00 36.64           C  
ATOM   3249 HG21 ILE A 231      31.345  18.825  15.095  1.00 36.64           H  
ATOM   3250 HG22 ILE A 231      32.158  17.281  15.440  1.00 36.64           H  
ATOM   3251 HG23 ILE A 231      32.106  18.524  16.675  1.00 36.64           H  
ATOM   3252  CD1 ILE A 231      33.750  17.197  13.170  1.00 36.64           C  
ATOM   3253 HD11 ILE A 231      33.980  17.115  12.107  1.00 36.64           H  
ATOM   3254 HD12 ILE A 231      32.801  16.695  13.356  1.00 36.64           H  
ATOM   3255 HD13 ILE A 231      34.541  16.712  13.741  1.00 36.64           H  
ATOM   3256  N   GLY A 232      32.326  21.604  17.018  1.00 35.14           N  
ATOM   3257  H   GLY A 232      31.841  21.925  16.192  1.00 35.14           H  
ATOM   3258  CA  GLY A 232      31.900  22.201  18.275  1.00 35.14           C  
ATOM   3259  HA2 GLY A 232      30.812  22.180  18.326  1.00 35.14           H  
ATOM   3260  HA3 GLY A 232      32.214  23.245  18.297  1.00 35.14           H  
ATOM   3261  C   GLY A 232      32.432  21.482  19.501  1.00 35.14           C  
ATOM   3262  O   GLY A 232      31.944  20.418  19.887  1.00 35.14           O  
ATOM   3263  N   ALA A 233      33.417  22.122  20.127  1.00 31.12           N  
ATOM   3264  H   ALA A 233      33.801  22.946  19.686  1.00 31.12           H  
ATOM   3265  CA  ALA A 233      33.735  21.893  21.514  1.00 31.12           C  
ATOM   3266  HA  ALA A 233      34.162  20.897  21.630  1.00 31.12           H  
ATOM   3267  C   ALA A 233      32.419  21.989  22.288  1.00 31.12           C  
ATOM   3268  CB  ALA A 233      34.758  22.946  21.960  1.00 31.12           C  
ATOM   3269  HB1 ALA A 233      35.674  22.841  21.380  1.00 31.12           H  
ATOM   3270  HB2 ALA A 233      34.987  22.804  23.017  1.00 31.12           H  
ATOM   3271  HB3 ALA A 233      34.355  23.948  21.816  1.00 31.12           H  
ATOM   3272  O   ALA A 233      31.842  23.067  22.443  1.00 31.12           O  
ATOM   3273  N   ARG A 234      31.916  20.843  22.754  1.00 42.17           N  
ATOM   3274  H   ARG A 234      32.358  19.984  22.460  1.00 42.17           H  
ATOM   3275  CA  ARG A 234      30.918  20.825  23.817  1.00 42.17           C  
ATOM   3276  HA  ARG A 234      29.985  21.205  23.402  1.00 42.17           H  
ATOM   3277  C   ARG A 234      31.446  21.772  24.899  1.00 42.17           C  
ATOM   3278  CB  ARG A 234      30.757  19.389  24.327  1.00 42.17           C  
ATOM   3279  HB2 ARG A 234      31.687  19.056  24.786  1.00 42.17           H  
ATOM   3280  HB3 ARG A 234      30.541  18.744  23.475  1.00 42.17           H  
ATOM   3281  O   ARG A 234      32.634  21.653  25.224  1.00 42.17           O  
ATOM   3282  CG  ARG A 234      29.616  19.268  25.339  1.00 42.17           C  
ATOM   3283  HG2 ARG A 234      29.833  19.859  26.228  1.00 42.17           H  
ATOM   3284  HG3 ARG A 234      28.701  19.635  24.874  1.00 42.17           H  
ATOM   3285  CD  ARG A 234      29.417  17.804  25.733  1.00 42.17           C  
ATOM   3286  HD2 ARG A 234      30.251  17.496  26.363  1.00 42.17           H  
ATOM   3287  HD3 ARG A 234      29.412  17.192  24.831  1.00 42.17           H  
ATOM   3288  NE  ARG A 234      28.139  17.624  26.442  1.00 42.17           N  
ATOM   3289  HE  ARG A 234      27.562  18.447  26.538  1.00 42.17           H  
ATOM   3290  NH1 ARG A 234      28.394  15.396  26.922  1.00 42.17           N  
ATOM   3291 HH11 ARG A 234      28.061  14.531  27.323  1.00 42.17           H  
ATOM   3292 HH12 ARG A 234      29.303  15.417  26.482  1.00 42.17           H  
ATOM   3293  NH2 ARG A 234      26.522  16.453  27.529  1.00 42.17           N  
ATOM   3294 HH21 ARG A 234      25.973  17.298  27.605  1.00 42.17           H  
ATOM   3295 HH22 ARG A 234      26.209  15.590  27.949  1.00 42.17           H  
ATOM   3296  CZ  ARG A 234      27.693  16.495  26.959  1.00 42.17           C  
ATOM   3297  N   PRO A 235      30.629  22.705  25.424  1.00 43.11           N  
ATOM   3298  CA  PRO A 235      31.080  23.595  26.482  1.00 43.11           C  
ATOM   3299  HA  PRO A 235      31.776  24.317  26.054  1.00 43.11           H  
ATOM   3300  C   PRO A 235      31.760  22.730  27.542  1.00 43.11           C  
ATOM   3301  CB  PRO A 235      29.837  24.320  27.007  1.00 43.11           C  
ATOM   3302  HB2 PRO A 235      29.770  25.302  26.539  1.00 43.11           H  
ATOM   3303  HB3 PRO A 235      29.843  24.417  28.092  1.00 43.11           H  
ATOM   3304  O   PRO A 235      31.203  21.672  27.877  1.00 43.11           O  
ATOM   3305  CG  PRO A 235      28.677  23.449  26.524  1.00 43.11           C  
ATOM   3306  HG2 PRO A 235      27.769  24.032  26.368  1.00 43.11           H  
ATOM   3307  HG3 PRO A 235      28.500  22.646  27.239  1.00 43.11           H  
ATOM   3308  CD  PRO A 235      29.202  22.862  25.217  1.00 43.11           C  
ATOM   3309  HD2 PRO A 235      29.034  23.563  24.400  1.00 43.11           H  
ATOM   3310  HD3 PRO A 235      28.701  21.916  25.010  1.00 43.11           H  
ATOM   3311  N   PRO A 236      32.985  23.092  27.971  1.00 44.89           N  
ATOM   3312  CA  PRO A 236      33.752  22.273  28.892  1.00 44.89           C  
ATOM   3313  HA  PRO A 236      34.104  21.388  28.362  1.00 44.89           H  
ATOM   3314  C   PRO A 236      32.825  21.888  30.044  1.00 44.89           C  
ATOM   3315  CB  PRO A 236      34.946  23.128  29.338  1.00 44.89           C  
ATOM   3316  HB2 PRO A 236      35.822  22.849  28.753  1.00 44.89           H  
ATOM   3317  HB3 PRO A 236      35.152  23.023  30.403  1.00 44.89           H  
ATOM   3318  O   PRO A 236      32.083  22.762  30.510  1.00 44.89           O  
ATOM   3319  CG  PRO A 236      34.535  24.558  28.981  1.00 44.89           C  
ATOM   3320  HG2 PRO A 236      33.954  24.985  29.799  1.00 44.89           H  
ATOM   3321  HG3 PRO A 236      35.397  25.185  28.754  1.00 44.89           H  
ATOM   3322  CD  PRO A 236      33.635  24.372  27.764  1.00 44.89           C  
ATOM   3323  HD2 PRO A 236      32.918  25.191  27.712  1.00 44.89           H  
ATOM   3324  HD3 PRO A 236      34.235  24.331  26.855  1.00 44.89           H  
ATOM   3325  N   PRO A 237      32.789  20.602  30.448  1.00 44.21           N  
ATOM   3326  CA  PRO A 237      31.956  20.190  31.565  1.00 44.21           C  
ATOM   3327  HA  PRO A 237      30.903  20.234  31.289  1.00 44.21           H  
ATOM   3328  C   PRO A 237      32.240  21.164  32.698  1.00 44.21           C  
ATOM   3329  CB  PRO A 237      32.362  18.751  31.900  1.00 44.21           C  
ATOM   3330  HB2 PRO A 237      32.351  18.558  32.973  1.00 44.21           H  
ATOM   3331  HB3 PRO A 237      31.697  18.059  31.383  1.00 44.21           H  
ATOM   3332  O   PRO A 237      33.411  21.453  32.961  1.00 44.21           O  
ATOM   3333  CG  PRO A 237      33.771  18.628  31.318  1.00 44.21           C  
ATOM   3334  HG2 PRO A 237      34.498  19.008  32.035  1.00 44.21           H  
ATOM   3335  HG3 PRO A 237      34.008  17.600  31.041  1.00 44.21           H  
ATOM   3336  CD  PRO A 237      33.726  19.547  30.099  1.00 44.21           C  
ATOM   3337  HD2 PRO A 237      34.724  19.937  29.899  1.00 44.21           H  
ATOM   3338  HD3 PRO A 237      33.351  19.002  29.233  1.00 44.21           H  
ATOM   3339  N   GLU A 238      31.174  21.738  33.261  1.00 47.48           N  
ATOM   3340  H   GLU A 238      30.256  21.491  32.922  1.00 47.48           H  
ATOM   3341  CA  GLU A 238      31.239  22.612  34.425  1.00 47.48           C  
ATOM   3342  HA  GLU A 238      31.586  23.601  34.124  1.00 47.48           H  
ATOM   3343  C   GLU A 238      32.238  21.984  35.392  1.00 47.48           C  
ATOM   3344  CB  GLU A 238      29.826  22.733  35.013  1.00 47.48           C  
ATOM   3345  HB2 GLU A 238      29.178  23.125  34.229  1.00 47.48           H  
ATOM   3346  HB3 GLU A 238      29.465  21.743  35.292  1.00 47.48           H  
ATOM   3347  O   GLU A 238      32.003  20.897  35.924  1.00 47.48           O  
ATOM   3348  CG  GLU A 238      29.734  23.665  36.231  1.00 47.48           C  
ATOM   3349  HG2 GLU A 238      30.335  23.251  37.041  1.00 47.48           H  
ATOM   3350  HG3 GLU A 238      30.157  24.631  35.957  1.00 47.48           H  
ATOM   3351  CD  GLU A 238      28.285  23.866  36.718  1.00 47.48           C  
ATOM   3352  OE1 GLU A 238      28.113  24.603  37.716  1.00 47.48           O  
ATOM   3353  OE2 GLU A 238      27.351  23.310  36.093  1.00 47.48           O  
ATOM   3354  N   ARG A 239      33.430  22.586  35.470  1.00 44.28           N  
ATOM   3355  H   ARG A 239      33.584  23.412  34.909  1.00 44.28           H  
ATOM   3356  CA  ARG A 239      34.538  22.033  36.234  1.00 44.28           C  
ATOM   3357  HA  ARG A 239      34.666  20.978  35.990  1.00 44.28           H  
ATOM   3358  C   ARG A 239      34.115  22.125  37.688  1.00 44.28           C  
ATOM   3359  CB  ARG A 239      35.853  22.787  35.962  1.00 44.28           C  
ATOM   3360  HB2 ARG A 239      36.534  22.580  36.787  1.00 44.28           H  
ATOM   3361  HB3 ARG A 239      35.658  23.860  35.951  1.00 44.28           H  
ATOM   3362  O   ARG A 239      34.252  23.176  38.309  1.00 44.28           O  
ATOM   3363  CG  ARG A 239      36.556  22.371  34.660  1.00 44.28           C  
ATOM   3364  HG2 ARG A 239      36.793  21.309  34.707  1.00 44.28           H  
ATOM   3365  HG3 ARG A 239      35.902  22.555  33.807  1.00 44.28           H  
ATOM   3366  CD  ARG A 239      37.852  23.184  34.505  1.00 44.28           C  
ATOM   3367  HD2 ARG A 239      38.406  23.135  35.443  1.00 44.28           H  
ATOM   3368  HD3 ARG A 239      37.587  24.228  34.338  1.00 44.28           H  
ATOM   3369  NE  ARG A 239      38.687  22.713  33.378  1.00 44.28           N  
ATOM   3370  HE  ARG A 239      38.277  22.795  32.459  1.00 44.28           H  
ATOM   3371  NH1 ARG A 239      40.519  21.994  34.580  1.00 44.28           N  
ATOM   3372 HH11 ARG A 239      40.013  22.151  35.440  1.00 44.28           H  
ATOM   3373 HH12 ARG A 239      41.426  21.551  34.614  1.00 44.28           H  
ATOM   3374  NH2 ARG A 239      40.548  21.884  32.356  1.00 44.28           N  
ATOM   3375 HH21 ARG A 239      40.110  22.008  31.454  1.00 44.28           H  
ATOM   3376 HH22 ARG A 239      41.473  21.483  32.414  1.00 44.28           H  
ATOM   3377  CZ  ARG A 239      39.908  22.203  33.446  1.00 44.28           C  
ATOM   3378  N   VAL A 240      33.599  21.027  38.229  1.00 48.96           N  
ATOM   3379  H   VAL A 240      33.363  20.263  37.612  1.00 48.96           H  
ATOM   3380  CA  VAL A 240      33.644  20.797  39.667  1.00 48.96           C  
ATOM   3381  HA  VAL A 240      33.141  21.621  40.173  1.00 48.96           H  
ATOM   3382  C   VAL A 240      35.131  20.818  40.004  1.00 48.96           C  
ATOM   3383  CB  VAL A 240      32.958  19.480  40.064  1.00 48.96           C  
ATOM   3384  HB  VAL A 240      33.481  18.640  39.606  1.00 48.96           H  
ATOM   3385  O   VAL A 240      35.912  20.084  39.404  1.00 48.96           O  
ATOM   3386  CG1 VAL A 240      32.976  19.314  41.588  1.00 48.96           C  
ATOM   3387 HG11 VAL A 240      34.004  19.250  41.945  1.00 48.96           H  
ATOM   3388 HG12 VAL A 240      32.471  18.386  41.857  1.00 48.96           H  
ATOM   3389 HG13 VAL A 240      32.473  20.153  42.068  1.00 48.96           H  
ATOM   3390  CG2 VAL A 240      31.494  19.463  39.601  1.00 48.96           C  
ATOM   3391 HG21 VAL A 240      31.440  19.511  38.513  1.00 48.96           H  
ATOM   3392 HG22 VAL A 240      30.954  20.312  40.021  1.00 48.96           H  
ATOM   3393 HG23 VAL A 240      31.018  18.536  39.922  1.00 48.96           H  
ATOM   3394  N   LEU A 241      35.518  21.767  40.848  1.00 52.23           N  
ATOM   3395  H   LEU A 241      34.778  22.293  41.292  1.00 52.23           H  
ATOM   3396  CA  LEU A 241      36.844  22.384  40.917  1.00 52.23           C  
ATOM   3397  HA  LEU A 241      37.027  22.850  39.949  1.00 52.23           H  
ATOM   3398  C   LEU A 241      38.068  21.467  41.117  1.00 52.23           C  
ATOM   3399  CB  LEU A 241      36.768  23.498  41.992  1.00 52.23           C  
ATOM   3400  HB2 LEU A 241      35.947  23.288  42.677  1.00 52.23           H  
ATOM   3401  HB3 LEU A 241      37.668  23.473  42.607  1.00 52.23           H  
ATOM   3402  O   LEU A 241      39.166  22.002  41.091  1.00 52.23           O  
ATOM   3403  CG  LEU A 241      36.604  24.912  41.391  1.00 52.23           C  
ATOM   3404  HG  LEU A 241      36.277  24.844  40.354  1.00 52.23           H  
ATOM   3405  CD1 LEU A 241      35.553  25.728  42.147  1.00 52.23           C  
ATOM   3406 HD11 LEU A 241      34.587  25.230  42.072  1.00 52.23           H  
ATOM   3407 HD12 LEU A 241      35.837  25.816  43.196  1.00 52.23           H  
ATOM   3408 HD13 LEU A 241      35.471  26.720  41.703  1.00 52.23           H  
ATOM   3409  CD2 LEU A 241      37.928  25.677  41.441  1.00 52.23           C  
ATOM   3410 HD21 LEU A 241      38.692  25.101  40.919  1.00 52.23           H  
ATOM   3411 HD22 LEU A 241      37.816  26.647  40.959  1.00 52.23           H  
ATOM   3412 HD23 LEU A 241      38.242  25.813  42.476  1.00 52.23           H  
ATOM   3413  N   ASP A 242      37.947  20.143  41.232  1.00 57.17           N  
ATOM   3414  H   ASP A 242      37.033  19.733  41.103  1.00 57.17           H  
ATOM   3415  CA  ASP A 242      39.058  19.275  41.651  1.00 57.17           C  
ATOM   3416  HA  ASP A 242      39.999  19.766  41.400  1.00 57.17           H  
ATOM   3417  C   ASP A 242      39.146  17.896  40.954  1.00 57.17           C  
ATOM   3418  CB  ASP A 242      39.021  19.150  43.187  1.00 57.17           C  
ATOM   3419  HB2 ASP A 242      39.731  18.390  43.514  1.00 57.17           H  
ATOM   3420  HB3 ASP A 242      38.026  18.827  43.495  1.00 57.17           H  
ATOM   3421  O   ASP A 242      39.835  17.011  41.459  1.00 57.17           O  
ATOM   3422  CG  ASP A 242      39.403  20.449  43.909  1.00 57.17           C  
ATOM   3423  OD1 ASP A 242      40.465  21.022  43.578  1.00 57.17           O  
ATOM   3424  OD2 ASP A 242      38.659  20.830  44.842  1.00 57.17           O  
ATOM   3425  N   GLU A 243      38.515  17.672  39.790  1.00 49.83           N  
ATOM   3426  H   GLU A 243      37.951  18.404  39.382  1.00 49.83           H  
ATOM   3427  CA  GLU A 243      38.593  16.362  39.105  1.00 49.83           C  
ATOM   3428  HA  GLU A 243      39.246  15.723  39.698  1.00 49.83           H  
ATOM   3429  C   GLU A 243      39.262  16.422  37.718  1.00 49.83           C  
ATOM   3430  CB  GLU A 243      37.229  15.652  39.145  1.00 49.83           C  
ATOM   3431  HB2 GLU A 243      36.779  15.872  40.114  1.00 49.83           H  
ATOM   3432  HB3 GLU A 243      36.577  16.044  38.364  1.00 49.83           H  
ATOM   3433  O   GLU A 243      38.962  17.276  36.878  1.00 49.83           O  
ATOM   3434  CG  GLU A 243      37.362  14.120  39.015  1.00 49.83           C  
ATOM   3435  HG2 GLU A 243      38.247  13.797  39.562  1.00 49.83           H  
ATOM   3436  HG3 GLU A 243      37.517  13.870  37.965  1.00 49.83           H  
ATOM   3437  CD  GLU A 243      36.152  13.338  39.566  1.00 49.83           C  
ATOM   3438  OE1 GLU A 243      36.287  12.100  39.702  1.00 49.83           O  
ATOM   3439  OE2 GLU A 243      35.108  13.961  39.869  1.00 49.83           O  
ATOM   3440  N   ALA A 244      40.231  15.524  37.503  1.00 57.94           N  
ATOM   3441  H   ALA A 244      40.375  14.820  38.212  1.00 57.94           H  
ATOM   3442  CA  ALA A 244      41.017  15.414  36.277  1.00 57.94           C  
ATOM   3443  HA  ALA A 244      41.414  16.406  36.062  1.00 57.94           H  
ATOM   3444  C   ALA A 244      40.141  14.961  35.086  1.00 57.94           C  
ATOM   3445  CB  ALA A 244      42.192  14.458  36.535  1.00 57.94           C  
ATOM   3446  HB1 ALA A 244      42.787  14.821  37.374  1.00 57.94           H  
ATOM   3447  HB2 ALA A 244      42.827  14.393  35.652  1.00 57.94           H  
ATOM   3448  HB3 ALA A 244      41.812  13.463  36.766  1.00 57.94           H  
ATOM   3449  O   ALA A 244      39.169  14.233  35.290  1.00 57.94           O  
ATOM   3450  N   PRO A 245      40.470  15.363  33.841  1.00 54.11           N  
ATOM   3451  CA  PRO A 245      39.674  15.015  32.670  1.00 54.11           C  
ATOM   3452  HA  PRO A 245      38.664  15.406  32.791  1.00 54.11           H  
ATOM   3453  C   PRO A 245      39.620  13.493  32.517  1.00 54.11           C  
ATOM   3454  CB  PRO A 245      40.344  15.682  31.460  1.00 54.11           C  
ATOM   3455  HB2 PRO A 245      39.654  16.380  30.985  1.00 54.11           H  
ATOM   3456  HB3 PRO A 245      40.661  14.936  30.731  1.00 54.11           H  
ATOM   3457  O   PRO A 245      40.664  12.843  32.452  1.00 54.11           O  
ATOM   3458  CG  PRO A 245      41.561  16.430  32.007  1.00 54.11           C  
ATOM   3459  HG2 PRO A 245      42.454  16.198  31.427  1.00 54.11           H  
ATOM   3460  HG3 PRO A 245      41.368  17.502  31.983  1.00 54.11           H  
ATOM   3461  CD  PRO A 245      41.725  15.977  33.453  1.00 54.11           C  
ATOM   3462  HD2 PRO A 245      42.520  15.234  33.510  1.00 54.11           H  
ATOM   3463  HD3 PRO A 245      41.965  16.837  34.078  1.00 54.11           H  
ATOM   3464  N   GLY A 246      38.411  12.931  32.467  1.00 61.43           N  
ATOM   3465  H   GLY A 246      37.592  13.510  32.587  1.00 61.43           H  
ATOM   3466  CA  GLY A 246      38.231  11.524  32.122  1.00 61.43           C  
ATOM   3467  HA2 GLY A 246      38.734  10.921  32.878  1.00 61.43           H  
ATOM   3468  HA3 GLY A 246      37.172  11.268  32.111  1.00 61.43           H  
ATOM   3469  C   GLY A 246      38.824  11.227  30.735  1.00 61.43           C  
ATOM   3470  O   GLY A 246      38.831  12.121  29.882  1.00 61.43           O  
ATOM   3471  N   PRO A 247      39.345  10.009  30.503  1.00 70.21           N  
ATOM   3472  CA  PRO A 247      39.852   9.615  29.194  1.00 70.21           C  
ATOM   3473  HA  PRO A 247      40.676  10.268  28.907  1.00 70.21           H  
ATOM   3474  C   PRO A 247      38.740   9.727  28.144  1.00 70.21           C  
ATOM   3475  CB  PRO A 247      40.372   8.183  29.362  1.00 70.21           C  
ATOM   3476  HB2 PRO A 247      41.429   8.212  29.627  1.00 70.21           H  
ATOM   3477  HB3 PRO A 247      40.223   7.583  28.465  1.00 70.21           H  
ATOM   3478  O   PRO A 247      37.576   9.445  28.429  1.00 70.21           O  
ATOM   3479  CG  PRO A 247      39.566   7.645  30.545  1.00 70.21           C  
ATOM   3480  HG2 PRO A 247      38.606   7.273  30.188  1.00 70.21           H  
ATOM   3481  HG3 PRO A 247      40.104   6.863  31.081  1.00 70.21           H  
ATOM   3482  CD  PRO A 247      39.341   8.879  31.415  1.00 70.21           C  
ATOM   3483  HD2 PRO A 247      40.160   8.986  32.126  1.00 70.21           H  
ATOM   3484  HD3 PRO A 247      38.389   8.790  31.941  1.00 70.21           H  
ATOM   3485  N   PHE A 248      39.105  10.175  26.944  1.00 62.86           N  
ATOM   3486  H   PHE A 248      40.081  10.371  26.771  1.00 62.86           H  
ATOM   3487  CA  PHE A 248      38.201  10.234  25.802  1.00 62.86           C  
ATOM   3488  HA  PHE A 248      37.360  10.880  26.055  1.00 62.86           H  
ATOM   3489  C   PHE A 248      37.654   8.829  25.503  1.00 62.86           C  
ATOM   3490  CB  PHE A 248      38.948  10.844  24.602  1.00 62.86           C  
ATOM   3491  HB2 PHE A 248      38.279  10.844  23.741  1.00 62.86           H  
ATOM   3492  HB3 PHE A 248      39.793  10.205  24.346  1.00 62.86           H  
ATOM   3493  O   PHE A 248      38.399   7.850  25.531  1.00 62.86           O  
ATOM   3494  CG  PHE A 248      39.440  12.266  24.836  1.00 62.86           C  
ATOM   3495  CD1 PHE A 248      38.563  13.352  24.651  1.00 62.86           C  
ATOM   3496  HD1 PHE A 248      37.551  13.169  24.322  1.00 62.86           H  
ATOM   3497  CD2 PHE A 248      40.766  12.511  25.248  1.00 62.86           C  
ATOM   3498  HD2 PHE A 248      41.450  11.684  25.368  1.00 62.86           H  
ATOM   3499  CE1 PHE A 248      39.002  14.669  24.881  1.00 62.86           C  
ATOM   3500  HE1 PHE A 248      38.326  15.496  24.724  1.00 62.86           H  
ATOM   3501  CE2 PHE A 248      41.205  13.828  25.484  1.00 62.86           C  
ATOM   3502  HE2 PHE A 248      42.225  14.006  25.791  1.00 62.86           H  
ATOM   3503  CZ  PHE A 248      40.323  14.907  25.300  1.00 62.86           C  
ATOM   3504  HZ  PHE A 248      40.664  15.918  25.467  1.00 62.86           H  
ATOM   3505  N   GLU A 249      36.346   8.720  25.260  1.00 67.09           N  
ATOM   3506  H   GLU A 249      35.769   9.549  25.267  1.00 67.09           H  
ATOM   3507  CA  GLU A 249      35.756   7.493  24.723  1.00 67.09           C  
ATOM   3508  HA  GLU A 249      36.235   6.623  25.173  1.00 67.09           H  
ATOM   3509  C   GLU A 249      36.044   7.452  23.222  1.00 67.09           C  
ATOM   3510  CB  GLU A 249      34.245   7.404  25.015  1.00 67.09           C  
ATOM   3511  HB2 GLU A 249      33.775   8.358  24.776  1.00 67.09           H  
ATOM   3512  HB3 GLU A 249      33.818   6.637  24.369  1.00 67.09           H  
ATOM   3513  O   GLU A 249      35.316   8.037  22.418  1.00 67.09           O  
ATOM   3514  CG  GLU A 249      33.932   7.020  26.471  1.00 67.09           C  
ATOM   3515  HG2 GLU A 249      34.451   6.090  26.702  1.00 67.09           H  
ATOM   3516  HG3 GLU A 249      34.323   7.795  27.129  1.00 67.09           H  
ATOM   3517  CD  GLU A 249      32.425   6.838  26.754  1.00 67.09           C  
ATOM   3518  OE1 GLU A 249      32.099   6.284  27.831  1.00 67.09           O  
ATOM   3519  OE2 GLU A 249      31.585   7.280  25.934  1.00 67.09           O  
ATOM   3520  N   ASP A 250      37.124   6.773  22.851  1.00 68.76           N  
ATOM   3521  H   ASP A 250      37.769   6.439  23.553  1.00 68.76           H  
ATOM   3522  CA  ASP A 250      37.377   6.415  21.462  1.00 68.76           C  
ATOM   3523  HA  ASP A 250      37.179   7.280  20.829  1.00 68.76           H  
ATOM   3524  C   ASP A 250      36.400   5.296  21.082  1.00 68.76           C  
ATOM   3525  CB  ASP A 250      38.850   6.023  21.260  1.00 68.76           C  
ATOM   3526  HB2 ASP A 250      39.099   5.206  21.938  1.00 68.76           H  
ATOM   3527  HB3 ASP A 250      38.975   5.663  20.238  1.00 68.76           H  
ATOM   3528  O   ASP A 250      36.509   4.154  21.532  1.00 68.76           O  
ATOM   3529  CG  ASP A 250      39.825   7.189  21.483  1.00 68.76           C  
ATOM   3530  OD1 ASP A 250      39.440   8.351  21.212  1.00 68.76           O  
ATOM   3531  OD2 ASP A 250      40.968   6.910  21.910  1.00 68.76           O  
ATOM   3532  N   ILE A 251      35.386   5.634  20.286  1.00 73.28           N  
ATOM   3533  H   ILE A 251      35.306   6.600  20.004  1.00 73.28           H  
ATOM   3534  CA  ILE A 251      34.488   4.637  19.701  1.00 73.28           C  
ATOM   3535  HA  ILE A 251      34.276   3.868  20.444  1.00 73.28           H  
ATOM   3536  C   ILE A 251      35.251   3.992  18.545  1.00 73.28           C  
ATOM   3537  CB  ILE A 251      33.144   5.262  19.264  1.00 73.28           C  
ATOM   3538  HB  ILE A 251      33.349   6.051  18.540  1.00 73.28           H  
ATOM   3539  O   ILE A 251      35.417   4.610  17.493  1.00 73.28           O  
ATOM   3540  CG1 ILE A 251      32.412   5.884  20.478  1.00 73.28           C  
ATOM   3541 HG12 ILE A 251      33.094   6.545  21.013  1.00 73.28           H  
ATOM   3542 HG13 ILE A 251      32.109   5.095  21.165  1.00 73.28           H  
ATOM   3543  CG2 ILE A 251      32.254   4.197  18.588  1.00 73.28           C  
ATOM   3544 HG21 ILE A 251      32.762   3.774  17.722  1.00 73.28           H  
ATOM   3545 HG22 ILE A 251      31.324   4.643  18.235  1.00 73.28           H  
ATOM   3546 HG23 ILE A 251      32.034   3.393  19.290  1.00 73.28           H  
ATOM   3547  CD1 ILE A 251      31.186   6.727  20.104  1.00 73.28           C  
ATOM   3548 HD11 ILE A 251      31.467   7.487  19.375  1.00 73.28           H  
ATOM   3549 HD12 ILE A 251      30.397   6.097  19.694  1.00 73.28           H  
ATOM   3550 HD13 ILE A 251      30.806   7.220  20.999  1.00 73.28           H  
ATOM   3551  N   GLU A 252      35.722   2.760  18.742  1.00 73.39           N  
ATOM   3552  H   GLU A 252      35.681   2.363  19.670  1.00 73.39           H  
ATOM   3553  CA  GLU A 252      36.334   1.976  17.671  1.00 73.39           C  
ATOM   3554  HA  GLU A 252      37.219   2.507  17.318  1.00 73.39           H  
ATOM   3555  C   GLU A 252      35.348   1.854  16.500  1.00 73.39           C  
ATOM   3556  CB  GLU A 252      36.783   0.589  18.167  1.00 73.39           C  
ATOM   3557  HB2 GLU A 252      37.136   0.025  17.303  1.00 73.39           H  
ATOM   3558  HB3 GLU A 252      35.931   0.065  18.601  1.00 73.39           H  
ATOM   3559  O   GLU A 252      34.205   1.414  16.663  1.00 73.39           O  
ATOM   3560  CG  GLU A 252      37.921   0.671  19.201  1.00 73.39           C  
ATOM   3561  HG2 GLU A 252      38.716   1.292  18.787  1.00 73.39           H  
ATOM   3562  HG3 GLU A 252      37.544   1.162  20.098  1.00 73.39           H  
ATOM   3563  CD  GLU A 252      38.516  -0.698  19.591  1.00 73.39           C  
ATOM   3564  OE1 GLU A 252      39.484  -0.702  20.386  1.00 73.39           O  
ATOM   3565  OE2 GLU A 252      38.004  -1.740  19.121  1.00 73.39           O  
ATOM   3566  N   LEU A 253      35.777   2.282  15.310  1.00 67.26           N  
ATOM   3567  H   LEU A 253      36.713   2.651  15.231  1.00 67.26           H  
ATOM   3568  CA  LEU A 253      35.010   2.052  14.095  1.00 67.26           C  
ATOM   3569  HA  LEU A 253      33.963   2.292  14.283  1.00 67.26           H  
ATOM   3570  C   LEU A 253      35.096   0.562  13.766  1.00 67.26           C  
ATOM   3571  CB  LEU A 253      35.503   2.921  12.923  1.00 67.26           C  
ATOM   3572  HB2 LEU A 253      36.586   2.844  12.827  1.00 67.26           H  
ATOM   3573  HB3 LEU A 253      35.071   2.492  12.019  1.00 67.26           H  
ATOM   3574  O   LEU A 253      36.108   0.091  13.253  1.00 67.26           O  
ATOM   3575  CG  LEU A 253      35.074   4.399  13.000  1.00 67.26           C  
ATOM   3576  HG  LEU A 253      34.102   4.474  13.487  1.00 67.26           H  
ATOM   3577  CD1 LEU A 253      36.084   5.261  13.760  1.00 67.26           C  
ATOM   3578 HD11 LEU A 253      36.149   4.925  14.795  1.00 67.26           H  
ATOM   3579 HD12 LEU A 253      37.068   5.192  13.297  1.00 67.26           H  
ATOM   3580 HD13 LEU A 253      35.756   6.301  13.765  1.00 67.26           H  
ATOM   3581  CD2 LEU A 253      34.933   4.976  11.589  1.00 67.26           C  
ATOM   3582 HD21 LEU A 253      34.632   6.022  11.648  1.00 67.26           H  
ATOM   3583 HD22 LEU A 253      34.173   4.421  11.040  1.00 67.26           H  
ATOM   3584 HD23 LEU A 253      35.886   4.903  11.064  1.00 67.26           H  
ATOM   3585  N   ASP A 254      34.022  -0.167  14.054  1.00 62.40           N  
ATOM   3586  H   ASP A 254      33.298   0.243  14.626  1.00 62.40           H  
ATOM   3587  CA  ASP A 254      33.877  -1.549  13.612  1.00 62.40           C  
ATOM   3588  HA  ASP A 254      34.761  -2.102  13.927  1.00 62.40           H  
ATOM   3589  C   ASP A 254      33.800  -1.575  12.077  1.00 62.40           C  
ATOM   3590  CB  ASP A 254      32.656  -2.196  14.287  1.00 62.40           C  
ATOM   3591  HB2 ASP A 254      32.702  -1.994  15.357  1.00 62.40           H  
ATOM   3592  HB3 ASP A 254      31.744  -1.741  13.899  1.00 62.40           H  
ATOM   3593  O   ASP A 254      32.884  -1.018  11.458  1.00 62.40           O  
ATOM   3594  CG  ASP A 254      32.586  -3.718  14.097  1.00 62.40           C  
ATOM   3595  OD1 ASP A 254      33.545  -4.289  13.533  1.00 62.40           O  
ATOM   3596  OD2 ASP A 254      31.562  -4.301  14.530  1.00 62.40           O  
ATOM   3597  N   THR A 255      34.801  -2.188  11.448  1.00 58.12           N  
ATOM   3598  H   THR A 255      35.459  -2.693  12.024  1.00 58.12           H  
ATOM   3599  CA  THR A 255      34.778  -2.453  10.013  1.00 58.12           C  
ATOM   3600  HA  THR A 255      34.164  -1.695   9.527  1.00 58.12           H  
ATOM   3601  C   THR A 255      34.095  -3.799   9.811  1.00 58.12           C  
ATOM   3602  CB  THR A 255      36.163  -2.369   9.344  1.00 58.12           C  
ATOM   3603  HB  THR A 255      36.044  -2.624   8.291  1.00 58.12           H  
ATOM   3604  O   THR A 255      34.666  -4.858  10.044  1.00 58.12           O  
ATOM   3605  CG2 THR A 255      36.759  -0.964   9.420  1.00 58.12           C  
ATOM   3606 HG21 THR A 255      37.723  -0.952   8.911  1.00 58.12           H  
ATOM   3607 HG22 THR A 255      36.090  -0.252   8.936  1.00 58.12           H  
ATOM   3608 HG23 THR A 255      36.901  -0.670  10.460  1.00 58.12           H  
ATOM   3609  OG1 THR A 255      37.107  -3.245   9.897  1.00 58.12           O  
ATOM   3610  HG1 THR A 255      37.193  -3.066  10.836  1.00 58.12           H  
ATOM   3611  N   PHE A 256      32.853  -3.778   9.324  1.00 54.89           N  
ATOM   3612  H   PHE A 256      32.381  -2.885   9.303  1.00 54.89           H  
ATOM   3613  CA  PHE A 256      32.064  -4.990   9.051  1.00 54.89           C  
ATOM   3614  HA  PHE A 256      32.048  -5.582   9.966  1.00 54.89           H  
ATOM   3615  C   PHE A 256      32.644  -5.911   7.956  1.00 54.89           C  
ATOM   3616  CB  PHE A 256      30.620  -4.588   8.707  1.00 54.89           C  
ATOM   3617  HB2 PHE A 256      30.065  -5.468   8.382  1.00 54.89           H  
ATOM   3618  HB3 PHE A 256      30.633  -3.889   7.870  1.00 54.89           H  
ATOM   3619  O   PHE A 256      31.940  -6.790   7.462  1.00 54.89           O  
ATOM   3620  CG  PHE A 256      29.845  -3.993   9.860  1.00 54.89           C  
ATOM   3621  CD1 PHE A 256      29.401  -4.830  10.900  1.00 54.89           C  
ATOM   3622  HD1 PHE A 256      29.644  -5.883  10.887  1.00 54.89           H  
ATOM   3623  CD2 PHE A 256      29.581  -2.613   9.909  1.00 54.89           C  
ATOM   3624  HD2 PHE A 256      29.948  -1.960   9.130  1.00 54.89           H  
ATOM   3625  CE1 PHE A 256      28.699  -4.288  11.990  1.00 54.89           C  
ATOM   3626  HE1 PHE A 256      28.428  -4.921  12.822  1.00 54.89           H  
ATOM   3627  CE2 PHE A 256      28.876  -2.071  10.998  1.00 54.89           C  
ATOM   3628  HE2 PHE A 256      28.719  -1.005  11.060  1.00 54.89           H  
ATOM   3629  CZ  PHE A 256      28.437  -2.909  12.038  1.00 54.89           C  
ATOM   3630  HZ  PHE A 256      27.950  -2.484  12.904  1.00 54.89           H  
ATOM   3631  N   VAL A 257      33.894  -5.721   7.532  1.00 57.25           N  
ATOM   3632  H   VAL A 257      34.484  -5.106   8.074  1.00 57.25           H  
ATOM   3633  CA  VAL A 257      34.492  -6.456   6.411  1.00 57.25           C  
ATOM   3634  HA  VAL A 257      33.684  -6.890   5.823  1.00 57.25           H  
ATOM   3635  C   VAL A 257      35.329  -7.653   6.881  1.00 57.25           C  
ATOM   3636  CB  VAL A 257      35.249  -5.508   5.456  1.00 57.25           C  
ATOM   3637  HB  VAL A 257      36.205  -5.231   5.900  1.00 57.25           H  
ATOM   3638  O   VAL A 257      35.645  -8.523   6.077  1.00 57.25           O  
ATOM   3639  CG1 VAL A 257      35.494  -6.165   4.090  1.00 57.25           C  
ATOM   3640 HG11 VAL A 257      35.953  -5.451   3.407  1.00 57.25           H  
ATOM   3641 HG12 VAL A 257      36.183  -7.004   4.194  1.00 57.25           H  
ATOM   3642 HG13 VAL A 257      34.557  -6.522   3.663  1.00 57.25           H  
ATOM   3643  CG2 VAL A 257      34.451  -4.219   5.175  1.00 57.25           C  
ATOM   3644 HG21 VAL A 257      34.978  -3.612   4.439  1.00 57.25           H  
ATOM   3645 HG22 VAL A 257      34.356  -3.626   6.084  1.00 57.25           H  
ATOM   3646 HG23 VAL A 257      33.461  -4.470   4.795  1.00 57.25           H  
ATOM   3647  N   GLU A 258      35.621  -7.796   8.176  1.00 44.47           N  
ATOM   3648  H   GLU A 258      35.369  -7.065   8.826  1.00 44.47           H  
ATOM   3649  CA  GLU A 258      36.498  -8.874   8.652  1.00 44.47           C  
ATOM   3650  HA  GLU A 258      36.887  -9.424   7.796  1.00 44.47           H  
ATOM   3651  C   GLU A 258      35.765  -9.936   9.480  1.00 44.47           C  
ATOM   3652  CB  GLU A 258      37.747  -8.307   9.334  1.00 44.47           C  
ATOM   3653  HB2 GLU A 258      37.464  -7.661  10.165  1.00 44.47           H  
ATOM   3654  HB3 GLU A 258      38.322  -9.151   9.716  1.00 44.47           H  
ATOM   3655  O   GLU A 258      35.952 -10.074  10.684  1.00 44.47           O  
ATOM   3656  CG  GLU A 258      38.620  -7.532   8.331  1.00 44.47           C  
ATOM   3657  HG2 GLU A 258      38.129  -6.591   8.081  1.00 44.47           H  
ATOM   3658  HG3 GLU A 258      38.703  -8.120   7.417  1.00 44.47           H  
ATOM   3659  CD  GLU A 258      40.038  -7.248   8.850  1.00 44.47           C  
ATOM   3660  OE1 GLU A 258      40.858  -6.785   8.026  1.00 44.47           O  
ATOM   3661  OE2 GLU A 258      40.321  -7.555  10.031  1.00 44.47           O  
ATOM   3662  N   THR A 259      34.968 -10.778   8.819  1.00 46.45           N  
ATOM   3663  H   THR A 259      34.780 -10.584   7.845  1.00 46.45           H  
ATOM   3664  CA  THR A 259      34.731 -12.140   9.329  1.00 46.45           C  
ATOM   3665  HA  THR A 259      35.480 -12.340  10.095  1.00 46.45           H  
ATOM   3666  C   THR A 259      34.996 -13.185   8.254  1.00 46.45           C  
ATOM   3667  CB  THR A 259      33.384 -12.346  10.047  1.00 46.45           C  
ATOM   3668  HB  THR A 259      33.122 -13.403  10.013  1.00 46.45           H  
ATOM   3669  O   THR A 259      34.117 -13.625   7.525  1.00 46.45           O  
ATOM   3670  CG2 THR A 259      33.451 -11.935  11.519  1.00 46.45           C  
ATOM   3671 HG21 THR A 259      34.236 -12.496  12.026  1.00 46.45           H  
ATOM   3672 HG22 THR A 259      32.495 -12.147  11.997  1.00 46.45           H  
ATOM   3673 HG23 THR A 259      33.662 -10.869  11.604  1.00 46.45           H  
ATOM   3674  OG1 THR A 259      32.346 -11.599   9.465  1.00 46.45           O  
ATOM   3675  HG1 THR A 259      32.687 -10.709   9.347  1.00 46.45           H  
ATOM   3676  N   SER A 260      36.260 -13.616   8.227  1.00 41.94           N  
ATOM   3677  H   SER A 260      36.916 -13.022   8.714  1.00 41.94           H  
ATOM   3678  CA  SER A 260      36.651 -15.025   8.124  1.00 41.94           C  
ATOM   3679  HA  SER A 260      37.712 -15.043   7.876  1.00 41.94           H  
ATOM   3680  C   SER A 260      35.935 -15.850   7.052  1.00 41.94           C  
ATOM   3681  CB  SER A 260      36.516 -15.686   9.505  1.00 41.94           C  
ATOM   3682  HB2 SER A 260      37.129 -15.146  10.225  1.00 41.94           H  
ATOM   3683  HB3 SER A 260      36.869 -16.715   9.451  1.00 41.94           H  
ATOM   3684  O   SER A 260      34.988 -16.587   7.328  1.00 41.94           O  
ATOM   3685  OG  SER A 260      35.170 -15.679   9.943  1.00 41.94           O  
ATOM   3686  HG  SER A 260      34.638 -15.947   9.191  1.00 41.94           H  
ATOM   3687  N   GLY A 261      36.476 -15.817   5.844  1.00 44.01           N  
ATOM   3688  H   GLY A 261      37.157 -15.102   5.633  1.00 44.01           H  
ATOM   3689  CA  GLY A 261      36.141 -16.791   4.824  1.00 44.01           C  
ATOM   3690  HA2 GLY A 261      35.073 -17.009   4.852  1.00 44.01           H  
ATOM   3691  HA3 GLY A 261      36.695 -17.714   4.993  1.00 44.01           H  
ATOM   3692  C   GLY A 261      36.457 -16.240   3.458  1.00 44.01           C  
ATOM   3693  O   GLY A 261      35.707 -15.436   2.930  1.00 44.01           O  
ATOM   3694  N   SER A 262      37.540 -16.735   2.875  1.00 44.77           N  
ATOM   3695  H   SER A 262      38.108 -17.375   3.410  1.00 44.77           H  
ATOM   3696  CA  SER A 262      37.851 -16.706   1.446  1.00 44.77           C  
ATOM   3697  HA  SER A 262      37.906 -15.673   1.102  1.00 44.77           H  
ATOM   3698  C   SER A 262      36.797 -17.441   0.596  1.00 44.77           C  
ATOM   3699  CB  SER A 262      39.219 -17.375   1.289  1.00 44.77           C  
ATOM   3700  HB2 SER A 262      39.960 -16.826   1.870  1.00 44.77           H  
ATOM   3701  HB3 SER A 262      39.519 -17.375   0.242  1.00 44.77           H  
ATOM   3702  O   SER A 262      37.139 -18.233  -0.278  1.00 44.77           O  
ATOM   3703  OG  SER A 262      39.125 -18.707   1.774  1.00 44.77           O  
ATOM   3704  HG  SER A 262      38.652 -19.184   1.089  1.00 44.77           H  
ATOM   3705  N   GLY A 263      35.515 -17.282   0.910  1.00 46.02           N  
ATOM   3706  H   GLY A 263      35.309 -16.548   1.573  1.00 46.02           H  
ATOM   3707  CA  GLY A 263      34.462 -17.552  -0.040  1.00 46.02           C  
ATOM   3708  HA2 GLY A 263      33.513 -17.707   0.472  1.00 46.02           H  
ATOM   3709  HA3 GLY A 263      34.696 -18.421  -0.656  1.00 46.02           H  
ATOM   3710  C   GLY A 263      34.363 -16.311  -0.899  1.00 46.02           C  
ATOM   3711  O   GLY A 263      34.302 -15.212  -0.353  1.00 46.02           O  
ATOM   3712  N   ASP A 264      34.342 -16.494  -2.211  1.00 50.41           N  
ATOM   3713  H   ASP A 264      34.567 -17.408  -2.577  1.00 50.41           H  
ATOM   3714  CA  ASP A 264      33.901 -15.510  -3.197  1.00 50.41           C  
ATOM   3715  HA  ASP A 264      34.500 -14.604  -3.100  1.00 50.41           H  
ATOM   3716  C   ASP A 264      32.424 -15.153  -2.940  1.00 50.41           C  
ATOM   3717  CB  ASP A 264      34.117 -16.089  -4.604  1.00 50.41           C  
ATOM   3718  HB2 ASP A 264      33.501 -16.981  -4.721  1.00 50.41           H  
ATOM   3719  HB3 ASP A 264      33.791 -15.355  -5.340  1.00 50.41           H  
ATOM   3720  O   ASP A 264      31.529 -15.424  -3.735  1.00 50.41           O  
ATOM   3721  CG  ASP A 264      35.576 -16.444  -4.892  1.00 50.41           C  
ATOM   3722  OD1 ASP A 264      36.451 -15.595  -4.616  1.00 50.41           O  
ATOM   3723  OD2 ASP A 264      35.804 -17.585  -5.357  1.00 50.41           O  
ATOM   3724  N   LEU A 265      32.139 -14.622  -1.751  1.00 46.53           N  
ATOM   3725  H   LEU A 265      32.922 -14.438  -1.139  1.00 46.53           H  
ATOM   3726  CA  LEU A 265      30.882 -14.011  -1.409  1.00 46.53           C  
ATOM   3727  HA  LEU A 265      30.051 -14.629  -1.750  1.00 46.53           H  
ATOM   3728  C   LEU A 265      30.897 -12.725  -2.205  1.00 46.53           C  
ATOM   3729  CB  LEU A 265      30.779 -13.773   0.111  1.00 46.53           C  
ATOM   3730  HB2 LEU A 265      29.855 -13.230   0.309  1.00 46.53           H  
ATOM   3731  HB3 LEU A 265      31.609 -13.137   0.420  1.00 46.53           H  
ATOM   3732  O   LEU A 265      31.572 -11.771  -1.830  1.00 46.53           O  
ATOM   3733  CG  LEU A 265      30.805 -15.047   0.972  1.00 46.53           C  
ATOM   3734  HG  LEU A 265      31.747 -15.574   0.824  1.00 46.53           H  
ATOM   3735  CD1 LEU A 265      30.696 -14.670   2.451  1.00 46.53           C  
ATOM   3736 HD11 LEU A 265      29.756 -14.152   2.640  1.00 46.53           H  
ATOM   3737 HD12 LEU A 265      31.524 -14.012   2.715  1.00 46.53           H  
ATOM   3738 HD13 LEU A 265      30.759 -15.566   3.068  1.00 46.53           H  
ATOM   3739  CD2 LEU A 265      29.655 -16.006   0.644  1.00 46.53           C  
ATOM   3740 HD21 LEU A 265      28.702 -15.484   0.727  1.00 46.53           H  
ATOM   3741 HD22 LEU A 265      29.676 -16.853   1.329  1.00 46.53           H  
ATOM   3742 HD23 LEU A 265      29.774 -16.381  -0.373  1.00 46.53           H  
ATOM   3743  N   GLU A 266      30.222 -12.762  -3.346  1.00 52.48           N  
ATOM   3744  H   GLU A 266      29.900 -13.664  -3.666  1.00 52.48           H  
ATOM   3745  CA  GLU A 266      29.825 -11.602  -4.126  1.00 52.48           C  
ATOM   3746  HA  GLU A 266      30.679 -11.208  -4.678  1.00 52.48           H  
ATOM   3747  C   GLU A 266      29.311 -10.541  -3.145  1.00 52.48           C  
ATOM   3748  CB  GLU A 266      28.730 -12.035  -5.118  1.00 52.48           C  
ATOM   3749  HB2 GLU A 266      28.363 -11.152  -5.642  1.00 52.48           H  
ATOM   3750  HB3 GLU A 266      27.906 -12.471  -4.554  1.00 52.48           H  
ATOM   3751  O   GLU A 266      28.172 -10.592  -2.677  1.00 52.48           O  
ATOM   3752  CG  GLU A 266      29.219 -13.060  -6.160  1.00 52.48           C  
ATOM   3753  HG2 GLU A 266      29.965 -12.579  -6.792  1.00 52.48           H  
ATOM   3754  HG3 GLU A 266      29.700 -13.893  -5.647  1.00 52.48           H  
ATOM   3755  CD  GLU A 266      28.089 -13.631  -7.038  1.00 52.48           C  
ATOM   3756  OE1 GLU A 266      28.411 -14.435  -7.941  1.00 52.48           O  
ATOM   3757  OE2 GLU A 266      26.905 -13.288  -6.809  1.00 52.48           O  
ATOM   3758  N   MET A 267      30.198  -9.636  -2.726  1.00 57.29           N  
ATOM   3759  H   MET A 267      31.165  -9.762  -2.988  1.00 57.29           H  
ATOM   3760  CA  MET A 267      29.855  -8.571  -1.803  1.00 57.29           C  
ATOM   3761  HA  MET A 267      29.292  -8.979  -0.963  1.00 57.29           H  
ATOM   3762  C   MET A 267      28.957  -7.635  -2.593  1.00 57.29           C  
ATOM   3763  CB  MET A 267      31.103  -7.859  -1.262  1.00 57.29           C  
ATOM   3764  HB2 MET A 267      31.727  -7.551  -2.101  1.00 57.29           H  
ATOM   3765  HB3 MET A 267      30.787  -6.965  -0.725  1.00 57.29           H  
ATOM   3766  O   MET A 267      29.426  -6.841  -3.406  1.00 57.29           O  
ATOM   3767  CG  MET A 267      31.921  -8.729  -0.301  1.00 57.29           C  
ATOM   3768  HG2 MET A 267      31.273  -9.054   0.513  1.00 57.29           H  
ATOM   3769  HG3 MET A 267      32.274  -9.614  -0.829  1.00 57.29           H  
ATOM   3770  SD  MET A 267      33.360  -7.888   0.419  1.00 57.29           S  
ATOM   3771  CE  MET A 267      34.389  -7.692  -1.061  1.00 57.29           C  
ATOM   3772  HE1 MET A 267      33.903  -7.019  -1.769  1.00 57.29           H  
ATOM   3773  HE2 MET A 267      35.353  -7.273  -0.775  1.00 57.29           H  
ATOM   3774  HE3 MET A 267      34.546  -8.664  -1.528  1.00 57.29           H  
ATOM   3775  N   GLU A 268      27.651  -7.793  -2.409  1.00 62.49           N  
ATOM   3776  H   GLU A 268      27.341  -8.607  -1.899  1.00 62.49           H  
ATOM   3777  CA  GLU A 268      26.654  -6.921  -3.003  1.00 62.49           C  
ATOM   3778  HA  GLU A 268      26.784  -6.935  -4.086  1.00 62.49           H  
ATOM   3779  C   GLU A 268      26.922  -5.504  -2.486  1.00 62.49           C  
ATOM   3780  CB  GLU A 268      25.249  -7.459  -2.682  1.00 62.49           C  
ATOM   3781  HB2 GLU A 268      25.055  -7.366  -1.613  1.00 62.49           H  
ATOM   3782  HB3 GLU A 268      25.223  -8.517  -2.944  1.00 62.49           H  
ATOM   3783  O   GLU A 268      26.721  -5.198  -1.307  1.00 62.49           O  
ATOM   3784  CG  GLU A 268      24.146  -6.744  -3.478  1.00 62.49           C  
ATOM   3785  HG2 GLU A 268      24.434  -6.729  -4.529  1.00 62.49           H  
ATOM   3786  HG3 GLU A 268      24.079  -5.712  -3.134  1.00 62.49           H  
ATOM   3787  CD  GLU A 268      22.764  -7.417  -3.345  1.00 62.49           C  
ATOM   3788  OE1 GLU A 268      21.937  -7.223  -4.269  1.00 62.49           O  
ATOM   3789  OE2 GLU A 268      22.507  -8.089  -2.318  1.00 62.49           O  
ATOM   3790  N   TYR A 269      27.472  -4.656  -3.359  1.00 69.79           N  
ATOM   3791  H   TYR A 269      27.787  -5.025  -4.245  1.00 69.79           H  
ATOM   3792  CA  TYR A 269      27.777  -3.269  -3.036  1.00 69.79           C  
ATOM   3793  HA  TYR A 269      28.578  -3.273  -2.297  1.00 69.79           H  
ATOM   3794  C   TYR A 269      26.532  -2.590  -2.445  1.00 69.79           C  
ATOM   3795  CB  TYR A 269      28.258  -2.526  -4.289  1.00 69.79           C  
ATOM   3796  HB2 TYR A 269      28.370  -1.469  -4.045  1.00 69.79           H  
ATOM   3797  HB3 TYR A 269      27.492  -2.598  -5.061  1.00 69.79           H  
ATOM   3798  O   TYR A 269      25.416  -2.829  -2.921  1.00 69.79           O  
ATOM   3799  CG  TYR A 269      29.577  -3.027  -4.846  1.00 69.79           C  
ATOM   3800  CD1 TYR A 269      30.791  -2.529  -4.332  1.00 69.79           C  
ATOM   3801  HD1 TYR A 269      30.781  -1.796  -3.538  1.00 69.79           H  
ATOM   3802  CD2 TYR A 269      29.593  -3.990  -5.874  1.00 69.79           C  
ATOM   3803  HD2 TYR A 269      28.668  -4.383  -6.268  1.00 69.79           H  
ATOM   3804  CE1 TYR A 269      32.020  -2.992  -4.842  1.00 69.79           C  
ATOM   3805  HE1 TYR A 269      32.949  -2.615  -4.441  1.00 69.79           H  
ATOM   3806  CE2 TYR A 269      30.820  -4.455  -6.386  1.00 69.79           C  
ATOM   3807  HE2 TYR A 269      30.844  -5.204  -7.164  1.00 69.79           H  
ATOM   3808  OH  TYR A 269      33.214  -4.407  -6.372  1.00 69.79           O  
ATOM   3809  HH  TYR A 269      33.968  -4.041  -5.903  1.00 69.79           H  
ATOM   3810  CZ  TYR A 269      32.034  -3.958  -5.871  1.00 69.79           C  
ATOM   3811  N   PRO A 270      26.677  -1.735  -1.417  1.00 67.79           N  
ATOM   3812  CA  PRO A 270      25.530  -1.088  -0.798  1.00 67.79           C  
ATOM   3813  HA  PRO A 270      24.853  -1.848  -0.407  1.00 67.79           H  
ATOM   3814  C   PRO A 270      24.786  -0.230  -1.830  1.00 67.79           C  
ATOM   3815  CB  PRO A 270      26.102  -0.271   0.367  1.00 67.79           C  
ATOM   3816  HB2 PRO A 270      26.088  -0.878   1.272  1.00 67.79           H  
ATOM   3817  HB3 PRO A 270      25.557   0.659   0.529  1.00 67.79           H  
ATOM   3818  O   PRO A 270      25.277   0.808  -2.261  1.00 67.79           O  
ATOM   3819  CG  PRO A 270      27.553  -0.014  -0.044  1.00 67.79           C  
ATOM   3820  HG2 PRO A 270      27.600   0.848  -0.710  1.00 67.79           H  
ATOM   3821  HG3 PRO A 270      28.201   0.134   0.820  1.00 67.79           H  
ATOM   3822  CD  PRO A 270      27.921  -1.278  -0.817  1.00 67.79           C  
ATOM   3823  HD2 PRO A 270      28.292  -2.040  -0.132  1.00 67.79           H  
ATOM   3824  HD3 PRO A 270      28.673  -1.049  -1.572  1.00 67.79           H  
ATOM   3825  N   LEU A 271      23.567  -0.642  -2.192  1.00 69.25           N  
ATOM   3826  H   LEU A 271      23.325  -1.597  -1.969  1.00 69.25           H  
ATOM   3827  CA  LEU A 271      22.733   0.072  -3.170  1.00 69.25           C  
ATOM   3828  HA  LEU A 271      23.361   0.342  -4.019  1.00 69.25           H  
ATOM   3829  C   LEU A 271      22.140   1.386  -2.626  1.00 69.25           C  
ATOM   3830  CB  LEU A 271      21.605  -0.845  -3.685  1.00 69.25           C  
ATOM   3831  HB2 LEU A 271      20.938  -1.105  -2.864  1.00 69.25           H  
ATOM   3832  HB3 LEU A 271      21.018  -0.256  -4.390  1.00 69.25           H  
ATOM   3833  O   LEU A 271      21.525   2.146  -3.368  1.00 69.25           O  
ATOM   3834  CG  LEU A 271      22.078  -2.126  -4.406  1.00 69.25           C  
ATOM   3835  HG  LEU A 271      23.113  -2.011  -4.726  1.00 69.25           H  
ATOM   3836  CD1 LEU A 271      21.959  -3.351  -3.494  1.00 69.25           C  
ATOM   3837 HD11 LEU A 271      22.617  -3.251  -2.631  1.00 69.25           H  
ATOM   3838 HD12 LEU A 271      20.927  -3.493  -3.172  1.00 69.25           H  
ATOM   3839 HD13 LEU A 271      22.272  -4.239  -4.043  1.00 69.25           H  
ATOM   3840  CD2 LEU A 271      21.222  -2.384  -5.647  1.00 69.25           C  
ATOM   3841 HD21 LEU A 271      21.327  -1.556  -6.348  1.00 69.25           H  
ATOM   3842 HD22 LEU A 271      20.173  -2.493  -5.371  1.00 69.25           H  
ATOM   3843 HD23 LEU A 271      21.558  -3.298  -6.137  1.00 69.25           H  
ATOM   3844  N   THR A 272      22.270   1.657  -1.322  1.00 69.11           N  
ATOM   3845  H   THR A 272      22.892   1.069  -0.785  1.00 69.11           H  
ATOM   3846  CA  THR A 272      21.709   2.853  -0.680  1.00 69.11           C  
ATOM   3847  HA  THR A 272      21.498   3.588  -1.457  1.00 69.11           H  
ATOM   3848  C   THR A 272      22.703   3.495   0.280  1.00 69.11           C  
ATOM   3849  CB  THR A 272      20.367   2.549   0.005  1.00 69.11           C  
ATOM   3850  HB  THR A 272      19.693   2.131  -0.743  1.00 69.11           H  
ATOM   3851  O   THR A 272      23.346   2.810   1.073  1.00 69.11           O  
ATOM   3852  CG2 THR A 272      20.435   1.577   1.185  1.00 69.11           C  
ATOM   3853 HG21 THR A 272      20.828   0.620   0.843  1.00 69.11           H  
ATOM   3854 HG22 THR A 272      19.433   1.437   1.592  1.00 69.11           H  
ATOM   3855 HG23 THR A 272      21.086   1.967   1.968  1.00 69.11           H  
ATOM   3856  OG1 THR A 272      19.781   3.727   0.509  1.00 69.11           O  
ATOM   3857  HG1 THR A 272      19.812   3.690   1.468  1.00 69.11           H  
ATOM   3858  N   SER A 273      22.768   4.829   0.242  1.00 64.33           N  
ATOM   3859  H   SER A 273      22.206   5.295  -0.456  1.00 64.33           H  
ATOM   3860  CA  SER A 273      23.653   5.662   1.070  1.00 64.33           C  
ATOM   3861  HA  SER A 273      24.683   5.339   0.917  1.00 64.33           H  
ATOM   3862  C   SER A 273      23.358   5.558   2.574  1.00 64.33           C  
ATOM   3863  CB  SER A 273      23.518   7.111   0.585  1.00 64.33           C  
ATOM   3864  HB2 SER A 273      23.912   7.189  -0.428  1.00 64.33           H  
ATOM   3865  HB3 SER A 273      22.464   7.387   0.569  1.00 64.33           H  
ATOM   3866  O   SER A 273      24.262   5.690   3.393  1.00 64.33           O  
ATOM   3867  OG  SER A 273      24.193   8.023   1.421  1.00 64.33           O  
ATOM   3868  HG  SER A 273      25.082   7.705   1.595  1.00 64.33           H  
ATOM   3869  N   THR A 274      22.109   5.273   2.949  1.00 71.79           N  
ATOM   3870  H   THR A 274      21.395   5.246   2.235  1.00 71.79           H  
ATOM   3871  CA  THR A 274      21.684   5.073   4.341  1.00 71.79           C  
ATOM   3872  HA  THR A 274      22.544   5.162   5.004  1.00 71.79           H  
ATOM   3873  C   THR A 274      21.105   3.667   4.512  1.00 71.79           C  
ATOM   3874  CB  THR A 274      20.694   6.162   4.781  1.00 71.79           C  
ATOM   3875  HB  THR A 274      20.270   5.895   5.749  1.00 71.79           H  
ATOM   3876  O   THR A 274      19.906   3.440   4.300  1.00 71.79           O  
ATOM   3877  CG2 THR A 274      21.381   7.521   4.909  1.00 71.79           C  
ATOM   3878 HG21 THR A 274      22.208   7.447   5.614  1.00 71.79           H  
ATOM   3879 HG22 THR A 274      21.773   7.843   3.944  1.00 71.79           H  
ATOM   3880 HG23 THR A 274      20.674   8.263   5.280  1.00 71.79           H  
ATOM   3881  OG1 THR A 274      19.655   6.327   3.842  1.00 71.79           O  
ATOM   3882  HG1 THR A 274      19.313   7.216   3.963  1.00 71.79           H  
ATOM   3883  N   PRO A 275      21.931   2.664   4.850  1.00 59.77           N  
ATOM   3884  CA  PRO A 275      21.444   1.319   5.087  1.00 59.77           C  
ATOM   3885  HA  PRO A 275      20.728   1.034   4.316  1.00 59.77           H  
ATOM   3886  C   PRO A 275      20.741   1.266   6.449  1.00 59.77           C  
ATOM   3887  CB  PRO A 275      22.676   0.417   4.965  1.00 59.77           C  
ATOM   3888  HB2 PRO A 275      22.842   0.171   3.916  1.00 59.77           H  
ATOM   3889  HB3 PRO A 275      22.593  -0.495   5.557  1.00 59.77           H  
ATOM   3890  O   PRO A 275      21.284   0.796   7.441  1.00 59.77           O  
ATOM   3891  CG  PRO A 275      23.809   1.317   5.454  1.00 59.77           C  
ATOM   3892  HG2 PRO A 275      23.853   1.298   6.543  1.00 59.77           H  
ATOM   3893  HG3 PRO A 275      24.769   1.025   5.030  1.00 59.77           H  
ATOM   3894  CD  PRO A 275      23.383   2.709   4.982  1.00 59.77           C  
ATOM   3895  HD2 PRO A 275      23.830   2.916   4.010  1.00 59.77           H  
ATOM   3896  HD3 PRO A 275      23.701   3.458   5.707  1.00 59.77           H  
ATOM   3897  N   GLU A 276      19.473   1.675   6.500  1.00 65.16           N  
ATOM   3898  H   GLU A 276      19.114   2.212   5.723  1.00 65.16           H  
ATOM   3899  CA  GLU A 276      18.554   1.046   7.449  1.00 65.16           C  
ATOM   3900  HA  GLU A 276      18.852   1.271   8.473  1.00 65.16           H  
ATOM   3901  C   GLU A 276      18.653  -0.459   7.199  1.00 65.16           C  
ATOM   3902  CB  GLU A 276      17.113   1.510   7.209  1.00 65.16           C  
ATOM   3903  HB2 GLU A 276      16.419   0.784   7.632  1.00 65.16           H  
ATOM   3904  HB3 GLU A 276      16.932   1.536   6.135  1.00 65.16           H  
ATOM   3905  O   GLU A 276      18.483  -0.889   6.043  1.00 65.16           O  
ATOM   3906  CG  GLU A 276      16.814   2.903   7.777  1.00 65.16           C  
ATOM   3907  HG2 GLU A 276      17.596   3.594   7.460  1.00 65.16           H  
ATOM   3908  HG3 GLU A 276      15.878   3.244   7.337  1.00 65.16           H  
ATOM   3909  CD  GLU A 276      16.662   2.930   9.306  1.00 65.16           C  
ATOM   3910  OE1 GLU A 276      16.851   4.022   9.880  1.00 65.16           O  
ATOM   3911  OE2 GLU A 276      16.272   1.882   9.876  1.00 65.16           O  
ATOM   3912  N   GLY A 277      18.961  -1.232   8.247  1.00 66.16           N  
ATOM   3913  H   GLY A 277      19.164  -0.772   9.123  1.00 66.16           H  
ATOM   3914  CA  GLY A 277      19.250  -2.658   8.129  1.00 66.16           C  
ATOM   3915  HA2 GLY A 277      20.266  -2.763   7.748  1.00 66.16           H  
ATOM   3916  HA3 GLY A 277      19.198  -3.129   9.111  1.00 66.16           H  
ATOM   3917  C   GLY A 277      18.235  -3.330   7.196  1.00 66.16           C  
ATOM   3918  O   GLY A 277      17.025  -3.149   7.396  1.00 66.16           O  
ATOM   3919  N   PRO A 278      18.676  -4.056   6.148  1.00 66.61           N  
ATOM   3920  CA  PRO A 278      17.781  -4.560   5.100  1.00 66.61           C  
ATOM   3921  HA  PRO A 278      17.362  -3.722   4.544  1.00 66.61           H  
ATOM   3922  C   PRO A 278      16.624  -5.376   5.694  1.00 66.61           C  
ATOM   3923  CB  PRO A 278      18.679  -5.388   4.167  1.00 66.61           C  
ATOM   3924  HB2 PRO A 278      18.189  -6.296   3.817  1.00 66.61           H  
ATOM   3925  HB3 PRO A 278      18.972  -4.774   3.315  1.00 66.61           H  
ATOM   3926  O   PRO A 278      15.472  -5.258   5.262  1.00 66.61           O  
ATOM   3927  CG  PRO A 278      19.922  -5.707   5.001  1.00 66.61           C  
ATOM   3928  HG2 PRO A 278      20.806  -5.840   4.378  1.00 66.61           H  
ATOM   3929  HG3 PRO A 278      19.743  -6.596   5.606  1.00 66.61           H  
ATOM   3930  CD  PRO A 278      20.045  -4.485   5.905  1.00 66.61           C  
ATOM   3931  HD2 PRO A 278      20.591  -3.695   5.389  1.00 66.61           H  
ATOM   3932  HD3 PRO A 278      20.560  -4.758   6.827  1.00 66.61           H  
ATOM   3933  N   LEU A 279      16.915  -6.101   6.780  1.00 66.87           N  
ATOM   3934  H   LEU A 279      17.888  -6.134   7.051  1.00 66.87           H  
ATOM   3935  CA  LEU A 279      15.964  -6.859   7.588  1.00 66.87           C  
ATOM   3936  HA  LEU A 279      15.449  -7.572   6.945  1.00 66.87           H  
ATOM   3937  C   LEU A 279      14.883  -5.991   8.246  1.00 66.87           C  
ATOM   3938  CB  LEU A 279      16.755  -7.624   8.664  1.00 66.87           C  
ATOM   3939  HB2 LEU A 279      17.414  -6.923   9.176  1.00 66.87           H  
ATOM   3940  HB3 LEU A 279      16.061  -8.020   9.406  1.00 66.87           H  
ATOM   3941  O   LEU A 279      13.720  -6.383   8.239  1.00 66.87           O  
ATOM   3942  CG  LEU A 279      17.589  -8.792   8.105  1.00 66.87           C  
ATOM   3943  HG  LEU A 279      18.141  -8.465   7.224  1.00 66.87           H  
ATOM   3944  CD1 LEU A 279      18.597  -9.254   9.153  1.00 66.87           C  
ATOM   3945 HD11 LEU A 279      18.085  -9.594  10.053  1.00 66.87           H  
ATOM   3946 HD12 LEU A 279      19.196 -10.071   8.751  1.00 66.87           H  
ATOM   3947 HD13 LEU A 279      19.272  -8.437   9.408  1.00 66.87           H  
ATOM   3948  CD2 LEU A 279      16.699  -9.980   7.730  1.00 66.87           C  
ATOM   3949 HD21 LEU A 279      16.016  -9.705   6.926  1.00 66.87           H  
ATOM   3950 HD22 LEU A 279      17.325 -10.797   7.373  1.00 66.87           H  
ATOM   3951 HD23 LEU A 279      16.132 -10.318   8.597  1.00 66.87           H  
ATOM   3952  N   GLN A 280      15.211  -4.811   8.773  1.00 72.82           N  
ATOM   3953  H   GLN A 280      16.155  -4.471   8.659  1.00 72.82           H  
ATOM   3954  CA  GLN A 280      14.242  -3.954   9.462  1.00 72.82           C  
ATOM   3955  HA  GLN A 280      13.653  -4.588  10.125  1.00 72.82           H  
ATOM   3956  C   GLN A 280      13.267  -3.300   8.474  1.00 72.82           C  
ATOM   3957  CB  GLN A 280      15.002  -2.919  10.308  1.00 72.82           C  
ATOM   3958  HB2 GLN A 280      15.537  -2.239   9.645  1.00 72.82           H  
ATOM   3959  HB3 GLN A 280      15.740  -3.433  10.923  1.00 72.82           H  
ATOM   3960  O   GLN A 280      12.049  -3.296   8.694  1.00 72.82           O  
ATOM   3961  CG  GLN A 280      14.097  -2.087  11.232  1.00 72.82           C  
ATOM   3962  HG2 GLN A 280      14.713  -1.329  11.714  1.00 72.82           H  
ATOM   3963  HG3 GLN A 280      13.346  -1.565  10.638  1.00 72.82           H  
ATOM   3964  CD  GLN A 280      13.394  -2.891  12.327  1.00 72.82           C  
ATOM   3965  NE2 GLN A 280      12.593  -2.245  13.145  1.00 72.82           N  
ATOM   3966 HE21 GLN A 280      12.603  -1.236  13.148  1.00 72.82           H  
ATOM   3967 HE22 GLN A 280      12.218  -2.799  13.902  1.00 72.82           H  
ATOM   3968  OE1 GLN A 280      13.525  -4.093  12.481  1.00 72.82           O  
ATOM   3969  N   ARG A 281      13.775  -2.824   7.326  1.00 69.46           N  
ATOM   3970  H   ARG A 281      14.779  -2.847   7.217  1.00 69.46           H  
ATOM   3971  CA  ARG A 281      12.930  -2.347   6.217  1.00 69.46           C  
ATOM   3972  HA  ARG A 281      12.267  -1.565   6.586  1.00 69.46           H  
ATOM   3973  C   ARG A 281      12.032  -3.460   5.700  1.00 69.46           C  
ATOM   3974  CB  ARG A 281      13.792  -1.787   5.070  1.00 69.46           C  
ATOM   3975  HB2 ARG A 281      14.671  -2.414   4.921  1.00 69.46           H  
ATOM   3976  HB3 ARG A 281      13.205  -1.799   4.151  1.00 69.46           H  
ATOM   3977  O   ARG A 281      10.842  -3.243   5.476  1.00 69.46           O  
ATOM   3978  CG  ARG A 281      14.218  -0.335   5.328  1.00 69.46           C  
ATOM   3979  HG2 ARG A 281      14.847  -0.288   6.217  1.00 69.46           H  
ATOM   3980  HG3 ARG A 281      13.326   0.265   5.507  1.00 69.46           H  
ATOM   3981  CD  ARG A 281      14.966   0.270   4.129  1.00 69.46           C  
ATOM   3982  HD2 ARG A 281      14.420   0.050   3.212  1.00 69.46           H  
ATOM   3983  HD3 ARG A 281      14.996   1.352   4.258  1.00 69.46           H  
ATOM   3984  NE  ARG A 281      16.354  -0.216   4.043  1.00 69.46           N  
ATOM   3985  HE  ARG A 281      16.836  -0.411   4.908  1.00 69.46           H  
ATOM   3986  NH1 ARG A 281      16.717  -0.010   1.766  1.00 69.46           N  
ATOM   3987 HH11 ARG A 281      15.815   0.421   1.624  1.00 69.46           H  
ATOM   3988 HH12 ARG A 281      17.362  -0.066   0.990  1.00 69.46           H  
ATOM   3989  NH2 ARG A 281      18.362  -0.663   3.138  1.00 69.46           N  
ATOM   3990 HH21 ARG A 281      18.699  -0.818   4.077  1.00 69.46           H  
ATOM   3991 HH22 ARG A 281      19.006  -0.707   2.362  1.00 69.46           H  
ATOM   3992  CZ  ARG A 281      17.128  -0.289   2.974  1.00 69.46           C  
ATOM   3993  N   ALA A 282      12.586  -4.652   5.485  1.00 68.47           N  
ATOM   3994  H   ALA A 282      13.570  -4.773   5.677  1.00 68.47           H  
ATOM   3995  CA  ALA A 282      11.818  -5.822   5.078  1.00 68.47           C  
ATOM   3996  HA  ALA A 282      11.311  -5.619   4.134  1.00 68.47           H  
ATOM   3997  C   ALA A 282      10.725  -6.162   6.105  1.00 68.47           C  
ATOM   3998  CB  ALA A 282      12.794  -6.977   4.841  1.00 68.47           C  
ATOM   3999  HB1 ALA A 282      13.402  -7.149   5.729  1.00 68.47           H  
ATOM   4000  HB2 ALA A 282      13.452  -6.752   4.002  1.00 68.47           H  
ATOM   4001  HB3 ALA A 282      12.245  -7.894   4.626  1.00 68.47           H  
ATOM   4002  O   ALA A 282       9.560  -6.256   5.732  1.00 68.47           O  
ATOM   4003  N   ALA A 283      11.053  -6.260   7.394  1.00 72.45           N  
ATOM   4004  H   ALA A 283      12.026  -6.172   7.653  1.00 72.45           H  
ATOM   4005  CA  ALA A 283      10.119  -6.662   8.445  1.00 72.45           C  
ATOM   4006  HA  ALA A 283       9.764  -7.668   8.224  1.00 72.45           H  
ATOM   4007  C   ALA A 283       8.887  -5.746   8.534  1.00 72.45           C  
ATOM   4008  CB  ALA A 283      10.879  -6.702   9.776  1.00 72.45           C  
ATOM   4009  HB1 ALA A 283      11.700  -7.417   9.714  1.00 72.45           H  
ATOM   4010  HB2 ALA A 283      11.285  -5.718  10.010  1.00 72.45           H  
ATOM   4011  HB3 ALA A 283      10.207  -7.010  10.576  1.00 72.45           H  
ATOM   4012  O   ALA A 283       7.755  -6.236   8.582  1.00 72.45           O  
ATOM   4013  N   ASN A 284       9.088  -4.426   8.485  1.00 75.14           N  
ATOM   4014  H   ASN A 284      10.039  -4.085   8.494  1.00 75.14           H  
ATOM   4015  CA  ASN A 284       7.983  -3.464   8.513  1.00 75.14           C  
ATOM   4016  HA  ASN A 284       7.336  -3.697   9.358  1.00 75.14           H  
ATOM   4017  C   ASN A 284       7.105  -3.567   7.252  1.00 75.14           C  
ATOM   4018  CB  ASN A 284       8.566  -2.054   8.719  1.00 75.14           C  
ATOM   4019  HB2 ASN A 284       9.335  -1.864   7.970  1.00 75.14           H  
ATOM   4020  HB3 ASN A 284       7.774  -1.315   8.596  1.00 75.14           H  
ATOM   4021  O   ASN A 284       5.877  -3.528   7.347  1.00 75.14           O  
ATOM   4022  CG  ASN A 284       9.160  -1.862  10.107  1.00 75.14           C  
ATOM   4023  ND2 ASN A 284      10.067  -0.928  10.271  1.00 75.14           N  
ATOM   4024 HD21 ASN A 284      10.490  -0.886  11.187  1.00 75.14           H  
ATOM   4025 HD22 ASN A 284      10.445  -0.418   9.485  1.00 75.14           H  
ATOM   4026  OD1 ASN A 284       8.802  -2.527  11.065  1.00 75.14           O  
ATOM   4027  N   ARG A 285       7.714  -3.775   6.074  1.00 72.21           N  
ATOM   4028  H   ARG A 285       8.722  -3.838   6.073  1.00 72.21           H  
ATOM   4029  CA  ARG A 285       6.998  -3.977   4.800  1.00 72.21           C  
ATOM   4030  HA  ARG A 285       6.276  -3.171   4.664  1.00 72.21           H  
ATOM   4031  C   ARG A 285       6.182  -5.272   4.799  1.00 72.21           C  
ATOM   4032  CB  ARG A 285       7.992  -3.968   3.621  1.00 72.21           C  
ATOM   4033  HB2 ARG A 285       7.476  -4.318   2.727  1.00 72.21           H  
ATOM   4034  HB3 ARG A 285       8.806  -4.663   3.826  1.00 72.21           H  
ATOM   4035  O   ARG A 285       4.992  -5.244   4.486  1.00 72.21           O  
ATOM   4036  CG  ARG A 285       8.568  -2.575   3.318  1.00 72.21           C  
ATOM   4037  HG2 ARG A 285       9.022  -2.139   4.208  1.00 72.21           H  
ATOM   4038  HG3 ARG A 285       7.745  -1.925   3.020  1.00 72.21           H  
ATOM   4039  CD  ARG A 285       9.596  -2.597   2.170  1.00 72.21           C  
ATOM   4040  HD2 ARG A 285       9.145  -3.085   1.305  1.00 72.21           H  
ATOM   4041  HD3 ARG A 285       9.820  -1.566   1.896  1.00 72.21           H  
ATOM   4042  NE  ARG A 285      10.859  -3.280   2.522  1.00 72.21           N  
ATOM   4043  HE  ARG A 285      10.953  -3.571   3.485  1.00 72.21           H  
ATOM   4044  NH1 ARG A 285      11.893  -3.079   0.471  1.00 72.21           N  
ATOM   4045 HH11 ARG A 285      11.068  -2.653   0.072  1.00 72.21           H  
ATOM   4046 HH12 ARG A 285      12.639  -3.332  -0.161  1.00 72.21           H  
ATOM   4047  NH2 ARG A 285      12.962  -4.113   2.115  1.00 72.21           N  
ATOM   4048 HH21 ARG A 285      13.046  -4.499   3.045  1.00 72.21           H  
ATOM   4049 HH22 ARG A 285      13.705  -4.286   1.453  1.00 72.21           H  
ATOM   4050  CZ  ARG A 285      11.892  -3.487   1.709  1.00 72.21           C  
ATOM   4051  N   PHE A 286       6.799  -6.393   5.177  1.00 74.23           N  
ATOM   4052  H   PHE A 286       7.781  -6.336   5.406  1.00 74.23           H  
ATOM   4053  CA  PHE A 286       6.171  -7.717   5.174  1.00 74.23           C  
ATOM   4054  HA  PHE A 286       5.787  -7.916   4.174  1.00 74.23           H  
ATOM   4055  C   PHE A 286       4.976  -7.794   6.123  1.00 74.23           C  
ATOM   4056  CB  PHE A 286       7.209  -8.802   5.514  1.00 74.23           C  
ATOM   4057  HB2 PHE A 286       6.683  -9.695   5.852  1.00 74.23           H  
ATOM   4058  HB3 PHE A 286       7.838  -8.466   6.338  1.00 74.23           H  
ATOM   4059  O   PHE A 286       3.957  -8.399   5.788  1.00 74.23           O  
ATOM   4060  CG  PHE A 286       8.066  -9.216   4.331  1.00 74.23           C  
ATOM   4061  CD1 PHE A 286       7.474  -9.890   3.247  1.00 74.23           C  
ATOM   4062  HD1 PHE A 286       6.424 -10.142   3.267  1.00 74.23           H  
ATOM   4063  CD2 PHE A 286       9.451  -8.966   4.308  1.00 74.23           C  
ATOM   4064  HD2 PHE A 286       9.943  -8.552   5.176  1.00 74.23           H  
ATOM   4065  CE1 PHE A 286       8.242 -10.248   2.127  1.00 74.23           C  
ATOM   4066  HE1 PHE A 286       7.783 -10.754   1.291  1.00 74.23           H  
ATOM   4067  CE2 PHE A 286      10.216  -9.308   3.178  1.00 74.23           C  
ATOM   4068  HE2 PHE A 286      11.282  -9.133   3.149  1.00 74.23           H  
ATOM   4069  CZ  PHE A 286       9.610  -9.940   2.084  1.00 74.23           C  
ATOM   4070  HZ  PHE A 286      10.199 -10.217   1.222  1.00 74.23           H  
ATOM   4071  N   ARG A 287       5.062  -7.145   7.289  1.00 81.95           N  
ATOM   4072  H   ARG A 287       5.930  -6.683   7.516  1.00 81.95           H  
ATOM   4073  CA  ARG A 287       3.985  -7.167   8.284  1.00 81.95           C  
ATOM   4074  HA  ARG A 287       3.684  -8.205   8.430  1.00 81.95           H  
ATOM   4075  C   ARG A 287       2.732  -6.413   7.837  1.00 81.95           C  
ATOM   4076  CB  ARG A 287       4.547  -6.613   9.595  1.00 81.95           C  
ATOM   4077  HB2 ARG A 287       5.482  -7.127   9.817  1.00 81.95           H  
ATOM   4078  HB3 ARG A 287       4.752  -5.548   9.488  1.00 81.95           H  
ATOM   4079  O   ARG A 287       1.623  -6.826   8.189  1.00 81.95           O  
ATOM   4080  CG  ARG A 287       3.578  -6.841  10.758  1.00 81.95           C  
ATOM   4081  HG2 ARG A 287       2.678  -6.243  10.614  1.00 81.95           H  
ATOM   4082  HG3 ARG A 287       3.311  -7.897  10.807  1.00 81.95           H  
ATOM   4083  CD  ARG A 287       4.251  -6.428  12.065  1.00 81.95           C  
ATOM   4084  HD2 ARG A 287       5.185  -6.983  12.154  1.00 81.95           H  
ATOM   4085  HD3 ARG A 287       4.484  -5.364  12.021  1.00 81.95           H  
ATOM   4086  NE  ARG A 287       3.375  -6.698  13.219  1.00 81.95           N  
ATOM   4087  HE  ARG A 287       2.385  -6.568  13.063  1.00 81.95           H  
ATOM   4088  NH1 ARG A 287       5.031  -7.124  14.754  1.00 81.95           N  
ATOM   4089 HH11 ARG A 287       5.723  -6.912  14.049  1.00 81.95           H  
ATOM   4090 HH12 ARG A 287       5.332  -7.332  15.695  1.00 81.95           H  
ATOM   4091  NH2 ARG A 287       2.893  -7.221  15.383  1.00 81.95           N  
ATOM   4092 HH21 ARG A 287       1.910  -7.082  15.198  1.00 81.95           H  
ATOM   4093 HH22 ARG A 287       3.216  -7.424  16.318  1.00 81.95           H  
ATOM   4094  CZ  ARG A 287       3.770  -7.014  14.440  1.00 81.95           C  
ATOM   4095  N   ASP A 288       2.909  -5.336   7.079  1.00 83.81           N  
ATOM   4096  H   ASP A 288       3.857  -5.043   6.890  1.00 83.81           H  
ATOM   4097  CA  ASP A 288       1.818  -4.462   6.655  1.00 83.81           C  
ATOM   4098  HA  ASP A 288       1.006  -4.514   7.381  1.00 83.81           H  
ATOM   4099  C   ASP A 288       1.223  -4.854   5.300  1.00 83.81           C  
ATOM   4100  CB  ASP A 288       2.316  -3.011   6.600  1.00 83.81           C  
ATOM   4101  HB2 ASP A 288       1.633  -2.441   5.970  1.00 83.81           H  
ATOM   4102  HB3 ASP A 288       3.297  -2.979   6.126  1.00 83.81           H  
ATOM   4103  O   ASP A 288      -0.001  -4.914   5.178  1.00 83.81           O  
ATOM   4104  CG  ASP A 288       2.374  -2.302   7.953  1.00 83.81           C  
ATOM   4105  OD1 ASP A 288       2.022  -2.924   8.984  1.00 83.81           O  
ATOM   4106  OD2 ASP A 288       2.650  -1.080   7.894  1.00 83.81           O  
ATOM   4107  N   LEU A 289       2.074  -5.087   4.293  1.00 87.64           N  
ATOM   4108  H   LEU A 289       3.064  -5.050   4.491  1.00 87.64           H  
ATOM   4109  CA  LEU A 289       1.671  -5.284   2.894  1.00 87.64           C  
ATOM   4110  HA  LEU A 289       0.740  -4.750   2.703  1.00 87.64           H  
ATOM   4111  C   LEU A 289       1.396  -6.758   2.581  1.00 87.64           C  
ATOM   4112  CB  LEU A 289       2.762  -4.731   1.951  1.00 87.64           C  
ATOM   4113  HB2 LEU A 289       3.660  -5.335   2.080  1.00 87.64           H  
ATOM   4114  HB3 LEU A 289       2.429  -4.868   0.922  1.00 87.64           H  
ATOM   4115  O   LEU A 289       0.392  -7.086   1.960  1.00 87.64           O  
ATOM   4116  CG  LEU A 289       3.152  -3.254   2.151  1.00 87.64           C  
ATOM   4117  HG  LEU A 289       3.453  -3.093   3.186  1.00 87.64           H  
ATOM   4118  CD1 LEU A 289       4.337  -2.888   1.259  1.00 87.64           C  
ATOM   4119 HD11 LEU A 289       4.625  -1.848   1.414  1.00 87.64           H  
ATOM   4120 HD12 LEU A 289       5.185  -3.531   1.497  1.00 87.64           H  
ATOM   4121 HD13 LEU A 289       4.074  -3.033   0.211  1.00 87.64           H  
ATOM   4122  CD2 LEU A 289       2.016  -2.289   1.825  1.00 87.64           C  
ATOM   4123 HD21 LEU A 289       2.325  -1.265   2.035  1.00 87.64           H  
ATOM   4124 HD22 LEU A 289       1.754  -2.370   0.770  1.00 87.64           H  
ATOM   4125 HD23 LEU A 289       1.150  -2.543   2.436  1.00 87.64           H  
ATOM   4126  N   TYR A 290       2.261  -7.645   3.071  1.00 88.67           N  
ATOM   4127  H   TYR A 290       3.035  -7.294   3.617  1.00 88.67           H  
ATOM   4128  CA  TYR A 290       2.297  -9.061   2.687  1.00 88.67           C  
ATOM   4129  HA  TYR A 290       1.647  -9.201   1.823  1.00 88.67           H  
ATOM   4130  C   TYR A 290       1.752  -9.996   3.776  1.00 88.67           C  
ATOM   4131  CB  TYR A 290       3.718  -9.414   2.239  1.00 88.67           C  
ATOM   4132  HB2 TYR A 290       4.401  -9.227   3.068  1.00 88.67           H  
ATOM   4133  HB3 TYR A 290       3.767 -10.478   2.005  1.00 88.67           H  
ATOM   4134  O   TYR A 290       2.045 -11.191   3.813  1.00 88.67           O  
ATOM   4135  CG  TYR A 290       4.172  -8.649   1.009  1.00 88.67           C  
ATOM   4136  CD1 TYR A 290       3.660  -9.014  -0.247  1.00 88.67           C  
ATOM   4137  HD1 TYR A 290       2.965  -9.837  -0.326  1.00 88.67           H  
ATOM   4138  CD2 TYR A 290       5.089  -7.583   1.101  1.00 88.67           C  
ATOM   4139  HD2 TYR A 290       5.502  -7.298   2.058  1.00 88.67           H  
ATOM   4140  CE1 TYR A 290       4.044  -8.326  -1.410  1.00 88.67           C  
ATOM   4141  HE1 TYR A 290       3.643  -8.611  -2.371  1.00 88.67           H  
ATOM   4142  CE2 TYR A 290       5.491  -6.896  -0.064  1.00 88.67           C  
ATOM   4143  HE2 TYR A 290       6.210  -6.092  -0.002  1.00 88.67           H  
ATOM   4144  OH  TYR A 290       5.353  -6.620  -2.460  1.00 88.67           O  
ATOM   4145  HH  TYR A 290       6.081  -6.012  -2.308  1.00 88.67           H  
ATOM   4146  CZ  TYR A 290       4.969  -7.268  -1.326  1.00 88.67           C  
ATOM   4147  N   ASN A 291       0.939  -9.466   4.689  1.00 89.12           N  
ATOM   4148  H   ASN A 291       0.700  -8.490   4.591  1.00 89.12           H  
ATOM   4149  CA  ASN A 291       0.281 -10.281   5.701  1.00 89.12           C  
ATOM   4150  HA  ASN A 291       1.037 -10.911   6.170  1.00 89.12           H  
ATOM   4151  C   ASN A 291      -0.773 -11.187   5.049  1.00 89.12           C  
ATOM   4152  CB  ASN A 291      -0.307  -9.339   6.755  1.00 89.12           C  
ATOM   4153  HB2 ASN A 291      -1.110  -8.750   6.312  1.00 89.12           H  
ATOM   4154  HB3 ASN A 291       0.483  -8.650   7.053  1.00 89.12           H  
ATOM   4155  O   ASN A 291      -1.530 -10.742   4.197  1.00 89.12           O  
ATOM   4156  CG  ASN A 291      -0.824 -10.018   8.008  1.00 89.12           C  
ATOM   4157  ND2 ASN A 291      -1.037  -9.247   9.045  1.00 89.12           N  
ATOM   4158 HD21 ASN A 291      -1.224  -9.714   9.921  1.00 89.12           H  
ATOM   4159 HD22 ASN A 291      -0.688  -8.301   8.989  1.00 89.12           H  
ATOM   4160  OD1 ASN A 291      -1.065 -11.213   8.094  1.00 89.12           O  
ATOM   4161  N   ARG A 292      -0.923 -12.428   5.526  1.00 90.20           N  
ATOM   4162  H   ARG A 292      -0.273 -12.714   6.245  1.00 90.20           H  
ATOM   4163  CA  ARG A 292      -1.916 -13.407   5.038  1.00 90.20           C  
ATOM   4164  HA  ARG A 292      -1.666 -13.660   4.007  1.00 90.20           H  
ATOM   4165  C   ARG A 292      -3.361 -12.883   5.000  1.00 90.20           C  
ATOM   4166  CB  ARG A 292      -1.804 -14.661   5.921  1.00 90.20           C  
ATOM   4167  HB2 ARG A 292      -2.004 -14.390   6.958  1.00 90.20           H  
ATOM   4168  HB3 ARG A 292      -0.785 -15.042   5.853  1.00 90.20           H  
ATOM   4169  O   ARG A 292      -4.187 -13.408   4.264  1.00 90.20           O  
ATOM   4170  CG  ARG A 292      -2.774 -15.774   5.500  1.00 90.20           C  
ATOM   4171  HG2 ARG A 292      -3.802 -15.445   5.649  1.00 90.20           H  
ATOM   4172  HG3 ARG A 292      -2.621 -16.008   4.446  1.00 90.20           H  
ATOM   4173  CD  ARG A 292      -2.571 -17.035   6.335  1.00 90.20           C  
ATOM   4174  HD2 ARG A 292      -1.571 -17.426   6.143  1.00 90.20           H  
ATOM   4175  HD3 ARG A 292      -2.661 -16.778   7.390  1.00 90.20           H  
ATOM   4176  NE  ARG A 292      -3.581 -18.046   5.979  1.00 90.20           N  
ATOM   4177  HE  ARG A 292      -4.165 -17.831   5.184  1.00 90.20           H  
ATOM   4178  NH1 ARG A 292      -3.002 -19.620   7.543  1.00 90.20           N  
ATOM   4179 HH11 ARG A 292      -3.103 -20.551   7.922  1.00 90.20           H  
ATOM   4180 HH12 ARG A 292      -2.232 -19.031   7.824  1.00 90.20           H  
ATOM   4181  NH2 ARG A 292      -4.669 -20.037   6.113  1.00 90.20           N  
ATOM   4182 HH21 ARG A 292      -4.770 -20.961   6.509  1.00 90.20           H  
ATOM   4183 HH22 ARG A 292      -5.220 -19.782   5.306  1.00 90.20           H  
ATOM   4184  CZ  ARG A 292      -3.747 -19.225   6.547  1.00 90.20           C  
ATOM   4185  N   ARG A 293      -3.693 -11.902   5.844  1.00 90.52           N  
ATOM   4186  H   ARG A 293      -2.937 -11.509   6.386  1.00 90.52           H  
ATOM   4187  CA  ARG A 293      -5.030 -11.277   5.895  1.00 90.52           C  
ATOM   4188  HA  ARG A 293      -5.790 -12.033   5.695  1.00 90.52           H  
ATOM   4189  C   ARG A 293      -5.250 -10.206   4.823  1.00 90.52           C  
ATOM   4190  CB  ARG A 293      -5.271 -10.666   7.280  1.00 90.52           C  
ATOM   4191  HB2 ARG A 293      -4.512  -9.908   7.469  1.00 90.52           H  
ATOM   4192  HB3 ARG A 293      -6.247 -10.180   7.282  1.00 90.52           H  
ATOM   4193  O   ARG A 293      -6.372  -9.727   4.694  1.00 90.52           O  
ATOM   4194  CG  ARG A 293      -5.249 -11.705   8.405  1.00 90.52           C  
ATOM   4195  HG2 ARG A 293      -4.268 -12.179   8.454  1.00 90.52           H  
ATOM   4196  HG3 ARG A 293      -6.010 -12.463   8.218  1.00 90.52           H  
ATOM   4197  CD  ARG A 293      -5.535 -11.000   9.732  1.00 90.52           C  
ATOM   4198  HD2 ARG A 293      -6.532 -10.563   9.688  1.00 90.52           H  
ATOM   4199  HD3 ARG A 293      -4.805 -10.201   9.863  1.00 90.52           H  
ATOM   4200  NE  ARG A 293      -5.451 -11.931  10.870  1.00 90.52           N  
ATOM   4201  HE  ARG A 293      -5.293 -12.904  10.650  1.00 90.52           H  
ATOM   4202  NH1 ARG A 293      -5.796 -10.380  12.528  1.00 90.52           N  
ATOM   4203 HH11 ARG A 293      -5.927 -10.155  13.504  1.00 90.52           H  
ATOM   4204 HH12 ARG A 293      -5.921  -9.669  11.822  1.00 90.52           H  
ATOM   4205  NH2 ARG A 293      -5.468 -12.520  13.070  1.00 90.52           N  
ATOM   4206 HH21 ARG A 293      -5.307 -13.484  12.819  1.00 90.52           H  
ATOM   4207 HH22 ARG A 293      -5.570 -12.267  14.043  1.00 90.52           H  
ATOM   4208  CZ  ARG A 293      -5.571 -11.607  12.146  1.00 90.52           C  
ATOM   4209  N   VAL A 294      -4.190  -9.783   4.142  1.00 93.14           N  
ATOM   4210  H   VAL A 294      -3.319 -10.287   4.228  1.00 93.14           H  
ATOM   4211  CA  VAL A 294      -4.220  -8.773   3.089  1.00 93.14           C  
ATOM   4212  HA  VAL A 294      -5.132  -8.183   3.178  1.00 93.14           H  
ATOM   4213  C   VAL A 294      -4.240  -9.506   1.753  1.00 93.14           C  
ATOM   4214  CB  VAL A 294      -3.022  -7.810   3.202  1.00 93.14           C  
ATOM   4215  HB  VAL A 294      -2.091  -8.363   3.085  1.00 93.14           H  
ATOM   4216  O   VAL A 294      -3.360 -10.316   1.471  1.00 93.14           O  
ATOM   4217  CG1 VAL A 294      -3.091  -6.720   2.132  1.00 93.14           C  
ATOM   4218 HG11 VAL A 294      -2.985  -7.166   1.143  1.00 93.14           H  
ATOM   4219 HG12 VAL A 294      -4.036  -6.179   2.185  1.00 93.14           H  
ATOM   4220 HG13 VAL A 294      -2.264  -6.024   2.273  1.00 93.14           H  
ATOM   4221  CG2 VAL A 294      -3.001  -7.101   4.568  1.00 93.14           C  
ATOM   4222 HG21 VAL A 294      -3.883  -6.470   4.673  1.00 93.14           H  
ATOM   4223 HG22 VAL A 294      -2.107  -6.479   4.628  1.00 93.14           H  
ATOM   4224 HG23 VAL A 294      -2.972  -7.831   5.376  1.00 93.14           H  
ATOM   4225  N   GLN A 295      -5.268  -9.259   0.948  1.00 94.51           N  
ATOM   4226  H   GLN A 295      -5.955  -8.574   1.228  1.00 94.51           H  
ATOM   4227  CA  GLN A 295      -5.344  -9.799  -0.407  1.00 94.51           C  
ATOM   4228  HA  GLN A 295      -5.035 -10.844  -0.395  1.00 94.51           H  
ATOM   4229  C   GLN A 295      -4.397  -9.017  -1.317  1.00 94.51           C  
ATOM   4230  CB  GLN A 295      -6.793  -9.721  -0.895  1.00 94.51           C  
ATOM   4231  HB2 GLN A 295      -7.111  -8.679  -0.898  1.00 94.51           H  
ATOM   4232  HB3 GLN A 295      -7.425 -10.277  -0.203  1.00 94.51           H  
ATOM   4233  O   GLN A 295      -4.398  -7.794  -1.271  1.00 94.51           O  
ATOM   4234  CG  GLN A 295      -6.971 -10.301  -2.307  1.00 94.51           C  
ATOM   4235  HG2 GLN A 295      -6.378  -9.731  -3.021  1.00 94.51           H  
ATOM   4236  HG3 GLN A 295      -6.619 -11.333  -2.320  1.00 94.51           H  
ATOM   4237  CD  GLN A 295      -8.421 -10.282  -2.777  1.00 94.51           C  
ATOM   4238  NE2 GLN A 295      -8.692 -10.770  -3.967  1.00 94.51           N  
ATOM   4239 HE21 GLN A 295      -7.946 -11.075  -4.575  1.00 94.51           H  
ATOM   4240 HE22 GLN A 295      -9.657 -10.847  -4.254  1.00 94.51           H  
ATOM   4241  OE1 GLN A 295      -9.332  -9.843  -2.092  1.00 94.51           O  
ATOM   4242  N   GLN A 296      -3.627  -9.704  -2.152  1.00 93.83           N  
ATOM   4243  H   GLN A 296      -3.699 -10.711  -2.184  1.00 93.83           H  
ATOM   4244  CA  GLN A 296      -2.765  -9.071  -3.149  1.00 93.83           C  
ATOM   4245  HA  GLN A 296      -2.512  -8.055  -2.844  1.00 93.83           H  
ATOM   4246  C   GLN A 296      -3.511  -8.992  -4.481  1.00 93.83           C  
ATOM   4247  CB  GLN A 296      -1.461  -9.869  -3.262  1.00 93.83           C  
ATOM   4248  HB2 GLN A 296      -0.873  -9.479  -4.093  1.00 93.83           H  
ATOM   4249  HB3 GLN A 296      -1.688 -10.915  -3.467  1.00 93.83           H  
ATOM   4250  O   GLN A 296      -4.045 -10.002  -4.938  1.00 93.83           O  
ATOM   4251  CG  GLN A 296      -0.623  -9.765  -1.981  1.00 93.83           C  
ATOM   4252  HG2 GLN A 296      -0.370  -8.722  -1.792  1.00 93.83           H  
ATOM   4253  HG3 GLN A 296      -1.198 -10.138  -1.133  1.00 93.83           H  
ATOM   4254  CD  GLN A 296       0.671 -10.558  -2.090  1.00 93.83           C  
ATOM   4255  NE2 GLN A 296       1.074 -11.249  -1.046  1.00 93.83           N  
ATOM   4256 HE21 GLN A 296       1.907 -11.798  -1.204  1.00 93.83           H  
ATOM   4257 HE22 GLN A 296       0.532 -11.255  -0.194  1.00 93.83           H  
ATOM   4258  OE1 GLN A 296       1.343 -10.601  -3.102  1.00 93.83           O  
ATOM   4259  N   VAL A 297      -3.580  -7.799  -5.068  1.00 93.83           N  
ATOM   4260  H   VAL A 297      -3.142  -7.005  -4.624  1.00 93.83           H  
ATOM   4261  CA  VAL A 297      -4.222  -7.545  -6.363  1.00 93.83           C  
ATOM   4262  HA  VAL A 297      -4.407  -8.490  -6.874  1.00 93.83           H  
ATOM   4263  C   VAL A 297      -3.257  -6.729  -7.215  1.00 93.83           C  
ATOM   4264  CB  VAL A 297      -5.577  -6.826  -6.198  1.00 93.83           C  
ATOM   4265  HB  VAL A 297      -5.423  -5.879  -5.680  1.00 93.83           H  
ATOM   4266  O   VAL A 297      -2.821  -5.652  -6.804  1.00 93.83           O  
ATOM   4267  CG1 VAL A 297      -6.239  -6.551  -7.552  1.00 93.83           C  
ATOM   4268 HG11 VAL A 297      -5.645  -5.850  -8.138  1.00 93.83           H  
ATOM   4269 HG12 VAL A 297      -6.352  -7.471  -8.126  1.00 93.83           H  
ATOM   4270 HG13 VAL A 297      -7.222  -6.102  -7.407  1.00 93.83           H  
ATOM   4271  CG2 VAL A 297      -6.560  -7.674  -5.374  1.00 93.83           C  
ATOM   4272 HG21 VAL A 297      -7.511  -7.148  -5.292  1.00 93.83           H  
ATOM   4273 HG22 VAL A 297      -6.157  -7.832  -4.373  1.00 93.83           H  
ATOM   4274 HG23 VAL A 297      -6.714  -8.636  -5.863  1.00 93.83           H  
ATOM   4275  N   ARG A 298      -2.904  -7.269  -8.383  1.00 92.86           N  
ATOM   4276  H   ARG A 298      -3.391  -8.096  -8.697  1.00 92.86           H  
ATOM   4277  CA  ARG A 298      -2.093  -6.568  -9.377  1.00 92.86           C  
ATOM   4278  HA  ARG A 298      -1.369  -5.929  -8.871  1.00 92.86           H  
ATOM   4279  C   ARG A 298      -3.018  -5.699 -10.215  1.00 92.86           C  
ATOM   4280  CB  ARG A 298      -1.340  -7.575 -10.253  1.00 92.86           C  
ATOM   4281  HB2 ARG A 298      -0.729  -8.215  -9.615  1.00 92.86           H  
ATOM   4282  HB3 ARG A 298      -2.055  -8.198 -10.790  1.00 92.86           H  
ATOM   4283  O   ARG A 298      -3.978  -6.237 -10.740  1.00 92.86           O  
ATOM   4284  CG  ARG A 298      -0.431  -6.859 -11.262  1.00 92.86           C  
ATOM   4285  HG2 ARG A 298      -1.025  -6.220 -11.915  1.00 92.86           H  
ATOM   4286  HG3 ARG A 298       0.290  -6.244 -10.724  1.00 92.86           H  
ATOM   4287  CD  ARG A 298       0.312  -7.879 -12.125  1.00 92.86           C  
ATOM   4288  HD2 ARG A 298       0.886  -8.544 -11.479  1.00 92.86           H  
ATOM   4289  HD3 ARG A 298      -0.426  -8.464 -12.675  1.00 92.86           H  
ATOM   4290  NE  ARG A 298       1.225  -7.211 -13.068  1.00 92.86           N  
ATOM   4291  HE  ARG A 298       1.424  -6.235 -12.897  1.00 92.86           H  
ATOM   4292  NH1 ARG A 298       1.573  -8.983 -14.490  1.00 92.86           N  
ATOM   4293 HH11 ARG A 298       2.006  -9.350 -15.325  1.00 92.86           H  
ATOM   4294 HH12 ARG A 298       0.901  -9.528 -13.968  1.00 92.86           H  
ATOM   4295  NH2 ARG A 298       2.610  -7.045 -14.866  1.00 92.86           N  
ATOM   4296 HH21 ARG A 298       2.822  -6.087 -14.624  1.00 92.86           H  
ATOM   4297 HH22 ARG A 298       3.048  -7.445 -15.684  1.00 92.86           H  
ATOM   4298  CZ  ARG A 298       1.797  -7.748 -14.131  1.00 92.86           C  
ATOM   4299  N   VAL A 299      -2.703  -4.414 -10.336  1.00 91.76           N  
ATOM   4300  H   VAL A 299      -1.851  -4.081  -9.907  1.00 91.76           H  
ATOM   4301  CA  VAL A 299      -3.528  -3.459 -11.079  1.00 91.76           C  
ATOM   4302  HA  VAL A 299      -4.561  -3.802 -11.022  1.00 91.76           H  
ATOM   4303  C   VAL A 299      -3.143  -3.438 -12.551  1.00 91.76           C  
ATOM   4304  CB  VAL A 299      -3.497  -2.056 -10.454  1.00 91.76           C  
ATOM   4305  HB  VAL A 299      -2.482  -1.660 -10.486  1.00 91.76           H  
ATOM   4306  O   VAL A 299      -1.969  -3.249 -12.869  1.00 91.76           O  
ATOM   4307  CG1 VAL A 299      -4.429  -1.104 -11.210  1.00 91.76           C  
ATOM   4308 HG11 VAL A 299      -5.400  -1.574 -11.364  1.00 91.76           H  
ATOM   4309 HG12 VAL A 299      -3.999  -0.848 -12.178  1.00 91.76           H  
ATOM   4310 HG13 VAL A 299      -4.572  -0.183 -10.644  1.00 91.76           H  
ATOM   4311  CG2 VAL A 299      -3.951  -2.098  -8.987  1.00 91.76           C  
ATOM   4312 HG21 VAL A 299      -3.302  -2.754  -8.408  1.00 91.76           H  
ATOM   4313 HG22 VAL A 299      -4.977  -2.463  -8.939  1.00 91.76           H  
ATOM   4314 HG23 VAL A 299      -3.896  -1.093  -8.569  1.00 91.76           H  
ATOM   4315  N   ALA A 300      -4.122  -3.617 -13.439  1.00 86.79           N  
ATOM   4316  H   ALA A 300      -5.034  -3.879 -13.093  1.00 86.79           H  
ATOM   4317  CA  ALA A 300      -3.914  -3.525 -14.887  1.00 86.79           C  
ATOM   4318  HA  ALA A 300      -2.951  -3.973 -15.133  1.00 86.79           H  
ATOM   4319  C   ALA A 300      -3.871  -2.066 -15.384  1.00 86.79           C  
ATOM   4320  CB  ALA A 300      -5.002  -4.345 -15.588  1.00 86.79           C  
ATOM   4321  HB1 ALA A 300      -5.987  -3.930 -15.373  1.00 86.79           H  
ATOM   4322  HB2 ALA A 300      -4.839  -4.324 -16.666  1.00 86.79           H  
ATOM   4323  HB3 ALA A 300      -4.970  -5.378 -15.243  1.00 86.79           H  
ATOM   4324  O   ALA A 300      -2.945  -1.679 -16.097  1.00 86.79           O  
ATOM   4325  N   ASN A 301      -4.832  -1.238 -14.959  1.00 86.48           N  
ATOM   4326  H   ASN A 301      -5.569  -1.622 -14.385  1.00 86.48           H  
ATOM   4327  CA  ASN A 301      -4.963   0.159 -15.382  1.00 86.48           C  
ATOM   4328  HA  ASN A 301      -4.673   0.228 -16.431  1.00 86.48           H  
ATOM   4329  C   ASN A 301      -3.998   1.074 -14.612  1.00 86.48           C  
ATOM   4330  CB  ASN A 301      -6.443   0.581 -15.289  1.00 86.48           C  
ATOM   4331  HB2 ASN A 301      -6.858   0.313 -14.318  1.00 86.48           H  
ATOM   4332  HB3 ASN A 301      -6.525   1.662 -15.397  1.00 86.48           H  
ATOM   4333  O   ASN A 301      -4.343   1.705 -13.610  1.00 86.48           O  
ATOM   4334  CG  ASN A 301      -7.288  -0.042 -16.390  1.00 86.48           C  
ATOM   4335  ND2 ASN A 301      -8.588  -0.041 -16.268  1.00 86.48           N  
ATOM   4336 HD21 ASN A 301      -9.077   0.287 -15.447  1.00 86.48           H  
ATOM   4337 HD22 ASN A 301      -9.132  -0.432 -17.024  1.00 86.48           H  
ATOM   4338  OD1 ASN A 301      -6.784  -0.539 -17.383  1.00 86.48           O  
ATOM   4339  N   GLN A 302      -2.752   1.138 -15.085  1.00 87.02           N  
ATOM   4340  H   GLN A 302      -2.516   0.516 -15.845  1.00 87.02           H  
ATOM   4341  CA  GLN A 302      -1.680   1.882 -14.415  1.00 87.02           C  
ATOM   4342  HA  GLN A 302      -1.642   1.559 -13.375  1.00 87.02           H  
ATOM   4343  C   GLN A 302      -1.920   3.397 -14.409  1.00 87.02           C  
ATOM   4344  CB  GLN A 302      -0.321   1.575 -15.057  1.00 87.02           C  
ATOM   4345  HB2 GLN A 302      -0.297   1.968 -16.074  1.00 87.02           H  
ATOM   4346  HB3 GLN A 302       0.448   2.082 -14.474  1.00 87.02           H  
ATOM   4347  O   GLN A 302      -1.652   4.040 -13.397  1.00 87.02           O  
ATOM   4348  CG  GLN A 302      -0.011   0.072 -15.095  1.00 87.02           C  
ATOM   4349  HG2 GLN A 302      -0.687  -0.417 -15.796  1.00 87.02           H  
ATOM   4350  HG3 GLN A 302      -0.179  -0.359 -14.108  1.00 87.02           H  
ATOM   4351  CD  GLN A 302       1.414  -0.237 -15.538  1.00 87.02           C  
ATOM   4352  NE2 GLN A 302       1.722  -1.483 -15.810  1.00 87.02           N  
ATOM   4353 HE21 GLN A 302       1.006  -2.195 -15.788  1.00 87.02           H  
ATOM   4354 HE22 GLN A 302       2.674  -1.640 -16.107  1.00 87.02           H  
ATOM   4355  OE1 GLN A 302       2.281   0.615 -15.623  1.00 87.02           O  
ATOM   4356  N   GLY A 303      -2.458   3.961 -15.498  1.00 84.94           N  
ATOM   4357  H   GLY A 303      -2.657   3.372 -16.294  1.00 84.94           H  
ATOM   4358  CA  GLY A 303      -2.681   5.407 -15.633  1.00 84.94           C  
ATOM   4359  HA2 GLY A 303      -1.722   5.924 -15.634  1.00 84.94           H  
ATOM   4360  HA3 GLY A 303      -3.183   5.608 -16.579  1.00 84.94           H  
ATOM   4361  C   GLY A 303      -3.539   5.981 -14.500  1.00 84.94           C  
ATOM   4362  O   GLY A 303      -3.087   6.861 -13.766  1.00 84.94           O  
ATOM   4363  N   ALA A 304      -4.726   5.405 -14.282  1.00 83.02           N  
ATOM   4364  H   ALA A 304      -5.046   4.686 -14.915  1.00 83.02           H  
ATOM   4365  CA  ALA A 304      -5.623   5.809 -13.197  1.00 83.02           C  
ATOM   4366  HA  ALA A 304      -5.792   6.884 -13.259  1.00 83.02           H  
ATOM   4367  C   ALA A 304      -5.031   5.510 -11.808  1.00 83.02           C  
ATOM   4368  CB  ALA A 304      -6.969   5.100 -13.393  1.00 83.02           C  
ATOM   4369  HB1 ALA A 304      -7.389   5.362 -14.365  1.00 83.02           H  
ATOM   4370  HB2 ALA A 304      -6.849   4.019 -13.332  1.00 83.02           H  
ATOM   4371  HB3 ALA A 304      -7.666   5.425 -12.621  1.00 83.02           H  
ATOM   4372  O   ALA A 304      -5.161   6.299 -10.879  1.00 83.02           O  
ATOM   4373  N   PHE A 305      -4.329   4.387 -11.638  1.00 89.21           N  
ATOM   4374  H   PHE A 305      -4.247   3.744 -12.412  1.00 89.21           H  
ATOM   4375  CA  PHE A 305      -3.763   4.021 -10.337  1.00 89.21           C  
ATOM   4376  HA  PHE A 305      -4.559   4.074  -9.594  1.00 89.21           H  
ATOM   4377  C   PHE A 305      -2.633   4.952  -9.862  1.00 89.21           C  
ATOM   4378  CB  PHE A 305      -3.271   2.577 -10.427  1.00 89.21           C  
ATOM   4379  HB2 PHE A 305      -2.509   2.504 -11.203  1.00 89.21           H  
ATOM   4380  HB3 PHE A 305      -4.110   1.951 -10.729  1.00 89.21           H  
ATOM   4381  O   PHE A 305      -2.479   5.192  -8.651  1.00 89.21           O  
ATOM   4382  CG  PHE A 305      -2.713   2.054  -9.121  1.00 89.21           C  
ATOM   4383  CD1 PHE A 305      -1.333   1.828  -8.976  1.00 89.21           C  
ATOM   4384  HD1 PHE A 305      -0.669   2.032  -9.803  1.00 89.21           H  
ATOM   4385  CD2 PHE A 305      -3.577   1.821  -8.038  1.00 89.21           C  
ATOM   4386  HD2 PHE A 305      -4.633   2.017  -8.153  1.00 89.21           H  
ATOM   4387  CE1 PHE A 305      -0.823   1.334  -7.762  1.00 89.21           C  
ATOM   4388  HE1 PHE A 305       0.235   1.138  -7.667  1.00 89.21           H  
ATOM   4389  CE2 PHE A 305      -3.072   1.322  -6.827  1.00 89.21           C  
ATOM   4390  HE2 PHE A 305      -3.754   1.112  -6.016  1.00 89.21           H  
ATOM   4391  CZ  PHE A 305      -1.695   1.070  -6.691  1.00 89.21           C  
ATOM   4392  HZ  PHE A 305      -1.307   0.656  -5.772  1.00 89.21           H  
ATOM   4393  N   LEU A 306      -1.826   5.444 -10.805  1.00 89.65           N  
ATOM   4394  H   LEU A 306      -2.010   5.188 -11.765  1.00 89.65           H  
ATOM   4395  CA  LEU A 306      -0.682   6.313 -10.541  1.00 89.65           C  
ATOM   4396  HA  LEU A 306      -0.219   6.016  -9.600  1.00 89.65           H  
ATOM   4397  C   LEU A 306      -1.107   7.772 -10.359  1.00 89.65           C  
ATOM   4398  CB  LEU A 306       0.356   6.157 -11.668  1.00 89.65           C  
ATOM   4399  HB2 LEU A 306       1.136   6.906 -11.528  1.00 89.65           H  
ATOM   4400  HB3 LEU A 306      -0.133   6.367 -12.619  1.00 89.65           H  
ATOM   4401  O   LEU A 306      -0.719   8.369  -9.354  1.00 89.65           O  
ATOM   4402  CG  LEU A 306       1.021   4.768 -11.750  1.00 89.65           C  
ATOM   4403  HG  LEU A 306       0.265   3.990 -11.849  1.00 89.65           H  
ATOM   4404  CD1 LEU A 306       1.941   4.707 -12.968  1.00 89.65           C  
ATOM   4405 HD11 LEU A 306       2.739   5.444 -12.884  1.00 89.65           H  
ATOM   4406 HD12 LEU A 306       2.372   3.711 -13.064  1.00 89.65           H  
ATOM   4407 HD13 LEU A 306       1.363   4.912 -13.869  1.00 89.65           H  
ATOM   4408  CD2 LEU A 306       1.847   4.438 -10.506  1.00 89.65           C  
ATOM   4409 HD21 LEU A 306       2.360   3.488 -10.660  1.00 89.65           H  
ATOM   4410 HD22 LEU A 306       2.580   5.225 -10.331  1.00 89.65           H  
ATOM   4411 HD23 LEU A 306       1.184   4.340  -9.646  1.00 89.65           H  
ATOM   4412  N   ALA A 307      -1.912   8.310 -11.281  1.00 88.14           N  
ATOM   4413  H   ALA A 307      -2.213   7.745 -12.063  1.00 88.14           H  
ATOM   4414  CA  ALA A 307      -2.375   9.695 -11.239  1.00 88.14           C  
ATOM   4415  HA  ALA A 307      -1.568  10.322 -10.861  1.00 88.14           H  
ATOM   4416  C   ALA A 307      -3.551   9.862 -10.262  1.00 88.14           C  
ATOM   4417  CB  ALA A 307      -2.684  10.164 -12.669  1.00 88.14           C  
ATOM   4418  HB1 ALA A 307      -3.456   9.542 -13.121  1.00 88.14           H  
ATOM   4419  HB2 ALA A 307      -3.035  11.196 -12.646  1.00 88.14           H  
ATOM   4420  HB3 ALA A 307      -1.783  10.111 -13.281  1.00 88.14           H  
ATOM   4421  O   ALA A 307      -3.355  10.319  -9.133  1.00 88.14           O  
ATOM   4422  N   ASP A 308      -4.743   9.404 -10.655  1.00 85.07           N  
ATOM   4423  H   ASP A 308      -4.820   9.013 -11.583  1.00 85.07           H  
ATOM   4424  CA  ASP A 308      -5.993   9.639  -9.928  1.00 85.07           C  
ATOM   4425  HA  ASP A 308      -5.756  10.138  -8.988  1.00 85.07           H  
ATOM   4426  C   ASP A 308      -6.734   8.341  -9.568  1.00 85.07           C  
ATOM   4427  CB  ASP A 308      -6.877  10.622 -10.707  1.00 85.07           C  
ATOM   4428  HB2 ASP A 308      -6.900  10.350 -11.762  1.00 85.07           H  
ATOM   4429  HB3 ASP A 308      -7.894  10.573 -10.318  1.00 85.07           H  
ATOM   4430  O   ASP A 308      -7.663   7.913 -10.259  1.00 85.07           O  
ATOM   4431  CG  ASP A 308      -6.385  12.058 -10.524  1.00 85.07           C  
ATOM   4432  OD1 ASP A 308      -6.103  12.412  -9.352  1.00 85.07           O  
ATOM   4433  OD2 ASP A 308      -6.323  12.787 -11.531  1.00 85.07           O  
ATOM   4434  N   PRO A 309      -6.428   7.724  -8.405  1.00 84.61           N  
ATOM   4435  CA  PRO A 309      -7.037   6.452  -8.006  1.00 84.61           C  
ATOM   4436  HA  PRO A 309      -6.908   5.719  -8.802  1.00 84.61           H  
ATOM   4437  C   PRO A 309      -8.538   6.567  -7.703  1.00 84.61           C  
ATOM   4438  CB  PRO A 309      -6.251   6.017  -6.765  1.00 84.61           C  
ATOM   4439  HB2 PRO A 309      -6.849   5.419  -6.078  1.00 84.61           H  
ATOM   4440  HB3 PRO A 309      -5.365   5.464  -7.077  1.00 84.61           H  
ATOM   4441  O   PRO A 309      -9.193   5.559  -7.450  1.00 84.61           O  
ATOM   4442  CG  PRO A 309      -5.831   7.351  -6.151  1.00 84.61           C  
ATOM   4443  HG2 PRO A 309      -4.970   7.242  -5.492  1.00 84.61           H  
ATOM   4444  HG3 PRO A 309      -6.672   7.794  -5.617  1.00 84.61           H  
ATOM   4445  CD  PRO A 309      -5.502   8.188  -7.383  1.00 84.61           C  
ATOM   4446  HD2 PRO A 309      -5.637   9.245  -7.154  1.00 84.61           H  
ATOM   4447  HD3 PRO A 309      -4.480   7.999  -7.712  1.00 84.61           H  
ATOM   4448  N   ARG A 310      -9.084   7.790  -7.667  1.00 83.63           N  
ATOM   4449  H   ARG A 310      -8.509   8.548  -8.005  1.00 83.63           H  
ATOM   4450  CA  ARG A 310     -10.519   8.032  -7.484  1.00 83.63           C  
ATOM   4451  HA  ARG A 310     -10.894   7.414  -6.668  1.00 83.63           H  
ATOM   4452  C   ARG A 310     -11.318   7.603  -8.712  1.00 83.63           C  
ATOM   4453  CB  ARG A 310     -10.780   9.509  -7.169  1.00 83.63           C  
ATOM   4454  HB2 ARG A 310     -10.344  10.132  -7.951  1.00 83.63           H  
ATOM   4455  HB3 ARG A 310     -11.857   9.674  -7.166  1.00 83.63           H  
ATOM   4456  O   ARG A 310     -12.377   7.014  -8.525  1.00 83.63           O  
ATOM   4457  CG  ARG A 310     -10.214   9.921  -5.805  1.00 83.63           C  
ATOM   4458  HG2 ARG A 310     -10.622   9.269  -5.033  1.00 83.63           H  
ATOM   4459  HG3 ARG A 310      -9.127   9.836  -5.815  1.00 83.63           H  
ATOM   4460  CD  ARG A 310     -10.609  11.369  -5.510  1.00 83.63           C  
ATOM   4461  HD2 ARG A 310     -10.191  12.011  -6.285  1.00 83.63           H  
ATOM   4462  HD3 ARG A 310     -11.696  11.443  -5.551  1.00 83.63           H  
ATOM   4463  NE  ARG A 310     -10.126  11.811  -4.187  1.00 83.63           N  
ATOM   4464  HE  ARG A 310      -9.393  11.258  -3.766  1.00 83.63           H  
ATOM   4465  NH1 ARG A 310     -11.400  13.718  -4.082  1.00 83.63           N  
ATOM   4466 HH11 ARG A 310     -11.660  14.593  -3.650  1.00 83.63           H  
ATOM   4467 HH12 ARG A 310     -11.751  13.521  -5.009  1.00 83.63           H  
ATOM   4468  NH2 ARG A 310      -9.995  13.239  -2.416  1.00 83.63           N  
ATOM   4469 HH21 ARG A 310     -10.266  14.121  -2.005  1.00 83.63           H  
ATOM   4470 HH22 ARG A 310      -9.238  12.691  -2.033  1.00 83.63           H  
ATOM   4471  CZ  ARG A 310     -10.510  12.914  -3.570  1.00 83.63           C  
ATOM   4472  N   GLN A 311     -10.781   7.817  -9.915  1.00 83.25           N  
ATOM   4473  H   GLN A 311      -9.867   8.243  -9.984  1.00 83.25           H  
ATOM   4474  CA  GLN A 311     -11.432   7.454 -11.178  1.00 83.25           C  
ATOM   4475  HA  GLN A 311     -12.437   7.875 -11.207  1.00 83.25           H  
ATOM   4476  C   GLN A 311     -11.578   5.934 -11.342  1.00 83.25           C  
ATOM   4477  CB  GLN A 311     -10.620   8.038 -12.343  1.00 83.25           C  
ATOM   4478  HB2 GLN A 311      -9.582   7.717 -12.258  1.00 83.25           H  
ATOM   4479  HB3 GLN A 311     -11.021   7.647 -13.279  1.00 83.25           H  
ATOM   4480  O   GLN A 311     -12.533   5.463 -11.946  1.00 83.25           O  
ATOM   4481  CG  GLN A 311     -10.688   9.575 -12.400  1.00 83.25           C  
ATOM   4482  HG2 GLN A 311     -10.307  10.003 -11.472  1.00 83.25           H  
ATOM   4483  HG3 GLN A 311     -11.727   9.882 -12.518  1.00 83.25           H  
ATOM   4484  CD  GLN A 311      -9.876  10.159 -13.552  1.00 83.25           C  
ATOM   4485  NE2 GLN A 311     -10.086  11.414 -13.879  1.00 83.25           N  
ATOM   4486 HE21 GLN A 311     -10.851  11.937 -13.478  1.00 83.25           H  
ATOM   4487 HE22 GLN A 311      -9.524  11.789 -14.629  1.00 83.25           H  
ATOM   4488  OE1 GLN A 311      -9.038   9.506 -14.156  1.00 83.25           O  
ATOM   4489  N   ALA A 312     -10.679   5.150 -10.737  1.00 79.76           N  
ATOM   4490  H   ALA A 312      -9.868   5.582 -10.319  1.00 79.76           H  
ATOM   4491  CA  ALA A 312     -10.774   3.689 -10.743  1.00 79.76           C  
ATOM   4492  HA  ALA A 312     -10.964   3.351 -11.762  1.00 79.76           H  
ATOM   4493  C   ALA A 312     -11.919   3.146  -9.858  1.00 79.76           C  
ATOM   4494  CB  ALA A 312      -9.416   3.131 -10.303  1.00 79.76           C  
ATOM   4495  HB1 ALA A 312      -9.195   3.426  -9.277  1.00 79.76           H  
ATOM   4496  HB2 ALA A 312      -9.440   2.043 -10.369  1.00 79.76           H  
ATOM   4497  HB3 ALA A 312      -8.635   3.493 -10.971  1.00 79.76           H  
ATOM   4498  O   ALA A 312     -12.408   2.040 -10.078  1.00 79.76           O  
ATOM   4499  N   VAL A 313     -12.342   3.902  -8.833  1.00 78.94           N  
ATOM   4500  H   VAL A 313     -11.959   4.834  -8.759  1.00 78.94           H  
ATOM   4501  CA  VAL A 313     -13.362   3.472  -7.854  1.00 78.94           C  
ATOM   4502  HA  VAL A 313     -13.458   2.386  -7.881  1.00 78.94           H  
ATOM   4503  C   VAL A 313     -14.731   4.053  -8.179  1.00 78.94           C  
ATOM   4504  CB  VAL A 313     -12.977   3.889  -6.420  1.00 78.94           C  
ATOM   4505  HB  VAL A 313     -12.885   4.974  -6.377  1.00 78.94           H  
ATOM   4506  O   VAL A 313     -15.735   3.347  -8.127  1.00 78.94           O  
ATOM   4507  CG1 VAL A 313     -14.016   3.447  -5.376  1.00 78.94           C  
ATOM   4508 HG11 VAL A 313     -14.969   3.947  -5.550  1.00 78.94           H  
ATOM   4509 HG12 VAL A 313     -13.679   3.704  -4.371  1.00 78.94           H  
ATOM   4510 HG13 VAL A 313     -14.171   2.370  -5.440  1.00 78.94           H  
ATOM   4511  CG2 VAL A 313     -11.639   3.295  -5.978  1.00 78.94           C  
ATOM   4512 HG21 VAL A 313     -11.384   3.690  -4.994  1.00 78.94           H  
ATOM   4513 HG22 VAL A 313     -10.852   3.570  -6.681  1.00 78.94           H  
ATOM   4514 HG23 VAL A 313     -11.715   2.209  -5.927  1.00 78.94           H  
ATOM   4515  N   ILE A 314     -14.773   5.358  -8.437  1.00 76.98           N  
ATOM   4516  H   ILE A 314     -13.907   5.856  -8.589  1.00 76.98           H  
ATOM   4517  CA  ILE A 314     -16.005   6.120  -8.590  1.00 76.98           C  
ATOM   4518  HA  ILE A 314     -16.853   5.502  -8.296  1.00 76.98           H  
ATOM   4519  C   ILE A 314     -16.147   6.459 -10.064  1.00 76.98           C  
ATOM   4520  CB  ILE A 314     -16.007   7.382  -7.695  1.00 76.98           C  
ATOM   4521  HB  ILE A 314     -15.214   8.047  -8.036  1.00 76.98           H  
ATOM   4522  O   ILE A 314     -15.231   7.008 -10.669  1.00 76.98           O  
ATOM   4523  CG1 ILE A 314     -15.736   7.018  -6.214  1.00 76.98           C  
ATOM   4524 HG12 ILE A 314     -16.543   6.388  -5.840  1.00 76.98           H  
ATOM   4525 HG13 ILE A 314     -14.807   6.453  -6.146  1.00 76.98           H  
ATOM   4526  CG2 ILE A 314     -17.355   8.116  -7.827  1.00 76.98           C  
ATOM   4527 HG21 ILE A 314     -18.177   7.472  -7.517  1.00 76.98           H  
ATOM   4528 HG22 ILE A 314     -17.514   8.425  -8.860  1.00 76.98           H  
ATOM   4529 HG23 ILE A 314     -17.360   9.028  -7.230  1.00 76.98           H  
ATOM   4530  CD1 ILE A 314     -15.569   8.228  -5.287  1.00 76.98           C  
ATOM   4531 HD11 ILE A 314     -16.519   8.747  -5.159  1.00 76.98           H  
ATOM   4532 HD12 ILE A 314     -14.829   8.913  -5.701  1.00 76.98           H  
ATOM   4533 HD13 ILE A 314     -15.228   7.886  -4.309  1.00 76.98           H  
ATOM   4534  N   PHE A 315     -17.314   6.153 -10.619  1.00 72.99           N  
ATOM   4535  H   PHE A 315     -18.026   5.708 -10.059  1.00 72.99           H  
ATOM   4536  CA  PHE A 315     -17.697   6.680 -11.916  1.00 72.99           C  
ATOM   4537  HA  PHE A 315     -16.873   6.551 -12.618  1.00 72.99           H  
ATOM   4538  C   PHE A 315     -17.984   8.177 -11.773  1.00 72.99           C  
ATOM   4539  CB  PHE A 315     -18.906   5.901 -12.438  1.00 72.99           C  
ATOM   4540  HB2 PHE A 315     -18.640   4.847 -12.522  1.00 72.99           H  
ATOM   4541  HB3 PHE A 315     -19.724   5.982 -11.722  1.00 72.99           H  
ATOM   4542  O   PHE A 315     -18.914   8.571 -11.065  1.00 72.99           O  
ATOM   4543  CG  PHE A 315     -19.377   6.392 -13.789  1.00 72.99           C  
ATOM   4544  CD1 PHE A 315     -20.494   7.243 -13.883  1.00 72.99           C  
ATOM   4545  HD1 PHE A 315     -21.020   7.553 -12.992  1.00 72.99           H  
ATOM   4546  CD2 PHE A 315     -18.669   6.031 -14.950  1.00 72.99           C  
ATOM   4547  HD2 PHE A 315     -17.796   5.399 -14.884  1.00 72.99           H  
ATOM   4548  CE1 PHE A 315     -20.912   7.718 -15.138  1.00 72.99           C  
ATOM   4549  HE1 PHE A 315     -21.762   8.379 -15.213  1.00 72.99           H  
ATOM   4550  CE2 PHE A 315     -19.082   6.516 -16.203  1.00 72.99           C  
ATOM   4551  HE2 PHE A 315     -18.526   6.260 -17.093  1.00 72.99           H  
ATOM   4552  CZ  PHE A 315     -20.204   7.357 -16.297  1.00 72.99           C  
ATOM   4553  HZ  PHE A 315     -20.509   7.744 -17.258  1.00 72.99           H  
ATOM   4554  N   GLU A 316     -17.166   9.004 -12.413  1.00 72.90           N  
ATOM   4555  H   GLU A 316     -16.404   8.627 -12.958  1.00 72.90           H  
ATOM   4556  CA  GLU A 316     -17.432  10.431 -12.544  1.00 72.90           C  
ATOM   4557  HA  GLU A 316     -17.783  10.823 -11.590  1.00 72.90           H  
ATOM   4558  C   GLU A 316     -18.540  10.603 -13.583  1.00 72.90           C  
ATOM   4559  CB  GLU A 316     -16.120  11.147 -12.892  1.00 72.90           C  
ATOM   4560  HB2 GLU A 316     -15.395  10.858 -12.131  1.00 72.90           H  
ATOM   4561  HB3 GLU A 316     -15.754  10.809 -13.861  1.00 72.90           H  
ATOM   4562  O   GLU A 316     -18.353  10.273 -14.750  1.00 72.90           O  
ATOM   4563  CG  GLU A 316     -16.244  12.678 -12.889  1.00 72.90           C  
ATOM   4564  HG2 GLU A 316     -16.747  12.997 -13.802  1.00 72.90           H  
ATOM   4565  HG3 GLU A 316     -16.867  12.968 -12.042  1.00 72.90           H  
ATOM   4566  CD  GLU A 316     -14.877  13.380 -12.761  1.00 72.90           C  
ATOM   4567  OE1 GLU A 316     -14.884  14.570 -12.379  1.00 72.90           O  
ATOM   4568  OE2 GLU A 316     -13.829  12.712 -12.943  1.00 72.90           O  
ATOM   4569  N   ASN A 317     -19.726  11.034 -13.144  1.00 72.75           N  
ATOM   4570  H   ASN A 317     -19.822  11.293 -12.172  1.00 72.75           H  
ATOM   4571  CA  ASN A 317     -20.832  11.313 -14.049  1.00 72.75           C  
ATOM   4572  HA  ASN A 317     -20.867  10.534 -14.811  1.00 72.75           H  
ATOM   4573  C   ASN A 317     -20.578  12.674 -14.717  1.00 72.75           C  
ATOM   4574  CB  ASN A 317     -22.164  11.280 -13.273  1.00 72.75           C  
ATOM   4575  HB2 ASN A 317     -22.135  12.020 -12.473  1.00 72.75           H  
ATOM   4576  HB3 ASN A 317     -22.304  10.293 -12.833  1.00 72.75           H  
ATOM   4577  O   ASN A 317     -20.758  13.685 -14.040  1.00 72.75           O  
ATOM   4578  CG  ASN A 317     -23.359  11.582 -14.167  1.00 72.75           C  
ATOM   4579  ND2 ASN A 317     -24.522  11.790 -13.597  1.00 72.75           N  
ATOM   4580 HD21 ASN A 317     -25.284  12.041 -14.211  1.00 72.75           H  
ATOM   4581 HD22 ASN A 317     -24.609  11.831 -12.592  1.00 72.75           H  
ATOM   4582  OD1 ASN A 317     -23.270  11.618 -15.384  1.00 72.75           O  
ATOM   4583  N   PRO A 318     -20.209  12.737 -16.011  1.00 76.21           N  
ATOM   4584  CA  PRO A 318     -19.913  14.008 -16.673  1.00 76.21           C  
ATOM   4585  HA  PRO A 318     -19.139  14.546 -16.125  1.00 76.21           H  
ATOM   4586  C   PRO A 318     -21.143  14.918 -16.777  1.00 76.21           C  
ATOM   4587  CB  PRO A 318     -19.388  13.622 -18.059  1.00 76.21           C  
ATOM   4588  HB2 PRO A 318     -18.309  13.474 -18.007  1.00 76.21           H  
ATOM   4589  HB3 PRO A 318     -19.627  14.369 -18.817  1.00 76.21           H  
ATOM   4590  O   PRO A 318     -20.996  16.121 -16.946  1.00 76.21           O  
ATOM   4591  CG  PRO A 318     -20.071  12.286 -18.341  1.00 76.21           C  
ATOM   4592  HG2 PRO A 318     -19.509  11.685 -19.056  1.00 76.21           H  
ATOM   4593  HG3 PRO A 318     -21.088  12.457 -18.696  1.00 76.21           H  
ATOM   4594  CD  PRO A 318     -20.109  11.637 -16.963  1.00 76.21           C  
ATOM   4595  HD2 PRO A 318     -19.175  11.094 -16.812  1.00 76.21           H  
ATOM   4596  HD3 PRO A 318     -20.961  10.960 -16.896  1.00 76.21           H  
ATOM   4597  N   ALA A 319     -22.354  14.358 -16.676  1.00 72.67           N  
ATOM   4598  H   ALA A 319     -22.422  13.363 -16.518  1.00 72.67           H  
ATOM   4599  CA  ALA A 319     -23.589  15.135 -16.667  1.00 72.67           C  
ATOM   4600  HA  ALA A 319     -23.483  15.975 -17.353  1.00 72.67           H  
ATOM   4601  C   ALA A 319     -23.920  15.730 -15.286  1.00 72.67           C  
ATOM   4602  CB  ALA A 319     -24.722  14.238 -17.181  1.00 72.67           C  
ATOM   4603  HB1 ALA A 319     -25.641  14.820 -17.247  1.00 72.67           H  
ATOM   4604  HB2 ALA A 319     -24.880  13.402 -16.500  1.00 72.67           H  
ATOM   4605  HB3 ALA A 319     -24.473  13.859 -18.173  1.00 72.67           H  
ATOM   4606  O   ALA A 319     -24.815  16.567 -15.194  1.00 72.67           O  
ATOM   4607  N   TYR A 320     -23.251  15.289 -14.212  1.00 68.32           N  
ATOM   4608  H   TYR A 320     -22.428  14.719 -14.350  1.00 68.32           H  
ATOM   4609  CA  TYR A 320     -23.461  15.849 -12.881  1.00 68.32           C  
ATOM   4610  HA  TYR A 320     -24.513  16.112 -12.769  1.00 68.32           H  
ATOM   4611  C   TYR A 320     -22.641  17.128 -12.728  1.00 68.32           C  
ATOM   4612  CB  TYR A 320     -23.133  14.826 -11.786  1.00 68.32           C  
ATOM   4613  HB2 TYR A 320     -22.094  14.511 -11.887  1.00 68.32           H  
ATOM   4614  HB3 TYR A 320     -23.765  13.949 -11.925  1.00 68.32           H  
ATOM   4615  O   TYR A 320     -21.427  17.084 -12.536  1.00 68.32           O  
ATOM   4616  CG  TYR A 320     -23.354  15.362 -10.382  1.00 68.32           C  
ATOM   4617  CD1 TYR A 320     -22.270  15.883  -9.648  1.00 68.32           C  
ATOM   4618  HD1 TYR A 320     -21.289  15.910 -10.098  1.00 68.32           H  
ATOM   4619  CD2 TYR A 320     -24.651  15.395  -9.834  1.00 68.32           C  
ATOM   4620  HD2 TYR A 320     -25.495  15.048 -10.412  1.00 68.32           H  
ATOM   4621  CE1 TYR A 320     -22.480  16.431  -8.368  1.00 68.32           C  
ATOM   4622  HE1 TYR A 320     -21.649  16.860  -7.827  1.00 68.32           H  
ATOM   4623  CE2 TYR A 320     -24.864  15.927  -8.547  1.00 68.32           C  
ATOM   4624  HE2 TYR A 320     -25.862  15.997  -8.142  1.00 68.32           H  
ATOM   4625  OH  TYR A 320     -23.983  16.989  -6.582  1.00 68.32           O  
ATOM   4626  HH  TYR A 320     -23.281  17.607  -6.365  1.00 68.32           H  
ATOM   4627  CZ  TYR A 320     -23.779  16.451  -7.815  1.00 68.32           C  
ATOM   4628  N   ASP A 321     -23.335  18.258 -12.776  1.00 68.73           N  
ATOM   4629  H   ASP A 321     -24.317  18.219 -13.007  1.00 68.73           H  
ATOM   4630  CA  ASP A 321     -22.771  19.558 -12.441  1.00 68.73           C  
ATOM   4631  HA  ASP A 321     -21.702  19.528 -12.651  1.00 68.73           H  
ATOM   4632  C   ASP A 321     -23.023  19.814 -10.942  1.00 68.73           C  
ATOM   4633  CB  ASP A 321     -23.405  20.620 -13.360  1.00 68.73           C  
ATOM   4634  HB2 ASP A 321     -24.332  20.989 -12.921  1.00 68.73           H  
ATOM   4635  HB3 ASP A 321     -23.656  20.155 -14.314  1.00 68.73           H  
ATOM   4636  O   ASP A 321     -24.190  19.811 -10.528  1.00 68.73           O  
ATOM   4637  CG  ASP A 321     -22.477  21.799 -13.666  1.00 68.73           C  
ATOM   4638  OD1 ASP A 321     -21.425  21.907 -12.999  1.00 68.73           O  
ATOM   4639  OD2 ASP A 321     -22.838  22.578 -14.574  1.00 68.73           O  
ATOM   4640  N   PRO A 322     -21.993  19.990 -10.087  1.00 67.25           N  
ATOM   4641  CA  PRO A 322     -22.174  20.148  -8.639  1.00 67.25           C  
ATOM   4642  HA  PRO A 322     -22.669  19.262  -8.242  1.00 67.25           H  
ATOM   4643  C   PRO A 322     -23.028  21.363  -8.242  1.00 67.25           C  
ATOM   4644  CB  PRO A 322     -20.756  20.248  -8.062  1.00 67.25           C  
ATOM   4645  HB2 PRO A 322     -20.702  20.920  -7.205  1.00 67.25           H  
ATOM   4646  HB3 PRO A 322     -20.407  19.253  -7.787  1.00 67.25           H  
ATOM   4647  O   PRO A 322     -23.491  21.420  -7.101  1.00 67.25           O  
ATOM   4648  CG  PRO A 322     -19.928  20.768  -9.235  1.00 67.25           C  
ATOM   4649  HG2 PRO A 322     -20.053  21.847  -9.330  1.00 67.25           H  
ATOM   4650  HG3 PRO A 322     -18.874  20.506  -9.142  1.00 67.25           H  
ATOM   4651  CD  PRO A 322     -20.579  20.071 -10.423  1.00 67.25           C  
ATOM   4652  HD2 PRO A 322     -20.177  19.064 -10.538  1.00 67.25           H  
ATOM   4653  HD3 PRO A 322     -20.391  20.649 -11.328  1.00 67.25           H  
ATOM   4654  N   ASP A 323     -23.250  22.298  -9.168  1.00 70.27           N  
ATOM   4655  H   ASP A 323     -22.771  22.208 -10.053  1.00 70.27           H  
ATOM   4656  CA  ASP A 323     -24.089  23.484  -8.985  1.00 70.27           C  
ATOM   4657  HA  ASP A 323     -23.970  23.846  -7.964  1.00 70.27           H  
ATOM   4658  C   ASP A 323     -25.590  23.201  -9.186  1.00 70.27           C  
ATOM   4659  CB  ASP A 323     -23.596  24.582  -9.943  1.00 70.27           C  
ATOM   4660  HB2 ASP A 323     -24.311  25.405  -9.926  1.00 70.27           H  
ATOM   4661  HB3 ASP A 323     -23.566  24.186 -10.958  1.00 70.27           H  
ATOM   4662  O   ASP A 323     -26.443  24.003  -8.789  1.00 70.27           O  
ATOM   4663  CG  ASP A 323     -22.218  25.156  -9.574  1.00 70.27           C  
ATOM   4664  OD1 ASP A 323     -21.720  24.871  -8.456  1.00 70.27           O  
ATOM   4665  OD2 ASP A 323     -21.698  25.958 -10.379  1.00 70.27           O  
ATOM   4666  N   SER A 324     -25.941  22.049  -9.766  1.00 59.76           N  
ATOM   4667  H   SER A 324     -25.206  21.402 -10.012  1.00 59.76           H  
ATOM   4668  CA  SER A 324     -27.330  21.608  -9.884  1.00 59.76           C  
ATOM   4669  HA  SER A 324     -27.926  22.480 -10.155  1.00 59.76           H  
ATOM   4670  C   SER A 324     -27.850  21.096  -8.531  1.00 59.76           C  
ATOM   4671  CB  SER A 324     -27.497  20.605 -11.035  1.00 59.76           C  
ATOM   4672  HB2 SER A 324     -28.559  20.404 -11.174  1.00 59.76           H  
ATOM   4673  HB3 SER A 324     -27.111  21.049 -11.952  1.00 59.76           H  
ATOM   4674  O   SER A 324     -27.237  20.260  -7.871  1.00 59.76           O  
ATOM   4675  OG  SER A 324     -26.835  19.379 -10.805  1.00 59.76           O  
ATOM   4676  HG  SER A 324     -25.899  19.539 -10.662  1.00 59.76           H  
ATOM   4677  N   MET A 325     -28.999  21.611  -8.078  1.00 62.50           N  
ATOM   4678  H   MET A 325     -29.468  22.292  -8.659  1.00 62.50           H  
ATOM   4679  CA  MET A 325     -29.611  21.246  -6.784  1.00 62.50           C  
ATOM   4680  HA  MET A 325     -28.804  21.068  -6.075  1.00 62.50           H  
ATOM   4681  C   MET A 325     -30.410  19.928  -6.828  1.00 62.50           C  
ATOM   4682  CB  MET A 325     -30.461  22.408  -6.241  1.00 62.50           C  
ATOM   4683  HB2 MET A 325     -31.199  22.696  -6.989  1.00 62.50           H  
ATOM   4684  HB3 MET A 325     -30.991  22.079  -5.347  1.00 62.50           H  
ATOM   4685  O   MET A 325     -31.212  19.656  -5.929  1.00 62.50           O  
ATOM   4686  CG  MET A 325     -29.618  23.624  -5.841  1.00 62.50           C  
ATOM   4687  HG2 MET A 325     -28.819  23.283  -5.183  1.00 62.50           H  
ATOM   4688  HG3 MET A 325     -29.156  24.056  -6.729  1.00 62.50           H  
ATOM   4689  SD  MET A 325     -30.557  24.913  -4.963  1.00 62.50           S  
ATOM   4690  CE  MET A 325     -31.523  25.584  -6.342  1.00 62.50           C  
ATOM   4691  HE1 MET A 325     -32.125  26.422  -5.992  1.00 62.50           H  
ATOM   4692  HE2 MET A 325     -30.846  25.929  -7.125  1.00 62.50           H  
ATOM   4693  HE3 MET A 325     -32.177  24.812  -6.747  1.00 62.50           H  
ATOM   4694  N   ASP A 326     -30.191  19.106  -7.852  1.00 61.84           N  
ATOM   4695  H   ASP A 326     -29.447  19.327  -8.497  1.00 61.84           H  
ATOM   4696  CA  ASP A 326     -30.891  17.843  -8.051  1.00 61.84           C  
ATOM   4697  HA  ASP A 326     -31.830  17.863  -7.499  1.00 61.84           H  
ATOM   4698  C   ASP A 326     -30.043  16.692  -7.484  1.00 61.84           C  
ATOM   4699  CB  ASP A 326     -31.262  17.678  -9.534  1.00 61.84           C  
ATOM   4700  HB2 ASP A 326     -31.702  16.690  -9.673  1.00 61.84           H  
ATOM   4701  HB3 ASP A 326     -30.357  17.735 -10.139  1.00 61.84           H  
ATOM   4702  O   ASP A 326     -29.089  16.213  -8.092  1.00 61.84           O  
ATOM   4703  CG  ASP A 326     -32.273  18.730 -10.022  1.00 61.84           C  
ATOM   4704  OD1 ASP A 326     -33.114  19.176  -9.203  1.00 61.84           O  
ATOM   4705  OD2 ASP A 326     -32.230  19.067 -11.225  1.00 61.84           O  
ATOM   4706  N   PHE A 327     -30.381  16.245  -6.271  1.00 46.38           N  
ATOM   4707  H   PHE A 327     -31.133  16.721  -5.793  1.00 46.38           H  
ATOM   4708  CA  PHE A 327     -29.695  15.137  -5.602  1.00 46.38           C  
ATOM   4709  HA  PHE A 327     -28.693  15.036  -6.017  1.00 46.38           H  
ATOM   4710  C   PHE A 327     -30.438  13.822  -5.834  1.00 46.38           C  
ATOM   4711  CB  PHE A 327     -29.544  15.423  -4.100  1.00 46.38           C  
ATOM   4712  HB2 PHE A 327     -29.061  14.564  -3.633  1.00 46.38           H  
ATOM   4713  HB3 PHE A 327     -30.534  15.524  -3.654  1.00 46.38           H  
ATOM   4714  O   PHE A 327     -31.438  13.539  -5.168  1.00 46.38           O  
ATOM   4715  CG  PHE A 327     -28.731  16.657  -3.778  1.00 46.38           C  
ATOM   4716  CD1 PHE A 327     -27.327  16.621  -3.864  1.00 46.38           C  
ATOM   4717  HD1 PHE A 327     -26.825  15.718  -4.180  1.00 46.38           H  
ATOM   4718  CD2 PHE A 327     -29.382  17.858  -3.438  1.00 46.38           C  
ATOM   4719  HD2 PHE A 327     -30.461  17.908  -3.427  1.00 46.38           H  
ATOM   4720  CE1 PHE A 327     -26.577  17.782  -3.608  1.00 46.38           C  
ATOM   4721  HE1 PHE A 327     -25.505  17.770  -3.740  1.00 46.38           H  
ATOM   4722  CE2 PHE A 327     -28.631  19.017  -3.178  1.00 46.38           C  
ATOM   4723  HE2 PHE A 327     -29.134  19.950  -2.972  1.00 46.38           H  
ATOM   4724  CZ  PHE A 327     -27.229  18.979  -3.264  1.00 46.38           C  
ATOM   4725  HZ  PHE A 327     -26.653  19.883  -3.125  1.00 46.38           H  
ATOM   4726  N   GLU A 328     -29.925  12.970  -6.720  1.00 56.96           N  
ATOM   4727  H   GLU A 328     -29.161  13.266  -7.311  1.00 56.96           H  
ATOM   4728  CA  GLU A 328     -30.383  11.585  -6.783  1.00 56.96           C  
ATOM   4729  HA  GLU A 328     -31.443  11.593  -6.528  1.00 56.96           H  
ATOM   4730  C   GLU A 328     -29.670  10.749  -5.710  1.00 56.96           C  
ATOM   4731  CB  GLU A 328     -30.286  11.009  -8.207  1.00 56.96           C  
ATOM   4732  HB2 GLU A 328     -30.131  11.820  -8.918  1.00 56.96           H  
ATOM   4733  HB3 GLU A 328     -29.446  10.318  -8.272  1.00 56.96           H  
ATOM   4734  O   GLU A 328     -28.442  10.727  -5.592  1.00 56.96           O  
ATOM   4735  CG  GLU A 328     -31.600  10.291  -8.564  1.00 56.96           C  
ATOM   4736  HG2 GLU A 328     -32.428  10.978  -8.392  1.00 56.96           H  
ATOM   4737  HG3 GLU A 328     -31.727   9.445  -7.888  1.00 56.96           H  
ATOM   4738  CD  GLU A 328     -31.672   9.799 -10.017  1.00 56.96           C  
ATOM   4739  OE1 GLU A 328     -32.803   9.452 -10.431  1.00 56.96           O  
ATOM   4740  OE2 GLU A 328     -30.611   9.712 -10.670  1.00 56.96           O  
ATOM   4741  N   PHE A 329     -30.450  10.070  -4.869  1.00 45.99           N  
ATOM   4742  H   PHE A 329     -31.450  10.120  -5.003  1.00 45.99           H  
ATOM   4743  CA  PHE A 329     -29.910   9.183  -3.848  1.00 45.99           C  
ATOM   4744  HA  PHE A 329     -29.146   9.717  -3.282  1.00 45.99           H  
ATOM   4745  C   PHE A 329     -29.256   7.977  -4.529  1.00 45.99           C  
ATOM   4746  CB  PHE A 329     -31.017   8.733  -2.881  1.00 45.99           C  
ATOM   4747  HB2 PHE A 329     -30.652   7.854  -2.349  1.00 45.99           H  
ATOM   4748  HB3 PHE A 329     -31.896   8.428  -3.448  1.00 45.99           H  
ATOM   4749  O   PHE A 329     -29.952   7.056  -4.954  1.00 45.99           O  
ATOM   4750  CG  PHE A 329     -31.417   9.742  -1.826  1.00 45.99           C  
ATOM   4751  CD1 PHE A 329     -30.780   9.728  -0.569  1.00 45.99           C  
ATOM   4752  HD1 PHE A 329     -29.984   9.025  -0.375  1.00 45.99           H  
ATOM   4753  CD2 PHE A 329     -32.431  10.681  -2.085  1.00 45.99           C  
ATOM   4754  HD2 PHE A 329     -32.906  10.716  -3.054  1.00 45.99           H  
ATOM   4755  CE1 PHE A 329     -31.157  10.648   0.425  1.00 45.99           C  
ATOM   4756  HE1 PHE A 329     -30.652  10.655   1.380  1.00 45.99           H  
ATOM   4757  CE2 PHE A 329     -32.806  11.602  -1.092  1.00 45.99           C  
ATOM   4758  HE2 PHE A 329     -33.562  12.342  -1.309  1.00 45.99           H  
ATOM   4759  CZ  PHE A 329     -32.172  11.586   0.163  1.00 45.99           C  
ATOM   4760  HZ  PHE A 329     -32.447  12.313   0.911  1.00 45.99           H  
ATOM   4761  N   ALA A 330     -27.923   7.940  -4.563  1.00 53.00           N  
ATOM   4762  H   ALA A 330     -27.431   8.809  -4.409  1.00 53.00           H  
ATOM   4763  CA  ALA A 330     -27.146   6.768  -4.962  1.00 53.00           C  
ATOM   4764  HA  ALA A 330     -27.519   6.421  -5.926  1.00 53.00           H  
ATOM   4765  C   ALA A 330     -27.333   5.619  -3.943  1.00 53.00           C  
ATOM   4766  CB  ALA A 330     -25.682   7.186  -5.155  1.00 53.00           C  
ATOM   4767  HB1 ALA A 330     -25.269   7.562  -4.219  1.00 53.00           H  
ATOM   4768  HB2 ALA A 330     -25.097   6.328  -5.486  1.00 53.00           H  
ATOM   4769  HB3 ALA A 330     -25.619   7.965  -5.915  1.00 53.00           H  
ATOM   4770  O   ALA A 330     -26.471   5.333  -3.115  1.00 53.00           O  
ATOM   4771  N   GLN A 331     -28.513   4.993  -3.939  1.00 53.09           N  
ATOM   4772  H   GLN A 331     -29.230   5.370  -4.542  1.00 53.09           H  
ATOM   4773  CA  GLN A 331     -28.789   3.753  -3.204  1.00 53.09           C  
ATOM   4774  HA  GLN A 331     -28.155   3.712  -2.318  1.00 53.09           H  
ATOM   4775  C   GLN A 331     -28.452   2.515  -4.032  1.00 53.09           C  
ATOM   4776  CB  GLN A 331     -30.254   3.688  -2.751  1.00 53.09           C  
ATOM   4777  HB2 GLN A 331     -30.917   3.802  -3.609  1.00 53.09           H  
ATOM   4778  HB3 GLN A 331     -30.426   2.706  -2.311  1.00 53.09           H  
ATOM   4779  O   GLN A 331     -28.360   1.415  -3.483  1.00 53.09           O  
ATOM   4780  CG  GLN A 331     -30.577   4.757  -1.702  1.00 53.09           C  
ATOM   4781  HG2 GLN A 331     -29.782   4.790  -0.958  1.00 53.09           H  
ATOM   4782  HG3 GLN A 331     -30.623   5.723  -2.204  1.00 53.09           H  
ATOM   4783  CD  GLN A 331     -31.895   4.518  -0.971  1.00 53.09           C  
ATOM   4784  NE2 GLN A 331     -32.360   5.480  -0.206  1.00 53.09           N  
ATOM   4785 HE21 GLN A 331     -33.285   5.317   0.165  1.00 53.09           H  
ATOM   4786 HE22 GLN A 331     -31.942   6.399  -0.243  1.00 53.09           H  
ATOM   4787  OE1 GLN A 331     -32.520   3.472  -1.022  1.00 53.09           O  
ATOM   4788  N   THR A 332     -28.261   2.679  -5.338  1.00 55.65           N  
ATOM   4789  H   THR A 332     -28.388   3.592  -5.752  1.00 55.65           H  
ATOM   4790  CA  THR A 332     -27.872   1.584  -6.217  1.00 55.65           C  
ATOM   4791  HA  THR A 332     -28.458   0.713  -5.922  1.00 55.65           H  
ATOM   4792  C   THR A 332     -26.378   1.317  -6.039  1.00 55.65           C  
ATOM   4793  CB  THR A 332     -28.216   1.887  -7.679  1.00 55.65           C  
ATOM   4794  HB  THR A 332     -27.527   2.633  -8.076  1.00 55.65           H  
ATOM   4795  O   THR A 332     -25.591   2.265  -6.069  1.00 55.65           O  
ATOM   4796  CG2 THR A 332     -28.183   0.626  -8.541  1.00 55.65           C  
ATOM   4797 HG21 THR A 332     -27.177   0.205  -8.548  1.00 55.65           H  
ATOM   4798 HG22 THR A 332     -28.448   0.883  -9.567  1.00 55.65           H  
ATOM   4799 HG23 THR A 332     -28.891  -0.110  -8.162  1.00 55.65           H  
ATOM   4800  OG1 THR A 332     -29.532   2.387  -7.746  1.00 55.65           O  
ATOM   4801  HG1 THR A 332     -29.644   2.800  -8.605  1.00 55.65           H  
ATOM   4802  N   PRO A 333     -25.954   0.057  -5.838  1.00 58.02           N  
ATOM   4803  CA  PRO A 333     -24.542  -0.291  -5.894  1.00 58.02           C  
ATOM   4804  HA  PRO A 333     -23.978   0.273  -5.151  1.00 58.02           H  
ATOM   4805  C   PRO A 333     -24.016   0.046  -7.293  1.00 58.02           C  
ATOM   4806  CB  PRO A 333     -24.479  -1.788  -5.563  1.00 58.02           C  
ATOM   4807  HB2 PRO A 333     -23.676  -2.296  -6.097  1.00 58.02           H  
ATOM   4808  HB3 PRO A 333     -24.350  -1.911  -4.488  1.00 58.02           H  
ATOM   4809  O   PRO A 333     -24.283  -0.679  -8.250  1.00 58.02           O  
ATOM   4810  CG  PRO A 333     -25.856  -2.314  -5.970  1.00 58.02           C  
ATOM   4811  HG2 PRO A 333     -25.862  -2.540  -7.037  1.00 58.02           H  
ATOM   4812  HG3 PRO A 333     -26.141  -3.193  -5.393  1.00 58.02           H  
ATOM   4813  CD  PRO A 333     -26.778  -1.132  -5.694  1.00 58.02           C  
ATOM   4814  HD2 PRO A 333     -27.603  -1.151  -6.406  1.00 58.02           H  
ATOM   4815  HD3 PRO A 333     -27.158  -1.185  -4.674  1.00 58.02           H  
ATOM   4816  N   GLN A 334     -23.308   1.168  -7.421  1.00 65.16           N  
ATOM   4817  H   GLN A 334     -23.236   1.799  -6.636  1.00 65.16           H  
ATOM   4818  CA  GLN A 334     -22.614   1.506  -8.654  1.00 65.16           C  
ATOM   4819  HA  GLN A 334     -23.294   1.332  -9.488  1.00 65.16           H  
ATOM   4820  C   GLN A 334     -21.424   0.558  -8.775  1.00 65.16           C  
ATOM   4821  CB  GLN A 334     -22.202   2.990  -8.659  1.00 65.16           C  
ATOM   4822  HB2 GLN A 334     -23.058   3.602  -8.375  1.00 65.16           H  
ATOM   4823  HB3 GLN A 334     -21.420   3.145  -7.916  1.00 65.16           H  
ATOM   4824  O   GLN A 334     -20.573   0.504  -7.883  1.00 65.16           O  
ATOM   4825  CG  GLN A 334     -21.687   3.469 -10.030  1.00 65.16           C  
ATOM   4826  HG2 GLN A 334     -20.862   2.835 -10.355  1.00 65.16           H  
ATOM   4827  HG3 GLN A 334     -21.297   4.481  -9.920  1.00 65.16           H  
ATOM   4828  CD  GLN A 334     -22.757   3.500 -11.122  1.00 65.16           C  
ATOM   4829  NE2 GLN A 334     -22.384   3.724 -12.362  1.00 65.16           N  
ATOM   4830 HE21 GLN A 334     -23.122   3.791 -13.048  1.00 65.16           H  
ATOM   4831 HE22 GLN A 334     -21.416   3.888 -12.598  1.00 65.16           H  
ATOM   4832  OE1 GLN A 334     -23.941   3.317 -10.888  1.00 65.16           O  
ATOM   4833  N   ALA A 335     -21.382  -0.217  -9.857  1.00 70.19           N  
ATOM   4834  H   ALA A 335     -22.111  -0.139 -10.551  1.00 70.19           H  
ATOM   4835  CA  ALA A 335     -20.202  -1.006 -10.168  1.00 70.19           C  
ATOM   4836  HA  ALA A 335     -19.977  -1.650  -9.319  1.00 70.19           H  
ATOM   4837  C   ALA A 335     -19.024  -0.047 -10.384  1.00 70.19           C  
ATOM   4838  CB  ALA A 335     -20.480  -1.890 -11.388  1.00 70.19           C  
ATOM   4839  HB1 ALA A 335     -20.719  -1.267 -12.250  1.00 70.19           H  
ATOM   4840  HB2 ALA A 335     -21.314  -2.561 -11.181  1.00 70.19           H  
ATOM   4841  HB3 ALA A 335     -19.593  -2.479 -11.620  1.00 70.19           H  
ATOM   4842  O   ALA A 335     -19.145   0.930 -11.126  1.00 70.19           O  
ATOM   4843  N   ALA A 336     -17.906  -0.313  -9.705  1.00 75.76           N  
ATOM   4844  H   ALA A 336     -17.872  -1.126  -9.107  1.00 75.76           H  
ATOM   4845  CA  ALA A 336     -16.673   0.425  -9.941  1.00 75.76           C  
ATOM   4846  HA  ALA A 336     -16.857   1.474  -9.713  1.00 75.76           H  
ATOM   4847  C   ALA A 336     -16.271   0.264 -11.420  1.00 75.76           C  
ATOM   4848  CB  ALA A 336     -15.581  -0.091  -8.995  1.00 75.76           C  
ATOM   4849  HB1 ALA A 336     -15.880   0.068  -7.959  1.00 75.76           H  
ATOM   4850  HB2 ALA A 336     -14.656   0.456  -9.181  1.00 75.76           H  
ATOM   4851  HB3 ALA A 336     -15.401  -1.151  -9.174  1.00 75.76           H  
ATOM   4852  O   ALA A 336     -16.409  -0.851 -11.937  1.00 75.76           O  
ATOM   4853  N   PRO A 337     -15.778   1.328 -12.089  1.00 80.53           N  
ATOM   4854  CA  PRO A 337     -15.302   1.237 -13.470  1.00 80.53           C  
ATOM   4855  HA  PRO A 337     -16.152   1.074 -14.132  1.00 80.53           H  
ATOM   4856  C   PRO A 337     -14.298   0.097 -13.652  1.00 80.53           C  
ATOM   4857  CB  PRO A 337     -14.667   2.602 -13.769  1.00 80.53           C  
ATOM   4858  HB2 PRO A 337     -13.615   2.609 -13.485  1.00 80.53           H  
ATOM   4859  HB3 PRO A 337     -14.778   2.875 -14.818  1.00 80.53           H  
ATOM   4860  O   PRO A 337     -14.426  -0.708 -14.573  1.00 80.53           O  
ATOM   4861  CG  PRO A 337     -15.437   3.550 -12.853  1.00 80.53           C  
ATOM   4862  HG2 PRO A 337     -14.871   4.453 -12.626  1.00 80.53           H  
ATOM   4863  HG3 PRO A 337     -16.393   3.804 -13.311  1.00 80.53           H  
ATOM   4864  CD  PRO A 337     -15.677   2.701 -11.608  1.00 80.53           C  
ATOM   4865  HD2 PRO A 337     -14.828   2.790 -10.931  1.00 80.53           H  
ATOM   4866  HD3 PRO A 337     -16.593   3.028 -11.117  1.00 80.53           H  
ATOM   4867  N   ASP A 338     -13.371  -0.027 -12.698  1.00 84.68           N  
ATOM   4868  H   ASP A 338     -13.317   0.676 -11.975  1.00 84.68           H  
ATOM   4869  CA  ASP A 338     -12.435  -1.137 -12.639  1.00 84.68           C  
ATOM   4870  HA  ASP A 338     -12.336  -1.547 -13.644  1.00 84.68           H  
ATOM   4871  C   ASP A 338     -12.939  -2.229 -11.674  1.00 84.68           C  
ATOM   4872  CB  ASP A 338     -11.048  -0.634 -12.231  1.00 84.68           C  
ATOM   4873  HB2 ASP A 338     -10.428  -1.503 -12.010  1.00 84.68           H  
ATOM   4874  HB3 ASP A 338     -11.142  -0.033 -11.326  1.00 84.68           H  
ATOM   4875  O   ASP A 338     -13.081  -1.984 -10.467  1.00 84.68           O  
ATOM   4876  CG  ASP A 338     -10.328   0.183 -13.305  1.00 84.68           C  
ATOM   4877  OD1 ASP A 338     -10.694   0.077 -14.493  1.00 84.68           O  
ATOM   4878  OD2 ASP A 338      -9.326   0.840 -12.951  1.00 84.68           O  
ATOM   4879  N   PRO A 339     -13.133  -3.480 -12.138  1.00 85.99           N  
ATOM   4880  CA  PRO A 339     -13.674  -4.559 -11.306  1.00 85.99           C  
ATOM   4881  HA  PRO A 339     -14.629  -4.246 -10.883  1.00 85.99           H  
ATOM   4882  C   PRO A 339     -12.741  -4.951 -10.150  1.00 85.99           C  
ATOM   4883  CB  PRO A 339     -13.903  -5.726 -12.274  1.00 85.99           C  
ATOM   4884  HB2 PRO A 339     -14.914  -5.662 -12.677  1.00 85.99           H  
ATOM   4885  HB3 PRO A 339     -13.748  -6.695 -11.799  1.00 85.99           H  
ATOM   4886  O   PRO A 339     -13.185  -5.455  -9.117  1.00 85.99           O  
ATOM   4887  CG  PRO A 339     -12.897  -5.477 -13.397  1.00 85.99           C  
ATOM   4888  HG2 PRO A 339     -11.914  -5.847 -13.103  1.00 85.99           H  
ATOM   4889  HG3 PRO A 339     -13.214  -5.932 -14.336  1.00 85.99           H  
ATOM   4890  CD  PRO A 339     -12.867  -3.956 -13.490  1.00 85.99           C  
ATOM   4891  HD2 PRO A 339     -13.653  -3.604 -14.158  1.00 85.99           H  
ATOM   4892  HD3 PRO A 339     -11.892  -3.628 -13.850  1.00 85.99           H  
ATOM   4893  N   GLU A 340     -11.439  -4.694 -10.280  1.00 86.92           N  
ATOM   4894  H   GLU A 340     -11.125  -4.269 -11.141  1.00 86.92           H  
ATOM   4895  CA  GLU A 340     -10.458  -4.917  -9.214  1.00 86.92           C  
ATOM   4896  HA  GLU A 340     -10.522  -5.952  -8.879  1.00 86.92           H  
ATOM   4897  C   GLU A 340     -10.711  -4.018  -7.994  1.00 86.92           C  
ATOM   4898  CB  GLU A 340      -9.055  -4.663  -9.771  1.00 86.92           C  
ATOM   4899  HB2 GLU A 340      -9.026  -3.668 -10.215  1.00 86.92           H  
ATOM   4900  HB3 GLU A 340      -8.340  -4.699  -8.949  1.00 86.92           H  
ATOM   4901  O   GLU A 340     -10.435  -4.419  -6.849  1.00 86.92           O  
ATOM   4902  CG  GLU A 340      -8.668  -5.719 -10.818  1.00 86.92           C  
ATOM   4903  HG2 GLU A 340      -8.713  -6.701 -10.347  1.00 86.92           H  
ATOM   4904  HG3 GLU A 340      -9.389  -5.701 -11.635  1.00 86.92           H  
ATOM   4905  CD  GLU A 340      -7.267  -5.495 -11.394  1.00 86.92           C  
ATOM   4906  OE1 GLU A 340      -6.802  -6.402 -12.115  1.00 86.92           O  
ATOM   4907  OE2 GLU A 340      -6.676  -4.434 -11.096  1.00 86.92           O  
ATOM   4908  N   PHE A 341     -11.296  -2.838  -8.236  1.00 86.94           N  
ATOM   4909  H   PHE A 341     -11.566  -2.623  -9.185  1.00 86.94           H  
ATOM   4910  CA  PHE A 341     -11.593  -1.819  -7.239  1.00 86.94           C  
ATOM   4911  HA  PHE A 341     -10.916  -2.031  -6.411  1.00 86.94           H  
ATOM   4912  C   PHE A 341     -13.013  -1.899  -6.655  1.00 86.94           C  
ATOM   4913  CB  PHE A 341     -11.209  -0.426  -7.758  1.00 86.94           C  
ATOM   4914  HB2 PHE A 341     -11.577   0.333  -7.068  1.00 86.94           H  
ATOM   4915  HB3 PHE A 341     -11.704  -0.252  -8.714  1.00 86.94           H  
ATOM   4916  O   PHE A 341     -13.419  -1.030  -5.879  1.00 86.94           O  
ATOM   4917  CG  PHE A 341      -9.710  -0.240  -7.920  1.00 86.94           C  
ATOM   4918  CD1 PHE A 341      -8.912   0.268  -6.875  1.00 86.94           C  
ATOM   4919  HD1 PHE A 341      -9.372   0.596  -5.954  1.00 86.94           H  
ATOM   4920  CD2 PHE A 341      -9.101  -0.593  -9.133  1.00 86.94           C  
ATOM   4921  HD2 PHE A 341      -9.697  -0.982  -9.945  1.00 86.94           H  
ATOM   4922  CE1 PHE A 341      -7.520   0.390  -7.034  1.00 86.94           C  
ATOM   4923  HE1 PHE A 341      -6.912   0.779  -6.230  1.00 86.94           H  
ATOM   4924  CE2 PHE A 341      -7.720  -0.441  -9.310  1.00 86.94           C  
ATOM   4925  HE2 PHE A 341      -7.279  -0.696 -10.262  1.00 86.94           H  
ATOM   4926  CZ  PHE A 341      -6.926   0.038  -8.257  1.00 86.94           C  
ATOM   4927  HZ  PHE A 341      -5.861   0.139  -8.406  1.00 86.94           H  
ATOM   4928  N   ALA A 342     -13.744  -2.978  -6.944  1.00 84.59           N  
ATOM   4929  H   ALA A 342     -13.391  -3.627  -7.633  1.00 84.59           H  
ATOM   4930  CA  ALA A 342     -15.084  -3.200  -6.416  1.00 84.59           C  
ATOM   4931  HA  ALA A 342     -15.716  -2.390  -6.781  1.00 84.59           H  
ATOM   4932  C   ALA A 342     -15.136  -3.178  -4.872  1.00 84.59           C  
ATOM   4933  CB  ALA A 342     -15.633  -4.510  -6.989  1.00 84.59           C  
ATOM   4934  HB1 ALA A 342     -16.652  -4.667  -6.635  1.00 84.59           H  
ATOM   4935  HB2 ALA A 342     -15.641  -4.460  -8.078  1.00 84.59           H  
ATOM   4936  HB3 ALA A 342     -15.010  -5.346  -6.673  1.00 84.59           H  
ATOM   4937  O   ALA A 342     -14.254  -3.705  -4.176  1.00 84.59           O  
ATOM   4938  N   ASP A 343     -16.207  -2.575  -4.348  1.00 82.71           N
[truncated: 246,654 more chars]
