# Supplementary material for: Widespread Horizontal Gene Transfer Among Animal Viruses
Source: bioRxiv. 2024 Mar 26:2024.03.25.586562. Preprint. [Version 2] doi: 10.1101/2024.03.25.586562 (PMC11071296; doi:10.1101/2024.03.25.586562)
Supplement: Supplement 7 [file media-7.zip › File7_PDB/Mald17159_Tailon.pdb]

ATOM      1  N   MET A   1     -56.011  59.596  17.240  1.00 41.24           N  
ATOM      2  H   MET A   1     -55.729  60.467  17.667  1.00 41.24           H  
ATOM      3  H2  MET A   1     -55.478  59.482  16.389  1.00 41.24           H  
ATOM      4  H3  MET A   1     -56.996  59.664  17.029  1.00 41.24           H  
ATOM      5  CA  MET A   1     -55.748  58.480  18.184  1.00 41.24           C  
ATOM      6  HA  MET A   1     -54.684  58.486  18.417  1.00 41.24           H  
ATOM      7  C   MET A   1     -55.997  57.069  17.630  1.00 41.24           C  
ATOM      8  CB  MET A   1     -56.470  58.690  19.525  1.00 41.24           C  
ATOM      9  HB2 MET A   1     -56.570  57.738  20.046  1.00 41.24           H  
ATOM     10  HB3 MET A   1     -57.467  59.097  19.356  1.00 41.24           H  
ATOM     11  O   MET A   1     -55.466  56.147  18.224  1.00 41.24           O  
ATOM     12  CG  MET A   1     -55.659  59.629  20.423  1.00 41.24           C  
ATOM     13  HG2 MET A   1     -55.511  60.578  19.907  1.00 41.24           H  
ATOM     14  HG3 MET A   1     -54.683  59.186  20.622  1.00 41.24           H  
ATOM     15  SD  MET A   1     -56.468  59.968  22.000  1.00 41.24           S  
ATOM     16  CE  MET A   1     -55.391  61.281  22.641  1.00 41.24           C  
ATOM     17  HE1 MET A   1     -55.393  62.133  21.961  1.00 41.24           H  
ATOM     18  HE2 MET A   1     -55.757  61.603  23.615  1.00 41.24           H  
ATOM     19  HE3 MET A   1     -54.374  60.904  22.753  1.00 41.24           H  
ATOM     20  N   ARG A   2     -56.707  56.843  16.507  1.00 49.57           N  
ATOM     21  H   ARG A   2     -57.183  57.596  16.031  1.00 49.57           H  
ATOM     22  CA  ARG A   2     -56.956  55.473  15.984  1.00 49.57           C  
ATOM     23  HA  ARG A   2     -56.931  54.773  16.819  1.00 49.57           H  
ATOM     24  C   ARG A   2     -55.885  54.889  15.036  1.00 49.57           C  
ATOM     25  CB  ARG A   2     -58.371  55.378  15.376  1.00 49.57           C  
ATOM     26  HB2 ARG A   2     -58.450  54.443  14.822  1.00 49.57           H  
ATOM     27  HB3 ARG A   2     -58.531  56.197  14.674  1.00 49.57           H  
ATOM     28  O   ARG A   2     -55.899  53.690  14.809  1.00 49.57           O  
ATOM     29  CG  ARG A   2     -59.473  55.379  16.452  1.00 49.57           C  
ATOM     30  HG2 ARG A   2     -59.270  54.582  17.167  1.00 49.57           H  
ATOM     31  HG3 ARG A   2     -59.473  56.334  16.978  1.00 49.57           H  
ATOM     32  CD  ARG A   2     -60.857  55.142  15.830  1.00 49.57           C  
ATOM     33  HD2 ARG A   2     -60.829  54.210  15.265  1.00 49.57           H  
ATOM     34  HD3 ARG A   2     -61.081  55.958  15.142  1.00 49.57           H  
ATOM     35  NE  ARG A   2     -61.917  55.052  16.856  1.00 49.57           N  
ATOM     36  HE  ARG A   2     -61.635  55.109  17.823  1.00 49.57           H  
ATOM     37  NH1 ARG A   2     -63.688  54.691  15.429  1.00 49.57           N  
ATOM     38 HH11 ARG A   2     -64.671  54.506  15.286  1.00 49.57           H  
ATOM     39 HH12 ARG A   2     -63.066  54.711  14.634  1.00 49.57           H  
ATOM     40  NH2 ARG A   2     -64.044  54.750  17.628  1.00 49.57           N  
ATOM     41 HH21 ARG A   2     -63.728  54.817  18.584  1.00 49.57           H  
ATOM     42 HH22 ARG A   2     -65.022  54.567  17.450  1.00 49.57           H  
ATOM     43  CZ  ARG A   2     -63.205  54.833  16.633  1.00 49.57           C  
ATOM     44  N   ILE A   3     -54.939  55.686  14.527  1.00 53.93           N  
ATOM     45  H   ILE A   3     -55.005  56.680  14.693  1.00 53.93           H  
ATOM     46  CA  ILE A   3     -53.876  55.204  13.613  1.00 53.93           C  
ATOM     47  HA  ILE A   3     -54.293  54.427  12.972  1.00 53.93           H  
ATOM     48  C   ILE A   3     -52.718  54.517  14.359  1.00 53.93           C  
ATOM     49  CB  ILE A   3     -53.434  56.367  12.686  1.00 53.93           C  
ATOM     50  HB  ILE A   3     -53.427  57.287  13.271  1.00 53.93           H  
ATOM     51  O   ILE A   3     -52.177  53.528  13.877  1.00 53.93           O  
ATOM     52  CG1 ILE A   3     -54.476  56.506  11.550  1.00 53.93           C  
ATOM     53 HG12 ILE A   3     -54.351  55.686  10.843  1.00 53.93           H  
ATOM     54 HG13 ILE A   3     -55.480  56.430  11.969  1.00 53.93           H  
ATOM     55  CG2 ILE A   3     -52.021  56.190  12.104  1.00 53.93           C  
ATOM     56 HG21 ILE A   3     -51.776  57.007  11.425  1.00 53.93           H  
ATOM     57 HG22 ILE A   3     -51.954  55.252  11.554  1.00 53.93           H  
ATOM     58 HG23 ILE A   3     -51.271  56.193  12.895  1.00 53.93           H  
ATOM     59  CD1 ILE A   3     -54.404  57.834  10.787  1.00 53.93           C  
ATOM     60 HD11 ILE A   3     -54.495  58.668  11.482  1.00 53.93           H  
ATOM     61 HD12 ILE A   3     -55.224  57.881  10.071  1.00 53.93           H  
ATOM     62 HD13 ILE A   3     -53.464  57.914  10.240  1.00 53.93           H  
ATOM     63  N   ASN A   4     -52.380  54.967  15.571  1.00 55.71           N  
ATOM     64  H   ASN A   4     -52.876  55.757  15.958  1.00 55.71           H  
ATOM     65  CA  ASN A   4     -51.218  54.441  16.299  1.00 55.71           C  
ATOM     66  HA  ASN A   4     -50.400  54.368  15.582  1.00 55.71           H  
ATOM     67  C   ASN A   4     -51.440  53.006  16.825  1.00 55.71           C  
ATOM     68  CB  ASN A   4     -50.827  55.451  17.404  1.00 55.71           C  
ATOM     69  HB2 ASN A   4     -51.140  55.079  18.380  1.00 55.71           H  
ATOM     70  HB3 ASN A   4     -51.317  56.409  17.229  1.00 55.71           H  
ATOM     71  O   ASN A   4     -50.507  52.211  16.904  1.00 55.71           O  
ATOM     72  CG  ASN A   4     -49.331  55.728  17.450  1.00 55.71           C  
ATOM     73  ND2 ASN A   4     -48.913  56.787  18.104  1.00 55.71           N  
ATOM     74 HD21 ASN A   4     -49.535  57.394  18.618  1.00 55.71           H  
ATOM     75 HD22 ASN A   4     -47.914  56.934  18.076  1.00 55.71           H  
ATOM     76  OD1 ASN A   4     -48.518  55.025  16.889  1.00 55.71           O  
ATOM     77  N   THR A   5     -52.690  52.634  17.120  1.00 59.78           N  
ATOM     78  H   THR A   5     -53.431  53.321  17.125  1.00 59.78           H  
ATOM     79  CA  THR A   5     -53.043  51.267  17.534  1.00 59.78           C  
ATOM     80  HA  THR A   5     -52.310  50.936  18.270  1.00 59.78           H  
ATOM     81  C   THR A   5     -52.982  50.280  16.370  1.00 59.78           C  
ATOM     82  CB  THR A   5     -54.440  51.204  18.180  1.00 59.78           C  
ATOM     83  HB  THR A   5     -55.175  50.894  17.437  1.00 59.78           H  
ATOM     84  O   THR A   5     -52.575  49.140  16.572  1.00 59.78           O  
ATOM     85  CG2 THR A   5     -54.462  50.222  19.349  1.00 59.78           C  
ATOM     86 HG21 THR A   5     -53.767  50.541  20.126  1.00 59.78           H  
ATOM     87 HG22 THR A   5     -54.172  49.232  18.997  1.00 59.78           H  
ATOM     88 HG23 THR A   5     -55.469  50.158  19.764  1.00 59.78           H  
ATOM     89  OG1 THR A   5     -54.838  52.461  18.691  1.00 59.78           O  
ATOM     90  HG1 THR A   5     -55.446  52.282  19.413  1.00 59.78           H  
ATOM     91  N   VAL A   6     -53.325  50.718  15.151  1.00 59.26           N  
ATOM     92  H   VAL A   6     -53.618  51.679  15.041  1.00 59.26           H  
ATOM     93  CA  VAL A   6     -53.233  49.882  13.942  1.00 59.26           C  
ATOM     94  HA  VAL A   6     -53.638  48.896  14.171  1.00 59.26           H  
ATOM     95  C   VAL A   6     -51.773  49.670  13.545  1.00 59.26           C  
ATOM     96  CB  VAL A   6     -54.062  50.462  12.779  1.00 59.26           C  
ATOM     97  HB  VAL A   6     -53.702  51.464  12.545  1.00 59.26           H  
ATOM     98  O   VAL A   6     -51.409  48.546  13.228  1.00 59.26           O  
ATOM     99  CG1 VAL A   6     -53.970  49.597  11.515  1.00 59.26           C  
ATOM    100 HG11 VAL A   6     -52.949  49.589  11.132  1.00 59.26           H  
ATOM    101 HG12 VAL A   6     -54.615  50.001  10.736  1.00 59.26           H  
ATOM    102 HG13 VAL A   6     -54.273  48.573  11.735  1.00 59.26           H  
ATOM    103  CG2 VAL A   6     -55.547  50.552  13.164  1.00 59.26           C  
ATOM    104 HG21 VAL A   6     -55.930  49.559  13.398  1.00 59.26           H  
ATOM    105 HG22 VAL A   6     -56.117  50.966  12.332  1.00 59.26           H  
ATOM    106 HG23 VAL A   6     -55.681  51.200  14.029  1.00 59.26           H  
ATOM    107  N   ILE A   7     -50.917  50.694  13.657  1.00 61.62           N  
ATOM    108  H   ILE A   7     -51.282  51.609  13.880  1.00 61.62           H  
ATOM    109  CA  ILE A   7     -49.473  50.562  13.390  1.00 61.62           C  
ATOM    110  HA  ILE A   7     -49.347  50.083  12.419  1.00 61.62           H  
ATOM    111  C   ILE A   7     -48.802  49.629  14.412  1.00 61.62           C  
ATOM    112  CB  ILE A   7     -48.800  51.953  13.310  1.00 61.62           C  
ATOM    113  HB  ILE A   7     -49.045  52.510  14.215  1.00 61.62           H  
ATOM    114  O   ILE A   7     -48.022  48.768  14.016  1.00 61.62           O  
ATOM    115  CG1 ILE A   7     -49.340  52.726  12.082  1.00 61.62           C  
ATOM    116 HG12 ILE A   7     -50.430  52.707  12.084  1.00 61.62           H  
ATOM    117 HG13 ILE A   7     -49.007  52.232  11.169  1.00 61.62           H  
ATOM    118  CG2 ILE A   7     -47.267  51.828  13.220  1.00 61.62           C  
ATOM    119 HG21 ILE A   7     -46.985  51.233  12.351  1.00 61.62           H  
ATOM    120 HG22 ILE A   7     -46.865  51.357  14.117  1.00 61.62           H  
ATOM    121 HG23 ILE A   7     -46.799  52.810  13.145  1.00 61.62           H  
ATOM    122  CD1 ILE A   7     -48.916  54.199  12.029  1.00 61.62           C  
ATOM    123 HD11 ILE A   7     -49.173  54.693  12.966  1.00 61.62           H  
ATOM    124 HD12 ILE A   7     -47.844  54.286  11.851  1.00 61.62           H  
ATOM    125 HD13 ILE A   7     -49.437  54.693  11.210  1.00 61.62           H  
ATOM    126  N   ARG A   8     -49.151  49.713  15.708  1.00 50.44           N  
ATOM    127  H   ARG A   8     -49.760  50.466  15.996  1.00 50.44           H  
ATOM    128  CA  ARG A   8     -48.648  48.761  16.720  1.00 50.44           C  
ATOM    129  HA  ARG A   8     -47.562  48.705  16.635  1.00 50.44           H  
ATOM    130  C   ARG A   8     -49.114  47.324  16.476  1.00 50.44           C  
ATOM    131  CB  ARG A   8     -49.009  49.214  18.143  1.00 50.44           C  
ATOM    132  HB2 ARG A   8     -50.026  49.607  18.166  1.00 50.44           H  
ATOM    133  HB3 ARG A   8     -48.964  48.345  18.800  1.00 50.44           H  
ATOM    134  O   ARG A   8     -48.325  46.404  16.652  1.00 50.44           O  
ATOM    135  CG  ARG A   8     -48.018  50.258  18.677  1.00 50.44           C  
ATOM    136  HG2 ARG A   8     -47.005  49.871  18.575  1.00 50.44           H  
ATOM    137  HG3 ARG A   8     -48.108  51.179  18.102  1.00 50.44           H  
ATOM    138  CD  ARG A   8     -48.295  50.540  20.159  1.00 50.44           C  
ATOM    139  HD2 ARG A   8     -49.287  50.981  20.255  1.00 50.44           H  
ATOM    140  HD3 ARG A   8     -48.272  49.593  20.698  1.00 50.44           H  
ATOM    141  NE  ARG A   8     -47.289  51.451  20.737  1.00 50.44           N  
ATOM    142  HE  ARG A   8     -46.594  51.815  20.101  1.00 50.44           H  
ATOM    143  NH1 ARG A   8     -47.973  51.312  22.928  1.00 50.44           N  
ATOM    144 HH11 ARG A   8     -48.667  50.630  22.659  1.00 50.44           H  
ATOM    145 HH12 ARG A   8     -47.809  51.509  23.905  1.00 50.44           H  
ATOM    146  NH2 ARG A   8     -46.194  52.551  22.406  1.00 50.44           N  
ATOM    147 HH21 ARG A   8     -46.042  52.723  23.390  1.00 50.44           H  
ATOM    148 HH22 ARG A   8     -45.498  52.865  21.745  1.00 50.44           H  
ATOM    149  CZ  ARG A   8     -47.159  51.768  22.015  1.00 50.44           C  
ATOM    150  N   TRP A   9     -50.355  47.125  16.028  1.00 48.76           N  
ATOM    151  H   TRP A   9     -50.976  47.915  15.932  1.00 48.76           H  
ATOM    152  CA  TRP A   9     -50.838  45.794  15.642  1.00 48.76           C  
ATOM    153  HA  TRP A   9     -50.575  45.086  16.428  1.00 48.76           H  
ATOM    154  C   TRP A   9     -50.157  45.269  14.371  1.00 48.76           C  
ATOM    155  CB  TRP A   9     -52.368  45.805  15.514  1.00 48.76           C  
ATOM    156  HB2 TRP A   9     -52.650  45.237  14.627  1.00 48.76           H  
ATOM    157  HB3 TRP A   9     -52.735  46.820  15.364  1.00 48.76           H  
ATOM    158  O   TRP A   9     -49.802  44.094  14.319  1.00 48.76           O  
ATOM    159  CG  TRP A   9     -53.068  45.182  16.681  1.00 48.76           C  
ATOM    160  CD1 TRP A   9     -53.366  45.779  17.857  1.00 48.76           C  
ATOM    161  HD1 TRP A   9     -53.137  46.807  18.093  1.00 48.76           H  
ATOM    162  CD2 TRP A   9     -53.512  43.800  16.812  1.00 48.76           C  
ATOM    163  CE2 TRP A   9     -54.085  43.623  18.104  1.00 48.76           C  
ATOM    164  CE3 TRP A   9     -53.474  42.679  15.962  1.00 48.76           C  
ATOM    165  HE3 TRP A   9     -53.037  42.792  14.981  1.00 48.76           H  
ATOM    166  NE1 TRP A   9     -53.971  44.861  18.700  1.00 48.76           N  
ATOM    167  HE1 TRP A   9     -54.250  45.066  19.649  1.00 48.76           H  
ATOM    168  CH2 TRP A   9     -54.553  41.291  17.656  1.00 48.76           C  
ATOM    169  HH2 TRP A   9     -54.945  40.333  17.966  1.00 48.76           H  
ATOM    170  CZ2 TRP A   9     -54.602  42.391  18.531  1.00 48.76           C  
ATOM    171  HZ2 TRP A   9     -55.027  42.286  19.518  1.00 48.76           H  
ATOM    172  CZ3 TRP A   9     -53.988  41.435  16.376  1.00 48.76           C  
ATOM    173  HZ3 TRP A   9     -53.950  40.587  15.708  1.00 48.76           H  
ATOM    174  N   TYR A  10     -49.912  46.128  13.377  1.00 43.50           N  
ATOM    175  H   TYR A  10     -50.258  47.074  13.449  1.00 43.50           H  
ATOM    176  CA  TYR A  10     -49.199  45.740  12.158  1.00 43.50           C  
ATOM    177  HA  TYR A  10     -49.668  44.836  11.770  1.00 43.50           H  
ATOM    178  C   TYR A  10     -47.735  45.372  12.440  1.00 43.50           C  
ATOM    179  CB  TYR A  10     -49.320  46.833  11.080  1.00 43.50           C  
ATOM    180  HB2 TYR A  10     -48.324  47.162  10.786  1.00 43.50           H  
ATOM    181  HB3 TYR A  10     -49.827  47.713  11.476  1.00 43.50           H  
ATOM    182  O   TYR A  10     -47.258  44.364  11.924  1.00 43.50           O  
ATOM    183  CG  TYR A  10     -50.058  46.360   9.843  1.00 43.50           C  
ATOM    184  CD1 TYR A  10     -49.332  45.856   8.747  1.00 43.50           C  
ATOM    185  HD1 TYR A  10     -48.253  45.824   8.784  1.00 43.50           H  
ATOM    186  CD2 TYR A  10     -51.466  46.393   9.800  1.00 43.50           C  
ATOM    187  HD2 TYR A  10     -52.020  46.769  10.647  1.00 43.50           H  
ATOM    188  CE1 TYR A  10     -50.008  45.394   7.601  1.00 43.50           C  
ATOM    189  HE1 TYR A  10     -49.448  45.023   6.756  1.00 43.50           H  
ATOM    190  CE2 TYR A  10     -52.146  45.923   8.658  1.00 43.50           C  
ATOM    191  HE2 TYR A  10     -53.225  45.937   8.611  1.00 43.50           H  
ATOM    192  OH  TYR A  10     -52.078  44.973   6.459  1.00 43.50           O  
ATOM    193  HH  TYR A  10     -51.476  44.678   5.771  1.00 43.50           H  
ATOM    194  CZ  TYR A  10     -51.418  45.424   7.557  1.00 43.50           C  
ATOM    195  N   LEU A  11     -47.046  46.121  13.310  1.00 47.07           N  
ATOM    196  H   LEU A  11     -47.475  46.960  13.673  1.00 47.07           H  
ATOM    197  CA  LEU A  11     -45.662  45.824  13.700  1.00 47.07           C  
ATOM    198  HA  LEU A  11     -45.083  45.633  12.797  1.00 47.07           H  
ATOM    199  C   LEU A  11     -45.555  44.530  14.530  1.00 47.07           C  
ATOM    200  CB  LEU A  11     -45.053  47.047  14.415  1.00 47.07           C  
ATOM    201  HB2 LEU A  11     -44.132  46.740  14.911  1.00 47.07           H  
ATOM    202  HB3 LEU A  11     -45.747  47.378  15.187  1.00 47.07           H  
ATOM    203  O   LEU A  11     -44.688  43.709  14.245  1.00 47.07           O  
ATOM    204  CG  LEU A  11     -44.728  48.224  13.469  1.00 47.07           C  
ATOM    205  HG  LEU A  11     -45.587  48.432  12.832  1.00 47.07           H  
ATOM    206  CD1 LEU A  11     -44.425  49.483  14.283  1.00 47.07           C  
ATOM    207 HD11 LEU A  11     -43.544  49.317  14.902  1.00 47.07           H  
ATOM    208 HD12 LEU A  11     -44.236  50.319  13.609  1.00 47.07           H  
ATOM    209 HD13 LEU A  11     -45.276  49.720  14.921  1.00 47.07           H  
ATOM    210  CD2 LEU A  11     -43.515  47.935  12.581  1.00 47.07           C  
ATOM    211 HD21 LEU A  11     -42.648  47.694  13.195  1.00 47.07           H  
ATOM    212 HD22 LEU A  11     -43.720  47.096  11.916  1.00 47.07           H  
ATOM    213 HD23 LEU A  11     -43.285  48.807  11.968  1.00 47.07           H  
ATOM    214  N   MET A  12     -46.485  44.266  15.462  1.00 48.63           N  
ATOM    215  H   MET A  12     -47.168  44.975  15.686  1.00 48.63           H  
ATOM    216  CA  MET A  12     -46.483  43.006  16.232  1.00 48.63           C  
ATOM    217  HA  MET A  12     -45.484  42.856  16.641  1.00 48.63           H  
ATOM    218  C   MET A  12     -46.788  41.762  15.380  1.00 48.63           C  
ATOM    219  CB  MET A  12     -47.479  43.071  17.402  1.00 48.63           C  
ATOM    220  HB2 MET A  12     -48.432  43.470  17.056  1.00 48.63           H  
ATOM    221  HB3 MET A  12     -47.648  42.060  17.773  1.00 48.63           H  
ATOM    222  O   MET A  12     -46.295  40.674  15.684  1.00 48.63           O  
ATOM    223  CG  MET A  12     -46.963  43.907  18.577  1.00 48.63           C  
ATOM    224  HG2 MET A  12     -46.858  44.939  18.243  1.00 48.63           H  
ATOM    225  HG3 MET A  12     -45.975  43.551  18.868  1.00 48.63           H  
ATOM    226  SD  MET A  12     -48.057  43.885  20.032  1.00 48.63           S  
ATOM    227  CE  MET A  12     -47.287  42.558  21.001  1.00 48.63           C  
ATOM    228  HE1 MET A  12     -47.288  41.634  20.423  1.00 48.63           H  
ATOM    229  HE2 MET A  12     -47.844  42.410  21.926  1.00 48.63           H  
ATOM    230  HE3 MET A  12     -46.259  42.830  21.241  1.00 48.63           H  
ATOM    231  N   ILE A  13     -47.593  41.887  14.316  1.00 51.28           N  
ATOM    232  H   ILE A  13     -48.013  42.786  14.128  1.00 51.28           H  
ATOM    233  CA  ILE A  13     -47.860  40.762  13.403  1.00 51.28           C  
ATOM    234  HA  ILE A  13     -48.004  39.862  14.001  1.00 51.28           H  
ATOM    235  C   ILE A  13     -46.642  40.481  12.510  1.00 51.28           C  
ATOM    236  CB  ILE A  13     -49.165  40.995  12.602  1.00 51.28           C  
ATOM    237  HB  ILE A  13     -49.131  41.989  12.157  1.00 51.28           H  
ATOM    238  O   ILE A  13     -46.349  39.311  12.239  1.00 51.28           O  
ATOM    239  CG1 ILE A  13     -50.382  40.901  13.553  1.00 51.28           C  
ATOM    240 HG12 ILE A  13     -50.217  41.528  14.430  1.00 51.28           H  
ATOM    241 HG13 ILE A  13     -50.481  39.873  13.903  1.00 51.28           H  
ATOM    242  CG2 ILE A  13     -49.318  39.954  11.470  1.00 51.28           C  
ATOM    243 HG21 ILE A  13     -48.496  40.046  10.760  1.00 51.28           H  
ATOM    244 HG22 ILE A  13     -49.324  38.946  11.885  1.00 51.28           H  
ATOM    245 HG23 ILE A  13     -50.233  40.125  10.904  1.00 51.28           H  
ATOM    246  CD1 ILE A  13     -51.713  41.332  12.921  1.00 51.28           C  
ATOM    247 HD11 ILE A  13     -51.669  42.386  12.648  1.00 51.28           H  
ATOM    248 HD12 ILE A  13     -51.948  40.735  12.040  1.00 51.28           H  
ATOM    249 HD13 ILE A  13     -52.516  41.172  13.640  1.00 51.28           H  
ATOM    250  N   PHE A  14     -45.909  41.516  12.084  1.00 44.37           N  
ATOM    251  H   PHE A  14     -46.181  42.456  12.336  1.00 44.37           H  
ATOM    252  CA  PHE A  14     -44.716  41.336  11.255  1.00 44.37           C  
ATOM    253  HA  PHE A  14     -44.950  40.591  10.494  1.00 44.37           H  
ATOM    254  C   PHE A  14     -43.531  40.744  12.029  1.00 44.37           C  
ATOM    255  CB  PHE A  14     -44.367  42.632  10.510  1.00 44.37           C  
ATOM    256  HB2 PHE A  14     -44.737  43.499  11.059  1.00 44.37           H  
ATOM    257  HB3 PHE A  14     -43.283  42.729  10.456  1.00 44.37           H  
ATOM    258  O   PHE A  14     -42.871  39.859  11.487  1.00 44.37           O  
ATOM    259  CG  PHE A  14     -44.910  42.640   9.091  1.00 44.37           C  
ATOM    260  CD1 PHE A  14     -44.150  42.066   8.054  1.00 44.37           C  
ATOM    261  HD1 PHE A  14     -43.174  41.654   8.264  1.00 44.37           H  
ATOM    262  CD2 PHE A  14     -46.182  43.170   8.808  1.00 44.37           C  
ATOM    263  HD2 PHE A  14     -46.775  43.599   9.602  1.00 44.37           H  
ATOM    264  CE1 PHE A  14     -44.651  42.036   6.740  1.00 44.37           C  
ATOM    265  HE1 PHE A  14     -44.055  41.610   5.947  1.00 44.37           H  
ATOM    266  CE2 PHE A  14     -46.685  43.138   7.494  1.00 44.37           C  
ATOM    267  HE2 PHE A  14     -47.661  43.548   7.281  1.00 44.37           H  
ATOM    268  CZ  PHE A  14     -45.918  42.575   6.459  1.00 44.37           C  
ATOM    269  HZ  PHE A  14     -46.296  42.560   5.447  1.00 44.37           H  
ATOM    270  N   GLU A  15     -43.318  41.102  13.302  1.00 49.12           N  
ATOM    271  H   GLU A  15     -43.827  41.883  13.690  1.00 49.12           H  
ATOM    272  CA  GLU A  15     -42.232  40.508  14.103  1.00 49.12           C  
ATOM    273  HA  GLU A  15     -41.288  40.638  13.573  1.00 49.12           H  
ATOM    274  C   GLU A  15     -42.402  38.995  14.303  1.00 49.12           C  
ATOM    275  CB  GLU A  15     -42.107  41.209  15.464  1.00 49.12           C  
ATOM    276  HB2 GLU A  15     -43.102  41.386  15.873  1.00 49.12           H  
ATOM    277  HB3 GLU A  15     -41.564  40.552  16.143  1.00 49.12           H  
ATOM    278  O   GLU A  15     -41.439  38.243  14.163  1.00 49.12           O  
ATOM    279  CG  GLU A  15     -41.327  42.528  15.355  1.00 49.12           C  
ATOM    280  HG2 GLU A  15     -40.363  42.323  14.889  1.00 49.12           H  
ATOM    281  HG3 GLU A  15     -41.877  43.210  14.707  1.00 49.12           H  
ATOM    282  CD  GLU A  15     -41.096  43.199  16.719  1.00 49.12           C  
ATOM    283  OE1 GLU A  15     -40.270  44.137  16.761  1.00 49.12           O  
ATOM    284  OE2 GLU A  15     -41.781  42.810  17.696  1.00 49.12           O  
ATOM    285  N   LYS A  16     -43.626  38.495  14.537  1.00 49.22           N  
ATOM    286  H   LYS A  16     -44.390  39.146  14.646  1.00 49.22           H  
ATOM    287  CA  LYS A  16     -43.831  37.049  14.751  1.00 49.22           C  
ATOM    288  HA  LYS A  16     -43.034  36.696  15.406  1.00 49.22           H  
ATOM    289  C   LYS A  16     -43.675  36.205  13.486  1.00 49.22           C  
ATOM    290  CB  LYS A  16     -45.176  36.774  15.437  1.00 49.22           C  
ATOM    291  HB2 LYS A  16     -45.408  35.715  15.324  1.00 49.22           H  
ATOM    292  HB3 LYS A  16     -45.967  37.356  14.963  1.00 49.22           H  
ATOM    293  O   LYS A  16     -43.246  35.055  13.587  1.00 49.22           O  
ATOM    294  CG  LYS A  16     -45.103  37.094  16.936  1.00 49.22           C  
ATOM    295  HG2 LYS A  16     -44.208  36.634  17.356  1.00 49.22           H  
ATOM    296  HG3 LYS A  16     -45.040  38.173  17.075  1.00 49.22           H  
ATOM    297  CD  LYS A  16     -46.326  36.545  17.680  1.00 49.22           C  
ATOM    298  HD2 LYS A  16     -46.403  35.473  17.496  1.00 49.22           H  
ATOM    299  HD3 LYS A  16     -47.225  37.043  17.317  1.00 49.22           H  
ATOM    300  CE  LYS A  16     -46.152  36.797  19.182  1.00 49.22           C  
ATOM    301  HE2 LYS A  16     -45.175  36.419  19.482  1.00 49.22           H  
ATOM    302  HE3 LYS A  16     -46.149  37.873  19.354  1.00 49.22           H  
ATOM    303  NZ  LYS A  16     -47.214  36.141  19.987  1.00 49.22           N  
ATOM    304  HZ1 LYS A  16     -47.193  35.141  19.852  1.00 49.22           H  
ATOM    305  HZ2 LYS A  16     -48.125  36.495  19.734  1.00 49.22           H  
ATOM    306  HZ3 LYS A  16     -47.059  36.323  20.968  1.00 49.22           H  
ATOM    307  N   LYS A  17     -44.020  36.737  12.305  1.00 49.84           N  
ATOM    308  H   LYS A  17     -44.336  37.696  12.293  1.00 49.84           H  
ATOM    309  CA  LYS A  17     -43.798  36.023  11.035  1.00 49.84           C  
ATOM    310  HA  LYS A  17     -43.951  34.956  11.197  1.00 49.84           H  
ATOM    311  C   LYS A  17     -42.345  36.119  10.578  1.00 49.84           C  
ATOM    312  CB  LYS A  17     -44.778  36.481   9.943  1.00 49.84           C  
ATOM    313  HB2 LYS A  17     -44.952  37.554  10.020  1.00 49.84           H  
ATOM    314  HB3 LYS A  17     -44.326  36.278   8.972  1.00 49.84           H  
ATOM    315  O   LYS A  17     -41.796  35.095  10.191  1.00 49.84           O  
ATOM    316  CG  LYS A  17     -46.108  35.712  10.020  1.00 49.84           C  
ATOM    317  HG2 LYS A  17     -46.628  35.974  10.941  1.00 49.84           H  
ATOM    318  HG3 LYS A  17     -45.901  34.642  10.020  1.00 49.84           H  
ATOM    319  CD  LYS A  17     -46.996  36.041   8.812  1.00 49.84           C  
ATOM    320  HD2 LYS A  17     -47.265  37.097   8.845  1.00 49.84           H  
ATOM    321  HD3 LYS A  17     -46.431  35.849   7.900  1.00 49.84           H  
ATOM    322  CE  LYS A  17     -48.262  35.176   8.814  1.00 49.84           C  
ATOM    323  HE2 LYS A  17     -48.841  35.404   9.709  1.00 49.84           H  
ATOM    324  HE3 LYS A  17     -47.961  34.129   8.865  1.00 49.84           H  
ATOM    325  NZ  LYS A  17     -49.078  35.405   7.594  1.00 49.84           N  
ATOM    326  HZ1 LYS A  17     -49.901  34.819   7.596  1.00 49.84           H  
ATOM    327  HZ2 LYS A  17     -48.540  35.178   6.770  1.00 49.84           H  
ATOM    328  HZ3 LYS A  17     -49.362  36.372   7.528  1.00 49.84           H  
ATOM    329  N   ALA A  18     -41.711  37.287  10.692  1.00 56.63           N  
ATOM    330  H   ALA A  18     -42.204  38.098  11.038  1.00 56.63           H  
ATOM    331  CA  ALA A  18     -40.307  37.457  10.321  1.00 56.63           C  
ATOM    332  HA  ALA A  18     -40.170  37.106   9.298  1.00 56.63           H  
ATOM    333  C   ALA A  18     -39.372  36.626  11.212  1.00 56.63           C  
ATOM    334  CB  ALA A  18     -39.960  38.948  10.361  1.00 56.63           C  
ATOM    335  HB1 ALA A  18     -40.077  39.335  11.373  1.00 56.63           H  
ATOM    336  HB2 ALA A  18     -38.925  39.089  10.048  1.00 56.63           H  
ATOM    337  HB3 ALA A  18     -40.610  39.503   9.685  1.00 56.63           H  
ATOM    338  O   ALA A  18     -38.470  35.979  10.691  1.00 56.63           O  
ATOM    339  N   LEU A  19     -39.638  36.547  12.523  1.00 60.82           N  
ATOM    340  H   LEU A  19     -40.332  37.162  12.923  1.00 60.82           H  
ATOM    341  CA  LEU A  19     -38.846  35.720  13.436  1.00 60.82           C  
ATOM    342  HA  LEU A  19     -37.794  35.949  13.263  1.00 60.82           H  
ATOM    343  C   LEU A  19     -39.034  34.220  13.164  1.00 60.82           C  
ATOM    344  CB  LEU A  19     -39.199  36.090  14.887  1.00 60.82           C  
ATOM    345  HB2 LEU A  19     -39.222  37.176  14.986  1.00 60.82           H  
ATOM    346  HB3 LEU A  19     -40.196  35.711  15.108  1.00 60.82           H  
ATOM    347  O   LEU A  19     -38.057  33.484  13.154  1.00 60.82           O  
ATOM    348  CG  LEU A  19     -38.199  35.544  15.922  1.00 60.82           C  
ATOM    349  HG  LEU A  19     -37.989  34.495  15.713  1.00 60.82           H  
ATOM    350  CD1 LEU A  19     -36.890  36.335  15.913  1.00 60.82           C  
ATOM    351 HD11 LEU A  19     -37.079  37.389  16.113  1.00 60.82           H  
ATOM    352 HD12 LEU A  19     -36.220  35.943  16.678  1.00 60.82           H  
ATOM    353 HD13 LEU A  19     -36.392  36.233  14.949  1.00 60.82           H  
ATOM    354  CD2 LEU A  19     -38.808  35.634  17.322  1.00 60.82           C  
ATOM    355 HD21 LEU A  19     -38.097  35.246  18.050  1.00 60.82           H  
ATOM    356 HD22 LEU A  19     -39.034  36.673  17.563  1.00 60.82           H  
ATOM    357 HD23 LEU A  19     -39.718  35.036  17.370  1.00 60.82           H  
ATOM    358  N   ARG A  20     -40.262  33.755  12.877  1.00 57.46           N  
ATOM    359  H   ARG A  20     -41.036  34.404  12.885  1.00 57.46           H  
ATOM    360  CA  ARG A  20     -40.494  32.349  12.489  1.00 57.46           C  
ATOM    361  HA  ARG A  20     -40.008  31.702  13.220  1.00 57.46           H  
ATOM    362  C   ARG A  20     -39.820  31.993  11.167  1.00 57.46           C  
ATOM    363  CB  ARG A  20     -41.991  32.012  12.428  1.00 57.46           C  
ATOM    364  HB2 ARG A  20     -42.130  31.177  11.743  1.00 57.46           H  
ATOM    365  HB3 ARG A  20     -42.553  32.862  12.041  1.00 57.46           H  
ATOM    366  O   ARG A  20     -39.263  30.907  11.075  1.00 57.46           O  
ATOM    367  CG  ARG A  20     -42.527  31.590  13.800  1.00 57.46           C  
ATOM    368  HG2 ARG A  20     -41.930  30.758  14.175  1.00 57.46           H  
ATOM    369  HG3 ARG A  20     -42.455  32.425  14.497  1.00 57.46           H  
ATOM    370  CD  ARG A  20     -43.987  31.143  13.674  1.00 57.46           C  
ATOM    371  HD2 ARG A  20     -44.048  30.385  12.894  1.00 57.46           H  
ATOM    372  HD3 ARG A  20     -44.590  32.003  13.382  1.00 57.46           H  
ATOM    373  NE  ARG A  20     -44.493  30.577  14.939  1.00 57.46           N  
ATOM    374  HE  ARG A  20     -43.840  30.555  15.710  1.00 57.46           H  
ATOM    375  NH1 ARG A  20     -46.551  29.910  14.169  1.00 57.46           N  
ATOM    376 HH11 ARG A  20     -47.391  29.366  14.303  1.00 57.46           H  
ATOM    377 HH12 ARG A  20     -46.278  30.204  13.242  1.00 57.46           H  
ATOM    378  NH2 ARG A  20     -45.970  29.478  16.280  1.00 57.46           N  
ATOM    379 HH21 ARG A  20     -45.267  29.420  17.003  1.00 57.46           H  
ATOM    380 HH22 ARG A  20     -46.824  28.949  16.395  1.00 57.46           H  
ATOM    381  CZ  ARG A  20     -45.666  29.997  15.124  1.00 57.46           C  
ATOM    382  N   SER A  21     -39.844  32.890  10.181  1.00 62.73           N  
ATOM    383  H   SER A  21     -40.391  33.732  10.289  1.00 62.73           H  
ATOM    384  CA  SER A  21     -39.143  32.682   8.912  1.00 62.73           C  
ATOM    385  HA  SER A  21     -39.377  31.684   8.541  1.00 62.73           H  
ATOM    386  C   SER A  21     -37.624  32.753   9.073  1.00 62.73           C  
ATOM    387  CB  SER A  21     -39.606  33.687   7.857  1.00 62.73           C  
ATOM    388  HB2 SER A  21     -39.028  33.532   6.946  1.00 62.73           H  
ATOM    389  HB3 SER A  21     -39.432  34.701   8.215  1.00 62.73           H  
ATOM    390  O   SER A  21     -36.938  31.938   8.477  1.00 62.73           O  
ATOM    391  OG  SER A  21     -40.983  33.514   7.567  1.00 62.73           O  
ATOM    392  HG  SER A  21     -41.062  33.404   6.616  1.00 62.73           H  
ATOM    393  N   MET A  22     -37.083  33.651   9.908  1.00 60.91           N  
ATOM    394  H   MET A  22     -37.675  34.343  10.346  1.00 60.91           H  
ATOM    395  CA  MET A  22     -35.643  33.684  10.205  1.00 60.91           C  
ATOM    396  HA  MET A  22     -35.089  33.685   9.266  1.00 60.91           H  
ATOM    397  C   MET A  22     -35.189  32.440  10.963  1.00 60.91           C  
ATOM    398  CB  MET A  22     -35.245  34.934  11.005  1.00 60.91           C  
ATOM    399  HB2 MET A  22     -36.030  35.202  11.711  1.00 60.91           H  
ATOM    400  HB3 MET A  22     -34.344  34.710  11.576  1.00 60.91           H  
ATOM    401  O   MET A  22     -34.160  31.885  10.611  1.00 60.91           O  
ATOM    402  CG  MET A  22     -34.923  36.121  10.095  1.00 60.91           C  
ATOM    403  HG2 MET A  22     -35.839  36.413   9.581  1.00 60.91           H  
ATOM    404  HG3 MET A  22     -34.194  35.815   9.345  1.00 60.91           H  
ATOM    405  SD  MET A  22     -34.273  37.572  10.973  1.00 60.91           S  
ATOM    406  CE  MET A  22     -32.546  37.072  11.247  1.00 60.91           C  
ATOM    407  HE1 MET A  22     -32.011  37.875  11.754  1.00 60.91           H  
ATOM    408  HE2 MET A  22     -32.510  36.175  11.865  1.00 60.91           H  
ATOM    409  HE3 MET A  22     -32.064  36.871  10.290  1.00 60.91           H  
ATOM    410  N   ILE A  23     -35.961  31.963  11.944  1.00 73.14           N  
ATOM    411  H   ILE A  23     -36.770  32.495  12.231  1.00 73.14           H  
ATOM    412  CA  ILE A  23     -35.671  30.702  12.641  1.00 73.14           C  
ATOM    413  HA  ILE A  23     -34.649  30.740  13.020  1.00 73.14           H  
ATOM    414  C   ILE A  23     -35.720  29.532  11.652  1.00 73.14           C  
ATOM    415  CB  ILE A  23     -36.621  30.512  13.848  1.00 73.14           C  
ATOM    416  HB  ILE A  23     -37.642  30.687  13.511  1.00 73.14           H  
ATOM    417  O   ILE A  23     -34.839  28.687  11.692  1.00 73.14           O  
ATOM    418  CG1 ILE A  23     -36.274  31.527  14.963  1.00 73.14           C  
ATOM    419 HG12 ILE A  23     -35.342  31.231  15.444  1.00 73.14           H  
ATOM    420 HG13 ILE A  23     -36.112  32.514  14.529  1.00 73.14           H  
ATOM    421  CG2 ILE A  23     -36.541  29.080  14.411  1.00 73.14           C  
ATOM    422 HG21 ILE A  23     -35.509  28.831  14.658  1.00 73.14           H  
ATOM    423 HG22 ILE A  23     -37.156  28.971  15.304  1.00 73.14           H  
ATOM    424 HG23 ILE A  23     -36.908  28.364  13.676  1.00 73.14           H  
ATOM    425  CD1 ILE A  23     -37.367  31.666  16.032  1.00 73.14           C  
ATOM    426 HD11 ILE A  23     -37.477  30.740  16.596  1.00 73.14           H  
ATOM    427 HD12 ILE A  23     -38.317  31.924  15.563  1.00 73.14           H  
ATOM    428 HD13 ILE A  23     -37.087  32.457  16.727  1.00 73.14           H  
ATOM    429  N   TRP A  24     -36.679  29.504  10.719  1.00 58.74           N  
ATOM    430  H   TRP A  24     -37.408  30.203  10.741  1.00 58.74           H  
ATOM    431  CA  TRP A  24     -36.728  28.476   9.672  1.00 58.74           C  
ATOM    432  HA  TRP A  24     -36.638  27.498  10.145  1.00 58.74           H  
ATOM    433  C   TRP A  24     -35.564  28.557   8.682  1.00 58.74           C  
ATOM    434  CB  TRP A  24     -38.071  28.518   8.933  1.00 58.74           C  
ATOM    435  HB2 TRP A  24     -37.891  28.437   7.861  1.00 58.74           H  
ATOM    436  HB3 TRP A  24     -38.571  29.474   9.091  1.00 58.74           H  
ATOM    437  O   TRP A  24     -35.039  27.520   8.303  1.00 58.74           O  
ATOM    438  CG  TRP A  24     -38.987  27.400   9.307  1.00 58.74           C  
ATOM    439  CD1 TRP A  24     -39.857  27.389  10.341  1.00 58.74           C  
ATOM    440  HD1 TRP A  24     -39.992  28.212  11.027  1.00 58.74           H  
ATOM    441  CD2 TRP A  24     -39.062  26.076   8.698  1.00 58.74           C  
ATOM    442  CE2 TRP A  24     -40.034  25.311   9.407  1.00 58.74           C  
ATOM    443  CE3 TRP A  24     -38.385  25.439   7.636  1.00 58.74           C  
ATOM    444  HE3 TRP A  24     -37.617  25.973   7.096  1.00 58.74           H  
ATOM    445  NE1 TRP A  24     -40.484  26.156  10.400  1.00 58.74           N  
ATOM    446  HE1 TRP A  24     -41.109  25.872  11.140  1.00 58.74           H  
ATOM    447  CH2 TRP A  24     -39.651  23.381   8.001  1.00 58.74           C  
ATOM    448  HH2 TRP A  24     -39.849  22.353   7.736  1.00 58.74           H  
ATOM    449  CZ2 TRP A  24     -40.337  23.984   9.070  1.00 58.74           C  
ATOM    450  HZ2 TRP A  24     -41.063  23.419   9.636  1.00 58.74           H  
ATOM    451  CZ3 TRP A  24     -38.678  24.107   7.291  1.00 58.74           C  
ATOM    452  HZ3 TRP A  24     -38.137  23.631   6.487  1.00 58.74           H  
ATOM    453  N   VAL A  25     -35.130  29.755   8.283  1.00 71.91           N  
ATOM    454  H   VAL A  25     -35.635  30.576   8.586  1.00 71.91           H  
ATOM    455  CA  VAL A  25     -33.969  29.933   7.393  1.00 71.91           C  
ATOM    456  HA  VAL A  25     -34.059  29.239   6.558  1.00 71.91           H  
ATOM    457  C   VAL A  25     -32.674  29.574   8.116  1.00 71.91           C  
ATOM    458  CB  VAL A  25     -33.922  31.360   6.814  1.00 71.91           C  
ATOM    459  HB  VAL A  25     -34.017  32.080   7.627  1.00 71.91           H  
ATOM    460  O   VAL A  25     -31.826  28.927   7.521  1.00 71.91           O  
ATOM    461  CG1 VAL A  25     -32.626  31.659   6.047  1.00 71.91           C  
ATOM    462 HG11 VAL A  25     -32.471  30.913   5.268  1.00 71.91           H  
ATOM    463 HG12 VAL A  25     -32.678  32.648   5.591  1.00 71.91           H  
ATOM    464 HG13 VAL A  25     -31.771  31.646   6.723  1.00 71.91           H  
ATOM    465  CG2 VAL A  25     -35.074  31.574   5.821  1.00 71.91           C  
ATOM    466 HG21 VAL A  25     -36.031  31.309   6.270  1.00 71.91           H  
ATOM    467 HG22 VAL A  25     -35.103  32.618   5.510  1.00 71.91           H  
ATOM    468 HG23 VAL A  25     -34.926  30.943   4.945  1.00 71.91           H  
ATOM    469  N   VAL A  26     -32.534  29.923   9.396  1.00 73.15           N  
ATOM    470  H   VAL A  26     -33.263  30.476   9.823  1.00 73.15           H  
ATOM    471  CA  VAL A  26     -31.377  29.561  10.230  1.00 73.15           C  
ATOM    472  HA  VAL A  26     -30.461  29.800   9.689  1.00 73.15           H  
ATOM    473  C   VAL A  26     -31.348  28.056  10.493  1.00 73.15           C  
ATOM    474  CB  VAL A  26     -31.386  30.379  11.537  1.00 73.15           C  
ATOM    475  HB  VAL A  26     -32.375  30.296  11.988  1.00 73.15           H  
ATOM    476  O   VAL A  26     -30.288  27.460  10.377  1.00 73.15           O  
ATOM    477  CG1 VAL A  26     -30.360  29.903  12.569  1.00 73.15           C  
ATOM    478 HG11 VAL A  26     -29.377  29.800  12.108  1.00 73.15           H  
ATOM    479 HG12 VAL A  26     -30.298  30.614  13.393  1.00 73.15           H  
ATOM    480 HG13 VAL A  26     -30.672  28.943  12.979  1.00 73.15           H  
ATOM    481  CG2 VAL A  26     -31.101  31.865  11.261  1.00 73.15           C  
ATOM    482 HG21 VAL A  26     -31.541  32.180  10.315  1.00 73.15           H  
ATOM    483 HG22 VAL A  26     -31.530  32.467  12.062  1.00 73.15           H  
ATOM    484 HG23 VAL A  26     -30.026  32.043  11.213  1.00 73.15           H  
ATOM    485  N   LEU A  27     -32.494  27.419  10.763  1.00 70.34           N  
ATOM    486  H   LEU A  27     -33.335  27.965  10.881  1.00 70.34           H  
ATOM    487  CA  LEU A  27     -32.595  25.961  10.901  1.00 70.34           C  
ATOM    488  HA  LEU A  27     -31.806  25.617  11.570  1.00 70.34           H  
ATOM    489  C   LEU A  27     -32.363  25.241   9.570  1.00 70.34           C  
ATOM    490  CB  LEU A  27     -33.959  25.569  11.493  1.00 70.34           C  
ATOM    491  HB2 LEU A  27     -34.106  24.499  11.348  1.00 70.34           H  
ATOM    492  HB3 LEU A  27     -34.739  26.083  10.932  1.00 70.34           H  
ATOM    493  O   LEU A  27     -31.682  24.223   9.569  1.00 70.34           O  
ATOM    494  CG  LEU A  27     -34.113  25.872  12.995  1.00 70.34           C  
ATOM    495  HG  LEU A  27     -33.834  26.905  13.203  1.00 70.34           H  
ATOM    496  CD1 LEU A  27     -35.576  25.672  13.400  1.00 70.34           C  
ATOM    497 HD11 LEU A  27     -36.213  26.303  12.782  1.00 70.34           H  
ATOM    498 HD12 LEU A  27     -35.704  25.939  14.449  1.00 70.34           H  
ATOM    499 HD13 LEU A  27     -35.857  24.629  13.256  1.00 70.34           H  
ATOM    500  CD2 LEU A  27     -33.252  24.957  13.868  1.00 70.34           C  
ATOM    501 HD21 LEU A  27     -33.440  25.159  14.922  1.00 70.34           H  
ATOM    502 HD22 LEU A  27     -33.478  23.911  13.658  1.00 70.34           H  
ATOM    503 HD23 LEU A  27     -32.194  25.134  13.672  1.00 70.34           H  
ATOM    504  N   MET A  28     -32.847  25.780   8.442  1.00 65.98           N  
ATOM    505  H   MET A  28     -33.456  26.583   8.502  1.00 65.98           H  
ATOM    506  CA  MET A  28     -32.505  25.255   7.118  1.00 65.98           C  
ATOM    507  HA  MET A  28     -32.731  24.189   7.108  1.00 65.98           H  
ATOM    508  C   MET A  28     -31.009  25.390   6.857  1.00 65.98           C  
ATOM    509  CB  MET A  28     -33.299  25.912   5.979  1.00 65.98           C  
ATOM    510  HB2 MET A  28     -33.521  26.953   6.212  1.00 65.98           H  
ATOM    511  HB3 MET A  28     -32.681  25.899   5.081  1.00 65.98           H  
ATOM    512  O   MET A  28     -30.403  24.402   6.476  1.00 65.98           O  
ATOM    513  CG  MET A  28     -34.588  25.146   5.665  1.00 65.98           C  
ATOM    514  HG2 MET A  28     -34.358  24.085   5.565  1.00 65.98           H  
ATOM    515  HG3 MET A  28     -35.270  25.264   6.507  1.00 65.98           H  
ATOM    516  SD  MET A  28     -35.434  25.685   4.148  1.00 65.98           S  
ATOM    517  CE  MET A  28     -34.304  25.030   2.882  1.00 65.98           C  
ATOM    518  HE1 MET A  28     -34.172  23.958   3.027  1.00 65.98           H  
ATOM    519  HE2 MET A  28     -33.335  25.523   2.949  1.00 65.98           H  
ATOM    520  HE3 MET A  28     -34.724  25.206   1.892  1.00 65.98           H  
ATOM    521  N   PHE A  29     -30.394  26.546   7.122  1.00 56.59           N  
ATOM    522  H   PHE A  29     -30.945  27.334   7.432  1.00 56.59           H  
ATOM    523  CA  PHE A  29     -28.950  26.736   6.958  1.00 56.59           C  
ATOM    524  HA  PHE A  29     -28.679  26.438   5.945  1.00 56.59           H  
ATOM    525  C   PHE A  29     -28.133  25.835   7.888  1.00 56.59           C  
ATOM    526  CB  PHE A  29     -28.565  28.214   7.136  1.00 56.59           C  
ATOM    527  HB2 PHE A  29     -29.317  28.743   7.722  1.00 56.59           H  
ATOM    528  HB3 PHE A  29     -27.641  28.269   7.710  1.00 56.59           H  
ATOM    529  O   PHE A  29     -27.159  25.258   7.431  1.00 56.59           O  
ATOM    530  CG  PHE A  29     -28.328  28.933   5.822  1.00 56.59           C  
ATOM    531  CD1 PHE A  29     -27.029  28.968   5.279  1.00 56.59           C  
ATOM    532  HD1 PHE A  29     -26.212  28.488   5.797  1.00 56.59           H  
ATOM    533  CD2 PHE A  29     -29.391  29.535   5.122  1.00 56.59           C  
ATOM    534  HD2 PHE A  29     -30.392  29.488   5.523  1.00 56.59           H  
ATOM    535  CE1 PHE A  29     -26.791  29.612   4.053  1.00 56.59           C  
ATOM    536  HE1 PHE A  29     -25.794  29.624   3.638  1.00 56.59           H  
ATOM    537  CE2 PHE A  29     -29.153  30.180   3.894  1.00 56.59           C  
ATOM    538  HE2 PHE A  29     -29.971  30.632   3.352  1.00 56.59           H  
ATOM    539  CZ  PHE A  29     -27.852  30.220   3.360  1.00 56.59           C  
ATOM    540  HZ  PHE A  29     -27.667  30.701   2.411  1.00 56.59           H  
ATOM    541  N   LEU A  30     -28.545  25.643   9.146  1.00 55.42           N  
ATOM    542  H   LEU A  30     -29.330  26.182   9.482  1.00 55.42           H  
ATOM    543  CA  LEU A  30     -27.913  24.694  10.070  1.00 55.42           C  
ATOM    544  HA  LEU A  30     -26.839  24.879  10.086  1.00 55.42           H  
ATOM    545  C   LEU A  30     -28.080  23.247   9.592  1.00 55.42           C  
ATOM    546  CB  LEU A  30     -28.474  24.896  11.491  1.00 55.42           C  
ATOM    547  HB2 LEU A  30     -29.521  25.194  11.423  1.00 55.42           H  
ATOM    548  HB3 LEU A  30     -28.453  23.947  12.026  1.00 55.42           H  
ATOM    549  O   LEU A  30     -27.113  22.498   9.616  1.00 55.42           O  
ATOM    550  CG  LEU A  30     -27.666  25.935  12.295  1.00 55.42           C  
ATOM    551  HG  LEU A  30     -27.242  26.676  11.618  1.00 55.42           H  
ATOM    552  CD1 LEU A  30     -28.548  26.670  13.302  1.00 55.42           C  
ATOM    553 HD11 LEU A  30     -29.376  27.141  12.773  1.00 55.42           H  
ATOM    554 HD12 LEU A  30     -28.942  25.963  14.032  1.00 55.42           H  
ATOM    555 HD13 LEU A  30     -27.961  27.434  13.812  1.00 55.42           H  
ATOM    556  CD2 LEU A  30     -26.542  25.255  13.078  1.00 55.42           C  
ATOM    557 HD21 LEU A  30     -25.884  24.725  12.389  1.00 55.42           H  
ATOM    558 HD22 LEU A  30     -25.953  26.002  13.611  1.00 55.42           H  
ATOM    559 HD23 LEU A  30     -26.948  24.539  13.793  1.00 55.42           H  
ATOM    560  N   SER A  31     -29.252  22.860   9.080  1.00 54.93           N  
ATOM    561  H   SER A  31     -30.042  23.488   9.136  1.00 54.93           H  
ATOM    562  CA  SER A  31     -29.451  21.524   8.500  1.00 54.93           C  
ATOM    563  HA  SER A  31     -29.053  20.790   9.201  1.00 54.93           H  
ATOM    564  C   SER A  31     -28.686  21.325   7.186  1.00 54.93           C  
ATOM    565  CB  SER A  31     -30.943  21.215   8.328  1.00 54.93           C  
ATOM    566  HB2 SER A  31     -31.055  20.172   8.033  1.00 54.93           H  
ATOM    567  HB3 SER A  31     -31.445  21.355   9.286  1.00 54.93           H  
ATOM    568  O   SER A  31     -28.202  20.232   6.929  1.00 54.93           O  
ATOM    569  OG  SER A  31     -31.569  22.032   7.355  1.00 54.93           O  
ATOM    570  HG  SER A  31     -31.007  22.787   7.165  1.00 54.93           H  
ATOM    571  N   PHE A  32     -28.512  22.379   6.382  1.00 45.61           N  
ATOM    572  H   PHE A  32     -28.935  23.259   6.642  1.00 45.61           H  
ATOM    573  CA  PHE A  32     -27.760  22.340   5.126  1.00 45.61           C  
ATOM    574  HA  PHE A  32     -27.989  21.402   4.619  1.00 45.61           H  
ATOM    575  C   PHE A  32     -26.244  22.351   5.375  1.00 45.61           C  
ATOM    576  CB  PHE A  32     -28.211  23.501   4.218  1.00 45.61           C  
ATOM    577  HB2 PHE A  32     -27.538  24.349   4.349  1.00 45.61           H  
ATOM    578  HB3 PHE A  32     -29.205  23.835   4.514  1.00 45.61           H  
ATOM    579  O   PHE A  32     -25.505  21.738   4.619  1.00 45.61           O  
ATOM    580  CG  PHE A  32     -28.341  23.159   2.749  1.00 45.61           C  
ATOM    581  CD1 PHE A  32     -27.400  23.629   1.818  1.00 45.61           C  
ATOM    582  HD1 PHE A  32     -26.540  24.190   2.153  1.00 45.61           H  
ATOM    583  CD2 PHE A  32     -29.448  22.409   2.306  1.00 45.61           C  
ATOM    584  HD2 PHE A  32     -30.167  22.037   3.021  1.00 45.61           H  
ATOM    585  CE1 PHE A  32     -27.570  23.357   0.449  1.00 45.61           C  
ATOM    586  HE1 PHE A  32     -26.835  23.703  -0.263  1.00 45.61           H  
ATOM    587  CE2 PHE A  32     -29.603  22.114   0.940  1.00 45.61           C  
ATOM    588  HE2 PHE A  32     -30.432  21.506   0.608  1.00 45.61           H  
ATOM    589  CZ  PHE A  32     -28.661  22.586   0.010  1.00 45.61           C  
ATOM    590  HZ  PHE A  32     -28.764  22.343  -1.037  1.00 45.61           H  
ATOM    591  N   LEU A  33     -25.773  22.979   6.461  1.00 42.61           N  
ATOM    592  H   LEU A  33     -26.411  23.532   7.014  1.00 42.61           H  
ATOM    593  CA  LEU A  33     -24.376  22.893   6.906  1.00 42.61           C  
ATOM    594  HA  LEU A  33     -23.728  22.954   6.032  1.00 42.61           H  
ATOM    595  C   LEU A  33     -24.043  21.539   7.546  1.00 42.61           C  
ATOM    596  CB  LEU A  33     -24.046  24.056   7.866  1.00 42.61           C  
ATOM    597  HB2 LEU A  33     -24.957  24.427   8.335  1.00 42.61           H  
ATOM    598  HB3 LEU A  33     -23.436  23.666   8.680  1.00 42.61           H  
ATOM    599  O   LEU A  33     -22.923  21.075   7.387  1.00 42.61           O  
ATOM    600  CG  LEU A  33     -23.274  25.205   7.178  1.00 42.61           C  
ATOM    601  HG  LEU A  33     -23.194  25.023   6.106  1.00 42.61           H  
ATOM    602  CD1 LEU A  33     -23.971  26.554   7.363  1.00 42.61           C  
ATOM    603 HD11 LEU A  33     -24.080  26.772   8.426  1.00 42.61           H  
ATOM    604 HD12 LEU A  33     -24.954  26.511   6.895  1.00 42.61           H  
ATOM    605 HD13 LEU A  33     -23.383  27.337   6.884  1.00 42.61           H  
ATOM    606  CD2 LEU A  33     -21.862  25.319   7.753  1.00 42.61           C  
ATOM    607 HD21 LEU A  33     -21.900  25.546   8.819  1.00 42.61           H  
ATOM    608 HD22 LEU A  33     -21.339  24.373   7.610  1.00 42.61           H  
ATOM    609 HD23 LEU A  33     -21.308  26.099   7.231  1.00 42.61           H  
ATOM    610  N   VAL A  34     -24.999  20.889   8.217  1.00 44.82           N  
ATOM    611  H   VAL A  34     -25.873  21.364   8.398  1.00 44.82           H  
ATOM    612  CA  VAL A  34     -24.813  19.528   8.755  1.00 44.82           C  
ATOM    613  HA  VAL A  34     -23.802  19.447   9.155  1.00 44.82           H  
ATOM    614  C   VAL A  34     -24.905  18.459   7.655  1.00 44.82           C  
ATOM    615  CB  VAL A  34     -25.792  19.272   9.922  1.00 44.82           C  
ATOM    616  HB  VAL A  34     -26.804  19.505   9.592  1.00 44.82           H  
ATOM    617  O   VAL A  34     -24.287  17.411   7.782  1.00 44.82           O  
ATOM    618  CG1 VAL A  34     -25.773  17.830  10.443  1.00 44.82           C  
ATOM    619 HG11 VAL A  34     -26.149  17.149   9.679  1.00 44.82           H  
ATOM    620 HG12 VAL A  34     -24.754  17.538  10.698  1.00 44.82           H  
ATOM    621 HG13 VAL A  34     -26.408  17.735  11.324  1.00 44.82           H  
ATOM    622  CG2 VAL A  34     -25.445  20.166  11.125  1.00 44.82           C  
ATOM    623 HG21 VAL A  34     -24.483  19.865  11.539  1.00 44.82           H  
ATOM    624 HG22 VAL A  34     -25.374  21.213  10.828  1.00 44.82           H  
ATOM    625 HG23 VAL A  34     -26.213  20.067  11.892  1.00 44.82           H  
ATOM    626  N   LEU A  35     -25.625  18.715   6.555  1.00 40.91           N  
ATOM    627  H   LEU A  35     -26.170  19.565   6.528  1.00 40.91           H  
ATOM    628  CA  LEU A  35     -25.760  17.766   5.436  1.00 40.91           C  
ATOM    629  HA  LEU A  35     -25.506  16.769   5.795  1.00 40.91           H  
ATOM    630  C   LEU A  35     -24.784  17.999   4.270  1.00 40.91           C  
ATOM    631  CB  LEU A  35     -27.225  17.737   4.961  1.00 40.91           C  
ATOM    632  HB2 LEU A  35     -27.556  18.763   4.800  1.00 40.91           H  
ATOM    633  HB3 LEU A  35     -27.281  17.223   4.002  1.00 40.91           H  
ATOM    634  O   LEU A  35     -24.749  17.180   3.356  1.00 40.91           O  
ATOM    635  CG  LEU A  35     -28.177  17.026   5.941  1.00 40.91           C  
ATOM    636  HG  LEU A  35     -28.020  17.400   6.953  1.00 40.91           H  
ATOM    637  CD1 LEU A  35     -29.628  17.311   5.547  1.00 40.91           C  
ATOM    638 HD11 LEU A  35     -30.300  16.817   6.248  1.00 40.91           H  
ATOM    639 HD12 LEU A  35     -29.816  16.941   4.539  1.00 40.91           H  
ATOM    640 HD13 LEU A  35     -29.806  18.386   5.581  1.00 40.91           H  
ATOM    641  CD2 LEU A  35     -27.982  15.507   5.933  1.00 40.91           C  
ATOM    642 HD21 LEU A  35     -28.100  15.114   4.924  1.00 40.91           H  
ATOM    643 HD22 LEU A  35     -26.984  15.256   6.294  1.00 40.91           H  
ATOM    644 HD23 LEU A  35     -28.706  15.032   6.595  1.00 40.91           H  
ATOM    645  N   ILE A  36     -23.996  19.080   4.272  1.00 36.06           N  
ATOM    646  H   ILE A  36     -24.099  19.747   5.024  1.00 36.06           H  
ATOM    647  CA  ILE A  36     -22.957  19.329   3.253  1.00 36.06           C  
ATOM    648  HA  ILE A  36     -22.774  18.383   2.744  1.00 36.06           H  
ATOM    649  C   ILE A  36     -21.611  19.679   3.900  1.00 36.06           C  
ATOM    650  CB  ILE A  36     -23.384  20.337   2.152  1.00 36.06           C  
ATOM    651  HB  ILE A  36     -23.258  21.347   2.542  1.00 36.06           H  
ATOM    652  O   ILE A  36     -20.816  20.438   3.351  1.00 36.06           O  
ATOM    653  CG1 ILE A  36     -24.859  20.158   1.730  1.00 36.06           C  
ATOM    654 HG12 ILE A  36     -25.004  19.154   1.329  1.00 36.06           H  
ATOM    655 HG13 ILE A  36     -25.515  20.266   2.594  1.00 36.06           H  
ATOM    656  CG2 ILE A  36     -22.514  20.166   0.880  1.00 36.06           C  
ATOM    657 HG21 ILE A  36     -22.659  21.007   0.202  1.00 36.06           H  
ATOM    658 HG22 ILE A  36     -21.449  20.125   1.106  1.00 36.06           H  
ATOM    659 HG23 ILE A  36     -22.778  19.238   0.372  1.00 36.06           H  
ATOM    660  CD1 ILE A  36     -25.328  21.174   0.692  1.00 36.06           C  
ATOM    661 HD11 ILE A  36     -25.120  22.184   1.045  1.00 36.06           H  
ATOM    662 HD12 ILE A  36     -24.838  21.008  -0.267  1.00 36.06           H  
ATOM    663 HD13 ILE A  36     -26.398  21.029   0.546  1.00 36.06           H  
ATOM    664  N   THR A  37     -21.287  19.080   5.046  1.00 34.39           N  
ATOM    665  H   THR A  37     -21.977  18.526   5.532  1.00 34.39           H  
ATOM    666  CA  THR A  37     -19.896  18.641   5.188  1.00 34.39           C  
ATOM    667  HA  THR A  37     -19.223  19.448   4.898  1.00 34.39           H  
ATOM    668  C   THR A  37     -19.750  17.457   4.241  1.00 34.39           C  
ATOM    669  CB  THR A  37     -19.523  18.244   6.618  1.00 34.39           C  
ATOM    670  HB  THR A  37     -18.583  17.693   6.605  1.00 34.39           H  
ATOM    671  O   THR A  37     -20.378  16.427   4.501  1.00 34.39           O  
ATOM    672  CG2 THR A  37     -19.348  19.490   7.483  1.00 34.39           C  
ATOM    673 HG21 THR A  37     -19.082  19.186   8.496  1.00 34.39           H  
ATOM    674 HG22 THR A  37     -20.280  20.054   7.513  1.00 34.39           H  
ATOM    675 HG23 THR A  37     -18.551  20.113   7.078  1.00 34.39           H  
ATOM    676  OG1 THR A  37     -20.524  17.446   7.202  1.00 34.39           O  
ATOM    677  HG1 THR A  37     -20.614  16.661   6.657  1.00 34.39           H  
ATOM    678  N   PRO A  38     -19.036  17.589   3.108  1.00 34.65           N  
ATOM    679  CA  PRO A  38     -18.794  16.438   2.264  1.00 34.65           C  
ATOM    680  HA  PRO A  38     -19.730  16.071   1.842  1.00 34.65           H  
ATOM    681  C   PRO A  38     -18.164  15.357   3.138  1.00 34.65           C  
ATOM    682  CB  PRO A  38     -17.872  16.922   1.140  1.00 34.65           C  
ATOM    683  HB2 PRO A  38     -17.147  16.160   0.854  1.00 34.65           H  
ATOM    684  HB3 PRO A  38     -18.474  17.215   0.279  1.00 34.65           H  
ATOM    685  O   PRO A  38     -17.150  15.597   3.794  1.00 34.65           O  
ATOM    686  CG  PRO A  38     -17.187  18.155   1.724  1.00 34.65           C  
ATOM    687  HG2 PRO A  38     -16.910  18.871   0.950  1.00 34.65           H  
ATOM    688  HG3 PRO A  38     -16.309  17.848   2.292  1.00 34.65           H  
ATOM    689  CD  PRO A  38     -18.235  18.723   2.674  1.00 34.65           C  
ATOM    690  HD2 PRO A  38     -17.731  19.215   3.506  1.00 34.65           H  
ATOM    691  HD3 PRO A  38     -18.866  19.430   2.135  1.00 34.65           H  
ATOM    692  N   VAL A  39     -18.766  14.169   3.136  1.00 34.47           N  
ATOM    693  H   VAL A  39     -19.654  14.085   2.661  1.00 34.47           H  
ATOM    694  CA  VAL A  39     -18.068  12.924   3.459  1.00 34.47           C  
ATOM    695  HA  VAL A  39     -17.482  13.061   4.368  1.00 34.47           H  
ATOM    696  C   VAL A  39     -17.093  12.686   2.300  1.00 34.47           C  
ATOM    697  CB  VAL A  39     -19.058  11.763   3.701  1.00 34.47           C  
ATOM    698  HB  VAL A  39     -19.668  11.615   2.810  1.00 34.47           H  
ATOM    699  O   VAL A  39     -17.299  11.863   1.422  1.00 34.47           O  
ATOM    700  CG1 VAL A  39     -18.340  10.452   4.040  1.00 34.47           C  
ATOM    701 HG11 VAL A  39     -17.728  10.118   3.202  1.00 34.47           H  
ATOM    702 HG12 VAL A  39     -17.702  10.581   4.914  1.00 34.47           H  
ATOM    703 HG13 VAL A  39     -19.070   9.668   4.244  1.00 34.47           H  
ATOM    704  CG2 VAL A  39     -19.993  12.084   4.880  1.00 34.47           C  
ATOM    705 HG21 VAL A  39     -19.408  12.253   5.784  1.00 34.47           H  
ATOM    706 HG22 VAL A  39     -20.586  12.973   4.665  1.00 34.47           H  
ATOM    707 HG23 VAL A  39     -20.673  11.249   5.046  1.00 34.47           H  
ATOM    708  N   LEU A  40     -16.084  13.549   2.233  1.00 33.20           N  
ATOM    709  H   LEU A  40     -16.080  14.273   2.937  1.00 33.20           H  
ATOM    710  CA  LEU A  40     -14.837  13.379   1.509  1.00 33.20           C  
ATOM    711  HA  LEU A  40     -14.800  12.406   1.020  1.00 33.20           H  
ATOM    712  C   LEU A  40     -13.788  13.400   2.612  1.00 33.20           C  
ATOM    713  CB  LEU A  40     -14.634  14.498   0.472  1.00 33.20           C  
ATOM    714  HB2 LEU A  40     -14.794  15.458   0.963  1.00 33.20           H  
ATOM    715  HB3 LEU A  40     -13.596  14.471   0.140  1.00 33.20           H  
ATOM    716  O   LEU A  40     -13.146  14.413   2.877  1.00 33.20           O  
ATOM    717  CG  LEU A  40     -15.534  14.406  -0.769  1.00 33.20           C  
ATOM    718  HG  LEU A  40     -16.580  14.356  -0.465  1.00 33.20           H  
ATOM    719  CD1 LEU A  40     -15.336  15.663  -1.621  1.00 33.20           C  
ATOM    720 HD11 LEU A  40     -14.302  15.715  -1.962  1.00 33.20           H  
ATOM    721 HD12 LEU A  40     -15.996  15.623  -2.488  1.00 33.20           H  
ATOM    722 HD13 LEU A  40     -15.567  16.552  -1.034  1.00 33.20           H  
ATOM    723  CD2 LEU A  40     -15.215  13.187  -1.635  1.00 33.20           C  
ATOM    724 HD21 LEU A  40     -14.159  13.175  -1.904  1.00 33.20           H  
ATOM    725 HD22 LEU A  40     -15.817  13.203  -2.543  1.00 33.20           H  
ATOM    726 HD23 LEU A  40     -15.452  12.272  -1.093  1.00 33.20           H  
ATOM    727  N   GLY A  41     -13.760  12.313   3.371  1.00 35.28           N  
ATOM    728  H   GLY A  41     -14.349  11.533   3.117  1.00 35.28           H  
ATOM    729  CA  GLY A  41     -12.977  12.210   4.590  1.00 35.28           C  
ATOM    730  HA2 GLY A  41     -13.560  12.584   5.431  1.00 35.28           H  
ATOM    731  HA3 GLY A  41     -12.069  12.807   4.499  1.00 35.28           H  
ATOM    732  C   GLY A  41     -12.561  10.782   4.883  1.00 35.28           C  
ATOM    733  O   GLY A  41     -12.520  10.422   6.046  1.00 35.28           O  
ATOM    734  N   THR A  42     -12.287   9.975   3.860  1.00 35.52           N  
ATOM    735  H   THR A  42     -12.435  10.302   2.916  1.00 35.52           H  
ATOM    736  CA  THR A  42     -11.606   8.682   4.008  1.00 35.52           C  
ATOM    737  HA  THR A  42     -10.889   8.731   4.827  1.00 35.52           H  
ATOM    738  C   THR A  42     -10.834   8.405   2.722  1.00 35.52           C  
ATOM    739  CB  THR A  42     -12.571   7.514   4.310  1.00 35.52           C  
ATOM    740  HB  THR A  42     -12.002   6.585   4.284  1.00 35.52           H  
ATOM    741  O   THR A  42     -11.346   7.732   1.843  1.00 35.52           O  
ATOM    742  CG2 THR A  42     -13.268   7.596   5.666  1.00 35.52           C  
ATOM    743 HG21 THR A  42     -12.532   7.764   6.453  1.00 35.52           H  
ATOM    744 HG22 THR A  42     -14.011   8.393   5.667  1.00 35.52           H  
ATOM    745 HG23 THR A  42     -13.774   6.650   5.858  1.00 35.52           H  
ATOM    746  OG1 THR A  42     -13.590   7.449   3.343  1.00 35.52           O  
ATOM    747  HG1 THR A  42     -13.146   7.200   2.529  1.00 35.52           H  
ATOM    748  N   GLU A  43      -9.658   9.016   2.574  1.00 36.50           N  
ATOM    749  H   GLU A  43      -9.358   9.586   3.352  1.00 36.50           H  
ATOM    750  CA  GLU A  43      -8.580   8.457   1.727  1.00 36.50           C  
ATOM    751  HA  GLU A  43      -8.399   7.438   2.068  1.00 36.50           H  
ATOM    752  C   GLU A  43      -7.233   9.169   1.914  1.00 36.50           C  
ATOM    753  CB  GLU A  43      -8.948   8.378   0.231  1.00 36.50           C  
ATOM    754  HB2 GLU A  43      -9.892   8.888   0.037  1.00 36.50           H  
ATOM    755  HB3 GLU A  43      -8.178   8.868  -0.367  1.00 36.50           H  
ATOM    756  O   GLU A  43      -6.202   8.640   1.530  1.00 36.50           O  
ATOM    757  CG  GLU A  43      -9.047   6.895  -0.180  1.00 36.50           C  
ATOM    758  HG2 GLU A  43      -8.064   6.440  -0.059  1.00 36.50           H  
ATOM    759  HG3 GLU A  43      -9.730   6.371   0.488  1.00 36.50           H  
ATOM    760  CD  GLU A  43      -9.502   6.705  -1.628  1.00 36.50           C  
ATOM    761  OE1 GLU A  43     -10.277   5.755  -1.875  1.00 36.50           O  
ATOM    762  OE2 GLU A  43      -9.104   7.541  -2.472  1.00 36.50           O  
ATOM    763  N   ASN A  44      -7.177  10.306   2.615  1.00 37.72           N  
ATOM    764  H   ASN A  44      -8.038  10.768   2.870  1.00 37.72           H  
ATOM    765  CA  ASN A  44      -5.896  10.865   3.061  1.00 37.72           C  
ATOM    766  HA  ASN A  44      -5.107  10.518   2.394  1.00 37.72           H  
ATOM    767  C   ASN A  44      -5.487  10.325   4.440  1.00 37.72           C  
ATOM    768  CB  ASN A  44      -5.915  12.399   2.959  1.00 37.72           C  
ATOM    769  HB2 ASN A  44      -5.064  12.809   3.503  1.00 37.72           H  
ATOM    770  HB3 ASN A  44      -6.829  12.786   3.410  1.00 37.72           H  
ATOM    771  O   ASN A  44      -5.084  11.104   5.308  1.00 37.72           O  
ATOM    772  CG  ASN A  44      -5.783  12.903   1.535  1.00 37.72           C  
ATOM    773  ND2 ASN A  44      -6.104  14.153   1.303  1.00 37.72           N  
ATOM    774 HD21 ASN A  44      -6.012  14.429   0.336  1.00 37.72           H  
ATOM    775 HD22 ASN A  44      -6.468  14.739   2.040  1.00 37.72           H  
ATOM    776  OD1 ASN A  44      -5.360  12.237   0.616  1.00 37.72           O  
ATOM    777  N   VAL A  45      -5.588   9.006   4.659  1.00 46.89           N  
ATOM    778  H   VAL A  45      -5.826   8.415   3.875  1.00 46.89           H  
ATOM    779  CA  VAL A  45      -4.828   8.402   5.762  1.00 46.89           C  
ATOM    780  HA  VAL A  45      -5.076   8.939   6.677  1.00 46.89           H  
ATOM    781  C   VAL A  45      -3.362   8.652   5.423  1.00 46.89           C  
ATOM    782  CB  VAL A  45      -5.125   6.912   6.016  1.00 46.89           C  
ATOM    783  HB  VAL A  45      -4.751   6.314   5.186  1.00 46.89           H  
ATOM    784  O   VAL A  45      -2.883   8.389   4.324  1.00 46.89           O  
ATOM    785  CG1 VAL A  45      -4.462   6.454   7.325  1.00 46.89           C  
ATOM    786 HG11 VAL A  45      -4.584   5.376   7.433  1.00 46.89           H  
ATOM    787 HG12 VAL A  45      -4.923   6.947   8.181  1.00 46.89           H  
ATOM    788 HG13 VAL A  45      -3.395   6.674   7.329  1.00 46.89           H  
ATOM    789  CG2 VAL A  45      -6.632   6.670   6.179  1.00 46.89           C  
ATOM    790 HG21 VAL A  45      -7.038   7.298   6.972  1.00 46.89           H  
ATOM    791 HG22 VAL A  45      -7.147   6.880   5.242  1.00 46.89           H  
ATOM    792 HG23 VAL A  45      -6.805   5.623   6.427  1.00 46.89           H  
ATOM    793  N   THR A  46      -2.690   9.340   6.327  1.00 54.11           N  
ATOM    794  H   THR A  46      -3.121   9.482   7.229  1.00 54.11           H  
ATOM    795  CA  THR A  46      -1.408   9.998   6.103  1.00 54.11           C  
ATOM    796  HA  THR A  46      -1.521  10.763   5.335  1.00 54.11           H  
ATOM    797  C   THR A  46      -0.329   9.030   5.662  1.00 54.11           C  
ATOM    798  CB  THR A  46      -0.982  10.642   7.421  1.00 54.11           C  
ATOM    799  HB  THR A  46       0.070  10.926   7.387  1.00 54.11           H  
ATOM    800  O   THR A  46       0.140   8.264   6.492  1.00 54.11           O  
ATOM    801  CG2 THR A  46      -1.831  11.870   7.645  1.00 54.11           C  
ATOM    802 HG21 THR A  46      -1.537  12.291   8.606  1.00 54.11           H  
ATOM    803 HG22 THR A  46      -2.888  11.610   7.690  1.00 54.11           H  
ATOM    804 HG23 THR A  46      -1.657  12.555   6.815  1.00 54.11           H  
ATOM    805  OG1 THR A  46      -1.230   9.808   8.527  1.00 54.11           O  
ATOM    806  HG1 THR A  46      -0.783   8.977   8.349  1.00 54.11           H  
ATOM    807  N   LYS A  47       0.105   9.105   4.397  1.00 61.71           N  
ATOM    808  H   LYS A  47      -0.430   9.654   3.740  1.00 61.71           H  
ATOM    809  CA  LYS A  47       1.191   8.264   3.882  1.00 61.71           C  
ATOM    810  HA  LYS A  47       0.830   7.236   3.920  1.00 61.71           H  
ATOM    811  C   LYS A  47       2.437   8.403   4.774  1.00 61.71           C  
ATOM    812  CB  LYS A  47       1.499   8.605   2.413  1.00 61.71           C  
ATOM    813  HB2 LYS A  47       1.895   9.618   2.346  1.00 61.71           H  
ATOM    814  HB3 LYS A  47       0.573   8.553   1.840  1.00 61.71           H  
ATOM    815  O   LYS A  47       2.918   9.529   4.957  1.00 61.71           O  
ATOM    816  CG  LYS A  47       2.510   7.618   1.803  1.00 61.71           C  
ATOM    817  HG2 LYS A  47       3.457   7.701   2.336  1.00 61.71           H  
ATOM    818  HG3 LYS A  47       2.130   6.604   1.926  1.00 61.71           H  
ATOM    819  CD  LYS A  47       2.774   7.869   0.310  1.00 61.71           C  
ATOM    820  HD2 LYS A  47       1.837   7.776  -0.239  1.00 61.71           H  
ATOM    821  HD3 LYS A  47       3.179   8.872   0.176  1.00 61.71           H  
ATOM    822  CE  LYS A  47       3.781   6.824  -0.199  1.00 61.71           C  
ATOM    823  HE2 LYS A  47       4.713   6.938   0.354  1.00 61.71           H  
ATOM    824  HE3 LYS A  47       3.391   5.834   0.039  1.00 61.71           H  
ATOM    825  NZ  LYS A  47       4.033   6.916  -1.661  1.00 61.71           N  
ATOM    826  HZ1 LYS A  47       3.182   6.767  -2.184  1.00 61.71           H  
ATOM    827  HZ2 LYS A  47       4.675   6.188  -1.941  1.00 61.71           H  
ATOM    828  HZ3 LYS A  47       4.440   7.805  -1.916  1.00 61.71           H  
ATOM    829  N   PRO A  48       2.963   7.304   5.326  1.00 63.58           N  
ATOM    830  CA  PRO A  48       4.194   7.339   6.082  1.00 63.58           C  
ATOM    831  HA  PRO A  48       4.165   8.142   6.819  1.00 63.58           H  
ATOM    832  C   PRO A  48       5.374   7.565   5.129  1.00 63.58           C  
ATOM    833  CB  PRO A  48       4.242   6.001   6.810  1.00 63.58           C  
ATOM    834  HB2 PRO A  48       5.266   5.705   7.036  1.00 63.58           H  
ATOM    835  HB3 PRO A  48       3.645   6.060   7.720  1.00 63.58           H  
ATOM    836  O   PRO A  48       5.359   7.181   3.961  1.00 63.58           O  
ATOM    837  CG  PRO A  48       3.572   5.063   5.817  1.00 63.58           C  
ATOM    838  HG2 PRO A  48       4.271   4.809   5.020  1.00 63.58           H  
ATOM    839  HG3 PRO A  48       3.195   4.162   6.301  1.00 63.58           H  
ATOM    840  CD  PRO A  48       2.463   5.941   5.249  1.00 63.58           C  
ATOM    841  HD2 PRO A  48       1.577   5.871   5.880  1.00 63.58           H  
ATOM    842  HD3 PRO A  48       2.238   5.637   4.227  1.00 63.58           H  
ATOM    843  N   MET A  49       6.411   8.213   5.641  1.00 58.92           N  
ATOM    844  H   MET A  49       6.372   8.400   6.633  1.00 58.92           H  
ATOM    845  CA  MET A  49       7.709   8.330   4.987  1.00 58.92           C  
ATOM    846  HA  MET A  49       7.572   8.653   3.955  1.00 58.92           H  
ATOM    847  C   MET A  49       8.451   6.989   4.966  1.00 58.92           C  
ATOM    848  CB  MET A  49       8.512   9.387   5.751  1.00 58.92           C  
ATOM    849  HB2 MET A  49       8.595   9.079   6.794  1.00 58.92           H  
ATOM    850  HB3 MET A  49       7.974  10.334   5.712  1.00 58.92           H  
ATOM    851  O   MET A  49       9.155   6.704   4.004  1.00 58.92           O  
ATOM    852  CG  MET A  49       9.916   9.599   5.180  1.00 58.92           C  
ATOM    853  HG2 MET A  49       9.834   9.828   4.117  1.00 58.92           H  
ATOM    854  HG3 MET A  49      10.492   8.678   5.283  1.00 58.92           H  
ATOM    855  SD  MET A  49      10.844  10.933   5.983  1.00 58.92           S  
ATOM    856  CE  MET A  49      10.831  10.368   7.708  1.00 58.92           C  
ATOM    857  HE1 MET A  49      11.607  10.892   8.266  1.00 58.92           H  
ATOM    858  HE2 MET A  49      11.008   9.294   7.754  1.00 58.92           H  
ATOM    859  HE3 MET A  49       9.863  10.593   8.156  1.00 58.92           H  
ATOM    860  N   VAL A  50       8.300   6.184   6.022  1.00 63.22           N  
ATOM    861  H   VAL A  50       7.673   6.475   6.758  1.00 63.22           H  
ATOM    862  CA  VAL A  50       8.841   4.820   6.103  1.00 63.22           C  
ATOM    863  HA  VAL A  50       9.157   4.503   5.110  1.00 63.22           H  
ATOM    864  C   VAL A  50       7.738   3.899   6.578  1.00 63.22           C  
ATOM    865  CB  VAL A  50      10.050   4.702   7.051  1.00 63.22           C  
ATOM    866  HB  VAL A  50       9.723   4.883   8.074  1.00 63.22           H  
ATOM    867  O   VAL A  50       7.048   4.235   7.535  1.00 63.22           O  
ATOM    868  CG1 VAL A  50      10.666   3.301   7.038  1.00 63.22           C  
ATOM    869 HG11 VAL A  50      10.970   3.030   6.027  1.00 63.22           H  
ATOM    870 HG12 VAL A  50      11.539   3.268   7.690  1.00 63.22           H  
ATOM    871 HG13 VAL A  50       9.949   2.566   7.404  1.00 63.22           H  
ATOM    872  CG2 VAL A  50      11.146   5.711   6.696  1.00 63.22           C  
ATOM    873 HG21 VAL A  50      10.778   6.728   6.833  1.00 63.22           H  
ATOM    874 HG22 VAL A  50      12.008   5.560   7.346  1.00 63.22           H  
ATOM    875 HG23 VAL A  50      11.450   5.572   5.659  1.00 63.22           H  
ATOM    876  N   TYR A  51       7.593   2.748   5.943  1.00 68.96           N  
ATOM    877  H   TYR A  51       8.209   2.506   5.180  1.00 68.96           H  
ATOM    878  CA  TYR A  51       6.663   1.710   6.349  1.00 68.96           C  
ATOM    879  HA  TYR A  51       6.358   1.854   7.386  1.00 68.96           H  
ATOM    880  C   TYR A  51       7.362   0.361   6.234  1.00 68.96           C  
ATOM    881  CB  TYR A  51       5.430   1.788   5.459  1.00 68.96           C  
ATOM    882  HB2 TYR A  51       4.922   2.734   5.647  1.00 68.96           H  
ATOM    883  HB3 TYR A  51       5.738   1.770   4.413  1.00 68.96           H  
ATOM    884  O   TYR A  51       7.926   0.065   5.186  1.00 68.96           O  
ATOM    885  CG  TYR A  51       4.459   0.671   5.712  1.00 68.96           C  
ATOM    886  CD1 TYR A  51       4.214  -0.275   4.703  1.00 68.96           C  
ATOM    887  HD1 TYR A  51       4.704  -0.201   3.743  1.00 68.96           H  
ATOM    888  CD2 TYR A  51       3.860   0.541   6.975  1.00 68.96           C  
ATOM    889  HD2 TYR A  51       4.107   1.216   7.782  1.00 68.96           H  
ATOM    890  CE1 TYR A  51       3.328  -1.334   4.936  1.00 68.96           C  
ATOM    891  HE1 TYR A  51       3.099  -2.039   4.150  1.00 68.96           H  
ATOM    892  CE2 TYR A  51       2.958  -0.506   7.198  1.00 68.96           C  
ATOM    893  HE2 TYR A  51       2.528  -0.640   8.179  1.00 68.96           H  
ATOM    894  OH  TYR A  51       1.668  -2.342   6.276  1.00 68.96           O  
ATOM    895  HH  TYR A  51       1.719  -3.089   5.676  1.00 68.96           H  
ATOM    896  CZ  TYR A  51       2.655  -1.426   6.161  1.00 68.96           C  
ATOM    897  N   LEU A  52       7.379  -0.391   7.330  1.00 71.14           N  
ATOM    898  H   LEU A  52       6.868  -0.066   8.138  1.00 71.14           H  
ATOM    899  CA  LEU A  52       7.971  -1.715   7.441  1.00 71.14           C  
ATOM    900  HA  LEU A  52       8.319  -2.054   6.464  1.00 71.14           H  
ATOM    901  C   LEU A  52       6.882  -2.666   7.962  1.00 71.14           C  
ATOM    902  CB  LEU A  52       9.187  -1.695   8.388  1.00 71.14           C  
ATOM    903  HB2 LEU A  52       8.834  -1.439   9.387  1.00 71.14           H  
ATOM    904  HB3 LEU A  52       9.592  -2.706   8.432  1.00 71.14           H  
ATOM    905  O   LEU A  52       6.648  -2.685   9.176  1.00 71.14           O  
ATOM    906  CG  LEU A  52      10.322  -0.725   8.034  1.00 71.14           C  
ATOM    907  HG  LEU A  52       9.940   0.296   8.031  1.00 71.14           H  
ATOM    908  CD1 LEU A  52      11.424  -0.819   9.096  1.00 71.14           C  
ATOM    909 HD11 LEU A  52      11.903  -1.796   9.028  1.00 71.14           H  
ATOM    910 HD12 LEU A  52      11.002  -0.712  10.096  1.00 71.14           H  
ATOM    911 HD13 LEU A  52      12.166  -0.039   8.924  1.00 71.14           H  
ATOM    912  CD2 LEU A  52      10.965  -1.027   6.682  1.00 71.14           C  
ATOM    913 HD21 LEU A  52      11.313  -2.059   6.644  1.00 71.14           H  
ATOM    914 HD22 LEU A  52      11.798  -0.350   6.492  1.00 71.14           H  
ATOM    915 HD23 LEU A  52      10.235  -0.902   5.882  1.00 71.14           H  
ATOM    916  N   PRO A  53       6.225  -3.428   7.073  1.00 70.39           N  
ATOM    917  CA  PRO A  53       5.246  -4.433   7.477  1.00 70.39           C  
ATOM    918  HA  PRO A  53       4.551  -4.031   8.214  1.00 70.39           H  
ATOM    919  C   PRO A  53       5.915  -5.677   8.069  1.00 70.39           C  
ATOM    920  CB  PRO A  53       4.478  -4.775   6.202  1.00 70.39           C  
ATOM    921  HB2 PRO A  53       4.111  -5.802   6.209  1.00 70.39           H  
ATOM    922  HB3 PRO A  53       3.640  -4.087   6.087  1.00 70.39           H  
ATOM    923  O   PRO A  53       5.292  -6.398   8.816  1.00 70.39           O  
ATOM    924  CG  PRO A  53       5.496  -4.540   5.088  1.00 70.39           C  
ATOM    925  HG2 PRO A  53       5.010  -4.286   4.146  1.00 70.39           H  
ATOM    926  HG3 PRO A  53       6.116  -5.428   4.968  1.00 70.39           H  
ATOM    927  CD  PRO A  53       6.345  -3.386   5.618  1.00 70.39           C  
ATOM    928  HD2 PRO A  53       5.952  -2.438   5.249  1.00 70.39           H  
ATOM    929  HD3 PRO A  53       7.375  -3.519   5.289  1.00 70.39           H  
ATOM    930  N   PHE A  54       7.198  -5.921   7.770  1.00 70.48           N  
ATOM    931  H   PHE A  54       7.630  -5.294   7.107  1.00 70.48           H  
ATOM    932  CA  PHE A  54       7.943  -7.136   8.146  1.00 70.48           C  
ATOM    933  HA  PHE A  54       8.948  -6.990   7.751  1.00 70.48           H  
ATOM    934  C   PHE A  54       7.474  -8.445   7.479  1.00 70.48           C  
ATOM    935  CB  PHE A  54       8.082  -7.259   9.672  1.00 70.48           C  
ATOM    936  HB2 PHE A  54       8.761  -8.080   9.903  1.00 70.48           H  
ATOM    937  HB3 PHE A  54       7.115  -7.543  10.087  1.00 70.48           H  
ATOM    938  O   PHE A  54       8.078  -9.497   7.717  1.00 70.48           O  
ATOM    939  CG  PHE A  54       8.574  -6.010  10.380  1.00 70.48           C  
ATOM    940  CD1 PHE A  54       9.875  -5.520  10.165  1.00 70.48           C  
ATOM    941  HD1 PHE A  54      10.524  -6.007   9.453  1.00 70.48           H  
ATOM    942  CD2 PHE A  54       7.714  -5.325  11.250  1.00 70.48           C  
ATOM    943  HD2 PHE A  54       6.687  -5.653  11.315  1.00 70.48           H  
ATOM    944  CE1 PHE A  54      10.325  -4.381  10.855  1.00 70.48           C  
ATOM    945  HE1 PHE A  54      11.319  -4.001  10.666  1.00 70.48           H  
ATOM    946  CE2 PHE A  54       8.163  -4.195  11.957  1.00 70.48           C  
ATOM    947  HE2 PHE A  54       7.477  -3.666  12.601  1.00 70.48           H  
ATOM    948  CZ  PHE A  54       9.475  -3.727  11.765  1.00 70.48           C  
ATOM    949  HZ  PHE A  54       9.809  -2.839  12.281  1.00 70.48           H  
ATOM    950  N   ASP A  55       6.524  -8.357   6.552  1.00 60.04           N  
ATOM    951  H   ASP A  55       5.937  -7.535   6.567  1.00 60.04           H  
ATOM    952  CA  ASP A  55       6.139  -9.426   5.636  1.00 60.04           C  
ATOM    953  HA  ASP A  55       5.894 -10.312   6.221  1.00 60.04           H  
ATOM    954  C   ASP A  55       7.297  -9.768   4.674  1.00 60.04           C  
ATOM    955  CB  ASP A  55       4.874  -8.987   4.874  1.00 60.04           C  
ATOM    956  HB2 ASP A  55       4.622  -9.759   4.146  1.00 60.04           H  
ATOM    957  HB3 ASP A  55       5.083  -8.065   4.331  1.00 60.04           H  
ATOM    958  O   ASP A  55       7.841  -8.888   4.014  1.00 60.04           O  
ATOM    959  CG  ASP A  55       3.670  -8.778   5.794  1.00 60.04           C  
ATOM    960  OD1 ASP A  55       3.589  -9.543   6.770  1.00 60.04           O  
ATOM    961  OD2 ASP A  55       2.815  -7.929   5.468  1.00 60.04           O  
ATOM    962  N   ASN A  56       7.674 -11.051   4.563  1.00 53.18           N  
ATOM    963  H   ASN A  56       7.136 -11.712   5.105  1.00 53.18           H  
ATOM    964  CA  ASN A  56       8.684 -11.597   3.625  1.00 53.18           C  
ATOM    965  HA  ASN A  56       8.550 -12.677   3.693  1.00 53.18           H  
ATOM    966  C   ASN A  56      10.187 -11.426   3.947  1.00 53.18           C  
ATOM    967  CB  ASN A  56       8.333 -11.249   2.165  1.00 53.18           C  
ATOM    968  HB2 ASN A  56       9.074 -11.683   1.494  1.00 53.18           H  
ATOM    969  HB3 ASN A  56       8.347 -10.170   2.007  1.00 53.18           H  
ATOM    970  O   ASN A  56      11.006 -11.097   3.086  1.00 53.18           O  
ATOM    971  CG  ASN A  56       6.998 -11.822   1.763  1.00 53.18           C  
ATOM    972  ND2 ASN A  56       6.214 -11.103   1.009  1.00 53.18           N  
ATOM    973 HD21 ASN A  56       5.314 -11.499   0.779  1.00 53.18           H  
ATOM    974 HD22 ASN A  56       6.443 -10.141   0.803  1.00 53.18           H  
ATOM    975  OD1 ASN A  56       6.657 -12.942   2.104  1.00 53.18           O  
ATOM    976  N   TYR A  57      10.623 -11.820   5.148  1.00 48.28           N  
ATOM    977  H   TYR A  57       9.934 -12.035   5.855  1.00 48.28           H  
ATOM    978  CA  TYR A  57      12.057 -12.020   5.421  1.00 48.28           C  
ATOM    979  HA  TYR A  57      12.597 -11.164   5.017  1.00 48.28           H  
ATOM    980  C   TYR A  57      12.638 -13.282   4.746  1.00 48.28           C  
ATOM    981  CB  TYR A  57      12.328 -12.053   6.934  1.00 48.28           C  
ATOM    982  HB2 TYR A  57      13.240 -12.620   7.119  1.00 48.28           H  
ATOM    983  HB3 TYR A  57      11.517 -12.573   7.442  1.00 48.28           H  
ATOM    984  O   TYR A  57      12.553 -14.388   5.287  1.00 48.28           O  
ATOM    985  CG  TYR A  57      12.521 -10.684   7.543  1.00 48.28           C  
ATOM    986  CD1 TYR A  57      13.815 -10.135   7.653  1.00 48.28           C  
ATOM    987  HD1 TYR A  57      14.668 -10.701   7.309  1.00 48.28           H  
ATOM    988  CD2 TYR A  57      11.406  -9.948   7.973  1.00 48.28           C  
ATOM    989  HD2 TYR A  57      10.409 -10.348   7.864  1.00 48.28           H  
ATOM    990  CE1 TYR A  57      13.991  -8.844   8.189  1.00 48.28           C  
ATOM    991  HE1 TYR A  57      14.980  -8.419   8.271  1.00 48.28           H  
ATOM    992  CE2 TYR A  57      11.580  -8.660   8.503  1.00 48.28           C  
ATOM    993  HE2 TYR A  57      10.713  -8.092   8.808  1.00 48.28           H  
ATOM    994  OH  TYR A  57      13.040  -6.863   9.145  1.00 48.28           O  
ATOM    995  HH  TYR A  57      13.935  -6.544   9.005  1.00 48.28           H  
ATOM    996  CZ  TYR A  57      12.868  -8.101   8.611  1.00 48.28           C  
ATOM    997  N   THR A  58      13.381 -13.122   3.645  1.00 38.15           N  
ATOM    998  H   THR A  58      13.280 -12.261   3.126  1.00 38.15           H  
ATOM    999  CA  THR A  58      14.399 -14.107   3.225  1.00 38.15           C  
ATOM   1000  HA  THR A  58      14.138 -15.077   3.649  1.00 38.15           H  
ATOM   1001  C   THR A  58      15.778 -13.737   3.773  1.00 38.15           C  
ATOM   1002  CB  THR A  58      14.467 -14.323   1.705  1.00 38.15           C  
ATOM   1003  HB  THR A  58      15.427 -14.776   1.459  1.00 38.15           H  
ATOM   1004  O   THR A  58      16.399 -12.768   3.343  1.00 38.15           O  
ATOM   1005  CG2 THR A  58      13.368 -15.270   1.227  1.00 38.15           C  
ATOM   1006 HG21 THR A  58      12.392 -14.850   1.470  1.00 38.15           H  
ATOM   1007 HG22 THR A  58      13.437 -15.387   0.146  1.00 38.15           H  
ATOM   1008 HG23 THR A  58      13.474 -16.245   1.703  1.00 38.15           H  
ATOM   1009  OG1 THR A  58      14.344 -13.120   0.994  1.00 38.15           O  
ATOM   1010  HG1 THR A  58      14.908 -12.453   1.391  1.00 38.15           H  
ATOM   1011  N   PHE A  59      16.295 -14.531   4.715  1.00 36.47           N  
ATOM   1012  H   PHE A  59      15.716 -15.275   5.079  1.00 36.47           H  
ATOM   1013  CA  PHE A  59      17.655 -14.371   5.241  1.00 36.47           C  
ATOM   1014  HA  PHE A  59      17.828 -13.317   5.456  1.00 36.47           H  
ATOM   1015  C   PHE A  59      18.695 -14.826   4.210  1.00 36.47           C  
ATOM   1016  CB  PHE A  59      17.824 -15.165   6.549  1.00 36.47           C  
ATOM   1017  HB2 PHE A  59      18.876 -15.141   6.834  1.00 36.47           H  
ATOM   1018  HB3 PHE A  59      17.556 -16.207   6.377  1.00 36.47           H  
ATOM   1019  O   PHE A  59      18.913 -16.028   4.038  1.00 36.47           O  
ATOM   1020  CG  PHE A  59      17.011 -14.627   7.704  1.00 36.47           C  
ATOM   1021  CD1 PHE A  59      17.540 -13.605   8.515  1.00 36.47           C  
ATOM   1022  HD1 PHE A  59      18.537 -13.231   8.337  1.00 36.47           H  
ATOM   1023  CD2 PHE A  59      15.704 -15.100   7.928  1.00 36.47           C  
ATOM   1024  HD2 PHE A  59      15.281 -15.864   7.293  1.00 36.47           H  
ATOM   1025  CE1 PHE A  59      16.748 -13.030   9.522  1.00 36.47           C  
ATOM   1026  HE1 PHE A  59      17.132 -12.216  10.120  1.00 36.47           H  
ATOM   1027  CE2 PHE A  59      14.912 -14.520   8.931  1.00 36.47           C  
ATOM   1028  HE2 PHE A  59      13.886 -14.833   9.061  1.00 36.47           H  
ATOM   1029  CZ  PHE A  59      15.427 -13.469   9.708  1.00 36.47           C  
ATOM   1030  HZ  PHE A  59      14.797 -12.979  10.436  1.00 36.47           H  
ATOM   1031  N   VAL A  60      19.407 -13.887   3.583  1.00 30.81           N  
ATOM   1032  H   VAL A  60      19.148 -12.918   3.701  1.00 30.81           H  
ATOM   1033  CA  VAL A  60      20.645 -14.193   2.850  1.00 30.81           C  
ATOM   1034  HA  VAL A  60      20.690 -15.266   2.668  1.00 30.81           H  
ATOM   1035  C   VAL A  60      21.830 -13.839   3.752  1.00 30.81           C  
ATOM   1036  CB  VAL A  60      20.698 -13.534   1.457  1.00 30.81           C  
ATOM   1037  HB  VAL A  60      20.779 -12.452   1.559  1.00 30.81           H  
ATOM   1038  O   VAL A  60      22.389 -12.746   3.719  1.00 30.81           O  
ATOM   1039  CG1 VAL A  60      21.910 -14.068   0.677  1.00 30.81           C  
ATOM   1040 HG11 VAL A  60      22.833 -13.806   1.193  1.00 30.81           H  
ATOM   1041 HG12 VAL A  60      21.932 -13.607  -0.310  1.00 30.81           H  
ATOM   1042 HG13 VAL A  60      21.841 -15.150   0.562  1.00 30.81           H  
ATOM   1043  CG2 VAL A  60      19.445 -13.861   0.632  1.00 30.81           C  
ATOM   1044 HG21 VAL A  60      18.564 -13.421   1.100  1.00 30.81           H  
ATOM   1045 HG22 VAL A  60      19.306 -14.939   0.553  1.00 30.81           H  
ATOM   1046 HG23 VAL A  60      19.535 -13.433  -0.367  1.00 30.81           H  
ATOM   1047  N   GLY A  61      22.213 -14.773   4.626  1.00 38.60           N  
ATOM   1048  H   GLY A  61      21.642 -15.603   4.700  1.00 38.60           H  
ATOM   1049  CA  GLY A  61      23.287 -14.544   5.600  1.00 38.60           C  
ATOM   1050  HA2 GLY A  61      24.164 -14.164   5.077  1.00 38.60           H  
ATOM   1051  HA3 GLY A  61      23.551 -15.488   6.076  1.00 38.60           H  
ATOM   1052  C   GLY A  61      22.887 -13.551   6.701  1.00 38.60           C  
ATOM   1053  O   GLY A  61      21.862 -13.741   7.347  1.00 38.60           O  
ATOM   1054  N   ASN A  62      23.710 -12.520   6.936  1.00 32.26           N  
ATOM   1055  H   ASN A  62      24.483 -12.387   6.300  1.00 32.26           H  
ATOM   1056  CA  ASN A  62      23.444 -11.444   7.909  1.00 32.26           C  
ATOM   1057  HA  ASN A  62      22.676 -11.778   8.606  1.00 32.26           H  
ATOM   1058  C   ASN A  62      22.875 -10.176   7.236  1.00 32.26           C  
ATOM   1059  CB  ASN A  62      24.717 -11.116   8.723  1.00 32.26           C  
ATOM   1060  HB2 ASN A  62      24.530 -10.232   9.334  1.00 32.26           H  
ATOM   1061  HB3 ASN A  62      25.525 -10.872   8.033  1.00 32.26           H  
ATOM   1062  O   ASN A  62      23.100  -9.078   7.736  1.00 32.26           O  
ATOM   1063  CG  ASN A  62      25.188 -12.178   9.693  1.00 32.26           C  
ATOM   1064  ND2 ASN A  62      26.374 -11.998  10.227  1.00 32.26           N  
ATOM   1065 HD21 ASN A  62      26.850 -11.124  10.057  1.00 32.26           H  
ATOM   1066 HD22 ASN A  62      26.642 -12.667  10.934  1.00 32.26           H  
ATOM   1067  OD1 ASN A  62      24.543 -13.161  10.014  1.00 32.26           O  
ATOM   1068  N   LEU A  63      22.211 -10.301   6.085  1.00 30.44           N  
ATOM   1069  H   LEU A  63      22.048 -11.220   5.699  1.00 30.44           H  
ATOM   1070  CA  LEU A  63      21.592  -9.188   5.368  1.00 30.44           C  
ATOM   1071  HA  LEU A  63      21.592  -8.299   5.999  1.00 30.44           H  
ATOM   1072  C   LEU A  63      20.135  -9.559   5.061  1.00 30.44           C  
ATOM   1073  CB  LEU A  63      22.401  -8.891   4.083  1.00 30.44           C  
ATOM   1074  HB2 LEU A  63      23.427  -9.242   4.194  1.00 30.44           H  
ATOM   1075  HB3 LEU A  63      21.962  -9.451   3.258  1.00 30.44           H  
ATOM   1076  O   LEU A  63      19.886 -10.600   4.452  1.00 30.44           O  
ATOM   1077  CG  LEU A  63      22.433  -7.394   3.724  1.00 30.44           C  
ATOM   1078  HG  LEU A  63      21.466  -6.945   3.951  1.00 30.44           H  
ATOM   1079  CD1 LEU A  63      23.527  -6.681   4.521  1.00 30.44           C  
ATOM   1080 HD11 LEU A  63      24.506  -7.097   4.282  1.00 30.44           H  
ATOM   1081 HD12 LEU A  63      23.509  -5.626   4.250  1.00 30.44           H  
ATOM   1082 HD13 LEU A  63      23.332  -6.772   5.589  1.00 30.44           H  
ATOM   1083  CD2 LEU A  63      22.724  -7.188   2.238  1.00 30.44           C  
ATOM   1084 HD21 LEU A  63      22.726  -6.122   2.012  1.00 30.44           H  
ATOM   1085 HD22 LEU A  63      21.943  -7.660   1.641  1.00 30.44           H  
ATOM   1086 HD23 LEU A  63      23.694  -7.610   1.974  1.00 30.44           H  
ATOM   1087  N   ALA A  64      19.185  -8.731   5.492  1.00 35.93           N  
ATOM   1088  H   ALA A  64      19.455  -7.909   6.013  1.00 35.93           H  
ATOM   1089  CA  ALA A  64      17.831  -8.733   4.953  1.00 35.93           C  
ATOM   1090  HA  ALA A  64      17.680  -9.638   4.363  1.00 35.93           H  
ATOM   1091  C   ALA A  64      17.695  -7.528   4.019  1.00 35.93           C  
ATOM   1092  CB  ALA A  64      16.776  -8.745   6.062  1.00 35.93           C  
ATOM   1093  HB1 ALA A  64      17.080  -9.402   6.877  1.00 35.93           H  
ATOM   1094  HB2 ALA A  64      16.603  -7.730   6.418  1.00 35.93           H  
ATOM   1095  HB3 ALA A  64      15.835  -9.105   5.645  1.00 35.93           H  
ATOM   1096  O   ALA A  64      18.057  -6.409   4.389  1.00 35.93           O  
ATOM   1097  N   LEU A  65      17.225  -7.798   2.807  1.00 33.81           N  
ATOM   1098  H   LEU A  65      16.885  -8.733   2.628  1.00 33.81           H  
ATOM   1099  CA  LEU A  65      16.917  -6.823   1.774  1.00 33.81           C  
ATOM   1100  HA  LEU A  65      17.423  -5.878   1.973  1.00 33.81           H  
ATOM   1101  C   LEU A  65      15.399  -6.619   1.812  1.00 33.81           C  
ATOM   1102  CB  LEU A  65      17.398  -7.415   0.430  1.00 33.81           C  
ATOM   1103  HB2 LEU A  65      16.758  -8.263   0.187  1.00 33.81           H  
ATOM   1104  HB3 LEU A  65      18.411  -7.800   0.545  1.00 33.81           H  
ATOM   1105  O   LEU A  65      14.678  -7.588   1.600  1.00 33.81           O  
ATOM   1106  CG  LEU A  65      17.379  -6.427  -0.748  1.00 33.81           C  
ATOM   1107  HG  LEU A  65      16.493  -5.795  -0.689  1.00 33.81           H  
ATOM   1108  CD1 LEU A  65      18.636  -5.551  -0.731  1.00 33.81           C  
ATOM   1109 HD11 LEU A  65      18.592  -4.846  -1.561  1.00 33.81           H  
ATOM   1110 HD12 LEU A  65      18.678  -4.984   0.198  1.00 33.81           H  
ATOM   1111 HD13 LEU A  65      19.531  -6.166  -0.827  1.00 33.81           H  
ATOM   1112  CD2 LEU A  65      17.350  -7.186  -2.075  1.00 33.81           C  
ATOM   1113 HD21 LEU A  65      18.219  -7.838  -2.162  1.00 33.81           H  
ATOM   1114 HD22 LEU A  65      16.440  -7.782  -2.131  1.00 33.81           H  
ATOM   1115 HD23 LEU A  65      17.341  -6.476  -2.902  1.00 33.81           H  
ATOM   1116  N   ASP A  66      14.930  -5.409   2.107  1.00 38.78           N  
ATOM   1117  H   ASP A  66      15.577  -4.648   2.258  1.00 38.78           H  
ATOM   1118  CA  ASP A  66      13.540  -5.030   1.838  1.00 38.78           C  
ATOM   1119  HA  ASP A  66      12.949  -5.930   1.668  1.00 38.78           H  
ATOM   1120  C   ASP A  66      13.512  -4.203   0.544  1.00 38.78           C  
ATOM   1121  CB  ASP A  66      12.906  -4.319   3.042  1.00 38.78           C  
ATOM   1122  HB2 ASP A  66      13.365  -3.338   3.163  1.00 38.78           H  
ATOM   1123  HB3 ASP A  66      13.111  -4.902   3.939  1.00 38.78           H  
ATOM   1124  O   ASP A  66      14.306  -3.273   0.358  1.00 38.78           O  
ATOM   1125  CG  ASP A  66      11.385  -4.159   2.910  1.00 38.78           C  
ATOM   1126  OD1 ASP A  66      10.848  -4.551   1.851  1.00 38.78           O  
ATOM   1127  OD2 ASP A  66      10.802  -3.624   3.878  1.00 38.78           O  
ATOM   1128  N   VAL A  67      12.651  -4.617  -0.380  1.00 33.58           N  
ATOM   1129  H   VAL A  67      11.907  -5.211  -0.042  1.00 33.58           H  
ATOM   1130  CA  VAL A  67      12.572  -4.187  -1.779  1.00 33.58           C  
ATOM   1131  HA  VAL A  67      13.537  -3.761  -2.055  1.00 33.58           H  
ATOM   1132  C   VAL A  67      11.538  -3.063  -1.865  1.00 33.58           C  
ATOM   1133  CB  VAL A  67      12.273  -5.378  -2.745  1.00 33.58           C  
ATOM   1134  HB  VAL A  67      11.287  -5.276  -3.197  1.00 33.58           H  
ATOM   1135  O   VAL A  67      10.393  -3.275  -2.239  1.00 33.58           O  
ATOM   1136  CG1 VAL A  67      13.287  -5.390  -3.897  1.00 33.58           C  
ATOM   1137 HG11 VAL A  67      13.253  -4.436  -4.421  1.00 33.58           H  
ATOM   1138 HG12 VAL A  67      14.291  -5.560  -3.509  1.00 33.58           H  
ATOM   1139 HG13 VAL A  67      13.032  -6.181  -4.602  1.00 33.58           H  
ATOM   1140  CG2 VAL A  67      12.310  -6.769  -2.089  1.00 33.58           C  
ATOM   1141 HG21 VAL A  67      13.279  -6.953  -1.626  1.00 33.58           H  
ATOM   1142 HG22 VAL A  67      12.116  -7.535  -2.840  1.00 33.58           H  
ATOM   1143 HG23 VAL A  67      11.524  -6.839  -1.337  1.00 33.58           H  
ATOM   1144  N   GLY A  68      11.916  -1.846  -1.461  1.00 30.88           N  
ATOM   1145  H   GLY A  68      12.802  -1.767  -0.983  1.00 30.88           H  
ATOM   1146  CA  GLY A  68      10.968  -0.722  -1.496  1.00 30.88           C  
ATOM   1147  HA2 GLY A  68      10.430  -0.749  -2.444  1.00 30.88           H  
ATOM   1148  HA3 GLY A  68      10.234  -0.877  -0.704  1.00 30.88           H  
ATOM   1149  C   GLY A  68      11.521   0.694  -1.341  1.00 30.88           C  
ATOM   1150  O   GLY A  68      10.732   1.635  -1.288  1.00 30.88           O  
ATOM   1151  N   PHE A  69      12.842   0.902  -1.267  1.00 36.99           N  
ATOM   1152  H   PHE A  69      13.474   0.119  -1.356  1.00 36.99           H  
ATOM   1153  CA  PHE A  69      13.399   2.240  -1.016  1.00 36.99           C  
ATOM   1154  HA  PHE A  69      12.624   2.986  -1.191  1.00 36.99           H  
ATOM   1155  C   PHE A  69      14.558   2.619  -1.943  1.00 36.99           C  
ATOM   1156  CB  PHE A  69      13.802   2.368   0.464  1.00 36.99           C  
ATOM   1157  HB2 PHE A  69      14.461   3.229   0.576  1.00 36.99           H  
ATOM   1158  HB3 PHE A  69      14.370   1.488   0.766  1.00 36.99           H  
ATOM   1159  O   PHE A  69      15.637   2.041  -1.877  1.00 36.99           O  
ATOM   1160  CG  PHE A  69      12.621   2.563   1.398  1.00 36.99           C  
ATOM   1161  CD1 PHE A  69      12.094   3.854   1.601  1.00 36.99           C  
ATOM   1162  HD1 PHE A  69      12.542   4.704   1.107  1.00 36.99           H  
ATOM   1163  CD2 PHE A  69      12.017   1.458   2.027  1.00 36.99           C  
ATOM   1164  HD2 PHE A  69      12.399   0.461   1.864  1.00 36.99           H  
ATOM   1165  CE1 PHE A  69      10.959   4.037   2.412  1.00 36.99           C  
ATOM   1166  HE1 PHE A  69      10.534   5.021   2.540  1.00 36.99           H  
ATOM   1167  CE2 PHE A  69      10.880   1.638   2.833  1.00 36.99           C  
ATOM   1168  HE2 PHE A  69      10.396   0.780   3.276  1.00 36.99           H  
ATOM   1169  CZ  PHE A  69      10.345   2.924   3.013  1.00 36.99           C  
ATOM   1170  HZ  PHE A  69       9.434   3.040   3.581  1.00 36.99           H  
ATOM   1171  N   GLU A  70      14.375   3.703  -2.706  1.00 36.03           N  
ATOM   1172  H   GLU A  70      13.432   4.039  -2.838  1.00 36.03           H  
ATOM   1173  CA  GLU A  70      15.439   4.356  -3.490  1.00 36.03           C  
ATOM   1174  HA  GLU A  70      16.062   3.589  -3.951  1.00 36.03           H  
ATOM   1175  C   GLU A  70      16.380   5.237  -2.639  1.00 36.03           C  
ATOM   1176  CB  GLU A  70      14.818   5.195  -4.621  1.00 36.03           C  
ATOM   1177  HB2 GLU A  70      15.618   5.747  -5.113  1.00 36.03           H  
ATOM   1178  HB3 GLU A  70      14.119   5.911  -4.187  1.00 36.03           H  
ATOM   1179  O   GLU A  70      17.435   5.645  -3.111  1.00 36.03           O  
ATOM   1180  CG  GLU A  70      14.097   4.343  -5.680  1.00 36.03           C  
ATOM   1181  HG2 GLU A  70      13.264   3.825  -5.204  1.00 36.03           H  
ATOM   1182  HG3 GLU A  70      14.794   3.593  -6.054  1.00 36.03           H  
ATOM   1183  CD  GLU A  70      13.564   5.174  -6.861  1.00 36.03           C  
ATOM   1184  OE1 GLU A  70      12.929   4.564  -7.745  1.00 36.03           O  
ATOM   1185  OE2 GLU A  70      13.756   6.413  -6.851  1.00 36.03           O  
ATOM   1186  N   ASN A  71      16.052   5.535  -1.372  1.00 32.33           N  
ATOM   1187  H   ASN A  71      15.196   5.139  -1.011  1.00 32.33           H  
ATOM   1188  CA  ASN A  71      16.772   6.562  -0.596  1.00 32.33           C  
ATOM   1189  HA  ASN A  71      17.573   6.958  -1.222  1.00 32.33           H  
ATOM   1190  C   ASN A  71      17.559   6.080   0.636  1.00 32.33           C  
ATOM   1191  CB  ASN A  71      15.823   7.744  -0.315  1.00 32.33           C  
ATOM   1192  HB2 ASN A  71      16.167   8.304   0.554  1.00 32.33           H  
ATOM   1193  HB3 ASN A  71      14.820   7.374  -0.105  1.00 32.33           H  
ATOM   1194  O   ASN A  71      18.113   6.912   1.358  1.00 32.33           O  
ATOM   1195  CG  ASN A  71      15.790   8.729  -1.473  1.00 32.33           C  
ATOM   1196  ND2 ASN A  71      14.649   9.294  -1.782  1.00 32.33           N  
ATOM   1197 HD21 ASN A  71      13.785   8.949  -1.390  1.00 32.33           H  
ATOM   1198 HD22 ASN A  71      14.671   9.822  -2.643  1.00 32.33           H  
ATOM   1199  OD1 ASN A  71      16.791   9.059  -2.078  1.00 32.33           O  
ATOM   1200  N   SER A  72      17.690   4.774   0.880  1.00 32.55           N  
ATOM   1201  H   SER A  72      17.228   4.112   0.273  1.00 32.55           H  
ATOM   1202  CA  SER A  72      18.562   4.250   1.945  1.00 32.55           C  
ATOM   1203  HA  SER A  72      18.960   5.082   2.527  1.00 32.55           H  
ATOM   1204  C   SER A  72      19.780   3.539   1.366  1.00 32.55           C  
ATOM   1205  CB  SER A  72      17.788   3.400   2.955  1.00 32.55           C  
ATOM   1206  HB2 SER A  72      18.457   3.093   3.759  1.00 32.55           H  
ATOM   1207  HB3 SER A  72      16.977   3.992   3.380  1.00 32.55           H  
ATOM   1208  O   SER A  72      19.940   2.326   1.478  1.00 32.55           O  
ATOM   1209  OG  SER A  72      17.249   2.258   2.339  1.00 32.55           O  
ATOM   1210  HG  SER A  72      17.965   1.745   1.956  1.00 32.55           H  
ATOM   1211  N   GLY A  73      20.681   4.307   0.757  1.00 31.07           N  
ATOM   1212  H   GLY A  73      20.456   5.281   0.614  1.00 31.07           H  
ATOM   1213  CA  GLY A  73      22.029   3.841   0.448  1.00 31.07           C  
ATOM   1214  HA2 GLY A  73      22.548   4.596  -0.143  1.00 31.07           H  
ATOM   1215  HA3 GLY A  73      21.972   2.924  -0.138  1.00 31.07           H  
ATOM   1216  C   GLY A  73      22.833   3.572   1.727  1.00 31.07           C  
ATOM   1217  O   GLY A  73      23.630   4.417   2.129  1.00 31.07           O  
ATOM   1218  N   ARG A  74      22.604   2.427   2.387  1.00 31.41           N  
ATOM   1219  H   ARG A  74      21.760   1.944   2.113  1.00 31.41           H  
ATOM   1220  CA  ARG A  74      23.574   1.635   3.170  1.00 31.41           C  
ATOM   1221  HA  ARG A  74      24.286   1.205   2.465  1.00 31.41           H  
ATOM   1222  C   ARG A  74      22.896   0.459   3.877  1.00 31.41           C  
ATOM   1223  CB  ARG A  74      24.337   2.460   4.229  1.00 31.41           C  
ATOM   1224  HB2 ARG A  74      23.813   3.390   4.450  1.00 31.41           H  
ATOM   1225  HB3 ARG A  74      24.394   1.893   5.158  1.00 31.41           H  
ATOM   1226  O   ARG A  74      21.952   0.641   4.637  1.00 31.41           O  
ATOM   1227  CG  ARG A  74      25.775   2.733   3.762  1.00 31.41           C  
ATOM   1228  HG2 ARG A  74      25.773   3.297   2.829  1.00 31.41           H  
ATOM   1229  HG3 ARG A  74      26.265   1.778   3.574  1.00 31.41           H  
ATOM   1230  CD  ARG A  74      26.568   3.478   4.843  1.00 31.41           C  
ATOM   1231  HD2 ARG A  74      25.949   3.583   5.734  1.00 31.41           H  
ATOM   1232  HD3 ARG A  74      27.428   2.869   5.125  1.00 31.41           H  
ATOM   1233  NE  ARG A  74      26.978   4.822   4.395  1.00 31.41           N  
ATOM   1234  HE  ARG A  74      26.213   5.453   4.205  1.00 31.41           H  
ATOM   1235  NH1 ARG A  74      29.240   4.458   4.228  1.00 31.41           N  
ATOM   1236 HH11 ARG A  74      30.155   4.772   3.940  1.00 31.41           H  
ATOM   1237 HH12 ARG A  74      29.061   3.483   4.422  1.00 31.41           H  
ATOM   1238  NH2 ARG A  74      28.403   6.476   3.766  1.00 31.41           N  
ATOM   1239 HH21 ARG A  74      29.322   6.791   3.490  1.00 31.41           H  
ATOM   1240 HH22 ARG A  74      27.599   7.071   3.621  1.00 31.41           H  
ATOM   1241  CZ  ARG A  74      28.201   5.244   4.137  1.00 31.41           C  
ATOM   1242  N   ASP A  75      23.494  -0.708   3.671  1.00 33.39           N  
ATOM   1243  H   ASP A  75      24.184  -0.738   2.934  1.00 33.39           H  
ATOM   1244  CA  ASP A  75      23.286  -1.988   4.347  1.00 33.39           C  
ATOM   1245  HA  ASP A  75      22.498  -2.541   3.834  1.00 33.39           H  
ATOM   1246  C   ASP A  75      22.935  -1.856   5.843  1.00 33.39           C  
ATOM   1247  CB  ASP A  75      24.609  -2.770   4.210  1.00 33.39           C  
ATOM   1248  HB2 ASP A  75      25.388  -2.243   4.762  1.00 33.39           H  
ATOM   1249  HB3 ASP A  75      24.500  -3.752   4.671  1.00 33.39           H  
ATOM   1250  O   ASP A  75      23.757  -1.405   6.650  1.00 33.39           O  
ATOM   1251  CG  ASP A  75      25.072  -2.934   2.758  1.00 33.39           C  
ATOM   1252  OD1 ASP A  75      24.224  -3.286   1.917  1.00 33.39           O  
ATOM   1253  OD2 ASP A  75      26.262  -2.634   2.504  1.00 33.39           O  
ATOM   1254  N   ALA A  76      21.742  -2.302   6.249  1.00 37.86           N  
ATOM   1255  H   ALA A  76      21.081  -2.634   5.561  1.00 37.86           H  
ATOM   1256  CA  ALA A  76      21.452  -2.536   7.661  1.00 37.86           C  
ATOM   1257  HA  ALA A  76      21.719  -1.642   8.225  1.00 37.86           H  
ATOM   1258  C   ALA A  76      22.321  -3.711   8.153  1.00 37.86           C  
ATOM   1259  CB  ALA A  76      19.948  -2.779   7.850  1.00 37.86           C  
ATOM   1260  HB1 ALA A  76      19.387  -1.919   7.486  1.00 37.86           H  
ATOM   1261  HB2 ALA A  76      19.730  -2.928   8.907  1.00 37.86           H  
ATOM   1262  HB3 ALA A  76      19.641  -3.666   7.295  1.00 37.86           H  
ATOM   1263  O   ALA A  76      22.181  -4.846   7.702  1.00 37.86           O  
ATOM   1264  N   LEU A  77      23.265  -3.442   9.056  1.00 33.27           N  
ATOM   1265  H   LEU A  77      23.354  -2.483   9.360  1.00 33.27           H  
ATOM   1266  CA  LEU A  77      24.150  -4.450   9.648  1.00 33.27           C  
ATOM   1267  HA  LEU A  77      24.460  -5.152   8.874  1.00 33.27           H  
ATOM   1268  C   LEU A  77      23.398  -5.253  10.724  1.00 33.27           C  
ATOM   1269  CB  LEU A  77      25.402  -3.738  10.215  1.00 33.27           C  
ATOM   1270  HB2 LEU A  77      25.125  -2.724  10.504  1.00 33.27           H  
ATOM   1271  HB3 LEU A  77      25.721  -4.239  11.129  1.00 33.27           H  
ATOM   1272  O   LEU A  77      23.268  -4.799  11.858  1.00 33.27           O  
ATOM   1273  CG  LEU A  77      26.590  -3.701   9.233  1.00 33.27           C  
ATOM   1274  HG  LEU A  77      26.232  -3.809   8.209  1.00 33.27           H  
ATOM   1275  CD1 LEU A  77      27.352  -2.379   9.334  1.00 33.27           C  
ATOM   1276 HD11 LEU A  77      27.709  -2.226  10.353  1.00 33.27           H  
ATOM   1277 HD12 LEU A  77      28.190  -2.385   8.637  1.00 33.27           H  
ATOM   1278 HD13 LEU A  77      26.681  -1.567   9.057  1.00 33.27           H  
ATOM   1279  CD2 LEU A  77      27.576  -4.833   9.547  1.00 33.27           C  
ATOM   1280 HD21 LEU A  77      27.990  -4.708  10.547  1.00 33.27           H  
ATOM   1281 HD22 LEU A  77      27.052  -5.787   9.485  1.00 33.27           H  
ATOM   1282 HD23 LEU A  77      28.379  -4.828   8.809  1.00 33.27           H  
ATOM   1283  N   PHE A  78      22.962  -6.476  10.408  1.00 42.01           N  
ATOM   1284  H   PHE A  78      23.009  -6.774   9.444  1.00 42.01           H  
ATOM   1285  CA  PHE A  78      22.387  -7.395  11.397  1.00 42.01           C  
ATOM   1286  HA  PHE A  78      21.674  -6.841  12.008  1.00 42.01           H  
ATOM   1287  C   PHE A  78      23.490  -7.951  12.311  1.00 42.01           C  
ATOM   1288  CB  PHE A  78      21.621  -8.544  10.713  1.00 42.01           C  
ATOM   1289  HB2 PHE A  78      21.282  -9.233  11.487  1.00 42.01           H  
ATOM   1290  HB3 PHE A  78      22.303  -9.104  10.074  1.00 42.01           H  
ATOM   1291  O   PHE A  78      24.399  -8.650  11.855  1.00 42.01           O  
ATOM   1292  CG  PHE A  78      20.413  -8.109   9.901  1.00 42.01           C  
ATOM   1293  CD1 PHE A  78      19.120  -8.252  10.436  1.00 42.01           C  
ATOM   1294  HD1 PHE A  78      18.971  -8.711  11.403  1.00 42.01           H  
ATOM   1295  CD2 PHE A  78      20.572  -7.494   8.644  1.00 42.01           C  
ATOM   1296  HD2 PHE A  78      21.555  -7.333   8.226  1.00 42.01           H  
ATOM   1297  CE1 PHE A  78      18.007  -7.757   9.737  1.00 42.01           C  
ATOM   1298  HE1 PHE A  78      17.020  -7.848  10.165  1.00 42.01           H  
ATOM   1299  CE2 PHE A  78      19.465  -6.963   7.966  1.00 42.01           C  
ATOM   1300  HE2 PHE A  78      19.605  -6.402   7.054  1.00 42.01           H  
ATOM   1301  CZ  PHE A  78      18.184  -7.080   8.523  1.00 42.01           C  
ATOM   1302  HZ  PHE A  78      17.340  -6.610   8.040  1.00 42.01           H  
ATOM   1303  N   SER A  79      23.395  -7.707  13.622  1.00 34.24           N  
ATOM   1304  H   SER A  79      22.701  -7.044  13.935  1.00 34.24           H  
ATOM   1305  CA  SER A  79      24.191  -8.417  14.633  1.00 34.24           C  
ATOM   1306  HA  SER A  79      24.832  -9.130  14.114  1.00 34.24           H  
ATOM   1307  C   SER A  79      23.331  -9.283  15.553  1.00 34.24           C  
ATOM   1308  CB  SER A  79      25.161  -7.500  15.394  1.00 34.24           C  
ATOM   1309  HB2 SER A  79      25.872  -8.127  15.932  1.00 34.24           H  
ATOM   1310  HB3 SER A  79      25.716  -6.895  14.677  1.00 34.24           H  
ATOM   1311  O   SER A  79      23.412  -9.164  16.768  1.00 34.24           O  
ATOM   1312  OG  SER A  79      24.535  -6.646  16.327  1.00 34.24           O  
ATOM   1313  HG  SER A  79      23.818  -7.111  16.764  1.00 34.24           H  
ATOM   1314  N   ALA A  80      22.527 -10.186  14.999  1.00 35.30           N  
ATOM   1315  H   ALA A  80      22.360 -10.142  14.004  1.00 35.30           H  
ATOM   1316  CA  ALA A  80      22.068 -11.375  15.715  1.00 35.30           C  
ATOM   1317  HA  ALA A  80      22.900 -11.792  16.281  1.00 35.30           H  
ATOM   1318  C   ALA A  80      21.596 -12.407  14.692  1.00 35.30           C  
ATOM   1319  CB  ALA A  80      20.948 -11.030  16.708  1.00 35.30           C  
ATOM   1320  HB1 ALA A  80      20.127 -10.538  16.187  1.00 35.30           H  
ATOM   1321  HB2 ALA A  80      21.312 -10.364  17.490  1.00 35.30           H  
ATOM   1322  HB3 ALA A  80      20.573 -11.940  17.177  1.00 35.30           H  
ATOM   1323  O   ALA A  80      20.610 -12.211  13.993  1.00 35.30           O  
ATOM   1324  N   SER A  81      22.299 -13.529  14.607  1.00 40.62           N  
ATOM   1325  H   SER A  81      23.078 -13.655  15.237  1.00 40.62           H  
ATOM   1326  CA  SER A  81      22.058 -14.602  13.643  1.00 40.62           C  
ATOM   1327  HA  SER A  81      22.002 -14.160  12.648  1.00 40.62           H  
ATOM   1328  C   SER A  81      20.743 -15.385  13.850  1.00 40.62           C  
ATOM   1329  CB  SER A  81      23.283 -15.531  13.682  1.00 40.62           C  
ATOM   1330  HB2 SER A  81      23.146 -16.364  12.992  1.00 40.62           H  
ATOM   1331  HB3 SER A  81      24.163 -14.970  13.366  1.00 40.62           H  
ATOM   1332  O   SER A  81      20.692 -16.537  13.427  1.00 40.62           O  
ATOM   1333  OG  SER A  81      23.492 -16.015  15.002  1.00 40.62           O  
ATOM   1334  HG  SER A  81      22.692 -16.482  15.255  1.00 40.62           H  
ATOM   1335  N   GLN A  82      19.726 -14.859  14.557  1.00 46.31           N  
ATOM   1336  H   GLN A  82      19.769 -13.878  14.791  1.00 46.31           H  
ATOM   1337  CA  GLN A  82      18.549 -15.642  14.991  1.00 46.31           C  
ATOM   1338  HA  GLN A  82      18.398 -16.433  14.256  1.00 46.31           H  
ATOM   1339  C   GLN A  82      17.179 -14.938  15.020  1.00 46.31           C  
ATOM   1340  CB  GLN A  82      18.815 -16.328  16.354  1.00 46.31           C  
ATOM   1341  HB2 GLN A  82      19.056 -15.584  17.114  1.00 46.31           H  
ATOM   1342  HB3 GLN A  82      17.913 -16.851  16.670  1.00 46.31           H  
ATOM   1343  O   GLN A  82      16.218 -15.611  15.390  1.00 46.31           O  
ATOM   1344  CG  GLN A  82      19.942 -17.365  16.252  1.00 46.31           C  
ATOM   1345  HG2 GLN A  82      19.911 -17.802  15.254  1.00 46.31           H  
ATOM   1346  HG3 GLN A  82      20.905 -16.876  16.399  1.00 46.31           H  
ATOM   1347  CD  GLN A  82      19.842 -18.568  17.175  1.00 46.31           C  
ATOM   1348  NE2 GLN A  82      20.569 -19.617  16.854  1.00 46.31           N  
ATOM   1349 HE21 GLN A  82      20.511 -20.392  17.499  1.00 46.31           H  
ATOM   1350 HE22 GLN A  82      21.161 -19.583  16.037  1.00 46.31           H  
ATOM   1351  OE1 GLN A  82      19.122 -18.661  18.150  1.00 46.31           O  
ATOM   1352  N   ILE A  83      17.027 -13.676  14.590  1.00 54.83           N  
ATOM   1353  H   ILE A  83      17.811 -13.164  14.212  1.00 54.83           H  
ATOM   1354  CA  ILE A  83      15.675 -13.088  14.474  1.00 54.83           C  
ATOM   1355  HA  ILE A  83      15.201 -13.127  15.455  1.00 54.83           H  
ATOM   1356  C   ILE A  83      14.858 -13.962  13.513  1.00 54.83           C  
ATOM   1357  CB  ILE A  83      15.700 -11.611  14.022  1.00 54.83           C  
ATOM   1358  HB  ILE A  83      16.149 -11.560  13.030  1.00 54.83           H  
ATOM   1359  O   ILE A  83      15.352 -14.346  12.456  1.00 54.83           O  
ATOM   1360  CG1 ILE A  83      16.544 -10.757  14.994  1.00 54.83           C  
ATOM   1361 HG12 ILE A  83      16.062 -10.732  15.972  1.00 54.83           H  
ATOM   1362 HG13 ILE A  83      17.532 -11.202  15.114  1.00 54.83           H  
ATOM   1363  CG2 ILE A  83      14.265 -11.053  13.943  1.00 54.83           C  
ATOM   1364 HG21 ILE A  83      14.277 -10.023  13.588  1.00 54.83           H  
ATOM   1365 HG22 ILE A  83      13.787 -11.084  14.923  1.00 54.83           H  
ATOM   1366 HG23 ILE A  83      13.666 -11.620  13.230  1.00 54.83           H  
ATOM   1367  CD1 ILE A  83      16.758  -9.323  14.503  1.00 54.83           C  
ATOM   1368 HD11 ILE A  83      17.173  -9.332  13.495  1.00 54.83           H  
ATOM   1369 HD12 ILE A  83      15.824  -8.762  14.510  1.00 54.83           H  
ATOM   1370 HD13 ILE A  83      17.465  -8.825  15.168  1.00 54.83           H  
ATOM   1371  N   LYS A  84      13.639 -14.343  13.899  1.00 58.03           N  
ATOM   1372  H   LYS A  84      13.275 -13.946  14.753  1.00 58.03           H  
ATOM   1373  CA  LYS A  84      12.742 -15.150  13.060  1.00 58.03           C  
ATOM   1374  HA  LYS A  84      13.226 -15.365  12.108  1.00 58.03           H  
ATOM   1375  C   LYS A  84      11.490 -14.352  12.747  1.00 58.03           C  
ATOM   1376  CB  LYS A  84      12.375 -16.481  13.738  1.00 58.03           C  
ATOM   1377  HB2 LYS A  84      11.942 -16.280  14.719  1.00 58.03           H  
ATOM   1378  HB3 LYS A  84      11.624 -16.980  13.125  1.00 58.03           H  
ATOM   1379  O   LYS A  84      10.907 -13.778  13.669  1.00 58.03           O  
ATOM   1380  CG  LYS A  84      13.589 -17.402  13.885  1.00 58.03           C  
ATOM   1381  HG2 LYS A  84      14.291 -16.957  14.589  1.00 58.03           H  
ATOM   1382  HG3 LYS A  84      14.075 -17.506  12.915  1.00 58.03           H  
ATOM   1383  CD  LYS A  84      13.185 -18.784  14.397  1.00 58.03           C  
ATOM   1384  HD2 LYS A  84      12.491 -19.234  13.688  1.00 58.03           H  
ATOM   1385  HD3 LYS A  84      12.711 -18.684  15.374  1.00 58.03           H  
ATOM   1386  CE  LYS A  84      14.460 -19.620  14.504  1.00 58.03           C  
ATOM   1387  HE2 LYS A  84      15.103 -19.175  15.264  1.00 58.03           H  
ATOM   1388  HE3 LYS A  84      14.987 -19.545  13.553  1.00 58.03           H  
ATOM   1389  NZ  LYS A  84      14.153 -21.033  14.810  1.00 58.03           N  
ATOM   1390  HZ1 LYS A  84      13.553 -21.399  14.085  1.00 58.03           H  
ATOM   1391  HZ2 LYS A  84      15.013 -21.562  14.826  1.00 58.03           H  
ATOM   1392  HZ3 LYS A  84      13.690 -21.095  15.706  1.00 58.03           H  
ATOM   1393  N   GLY A  85      11.053 -14.420  11.490  1.00 64.34           N  
ATOM   1394  H   GLY A  85      11.627 -14.851  10.780  1.00 64.34           H  
ATOM   1395  CA  GLY A  85       9.668 -14.119  11.141  1.00 64.34           C  
ATOM   1396  HA2 GLY A  85       9.472 -14.352  10.095  1.00 64.34           H  
ATOM   1397  HA3 GLY A  85       9.474 -13.058  11.293  1.00 64.34           H  
ATOM   1398  C   GLY A  85       8.724 -14.947  12.018  1.00 64.34           C  
ATOM   1399  O   GLY A  85       9.005 -16.106  12.363  1.00 64.34           O  
ATOM   1400  N   HIS A  86       7.652 -14.317  12.468  1.00 69.07           N  
ATOM   1401  H   HIS A  86       7.498 -13.365  12.168  1.00 69.07           H  
ATOM   1402  CA  HIS A  86       6.611 -14.907  13.294  1.00 69.07           C  
ATOM   1403  HA  HIS A  86       6.591 -15.986  13.145  1.00 69.07           H  
ATOM   1404  C   HIS A  86       5.278 -14.298  12.876  1.00 69.07           C  
ATOM   1405  CB  HIS A  86       6.899 -14.570  14.765  1.00 69.07           C  
ATOM   1406  HB2 HIS A  86       6.919 -13.486  14.883  1.00 69.07           H  
ATOM   1407  HB3 HIS A  86       7.889 -14.953  15.015  1.00 69.07           H  
ATOM   1408  O   HIS A  86       5.273 -13.099  12.657  1.00 69.07           O  
ATOM   1409  CG  HIS A  86       5.892 -15.147  15.728  1.00 69.07           C  
ATOM   1410  CD2 HIS A  86       6.034 -16.302  16.442  1.00 69.07           C  
ATOM   1411  HD2 HIS A  86       6.899 -16.948  16.411  1.00 69.07           H  
ATOM   1412  ND1 HIS A  86       4.629 -14.666  15.984  1.00 69.07           N  
ATOM   1413  HD1 HIS A  86       4.169 -13.921  15.480  1.00 69.07           H  
ATOM   1414  CE1 HIS A  86       4.028 -15.518  16.828  1.00 69.07           C  
ATOM   1415  HE1 HIS A  86       2.998 -15.434  17.143  1.00 69.07           H  
ATOM   1416  NE2 HIS A  86       4.862 -16.519  17.177  1.00 69.07           N  
ATOM   1417  N   PRO A  87       4.147 -15.028  12.907  1.00 73.69           N  
ATOM   1418  CA  PRO A  87       2.843 -14.434  12.621  1.00 73.69           C  
ATOM   1419  HA  PRO A  87       2.774 -14.267  11.546  1.00 73.69           H  
ATOM   1420  C   PRO A  87       2.637 -13.105  13.361  1.00 73.69           C  
ATOM   1421  CB  PRO A  87       1.819 -15.492  13.030  1.00 73.69           C  
ATOM   1422  HB2 PRO A  87       1.579 -15.403  14.090  1.00 73.69           H  
ATOM   1423  HB3 PRO A  87       0.915 -15.427  12.424  1.00 73.69           H  
ATOM   1424  O   PRO A  87       2.728 -13.060  14.605  1.00 73.69           O  
ATOM   1425  CG  PRO A  87       2.573 -16.799  12.788  1.00 73.69           C  
ATOM   1426  HG2 PRO A  87       2.514 -17.056  11.731  1.00 73.69           H  
ATOM   1427  HG3 PRO A  87       2.185 -17.611  13.403  1.00 73.69           H  
ATOM   1428  CD  PRO A  87       4.019 -16.457  13.145  1.00 73.69           C  
ATOM   1429  HD2 PRO A  87       4.201 -16.683  14.195  1.00 73.69           H  
ATOM   1430  HD3 PRO A  87       4.699 -17.020  12.506  1.00 73.69           H  
ATOM   1431  N   GLY A  88       2.445 -12.049  12.577  1.00 77.58           N  
ATOM   1432  H   GLY A  88       2.378 -12.197  11.580  1.00 77.58           H  
ATOM   1433  CA  GLY A  88       2.284 -10.669  13.002  1.00 77.58           C  
ATOM   1434  HA2 GLY A  88       2.435 -10.032  12.131  1.00 77.58           H  
ATOM   1435  HA3 GLY A  88       3.040 -10.400  13.740  1.00 77.58           H  
ATOM   1436  C   GLY A  88       0.891 -10.382  13.560  1.00 77.58           C  
ATOM   1437  O   GLY A  88       0.132 -11.279  13.950  1.00 77.58           O  
ATOM   1438  N   LEU A  89       0.580  -9.100  13.686  1.00 72.83           N  
ATOM   1439  H   LEU A  89       1.269  -8.463  13.312  1.00 72.83           H  
ATOM   1440  CA  LEU A  89      -0.779  -8.585  13.651  1.00 72.83           C  
ATOM   1441  HA  LEU A  89      -1.403  -9.129  14.360  1.00 72.83           H  
ATOM   1442  C   LEU A  89      -1.366  -8.770  12.245  1.00 72.83           C  
ATOM   1443  CB  LEU A  89      -0.721  -7.096  14.016  1.00 72.83           C  
ATOM   1444  HB2 LEU A  89      -0.094  -6.588  13.283  1.00 72.83           H  
ATOM   1445  HB3 LEU A  89      -0.249  -6.983  14.992  1.00 72.83           H  
ATOM   1446  O   LEU A  89      -2.512  -9.209  12.139  1.00 72.83           O  
ATOM   1447  CG  LEU A  89      -2.098  -6.415  14.025  1.00 72.83           C  
ATOM   1448  HG  LEU A  89      -2.633  -6.580  13.090  1.00 72.83           H  
ATOM   1449  CD1 LEU A  89      -2.957  -6.896  15.201  1.00 72.83           C  
ATOM   1450 HD11 LEU A  89      -3.895  -6.341  15.199  1.00 72.83           H  
ATOM   1451 HD12 LEU A  89      -2.428  -6.721  16.138  1.00 72.83           H  
ATOM   1452 HD13 LEU A  89      -3.180  -7.955  15.075  1.00 72.83           H  
ATOM   1453  CD2 LEU A  89      -1.867  -4.930  14.200  1.00 72.83           C  
ATOM   1454 HD21 LEU A  89      -2.815  -4.403  14.312  1.00 72.83           H  
ATOM   1455 HD22 LEU A  89      -1.231  -4.794  15.075  1.00 72.83           H  
ATOM   1456 HD23 LEU A  89      -1.361  -4.537  13.318  1.00 72.83           H  
ATOM   1457  N   ILE A  90      -0.562  -8.487  11.217  1.00 66.31           N  
ATOM   1458  H   ILE A  90       0.367  -8.142  11.407  1.00 66.31           H  
ATOM   1459  CA  ILE A  90      -0.832  -8.716   9.794  1.00 66.31           C  
ATOM   1460  HA  ILE A  90      -1.725  -9.329   9.670  1.00 66.31           H  
ATOM   1461  C   ILE A  90       0.369  -9.470   9.239  1.00 66.31           C  
ATOM   1462  CB  ILE A  90      -1.034  -7.378   9.070  1.00 66.31           C  
ATOM   1463  HB  ILE A  90      -0.167  -6.758   9.298  1.00 66.31           H  
ATOM   1464  O   ILE A  90       1.488  -9.225   9.666  1.00 66.31           O  
ATOM   1465  CG1 ILE A  90      -2.309  -6.715   9.611  1.00 66.31           C  
ATOM   1466 HG12 ILE A  90      -2.481  -6.958  10.659  1.00 66.31           H  
ATOM   1467 HG13 ILE A  90      -3.181  -7.054   9.051  1.00 66.31           H  
ATOM   1468  CG2 ILE A  90      -1.151  -7.527   7.542  1.00 66.31           C  
ATOM   1469 HG21 ILE A  90      -1.908  -8.265   7.278  1.00 66.31           H  
ATOM   1470 HG22 ILE A  90      -1.385  -6.562   7.093  1.00 66.31           H  
ATOM   1471 HG23 ILE A  90      -0.186  -7.830   7.136  1.00 66.31           H  
ATOM   1472  CD1 ILE A  90      -2.211  -5.211   9.548  1.00 66.31           C  
ATOM   1473 HD11 ILE A  90      -2.195  -4.866   8.514  1.00 66.31           H  
ATOM   1474 HD12 ILE A  90      -3.091  -4.852  10.081  1.00 66.31           H  
ATOM   1475 HD13 ILE A  90      -1.324  -4.865  10.079  1.00 66.31           H  
ATOM   1476  N   GLY A  91       0.115 -10.470   8.397  1.00 73.27           N  
ATOM   1477  H   GLY A  91      -0.821 -10.580   8.034  1.00 73.27           H  
ATOM   1478  CA  GLY A  91       1.181 -11.287   7.824  1.00 73.27           C  
ATOM   1479  HA2 GLY A  91       0.746 -12.163   7.343  1.00 73.27           H  
ATOM   1480  HA3 GLY A  91       1.670 -10.711   7.039  1.00 73.27           H  
ATOM   1481  C   GLY A  91       2.209 -11.811   8.837  1.00 73.27           C  
ATOM   1482  O   GLY A  91       1.849 -12.477   9.821  1.00 73.27           O  
ATOM   1483  N   ASP A  92       3.484 -11.557   8.568  1.00 72.61           N  
ATOM   1484  H   ASP A  92       3.638 -10.852   7.862  1.00 72.61           H  
ATOM   1485  CA  ASP A  92       4.634 -11.872   9.401  1.00 72.61           C  
ATOM   1486  HA  ASP A  92       4.336 -12.581  10.174  1.00 72.61           H  
ATOM   1487  C   ASP A  92       5.169 -10.610  10.097  1.00 72.61           C  
ATOM   1488  CB  ASP A  92       5.752 -12.521   8.565  1.00 72.61           C  
ATOM   1489  HB2 ASP A  92       6.676 -12.471   9.140  1.00 72.61           H  
ATOM   1490  HB3 ASP A  92       5.904 -11.949   7.649  1.00 72.61           H  
ATOM   1491  O   ASP A  92       5.585  -9.649   9.476  1.00 72.61           O  
ATOM   1492  CG  ASP A  92       5.528 -13.995   8.212  1.00 72.61           C  
ATOM   1493  OD1 ASP A  92       4.904 -14.725   9.025  1.00 72.61           O  
ATOM   1494  OD2 ASP A  92       6.148 -14.455   7.224  1.00 72.61           O  
ATOM   1495  N   GLY A  93       5.296 -10.678  11.419  1.00 77.55           N  
ATOM   1496  H   GLY A  93       4.978 -11.529  11.861  1.00 77.55           H  
ATOM   1497  CA  GLY A  93       6.046  -9.726  12.225  1.00 77.55           C  
ATOM   1498  HA2 GLY A  93       6.177  -8.795  11.673  1.00 77.55           H  
ATOM   1499  HA3 GLY A  93       5.468  -9.484  13.117  1.00 77.55           H  
ATOM   1500  C   GLY A  93       7.418 -10.259  12.645  1.00 77.55           C  
ATOM   1501  O   GLY A  93       7.818 -11.405  12.392  1.00 77.55           O  
ATOM   1502  N   LEU A  94       8.139  -9.444  13.411  1.00 80.02           N  
ATOM   1503  H   LEU A  94       7.737  -8.545  13.635  1.00 80.02           H  
ATOM   1504  CA  LEU A  94       9.410  -9.831  14.015  1.00 80.02           C  
ATOM   1505  HA  LEU A  94       9.855 -10.633  13.427  1.00 80.02           H  
ATOM   1506  C   LEU A  94       9.211 -10.357  15.434  1.00 80.02           C  
ATOM   1507  CB  LEU A  94      10.377  -8.644  14.006  1.00 80.02           C  
ATOM   1508  HB2 LEU A  94       9.875  -7.806  14.490  1.00 80.02           H  
ATOM   1509  HB3 LEU A  94      11.260  -8.903  14.590  1.00 80.02           H  
ATOM   1510  O   LEU A  94       8.562  -9.725  16.270  1.00 80.02           O  
ATOM   1511  CG  LEU A  94      10.819  -8.167  12.618  1.00 80.02           C  
ATOM   1512  HG  LEU A  94       9.956  -7.830  12.045  1.00 80.02           H  
ATOM   1513  CD1 LEU A  94      11.782  -6.992  12.801  1.00 80.02           C  
ATOM   1514 HD11 LEU A  94      12.083  -6.622  11.821  1.00 80.02           H  
ATOM   1515 HD12 LEU A  94      12.664  -7.305  13.361  1.00 80.02           H  
ATOM   1516 HD13 LEU A  94      11.267  -6.186  13.325  1.00 80.02           H  
ATOM   1517  CD2 LEU A  94      11.526  -9.290  11.862  1.00 80.02           C  
ATOM   1518 HD21 LEU A  94      12.193  -9.841  12.526  1.00 80.02           H  
ATOM   1519 HD22 LEU A  94      10.782  -9.962  11.434  1.00 80.02           H  
ATOM   1520 HD23 LEU A  94      12.111  -8.867  11.046  1.00 80.02           H  
ATOM   1521  N   LYS A  95       9.845 -11.492  15.745  1.00 79.89           N  
ATOM   1522  H   LYS A  95      10.333 -11.972  15.002  1.00 79.89           H  
ATOM   1523  CA  LYS A  95       9.986 -11.991  17.117  1.00 79.89           C  
ATOM   1524  HA  LYS A  95       9.302 -11.443  17.765  1.00 79.89           H  
ATOM   1525  C   LYS A  95      11.400 -11.748  17.638  1.00 79.89           C  
ATOM   1526  CB  LYS A  95       9.609 -13.475  17.166  1.00 79.89           C  
ATOM   1527  HB2 LYS A  95      10.273 -14.044  16.516  1.00 79.89           H  
ATOM   1528  HB3 LYS A  95       8.583 -13.585  16.815  1.00 79.89           H  
ATOM   1529  O   LYS A  95      12.360 -12.189  17.012  1.00 79.89           O  
ATOM   1530  CG  LYS A  95       9.708 -13.998  18.602  1.00 79.89           C  
ATOM   1531  HG2 LYS A  95       9.043 -13.404  19.228  1.00 79.89           H  
ATOM   1532  HG3 LYS A  95      10.726 -13.882  18.973  1.00 79.89           H  
ATOM   1533  CD  LYS A  95       9.339 -15.476  18.718  1.00 79.89           C  
ATOM   1534  HD2 LYS A  95      10.085 -16.082  18.203  1.00 79.89           H  
ATOM   1535  HD3 LYS A  95       8.363 -15.650  18.266  1.00 79.89           H  
ATOM   1536  CE  LYS A  95       9.322 -15.775  20.219  1.00 79.89           C  
ATOM   1537  HE2 LYS A  95       9.001 -14.872  20.738  1.00 79.89           H  
ATOM   1538  HE3 LYS A  95      10.336 -15.975  20.567  1.00 79.89           H  
ATOM   1539  NZ  LYS A  95       8.401 -16.869  20.584  1.00 79.89           N  
ATOM   1540  HZ1 LYS A  95       7.459 -16.549  20.409  1.00 79.89           H  
ATOM   1541  HZ2 LYS A  95       8.470 -17.015  21.581  1.00 79.89           H  
ATOM   1542  HZ3 LYS A  95       8.575 -17.721  20.071  1.00 79.89           H  
ATOM   1543  N   PHE A  96      11.493 -11.190  18.843  1.00 78.22           N  
ATOM   1544  H   PHE A  96      10.647 -10.850  19.277  1.00 78.22           H  
ATOM   1545  CA  PHE A  96      12.724 -11.097  19.627  1.00 78.22           C  
ATOM   1546  HA  PHE A  96      13.570 -11.412  19.016  1.00 78.22           H  
ATOM   1547  C   PHE A  96      12.640 -12.010  20.850  1.00 78.22           C  
ATOM   1548  CB  PHE A  96      12.965  -9.645  20.053  1.00 78.22           C  
ATOM   1549  HB2 PHE A  96      13.914  -9.587  20.587  1.00 78.22           H  
ATOM   1550  HB3 PHE A  96      12.180  -9.347  20.748  1.00 78.22           H  
ATOM   1551  O   PHE A  96      11.665 -11.965  21.606  1.00 78.22           O  
ATOM   1552  CG  PHE A  96      12.998  -8.674  18.895  1.00 78.22           C  
ATOM   1553  CD1 PHE A  96      14.170  -8.531  18.133  1.00 78.22           C  
ATOM   1554  HD1 PHE A  96      15.052  -9.099  18.391  1.00 78.22           H  
ATOM   1555  CD2 PHE A  96      11.846  -7.945  18.552  1.00 78.22           C  
ATOM   1556  HD2 PHE A  96      10.939  -8.050  19.129  1.00 78.22           H  
ATOM   1557  CE1 PHE A  96      14.188  -7.677  17.018  1.00 78.22           C  
ATOM   1558  HE1 PHE A  96      15.083  -7.588  16.419  1.00 78.22           H  
ATOM   1559  CE2 PHE A  96      11.875  -7.084  17.447  1.00 78.22           C  
ATOM   1560  HE2 PHE A  96      10.998  -6.502  17.202  1.00 78.22           H  
ATOM   1561  CZ  PHE A  96      13.033  -6.963  16.664  1.00 78.22           C  
ATOM   1562  HZ  PHE A  96      13.033  -6.323  15.795  1.00 78.22           H  
ATOM   1563  N   ARG A  97      13.658 -12.847  21.049  1.00 69.40           N  
ATOM   1564  H   ARG A  97      14.339 -12.922  20.307  1.00 69.40           H  
ATOM   1565  CA  ARG A  97      13.860 -13.677  22.243  1.00 69.40           C  
ATOM   1566  HA  ARG A  97      13.017 -13.563  22.925  1.00 69.40           H  
ATOM   1567  C   ARG A  97      15.121 -13.251  22.968  1.00 69.40           C  
ATOM   1568  CB  ARG A  97      14.010 -15.153  21.863  1.00 69.40           C  
ATOM   1569  HB2 ARG A  97      14.157 -15.730  22.776  1.00 69.40           H  
ATOM   1570  HB3 ARG A  97      14.891 -15.272  21.234  1.00 69.40           H  
ATOM   1571  O   ARG A  97      16.191 -13.219  22.370  1.00 69.40           O  
ATOM   1572  CG  ARG A  97      12.793 -15.696  21.124  1.00 69.40           C  
ATOM   1573  HG2 ARG A  97      12.661 -15.147  20.191  1.00 69.40           H  
ATOM   1574  HG3 ARG A  97      11.911 -15.583  21.754  1.00 69.40           H  
ATOM   1575  CD  ARG A  97      13.039 -17.172  20.814  1.00 69.40           C  
ATOM   1576  HD2 ARG A  97      14.016 -17.260  20.339  1.00 69.40           H  
ATOM   1577  HD3 ARG A  97      13.050 -17.719  21.757  1.00 69.40           H  
ATOM   1578  NE  ARG A  97      12.010 -17.698  19.899  1.00 69.40           N  
ATOM   1579  HE  ARG A  97      11.703 -17.030  19.206  1.00 69.40           H  
ATOM   1580  NH1 ARG A  97      12.134 -19.894  20.522  1.00 69.40           N  
ATOM   1581 HH11 ARG A  97      12.864 -19.614  21.162  1.00 69.40           H  
ATOM   1582 HH12 ARG A  97      11.852 -20.860  20.441  1.00 69.40           H  
ATOM   1583  NH2 ARG A  97      10.640 -19.264  18.976  1.00 69.40           N  
ATOM   1584 HH21 ARG A  97      10.369 -18.592  18.273  1.00 69.40           H  
ATOM   1585 HH22 ARG A  97      10.301 -20.214  18.926  1.00 69.40           H  
ATOM   1586  CZ  ARG A  97      11.599 -18.945  19.805  1.00 69.40           C  
ATOM   1587  N   GLY A  98      15.029 -13.049  24.278  1.00 66.75           N  
ATOM   1588  H   GLY A  98      14.118 -13.087  24.713  1.00 66.75           H  
ATOM   1589  CA  GLY A  98      16.228 -12.858  25.092  1.00 66.75           C  
ATOM   1590  HA2 GLY A  98      15.947 -12.768  26.142  1.00 66.75           H  
ATOM   1591  HA3 GLY A  98      16.854 -13.746  25.000  1.00 66.75           H  
ATOM   1592  C   GLY A  98      17.058 -11.637  24.663  1.00 66.75           C  
ATOM   1593  O   GLY A  98      16.654 -10.496  24.863  1.00 66.75           O  
ATOM   1594  N   ASP A  99      18.236 -11.896  24.097  1.00 64.85           N  
ATOM   1595  H   ASP A  99      18.457 -12.849  23.845  1.00 64.85           H  
ATOM   1596  CA  ASP A  99      19.230 -10.915  23.647  1.00 64.85           C  
ATOM   1597  HA  ASP A  99      19.049  -9.984  24.184  1.00 64.85           H  
ATOM   1598  C   ASP A  99      19.148 -10.555  22.147  1.00 64.85           C  
ATOM   1599  CB  ASP A  99      20.630 -11.420  24.049  1.00 64.85           C  
ATOM   1600  HB2 ASP A  99      20.654 -11.530  25.133  1.00 64.85           H  
ATOM   1601  HB3 ASP A  99      21.363 -10.655  23.791  1.00 64.85           H  
ATOM   1602  O   ASP A  99      19.965  -9.767  21.651  1.00 64.85           O  
ATOM   1603  CG  ASP A  99      21.062 -12.759  23.420  1.00 64.85           C  
ATOM   1604  OD1 ASP A  99      20.186 -13.561  23.024  1.00 64.85           O  
ATOM   1605  OD2 ASP A  99      22.288 -13.020  23.433  1.00 64.85           O  
ATOM   1606  N   GLU A 100      18.165 -11.101  21.423  1.00 69.02           N  
ATOM   1607  H   GLU A 100      17.544 -11.756  21.875  1.00 69.02           H  
ATOM   1608  CA  GLU A 100      17.898 -10.759  20.025  1.00 69.02           C  
ATOM   1609  HA  GLU A 100      18.811 -10.920  19.451  1.00 69.02           H  
ATOM   1610  C   GLU A 100      17.505  -9.282  19.885  1.00 69.02           C  
ATOM   1611  CB  GLU A 100      16.801 -11.667  19.442  1.00 69.02           C  
ATOM   1612  HB2 GLU A 100      15.941 -11.640  20.112  1.00 69.02           H  
ATOM   1613  HB3 GLU A 100      16.492 -11.270  18.475  1.00 69.02           H  
ATOM   1614  O   GLU A 100      16.649  -8.773  20.608  1.00 69.02           O  
ATOM   1615  CG  GLU A 100      17.269 -13.122  19.237  1.00 69.02           C  
ATOM   1616  HG2 GLU A 100      18.015 -13.132  18.442  1.00 69.02           H  
ATOM   1617  HG3 GLU A 100      17.754 -13.476  20.146  1.00 69.02           H  
ATOM   1618  CD  GLU A 100      16.133 -14.101  18.876  1.00 69.02           C  
ATOM   1619  OE1 GLU A 100      16.410 -15.320  18.771  1.00 69.02           O  
ATOM   1620  OE2 GLU A 100      14.966 -13.665  18.751  1.00 69.02           O  
ATOM   1621  N   HIS A 101      18.124  -8.586  18.932  1.00 70.29           N  
ATOM   1622  H   HIS A 101      18.806  -9.036  18.337  1.00 70.29           H  
ATOM   1623  CA  HIS A 101      17.817  -7.191  18.638  1.00 70.29           C  
ATOM   1624  HA  HIS A 101      16.758  -7.034  18.846  1.00 70.29           H  
ATOM   1625  C   HIS A 101      18.058  -6.861  17.171  1.00 70.29           C  
ATOM   1626  CB  HIS A 101      18.640  -6.258  19.536  1.00 70.29           C  
ATOM   1627  HB2 HIS A 101      18.302  -5.231  19.397  1.00 70.29           H  
ATOM   1628  HB3 HIS A 101      18.442  -6.540  20.570  1.00 70.29           H  
ATOM   1629  O   HIS A 101      18.938  -7.444  16.535  1.00 70.29           O  
ATOM   1630  CG  HIS A 101      20.127  -6.314  19.290  1.00 70.29           C  
ATOM   1631  CD2 HIS A 101      20.879  -5.433  18.557  1.00 70.29           C  
ATOM   1632  HD2 HIS A 101      20.510  -4.550  18.055  1.00 70.29           H  
ATOM   1633  ND1 HIS A 101      20.966  -7.315  19.718  1.00 70.29           N  
ATOM   1634  HD1 HIS A 101      20.684  -8.132  20.240  1.00 70.29           H  
ATOM   1635  CE1 HIS A 101      22.192  -7.053  19.237  1.00 70.29           C  
ATOM   1636  HE1 HIS A 101      23.051  -7.694  19.370  1.00 70.29           H  
ATOM   1637  NE2 HIS A 101      22.202  -5.901  18.548  1.00 70.29           N  
ATOM   1638  N   GLN A 102      17.305  -5.886  16.670  1.00 69.18           N  
ATOM   1639  H   GLN A 102      16.641  -5.445  17.289  1.00 69.18           H  
ATOM   1640  CA  GLN A 102      17.490  -5.297  15.350  1.00 69.18           C  
ATOM   1641  HA  GLN A 102      18.184  -5.909  14.774  1.00 69.18           H  
ATOM   1642  C   GLN A 102      18.080  -3.900  15.510  1.00 69.18           C  
ATOM   1643  CB  GLN A 102      16.136  -5.258  14.619  1.00 69.18           C  
ATOM   1644  HB2 GLN A 102      15.436  -4.640  15.180  1.00 69.18           H  
ATOM   1645  HB3 GLN A 102      15.727  -6.266  14.561  1.00 69.18           H  
ATOM   1646  O   GLN A 102      17.448  -3.072  16.152  1.00 69.18           O  
ATOM   1647  CG  GLN A 102      16.257  -4.693  13.196  1.00 69.18           C  
ATOM   1648  HG2 GLN A 102      15.274  -4.711  12.725  1.00 69.18           H  
ATOM   1649  HG3 GLN A 102      16.595  -3.658  13.238  1.00 69.18           H  
ATOM   1650  CD  GLN A 102      17.206  -5.503  12.325  1.00 69.18           C  
ATOM   1651  NE2 GLN A 102      17.911  -4.886  11.405  1.00 69.18           N  
ATOM   1652 HE21 GLN A 102      18.484  -5.469  10.813  1.00 69.18           H  
ATOM   1653 HE22 GLN A 102      17.810  -3.892  11.255  1.00 69.18           H  
ATOM   1654  OE1 GLN A 102      17.356  -6.702  12.485  1.00 69.18           O  
ATOM   1655  N   ASP A 103      19.255  -3.638  14.932  1.00 65.40           N  
ATOM   1656  H   ASP A 103      19.680  -4.358  14.366  1.00 65.40           H  
ATOM   1657  CA  ASP A 103      19.916  -2.323  14.911  1.00 65.40           C  
ATOM   1658  HA  ASP A 103      19.326  -1.601  15.475  1.00 65.40           H  
ATOM   1659  C   ASP A 103      19.999  -1.838  13.455  1.00 65.40           C  
ATOM   1660  CB  ASP A 103      21.306  -2.435  15.584  1.00 65.40           C  
ATOM   1661  HB2 ASP A 103      21.166  -2.869  16.574  1.00 65.40           H  
ATOM   1662  HB3 ASP A 103      21.923  -3.126  15.008  1.00 65.40           H  
ATOM   1663  O   ASP A 103      20.533  -2.541  12.597  1.00 65.40           O  
ATOM   1664  CG  ASP A 103      22.085  -1.116  15.762  1.00 65.40           C  
ATOM   1665  OD1 ASP A 103      21.690  -0.084  15.181  1.00 65.40           O  
ATOM   1666  OD2 ASP A 103      23.113  -1.124  16.493  1.00 65.40           O  
ATOM   1667  N   TRP A 104      19.469  -0.648  13.163  1.00 62.20           N  
ATOM   1668  H   TRP A 104      19.035  -0.124  13.909  1.00 62.20           H  
ATOM   1669  CA  TRP A 104      19.559  -0.043  11.824  1.00 62.20           C  
ATOM   1670  HA  TRP A 104      19.749  -0.837  11.101  1.00 62.20           H  
ATOM   1671  C   TRP A 104      20.740   0.923  11.650  1.00 62.20           C  
ATOM   1672  CB  TRP A 104      18.230   0.588  11.416  1.00 62.20           C  
ATOM   1673  HB2 TRP A 104      17.839   1.189  12.237  1.00 62.20           H  
ATOM   1674  HB3 TRP A 104      18.409   1.229  10.553  1.00 62.20           H  
ATOM   1675  O   TRP A 104      20.798   1.669  10.673  1.00 62.20           O  
ATOM   1676  CG  TRP A 104      17.189  -0.358  10.948  1.00 62.20           C  
ATOM   1677  CD1 TRP A 104      17.063  -0.817   9.683  1.00 62.20           C  
ATOM   1678  HD1 TRP A 104      17.708  -0.550   8.858  1.00 62.20           H  
ATOM   1679  CD2 TRP A 104      16.089  -0.930  11.695  1.00 62.20           C  
ATOM   1680  CE2 TRP A 104      15.316  -1.729  10.804  1.00 62.20           C  
ATOM   1681  CE3 TRP A 104      15.680  -0.852  13.035  1.00 62.20           C  
ATOM   1682  HE3 TRP A 104      16.256  -0.268  13.738  1.00 62.20           H  
ATOM   1683  NE1 TRP A 104      15.954  -1.629   9.593  1.00 62.20           N  
ATOM   1684  HE1 TRP A 104      15.617  -2.027   8.728  1.00 62.20           H  
ATOM   1685  CH2 TRP A 104      13.806  -2.345  12.554  1.00 62.20           C  
ATOM   1686  HH2 TRP A 104      12.941  -2.920  12.849  1.00 62.20           H  
ATOM   1687  CZ2 TRP A 104      14.179  -2.420  11.213  1.00 62.20           C  
ATOM   1688  HZ2 TRP A 104      13.611  -3.011  10.509  1.00 62.20           H  
ATOM   1689  CZ3 TRP A 104      14.559  -1.567  13.465  1.00 62.20           C  
ATOM   1690  HZ3 TRP A 104      14.311  -1.507  14.515  1.00 62.20           H  
ATOM   1691  N   GLY A 105      21.702   0.930  12.570  1.00 58.41           N  
ATOM   1692  H   GLY A 105      21.574   0.384  13.411  1.00 58.41           H  
ATOM   1693  CA  GLY A 105      22.914   1.729  12.444  1.00 58.41           C  
ATOM   1694  HA2 GLY A 105      23.412   1.457  11.514  1.00 58.41           H  
ATOM   1695  HA3 GLY A 105      23.578   1.495  13.277  1.00 58.41           H  
ATOM   1696  C   GLY A 105      22.650   3.238  12.441  1.00 58.41           C  
ATOM   1697  O   GLY A 105      21.695   3.729  13.042  1.00 58.41           O  
ATOM   1698  N   ASN A 106      23.551   3.997  11.815  1.00 55.12           N  
ATOM   1699  H   ASN A 106      24.239   3.540  11.233  1.00 55.12           H  
ATOM   1700  CA  ASN A 106      23.498   5.459  11.793  1.00 55.12           C  
ATOM   1701  HA  ASN A 106      22.967   5.793  12.684  1.00 55.12           H  
ATOM   1702  C   ASN A 106      22.694   5.929  10.566  1.00 55.12           C  
ATOM   1703  CB  ASN A 106      24.944   6.005  11.862  1.00 55.12           C  
ATOM   1704  HB2 ASN A 106      25.577   5.283  12.378  1.00 55.12           H  
ATOM   1705  HB3 ASN A 106      25.338   6.157  10.858  1.00 55.12           H  
ATOM   1706  O   ASN A 106      23.141   5.748   9.433  1.00 55.12           O  
ATOM   1707  CG  ASN A 106      25.050   7.306  12.638  1.00 55.12           C  
ATOM   1708  ND2 ASN A 106      26.242   7.736  12.978  1.00 55.12           N  
ATOM   1709 HD21 ASN A 106      26.201   8.506  13.631  1.00 55.12           H  
ATOM   1710 HD22 ASN A 106      27.054   7.143  12.881  1.00 55.12           H  
ATOM   1711  OD1 ASN A 106      24.076   7.940  12.989  1.00 55.12           O  
ATOM   1712  N   TRP A 107      21.500   6.482  10.789  1.00 54.95           N  
ATOM   1713  H   TRP A 107      21.206   6.631  11.744  1.00 54.95           H  
ATOM   1714  CA  TRP A 107      20.594   6.928   9.725  1.00 54.95           C  
ATOM   1715  HA  TRP A 107      20.548   6.156   8.956  1.00 54.95           H  
ATOM   1716  C   TRP A 107      21.151   8.202   9.071  1.00 54.95           C  
ATOM   1717  CB  TRP A 107      19.170   7.112  10.294  1.00 54.95           C  
ATOM   1718  HB2 TRP A 107      19.216   7.737  11.186  1.00 54.95           H  
ATOM   1719  HB3 TRP A 107      18.582   7.652   9.551  1.00 54.95           H  
ATOM   1720  O   TRP A 107      21.644   9.097   9.758  1.00 54.95           O  
ATOM   1721  CG  TRP A 107      18.417   5.845  10.623  1.00 54.95           C  
ATOM   1722  CD1 TRP A 107      18.958   4.666  11.005  1.00 54.95           C  
ATOM   1723  HD1 TRP A 107      20.009   4.463  11.149  1.00 54.95           H  
ATOM   1724  CD2 TRP A 107      16.982   5.565  10.512  1.00 54.95           C  
ATOM   1725  CE2 TRP A 107      16.761   4.169  10.653  1.00 54.95           C  
ATOM   1726  CE3 TRP A 107      15.830   6.343  10.355  1.00 54.95           C  
ATOM   1727  HE3 TRP A 107      15.939   7.406  10.508  1.00 54.95           H  
ATOM   1728  NE1 TRP A 107      17.983   3.699  11.054  1.00 54.95           N  
ATOM   1729  HE1 TRP A 107      18.199   2.722  11.197  1.00 54.95           H  
ATOM   1730  CH2 TRP A 107      14.415   4.367  10.109  1.00 54.95           C  
ATOM   1731  HH2 TRP A 107      13.447   3.922   9.930  1.00 54.95           H  
ATOM   1732  CZ2 TRP A 107      15.516   3.560  10.433  1.00 54.95           C  
ATOM   1733  HZ2 TRP A 107      15.407   2.488  10.508  1.00 54.95           H  
ATOM   1734  CZ3 TRP A 107      14.564   5.763  10.123  1.00 54.95           C  
ATOM   1735  HZ3 TRP A 107      13.693   6.388   9.991  1.00 54.95           H  
ATOM   1736  N   THR A 108      21.097   8.308   7.741  1.00 42.32           N  
ATOM   1737  H   THR A 108      20.669   7.571   7.200  1.00 42.32           H  
ATOM   1738  CA  THR A 108      21.450   9.553   7.038  1.00 42.32           C  
ATOM   1739  HA  THR A 108      22.437   9.867   7.380  1.00 42.32           H  
ATOM   1740  C   THR A 108      20.470  10.680   7.389  1.00 42.32           C  
ATOM   1741  CB  THR A 108      21.514   9.341   5.516  1.00 42.32           C  
ATOM   1742  HB  THR A 108      21.601  10.305   5.015  1.00 42.32           H  
ATOM   1743  O   THR A 108      19.343  10.424   7.813  1.00 42.32           O  
ATOM   1744  CG2 THR A 108      22.715   8.478   5.123  1.00 42.32           C  
ATOM   1745 HG21 THR A 108      22.631   7.491   5.577  1.00 42.32           H  
ATOM   1746 HG22 THR A 108      23.638   8.955   5.452  1.00 42.32           H  
ATOM   1747 HG23 THR A 108      22.734   8.364   4.039  1.00 42.32           H  
ATOM   1748  OG1 THR A 108      20.367   8.675   5.048  1.00 42.32           O  
ATOM   1749  HG1 THR A 108      19.597   9.248   5.077  1.00 42.32           H  
ATOM   1750  N   ASN A 109      20.889  11.935   7.177  1.00 45.30           N  
ATOM   1751  H   ASN A 109      21.848  12.046   6.880  1.00 45.30           H  
ATOM   1752  CA  ASN A 109      20.184  13.172   7.563  1.00 45.30           C  
ATOM   1753  HA  ASN A 109      20.284  13.307   8.640  1.00 45.30           H  
ATOM   1754  C   ASN A 109      18.669  13.229   7.259  1.00 45.30           C  
ATOM   1755  CB  ASN A 109      20.870  14.355   6.842  1.00 45.30           C  
ATOM   1756  HB2 ASN A 109      20.920  14.146   5.773  1.00 45.30           H  
ATOM   1757  HB3 ASN A 109      20.256  15.246   6.976  1.00 45.30           H  
ATOM   1758  O   ASN A 109      17.966  13.991   7.909  1.00 45.30           O  
ATOM   1759  CG  ASN A 109      22.255  14.705   7.357  1.00 45.30           C  
ATOM   1760  ND2 ASN A 109      23.038  15.414   6.577  1.00 45.30           N  
ATOM   1761 HD21 ASN A 109      22.710  15.726   5.674  1.00 45.30           H  
ATOM   1762 HD22 ASN A 109      23.949  15.632   6.953  1.00 45.30           H  
ATOM   1763  OD1 ASN A 109      22.668  14.361   8.448  1.00 45.30           O  
ATOM   1764  N   THR A 110      18.161  12.462   6.293  1.00 46.84           N  
ATOM   1765  H   THR A 110      18.759  11.780   5.848  1.00 46.84           H  
ATOM   1766  CA  THR A 110      16.757  12.464   5.845  1.00 46.84           C  
ATOM   1767  HA  THR A 110      16.436  13.492   5.681  1.00 46.84           H  
ATOM   1768  C   THR A 110      15.769  11.868   6.844  1.00 46.84           C  
ATOM   1769  CB  THR A 110      16.635  11.693   4.521  1.00 46.84           C  
ATOM   1770  HB  THR A 110      15.603  11.376   4.368  1.00 46.84           H  
ATOM   1771  O   THR A 110      14.635  12.329   6.911  1.00 46.84           O  
ATOM   1772  CG2 THR A 110      17.058  12.573   3.347  1.00 46.84           C  
ATOM   1773 HG21 THR A 110      16.410  13.448   3.294  1.00 46.84           H  
ATOM   1774 HG22 THR A 110      16.961  12.014   2.417  1.00 46.84           H  
ATOM   1775 HG23 THR A 110      18.093  12.895   3.467  1.00 46.84           H  
ATOM   1776  OG1 THR A 110      17.490  10.560   4.517  1.00 46.84           O  
ATOM   1777  HG1 THR A 110      17.218  10.003   3.784  1.00 46.84           H  
ATOM   1778  N   LEU A 111      16.179  10.878   7.639  1.00 48.24           N  
ATOM   1779  H   LEU A 111      17.124  10.537   7.535  1.00 48.24           H  
ATOM   1780  CA  LEU A 111      15.302  10.243   8.625  1.00 48.24           C  
ATOM   1781  HA  LEU A 111      14.272  10.557   8.456  1.00 48.24           H  
ATOM   1782  C   LEU A 111      15.629  10.664  10.068  1.00 48.24           C  
ATOM   1783  CB  LEU A 111      15.346   8.723   8.449  1.00 48.24           C  
ATOM   1784  HB2 LEU A 111      14.657   8.327   9.196  1.00 48.24           H  
ATOM   1785  HB3 LEU A 111      16.369   8.402   8.646  1.00 48.24           H  
ATOM   1786  O   LEU A 111      14.974  10.222  10.999  1.00 48.24           O  
ATOM   1787  CG  LEU A 111      14.908   8.119   7.108  1.00 48.24           C  
ATOM   1788  HG  LEU A 111      15.422   8.635   6.297  1.00 48.24           H  
ATOM   1789  CD1 LEU A 111      15.249   6.631   7.007  1.00 48.24           C  
ATOM   1790 HD11 LEU A 111      16.276   6.448   7.323  1.00 48.24           H  
ATOM   1791 HD12 LEU A 111      14.565   6.032   7.609  1.00 48.24           H  
ATOM   1792 HD13 LEU A 111      15.142   6.309   5.971  1.00 48.24           H  
ATOM   1793  CD2 LEU A 111      13.404   8.272   6.928  1.00 48.24           C  
ATOM   1794 HD21 LEU A 111      12.872   7.843   7.777  1.00 48.24           H  
ATOM   1795 HD22 LEU A 111      13.173   9.333   6.831  1.00 48.24           H  
ATOM   1796 HD23 LEU A 111      13.093   7.772   6.011  1.00 48.24           H  
ATOM   1797  N   TYR A 112      16.615  11.537  10.296  1.00 47.80           N  
ATOM   1798  H   TYR A 112      17.129  11.904   9.509  1.00 47.80           H  
ATOM   1799  CA  TYR A 112      16.896  12.061  11.643  1.00 47.80           C  
ATOM   1800  HA  TYR A 112      16.985  11.216  12.325  1.00 47.80           H  
ATOM   1801  C   TYR A 112      15.755  12.957  12.173  1.00 47.80           C  
ATOM   1802  CB  TYR A 112      18.240  12.797  11.619  1.00 47.80           C  
ATOM   1803  HB2 TYR A 112      18.099  13.787  11.184  1.00 47.80           H  
ATOM   1804  HB3 TYR A 112      18.925  12.255  10.966  1.00 47.80           H  
ATOM   1805  O   TYR A 112      15.575  13.088  13.384  1.00 47.80           O  
ATOM   1806  CG  TYR A 112      18.910  12.925  12.975  1.00 47.80           C  
ATOM   1807  CD1 TYR A 112      18.745  14.090  13.750  1.00 47.80           C  
ATOM   1808  HD1 TYR A 112      18.087  14.872  13.402  1.00 47.80           H  
ATOM   1809  CD2 TYR A 112      19.743  11.887  13.436  1.00 47.80           C  
ATOM   1810  HD2 TYR A 112      19.864  10.992  12.843  1.00 47.80           H  
ATOM   1811  CE1 TYR A 112      19.460  14.239  14.957  1.00 47.80           C  
ATOM   1812  HE1 TYR A 112      19.380  15.147  15.536  1.00 47.80           H  
ATOM   1813  CE2 TYR A 112      20.453  12.027  14.643  1.00 47.80           C  
ATOM   1814  HE2 TYR A 112      21.117  11.240  14.969  1.00 47.80           H  
ATOM   1815  OH  TYR A 112      21.109  13.398  16.488  1.00 47.80           O  
ATOM   1816  HH  TYR A 112      21.674  12.643  16.669  1.00 47.80           H  
ATOM   1817  CZ  TYR A 112      20.336  13.217  15.387  1.00 47.80           C  
ATOM   1818  N   ASP A 113      14.939  13.509  11.267  1.00 50.02           N  
ATOM   1819  H   ASP A 113      15.177  13.408  10.290  1.00 50.02           H  
ATOM   1820  CA  ASP A 113      13.691  14.221  11.575  1.00 50.02           C  
ATOM   1821  HA  ASP A 113      13.823  14.751  12.519  1.00 50.02           H  
ATOM   1822  C   ASP A 113      12.489  13.272  11.794  1.00 50.02           C  
ATOM   1823  CB  ASP A 113      13.408  15.278  10.488  1.00 50.02           C  
ATOM   1824  HB2 ASP A 113      12.396  15.662  10.618  1.00 50.02           H  
ATOM   1825  HB3 ASP A 113      13.459  14.803   9.508  1.00 50.02           H  
ATOM   1826  O   ASP A 113      11.366  13.744  11.981  1.00 50.02           O  
ATOM   1827  CG  ASP A 113      14.354  16.489  10.527  1.00 50.02           C  
ATOM   1828  OD1 ASP A 113      14.889  16.803  11.619  1.00 50.02           O  
ATOM   1829  OD2 ASP A 113      14.507  17.137   9.467  1.00 50.02           O  
ATOM   1830  N   ALA A 114      12.700  11.944  11.811  1.00 53.66           N  
ATOM   1831  H   ALA A 114      13.642  11.615  11.655  1.00 53.66           H  
ATOM   1832  CA  ALA A 114      11.700  10.911  12.115  1.00 53.66           C  
ATOM   1833  HA  ALA A 114      10.826  11.078  11.486  1.00 53.66           H  
ATOM   1834  C   ALA A 114      11.238  10.961  13.583  1.00 53.66           C  
ATOM   1835  CB  ALA A 114      12.274   9.532  11.780  1.00 53.66           C  
ATOM   1836  HB1 ALA A 114      13.172   9.354  12.373  1.00 53.66           H  
ATOM   1837  HB2 ALA A 114      12.506   9.462  10.717  1.00 53.66           H  
ATOM   1838  HB3 ALA A 114      11.570   8.751  12.067  1.00 53.66           H  
ATOM   1839  O   ALA A 114      11.530  10.094  14.405  1.00 53.66           O  
ATOM   1840  N   ARG A 115      10.508  12.016  13.921  1.00 63.56           N  
ATOM   1841  H   ARG A 115      10.410  12.724  13.208  1.00 63.56           H  
ATOM   1842  CA  ARG A 115       9.974  12.314  15.253  1.00 63.56           C  
ATOM   1843  HA  ARG A 115      10.557  11.791  16.011  1.00 63.56           H  
ATOM   1844  C   ARG A 115       8.540  11.812  15.451  1.00 63.56           C  
ATOM   1845  CB  ARG A 115      10.148  13.828  15.437  1.00 63.56           C  
ATOM   1846  HB2 ARG A 115       9.983  14.344  14.491  1.00 63.56           H  
ATOM   1847  HB3 ARG A 115       9.406  14.234  16.124  1.00 63.56           H  
ATOM   1848  O   ARG A 115       7.975  11.903  16.537  1.00 63.56           O  
ATOM   1849  CG  ARG A 115      11.569  14.117  15.938  1.00 63.56           C  
ATOM   1850  HG2 ARG A 115      11.781  13.513  16.820  1.00 63.56           H  
ATOM   1851  HG3 ARG A 115      12.284  13.861  15.156  1.00 63.56           H  
ATOM   1852  CD  ARG A 115      11.717  15.592  16.302  1.00 63.56           C  
ATOM   1853  HD2 ARG A 115      11.031  15.837  17.112  1.00 63.56           H  
ATOM   1854  HD3 ARG A 115      11.424  16.187  15.437  1.00 63.56           H  
ATOM   1855  NE  ARG A 115      13.115  15.913  16.644  1.00 63.56           N  
ATOM   1856  HE  ARG A 115      13.783  15.751  15.904  1.00 63.56           H  
ATOM   1857  NH1 ARG A 115      12.800  16.580  18.833  1.00 63.56           N  
ATOM   1858 HH11 ARG A 115      13.127  16.924  19.725  1.00 63.56           H  
ATOM   1859 HH12 ARG A 115      11.943  16.048  18.868  1.00 63.56           H  
ATOM   1860  NH2 ARG A 115      14.816  16.714  17.908  1.00 63.56           N  
ATOM   1861 HH21 ARG A 115      15.139  16.925  18.842  1.00 63.56           H  
ATOM   1862 HH22 ARG A 115      15.428  16.512  17.131  1.00 63.56           H  
ATOM   1863  CZ  ARG A 115      13.555  16.400  17.790  1.00 63.56           C  
ATOM   1864  N   TYR A 116       7.970  11.232  14.404  1.00 77.56           N  
ATOM   1865  H   TYR A 116       8.508  11.172  13.551  1.00 77.56           H  
ATOM   1866  CA  TYR A 116       6.592  10.773  14.352  1.00 77.56           C  
ATOM   1867  HA  TYR A 116       6.125  10.854  15.333  1.00 77.56           H  
ATOM   1868  C   TYR A 116       6.609   9.330  13.897  1.00 77.56           C  
ATOM   1869  CB  TYR A 116       5.824  11.654  13.368  1.00 77.56           C  
ATOM   1870  HB2 TYR A 116       4.756  11.456  13.453  1.00 77.56           H  
ATOM   1871  HB3 TYR A 116       6.150  11.401  12.359  1.00 77.56           H  
ATOM   1872  O   TYR A 116       6.995   9.062  12.763  1.00 77.56           O  
ATOM   1873  CG  TYR A 116       6.090  13.123  13.561  1.00 77.56           C  
ATOM   1874  CD1 TYR A 116       5.581  13.755  14.699  1.00 77.56           C  
ATOM   1875  HD1 TYR A 116       4.971  13.189  15.387  1.00 77.56           H  
ATOM   1876  CD2 TYR A 116       6.922  13.823  12.667  1.00 77.56           C  
ATOM   1877  HD2 TYR A 116       7.359  13.319  11.818  1.00 77.56           H  
ATOM   1878  CE1 TYR A 116       5.898  15.093  14.955  1.00 77.56           C  
ATOM   1879  HE1 TYR A 116       5.519  15.575  15.844  1.00 77.56           H  
ATOM   1880  CE2 TYR A 116       7.227  15.174  12.903  1.00 77.56           C  
ATOM   1881  HE2 TYR A 116       7.896  15.713  12.249  1.00 77.56           H  
ATOM   1882  OH  TYR A 116       7.132  17.038  14.402  1.00 77.56           O  
ATOM   1883  HH  TYR A 116       7.185  17.019  15.360  1.00 77.56           H  
ATOM   1884  CZ  TYR A 116       6.727  15.798  14.062  1.00 77.56           C  
ATOM   1885  N   TRP A 117       6.254   8.390  14.758  1.00 81.19           N  
ATOM   1886  H   TRP A 117       5.919   8.640  15.677  1.00 81.19           H  
ATOM   1887  CA  TRP A 117       6.325   6.981  14.388  1.00 81.19           C  
ATOM   1888  HA  TRP A 117       6.063   6.898  13.333  1.00 81.19           H  
ATOM   1889  C   TRP A 117       5.305   6.144  15.136  1.00 81.19           C  
ATOM   1890  CB  TRP A 117       7.756   6.446  14.554  1.00 81.19           C  
ATOM   1891  HB2 TRP A 117       8.396   6.935  13.820  1.00 81.19           H  
ATOM   1892  HB3 TRP A 117       7.770   5.381  14.321  1.00 81.19           H  
ATOM   1893  O   TRP A 117       4.821   6.514  16.207  1.00 81.19           O  
ATOM   1894  CG  TRP A 117       8.363   6.639  15.905  1.00 81.19           C  
ATOM   1895  CD1 TRP A 117       9.137   7.684  16.273  1.00 81.19           C  
ATOM   1896  HD1 TRP A 117       9.419   8.499  15.623  1.00 81.19           H  
ATOM   1897  CD2 TRP A 117       8.262   5.776  17.074  1.00 81.19           C  
ATOM   1898  CE2 TRP A 117       9.014   6.370  18.131  1.00 81.19           C  
ATOM   1899  CE3 TRP A 117       7.624   4.546  17.344  1.00 81.19           C  
ATOM   1900  HE3 TRP A 117       7.056   4.065  16.561  1.00 81.19           H  
ATOM   1901  NE1 TRP A 117       9.515   7.537  17.591  1.00 81.19           N  
ATOM   1902  HE1 TRP A 117      10.108   8.205  18.063  1.00 81.19           H  
ATOM   1903  CH2 TRP A 117       8.485   4.544  19.627  1.00 81.19           C  
ATOM   1904  HH2 TRP A 117       8.575   4.048  20.582  1.00 81.19           H  
ATOM   1905  CZ2 TRP A 117       9.130   5.771  19.392  1.00 81.19           C  
ATOM   1906  HZ2 TRP A 117       9.713   6.245  20.167  1.00 81.19           H  
ATOM   1907  CZ3 TRP A 117       7.732   3.938  18.608  1.00 81.19           C  
ATOM   1908  HZ3 TRP A 117       7.245   2.991  18.790  1.00 81.19           H  
ATOM   1909  N   SER A 118       4.983   5.009  14.534  1.00 85.08           N  
ATOM   1910  H   SER A 118       5.474   4.769  13.685  1.00 85.08           H  
ATOM   1911  CA  SER A 118       3.997   4.060  15.008  1.00 85.08           C  
ATOM   1912  HA  SER A 118       3.735   4.314  16.035  1.00 85.08           H  
ATOM   1913  C   SER A 118       4.553   2.649  14.954  1.00 85.08           C  
ATOM   1914  CB  SER A 118       2.759   4.128  14.129  1.00 85.08           C  
ATOM   1915  HB2 SER A 118       2.896   3.483  13.260  1.00 85.08           H  
ATOM   1916  HB3 SER A 118       2.576   5.152  13.806  1.00 85.08           H  
ATOM   1917  O   SER A 118       5.343   2.334  14.068  1.00 85.08           O  
ATOM   1918  OG  SER A 118       1.651   3.668  14.845  1.00 85.08           O  
ATOM   1919  HG  SER A 118       1.946   3.268  15.666  1.00 85.08           H  
ATOM   1920  N   ILE A 119       4.128   1.803  15.888  1.00 86.09           N  
ATOM   1921  H   ILE A 119       3.518   2.134  16.622  1.00 86.09           H  
ATOM   1922  CA  ILE A 119       4.434   0.376  15.860  1.00 86.09           C  
ATOM   1923  HA  ILE A 119       4.443   0.052  14.820  1.00 86.09           H  
ATOM   1924  C   ILE A 119       3.354  -0.423  16.580  1.00 86.09           C  
ATOM   1925  CB  ILE A 119       5.833   0.133  16.463  1.00 86.09           C  
ATOM   1926  HB  ILE A 119       6.497   0.882  16.029  1.00 86.09           H  
ATOM   1927  O   ILE A 119       2.782   0.039  17.576  1.00 86.09           O  
ATOM   1928  CG1 ILE A 119       6.358  -1.247  16.030  1.00 86.09           C  
ATOM   1929 HG12 ILE A 119       6.216  -1.358  14.955  1.00 86.09           H  
ATOM   1930 HG13 ILE A 119       5.811  -2.040  16.538  1.00 86.09           H  
ATOM   1931  CG2 ILE A 119       5.889   0.338  17.990  1.00 86.09           C  
ATOM   1932 HG21 ILE A 119       5.434   1.293  18.252  1.00 86.09           H  
ATOM   1933 HG22 ILE A 119       5.354  -0.465  18.495  1.00 86.09           H  
ATOM   1934 HG23 ILE A 119       6.927   0.342  18.324  1.00 86.09           H  
ATOM   1935  CD1 ILE A 119       7.844  -1.415  16.319  1.00 86.09           C  
ATOM   1936 HD11 ILE A 119       8.357  -0.500  16.023  1.00 86.09           H  
ATOM   1937 HD12 ILE A 119       8.247  -2.239  15.731  1.00 86.09           H  
ATOM   1938 HD13 ILE A 119       8.005  -1.605  17.380  1.00 86.09           H  
ATOM   1939  N   TRP A 120       3.119  -1.643  16.118  1.00 88.11           N  
ATOM   1940  H   TRP A 120       3.594  -1.960  15.285  1.00 88.11           H  
ATOM   1941  CA  TRP A 120       2.385  -2.648  16.866  1.00 88.11           C  
ATOM   1942  HA  TRP A 120       1.746  -2.165  17.605  1.00 88.11           H  
ATOM   1943  C   TRP A 120       3.357  -3.552  17.608  1.00 88.11           C  
ATOM   1944  CB  TRP A 120       1.476  -3.414  15.917  1.00 88.11           C  
ATOM   1945  HB2 TRP A 120       1.089  -4.297  16.426  1.00 88.11           H  
ATOM   1946  HB3 TRP A 120       2.042  -3.758  15.051  1.00 88.11           H  
ATOM   1947  O   TRP A 120       4.383  -3.968  17.083  1.00 88.11           O  
ATOM   1948  CG  TRP A 120       0.312  -2.600  15.455  1.00 88.11           C  
ATOM   1949  CD1 TRP A 120       0.279  -1.787  14.375  1.00 88.11           C  
ATOM   1950  HD1 TRP A 120       1.109  -1.589  13.713  1.00 88.11           H  
ATOM   1951  CD2 TRP A 120      -1.016  -2.522  16.047  1.00 88.11           C  
ATOM   1952  CE2 TRP A 120      -1.833  -1.711  15.207  1.00 88.11           C  
ATOM   1953  CE3 TRP A 120      -1.625  -3.112  17.177  1.00 88.11           C  
ATOM   1954  HE3 TRP A 120      -1.029  -3.753  17.810  1.00 88.11           H  
ATOM   1955  NE1 TRP A 120      -1.000  -1.311  14.188  1.00 88.11           N  
ATOM   1956  HE1 TRP A 120      -1.298  -0.872  13.328  1.00 88.11           H  
ATOM   1957  CH2 TRP A 120      -3.773  -2.104  16.596  1.00 88.11           C  
ATOM   1958  HH2 TRP A 120      -4.826  -1.958  16.788  1.00 88.11           H  
ATOM   1959  CZ2 TRP A 120      -3.180  -1.470  15.490  1.00 88.11           C  
ATOM   1960  HZ2 TRP A 120      -3.755  -0.818  14.849  1.00 88.11           H  
ATOM   1961  CZ3 TRP A 120      -2.996  -2.922  17.440  1.00 88.11           C  
ATOM   1962  HZ3 TRP A 120      -3.459  -3.414  18.283  1.00 88.11           H  
ATOM   1963  N   PHE A 121       3.062  -3.869  18.863  1.00 85.72           N  
ATOM   1964  H   PHE A 121       2.226  -3.489  19.285  1.00 85.72           H  
ATOM   1965  CA  PHE A 121       3.887  -4.800  19.627  1.00 85.72           C  
ATOM   1966  HA  PHE A 121       4.362  -5.469  18.909  1.00 85.72           H  
ATOM   1967  C   PHE A 121       3.032  -5.677  20.536  1.00 85.72           C  
ATOM   1968  CB  PHE A 121       5.019  -4.083  20.401  1.00 85.72           C  
ATOM   1969  HB2 PHE A 121       5.433  -3.278  19.794  1.00 85.72           H  
ATOM   1970  HB3 PHE A 121       5.822  -4.795  20.593  1.00 85.72           H  
ATOM   1971  O   PHE A 121       1.915  -5.338  20.933  1.00 85.72           O  
ATOM   1972  CG  PHE A 121       4.533  -3.537  21.716  1.00 85.72           C  
ATOM   1973  CD1 PHE A 121       3.557  -2.555  21.650  1.00 85.72           C  
ATOM   1974  HD1 PHE A 121       3.291  -2.096  20.709  1.00 85.72           H  
ATOM   1975  CD2 PHE A 121       4.807  -4.182  22.940  1.00 85.72           C  
ATOM   1976  HD2 PHE A 121       5.535  -4.980  22.964  1.00 85.72           H  
ATOM   1977  CE1 PHE A 121       2.742  -2.388  22.748  1.00 85.72           C  
ATOM   1978  HE1 PHE A 121       1.801  -1.910  22.518  1.00 85.72           H  
ATOM   1979  CE2 PHE A 121       4.100  -3.832  24.108  1.00 85.72           C  
ATOM   1980  HE2 PHE A 121       4.314  -4.316  25.049  1.00 85.72           H  
ATOM   1981  CZ  PHE A 121       3.024  -2.943  24.004  1.00 85.72           C  
ATOM   1982  HZ  PHE A 121       2.368  -2.771  24.845  1.00 85.72           H  
ATOM   1983  N   LYS A 122       3.595  -6.822  20.898  1.00 84.57           N  
ATOM   1984  H   LYS A 122       4.487  -7.037  20.475  1.00 84.57           H  
ATOM   1985  CA  LYS A 122       3.025  -7.756  21.862  1.00 84.57           C  
ATOM   1986  HA  LYS A 122       2.263  -7.251  22.455  1.00 84.57           H  
ATOM   1987  C   LYS A 122       4.133  -8.223  22.786  1.00 84.57           C  
ATOM   1988  CB  LYS A 122       2.353  -8.888  21.080  1.00 84.57           C  
ATOM   1989  HB2 LYS A 122       3.089  -9.327  20.407  1.00 84.57           H  
ATOM   1990  HB3 LYS A 122       1.561  -8.452  20.471  1.00 84.57           H  
ATOM   1991  O   LYS A 122       5.126  -8.793  22.336  1.00 84.57           O  
ATOM   1992  CG  LYS A 122       1.744  -9.986  21.965  1.00 84.57           C  
ATOM   1993  HG2 LYS A 122       2.529 -10.498  22.522  1.00 84.57           H  
ATOM   1994  HG3 LYS A 122       1.053  -9.531  22.674  1.00 84.57           H  
ATOM   1995  CD  LYS A 122       0.976 -11.000  21.105  1.00 84.57           C  
ATOM   1996  HD2 LYS A 122       0.263 -10.452  20.489  1.00 84.57           H  
ATOM   1997  HD3 LYS A 122       0.418 -11.671  21.758  1.00 84.57           H  
ATOM   1998  CE  LYS A 122       1.919 -11.825  20.213  1.00 84.57           C  
ATOM   1999  HE2 LYS A 122       2.369 -12.624  20.803  1.00 84.57           H  
ATOM   2000  HE3 LYS A 122       2.724 -11.178  19.863  1.00 84.57           H  
ATOM   2001  NZ  LYS A 122       1.220 -12.364  19.023  1.00 84.57           N  
ATOM   2002  HZ1 LYS A 122       0.838 -11.600  18.485  1.00 84.57           H  
ATOM   2003  HZ2 LYS A 122       0.463 -12.987  19.267  1.00 84.57           H  
ATOM   2004  HZ3 LYS A 122       1.867 -12.825  18.399  1.00 84.57           H  
ATOM   2005  N   TYR A 123       3.971  -7.990  24.083  1.00 81.20           N  
ATOM   2006  H   TYR A 123       3.114  -7.560  24.399  1.00 81.20           H  
ATOM   2007  CA  TYR A 123       4.918  -8.475  25.080  1.00 81.20           C  
ATOM   2008  HA  TYR A 123       5.902  -8.552  24.617  1.00 81.20           H  
ATOM   2009  C   TYR A 123       4.513  -9.866  25.559  1.00 81.20           C  
ATOM   2010  CB  TYR A 123       5.041  -7.482  26.231  1.00 81.20           C  
ATOM   2011  HB2 TYR A 123       5.036  -6.467  25.835  1.00 81.20           H  
ATOM   2012  HB3 TYR A 123       4.190  -7.582  26.905  1.00 81.20           H  
ATOM   2013  O   TYR A 123       3.347 -10.110  25.857  1.00 81.20           O  
ATOM   2014  CG  TYR A 123       6.334  -7.680  26.984  1.00 81.20           C  
ATOM   2015  CD1 TYR A 123       6.362  -8.398  28.192  1.00 81.20           C  
ATOM   2016  HD1 TYR A 123       5.452  -8.793  28.619  1.00 81.20           H  
ATOM   2017  CD2 TYR A 123       7.521  -7.158  26.439  1.00 81.20           C  
ATOM   2018  HD2 TYR A 123       7.502  -6.642  25.491  1.00 81.20           H  
ATOM   2019  CE1 TYR A 123       7.581  -8.538  28.880  1.00 81.20           C  
ATOM   2020  HE1 TYR A 123       7.616  -9.024  29.843  1.00 81.20           H  
ATOM   2021  CE2 TYR A 123       8.731  -7.276  27.140  1.00 81.20           C  
ATOM   2022  HE2 TYR A 123       9.641  -6.839  26.755  1.00 81.20           H  
ATOM   2023  OH  TYR A 123       9.880  -7.911  29.116  1.00 81.20           O  
ATOM   2024  HH  TYR A 123       9.773  -8.350  29.963  1.00 81.20           H  
ATOM   2025  CZ  TYR A 123       8.747  -7.933  28.380  1.00 81.20           C  
ATOM   2026  N   ASN A 124       5.464 -10.793  25.616  1.00 78.06           N  
ATOM   2027  H   ASN A 124       6.409 -10.536  25.369  1.00 78.06           H  
ATOM   2028  CA  ASN A 124       5.201 -12.203  25.892  1.00 78.06           C  
ATOM   2029  HA  ASN A 124       4.226 -12.299  26.369  1.00 78.06           H  
ATOM   2030  C   ASN A 124       6.213 -12.782  26.884  1.00 78.06           C  
ATOM   2031  CB  ASN A 124       5.141 -12.927  24.551  1.00 78.06           C  
ATOM   2032  HB2 ASN A 124       6.120 -12.871  24.074  1.00 78.06           H  
ATOM   2033  HB3 ASN A 124       4.408 -12.401  23.941  1.00 78.06           H  
ATOM   2034  O   ASN A 124       6.661 -13.922  26.759  1.00 78.06           O  
ATOM   2035  CG  ASN A 124       4.686 -14.370  24.659  1.00 78.06           C  
ATOM   2036  ND2 ASN A 124       5.471 -15.303  24.172  1.00 78.06           N  
ATOM   2037 HD21 ASN A 124       5.181 -16.225  24.465  1.00 78.06           H  
ATOM   2038 HD22 ASN A 124       6.451 -15.061  24.133  1.00 78.06           H  
ATOM   2039  OD1 ASN A 124       3.621 -14.689  25.149  1.00 78.06           O  
ATOM   2040  N   SER A 125       6.576 -11.979  27.880  1.00 74.02           N  
ATOM   2041  H   SER A 125       6.186 -11.047  27.906  1.00 74.02           H  
ATOM   2042  CA  SER A 125       7.379 -12.395  29.022  1.00 74.02           C  
ATOM   2043  HA  SER A 125       7.367 -13.482  29.091  1.00 74.02           H  
ATOM   2044  C   SER A 125       6.784 -11.839  30.315  1.00 74.02           C  
ATOM   2045  CB  SER A 125       8.832 -11.959  28.822  1.00 74.02           C  
ATOM   2046  HB2 SER A 125       9.208 -12.417  27.907  1.00 74.02           H  
ATOM   2047  HB3 SER A 125       8.887 -10.875  28.727  1.00 74.02           H  
ATOM   2048  O   SER A 125       6.119 -10.807  30.329  1.00 74.02           O  
ATOM   2049  OG  SER A 125       9.627 -12.384  29.916  1.00 74.02           O  
ATOM   2050  HG  SER A 125      10.544 -12.160  29.740  1.00 74.02           H  
ATOM   2051  N   SER A 126       7.019 -12.526  31.430  1.00 71.23           N  
ATOM   2052  H   SER A 126       7.553 -13.380  31.361  1.00 71.23           H  
ATOM   2053  CA  SER A 126       6.746 -11.984  32.767  1.00 71.23           C  
ATOM   2054  HA  SER A 126       5.869 -11.338  32.722  1.00 71.23           H  
ATOM   2055  C   SER A 126       7.906 -11.142  33.305  1.00 71.23           C  
ATOM   2056  CB  SER A 126       6.434 -13.127  33.733  1.00 71.23           C  
ATOM   2057  HB2 SER A 126       6.286 -12.724  34.735  1.00 71.23           H  
ATOM   2058  HB3 SER A 126       5.512 -13.617  33.418  1.00 71.23           H  
ATOM   2059  O   SER A 126       7.747 -10.432  34.300  1.00 71.23           O  
ATOM   2060  OG  SER A 126       7.479 -14.087  33.755  1.00 71.23           O  
ATOM   2061  HG  SER A 126       8.322 -13.644  33.875  1.00 71.23           H  
ATOM   2062  N   GLU A 127       9.088 -11.257  32.697  1.00 72.42           N  
ATOM   2063  H   GLU A 127       9.140 -11.770  31.828  1.00 72.42           H  
ATOM   2064  CA  GLU A 127      10.291 -10.533  33.107  1.00 72.42           C  
ATOM   2065  HA  GLU A 127      10.300 -10.492  34.196  1.00 72.42           H  
ATOM   2066  C   GLU A 127      10.277  -9.104  32.551  1.00 72.42           C  
ATOM   2067  CB  GLU A 127      11.564 -11.275  32.667  1.00 72.42           C  
ATOM   2068  HB2 GLU A 127      12.420 -10.693  33.009  1.00 72.42           H  
ATOM   2069  HB3 GLU A 127      11.597 -11.344  31.579  1.00 72.42           H  
ATOM   2070  O   GLU A 127       9.750  -8.899  31.461  1.00 72.42           O  
ATOM   2071  CG  GLU A 127      11.631 -12.684  33.280  1.00 72.42           C  
ATOM   2072  HG2 GLU A 127      10.863 -13.307  32.822  1.00 72.42           H  
ATOM   2073  HG3 GLU A 127      11.401 -12.605  34.342  1.00 72.42           H  
ATOM   2074  CD  GLU A 127      12.996 -13.379  33.134  1.00 72.42           C  
ATOM   2075  OE1 GLU A 127      13.090 -14.522  33.640  1.00 72.42           O  
ATOM   2076  OE2 GLU A 127      13.953 -12.757  32.622  1.00 72.42           O  
ATOM   2077  N   PRO A 128      10.834  -8.103  33.256  1.00 73.53           N  
ATOM   2078  CA  PRO A 128      11.047  -6.769  32.697  1.00 73.53           C  
ATOM   2079  HA  PRO A 128      10.079  -6.367  32.397  1.00 73.53           H  
ATOM   2080  C   PRO A 128      12.002  -6.801  31.500  1.00 73.53           C  
ATOM   2081  CB  PRO A 128      11.639  -5.927  33.831  1.00 73.53           C  
ATOM   2082  HB2 PRO A 128      11.251  -4.908  33.821  1.00 73.53           H  
ATOM   2083  HB3 PRO A 128      12.727  -5.908  33.761  1.00 73.53           H  
ATOM   2084  O   PRO A 128      12.966  -7.562  31.547  1.00 73.53           O  
ATOM   2085  CG  PRO A 128      11.237  -6.683  35.095  1.00 73.53           C  
ATOM   2086  HG2 PRO A 128      11.936  -6.509  35.912  1.00 73.53           H  
ATOM   2087  HG3 PRO A 128      10.225  -6.400  35.384  1.00 73.53           H  
ATOM   2088  CD  PRO A 128      11.249  -8.140  34.645  1.00 73.53           C  
ATOM   2089  HD2 PRO A 128      12.257  -8.549  34.712  1.00 73.53           H  
ATOM   2090  HD3 PRO A 128      10.558  -8.717  35.261  1.00 73.53           H  
ATOM   2091  N   GLY A 129      11.791  -5.949  30.497  1.00 75.51           N  
ATOM   2092  H   GLY A 129      10.997  -5.327  30.541  1.00 75.51           H  
ATOM   2093  CA  GLY A 129      12.614  -5.919  29.285  1.00 75.51           C  
ATOM   2094  HA2 GLY A 129      12.395  -6.797  28.676  1.00 75.51           H  
ATOM   2095  HA3 GLY A 129      13.665  -5.960  29.569  1.00 75.51           H  
ATOM   2096  C   GLY A 129      12.394  -4.671  28.432  1.00 75.51           C  
ATOM   2097  O   GLY A 129      11.314  -4.079  28.446  1.00 75.51           O  
ATOM   2098  N   VAL A 130      13.435  -4.251  27.706  1.00 74.69           N  
ATOM   2099  H   VAL A 130      14.254  -4.840  27.668  1.00 74.69           H  
ATOM   2100  CA  VAL A 130      13.370  -3.118  26.768  1.00 74.69           C  
ATOM   2101  HA  VAL A 130      12.637  -2.401  27.140  1.00 74.69           H  
ATOM   2102  C   VAL A 130      12.895  -3.613  25.408  1.00 74.69           C  
ATOM   2103  CB  VAL A 130      14.713  -2.377  26.643  1.00 74.69           C  
ATOM   2104  HB  VAL A 130      15.490  -3.072  26.326  1.00 74.69           H  
ATOM   2105  O   VAL A 130      13.484  -4.528  24.848  1.00 74.69           O  
ATOM   2106  CG1 VAL A 130      14.631  -1.230  25.628  1.00 74.69           C  
ATOM   2107 HG11 VAL A 130      15.539  -0.629  25.672  1.00 74.69           H  
ATOM   2108 HG12 VAL A 130      13.785  -0.577  25.845  1.00 74.69           H  
ATOM   2109 HG13 VAL A 130      14.534  -1.626  24.617  1.00 74.69           H  
ATOM   2110  CG2 VAL A 130      15.123  -1.769  27.993  1.00 74.69           C  
ATOM   2111 HG21 VAL A 130      15.256  -2.560  28.731  1.00 74.69           H  
ATOM   2112 HG22 VAL A 130      14.349  -1.083  28.339  1.00 74.69           H  
ATOM   2113 HG23 VAL A 130      16.068  -1.237  27.887  1.00 74.69           H  
ATOM   2114  N   ILE A 131      11.849  -2.982  24.885  1.00 75.25           N  
ATOM   2115  H   ILE A 131      11.454  -2.215  25.410  1.00 75.25           H  
ATOM   2116  CA  ILE A 131      11.226  -3.334  23.604  1.00 75.25           C  
ATOM   2117  HA  ILE A 131      11.430  -4.381  23.378  1.00 75.25           H  
ATOM   2118  C   ILE A 131      11.830  -2.498  22.471  1.00 75.25           C  
ATOM   2119  CB  ILE A 131       9.691  -3.154  23.701  1.00 75.25           C  
ATOM   2120  HB  ILE A 131       9.478  -2.093  23.836  1.00 75.25           H  
ATOM   2121  O   ILE A 131      12.081  -3.011  21.385  1.00 75.25           O  
ATOM   2122  CG1 ILE A 131       9.135  -3.910  24.934  1.00 75.25           C  
ATOM   2123 HG12 ILE A 131       9.450  -4.952  24.896  1.00 75.25           H  
ATOM   2124 HG13 ILE A 131       9.540  -3.465  25.843  1.00 75.25           H  
ATOM   2125  CG2 ILE A 131       9.009  -3.610  22.398  1.00 75.25           C  
ATOM   2126 HG21 ILE A 131       7.935  -3.423  22.434  1.00 75.25           H  
ATOM   2127 HG22 ILE A 131       9.397  -3.058  21.542  1.00 75.25           H  
ATOM   2128 HG23 ILE A 131       9.184  -4.672  22.232  1.00 75.25           H  
ATOM   2129  CD1 ILE A 131       7.613  -3.860  25.064  1.00 75.25           C  
ATOM   2130 HD11 ILE A 131       7.320  -4.107  26.084  1.00 75.25           H  
ATOM   2131 HD12 ILE A 131       7.243  -2.868  24.802  1.00 75.25           H  
ATOM   2132 HD13 ILE A 131       7.175  -4.594  24.388  1.00 75.25           H  
ATOM   2133  N   PHE A 132      12.093  -1.214  22.738  1.00 77.11           N  
ATOM   2134  H   PHE A 132      11.913  -0.871  23.670  1.00 77.11           H  
ATOM   2135  CA  PHE A 132      12.548  -0.247  21.740  1.00 77.11           C  
ATOM   2136  HA  PHE A 132      13.098  -0.769  20.957  1.00 77.11           H  
ATOM   2137  C   PHE A 132      13.466   0.823  22.337  1.00 77.11           C  
ATOM   2138  CB  PHE A 132      11.321   0.414  21.104  1.00 77.11           C  
ATOM   2139  HB2 PHE A 132      10.639   0.767  21.878  1.00 77.11           H  
ATOM   2140  HB3 PHE A 132      10.781  -0.336  20.526  1.00 77.11           H  
ATOM   2141  O   PHE A 132      13.213   1.316  23.445  1.00 77.11           O  
ATOM   2142  CG  PHE A 132      11.648   1.577  20.199  1.00 77.11           C  
ATOM   2143  CD1 PHE A 132      11.529   2.909  20.630  1.00 77.11           C  
ATOM   2144  HD1 PHE A 132      11.231   3.118  21.647  1.00 77.11           H  
ATOM   2145  CD2 PHE A 132      12.083   1.318  18.901  1.00 77.11           C  
ATOM   2146  HD2 PHE A 132      12.303   0.305  18.601  1.00 77.11           H  
ATOM   2147  CE1 PHE A 132      11.788   3.967  19.740  1.00 77.11           C  
ATOM   2148  HE1 PHE A 132      11.700   4.992  20.067  1.00 77.11           H  
ATOM   2149  CE2 PHE A 132      12.191   2.357  17.977  1.00 77.11           C  
ATOM   2150  HE2 PHE A 132      12.338   2.102  16.938  1.00 77.11           H  
ATOM   2151  CZ  PHE A 132      12.067   3.690  18.391  1.00 77.11           C  
ATOM   2152  HZ  PHE A 132      12.162   4.491  17.673  1.00 77.11           H  
ATOM   2153  N   THR A 133      14.485   1.231  21.573  1.00 71.14           N  
ATOM   2154  H   THR A 133      14.623   0.772  20.684  1.00 71.14           H  
ATOM   2155  CA  THR A 133      15.287   2.431  21.850  1.00 71.14           C  
ATOM   2156  HA  THR A 133      14.704   3.077  22.507  1.00 71.14           H  
ATOM   2157  C   THR A 133      15.615   3.239  20.601  1.00 71.14           C  
ATOM   2158  CB  THR A 133      16.614   2.132  22.556  1.00 71.14           C  
ATOM   2159  HB  THR A 133      17.102   3.083  22.771  1.00 71.14           H  
ATOM   2160  O   THR A 133      15.921   2.674  19.555  1.00 71.14           O  
ATOM   2161  CG2 THR A 133      16.444   1.381  23.865  1.00 71.14           C  
ATOM   2162 HG21 THR A 133      16.225   0.335  23.652  1.00 71.14           H  
ATOM   2163 HG22 THR A 133      17.376   1.468  24.424  1.00 71.14           H  
ATOM   2164 HG23 THR A 133      15.628   1.815  24.443  1.00 71.14           H  
ATOM   2165  OG1 THR A 133      17.479   1.358  21.771  1.00 71.14           O  
ATOM   2166  HG1 THR A 133      17.219   1.447  20.852  1.00 71.14           H  
ATOM   2167  N   PHE A 134      15.677   4.559  20.765  1.00 69.36           N  
ATOM   2168  H   PHE A 134      15.377   4.942  21.650  1.00 69.36           H  
ATOM   2169  CA  PHE A 134      16.181   5.508  19.774  1.00 69.36           C  
ATOM   2170  HA  PHE A 134      16.492   4.974  18.877  1.00 69.36           H  
ATOM   2171  C   PHE A 134      17.396   6.272  20.333  1.00 69.36           C  
ATOM   2172  CB  PHE A 134      15.026   6.445  19.396  1.00 69.36           C  
ATOM   2173  HB2 PHE A 134      14.781   7.071  20.254  1.00 69.36           H  
ATOM   2174  HB3 PHE A 134      14.146   5.842  19.171  1.00 69.36           H  
ATOM   2175  O   PHE A 134      17.327   6.801  21.449  1.00 69.36           O  
ATOM   2176  CG  PHE A 134      15.296   7.329  18.200  1.00 69.36           C  
ATOM   2177  CD1 PHE A 134      15.715   8.662  18.375  1.00 69.36           C  
ATOM   2178  HD1 PHE A 134      15.857   9.062  19.368  1.00 69.36           H  
ATOM   2179  CD2 PHE A 134      15.091   6.823  16.903  1.00 69.36           C  
ATOM   2180  HD2 PHE A 134      14.753   5.807  16.759  1.00 69.36           H  
ATOM   2181  CE1 PHE A 134      15.918   9.486  17.253  1.00 69.36           C  
ATOM   2182  HE1 PHE A 134      16.208  10.519  17.380  1.00 69.36           H  
ATOM   2183  CE2 PHE A 134      15.304   7.646  15.783  1.00 69.36           C  
ATOM   2184  HE2 PHE A 134      15.128   7.263  14.789  1.00 69.36           H  
ATOM   2185  CZ  PHE A 134      15.717   8.977  15.958  1.00 69.36           C  
ATOM   2186  HZ  PHE A 134      15.854   9.614  15.096  1.00 69.36           H  
ATOM   2187  N   ASN A 135      18.489   6.343  19.562  1.00 60.31           N  
ATOM   2188  H   ASN A 135      18.484   5.825  18.695  1.00 60.31           H  
ATOM   2189  CA  ASN A 135      19.708   7.127  19.829  1.00 60.31           C  
ATOM   2190  HA  ASN A 135      20.396   6.885  19.018  1.00 60.31           H  
ATOM   2191  C   ASN A 135      20.584   6.734  21.042  1.00 60.31           C  
ATOM   2192  CB  ASN A 135      19.456   8.632  19.602  1.00 60.31           C  
ATOM   2193  HB2 ASN A 135      18.488   8.914  20.017  1.00 60.31           H  
ATOM   2194  HB3 ASN A 135      20.217   9.218  20.116  1.00 60.31           H  
ATOM   2195  O   ASN A 135      21.443   7.508  21.469  1.00 60.31           O  
ATOM   2196  CG  ASN A 135      19.521   9.033  18.130  1.00 60.31           C  
ATOM   2197  ND2 ASN A 135      19.007  10.191  17.793  1.00 60.31           N  
ATOM   2198 HD21 ASN A 135      18.555  10.777  18.481  1.00 60.31           H  
ATOM   2199 HD22 ASN A 135      19.017  10.403  16.805  1.00 60.31           H  
ATOM   2200  OD1 ASN A 135      20.060   8.360  17.268  1.00 60.31           O  
ATOM   2201  N   GLY A 136      20.470   5.510  21.572  1.00 54.47           N  
ATOM   2202  H   GLY A 136      19.812   4.870  21.150  1.00 54.47           H  
ATOM   2203  CA  GLY A 136      21.204   5.090  22.776  1.00 54.47           C  
ATOM   2204  HA2 GLY A 136      20.478   4.958  23.579  1.00 54.47           H  
ATOM   2205  HA3 GLY A 136      21.900   5.863  23.100  1.00 54.47           H  
ATOM   2206  C   GLY A 136      21.958   3.767  22.666  1.00 54.47           C  
ATOM   2207  O   GLY A 136      21.363   2.708  22.818  1.00 54.47           O  
ATOM   2208  N   PHE A 137      23.290   3.822  22.548  1.00 48.34           N  
ATOM   2209  H   PHE A 137      23.717   4.726  22.408  1.00 48.34           H  
ATOM   2210  CA  PHE A 137      24.174   2.726  22.965  1.00 48.34           C  
ATOM   2211  HA  PHE A 137      23.566   1.919  23.374  1.00 48.34           H  
ATOM   2212  C   PHE A 137      25.093   3.226  24.085  1.00 48.34           C  
ATOM   2213  CB  PHE A 137      24.966   2.142  21.778  1.00 48.34           C  
ATOM   2214  HB2 PHE A 137      26.033   2.300  21.936  1.00 48.34           H  
ATOM   2215  HB3 PHE A 137      24.705   2.685  20.869  1.00 48.34           H  
ATOM   2216  O   PHE A 137      25.789   4.227  23.933  1.00 48.34           O  
ATOM   2217  CG  PHE A 137      24.719   0.662  21.532  1.00 48.34           C  
ATOM   2218  CD1 PHE A 137      25.608  -0.320  22.012  1.00 48.34           C  
ATOM   2219  HD1 PHE A 137      26.463  -0.028  22.603  1.00 48.34           H  
ATOM   2220  CD2 PHE A 137      23.598   0.267  20.785  1.00 48.34           C  
ATOM   2221  HD2 PHE A 137      22.903   1.015  20.432  1.00 48.34           H  
ATOM   2222  CE1 PHE A 137      25.384  -1.681  21.725  1.00 48.34           C  
ATOM   2223  HE1 PHE A 137      26.062  -2.435  22.096  1.00 48.34           H  
ATOM   2224  CE2 PHE A 137      23.398  -1.087  20.462  1.00 48.34           C  
ATOM   2225  HE2 PHE A 137      22.572  -1.386  19.834  1.00 48.34           H  
ATOM   2226  CZ  PHE A 137      24.281  -2.064  20.942  1.00 48.34           C  
ATOM   2227  HZ  PHE A 137      24.109  -3.102  20.697  1.00 48.34           H  
ATOM   2228  N   GLY A 138      25.120   2.511  25.210  1.00 48.01           N  
ATOM   2229  H   GLY A 138      24.493   1.721  25.268  1.00 48.01           H  
ATOM   2230  CA  GLY A 138      26.011   2.801  26.338  1.00 48.01           C  
ATOM   2231  HA2 GLY A 138      26.280   1.856  26.811  1.00 48.01           H  
ATOM   2232  HA3 GLY A 138      26.930   3.254  25.967  1.00 48.01           H  
ATOM   2233  C   GLY A 138      25.432   3.728  27.414  1.00 48.01           C  
ATOM   2234  O   GLY A 138      24.439   4.426  27.234  1.00 48.01           O  
ATOM   2235  N   SER A 139      26.071   3.726  28.587  1.00 48.61           N  
ATOM   2236  H   SER A 139      26.919   3.183  28.673  1.00 48.61           H  
ATOM   2237  CA  SER A 139      25.623   4.452  29.786  1.00 48.61           C  
ATOM   2238  HA  SER A 139      24.577   4.201  29.963  1.00 48.61           H  
ATOM   2239  C   SER A 139      25.688   5.984  29.675  1.00 48.61           C  
ATOM   2240  CB  SER A 139      26.438   3.969  30.994  1.00 48.61           C  
ATOM   2241  HB2 SER A 139      26.219   2.915  31.167  1.00 48.61           H  
ATOM   2242  HB3 SER A 139      26.153   4.529  31.885  1.00 48.61           H  
ATOM   2243  O   SER A 139      25.365   6.665  30.645  1.00 48.61           O  
ATOM   2244  OG  SER A 139      27.829   4.112  30.756  1.00 48.61           O  
ATOM   2245  HG  SER A 139      28.033   5.050  30.743  1.00 48.61           H  
ATOM   2246  N   THR A 140      26.136   6.527  28.539  1.00 50.21           N  
ATOM   2247  H   THR A 140      26.348   5.911  27.767  1.00 50.21           H  
ATOM   2248  CA  THR A 140      26.509   7.940  28.356  1.00 50.21           C  
ATOM   2249  HA  THR A 140      26.409   8.465  29.306  1.00 50.21           H  
ATOM   2250  C   THR A 140      25.642   8.716  27.368  1.00 50.21           C  
ATOM   2251  CB  THR A 140      27.977   8.059  27.921  1.00 50.21           C  
ATOM   2252  HB  THR A 140      28.213   9.096  27.680  1.00 50.21           H  
ATOM   2253  O   THR A 140      25.834   9.920  27.265  1.00 50.21           O  
ATOM   2254  CG2 THR A 140      28.923   7.592  29.030  1.00 50.21           C  
ATOM   2255 HG21 THR A 140      29.951   7.774  28.716  1.00 50.21           H  
ATOM   2256 HG22 THR A 140      28.723   8.154  29.942  1.00 50.21           H  
ATOM   2257 HG23 THR A 140      28.792   6.525  29.213  1.00 50.21           H  
ATOM   2258  OG1 THR A 140      28.221   7.244  26.795  1.00 50.21           O  
ATOM   2259  HG1 THR A 140      27.827   7.660  26.025  1.00 50.21           H  
ATOM   2260  N   ASN A 141      24.673   8.090  26.690  1.00 59.03           N  
ATOM   2261  H   ASN A 141      24.527   7.100  26.827  1.00 59.03           H  
ATOM   2262  CA  ASN A 141      23.926   8.745  25.606  1.00 59.03           C  
ATOM   2263  HA  ASN A 141      24.400   9.698  25.371  1.00 59.03           H  
ATOM   2264  C   ASN A 141      22.482   9.074  26.007  1.00 59.03           C  
ATOM   2265  CB  ASN A 141      24.011   7.891  24.328  1.00 59.03           C  
ATOM   2266  HB2 ASN A 141      23.646   6.884  24.532  1.00 59.03           H  
ATOM   2267  HB3 ASN A 141      23.369   8.331  23.564  1.00 59.03           H  
ATOM   2268  O   ASN A 141      21.870   8.352  26.803  1.00 59.03           O  
ATOM   2269  CG  ASN A 141      25.420   7.794  23.755  1.00 59.03           C  
ATOM   2270  ND2 ASN A 141      25.553   7.223  22.584  1.00 59.03           N  
ATOM   2271 HD21 ASN A 141      24.736   6.978  22.043  1.00 59.03           H  
ATOM   2272 HD22 ASN A 141      26.484   7.195  22.191  1.00 59.03           H  
ATOM   2273  OD1 ASN A 141      26.408   8.209  24.346  1.00 59.03           O  
ATOM   2274  N   SER A 142      21.952  10.169  25.459  1.00 60.30           N  
ATOM   2275  H   SER A 142      22.516  10.750  24.856  1.00 60.30           H  
ATOM   2276  CA  SER A 142      20.539  10.526  25.586  1.00 60.30           C  
ATOM   2277  HA  SER A 142      20.273  10.383  26.634  1.00 60.30           H  
ATOM   2278  C   SER A 142      19.695   9.585  24.722  1.00 60.30           C  
ATOM   2279  CB  SER A 142      20.290  12.002  25.227  1.00 60.30           C  
ATOM   2280  HB2 SER A 142      20.451  12.158  24.160  1.00 60.30           H  
ATOM   2281  HB3 SER A 142      19.264  12.272  25.477  1.00 60.30           H  
ATOM   2282  O   SER A 142      20.036   9.351  23.568  1.00 60.30           O  
ATOM   2283  OG  SER A 142      21.194  12.813  25.960  1.00 60.30           O  
ATOM   2284  HG  SER A 142      20.803  13.651  26.218  1.00 60.30           H  
ATOM   2285  N   GLN A 143      18.611   9.029  25.264  1.00 67.27           N  
ATOM   2286  H   GLN A 143      18.314   9.359  26.171  1.00 67.27           H  
ATOM   2287  CA  GLN A 143      17.802   8.011  24.582  1.00 67.27           C  
ATOM   2288  HA  GLN A 143      17.923   8.138  23.507  1.00 67.27           H  
ATOM   2289  C   GLN A 143      16.311   8.167  24.882  1.00 67.27           C  
ATOM   2290  CB  GLN A 143      18.299   6.589  24.928  1.00 67.27           C  
ATOM   2291  HB2 GLN A 143      17.681   5.863  24.401  1.00 67.27           H  
ATOM   2292  HB3 GLN A 143      19.321   6.495  24.560  1.00 67.27           H  
ATOM   2293  O   GLN A 143      15.933   8.478  26.014  1.00 67.27           O  
ATOM   2294  CG  GLN A 143      18.296   6.258  26.431  1.00 67.27           C  
ATOM   2295  HG2 GLN A 143      19.026   6.900  26.924  1.00 67.27           H  
ATOM   2296  HG3 GLN A 143      17.307   6.454  26.846  1.00 67.27           H  
ATOM   2297  CD  GLN A 143      18.682   4.819  26.746  1.00 67.27           C  
ATOM   2298  NE2 GLN A 143      17.921   4.117  27.553  1.00 67.27           N  
ATOM   2299 HE21 GLN A 143      16.982   4.445  27.730  1.00 67.27           H  
ATOM   2300 HE22 GLN A 143      18.104   3.124  27.512  1.00 67.27           H  
ATOM   2301  OE1 GLN A 143      19.697   4.289  26.344  1.00 67.27           O  
ATOM   2302  N   LEU A 144      15.469   7.884  23.888  1.00 70.56           N  
ATOM   2303  H   LEU A 144      15.869   7.631  22.996  1.00 70.56           H  
ATOM   2304  CA  LEU A 144      14.058   7.555  24.097  1.00 70.56           C  
ATOM   2305  HA  LEU A 144      13.720   7.969  25.047  1.00 70.56           H  
ATOM   2306  C   LEU A 144      13.953   6.032  24.156  1.00 70.56           C  
ATOM   2307  CB  LEU A 144      13.204   8.160  22.968  1.00 70.56           C  
ATOM   2308  HB2 LEU A 144      13.297   9.245  22.996  1.00 70.56           H  
ATOM   2309  HB3 LEU A 144      13.604   7.817  22.014  1.00 70.56           H  
ATOM   2310  O   LEU A 144      14.407   5.349  23.240  1.00 70.56           O  
ATOM   2311  CG  LEU A 144      11.711   7.779  23.026  1.00 70.56           C  
ATOM   2312  HG  LEU A 144      11.610   6.694  23.038  1.00 70.56           H  
ATOM   2313  CD1 LEU A 144      11.005   8.351  24.256  1.00 70.56           C  
ATOM   2314 HD11 LEU A 144       9.951   8.075  24.235  1.00 70.56           H  
ATOM   2315 HD12 LEU A 144      11.080   9.438  24.249  1.00 70.56           H  
ATOM   2316 HD13 LEU A 144      11.448   7.956  25.171  1.00 70.56           H  
ATOM   2317  CD2 LEU A 144      10.993   8.300  21.784  1.00 70.56           C  
ATOM   2318 HD21 LEU A 144      11.078   9.385  21.727  1.00 70.56           H  
ATOM   2319 HD22 LEU A 144       9.937   8.032  21.814  1.00 70.56           H  
ATOM   2320 HD23 LEU A 144      11.442   7.869  20.889  1.00 70.56           H  
ATOM   2321  N   ALA A 145      13.400   5.494  25.239  1.00 72.03           N  
ATOM   2322  H   ALA A 145      13.047   6.096  25.968  1.00 72.03           H  
ATOM   2323  CA  ALA A 145      13.395   4.058  25.471  1.00 72.03           C  
ATOM   2324  HA  ALA A 145      13.464   3.545  24.511  1.00 72.03           H  
ATOM   2325  C   ALA A 145      12.108   3.567  26.134  1.00 72.03           C  
ATOM   2326  CB  ALA A 145      14.642   3.700  26.269  1.00 72.03           C  
ATOM   2327  HB1 ALA A 145      14.601   2.658  26.586  1.00 72.03           H  
ATOM   2328  HB2 ALA A 145      14.702   4.373  27.125  1.00 72.03           H  
ATOM   2329  HB3 ALA A 145      15.524   3.854  25.647  1.00 72.03           H  
ATOM   2330  O   ALA A 145      11.422   4.288  26.865  1.00 72.03           O  
ATOM   2331  N   TRP A 146      11.791   2.319  25.810  1.00 76.45           N  
ATOM   2332  H   TRP A 146      12.397   1.836  25.163  1.00 76.45           H  
ATOM   2333  CA  TRP A 146      10.490   1.711  26.026  1.00 76.45           C  
ATOM   2334  HA  TRP A 146       9.856   2.349  26.642  1.00 76.45           H  
ATOM   2335  C   TRP A 146      10.666   0.373  26.708  1.00 76.45           C  
ATOM   2336  CB  TRP A 146       9.830   1.532  24.668  1.00 76.45           C  
ATOM   2337  HB2 TRP A 146      10.524   1.024  23.999  1.00 76.45           H  
ATOM   2338  HB3 TRP A 146       8.960   0.887  24.791  1.00 76.45           H  
ATOM   2339  O   TRP A 146      11.343  -0.511  26.189  1.00 76.45           O  
ATOM   2340  CG  TRP A 146       9.382   2.811  24.051  1.00 76.45           C  
ATOM   2341  CD1 TRP A 146      10.112   3.916  23.768  1.00 76.45           C  
ATOM   2342  HD1 TRP A 146      11.180   4.018  23.887  1.00 76.45           H  
ATOM   2343  CD2 TRP A 146       8.063   3.102  23.557  1.00 76.45           C  
ATOM   2344  CE2 TRP A 146       8.004   4.471  23.189  1.00 76.45           C  
ATOM   2345  CE3 TRP A 146       6.943   2.309  23.303  1.00 76.45           C  
ATOM   2346  HE3 TRP A 146       6.983   1.242  23.467  1.00 76.45           H  
ATOM   2347  NE1 TRP A 146       9.291   4.919  23.311  1.00 76.45           N  
ATOM   2348  HE1 TRP A 146       9.615   5.827  23.008  1.00 76.45           H  
ATOM   2349  CH2 TRP A 146       5.760   4.253  22.395  1.00 76.45           C  
ATOM   2350  HH2 TRP A 146       4.901   4.677  21.897  1.00 76.45           H  
ATOM   2351  CZ2 TRP A 146       6.834   5.074  22.748  1.00 76.45           C  
ATOM   2352  HZ2 TRP A 146       6.802   6.145  22.611  1.00 76.45           H  
ATOM   2353  CZ3 TRP A 146       5.870   2.866  22.617  1.00 76.45           C  
ATOM   2354  HZ3 TRP A 146       5.163   2.162  22.203  1.00 76.45           H  
ATOM   2355  N   GLU A 147      10.083   0.234  27.890  1.00 74.42           N  
ATOM   2356  H   GLU A 147       9.494   0.977  28.240  1.00 74.42           H  
ATOM   2357  CA  GLU A 147      10.362  -0.883  28.779  1.00 74.42           C  
ATOM   2358  HA  GLU A 147      10.855  -1.680  28.224  1.00 74.42           H  
ATOM   2359  C   GLU A 147       9.070  -1.456  29.356  1.00 74.42           C  
ATOM   2360  CB  GLU A 147      11.328  -0.398  29.873  1.00 74.42           C  
ATOM   2361  HB2 GLU A 147      12.210   0.033  29.400  1.00 74.42           H  
ATOM   2362  HB3 GLU A 147      10.831   0.382  30.450  1.00 74.42           H  
ATOM   2363  O   GLU A 147       8.238  -0.732  29.907  1.00 74.42           O  
ATOM   2364  CG  GLU A 147      11.792  -1.515  30.818  1.00 74.42           C  
ATOM   2365  HG2 GLU A 147      10.910  -1.993  31.244  1.00 74.42           H  
ATOM   2366  HG3 GLU A 147      12.359  -2.252  30.249  1.00 74.42           H  
ATOM   2367  CD  GLU A 147      12.636  -1.006  31.993  1.00 74.42           C  
ATOM   2368  OE1 GLU A 147      13.357  -1.806  32.628  1.00 74.42           O  
ATOM   2369  OE2 GLU A 147      12.491   0.169  32.424  1.00 74.42           O  
ATOM   2370  N   TYR A 148       8.949  -2.776  29.290  1.00 73.83           N  
ATOM   2371  H   TYR A 148       9.676  -3.304  28.828  1.00 73.83           H  
ATOM   2372  CA  TYR A 148       8.009  -3.529  30.098  1.00 73.83           C  
ATOM   2373  HA  TYR A 148       7.075  -2.975  30.190  1.00 73.83           H  
ATOM   2374  C   TYR A 148       8.586  -3.765  31.499  1.00 73.83           C  
ATOM   2375  CB  TYR A 148       7.709  -4.849  29.401  1.00 73.83           C  
ATOM   2376  HB2 TYR A 148       8.648  -5.385  29.259  1.00 73.83           H  
ATOM   2377  HB3 TYR A 148       7.283  -4.654  28.417  1.00 73.83           H  
ATOM   2378  O   TYR A 148       9.748  -4.144  31.662  1.00 73.83           O  
ATOM   2379  CG  TYR A 148       6.752  -5.710  30.191  1.00 73.83           C  
ATOM   2380  CD1 TYR A 148       7.256  -6.649  31.110  1.00 73.83           C  
ATOM   2381  HD1 TYR A 148       8.324  -6.764  31.221  1.00 73.83           H  
ATOM   2382  CD2 TYR A 148       5.366  -5.574  30.006  1.00 73.83           C  
ATOM   2383  HD2 TYR A 148       4.979  -4.862  29.292  1.00 73.83           H  
ATOM   2384  CE1 TYR A 148       6.381  -7.496  31.810  1.00 73.83           C  
ATOM   2385  HE1 TYR A 148       6.773  -8.249  32.478  1.00 73.83           H  
ATOM   2386  CE2 TYR A 148       4.485  -6.397  30.726  1.00 73.83           C  
ATOM   2387  HE2 TYR A 148       3.421  -6.339  30.547  1.00 73.83           H  
ATOM   2388  OH  TYR A 148       4.146  -8.165  32.310  1.00 73.83           O  
ATOM   2389  HH  TYR A 148       4.554  -9.010  32.515  1.00 73.83           H  
ATOM   2390  CZ  TYR A 148       4.991  -7.357  31.627  1.00 73.83           C  
ATOM   2391  N   ARG A 149       7.766  -3.576  32.532  1.00 71.36           N  
ATOM   2392  H   ARG A 149       6.814  -3.321  32.312  1.00 71.36           H  
ATOM   2393  CA  ARG A 149       8.070  -3.860  33.941  1.00 71.36           C  
ATOM   2394  HA  ARG A 149       9.077  -4.270  34.012  1.00 71.36           H  
ATOM   2395  C   ARG A 149       7.117  -4.935  34.468  1.00 71.36           C  
ATOM   2396  CB  ARG A 149       7.966  -2.561  34.762  1.00 71.36           C  
ATOM   2397  HB2 ARG A 149       7.990  -2.798  35.825  1.00 71.36           H  
ATOM   2398  HB3 ARG A 149       6.998  -2.106  34.555  1.00 71.36           H  
ATOM   2399  O   ARG A 149       6.045  -5.163  33.925  1.00 71.36           O  
ATOM   2400  CG  ARG A 149       9.065  -1.525  34.464  1.00 71.36           C  
ATOM   2401  HG2 ARG A 149       8.765  -0.575  34.907  1.00 71.36           H  
ATOM   2402  HG3 ARG A 149       9.165  -1.382  33.388  1.00 71.36           H  
ATOM   2403  CD  ARG A 149      10.414  -1.938  35.064  1.00 71.36           C  
ATOM   2404  HD2 ARG A 149      10.282  -2.134  36.128  1.00 71.36           H  
ATOM   2405  HD3 ARG A 149      10.749  -2.849  34.567  1.00 71.36           H  
ATOM   2406  NE  ARG A 149      11.435  -0.896  34.872  1.00 71.36           N  
ATOM   2407  HE  ARG A 149      11.360  -0.347  34.028  1.00 71.36           H  
ATOM   2408  NH1 ARG A 149      13.075  -1.787  36.216  1.00 71.36           N  
ATOM   2409 HH11 ARG A 149      12.468  -2.583  36.354  1.00 71.36           H  
ATOM   2410 HH12 ARG A 149      14.065  -1.857  36.402  1.00 71.36           H  
ATOM   2411  NH2 ARG A 149      13.495   0.014  34.961  1.00 71.36           N  
ATOM   2412 HH21 ARG A 149      13.266   0.296  34.018  1.00 71.36           H  
ATOM   2413 HH22 ARG A 149      14.482  -0.135  35.118  1.00 71.36           H  
ATOM   2414  CZ  ARG A 149      12.658  -0.891  35.364  1.00 71.36           C  
ATOM   2415  N   SER A 150       7.493  -5.574  35.574  1.00 69.00           N  
ATOM   2416  H   SER A 150       8.360  -5.308  36.019  1.00 69.00           H  
ATOM   2417  CA  SER A 150       6.669  -6.599  36.227  1.00 69.00           C  
ATOM   2418  HA  SER A 150       6.605  -7.466  35.569  1.00 69.00           H  
ATOM   2419  C   SER A 150       5.248  -6.102  36.528  1.00 69.00           C  
ATOM   2420  CB  SER A 150       7.321  -7.027  37.546  1.00 69.00           C  
ATOM   2421  HB2 SER A 150       8.301  -7.461  37.349  1.00 69.00           H  
ATOM   2422  HB3 SER A 150       6.696  -7.776  38.031  1.00 69.00           H  
ATOM   2423  O   SER A 150       5.105  -5.029  37.118  1.00 69.00           O  
ATOM   2424  OG  SER A 150       7.460  -5.904  38.402  1.00 69.00           O  
ATOM   2425  HG  SER A 150       6.671  -5.371  38.279  1.00 69.00           H  
ATOM   2426  N   GLY A 151       4.241  -6.928  36.235  1.00 63.88           N  
ATOM   2427  H   GLY A 151       4.438  -7.745  35.675  1.00 63.88           H  
ATOM   2428  CA  GLY A 151       2.835  -6.661  36.555  1.00 63.88           C  
ATOM   2429  HA2 GLY A 151       2.326  -7.611  36.715  1.00 63.88           H  
ATOM   2430  HA3 GLY A 151       2.764  -6.075  37.472  1.00 63.88           H  
ATOM   2431  C   GLY A 151       2.065  -5.921  35.460  1.00 63.88           C  
ATOM   2432  O   GLY A 151       1.262  -5.060  35.797  1.00 63.88           O  
ATOM   2433  N   ASP A 152       2.324  -6.240  34.187  1.00 62.01           N  
ATOM   2434  H   ASP A 152       2.933  -7.020  33.984  1.00 62.01           H  
ATOM   2435  CA  ASP A 152       1.630  -5.692  33.008  1.00 62.01           C  
ATOM   2436  HA  ASP A 152       2.119  -6.138  32.142  1.00 62.01           H  
ATOM   2437  C   ASP A 152       1.789  -4.180  32.819  1.00 62.01           C  
ATOM   2438  CB  ASP A 152       0.176  -6.183  32.934  1.00 62.01           C  
ATOM   2439  HB2 ASP A 152      -0.399  -5.738  33.747  1.00 62.01           H  
ATOM   2440  HB3 ASP A 152      -0.263  -5.858  31.991  1.00 62.01           H  
ATOM   2441  O   ASP A 152       0.935  -3.500  32.252  1.00 62.01           O  
ATOM   2442  CG  ASP A 152       0.084  -7.708  33.006  1.00 62.01           C  
ATOM   2443  OD1 ASP A 152       0.940  -8.380  32.387  1.00 62.01           O  
ATOM   2444  OD2 ASP A 152      -0.806  -8.204  33.733  1.00 62.01           O  
ATOM   2445  N   ILE A 153       2.905  -3.643  33.309  1.00 68.66           N  
ATOM   2446  H   ILE A 153       3.598  -4.273  33.687  1.00 68.66           H  
ATOM   2447  CA  ILE A 153       3.171  -2.212  33.332  1.00 68.66           C  
ATOM   2448  HA  ILE A 153       2.246  -1.668  33.143  1.00 68.66           H  
ATOM   2449  C   ILE A 153       4.154  -1.852  32.227  1.00 68.66           C  
ATOM   2450  CB  ILE A 153       3.668  -1.811  34.730  1.00 68.66           C  
ATOM   2451  HB  ILE A 153       4.411  -2.539  35.055  1.00 68.66           H  
ATOM   2452  O   ILE A 153       5.315  -2.262  32.258  1.00 68.66           O  
ATOM   2453  CG1 ILE A 153       2.486  -1.831  35.727  1.00 68.66           C  
ATOM   2454 HG12 ILE A 153       1.847  -0.963  35.563  1.00 68.66           H  
ATOM   2455 HG13 ILE A 153       1.859  -2.702  35.537  1.00 68.66           H  
ATOM   2456  CG2 ILE A 153       4.343  -0.433  34.679  1.00 68.66           C  
ATOM   2457 HG21 ILE A 153       5.280  -0.487  34.124  1.00 68.66           H  
ATOM   2458 HG22 ILE A 153       3.695   0.286  34.178  1.00 68.66           H  
ATOM   2459 HG23 ILE A 153       4.595  -0.125  35.694  1.00 68.66           H  
ATOM   2460  CD1 ILE A 153       2.912  -1.893  37.198  1.00 68.66           C  
ATOM   2461 HD11 ILE A 153       3.384  -2.856  37.396  1.00 68.66           H  
ATOM   2462 HD12 ILE A 153       2.033  -1.794  37.834  1.00 68.66           H  
ATOM   2463 HD13 ILE A 153       3.621  -1.100  37.438  1.00 68.66           H  
ATOM   2464  N   MET A 154       3.720  -0.987  31.315  1.00 71.62           N  
ATOM   2465  H   MET A 154       2.740  -0.741  31.319  1.00 71.62           H  
ATOM   2466  CA  MET A 154       4.610  -0.330  30.360  1.00 71.62           C  
ATOM   2467  HA  MET A 154       5.488  -0.959  30.207  1.00 71.62           H  
ATOM   2468  C   MET A 154       5.124   1.008  30.889  1.00 71.62           C  
ATOM   2469  CB  MET A 154       3.911  -0.170  29.007  1.00 71.62           C  
ATOM   2470  HB2 MET A 154       4.465   0.537  28.390  1.00 71.62           H  
ATOM   2471  HB3 MET A 154       2.909   0.233  29.156  1.00 71.62           H  
ATOM   2472  O   MET A 154       4.407   1.753  31.562  1.00 71.62           O  
ATOM   2473  CG  MET A 154       3.816  -1.508  28.268  1.00 71.62           C  
ATOM   2474  HG2 MET A 154       3.209  -2.191  28.862  1.00 71.62           H  
ATOM   2475  HG3 MET A 154       3.310  -1.329  27.319  1.00 71.62           H  
ATOM   2476  SD  MET A 154       5.387  -2.328  27.890  1.00 71.62           S  
ATOM   2477  CE  MET A 154       6.083  -1.156  26.695  1.00 71.62           C  
ATOM   2478  HE1 MET A 154       5.485  -1.160  25.784  1.00 71.62           H  
ATOM   2479  HE2 MET A 154       6.106  -0.150  27.114  1.00 71.62           H  
ATOM   2480  HE3 MET A 154       7.107  -1.447  26.461  1.00 71.62           H  
ATOM   2481  N   ARG A 155       6.379   1.315  30.555  1.00 69.97           N  
ATOM   2482  H   ARG A 155       6.912   0.610  30.066  1.00 69.97           H  
ATOM   2483  CA  ARG A 155       7.062   2.573  30.859  1.00 69.97           C  
ATOM   2484  HA  ARG A 155       6.333   3.301  31.216  1.00 69.97           H  
ATOM   2485  C   ARG A 155       7.715   3.125  29.591  1.00 69.97           C  
ATOM   2486  CB  ARG A 155       8.095   2.300  31.966  1.00 69.97           C  
ATOM   2487  HB2 ARG A 155       7.575   2.000  32.876  1.00 69.97           H  
ATOM   2488  HB3 ARG A 155       8.730   1.474  31.647  1.00 69.97           H  
ATOM   2489  O   ARG A 155       8.542   2.455  28.978  1.00 69.97           O  
ATOM   2490  CG  ARG A 155       8.982   3.514  32.262  1.00 69.97           C  
ATOM   2491  HG2 ARG A 155       8.382   4.314  32.697  1.00 69.97           H  
ATOM   2492  HG3 ARG A 155       9.422   3.875  31.332  1.00 69.97           H  
ATOM   2493  CD  ARG A 155      10.130   3.144  33.205  1.00 69.97           C  
ATOM   2494  HD2 ARG A 155       9.757   3.080  34.227  1.00 69.97           H  
ATOM   2495  HD3 ARG A 155      10.545   2.182  32.905  1.00 69.97           H  
ATOM   2496  NE  ARG A 155      11.179   4.159  33.089  1.00 69.97           N  
ATOM   2497  HE  ARG A 155      11.117   4.754  32.275  1.00 69.97           H  
ATOM   2498  NH1 ARG A 155      12.508   3.698  34.926  1.00 69.97           N  
ATOM   2499 HH11 ARG A 155      11.966   2.877  35.153  1.00 69.97           H  
ATOM   2500 HH12 ARG A 155      13.316   3.998  35.453  1.00 69.97           H  
ATOM   2501  NH2 ARG A 155      13.015   5.340  33.555  1.00 69.97           N  
ATOM   2502 HH21 ARG A 155      13.840   5.480  34.120  1.00 69.97           H  
ATOM   2503 HH22 ARG A 155      12.945   5.835  32.677  1.00 69.97           H  
ATOM   2504  CZ  ARG A 155      12.214   4.383  33.862  1.00 69.97           C  
ATOM   2505  N   VAL A 156       7.436   4.390  29.286  1.00 71.17           N  
ATOM   2506  H   VAL A 156       6.736   4.872  29.832  1.00 71.17           H  
ATOM   2507  CA  VAL A 156       8.227   5.202  28.347  1.00 71.17           C  
ATOM   2508  HA  VAL A 156       8.874   4.552  27.757  1.00 71.17           H  
ATOM   2509  C   VAL A 156       9.114   6.139  29.155  1.00 71.17           C  
ATOM   2510  CB  VAL A 156       7.327   5.965  27.357  1.00 71.17           C  
ATOM   2511  HB  VAL A 156       6.649   6.620  27.904  1.00 71.17           H  
ATOM   2512  O   VAL A 156       8.673   6.693  30.164  1.00 71.17           O  
ATOM   2513  CG1 VAL A 156       8.158   6.813  26.385  1.00 71.17           C  
ATOM   2514 HG11 VAL A 156       8.913   6.193  25.901  1.00 71.17           H  
ATOM   2515 HG12 VAL A 156       7.514   7.239  25.616  1.00 71.17           H  
ATOM   2516 HG13 VAL A 156       8.641   7.635  26.913  1.00 71.17           H  
ATOM   2517  CG2 VAL A 156       6.499   4.968  26.538  1.00 71.17           C  
ATOM   2518 HG21 VAL A 156       5.950   5.490  25.753  1.00 71.17           H  
ATOM   2519 HG22 VAL A 156       5.782   4.446  27.171  1.00 71.17           H  
ATOM   2520 HG23 VAL A 156       7.154   4.237  26.065  1.00 71.17           H  
ATOM   2521  N   TYR A 157      10.379   6.280  28.762  1.00 68.73           N  
ATOM   2522  H   TYR A 157      10.712   5.764  27.961  1.00 68.73           H  
ATOM   2523  CA  TYR A 157      11.283   7.233  29.390  1.00 68.73           C  
ATOM   2524  HA  TYR A 157      10.679   8.031  29.821  1.00 68.73           H  
ATOM   2525  C   TYR A 157      12.219   7.892  28.386  1.00 68.73           C  
ATOM   2526  CB  TYR A 157      12.059   6.581  30.540  1.00 68.73           C  
ATOM   2527  HB2 TYR A 157      12.600   7.366  31.068  1.00 68.73           H  
ATOM   2528  HB3 TYR A 157      11.332   6.173  31.241  1.00 68.73           H  
ATOM   2529  O   TYR A 157      12.711   7.272  27.444  1.00 68.73           O  
ATOM   2530  CG  TYR A 157      13.045   5.491  30.148  1.00 68.73           C  
ATOM   2531  CD1 TYR A 157      12.602   4.170  29.926  1.00 68.73           C  
ATOM   2532  HD1 TYR A 157      11.549   3.933  29.961  1.00 68.73           H  
ATOM   2533  CD2 TYR A 157      14.413   5.800  30.018  1.00 68.73           C  
ATOM   2534  HD2 TYR A 157      14.750   6.816  30.160  1.00 68.73           H  
ATOM   2535  CE1 TYR A 157      13.523   3.158  29.594  1.00 68.73           C  
ATOM   2536  HE1 TYR A 157      13.169   2.156  29.402  1.00 68.73           H  
ATOM   2537  CE2 TYR A 157      15.336   4.791  29.687  1.00 68.73           C  
ATOM   2538  HE2 TYR A 157      16.382   5.037  29.576  1.00 68.73           H  
ATOM   2539  OH  TYR A 157      15.789   2.501  29.133  1.00 68.73           O  
ATOM   2540  HH  TYR A 157      15.341   1.674  28.941  1.00 68.73           H  
ATOM   2541  CZ  TYR A 157      14.895   3.465  29.483  1.00 68.73           C  
ATOM   2542  N   VAL A 158      12.493   9.162  28.656  1.00 67.06           N  
ATOM   2543  H   VAL A 158      12.031   9.590  29.446  1.00 67.06           H  
ATOM   2544  CA  VAL A 158      13.542   9.946  28.014  1.00 67.06           C  
ATOM   2545  HA  VAL A 158      13.879   9.451  27.103  1.00 67.06           H  
ATOM   2546  C   VAL A 158      14.684  10.022  29.012  1.00 67.06           C  
ATOM   2547  CB  VAL A 158      13.033  11.348  27.648  1.00 67.06           C  
ATOM   2548  HB  VAL A 158      12.767  11.875  28.564  1.00 67.06           H  
ATOM   2549  O   VAL A 158      14.464  10.364  30.173  1.00 67.06           O  
ATOM   2550  CG1 VAL A 158      14.104  12.157  26.908  1.00 67.06           C  
ATOM   2551 HG11 VAL A 158      14.391  11.655  25.985  1.00 67.06           H  
ATOM   2552 HG12 VAL A 158      14.984  12.295  27.537  1.00 67.06           H  
ATOM   2553 HG13 VAL A 158      13.704  13.143  26.671  1.00 67.06           H  
ATOM   2554  CG2 VAL A 158      11.780  11.274  26.767  1.00 67.06           C  
ATOM   2555 HG21 VAL A 158      11.342  12.269  26.699  1.00 67.06           H  
ATOM   2556 HG22 VAL A 158      11.019  10.623  27.198  1.00 67.06           H  
ATOM   2557 HG23 VAL A 158      12.041  10.914  25.771  1.00 67.06           H  
ATOM   2558  N   ARG A 159      15.888   9.662  28.581  1.00 66.17           N  
ATOM   2559  H   ARG A 159      15.967   9.378  27.615  1.00 66.17           H  
ATOM   2560  CA  ARG A 159      17.119   9.835  29.348  1.00 66.17           C  
ATOM   2561  HA  ARG A 159      16.881  10.171  30.357  1.00 66.17           H  
ATOM   2562  C   ARG A 159      17.929  10.915  28.660  1.00 66.17           C  
ATOM   2563  CB  ARG A 159      17.856   8.494  29.415  1.00 66.17           C  
ATOM   2564  HB2 ARG A 159      18.092   8.187  28.396  1.00 66.17           H  
ATOM   2565  HB3 ARG A 159      17.184   7.756  29.853  1.00 66.17           H  
ATOM   2566  O   ARG A 159      18.163  10.806  27.462  1.00 66.17           O  
ATOM   2567  CG  ARG A 159      19.158   8.549  30.231  1.00 66.17           C  
ATOM   2568  HG2 ARG A 159      18.938   8.874  31.249  1.00 66.17           H  
ATOM   2569  HG3 ARG A 159      19.840   9.269  29.778  1.00 66.17           H  
ATOM   2570  CD  ARG A 159      19.855   7.183  30.264  1.00 66.17           C  
ATOM   2571  HD2 ARG A 159      20.813   7.298  30.770  1.00 66.17           H  
ATOM   2572  HD3 ARG A 159      20.048   6.877  29.235  1.00 66.17           H  
ATOM   2573  NE  ARG A 159      19.043   6.166  30.969  1.00 66.17           N  
ATOM   2574  HE  ARG A 159      18.342   6.516  31.606  1.00 66.17           H  
ATOM   2575  NH1 ARG A 159      19.946   4.299  29.978  1.00 66.17           N  
ATOM   2576 HH11 ARG A 159      20.508   4.897  29.389  1.00 66.17           H  
ATOM   2577 HH12 ARG A 159      19.855   3.327  29.719  1.00 66.17           H  
ATOM   2578  NH2 ARG A 159      18.243   4.090  31.414  1.00 66.17           N  
ATOM   2579 HH21 ARG A 159      18.187   3.108  31.182  1.00 66.17           H  
ATOM   2580 HH22 ARG A 159      17.542   4.509  32.008  1.00 66.17           H  
ATOM   2581  CZ  ARG A 159      19.090   4.859  30.788  1.00 66.17           C  
ATOM   2582  N   ASP A 160      18.376  11.907  29.414  1.00 62.03           N  
ATOM   2583  H   ASP A 160      18.111  11.950  30.387  1.00 62.03           H  
ATOM   2584  CA  ASP A 160      19.345  12.891  28.945  1.00 62.03           C  
ATOM   2585  HA  ASP A 160      19.558  12.700  27.893  1.00 62.03           H  
ATOM   2586  C   ASP A 160      20.656  12.743  29.721  1.00 62.03           C  
ATOM   2587  CB  ASP A 160      18.763  14.307  29.037  1.00 62.03           C  
ATOM   2588  HB2 ASP A 160      18.611  14.567  30.085  1.00 62.03           H  
ATOM   2589  HB3 ASP A 160      17.797  14.327  28.533  1.00 62.03           H  
ATOM   2590  O   ASP A 160      20.643  12.639  30.949  1.00 62.03           O  
ATOM   2591  CG  ASP A 160      19.676  15.341  28.372  1.00 62.03           C  
ATOM   2592  OD1 ASP A 160      20.429  14.937  27.452  1.00 62.03           O  
ATOM   2593  OD2 ASP A 160      19.594  16.517  28.775  1.00 62.03           O  
ATOM   2594  N   ASN A 161      21.775  12.708  29.002  1.00 59.12           N  
ATOM   2595  H   ASN A 161      21.693  12.878  28.010  1.00 59.12           H  
ATOM   2596  CA  ASN A 161      23.115  12.762  29.567  1.00 59.12           C  
ATOM   2597  HA  ASN A 161      23.070  12.869  30.651  1.00 59.12           H  
ATOM   2598  C   ASN A 161      23.813  14.012  29.014  1.00 59.12           C  
ATOM   2599  CB  ASN A 161      23.874  11.464  29.228  1.00 59.12           C  
ATOM   2600  HB2 ASN A 161      24.945  11.667  29.255  1.00 59.12           H  
ATOM   2601  HB3 ASN A 161      23.629  11.165  28.209  1.00 59.12           H  
ATOM   2602  O   ASN A 161      24.450  13.965  27.962  1.00 59.12           O  
ATOM   2603  CG  ASN A 161      23.635  10.306  30.182  1.00 59.12           C  
ATOM   2604  ND2 ASN A 161      23.706   9.091  29.693  1.00 59.12           N  
ATOM   2605 HD21 ASN A 161      23.710   8.971  28.691  1.00 59.12           H  
ATOM   2606 HD22 ASN A 161      23.746   8.330  30.356  1.00 59.12           H  
ATOM   2607  OD1 ASN A 161      23.449  10.441  31.379  1.00 59.12           O  
ATOM   2608  N   GLU A 162      23.762  15.128  29.747  1.00 53.50           N  
ATOM   2609  H   GLU A 162      23.128  15.184  30.531  1.00 53.50           H  
ATOM   2610  CA  GLU A 162      24.741  16.198  29.534  1.00 53.50           C  
ATOM   2611  HA  GLU A 162      24.645  16.564  28.512  1.00 53.50           H  
ATOM   2612  C   GLU A 162      26.146  15.608  29.713  1.00 53.50           C  
ATOM   2613  CB  GLU A 162      24.544  17.374  30.508  1.00 53.50           C  
ATOM   2614  HB2 GLU A 162      25.519  17.812  30.721  1.00 53.50           H  
ATOM   2615  HB3 GLU A 162      24.129  17.004  31.446  1.00 53.50           H  
ATOM   2616  O   GLU A 162      26.420  14.929  30.710  1.00 53.50           O  
ATOM   2617  CG  GLU A 162      23.657  18.491  29.935  1.00 53.50           C  
ATOM   2618  HG2 GLU A 162      24.076  18.803  28.978  1.00 53.50           H  
ATOM   2619  HG3 GLU A 162      22.658  18.091  29.758  1.00 53.50           H  
ATOM   2620  CD  GLU A 162      23.563  19.714  30.868  1.00 53.50           C  
ATOM   2621  OE1 GLU A 162      23.229  20.812  30.364  1.00 53.50           O  
ATOM   2622  OE2 GLU A 162      23.874  19.577  32.077  1.00 53.50           O  
ATOM   2623  N   ALA A 163      27.042  15.855  28.753  1.00 49.80           N  
ATOM   2624  H   ALA A 163      26.729  16.366  27.941  1.00 49.80           H  
ATOM   2625  CA  ALA A 163      28.406  15.336  28.759  1.00 49.80           C  
ATOM   2626  HA  ALA A 163      28.360  14.264  28.567  1.00 49.80           H  
ATOM   2627  C   ALA A 163      29.095  15.562  30.124  1.00 49.80           C  
ATOM   2628  CB  ALA A 163      29.175  15.999  27.606  1.00 49.80           C  
ATOM   2629  HB1 ALA A 163      29.203  17.079  27.749  1.00 49.80           H  
ATOM   2630  HB2 ALA A 163      30.195  15.615  27.577  1.00 49.80           H  
ATOM   2631  HB3 ALA A 163      28.685  15.773  26.659  1.00 49.80           H  
ATOM   2632  O   ALA A 163      29.494  16.676  30.461  1.00 49.80           O  
ATOM   2633  N   GLY A 164      29.245  14.491  30.913  1.00 46.86           N  
ATOM   2634  H   GLY A 164      28.772  13.646  30.626  1.00 46.86           H  
ATOM   2635  CA  GLY A 164      29.898  14.514  32.229  1.00 46.86           C  
ATOM   2636  HA2 GLY A 164      30.559  13.650  32.293  1.00 46.86           H  
ATOM   2637  HA3 GLY A 164      30.514  15.410  32.313  1.00 46.86           H  
ATOM   2638  C   GLY A 164      28.977  14.476  33.458  1.00 46.86           C  
ATOM   2639  O   GLY A 164      29.495  14.452  34.576  1.00 46.86           O  
ATOM   2640  N   SER A 165      27.651  14.424  33.299  1.00 45.16           N  
ATOM   2641  H   SER A 165      27.266  14.475  32.367  1.00 45.16           H  
ATOM   2642  CA  SER A 165      26.719  14.213  34.415  1.00 45.16           C  
ATOM   2643  HA  SER A 165      27.151  14.658  35.311  1.00 45.16           H  
ATOM   2644  C   SER A 165      26.474  12.722  34.695  1.00 45.16           C  
ATOM   2645  CB  SER A 165      25.402  14.943  34.158  1.00 45.16           C  
ATOM   2646  HB2 SER A 165      24.885  14.491  33.312  1.00 45.16           H  
ATOM   2647  HB3 SER A 165      25.597  15.994  33.942  1.00 45.16           H  
ATOM   2648  O   SER A 165      26.376  11.912  33.781  1.00 45.16           O  
ATOM   2649  OG  SER A 165      24.616  14.833  35.327  1.00 45.16           O  
ATOM   2650  HG  SER A 165      23.802  15.319  35.173  1.00 45.16           H  
ATOM   2651  N   THR A 166      26.373  12.343  35.975  1.00 41.98           N  
ATOM   2652  H   THR A 166      26.395  13.084  36.661  1.00 41.98           H  
ATOM   2653  CA  THR A 166      25.959  10.992  36.430  1.00 41.98           C  
ATOM   2654  HA  THR A 166      25.924  10.326  35.567  1.00 41.98           H  
ATOM   2655  C   THR A 166      24.537  10.980  37.005  1.00 41.98           C  
ATOM   2656  CB  THR A 166      26.949  10.385  37.442  1.00 41.98           C  
ATOM   2657  HB  THR A 166      26.518   9.489  37.889  1.00 41.98           H  
ATOM   2658  O   THR A 166      24.100   9.974  37.568  1.00 41.98           O  
ATOM   2659  CG2 THR A 166      28.278   9.993  36.799  1.00 41.98           C  
ATOM   2660 HG21 THR A 166      28.750  10.863  36.341  1.00 41.98           H  
ATOM   2661 HG22 THR A 166      28.940   9.570  37.553  1.00 41.98           H  
ATOM   2662 HG23 THR A 166      28.096   9.246  36.026  1.00 41.98           H  
ATOM   2663  OG1 THR A 166      27.259  11.308  38.464  1.00 41.98           O  
ATOM   2664  HG1 THR A 166      27.799  11.985  38.051  1.00 41.98           H  
ATOM   2665  N   SER A 167      23.806  12.097  36.902  1.00 43.72           N  
ATOM   2666  H   SER A 167      24.170  12.875  36.371  1.00 43.72           H  
ATOM   2667  CA  SER A 167      22.434  12.207  37.396  1.00 43.72           C  
ATOM   2668  HA  SER A 167      22.273  11.461  38.173  1.00 43.72           H  
ATOM   2669  C   SER A 167      21.433  11.933  36.275  1.00 43.72           C  
ATOM   2670  CB  SER A 167      22.190  13.571  38.053  1.00 43.72           C  
ATOM   2671  HB2 SER A 167      22.898  13.713  38.869  1.00 43.72           H  
ATOM   2672  HB3 SER A 167      21.179  13.590  38.459  1.00 43.72           H  
ATOM   2673  O   SER A 167      21.203  12.789  35.426  1.00 43.72           O  
ATOM   2674  OG  SER A 167      22.331  14.628  37.131  1.00 43.72           O  
ATOM   2675  HG  SER A 167      21.882  14.355  36.327  1.00 43.72           H  
ATOM   2676  N   TYR A 168      20.812  10.757  36.312  1.00 50.67           N  
ATOM   2677  H   TYR A 168      21.124  10.069  36.982  1.00 50.67           H  
ATOM   2678  CA  TYR A 168      19.710  10.388  35.428  1.00 50.67           C  
ATOM   2679  HA  TYR A 168      19.997  10.592  34.397  1.00 50.67           H  
ATOM   2680  C   TYR A 168      18.458  11.204  35.772  1.00 50.67           C  
ATOM   2681  CB  TYR A 168      19.418   8.884  35.580  1.00 50.67           C  
ATOM   2682  HB2 TYR A 168      18.638   8.608  34.870  1.00 50.67           H  
ATOM   2683  HB3 TYR A 168      19.024   8.696  36.579  1.00 50.67           H  
ATOM   2684  O   TYR A 168      18.026  11.203  36.929  1.00 50.67           O  
ATOM   2685  CG  TYR A 168      20.623   7.988  35.361  1.00 50.67           C  
ATOM   2686  CD1 TYR A 168      20.943   7.552  34.062  1.00 50.67           C  
ATOM   2687  HD1 TYR A 168      20.331   7.862  33.227  1.00 50.67           H  
ATOM   2688  CD2 TYR A 168      21.447   7.625  36.447  1.00 50.67           C  
ATOM   2689  HD2 TYR A 168      21.206   7.963  37.444  1.00 50.67           H  
ATOM   2690  CE1 TYR A 168      22.080   6.751  33.844  1.00 50.67           C  
ATOM   2691  HE1 TYR A 168      22.349   6.435  32.847  1.00 50.67           H  
ATOM   2692  CE2 TYR A 168      22.596   6.841  36.231  1.00 50.67           C  
ATOM   2693  HE2 TYR A 168      23.238   6.586  37.062  1.00 50.67           H  
ATOM   2694  OH  TYR A 168      24.016   5.638  34.716  1.00 50.67           O  
ATOM   2695  HH  TYR A 168      24.532   5.540  35.520  1.00 50.67           H  
ATOM   2696  CZ  TYR A 168      22.911   6.401  34.927  1.00 50.67           C  
ATOM   2697  N   GLN A 169      17.837  11.848  34.784  1.00 50.89           N  
ATOM   2698  H   GLN A 169      18.263  11.879  33.868  1.00 50.89           H  
ATOM   2699  CA  GLN A 169      16.427  12.210  34.887  1.00 50.89           C  
ATOM   2700  HA  GLN A 169      16.097  12.135  35.923  1.00 50.89           H  
ATOM   2701  C   GLN A 169      15.597  11.202  34.104  1.00 50.89           C  
ATOM   2702  CB  GLN A 169      16.151  13.649  34.448  1.00 50.89           C  
ATOM   2703  HB2 GLN A 169      16.614  13.859  33.484  1.00 50.89           H  
ATOM   2704  HB3 GLN A 169      15.070  13.718  34.332  1.00 50.89           H  
ATOM   2705  O   GLN A 169      15.523  11.253  32.885  1.00 50.89           O  
ATOM   2706  CG  GLN A 169      16.608  14.677  35.499  1.00 50.89           C  
ATOM   2707  HG2 GLN A 169      16.676  14.201  36.477  1.00 50.89           H  
ATOM   2708  HG3 GLN A 169      17.602  15.037  35.235  1.00 50.89           H  
ATOM   2709  CD  GLN A 169      15.659  15.867  35.637  1.00 50.89           C  
ATOM   2710  NE2 GLN A 169      15.902  16.751  36.579  1.00 50.89           N  
ATOM   2711 HE21 GLN A 169      16.762  16.705  37.106  1.00 50.89           H  
ATOM   2712 HE22 GLN A 169      15.287  17.552  36.563  1.00 50.89           H  
ATOM   2713  OE1 GLN A 169      14.669  16.028  34.947  1.00 50.89           O  
ATOM   2714  N   ASP A 170      14.969  10.288  34.834  1.00 54.47           N  
ATOM   2715  H   ASP A 170      15.108  10.291  35.835  1.00 54.47           H  
ATOM   2716  CA  ASP A 170      13.958   9.391  34.299  1.00 54.47           C  
ATOM   2717  HA  ASP A 170      14.188   9.130  33.267  1.00 54.47           H  
ATOM   2718  C   ASP A 170      12.608  10.106  34.330  1.00 54.47           C  
ATOM   2719  CB  ASP A 170      13.924   8.117  35.151  1.00 54.47           C  
ATOM   2720  HB2 ASP A 170      12.938   7.662  35.047  1.00 54.47           H  
ATOM   2721  HB3 ASP A 170      14.049   8.374  36.202  1.00 54.47           H  
ATOM   2722  O   ASP A 170      11.973  10.234  35.382  1.00 54.47           O  
ATOM   2723  CG  ASP A 170      14.953   7.053  34.765  1.00 54.47           C  
ATOM   2724  OD1 ASP A 170      15.606   7.155  33.705  1.00 54.47           O  
ATOM   2725  OD2 ASP A 170      14.911   5.978  35.411  1.00 54.47           O  
ATOM   2726  N   TRP A 171      12.151  10.576  33.176  1.00 56.67           N  
ATOM   2727  H   TRP A 171      12.733  10.537  32.352  1.00 56.67           H  
ATOM   2728  CA  TRP A 171      10.808  11.131  33.067  1.00 56.67           C  
ATOM   2729  HA  TRP A 171      10.555  11.675  33.977  1.00 56.67           H  
ATOM   2730  C   TRP A 171       9.857   9.944  32.929  1.00 56.67           C  
ATOM   2731  CB  TRP A 171      10.747  12.132  31.914  1.00 56.67           C  
ATOM   2732  HB2 TRP A 171       9.707  12.429  31.780  1.00 56.67           H  
ATOM   2733  HB3 TRP A 171      11.067  11.640  30.996  1.00 56.67           H  
ATOM   2734  O   TRP A 171       9.804   9.310  31.881  1.00 56.67           O  
ATOM   2735  CG  TRP A 171      11.567  13.381  32.087  1.00 56.67           C  
ATOM   2736  CD1 TRP A 171      12.727  13.522  32.777  1.00 56.67           C  
ATOM   2737  HD1 TRP A 171      13.233  12.749  33.335  1.00 56.67           H  
ATOM   2738  CD2 TRP A 171      11.336  14.677  31.468  1.00 56.67           C  
ATOM   2739  CE2 TRP A 171      12.442  15.527  31.767  1.00 56.67           C  
ATOM   2740  CE3 TRP A 171      10.336  15.187  30.615  1.00 56.67           C  
ATOM   2741  HE3 TRP A 171       9.497  14.562  30.348  1.00 56.67           H  
ATOM   2742  NE1 TRP A 171      13.204  14.807  32.647  1.00 56.67           N  
ATOM   2743  HE1 TRP A 171      14.016  15.167  33.127  1.00 56.67           H  
ATOM   2744  CH2 TRP A 171      11.676  17.184  30.218  1.00 56.67           C  
ATOM   2745  HH2 TRP A 171      11.891  18.044  29.602  1.00 56.67           H  
ATOM   2746  CZ2 TRP A 171      12.615  16.774  31.171  1.00 56.67           C  
ATOM   2747  HZ2 TRP A 171      13.501  17.363  31.357  1.00 56.67           H  
ATOM   2748  CZ3 TRP A 171      10.511  16.432  29.990  1.00 56.67           C  
ATOM   2749  HZ3 TRP A 171       9.810  16.756  29.236  1.00 56.67           H  
ATOM   2750  N   THR A 172       9.198   9.572  34.029  1.00 53.02           N  
ATOM   2751  H   THR A 172       9.327  10.123  34.866  1.00 53.02           H  
ATOM   2752  CA  THR A 172       8.336   8.381  34.129  1.00 53.02           C  
ATOM   2753  HA  THR A 172       8.333   7.846  33.179  1.00 53.02           H  
ATOM   2754  C   THR A 172       6.909   8.791  34.454  1.00 53.02           C  
ATOM   2755  CB  THR A 172       8.831   7.380  35.178  1.00 53.02           C  
ATOM   2756  HB  THR A 172       8.034   6.674  35.411  1.00 53.02           H  
ATOM   2757  O   THR A 172       6.605   9.105  35.605  1.00 53.02           O  
ATOM   2758  CG2 THR A 172      10.007   6.607  34.622  1.00 53.02           C  
ATOM   2759 HG21 THR A 172       9.677   6.112  33.709  1.00 53.02           H  
ATOM   2760 HG22 THR A 172      10.335   5.870  35.355  1.00 53.02           H  
ATOM   2761 HG23 THR A 172      10.823   7.287  34.378  1.00 53.02           H  
ATOM   2762  OG1 THR A 172       9.286   7.982  36.366  1.00 53.02           O  
ATOM   2763  HG1 THR A 172      10.037   8.535  36.140  1.00 53.02           H  
ATOM   2764  N   PRO A 173       6.007   8.817  33.473  1.00 47.74           N  
ATOM   2765  CA  PRO A 173       4.675   9.340  33.688  1.00 47.74           C  
ATOM   2766  HA  PRO A 173       4.544   9.792  34.671  1.00 47.74           H  
ATOM   2767  C   PRO A 173       3.664   8.221  33.503  1.00 47.74           C  
ATOM   2768  CB  PRO A 173       4.543  10.414  32.630  1.00 47.74           C  
ATOM   2769  HB2 PRO A 173       3.503  10.498  32.315  1.00 47.74           H  
ATOM   2770  HB3 PRO A 173       4.908  11.362  33.024  1.00 47.74           H  
ATOM   2771  O   PRO A 173       3.389   7.829  32.386  1.00 47.74           O  
ATOM   2772  CG  PRO A 173       5.468   9.926  31.502  1.00 47.74           C  
ATOM   2773  HG2 PRO A 173       6.200  10.699  31.266  1.00 47.74           H  
ATOM   2774  HG3 PRO A 173       4.902   9.596  30.631  1.00 47.74           H  
ATOM   2775  CD  PRO A 173       6.250   8.755  32.043  1.00 47.74           C  
ATOM   2776  HD2 PRO A 173       5.864   7.821  31.634  1.00 47.74           H  
ATOM   2777  HD3 PRO A 173       7.298   8.874  31.766  1.00 47.74           H  
ATOM   2778  N   ALA A 174       3.105   7.736  34.606  1.00 54.65           N  
ATOM   2779  H   ALA A 174       3.425   8.112  35.488  1.00 54.65           H  
ATOM   2780  CA  ALA A 174       2.053   6.725  34.636  1.00 54.65           C  
ATOM   2781  HA  ALA A 174       1.830   6.569  35.692  1.00 54.65           H  
ATOM   2782  C   ALA A 174       2.445   5.341  34.074  1.00 54.65           C  
ATOM   2783  CB  ALA A 174       0.763   7.299  34.037  1.00 54.65           C  
ATOM   2784  HB1 ALA A 174       0.906   7.516  32.978  1.00 54.65           H  
ATOM   2785  HB2 ALA A 174      -0.041   6.570  34.137  1.00 54.65           H  
ATOM   2786  HB3 ALA A 174       0.483   8.217  34.554  1.00 54.65           H  
ATOM   2787  O   ALA A 174       2.859   5.137  32.942  1.00 54.65           O  
ATOM   2788  N   GLN A 175       2.291   4.347  34.937  1.00 59.33           N  
ATOM   2789  H   GLN A 175       1.883   4.564  35.834  1.00 59.33           H  
ATOM   2790  CA  GLN A 175       2.320   2.943  34.572  1.00 59.33           C  
ATOM   2791  HA  GLN A 175       3.131   2.738  33.873  1.00 59.33           H  
ATOM   2792  C   GLN A 175       0.981   2.614  33.909  1.00 59.33           C  
ATOM   2793  CB  GLN A 175       2.523   2.163  35.877  1.00 59.33           C  
ATOM   2794  HB2 GLN A 175       1.779   2.477  36.609  1.00 59.33           H  
ATOM   2795  HB3 GLN A 175       2.360   1.101  35.695  1.00 59.33           H  
ATOM   2796  O   GLN A 175      -0.063   2.826  34.530  1.00 59.33           O  
ATOM   2797  CG  GLN A 175       3.929   2.390  36.459  1.00 59.33           C  
ATOM   2798  HG2 GLN A 175       4.044   3.435  36.750  1.00 59.33           H  
ATOM   2799  HG3 GLN A 175       4.675   2.180  35.693  1.00 59.33           H  
ATOM   2800  CD  GLN A 175       4.201   1.533  37.691  1.00 59.33           C  
ATOM   2801  NE2 GLN A 175       5.427   1.101  37.902  1.00 59.33           N  
ATOM   2802 HE21 GLN A 175       6.146   1.266  37.213  1.00 59.33           H  
ATOM   2803 HE22 GLN A 175       5.525   0.472  38.686  1.00 59.33           H  
ATOM   2804  OE1 GLN A 175       3.342   1.244  38.503  1.00 59.33           O  
ATOM   2805  N   TRP A 176       0.989   2.125  32.671  1.00 67.50           N  
ATOM   2806  H   TRP A 176       1.867   2.031  32.180  1.00 67.50           H  
ATOM   2807  CA  TRP A 176      -0.244   1.737  31.979  1.00 67.50           C  
ATOM   2808  HA  TRP A 176      -1.103   2.096  32.545  1.00 67.50           H  
ATOM   2809  C   TRP A 176      -0.351   0.225  31.895  1.00 67.50           C  
ATOM   2810  CB  TRP A 176      -0.331   2.384  30.597  1.00 67.50           C  
ATOM   2811  HB2 TRP A 176       0.439   1.953  29.957  1.00 67.50           H  
ATOM   2812  HB3 TRP A 176      -1.299   2.147  30.154  1.00 67.50           H  
ATOM   2813  O   TRP A 176       0.615  -0.435  31.509  1.00 67.50           O  
ATOM   2814  CG  TRP A 176      -0.159   3.865  30.618  1.00 67.50           C  
ATOM   2815  CD1 TRP A 176      -1.019   4.761  31.155  1.00 67.50           C  
ATOM   2816  HD1 TRP A 176      -1.957   4.511  31.629  1.00 67.50           H  
ATOM   2817  CD2 TRP A 176       0.995   4.626  30.158  1.00 67.50           C  
ATOM   2818  CE2 TRP A 176       0.760   5.994  30.459  1.00 67.50           C  
ATOM   2819  CE3 TRP A 176       2.224   4.301  29.540  1.00 67.50           C  
ATOM   2820  HE3 TRP A 176       2.447   3.268  29.319  1.00 67.50           H  
ATOM   2821  NE1 TRP A 176      -0.483   6.028  31.049  1.00 67.50           N  
ATOM   2822  HE1 TRP A 176      -0.934   6.874  31.368  1.00 67.50           H  
ATOM   2823  CH2 TRP A 176       2.888   6.651  29.518  1.00 67.50           C  
ATOM   2824  HH2 TRP A 176       3.617   7.417  29.298  1.00 67.50           H  
ATOM   2825  CZ2 TRP A 176       1.683   6.991  30.155  1.00 67.50           C  
ATOM   2826  HZ2 TRP A 176       1.482   8.001  30.482  1.00 67.50           H  
ATOM   2827  CZ3 TRP A 176       3.154   5.305  29.209  1.00 67.50           C  
ATOM   2828  HZ3 TRP A 176       4.085   5.041  28.729  1.00 67.50           H  
ATOM   2829  N   GLY A 177      -1.535  -0.292  32.231  1.00 61.74           N  
ATOM   2830  H   GLY A 177      -2.267   0.329  32.545  1.00 61.74           H  
ATOM   2831  CA  GLY A 177      -1.900  -1.667  31.927  1.00 61.74           C  
ATOM   2832  HA2 GLY A 177      -2.881  -1.898  32.343  1.00 61.74           H  
ATOM   2833  HA3 GLY A 177      -1.172  -2.354  32.357  1.00 61.74           H  
ATOM   2834  C   GLY A 177      -1.961  -1.842  30.415  1.00 61.74           C  
ATOM   2835  O   GLY A 177      -2.746  -1.163  29.751  1.00 61.74           O  
ATOM   2836  N   VAL A 178      -1.129  -2.726  29.881  1.00 65.93           N  
ATOM   2837  H   VAL A 178      -0.491  -3.211  30.496  1.00 65.93           H  
ATOM   2838  CA  VAL A 178      -1.285  -3.237  28.517  1.00 65.93           C  
ATOM   2839  HA  VAL A 178      -1.890  -2.536  27.942  1.00 65.93           H  
ATOM   2840  C   VAL A 178      -2.069  -4.539  28.554  1.00 65.93           C  
ATOM   2841  CB  VAL A 178       0.051  -3.381  27.775  1.00 65.93           C  
ATOM   2842  HB  VAL A 178      -0.127  -3.931  26.852  1.00 65.93           H  
ATOM   2843  O   VAL A 178      -2.018  -5.288  29.528  1.00 65.93           O  
ATOM   2844  CG1 VAL A 178       0.553  -1.986  27.389  1.00 65.93           C  
ATOM   2845 HG11 VAL A 178       1.424  -2.091  26.742  1.00 65.93           H  
ATOM   2846 HG12 VAL A 178      -0.219  -1.456  26.831  1.00 65.93           H  
ATOM   2847 HG13 VAL A 178       0.810  -1.417  28.282  1.00 65.93           H  
ATOM   2848  CG2 VAL A 178       1.126  -4.128  28.578  1.00 65.93           C  
ATOM   2849 HG21 VAL A 178       1.388  -3.578  29.482  1.00 65.93           H  
ATOM   2850 HG22 VAL A 178       2.017  -4.256  27.964  1.00 65.93           H  
ATOM   2851 HG23 VAL A 178       0.755  -5.114  28.857  1.00 65.93           H  
ATOM   2852  N   THR A 179      -2.844  -4.798  27.506  1.00 58.37           N  
ATOM   2853  H   THR A 179      -2.803  -4.184  26.705  1.00 58.37           H  
ATOM   2854  CA  THR A 179      -3.528  -6.089  27.378  1.00 58.37           C  
ATOM   2855  HA  THR A 179      -3.998  -6.333  28.331  1.00 58.37           H  
ATOM   2856  C   THR A 179      -2.502  -7.180  27.068  1.00 58.37           C  
ATOM   2857  CB  THR A 179      -4.621  -6.051  26.302  1.00 58.37           C  
ATOM   2858  HB  THR A 179      -5.144  -7.007  26.323  1.00 58.37           H  
ATOM   2859  O   THR A 179      -1.457  -6.889  26.487  1.00 58.37           O  
ATOM   2860  CG2 THR A 179      -5.648  -4.941  26.531  1.00 58.37           C  
ATOM   2861 HG21 THR A 179      -5.183  -3.960  26.436  1.00 58.37           H  
ATOM   2862 HG22 THR A 179      -6.082  -5.042  27.525  1.00 58.37           H  
ATOM   2863 HG23 THR A 179      -6.440  -5.030  25.787  1.00 58.37           H  
ATOM   2864  OG1 THR A 179      -4.056  -5.896  25.023  1.00 58.37           O  
ATOM   2865  HG1 THR A 179      -3.858  -4.973  24.850  1.00 58.37           H  
ATOM   2866  N   GLY A 180      -2.810  -8.446  27.369  1.00 63.83           N  
ATOM   2867  H   GLY A 180      -3.656  -8.634  27.887  1.00 63.83           H  
ATOM   2868  CA  GLY A 180      -1.975  -9.586  26.956  1.00 63.83           C  
ATOM   2869  HA2 GLY A 180      -2.347 -10.494  27.431  1.00 63.83           H  
ATOM   2870  HA3 GLY A 180      -0.955  -9.416  27.300  1.00 63.83           H  
ATOM   2871  C   GLY A 180      -1.916  -9.833  25.435  1.00 63.83           C  
ATOM   2872  O   GLY A 180      -1.406 -10.869  25.015  1.00 63.83           O  
ATOM   2873  N   GLY A 181      -2.477  -8.935  24.613  1.00 79.86           N  
ATOM   2874  H   GLY A 181      -2.758  -8.052  25.014  1.00 79.86           H  
ATOM   2875  CA  GLY A 181      -2.526  -9.019  23.151  1.00 79.86           C  
ATOM   2876  HA2 GLY A 181      -2.267 -10.025  22.821  1.00 79.86           H  
ATOM   2877  HA3 GLY A 181      -3.548  -8.814  22.831  1.00 79.86           H  
ATOM   2878  C   GLY A 181      -1.600  -8.027  22.435  1.00 79.86           C  
ATOM   2879  O   GLY A 181      -0.692  -7.449  23.033  1.00 79.86           O  
ATOM   2880  N   TRP A 182      -1.835  -7.847  21.130  1.00 86.25           N  
ATOM   2881  H   TRP A 182      -2.620  -8.320  20.705  1.00 86.25           H  
ATOM   2882  CA  TRP A 182      -1.220  -6.774  20.345  1.00 86.25           C  
ATOM   2883  HA  TRP A 182      -0.138  -6.807  20.472  1.00 86.25           H  
ATOM   2884  C   TRP A 182      -1.715  -5.418  20.844  1.00 86.25           C  
ATOM   2885  CB  TRP A 182      -1.533  -6.947  18.853  1.00 86.25           C  
ATOM   2886  HB2 TRP A 182      -1.264  -6.026  18.336  1.00 86.25           H  
ATOM   2887  HB3 TRP A 182      -2.606  -7.086  18.720  1.00 86.25           H  
ATOM   2888  O   TRP A 182      -2.905  -5.222  21.084  1.00 86.25           O  
ATOM   2889  CG  TRP A 182      -0.793  -8.058  18.172  1.00 86.25           C  
ATOM   2890  CD1 TRP A 182      -1.326  -9.209  17.699  1.00 86.25           C  
ATOM   2891  HD1 TRP A 182      -2.381  -9.443  17.719  1.00 86.25           H  
ATOM   2892  CD2 TRP A 182       0.599  -8.063  17.736  1.00 86.25           C  
ATOM   2893  CE2 TRP A 182       0.862  -9.303  17.082  1.00 86.25           C  
ATOM   2894  CE3 TRP A 182       1.647  -7.119  17.771  1.00 86.25           C  
ATOM   2895  HE3 TRP A 182       1.455  -6.135  18.173  1.00 86.25           H  
ATOM   2896  NE1 TRP A 182      -0.357  -9.942  17.033  1.00 86.25           N  
ATOM   2897  HE1 TRP A 182      -0.585 -10.573  16.278  1.00 86.25           H  
ATOM   2898  CH2 TRP A 182       3.136  -8.658  16.595  1.00 86.25           C  
ATOM   2899  HH2 TRP A 182       4.074  -8.836  16.088  1.00 86.25           H  
ATOM   2900  CZ2 TRP A 182       2.117  -9.622  16.549  1.00 86.25           C  
ATOM   2901  HZ2 TRP A 182       2.266 -10.537  15.996  1.00 86.25           H  
ATOM   2902  CZ3 TRP A 182       2.897  -7.410  17.194  1.00 86.25           C  
ATOM   2903  HZ3 TRP A 182       3.660  -6.648  17.136  1.00 86.25           H  
ATOM   2904  N   ASN A 183      -0.789  -4.489  21.022  1.00 84.50           N  
ATOM   2905  H   ASN A 183       0.172  -4.712  20.805  1.00 84.50           H  
ATOM   2906  CA  ASN A 183      -1.072  -3.126  21.422  1.00 84.50           C  
ATOM   2907  HA  ASN A 183      -2.144  -2.934  21.361  1.00 84.50           H  
ATOM   2908  C   ASN A 183      -0.377  -2.189  20.423  1.00 84.50           C  
ATOM   2909  CB  ASN A 183      -0.616  -2.922  22.878  1.00 84.50           C  
ATOM   2910  HB2 ASN A 183       0.408  -3.292  22.949  1.00 84.50           H  
ATOM   2911  HB3 ASN A 183      -0.660  -1.861  23.123  1.00 84.50           H  
ATOM   2912  O   ASN A 183       0.753  -2.436  19.997  1.00 84.50           O  
ATOM   2913  CG  ASN A 183      -1.374  -3.690  23.945  1.00 84.50           C  
ATOM   2914  ND2 ASN A 183      -0.911  -4.874  24.273  1.00 84.50           N  
ATOM   2915 HD21 ASN A 183      -1.375  -5.433  24.975  1.00 84.50           H  
ATOM   2916 HD22 ASN A 183      -0.255  -5.340  23.662  1.00 84.50           H  
ATOM   2917  OD1 ASN A 183      -2.326  -3.215  24.557  1.00 84.50           O  
ATOM   2918  N   HIS A 184      -1.061  -1.114  20.058  1.00 87.20           N  
ATOM   2919  H   HIS A 184      -1.960  -0.957  20.491  1.00 87.20           H  
ATOM   2920  CA  HIS A 184      -0.578  -0.095  19.136  1.00 87.20           C  
ATOM   2921  HA  HIS A 184       0.161  -0.511  18.452  1.00 87.20           H  
ATOM   2922  C   HIS A 184       0.028   1.056  19.904  1.00 87.20           C  
ATOM   2923  CB  HIS A 184      -1.748   0.432  18.332  1.00 87.20           C  
ATOM   2924  HB2 HIS A 184      -2.495   0.805  19.034  1.00 87.20           H  
ATOM   2925  HB3 HIS A 184      -2.182  -0.388  17.761  1.00 87.20           H  
ATOM   2926  O   HIS A 184      -0.538   1.518  20.898  1.00 87.20           O  
ATOM   2927  CG  HIS A 184      -1.407   1.540  17.383  1.00 87.20           C  
ATOM   2928  CD2 HIS A 184      -0.669   1.405  16.250  1.00 87.20           C  
ATOM   2929  HD2 HIS A 184      -0.205   0.502  15.882  1.00 87.20           H  
ATOM   2930  ND1 HIS A 184      -1.833   2.864  17.510  1.00 87.20           N  
ATOM   2931  CE1 HIS A 184      -1.383   3.486  16.410  1.00 87.20           C  
ATOM   2932  HE1 HIS A 184      -1.543   4.529  16.178  1.00 87.20           H  
ATOM   2933  NE2 HIS A 184      -0.698   2.630  15.641  1.00 87.20           N  
ATOM   2934  HE2 HIS A 184      -0.198   2.876  14.799  1.00 87.20           H  
ATOM   2935  N   PHE A 185       1.165   1.533  19.432  1.00 84.65           N  
ATOM   2936  H   PHE A 185       1.591   1.105  18.623  1.00 84.65           H  
ATOM   2937  CA  PHE A 185       1.817   2.682  20.014  1.00 84.65           C  
ATOM   2938  HA  PHE A 185       1.138   3.179  20.707  1.00 84.65           H  
ATOM   2939  C   PHE A 185       2.168   3.699  18.944  1.00 84.65           C  
ATOM   2940  CB  PHE A 185       3.033   2.233  20.807  1.00 84.65           C  
ATOM   2941  HB2 PHE A 185       3.700   3.093  20.872  1.00 84.65           H  
ATOM   2942  HB3 PHE A 185       3.564   1.455  20.260  1.00 84.65           H  
ATOM   2943  O   PHE A 185       2.572   3.355  17.832  1.00 84.65           O  
ATOM   2944  CG  PHE A 185       2.723   1.745  22.216  1.00 84.65           C  
ATOM   2945  CD1 PHE A 185       3.074   2.512  23.342  1.00 84.65           C  
ATOM   2946  HD1 PHE A 185       3.438   3.520  23.213  1.00 84.65           H  
ATOM   2947  CD2 PHE A 185       2.077   0.528  22.436  1.00 84.65           C  
ATOM   2948  HD2 PHE A 185       1.704  -0.032  21.591  1.00 84.65           H  
ATOM   2949  CE1 PHE A 185       3.054   1.959  24.632  1.00 84.65           C  
ATOM   2950  HE1 PHE A 185       3.435   2.530  25.466  1.00 84.65           H  
ATOM   2951  CE2 PHE A 185       1.840   0.094  23.760  1.00 84.65           C  
ATOM   2952  HE2 PHE A 185       1.192  -0.742  23.979  1.00 84.65           H  
ATOM   2953  CZ  PHE A 185       2.441   0.725  24.843  1.00 84.65           C  
ATOM   2954  HZ  PHE A 185       2.325   0.329  25.842  1.00 84.65           H  
ATOM   2955  N   PHE A 186       2.026   4.966  19.323  1.00 87.64           N  
ATOM   2956  H   PHE A 186       1.674   5.154  20.251  1.00 87.64           H  
ATOM   2957  CA  PHE A 186       2.365   6.101  18.483  1.00 87.64           C  
ATOM   2958  HA  PHE A 186       3.041   5.767  17.696  1.00 87.64           H  
ATOM   2959  C   PHE A 186       3.085   7.168  19.306  1.00 87.64           C  
ATOM   2960  CB  PHE A 186       1.097   6.640  17.810  1.00 87.64           C  
ATOM   2961  HB2 PHE A 186       0.475   7.150  18.546  1.00 87.64           H  
ATOM   2962  HB3 PHE A 186       0.524   5.803  17.412  1.00 87.64           H  
ATOM   2963  O   PHE A 186       2.656   7.506  20.417  1.00 87.64           O  
ATOM   2964  CG  PHE A 186       1.372   7.615  16.693  1.00 87.64           C  
ATOM   2965  CD1 PHE A 186       1.741   8.944  16.976  1.00 87.64           C  
ATOM   2966  HD1 PHE A 186       1.793   9.290  17.998  1.00 87.64           H  
ATOM   2967  CD2 PHE A 186       1.279   7.181  15.362  1.00 87.64           C  
ATOM   2968  HD2 PHE A 186       0.961   6.173  15.137  1.00 87.64           H  
ATOM   2969  CE1 PHE A 186       2.084   9.815  15.929  1.00 87.64           C  
ATOM   2970  HE1 PHE A 186       2.414  10.822  16.140  1.00 87.64           H  
ATOM   2971  CE2 PHE A 186       1.610   8.055  14.318  1.00 87.64           C  
ATOM   2972  HE2 PHE A 186       1.532   7.721  13.294  1.00 87.64           H  
ATOM   2973  CZ  PHE A 186       2.043   9.360  14.602  1.00 87.64           C  
ATOM   2974  HZ  PHE A 186       2.339  10.016  13.796  1.00 87.64           H  
ATOM   2975  N   VAL A 187       4.159   7.715  18.740  1.00 83.26           N  
ATOM   2976  H   VAL A 187       4.423   7.389  17.821  1.00 83.26           H  
ATOM   2977  CA  VAL A 187       4.919   8.837  19.293  1.00 83.26           C  
ATOM   2978  HA  VAL A 187       4.509   9.106  20.267  1.00 83.26           H  
ATOM   2979  C   VAL A 187       4.790  10.033  18.383  1.00 83.26           C  
ATOM   2980  CB  VAL A 187       6.398   8.486  19.486  1.00 83.26           C  
ATOM   2981  HB  VAL A 187       6.834   8.161  18.541  1.00 83.26           H  
ATOM   2982  O   VAL A 187       5.062   9.945  17.189  1.00 83.26           O  
ATOM   2983  CG1 VAL A 187       7.217   9.655  20.046  1.00 83.26           C  
ATOM   2984 HG11 VAL A 187       8.251   9.345  20.198  1.00 83.26           H  
ATOM   2985 HG12 VAL A 187       6.786   9.974  20.995  1.00 83.26           H  
ATOM   2986 HG13 VAL A 187       7.224  10.488  19.343  1.00 83.26           H  
ATOM   2987  CG2 VAL A 187       6.475   7.363  20.506  1.00 83.26           C  
ATOM   2988 HG21 VAL A 187       7.510   7.231  20.823  1.00 83.26           H  
ATOM   2989 HG22 VAL A 187       5.852   7.616  21.364  1.00 83.26           H  
ATOM   2990 HG23 VAL A 187       6.123   6.434  20.059  1.00 83.26           H  
ATOM   2991  N   ASN A 188       4.400  11.155  18.976  1.00 83.62           N  
ATOM   2992  H   ASN A 188       4.202  11.128  19.966  1.00 83.62           H  
ATOM   2993  CA  ASN A 188       4.287  12.433  18.301  1.00 83.62           C  
ATOM   2994  HA  ASN A 188       4.565  12.316  17.253  1.00 83.62           H  
ATOM   2995  C   ASN A 188       5.257  13.421  18.962  1.00 83.62           C  
ATOM   2996  CB  ASN A 188       2.812  12.859  18.393  1.00 83.62           C  
ATOM   2997  HB2 ASN A 188       2.168  11.981  18.341  1.00 83.62           H  
ATOM   2998  HB3 ASN A 188       2.645  13.348  19.353  1.00 83.62           H  
ATOM   2999  O   ASN A 188       4.930  14.008  19.993  1.00 83.62           O  
ATOM   3000  CG  ASN A 188       2.336  13.806  17.323  1.00 83.62           C  
ATOM   3001  ND2 ASN A 188       1.250  14.488  17.593  1.00 83.62           N  
ATOM   3002 HD21 ASN A 188       0.735  14.890  16.823  1.00 83.62           H  
ATOM   3003 HD22 ASN A 188       0.883  14.493  18.534  1.00 83.62           H  
ATOM   3004  OD1 ASN A 188       2.846  13.875  16.222  1.00 83.62           O  
ATOM   3005  N   ASP A 189       6.464  13.572  18.422  1.00 72.07           N  
ATOM   3006  H   ASP A 189       6.736  13.006  17.630  1.00 72.07           H  
ATOM   3007  CA  ASP A 189       7.449  14.542  18.913  1.00 72.07           C  
ATOM   3008  HA  ASP A 189       7.223  14.798  19.948  1.00 72.07           H  
ATOM   3009  C   ASP A 189       7.338  15.851  18.108  1.00 72.07           C  
ATOM   3010  CB  ASP A 189       8.838  13.882  18.942  1.00 72.07           C  
ATOM   3011  HB2 ASP A 189       8.801  12.997  19.578  1.00 72.07           H  
ATOM   3012  HB3 ASP A 189       9.106  13.499  17.958  1.00 72.07           H  
ATOM   3013  O   ASP A 189       7.868  16.003  17.006  1.00 72.07           O  
ATOM   3014  CG  ASP A 189       9.963  14.798  19.425  1.00 72.07           C  
ATOM   3015  OD1 ASP A 189       9.695  15.875  19.994  1.00 72.07           O  
ATOM   3016  OD2 ASP A 189      11.143  14.443  19.212  1.00 72.07           O  
ATOM   3017  N   SER A 190       6.539  16.791  18.618  1.00 63.68           N  
ATOM   3018  H   SER A 190       6.218  16.661  19.566  1.00 63.68           H  
ATOM   3019  CA  SER A 190       6.173  18.014  17.896  1.00 63.68           C  
ATOM   3020  HA  SER A 190       5.780  17.732  16.919  1.00 63.68           H  
ATOM   3021  C   SER A 190       7.376  18.945  17.691  1.00 63.68           C  
ATOM   3022  CB  SER A 190       5.060  18.753  18.639  1.00 63.68           C  
ATOM   3023  HB2 SER A 190       5.417  19.044  19.627  1.00 63.68           H  
ATOM   3024  HB3 SER A 190       4.196  18.097  18.749  1.00 63.68           H  
ATOM   3025  O   SER A 190       7.989  19.409  18.654  1.00 63.68           O  
ATOM   3026  OG  SER A 190       4.693  19.906  17.904  1.00 63.68           O  
ATOM   3027  HG  SER A 190       4.164  20.479  18.464  1.00 63.68           H  
ATOM   3028  N   ILE A 191       7.665  19.291  16.429  1.00 54.61           N  
ATOM   3029  H   ILE A 191       7.129  18.869  15.684  1.00 54.61           H  
ATOM   3030  CA  ILE A 191       8.675  20.299  16.050  1.00 54.61           C  
ATOM   3031  HA  ILE A 191       9.526  20.205  16.725  1.00 54.61           H  
ATOM   3032  C   ILE A 191       8.126  21.729  16.234  1.00 54.61           C  
ATOM   3033  CB  ILE A 191       9.171  20.017  14.605  1.00 54.61           C  
ATOM   3034  HB  ILE A 191       8.298  19.913  13.962  1.00 54.61           H  
ATOM   3035  O   ILE A 191       8.897  22.691  16.326  1.00 54.61           O  
ATOM   3036  CG1 ILE A 191       9.980  18.696  14.563  1.00 54.61           C  
ATOM   3037 HG12 ILE A 191       9.462  17.924  15.132  1.00 54.61           H  
ATOM   3038 HG13 ILE A 191      10.947  18.847  15.042  1.00 54.61           H  
ATOM   3039  CG2 ILE A 191      10.046  21.155  14.039  1.00 54.61           C  
ATOM   3040 HG21 ILE A 191      10.883  21.352  14.709  1.00 54.61           H  
ATOM   3041 HG22 ILE A 191      10.422  20.893  13.049  1.00 54.61           H  
ATOM   3042 HG23 ILE A 191       9.448  22.058  13.919  1.00 54.61           H  
ATOM   3043  CD1 ILE A 191      10.206  18.144  13.146  1.00 54.61           C  
ATOM   3044 HD11 ILE A 191      10.888  18.782  12.583  1.00 54.61           H  
ATOM   3045 HD12 ILE A 191       9.255  18.068  12.619  1.00 54.61           H  
ATOM   3046 HD13 ILE A 191      10.648  17.150  13.215  1.00 54.61           H  
ATOM   3047  N   ASP A 192       6.803  21.886  16.338  1.00 50.43           N  
ATOM   3048  H   ASP A 192       6.219  21.062  16.337  1.00 50.43           H  
ATOM   3049  CA  ASP A 192       6.139  23.186  16.406  1.00 50.43           C  
ATOM   3050  HA  ASP A 192       6.632  23.857  15.703  1.00 50.43           H  
ATOM   3051  C   ASP A 192       6.285  23.817  17.801  1.00 50.43           C  
ATOM   3052  CB  ASP A 192       4.670  23.072  15.959  1.00 50.43           C  
ATOM   3053  HB2 ASP A 192       4.180  22.279  16.523  1.00 50.43           H  
ATOM   3054  HB3 ASP A 192       4.165  24.010  16.194  1.00 50.43           H  
ATOM   3055  O   ASP A 192       5.415  23.714  18.662  1.00 50.43           O  
ATOM   3056  CG  ASP A 192       4.497  22.823  14.457  1.00 50.43           C  
ATOM   3057  OD1 ASP A 192       5.368  23.276  13.680  1.00 50.43           O  
ATOM   3058  OD2 ASP A 192       3.454  22.234  14.096  1.00 50.43           O  
ATOM   3059  N   GLY A 193       7.417  24.489  18.022  1.00 52.21           N  
ATOM   3060  H   GLY A 193       8.146  24.342  17.338  1.00 52.21           H  
ATOM   3061  CA  GLY A 193       7.639  25.477  19.086  1.00 52.21           C  
ATOM   3062  HA2 GLY A 193       8.513  26.075  18.830  1.00 52.21           H  
ATOM   3063  HA3 GLY A 193       6.773  26.137  19.117  1.00 52.21           H  
ATOM   3064  C   GLY A 193       7.839  24.946  20.511  1.00 52.21           C  
ATOM   3065  O   GLY A 193       8.578  25.580  21.261  1.00 52.21           O  
ATOM   3066  N   ASP A 194       7.251  23.799  20.858  1.00 57.46           N  
ATOM   3067  H   ASP A 194       6.600  23.415  20.187  1.00 57.46           H  
ATOM   3068  CA  ASP A 194       7.185  23.295  22.238  1.00 57.46           C  
ATOM   3069  HA  ASP A 194       7.531  24.073  22.919  1.00 57.46           H  
ATOM   3070  C   ASP A 194       8.096  22.072  22.524  1.00 57.46           C  
ATOM   3071  CB  ASP A 194       5.706  23.004  22.589  1.00 57.46           C  
ATOM   3072  HB2 ASP A 194       5.681  22.253  23.378  1.00 57.46           H  
ATOM   3073  HB3 ASP A 194       5.209  22.564  21.724  1.00 57.46           H  
ATOM   3074  O   ASP A 194       8.219  21.701  23.685  1.00 57.46           O  
ATOM   3075  CG  ASP A 194       4.881  24.204  23.092  1.00 57.46           C  
ATOM   3076  OD1 ASP A 194       5.239  25.376  22.848  1.00 57.46           O  
ATOM   3077  OD2 ASP A 194       3.885  23.922  23.813  1.00 57.46           O  
ATOM   3078  N   ASN A 195       8.721  21.428  21.517  1.00 64.87           N  
ATOM   3079  H   ASN A 195       8.559  21.771  20.582  1.00 64.87           H  
ATOM   3080  CA  ASN A 195       9.574  20.214  21.650  1.00 64.87           C  
ATOM   3081  HA  ASN A 195       9.587  19.722  20.677  1.00 64.87           H  
ATOM   3082  C   ASN A 195       9.020  19.152  22.635  1.00 64.87           C  
ATOM   3083  CB  ASN A 195      11.031  20.576  22.004  1.00 64.87           C  
ATOM   3084  HB2 ASN A 195      11.015  21.053  22.984  1.00 64.87           H  
ATOM   3085  HB3 ASN A 195      11.620  19.663  22.090  1.00 64.87           H  
ATOM   3086  O   ASN A 195       9.774  18.544  23.407  1.00 64.87           O  
ATOM   3087  CG  ASN A 195      11.759  21.472  21.028  1.00 64.87           C  
ATOM   3088  ND2 ASN A 195      12.348  22.531  21.535  1.00 64.87           N  
ATOM   3089 HD21 ASN A 195      12.594  23.260  20.881  1.00 64.87           H  
ATOM   3090 HD22 ASN A 195      12.129  22.766  22.492  1.00 64.87           H  
ATOM   3091  OD1 ASN A 195      11.857  21.254  19.827  1.00 64.87           O  
ATOM   3092  N   LYS A 196       7.693  18.977  22.663  1.00 73.08           N  
ATOM   3093  H   LYS A 196       7.150  19.469  21.968  1.00 73.08           H  
ATOM   3094  CA  LYS A 196       7.009  18.018  23.536  1.00 73.08           C  
ATOM   3095  HA  LYS A 196       7.660  17.805  24.385  1.00 73.08           H  
ATOM   3096  C   LYS A 196       6.770  16.707  22.811  1.00 73.08           C  
ATOM   3097  CB  LYS A 196       5.678  18.565  24.065  1.00 73.08           C  
ATOM   3098  HB2 LYS A 196       5.109  18.974  23.229  1.00 73.08           H  
ATOM   3099  HB3 LYS A 196       5.101  17.749  24.501  1.00 73.08           H  
ATOM   3100  O   LYS A 196       6.489  16.696  21.614  1.00 73.08           O  
ATOM   3101  CG  LYS A 196       5.875  19.630  25.142  1.00 73.08           C  
ATOM   3102  HG2 LYS A 196       6.522  20.418  24.756  1.00 73.08           H  
ATOM   3103  HG3 LYS A 196       6.346  19.191  26.022  1.00 73.08           H  
ATOM   3104  CD  LYS A 196       4.527  20.244  25.513  1.00 73.08           C  
ATOM   3105  HD2 LYS A 196       4.036  20.562  24.593  1.00 73.08           H  
ATOM   3106  HD3 LYS A 196       3.904  19.505  26.016  1.00 73.08           H  
ATOM   3107  CE  LYS A 196       4.761  21.452  26.417  1.00 73.08           C  
ATOM   3108  HE2 LYS A 196       5.736  21.874  26.172  1.00 73.08           H  
ATOM   3109  HE3 LYS A 196       4.783  21.117  27.454  1.00 73.08           H  
ATOM   3110  NZ  LYS A 196       3.718  22.475  26.183  1.00 73.08           N  
ATOM   3111  HZ1 LYS A 196       3.799  22.827  25.240  1.00 73.08           H  
ATOM   3112  HZ2 LYS A 196       3.857  23.289  26.765  1.00 73.08           H  
ATOM   3113  HZ3 LYS A 196       2.788  22.091  26.273  1.00 73.08           H  
ATOM   3114  N   VAL A 197       6.783  15.629  23.587  1.00 77.77           N  
ATOM   3115  H   VAL A 197       6.969  15.764  24.571  1.00 77.77           H  
ATOM   3116  CA  VAL A 197       6.422  14.290  23.124  1.00 77.77           C  
ATOM   3117  HA  VAL A 197       6.340  14.299  22.037  1.00 77.77           H  
ATOM   3118  C   VAL A 197       5.071  13.891  23.671  1.00 77.77           C  
ATOM   3119  CB  VAL A 197       7.501  13.264  23.493  1.00 77.77           C  
ATOM   3120  HB  VAL A 197       7.771  13.351  24.545  1.00 77.77           H  
ATOM   3121  O   VAL A 197       4.892  13.838  24.890  1.00 77.77           O  
ATOM   3122  CG1 VAL A 197       7.068  11.825  23.202  1.00 77.77           C  
ATOM   3123 HG11 VAL A 197       6.287  11.525  23.900  1.00 77.77           H  
ATOM   3124 HG12 VAL A 197       7.911  11.141  23.304  1.00 77.77           H  
ATOM   3125 HG13 VAL A 197       6.673  11.776  22.187  1.00 77.77           H  
ATOM   3126  CG2 VAL A 197       8.715  13.545  22.621  1.00 77.77           C  
ATOM   3127 HG21 VAL A 197       9.479  12.781  22.768  1.00 77.77           H  
ATOM   3128 HG22 VAL A 197       8.405  13.516  21.577  1.00 77.77           H  
ATOM   3129 HG23 VAL A 197       9.108  14.542  22.817  1.00 77.77           H  
ATOM   3130  N   ASP A 198       4.165  13.541  22.766  1.00 84.25           N  
ATOM   3131  H   ASP A 198       4.388  13.665  21.789  1.00 84.25           H  
ATOM   3132  CA  ASP A 198       2.946  12.819  23.095  1.00 84.25           C  
ATOM   3133  HA  ASP A 198       2.723  12.972  24.151  1.00 84.25           H  
ATOM   3134  C   ASP A 198       3.127  11.321  22.841  1.00 84.25           C  
ATOM   3135  CB  ASP A 198       1.746  13.333  22.304  1.00 84.25           C  
ATOM   3136  HB2 ASP A 198       0.888  12.712  22.561  1.00 84.25           H  
ATOM   3137  HB3 ASP A 198       1.940  13.187  21.241  1.00 84.25           H  
ATOM   3138  O   ASP A 198       3.662  10.903  21.810  1.00 84.25           O  
ATOM   3139  CG  ASP A 198       1.369  14.789  22.556  1.00 84.25           C  
ATOM   3140  OD1 ASP A 198       1.560  15.262  23.702  1.00 84.25           O  
ATOM   3141  OD2 ASP A 198       0.794  15.384  21.619  1.00 84.25           O  
ATOM   3142  N   VAL A 199       2.635  10.510  23.775  1.00 84.36           N  
ATOM   3143  H   VAL A 199       2.190  10.944  24.571  1.00 84.36           H  
ATOM   3144  CA  VAL A 199       2.594   9.050  23.669  1.00 84.36           C  
ATOM   3145  HA  VAL A 199       3.040   8.745  22.723  1.00 84.36           H  
ATOM   3146  C   VAL A 199       1.145   8.595  23.674  1.00 84.36           C  
ATOM   3147  CB  VAL A 199       3.393   8.369  24.793  1.00 84.36           C  
ATOM   3148  HB  VAL A 199       3.014   8.706  25.757  1.00 84.36           H  
ATOM   3149  O   VAL A 199       0.391   8.862  24.617  1.00 84.36           O  
ATOM   3150  CG1 VAL A 199       3.284   6.839  24.736  1.00 84.36           C  
ATOM   3151 HG11 VAL A 199       2.250   6.521  24.869  1.00 84.36           H  
ATOM   3152 HG12 VAL A 199       3.650   6.470  23.778  1.00 84.36           H  
ATOM   3153 HG13 VAL A 199       3.869   6.398  25.544  1.00 84.36           H  
ATOM   3154  CG2 VAL A 199       4.881   8.727  24.699  1.00 84.36           C  
ATOM   3155 HG21 VAL A 199       5.294   8.358  23.760  1.00 84.36           H  
ATOM   3156 HG22 VAL A 199       5.420   8.282  25.536  1.00 84.36           H  
ATOM   3157 HG23 VAL A 199       5.008   9.809  24.731  1.00 84.36           H  
ATOM   3158  N   TYR A 200       0.781   7.856  22.634  1.00 86.66           N  
ATOM   3159  H   TYR A 200       1.464   7.677  21.911  1.00 86.66           H  
ATOM   3160  CA  TYR A 200      -0.519   7.226  22.484  1.00 86.66           C  
ATOM   3161  HA  TYR A 200      -1.187   7.587  23.266  1.00 86.66           H  
ATOM   3162  C   TYR A 200      -0.373   5.713  22.631  1.00 86.66           C  
ATOM   3163  CB  TYR A 200      -1.140   7.593  21.134  1.00 86.66           C  
ATOM   3164  HB2 TYR A 200      -0.470   7.238  20.351  1.00 86.66           H  
ATOM   3165  HB3 TYR A 200      -2.075   7.043  21.026  1.00 86.66           H  
ATOM   3166  O   TYR A 200       0.575   5.122  22.114  1.00 86.66           O  
ATOM   3167  CG  TYR A 200      -1.414   9.073  20.922  1.00 86.66           C  
ATOM   3168  CD1 TYR A 200      -2.743   9.531  20.899  1.00 86.66           C  
ATOM   3169  HD1 TYR A 200      -3.558   8.830  20.999  1.00 86.66           H  
ATOM   3170  CD2 TYR A 200      -0.359   9.985  20.710  1.00 86.66           C  
ATOM   3171  HD2 TYR A 200       0.663   9.638  20.672  1.00 86.66           H  
ATOM   3172  CE1 TYR A 200      -3.020  10.897  20.721  1.00 86.66           C  
ATOM   3173  HE1 TYR A 200      -4.043  11.242  20.718  1.00 86.66           H  
ATOM   3174  CE2 TYR A 200      -0.633  11.356  20.535  1.00 86.66           C  
ATOM   3175  HE2 TYR A 200       0.177  12.050  20.365  1.00 86.66           H  
ATOM   3176  OH  TYR A 200      -2.246  13.142  20.428  1.00 86.66           O  
ATOM   3177  HH  TYR A 200      -1.446  13.672  20.452  1.00 86.66           H  
ATOM   3178  CZ  TYR A 200      -1.965  11.817  20.556  1.00 86.66           C  
ATOM   3179  N   ILE A 201      -1.332   5.099  23.323  1.00 85.08           N  
ATOM   3180  H   ILE A 201      -2.100   5.666  23.656  1.00 85.08           H  
ATOM   3181  CA  ILE A 201      -1.489   3.644  23.400  1.00 85.08           C  
ATOM   3182  HA  ILE A 201      -0.769   3.167  22.734  1.00 85.08           H  
ATOM   3183  C   ILE A 201      -2.889   3.313  22.919  1.00 85.08           C  
ATOM   3184  CB  ILE A 201      -1.265   3.085  24.822  1.00 85.08           C  
ATOM   3185  HB  ILE A 201      -2.031   3.490  25.483  1.00 85.08           H  
ATOM   3186  O   ILE A 201      -3.862   3.839  23.470  1.00 85.08           O  
ATOM   3187  CG1 ILE A 201       0.113   3.519  25.356  1.00 85.08           C  
ATOM   3188 HG12 ILE A 201       0.862   3.247  24.613  1.00 85.08           H  
ATOM   3189 HG13 ILE A 201       0.138   4.605  25.447  1.00 85.08           H  
ATOM   3190  CG2 ILE A 201      -1.421   1.550  24.809  1.00 85.08           C  
ATOM   3191 HG21 ILE A 201      -1.276   1.130  25.804  1.00 85.08           H  
ATOM   3192 HG22 ILE A 201      -2.420   1.262  24.481  1.00 85.08           H  
ATOM   3193 HG23 ILE A 201      -0.695   1.113  24.122  1.00 85.08           H  
ATOM   3194  CD1 ILE A 201       0.506   2.936  26.721  1.00 85.08           C  
ATOM   3195 HD11 ILE A 201       1.443   3.395  27.038  1.00 85.08           H  
ATOM   3196 HD12 ILE A 201      -0.265   3.142  27.463  1.00 85.08           H  
ATOM   3197 HD13 ILE A 201       0.658   1.859  26.656  1.00 85.08           H  
ATOM   3198  N   ASN A 202      -2.987   2.413  21.945  1.00 85.89           N  
ATOM   3199  H   ASN A 202      -2.135   2.020  21.570  1.00 85.89           H  
ATOM   3200  CA  ASN A 202      -4.245   1.946  21.376  1.00 85.89           C  
ATOM   3201  HA  ASN A 202      -4.001   1.390  20.470  1.00 85.89           H  
ATOM   3202  C   ASN A 202      -5.128   3.125  20.924  1.00 85.89           C  
ATOM   3203  CB  ASN A 202      -4.902   0.958  22.364  1.00 85.89           C  
ATOM   3204  HB2 ASN A 202      -5.083   1.464  23.313  1.00 85.89           H  
ATOM   3205  HB3 ASN A 202      -5.869   0.641  21.975  1.00 85.89           H  
ATOM   3206  O   ASN A 202      -6.284   3.243  21.330  1.00 85.89           O  
ATOM   3207  CG  ASN A 202      -4.067  -0.288  22.614  1.00 85.89           C  
ATOM   3208  ND2 ASN A 202      -4.309  -0.992  23.695  1.00 85.89           N  
ATOM   3209 HD21 ASN A 202      -5.112  -0.785  24.271  1.00 85.89           H  
ATOM   3210 HD22 ASN A 202      -3.723  -1.804  23.832  1.00 85.89           H  
ATOM   3211  OD1 ASN A 202      -3.166  -0.641  21.876  1.00 85.89           O  
ATOM   3212  N   GLY A 203      -4.531   4.070  20.186  1.00 84.17           N  
ATOM   3213  H   GLY A 203      -3.600   3.874  19.847  1.00 84.17           H  
ATOM   3214  CA  GLY A 203      -5.187   5.290  19.694  1.00 84.17           C  
ATOM   3215  HA2 GLY A 203      -6.159   5.017  19.283  1.00 84.17           H  
ATOM   3216  HA3 GLY A 203      -4.591   5.712  18.885  1.00 84.17           H  
ATOM   3217  C   GLY A 203      -5.429   6.389  20.740  1.00 84.17           C  
ATOM   3218  O   GLY A 203      -5.681   7.536  20.382  1.00 84.17           O  
ATOM   3219  N   VAL A 204      -5.294   6.090  22.035  1.00 84.77           N  
ATOM   3220  H   VAL A 204      -5.067   5.136  22.275  1.00 84.77           H  
ATOM   3221  CA  VAL A 204      -5.618   7.025  23.123  1.00 84.77           C  
ATOM   3222  HA  VAL A 204      -6.298   7.783  22.735  1.00 84.77           H  
ATOM   3223  C   VAL A 204      -4.363   7.729  23.630  1.00 84.77           C  
ATOM   3224  CB  VAL A 204      -6.351   6.297  24.266  1.00 84.77           C  
ATOM   3225  HB  VAL A 204      -5.709   5.517  24.674  1.00 84.77           H  
ATOM   3226  O   VAL A 204      -3.408   7.066  24.034  1.00 84.77           O  
ATOM   3227  CG1 VAL A 204      -6.722   7.252  25.411  1.00 84.77           C  
ATOM   3228 HG11 VAL A 204      -5.822   7.642  25.886  1.00 84.77           H  
ATOM   3229 HG12 VAL A 204      -7.307   8.084  25.020  1.00 84.77           H  
ATOM   3230 HG13 VAL A 204      -7.316   6.728  26.160  1.00 84.77           H  
ATOM   3231  CG2 VAL A 204      -7.649   5.646  23.774  1.00 84.77           C  
ATOM   3232 HG21 VAL A 204      -8.293   6.395  23.311  1.00 84.77           H  
ATOM   3233 HG22 VAL A 204      -8.179   5.171  24.600  1.00 84.77           H  
ATOM   3234 HG23 VAL A 204      -7.428   4.881  23.030  1.00 84.77           H  
ATOM   3235  N   LEU A 205      -4.390   9.066  23.697  1.00 86.85           N  
ATOM   3236  H   LEU A 205      -5.190   9.550  23.316  1.00 86.85           H  
ATOM   3237  CA  LEU A 205      -3.332   9.861  24.330  1.00 86.85           C  
ATOM   3238  HA  LEU A 205      -2.398   9.668  23.804  1.00 86.85           H  
ATOM   3239  C   LEU A 205      -3.179   9.439  25.797  1.00 86.85           C  
ATOM   3240  CB  LEU A 205      -3.665  11.364  24.220  1.00 86.85           C  
ATOM   3241  HB2 LEU A 205      -3.781  11.631  23.169  1.00 86.85           H  
ATOM   3242  HB3 LEU A 205      -4.620  11.542  24.714  1.00 86.85           H  
ATOM   3243  O   LEU A 205      -4.112   9.571  26.593  1.00 86.85           O  
ATOM   3244  CG  LEU A 205      -2.612  12.298  24.853  1.00 86.85           C  
ATOM   3245  HG  LEU A 205      -2.486  12.046  25.906  1.00 86.85           H  
ATOM   3246  CD1 LEU A 205      -1.256  12.207  24.163  1.00 86.85           C  
ATOM   3247 HD11 LEU A 205      -1.361  12.473  23.111  1.00 86.85           H  
ATOM   3248 HD12 LEU A 205      -0.562  12.908  24.626  1.00 86.85           H  
ATOM   3249 HD13 LEU A 205      -0.834  11.206  24.246  1.00 86.85           H  
ATOM   3250  CD2 LEU A 205      -3.086  13.748  24.765  1.00 86.85           C  
ATOM   3251 HD21 LEU A 205      -2.344  14.401  25.225  1.00 86.85           H  
ATOM   3252 HD22 LEU A 205      -4.035  13.862  25.289  1.00 86.85           H  
ATOM   3253 HD23 LEU A 205      -3.206  14.037  23.721  1.00 86.85           H  
ATOM   3254  N   LYS A 206      -2.005   8.925  26.162  1.00 81.74           N  
ATOM   3255  H   LYS A 206      -1.292   8.824  25.454  1.00 81.74           H  
ATOM   3256  CA  LYS A 206      -1.696   8.493  27.532  1.00 81.74           C  
ATOM   3257  HA  LYS A 206      -2.609   8.454  28.126  1.00 81.74           H  
ATOM   3258  C   LYS A 206      -0.802   9.470  28.271  1.00 81.74           C  
ATOM   3259  CB  LYS A 206      -1.045   7.106  27.505  1.00 81.74           C  
ATOM   3260  HB2 LYS A 206      -0.728   6.863  28.519  1.00 81.74           H  
ATOM   3261  HB3 LYS A 206      -0.153   7.131  26.878  1.00 81.74           H  
ATOM   3262  O   LYS A 206      -0.869   9.533  29.500  1.00 81.74           O  
ATOM   3263  CG  LYS A 206      -1.956   5.974  27.026  1.00 81.74           C  
ATOM   3264  HG2 LYS A 206      -2.140   6.087  25.958  1.00 81.74           H  
ATOM   3265  HG3 LYS A 206      -1.417   5.040  27.184  1.00 81.74           H  
ATOM   3266  CD  LYS A 206      -3.289   5.876  27.775  1.00 81.74           C  
ATOM   3267  HD2 LYS A 206      -3.886   6.765  27.575  1.00 81.74           H  
ATOM   3268  HD3 LYS A 206      -3.099   5.785  28.844  1.00 81.74           H  
ATOM   3269  CE  LYS A 206      -4.039   4.646  27.261  1.00 81.74           C  
ATOM   3270  HE2 LYS A 206      -4.161   4.748  26.183  1.00 81.74           H  
ATOM   3271  HE3 LYS A 206      -3.427   3.761  27.436  1.00 81.74           H  
ATOM   3272  NZ  LYS A 206      -5.360   4.503  27.914  1.00 81.74           N  
ATOM   3273  HZ1 LYS A 206      -5.257   4.371  28.910  1.00 81.74           H  
ATOM   3274  HZ2 LYS A 206      -5.915   5.328  27.735  1.00 81.74           H  
ATOM   3275  HZ3 LYS A 206      -5.845   3.709  27.519  1.00 81.74           H  
ATOM   3276  N   TRP A 207       0.022  10.217  27.541  1.00 80.47           N  
ATOM   3277  H   TRP A 207       0.049  10.090  26.540  1.00 80.47           H  
ATOM   3278  CA  TRP A 207       0.969  11.144  28.137  1.00 80.47           C  
ATOM   3279  HA  TRP A 207       0.497  11.636  28.987  1.00 80.47           H  
ATOM   3280  C   TRP A 207       1.444  12.224  27.171  1.00 80.47           C  
ATOM   3281  CB  TRP A 207       2.172  10.348  28.627  1.00 80.47           C  
ATOM   3282  HB2 TRP A 207       2.594   9.773  27.802  1.00 80.47           H  
ATOM   3283  HB3 TRP A 207       1.834   9.654  29.397  1.00 80.47           H  
ATOM   3284  O   TRP A 207       1.594  11.959  25.985  1.00 80.47           O  
ATOM   3285  CG  TRP A 207       3.237  11.184  29.231  1.00 80.47           C  
ATOM   3286  CD1 TRP A 207       3.082  11.973  30.314  1.00 80.47           C  
ATOM   3287  HD1 TRP A 207       2.165  12.076  30.874  1.00 80.47           H  
ATOM   3288  CD2 TRP A 207       4.591  11.408  28.750  1.00 80.47           C  
ATOM   3289  CE2 TRP A 207       5.238  12.304  29.647  1.00 80.47           C  
ATOM   3290  CE3 TRP A 207       5.342  10.933  27.660  1.00 80.47           C  
ATOM   3291  HE3 TRP A 207       4.862  10.288  26.939  1.00 80.47           H  
ATOM   3292  NE1 TRP A 207       4.257  12.654  30.552  1.00 80.47           N  
ATOM   3293  HE1 TRP A 207       4.316  13.435  31.190  1.00 80.47           H  
ATOM   3294  CH2 TRP A 207       7.328  12.117  28.446  1.00 80.47           C  
ATOM   3295  HH2 TRP A 207       8.370  12.369  28.317  1.00 80.47           H  
ATOM   3296  CZ2 TRP A 207       6.599  12.628  29.533  1.00 80.47           C  
ATOM   3297  HZ2 TRP A 207       7.073  13.270  30.260  1.00 80.47           H  
ATOM   3298  CZ3 TRP A 207       6.692  11.294  27.500  1.00 80.47           C  
ATOM   3299  HZ3 TRP A 207       7.243  10.930  26.645  1.00 80.47           H  
ATOM   3300  N   THR A 208       1.761  13.389  27.734  1.00 82.88           N  
ATOM   3301  H   THR A 208       1.644  13.473  28.734  1.00 82.88           H  
ATOM   3302  CA  THR A 208       2.445  14.513  27.091  1.00 82.88           C  
ATOM   3303  HA  THR A 208       2.823  14.217  26.112  1.00 82.88           H  
ATOM   3304  C   THR A 208       3.604  14.951  27.984  1.00 82.88           C  
ATOM   3305  CB  THR A 208       1.479  15.690  26.901  1.00 82.88           C  
ATOM   3306  HB  THR A 208       1.055  15.955  27.869  1.00 82.88           H  
ATOM   3307  O   THR A 208       3.424  15.111  29.198  1.00 82.88           O  
ATOM   3308  CG2 THR A 208       2.144  16.936  26.315  1.00 82.88           C  
ATOM   3309 HG21 THR A 208       2.763  16.666  25.459  1.00 82.88           H  
ATOM   3310 HG22 THR A 208       1.379  17.640  25.990  1.00 82.88           H  
ATOM   3311 HG23 THR A 208       2.767  17.413  27.071  1.00 82.88           H  
ATOM   3312  OG1 THR A 208       0.418  15.321  26.060  1.00 82.88           O  
ATOM   3313  HG1 THR A 208       0.782  15.289  25.173  1.00 82.88           H  
ATOM   3314  N   SER A 209       4.791  15.170  27.419  1.00 72.81           N  
ATOM   3315  H   SER A 209       4.904  14.979  26.433  1.00 72.81           H  
ATOM   3316  CA  SER A 209       5.936  15.655  28.190  1.00 72.81           C  
ATOM   3317  HA  SER A 209       6.010  15.009  29.066  1.00 72.81           H  
ATOM   3318  C   SER A 209       5.712  17.074  28.728  1.00 72.81           C  
ATOM   3319  CB  SER A 209       7.260  15.500  27.427  1.00 72.81           C  
ATOM   3320  HB2 SER A 209       8.090  15.598  28.127  1.00 72.81           H  
ATOM   3321  HB3 SER A 209       7.302  14.508  26.978  1.00 72.81           H  
ATOM   3322  O   SER A 209       5.191  17.963  28.058  1.00 72.81           O  
ATOM   3323  OG  SER A 209       7.405  16.468  26.414  1.00 72.81           O  
ATOM   3324  HG  SER A 209       8.177  17.012  26.582  1.00 72.81           H  
ATOM   3325  N   ASN A 210       6.116  17.300  29.982  1.00 68.21           N  
ATOM   3326  H   ASN A 210       6.496  16.523  30.504  1.00 68.21           H  
ATOM   3327  CA  ASN A 210       5.939  18.593  30.653  1.00 68.21           C  
ATOM   3328  HA  ASN A 210       5.033  19.063  30.270  1.00 68.21           H  
ATOM   3329  C   ASN A 210       7.082  19.586  30.377  1.00 68.21           C  
ATOM   3330  CB  ASN A 210       5.755  18.361  32.164  1.00 68.21           C  
ATOM   3331  HB2 ASN A 210       6.586  17.766  32.541  1.00 68.21           H  
ATOM   3332  HB3 ASN A 210       5.768  19.325  32.673  1.00 68.21           H  
ATOM   3333  O   ASN A 210       6.977  20.744  30.779  1.00 68.21           O  
ATOM   3334  CG  ASN A 210       4.443  17.689  32.528  1.00 68.21           C  
ATOM   3335  ND2 ASN A 210       4.349  17.135  33.714  1.00 68.21           N  
ATOM   3336 HD21 ASN A 210       5.137  17.118  34.345  1.00 68.21           H  
ATOM   3337 HD22 ASN A 210       3.462  16.688  33.897  1.00 68.21           H  
ATOM   3338  OD1 ASN A 210       3.475  17.667  31.797  1.00 68.21           O  
ATOM   3339  N   GLN A 211       8.175  19.150  29.746  1.00 64.51           N  
ATOM   3340  H   GLN A 211       8.175  18.214  29.367  1.00 64.51           H  
ATOM   3341  CA  GLN A 211       9.242  20.032  29.265  1.00 64.51           C  
ATOM   3342  HA  GLN A 211       8.794  21.007  29.068  1.00 64.51           H  
ATOM   3343  C   GLN A 211       9.781  19.564  27.904  1.00 64.51           C  
ATOM   3344  CB  GLN A 211      10.377  20.267  30.297  1.00 64.51           C  
ATOM   3345  HB2 GLN A 211      10.468  21.348  30.406  1.00 64.51           H  
ATOM   3346  HB3 GLN A 211      11.335  19.966  29.874  1.00 64.51           H  
ATOM   3347  O   GLN A 211       9.530  18.427  27.487  1.00 64.51           O  
ATOM   3348  CG  GLN A 211      10.226  19.702  31.721  1.00 64.51           C  
ATOM   3349  HG2 GLN A 211      10.052  18.626  31.694  1.00 64.51           H  
ATOM   3350  HG3 GLN A 211       9.356  20.167  32.185  1.00 64.51           H  
ATOM   3351  CD  GLN A 211      11.457  19.973  32.588  1.00 64.51           C  
ATOM   3352  NE2 GLN A 211      11.283  20.441  33.805  1.00 64.51           N  
ATOM   3353 HE21 GLN A 211      12.141  20.591  34.316  1.00 64.51           H  
ATOM   3354 HE22 GLN A 211      10.351  20.624  34.151  1.00 64.51           H  
ATOM   3355  OE1 GLN A 211      12.604  19.795  32.225  1.00 64.51           O  
ATOM   3356  N   ASP A 212      10.495  20.472  27.243  1.00 64.85           N  
ATOM   3357  H   ASP A 212      10.462  21.434  27.550  1.00 64.85           H  
ATOM   3358  CA  ASP A 212      11.185  20.273  25.974  1.00 64.85           C  
ATOM   3359  HA  ASP A 212      10.449  20.049  25.201  1.00 64.85           H  
ATOM   3360  C   ASP A 212      12.209  19.134  26.066  1.00 64.85           C  
ATOM   3361  CB  ASP A 212      11.933  21.563  25.588  1.00 64.85           C  
ATOM   3362  HB2 ASP A 212      12.606  21.837  26.401  1.00 64.85           H  
ATOM   3363  HB3 ASP A 212      12.553  21.350  24.717  1.00 64.85           H  
ATOM   3364  O   ASP A 212      13.047  19.111  26.973  1.00 64.85           O  
ATOM   3365  CG  ASP A 212      11.049  22.774  25.271  1.00 64.85           C  
ATOM   3366  OD1 ASP A 212       9.999  22.935  25.930  1.00 64.85           O  
ATOM   3367  OD2 ASP A 212      11.514  23.591  24.441  1.00 64.85           O  
ATOM   3368  N   ILE A 213      12.188  18.215  25.101  1.00 62.30           N  
ATOM   3369  H   ILE A 213      11.465  18.267  24.397  1.00 62.30           H  
ATOM   3370  CA  ILE A 213      13.260  17.227  24.944  1.00 62.30           C  
ATOM   3371  HA  ILE A 213      13.572  16.925  25.944  1.00 62.30           H  
ATOM   3372  C   ILE A 213      14.449  17.878  24.212  1.00 62.30           C  
ATOM   3373  CB  ILE A 213      12.760  15.954  24.237  1.00 62.30           C  
ATOM   3374  HB  ILE A 213      12.382  16.225  23.251  1.00 62.30           H  
ATOM   3375  O   ILE A 213      14.244  18.533  23.184  1.00 62.30           O  
ATOM   3376  CG1 ILE A 213      11.600  15.352  25.062  1.00 62.30           C  
ATOM   3377 HG12 ILE A 213      10.734  16.011  24.998  1.00 62.30           H  
ATOM   3378 HG13 ILE A 213      11.890  15.259  26.109  1.00 62.30           H  
ATOM   3379  CG2 ILE A 213      13.916  14.946  24.049  1.00 62.30           C  
ATOM   3380 HG21 ILE A 213      13.584  14.077  23.481  1.00 62.30           H  
ATOM   3381 HG22 ILE A 213      14.306  14.626  25.015  1.00 62.30           H  
ATOM   3382 HG23 ILE A 213      14.721  15.388  23.463  1.00 62.30           H  
ATOM   3383  CD1 ILE A 213      11.187  13.981  24.546  1.00 62.30           C  
ATOM   3384 HD11 ILE A 213      11.936  13.238  24.819  1.00 62.30           H  
ATOM   3385 HD12 ILE A 213      10.225  13.698  24.974  1.00 62.30           H  
ATOM   3386 HD13 ILE A 213      11.149  14.018  23.457  1.00 62.30           H  
ATOM   3387  N   PRO A 214      15.700  17.701  24.686  1.00 56.25           N  
ATOM   3388  CA  PRO A 214      16.884  18.219  24.006  1.00 56.25           C  
ATOM   3389  HA  PRO A 214      16.856  19.307  24.066  1.00 56.25           H  
ATOM   3390  C   PRO A 214      16.968  17.786  22.536  1.00 56.25           C  
ATOM   3391  CB  PRO A 214      18.088  17.705  24.802  1.00 56.25           C  
ATOM   3392  HB2 PRO A 214      18.425  16.749  24.401  1.00 56.25           H  
ATOM   3393  HB3 PRO A 214      18.907  18.424  24.810  1.00 56.25           H  
ATOM   3394  O   PRO A 214      16.738  16.629  22.187  1.00 56.25           O  
ATOM   3395  CG  PRO A 214      17.519  17.482  26.199  1.00 56.25           C  
ATOM   3396  HG2 PRO A 214      18.064  16.699  26.727  1.00 56.25           H  
ATOM   3397  HG3 PRO A 214      17.536  18.416  26.760  1.00 56.25           H  
ATOM   3398  CD  PRO A 214      16.079  17.062  25.937  1.00 56.25           C  
ATOM   3399  HD2 PRO A 214      15.450  17.390  26.765  1.00 56.25           H  
ATOM   3400  HD3 PRO A 214      16.029  15.978  25.825  1.00 56.25           H  
ATOM   3401  N   LYS A 215      17.358  18.718  21.658  1.00 56.73           N  
ATOM   3402  H   LYS A 215      17.549  19.644  22.013  1.00 56.73           H  
ATOM   3403  CA  LYS A 215      17.685  18.408  20.260  1.00 56.73           C  
ATOM   3404  HA  LYS A 215      16.904  17.759  19.865  1.00 56.73           H  
ATOM   3405  C   LYS A 215      18.998  17.621  20.203  1.00 56.73           C  
ATOM   3406  CB  LYS A 215      17.745  19.688  19.408  1.00 56.73           C  
ATOM   3407  HB2 LYS A 215      18.457  20.388  19.845  1.00 56.73           H  
ATOM   3408  HB3 LYS A 215      18.093  19.421  18.410  1.00 56.73           H  
ATOM   3409  O   LYS A 215      20.009  18.073  20.738  1.00 56.73           O  
ATOM   3410  CG  LYS A 215      16.366  20.355  19.288  1.00 56.73           C  
ATOM   3411  HG2 LYS A 215      15.648  19.617  18.930  1.00 56.73           H  
ATOM   3412  HG3 LYS A 215      16.044  20.701  20.270  1.00 56.73           H  
ATOM   3413  CD  LYS A 215      16.377  21.543  18.317  1.00 56.73           C  
ATOM   3414  HD2 LYS A 215      17.066  22.308  18.676  1.00 56.73           H  
ATOM   3415  HD3 LYS A 215      16.692  21.194  17.334  1.00 56.73           H  
ATOM   3416  CE  LYS A 215      14.951  22.106  18.238  1.00 56.73           C  
ATOM   3417  HE2 LYS A 215      14.675  22.517  19.209  1.00 56.73           H  
ATOM   3418  HE3 LYS A 215      14.265  21.281  18.049  1.00 56.73           H  
ATOM   3419  NZ  LYS A 215      14.799  23.125  17.172  1.00 56.73           N  
ATOM   3420  HZ1 LYS A 215      13.832  23.413  17.138  1.00 56.73           H  
ATOM   3421  HZ2 LYS A 215      15.388  23.928  17.342  1.00 56.73           H  
ATOM   3422  HZ3 LYS A 215      15.015  22.715  16.275  1.00 56.73           H  
ATOM   3423  N   TYR A 216      18.978  16.461  19.553  1.00 57.64           N  
ATOM   3424  H   TYR A 216      18.094  16.112  19.210  1.00 57.64           H  
ATOM   3425  CA  TYR A 216      20.134  15.571  19.440  1.00 57.64           C  
ATOM   3426  HA  TYR A 216      20.558  15.446  20.437  1.00 57.64           H  
ATOM   3427  C   TYR A 216      21.234  16.160  18.532  1.00 57.64           C  
ATOM   3428  CB  TYR A 216      19.657  14.193  18.967  1.00 57.64           C  
ATOM   3429  HB2 TYR A 216      19.252  14.296  17.960  1.00 57.64           H  
ATOM   3430  HB3 TYR A 216      20.519  13.527  18.934  1.00 57.64           H  
ATOM   3431  O   TYR A 216      20.952  16.885  17.576  1.00 57.64           O  
ATOM   3432  CG  TYR A 216      18.607  13.535  19.836  1.00 57.64           C  
ATOM   3433  CD1 TYR A 216      18.996  12.888  21.025  1.00 57.64           C  
ATOM   3434  HD1 TYR A 216      20.038  12.850  21.304  1.00 57.64           H  
ATOM   3435  CD2 TYR A 216      17.252  13.544  19.448  1.00 57.64           C  
ATOM   3436  HD2 TYR A 216      16.952  13.996  18.514  1.00 57.64           H  
ATOM   3437  CE1 TYR A 216      18.029  12.272  21.841  1.00 57.64           C  
ATOM   3438  HE1 TYR A 216      18.332  11.762  22.744  1.00 57.64           H  
ATOM   3439  CE2 TYR A 216      16.281  12.938  20.269  1.00 57.64           C  
ATOM   3440  HE2 TYR A 216      15.239  12.939  19.988  1.00 57.64           H  
ATOM   3441  OH  TYR A 216      15.735  11.718  22.261  1.00 57.64           O  
ATOM   3442  HH  TYR A 216      16.128  11.339  23.051  1.00 57.64           H  
ATOM   3443  CZ  TYR A 216      16.668  12.309  21.471  1.00 57.64           C  
ATOM   3444  N   ASN A 217      22.503  15.886  18.857  1.00 51.37           N  
ATOM   3445  H   ASN A 217      22.666  15.212  19.591  1.00 51.37           H  
ATOM   3446  CA  ASN A 217      23.662  16.433  18.146  1.00 51.37           C  
ATOM   3447  HA  ASN A 217      23.408  17.429  17.785  1.00 51.37           H  
ATOM   3448  C   ASN A 217      24.026  15.573  16.921  1.00 51.37           C  
ATOM   3449  CB  ASN A 217      24.837  16.579  19.137  1.00 51.37           C  
ATOM   3450  HB2 ASN A 217      24.523  17.196  19.979  1.00 51.37           H  
ATOM   3451  HB3 ASN A 217      25.114  15.593  19.511  1.00 51.37           H  
ATOM   3452  O   ASN A 217      24.634  14.516  17.065  1.00 51.37           O  
ATOM   3453  CG  ASN A 217      26.070  17.216  18.515  1.00 51.37           C  
ATOM   3454  ND2 ASN A 217      27.163  17.275  19.238  1.00 51.37           N  
ATOM   3455 HD21 ASN A 217      28.000  17.560  18.751  1.00 51.37           H  
ATOM   3456 HD22 ASN A 217      27.190  16.818  20.139  1.00 51.37           H  
ATOM   3457  OD1 ASN A 217      26.089  17.661  17.377  1.00 51.37           O  
ATOM   3458  N   THR A 218      23.745  16.081  15.720  1.00 50.73           N  
ATOM   3459  H   THR A 218      23.245  16.958  15.684  1.00 50.73           H  
ATOM   3460  CA  THR A 218      23.998  15.433  14.415  1.00 50.73           C  
ATOM   3461  HA  THR A 218      23.516  14.456  14.408  1.00 50.73           H  
ATOM   3462  C   THR A 218      25.475  15.204  14.074  1.00 50.73           C  
ATOM   3463  CB  THR A 218      23.387  16.280  13.287  1.00 50.73           C  
ATOM   3464  HB  THR A 218      23.671  15.868  12.318  1.00 50.73           H  
ATOM   3465  O   THR A 218      25.784  14.558  13.076  1.00 50.73           O  
ATOM   3466  CG2 THR A 218      21.862  16.324  13.359  1.00 50.73           C  
ATOM   3467 HG21 THR A 218      21.463  16.932  12.548  1.00 50.73           H  
ATOM   3468 HG22 THR A 218      21.522  16.721  14.316  1.00 50.73           H  
ATOM   3469 HG23 THR A 218      21.478  15.310  13.242  1.00 50.73           H  
ATOM   3470  OG1 THR A 218      23.845  17.616  13.366  1.00 50.73           O  
ATOM   3471  HG1 THR A 218      23.453  18.069  12.616  1.00 50.73           H  
ATOM   3472  N   SER A 219      26.409  15.738  14.866  1.00 49.71           N  
ATOM   3473  H   SER A 219      26.094  16.242  15.683  1.00 49.71           H  
ATOM   3474  CA  SER A 219      27.850  15.635  14.593  1.00 49.71           C  
ATOM   3475  HA  SER A 219      27.977  15.457  13.525  1.00 49.71           H  
ATOM   3476  C   SER A 219      28.556  14.459  15.278  1.00 49.71           C  
ATOM   3477  CB  SER A 219      28.550  16.966  14.883  1.00 49.71           C  
ATOM   3478  HB2 SER A 219      29.599  16.886  14.597  1.00 49.71           H  
ATOM   3479  HB3 SER A 219      28.090  17.745  14.275  1.00 49.71           H  
ATOM   3480  O   SER A 219      29.749  14.266  15.040  1.00 49.71           O  
ATOM   3481  OG  SER A 219      28.475  17.342  16.247  1.00 49.71           O  
ATOM   3482  HG  SER A 219      27.553  17.482  16.473  1.00 49.71           H  
ATOM   3483  N   ASP A 220      27.865  13.676  16.116  1.00 54.21           N  
ATOM   3484  H   ASP A 220      26.871  13.826  16.221  1.00 54.21           H  
ATOM   3485  CA  ASP A 220      28.468  12.569  16.867  1.00 54.21           C  
ATOM   3486  HA  ASP A 220      29.540  12.752  16.939  1.00 54.21           H  
ATOM   3487  C   ASP A 220      28.231  11.202  16.186  1.00 54.21           C  
ATOM   3488  CB  ASP A 220      27.968  12.585  18.316  1.00 54.21           C  
ATOM   3489  HB2 ASP A 220      28.113  13.585  18.724  1.00 54.21           H  
ATOM   3490  HB3 ASP A 220      26.900  12.366  18.337  1.00 54.21           H  
ATOM   3491  O   ASP A 220      27.144  10.634  16.301  1.00 54.21           O  
ATOM   3492  CG  ASP A 220      28.714  11.588  19.212  1.00 54.21           C  
ATOM   3493  OD1 ASP A 220      29.517  10.766  18.700  1.00 54.21           O  
ATOM   3494  OD2 ASP A 220      28.491  11.659  20.436  1.00 54.21           O  
ATOM   3495  N   PRO A 221      29.242  10.614  15.517  1.00 48.95           N  
ATOM   3496  CA  PRO A 221      29.111   9.319  14.850  1.00 48.95           C  
ATOM   3497  HA  PRO A 221      28.227   9.328  14.212  1.00 48.95           H  
ATOM   3498  C   PRO A 221      28.978   8.133  15.822  1.00 48.95           C  
ATOM   3499  CB  PRO A 221      30.365   9.201  13.978  1.00 48.95           C  
ATOM   3500  HB2 PRO A 221      30.185   9.692  13.021  1.00 48.95           H  
ATOM   3501  HB3 PRO A 221      30.671   8.167  13.820  1.00 48.95           H  
ATOM   3502  O   PRO A 221      28.794   7.005  15.366  1.00 48.95           O  
ATOM   3503  CG  PRO A 221      31.409   9.990  14.764  1.00 48.95           C  
ATOM   3504  HG2 PRO A 221      31.811   9.370  15.566  1.00 48.95           H  
ATOM   3505  HG3 PRO A 221      32.209  10.359  14.121  1.00 48.95           H  
ATOM   3506  CD  PRO A 221      30.593  11.130  15.360  1.00 48.95           C  
ATOM   3507  HD2 PRO A 221      31.025  11.428  16.315  1.00 48.95           H  
ATOM   3508  HD3 PRO A 221      30.581  11.968  14.663  1.00 48.95           H  
ATOM   3509  N   THR A 222      29.109   8.348  17.139  1.00 49.99           N  
ATOM   3510  H   THR A 222      29.248   9.293  17.469  1.00 49.99           H  
ATOM   3511  CA  THR A 222      28.924   7.296  18.154  1.00 49.99           C  
ATOM   3512  HA  THR A 222      29.250   6.351  17.722  1.00 49.99           H  
ATOM   3513  C   THR A 222      27.461   7.084  18.552  1.00 49.99           C  
ATOM   3514  CB  THR A 222      29.781   7.528  19.409  1.00 49.99           C  
ATOM   3515  HB  THR A 222      29.718   6.625  20.017  1.00 49.99           H  
ATOM   3516  O   THR A 222      27.148   6.086  19.205  1.00 49.99           O  
ATOM   3517  CG2 THR A 222      31.258   7.769  19.096  1.00 49.99           C  
ATOM   3518 HG21 THR A 222      31.636   6.960  18.471  1.00 49.99           H  
ATOM   3519 HG22 THR A 222      31.381   8.720  18.578  1.00 49.99           H  
ATOM   3520 HG23 THR A 222      31.820   7.800  20.030  1.00 49.99           H  
ATOM   3521  OG1 THR A 222      29.324   8.593  20.198  1.00 49.99           O  
ATOM   3522  HG1 THR A 222      29.408   9.419  19.716  1.00 49.99           H  
ATOM   3523  N   GLN A 223      26.557   7.978  18.140  1.00 53.73           N  
ATOM   3524  H   GLN A 223      26.862   8.757  17.574  1.00 53.73           H  
ATOM   3525  CA  GLN A 223      25.116   7.799  18.307  1.00 53.73           C  
ATOM   3526  HA  GLN A 223      24.927   7.397  19.302  1.00 53.73           H  
ATOM   3527  C   GLN A 223      24.618   6.768  17.281  1.00 53.73           C  
ATOM   3528  CB  GLN A 223      24.398   9.159  18.213  1.00 53.73           C  
ATOM   3529  HB2 GLN A 223      24.616   9.627  17.253  1.00 53.73           H  
ATOM   3530  HB3 GLN A 223      23.323   8.997  18.287  1.00 53.73           H  
ATOM   3531  O   GLN A 223      24.856   6.905  16.083  1.00 53.73           O  
ATOM   3532  CG  GLN A 223      24.849  10.087  19.357  1.00 53.73           C  
ATOM   3533  HG2 GLN A 223      25.923  10.257  19.280  1.00 53.73           H  
ATOM   3534  HG3 GLN A 223      24.657   9.594  20.310  1.00 53.73           H  
ATOM   3535  CD  GLN A 223      24.168  11.451  19.389  1.00 53.73           C  
ATOM   3536  NE2 GLN A 223      24.650  12.336  20.235  1.00 53.73           N  
ATOM   3537 HE21 GLN A 223      25.511  12.130  20.719  1.00 53.73           H  
ATOM   3538 HE22 GLN A 223      24.241  13.258  20.173  1.00 53.73           H  
ATOM   3539  OE1 GLN A 223      23.205  11.761  18.705  1.00 53.73           O  
ATOM   3540  N   ARG A 224      23.991   5.689  17.764  1.00 55.34           N  
ATOM   3541  H   ARG A 224      23.771   5.681  18.750  1.00 55.34           H  
ATOM   3542  CA  ARG A 224      23.344   4.658  16.932  1.00 55.34           C  
ATOM   3543  HA  ARG A 224      23.756   4.674  15.923  1.00 55.34           H  
ATOM   3544  C   ARG A 224      21.862   4.959  16.833  1.00 55.34           C  
ATOM   3545  CB  ARG A 224      23.498   3.261  17.538  1.00 55.34           C  
ATOM   3546  HB2 ARG A 224      23.041   3.232  18.527  1.00 55.34           H  
ATOM   3547  HB3 ARG A 224      22.950   2.570  16.898  1.00 55.34           H  
ATOM   3548  O   ARG A 224      21.314   5.332  17.855  1.00 55.34           O  
ATOM   3549  CG  ARG A 224      24.952   2.801  17.644  1.00 55.34           C  
ATOM   3550  HG2 ARG A 224      25.416   3.237  18.529  1.00 55.34           H  
ATOM   3551  HG3 ARG A 224      25.506   3.095  16.753  1.00 55.34           H  
ATOM   3552  CD  ARG A 224      24.923   1.279  17.738  1.00 55.34           C  
ATOM   3553  HD2 ARG A 224      24.206   0.972  18.500  1.00 55.34           H  
ATOM   3554  HD3 ARG A 224      24.560   0.897  16.784  1.00 55.34           H  
ATOM   3555  NE  ARG A 224      26.242   0.701  18.023  1.00 55.34           N  
ATOM   3556  HE  ARG A 224      26.990   1.343  18.244  1.00 55.34           H  
ATOM   3557  NH1 ARG A 224      25.573  -1.475  17.673  1.00 55.34           N  
ATOM   3558 HH11 ARG A 224      24.657  -1.168  17.380  1.00 55.34           H  
ATOM   3559 HH12 ARG A 224      25.732  -2.468  17.582  1.00 55.34           H  
ATOM   3560  NH2 ARG A 224      27.706  -1.029  18.150  1.00 55.34           N  
ATOM   3561 HH21 ARG A 224      28.452  -0.368  18.314  1.00 55.34           H  
ATOM   3562 HH22 ARG A 224      27.863  -2.022  18.045  1.00 55.34           H  
ATOM   3563  CZ  ARG A 224      26.491  -0.594  17.956  1.00 55.34           C  
ATOM   3564  N   GLY A 225      21.239   4.748  15.677  1.00 62.71           N  
ATOM   3565  H   GLY A 225      21.753   4.360  14.899  1.00 62.71           H  
ATOM   3566  CA  GLY A 225      19.845   5.100  15.415  1.00 62.71           C  
ATOM   3567  HA2 GLY A 225      19.689   6.149  15.667  1.00 62.71           H  
ATOM   3568  HA3 GLY A 225      19.649   4.985  14.348  1.00 62.71           H  
ATOM   3569  C   GLY A 225      18.821   4.277  16.202  1.00 62.71           C  
ATOM   3570  O   GLY A 225      18.700   4.386  17.423  1.00 62.71           O  
ATOM   3571  N   MET A 226      18.009   3.511  15.483  1.00 68.77           N  
ATOM   3572  H   MET A 226      18.187   3.419  14.493  1.00 68.77           H  
ATOM   3573  CA  MET A 226      16.831   2.835  16.020  1.00 68.77           C  
ATOM   3574  HA  MET A 226      16.532   3.324  16.948  1.00 68.77           H  
ATOM   3575  C   MET A 226      17.106   1.358  16.320  1.00 68.77           C  
ATOM   3576  CB  MET A 226      15.708   3.015  15.001  1.00 68.77           C  
ATOM   3577  HB2 MET A 226      15.689   4.050  14.659  1.00 68.77           H  
ATOM   3578  HB3 MET A 226      15.880   2.367  14.141  1.00 68.77           H  
ATOM   3579  O   MET A 226      17.743   0.684  15.508  1.00 68.77           O  
ATOM   3580  CG  MET A 226      14.366   2.708  15.633  1.00 68.77           C  
ATOM   3581  HG2 MET A 226      14.253   3.345  16.510  1.00 68.77           H  
ATOM   3582  HG3 MET A 226      14.339   1.665  15.948  1.00 68.77           H  
ATOM   3583  SD  MET A 226      12.980   3.024  14.525  1.00 68.77           S  
ATOM   3584  CE  MET A 226      13.170   1.598  13.422  1.00 68.77           C  
ATOM   3585  HE1 MET A 226      13.219   0.687  14.018  1.00 68.77           H  
ATOM   3586  HE2 MET A 226      14.082   1.697  12.832  1.00 68.77           H  
ATOM   3587  HE3 MET A 226      12.320   1.520  12.744  1.00 68.77           H  
ATOM   3588  N   ILE A 227      16.620   0.863  17.467  1.00 69.69           N  
ATOM   3589  H   ILE A 227      16.124   1.483  18.091  1.00 69.69           H  
ATOM   3590  CA  ILE A 227      16.805  -0.529  17.898  1.00 69.69           C  
ATOM   3591  HA  ILE A 227      17.101  -1.083  17.007  1.00 69.69           H  
ATOM   3592  C   ILE A 227      15.500  -1.134  18.428  1.00 69.69           C  
ATOM   3593  CB  ILE A 227      17.936  -0.677  18.945  1.00 69.69           C  
ATOM   3594  HB  ILE A 227      17.605  -0.169  19.850  1.00 69.69           H  
ATOM   3595  O   ILE A 227      14.859  -0.544  19.301  1.00 69.69           O  
ATOM   3596  CG1 ILE A 227      19.262  -0.033  18.480  1.00 69.69           C  
ATOM   3597 HG12 ILE A 227      19.081   0.957  18.060  1.00 69.69           H  
ATOM   3598 HG13 ILE A 227      19.712  -0.648  17.701  1.00 69.69           H  
ATOM   3599  CG2 ILE A 227      18.184  -2.158  19.304  1.00 69.69           C  
ATOM   3600 HG21 ILE A 227      18.515  -2.709  18.423  1.00 69.69           H  
ATOM   3601 HG22 ILE A 227      17.278  -2.619  19.699  1.00 69.69           H  
ATOM   3602 HG23 ILE A 227      18.945  -2.249  20.079  1.00 69.69           H  
ATOM   3603  CD1 ILE A 227      20.269   0.181  19.608  1.00 69.69           C  
ATOM   3604 HD11 ILE A 227      21.169   0.613  19.172  1.00 69.69           H  
ATOM   3605 HD12 ILE A 227      20.512  -0.761  20.099  1.00 69.69           H  
ATOM   3606 HD13 ILE A 227      19.861   0.874  20.344  1.00 69.69           H  
ATOM   3607  N   PHE A 228      15.163  -2.344  17.973  1.00 74.19           N  
ATOM   3608  H   PHE A 228      15.768  -2.758  17.278  1.00 74.19           H  
ATOM   3609  CA  PHE A 228      14.123  -3.199  18.569  1.00 74.19           C  
ATOM   3610  HA  PHE A 228      13.552  -2.621  19.295  1.00 74.19           H  
ATOM   3611  C   PHE A 228      14.740  -4.387  19.314  1.00 74.19           C  
ATOM   3612  CB  PHE A 228      13.145  -3.715  17.505  1.00 74.19           C  
ATOM   3613  HB2 PHE A 228      12.445  -4.398  17.985  1.00 74.19           H  
ATOM   3614  HB3 PHE A 228      13.714  -4.279  16.766  1.00 74.19           H  
ATOM   3615  O   PHE A 228      15.786  -4.889  18.915  1.00 74.19           O  
ATOM   3616  CG  PHE A 228      12.328  -2.653  16.807  1.00 74.19           C  
ATOM   3617  CD1 PHE A 228      11.515  -1.778  17.538  1.00 74.19           C  
ATOM   3618  HD1 PHE A 228      11.422  -1.893  18.608  1.00 74.19           H  
ATOM   3619  CD2 PHE A 228      12.337  -2.566  15.413  1.00 74.19           C  
ATOM   3620  HD2 PHE A 228      12.868  -3.325  14.858  1.00 74.19           H  
ATOM   3621  CE1 PHE A 228      10.851  -0.725  16.884  1.00 74.19           C  
ATOM   3622  HE1 PHE A 228      10.238  -0.036  17.446  1.00 74.19           H  
ATOM   3623  CE2 PHE A 228      11.679  -1.504  14.757  1.00 74.19           C  
ATOM   3624  HE2 PHE A 228      11.674  -1.412  13.681  1.00 74.19           H  
ATOM   3625  CZ  PHE A 228      10.982  -0.552  15.501  1.00 74.19           C  
ATOM   3626  HZ  PHE A 228      10.486   0.267  15.001  1.00 74.19           H  
ATOM   3627  N   GLY A 229      14.089  -4.850  20.381  1.00 67.87           N  
ATOM   3628  H   GLY A 229      13.244  -4.371  20.658  1.00 67.87           H  
ATOM   3629  CA  GLY A 229      14.414  -6.102  21.079  1.00 67.87           C  
ATOM   3630  HA2 GLY A 229      13.500  -6.508  21.513  1.00 67.87           H  
ATOM   3631  HA3 GLY A 229      14.780  -6.827  20.352  1.00 67.87           H  
ATOM   3632  C   GLY A 229      15.463  -6.015  22.198  1.00 67.87           C  
ATOM   3633  O   GLY A 229      15.484  -6.886  23.063  1.00 67.87           O  
ATOM   3634  N   SER A 230      16.310  -4.974  22.258  1.00 65.15           N  
ATOM   3635  H   SER A 230      16.295  -4.291  21.514  1.00 65.15           H  
ATOM   3636  CA  SER A 230      17.275  -4.808  23.364  1.00 65.15           C  
ATOM   3637  HA  SER A 230      16.769  -5.057  24.297  1.00 65.15           H  
ATOM   3638  C   SER A 230      17.852  -3.393  23.483  1.00 65.15           C  
ATOM   3639  CB  SER A 230      18.438  -5.789  23.172  1.00 65.15           C  
ATOM   3640  HB2 SER A 230      19.033  -5.471  22.316  1.00 65.15           H  
ATOM   3641  HB3 SER A 230      18.045  -6.787  22.979  1.00 65.15           H  
ATOM   3642  O   SER A 230      18.048  -2.705  22.487  1.00 65.15           O  
ATOM   3643  OG  SER A 230      19.281  -5.848  24.307  1.00 65.15           O  
ATOM   3644  HG  SER A 230      19.723  -6.698  24.249  1.00 65.15           H  
ATOM   3645  N   ALA A 231      18.216  -2.989  24.706  1.00 54.20           N  
ATOM   3646  H   ALA A 231      18.093  -3.663  25.449  1.00 54.20           H  
ATOM   3647  CA  ALA A 231      19.173  -1.911  24.958  1.00 54.20           C  
ATOM   3648  HA  ALA A 231      19.472  -1.452  24.015  1.00 54.20           H  
ATOM   3649  C   ALA A 231      20.402  -2.519  25.631  1.00 54.20           C  
ATOM   3650  CB  ALA A 231      18.548  -0.834  25.847  1.00 54.20           C  
ATOM   3651  HB1 ALA A 231      18.310  -1.249  26.826  1.00 54.20           H  
ATOM   3652  HB2 ALA A 231      17.632  -0.486  25.370  1.00 54.20           H  
ATOM   3653  HB3 ALA A 231      19.238   0.003  25.955  1.00 54.20           H  
ATOM   3654  O   ALA A 231      20.265  -3.274  26.590  1.00 54.20           O  
ATOM   3655  N   SER A 232      21.607  -2.169  25.188  1.00 47.67           N  
ATOM   3656  H   SER A 232      21.647  -1.536  24.402  1.00 47.67           H  
ATOM   3657  CA  SER A 232      22.879  -2.746  25.643  1.00 47.67           C  
ATOM   3658  HA  SER A 232      22.782  -3.831  25.591  1.00 47.67           H  
ATOM   3659  C   SER A 232      23.279  -2.398  27.094  1.00 47.67           C  
ATOM   3660  CB  SER A 232      23.962  -2.322  24.649  1.00 47.67           C  
ATOM   3661  HB2 SER A 232      24.883  -2.872  24.843  1.00 47.67           H  
ATOM   3662  HB3 SER A 232      23.625  -2.540  23.635  1.00 47.67           H  
ATOM   3663  O   SER A 232      24.458  -2.165  27.375  1.00 47.67           O  
ATOM   3664  OG  SER A 232      24.191  -0.934  24.793  1.00 47.67           O  
ATOM   3665  HG  SER A 232      24.556  -0.833  25.676  1.00 47.67           H  
ATOM   3666  N   ILE A 233      22.335  -2.305  28.033  1.00 47.29           N  
ATOM   3667  H   ILE A 233      21.401  -2.583  27.769  1.00 47.29           H  
ATOM   3668  CA  ILE A 233      22.627  -2.186  29.458  1.00 47.29           C  
ATOM   3669  HA  ILE A 233      23.506  -1.551  29.568  1.00 47.29           H  
ATOM   3670  C   ILE A 233      22.911  -3.611  29.957  1.00 47.29           C  
ATOM   3671  CB  ILE A 233      21.476  -1.520  30.252  1.00 47.29           C  
ATOM   3672  HB  ILE A 233      20.672  -2.243  30.386  1.00 47.29           H  
ATOM   3673  O   ILE A 233      21.992  -4.426  29.983  1.00 47.29           O  
ATOM   3674  CG1 ILE A 233      20.880  -0.291  29.523  1.00 47.29           C  
ATOM   3675 HG12 ILE A 233      21.661   0.453  29.363  1.00 47.29           H  
ATOM   3676 HG13 ILE A 233      20.503  -0.602  28.549  1.00 47.29           H  
ATOM   3677  CG2 ILE A 233      22.026  -1.124  31.639  1.00 47.29           C  
ATOM   3678 HG21 ILE A 233      22.473  -1.988  32.130  1.00 47.29           H  
ATOM   3679 HG22 ILE A 233      22.774  -0.338  31.538  1.00 47.29           H  
ATOM   3680 HG23 ILE A 233      21.215  -0.773  32.276  1.00 47.29           H  
ATOM   3681  CD1 ILE A 233      19.703   0.365  30.256  1.00 47.29           C  
ATOM   3682 HD11 ILE A 233      20.043   0.850  31.171  1.00 47.29           H  
ATOM   3683 HD12 ILE A 233      19.253   1.118  29.609  1.00 47.29           H  
ATOM   3684 HD13 ILE A 233      18.951  -0.387  30.495  1.00 47.29           H  
ATOM   3685  N   PRO A 234      24.138  -3.953  30.391  1.00 41.47           N  
ATOM   3686  CA  PRO A 234      24.508  -5.325  30.769  1.00 41.47           C  
ATOM   3687  HA  PRO A 234      24.225  -5.989  29.951  1.00 41.47           H  
ATOM   3688  C   PRO A 234      23.801  -5.872  32.031  1.00 41.47           C  
ATOM   3689  CB  PRO A 234      26.041  -5.315  30.867  1.00 41.47           C  
ATOM   3690  HB2 PRO A 234      26.425  -5.961  31.656  1.00 41.47           H  
ATOM   3691  HB3 PRO A 234      26.457  -5.621  29.907  1.00 41.47           H  
ATOM   3692  O   PRO A 234      24.251  -6.855  32.614  1.00 41.47           O  
ATOM   3693  CG  PRO A 234      26.400  -3.853  31.122  1.00 41.47           C  
ATOM   3694  HG2 PRO A 234      26.352  -3.647  32.191  1.00 41.47           H  
ATOM   3695  HG3 PRO A 234      27.385  -3.605  30.726  1.00 41.47           H  
ATOM   3696  CD  PRO A 234      25.301  -3.082  30.405  1.00 41.47           C  
ATOM   3697  HD2 PRO A 234      25.098  -2.150  30.933  1.00 41.47           H  
ATOM   3698  HD3 PRO A 234      25.620  -2.879  29.383  1.00 41.47           H  
ATOM   3699  N   SER A 235      22.711  -5.248  32.486  1.00 42.15           N  
ATOM   3700  H   SER A 235      22.320  -4.529  31.894  1.00 42.15           H  
ATOM   3701  CA  SER A 235      21.946  -5.654  33.666  1.00 42.15           C  
ATOM   3702  HA  SER A 235      22.146  -6.708  33.858  1.00 42.15           H  
ATOM   3703  C   SER A 235      20.421  -5.544  33.525  1.00 42.15           C  
ATOM   3704  CB  SER A 235      22.431  -4.862  34.887  1.00 42.15           C  
ATOM   3705  HB2 SER A 235      21.988  -5.283  35.789  1.00 42.15           H  
ATOM   3706  HB3 SER A 235      23.515  -4.947  34.961  1.00 42.15           H  
ATOM   3707  O   SER A 235      19.737  -5.707  34.534  1.00 42.15           O  
ATOM   3708  OG  SER A 235      22.075  -3.494  34.787  1.00 42.15           O  
ATOM   3709  HG  SER A 235      21.117  -3.448  34.807  1.00 42.15           H  
ATOM   3710  N   SER A 236      19.864  -5.233  32.347  1.00 49.83           N  
ATOM   3711  H   SER A 236      20.433  -5.150  31.516  1.00 49.83           H  
ATOM   3712  CA  SER A 236      18.410  -5.323  32.140  1.00 49.83           C  
ATOM   3713  HA  SER A 236      17.901  -5.122  33.083  1.00 49.83           H  
ATOM   3714  C   SER A 236      18.044  -6.741  31.718  1.00 49.83           C  
ATOM   3715  CB  SER A 236      17.882  -4.280  31.149  1.00 49.83           C  
ATOM   3716  HB2 SER A 236      16.840  -4.496  30.914  1.00 49.83           H  
ATOM   3717  HB3 SER A 236      17.937  -3.295  31.611  1.00 49.83           H  
ATOM   3718  O   SER A 236      18.610  -7.270  30.766  1.00 49.83           O  
ATOM   3719  OG  SER A 236      18.637  -4.254  29.960  1.00 49.83           O  
ATOM   3720  HG  SER A 236      18.579  -5.114  29.536  1.00 49.83           H  
ATOM   3721  N   THR A 237      17.129  -7.352  32.466  1.00 52.68           N  
ATOM   3722  H   THR A 237      16.679  -6.830  33.205  1.00 52.68           H  
ATOM   3723  CA  THR A 237      16.495  -8.633  32.144  1.00 52.68           C  
ATOM   3724  HA  THR A 237      17.262  -9.406  32.078  1.00 52.68           H  
ATOM   3725  C   THR A 237      15.804  -8.568  30.782  1.00 52.68           C  
ATOM   3726  CB  THR A 237      15.498  -9.013  33.250  1.00 52.68           C  
ATOM   3727  HB  THR A 237      14.855  -9.825  32.912  1.00 52.68           H  
ATOM   3728  O   THR A 237      15.499  -7.483  30.282  1.00 52.68           O  
ATOM   3729  CG2 THR A 237      16.235  -9.453  34.518  1.00 52.68           C  
ATOM   3730 HG21 THR A 237      16.862  -8.645  34.895  1.00 52.68           H  
ATOM   3731 HG22 THR A 237      15.501  -9.731  35.274  1.00 52.68           H  
ATOM   3732 HG23 THR A 237      16.849 -10.324  34.290  1.00 52.68           H  
ATOM   3733  OG1 THR A 237      14.714  -7.891  33.605  1.00 52.68           O  
ATOM   3734  HG1 THR A 237      14.132  -7.751  32.855  1.00 52.68           H  
ATOM   3735  N   TRP A 238      15.620  -9.732  30.169  1.00 61.26           N  
ATOM   3736  H   TRP A 238      15.780 -10.591  30.676  1.00 61.26           H  
ATOM   3737  CA  TRP A 238      15.212  -9.868  28.780  1.00 61.26           C  
ATOM   3738  HA  TRP A 238      15.297  -8.907  28.271  1.00 61.26           H  
ATOM   3739  C   TRP A 238      13.765 -10.341  28.679  1.00 61.26           C  
ATOM   3740  CB  TRP A 238      16.151 -10.850  28.088  1.00 61.26           C  
ATOM   3741  HB2 TRP A 238      15.794 -10.915  27.061  1.00 61.26           H  
ATOM   3742  HB3 TRP A 238      16.037 -11.834  28.544  1.00 61.26           H  
ATOM   3743  O   TRP A 238      13.350 -11.249  29.398  1.00 61.26           O  
ATOM   3744  CG  TRP A 238      17.607 -10.486  28.078  1.00 61.26           C  
ATOM   3745  CD1 TRP A 238      18.151  -9.463  27.383  1.00 61.26           C  
ATOM   3746  HD1 TRP A 238      17.593  -8.808  26.730  1.00 61.26           H  
ATOM   3747  CD2 TRP A 238      18.723 -11.143  28.755  1.00 61.26           C  
ATOM   3748  CE2 TRP A 238      19.922 -10.437  28.437  1.00 61.26           C  
ATOM   3749  CE3 TRP A 238      18.846 -12.273  29.593  1.00 61.26           C  
ATOM   3750  HE3 TRP A 238      17.957 -12.834  29.839  1.00 61.26           H  
ATOM   3751  NE1 TRP A 238      19.513  -9.421  27.600  1.00 61.26           N  
ATOM   3752  HE1 TRP A 238      20.117  -8.752  27.144  1.00 61.26           H  
ATOM   3753  CH2 TRP A 238      21.264 -11.955  29.761  1.00 61.26           C  
ATOM   3754  HH2 TRP A 238      22.225 -12.278  30.134  1.00 61.26           H  
ATOM   3755  CZ2 TRP A 238      21.177 -10.825  28.931  1.00 61.26           C  
ATOM   3756  HZ2 TRP A 238      22.060 -10.269  28.652  1.00 61.26           H  
ATOM   3757  CZ3 TRP A 238      20.101 -12.677  30.089  1.00 61.26           C  
ATOM   3758  HZ3 TRP A 238      20.168 -13.554  30.716  1.00 61.26           H  
ATOM   3759  N   GLY A 239      12.998  -9.752  27.767  1.00 64.03           N  
ATOM   3760  H   GLY A 239      13.404  -9.077  27.135  1.00 64.03           H  
ATOM   3761  CA  GLY A 239      11.625 -10.160  27.515  1.00 64.03           C  
ATOM   3762  HA2 GLY A 239      11.324 -10.970  28.178  1.00 64.03           H  
ATOM   3763  HA3 GLY A 239      10.969  -9.304  27.674  1.00 64.03           H  
ATOM   3764  C   GLY A 239      11.403 -10.571  26.078  1.00 64.03           C  
ATOM   3765  O   GLY A 239      11.740  -9.818  25.172  1.00 64.03           O  
ATOM   3766  N   ASP A 240      10.774 -11.729  25.882  1.00 76.59           N  
ATOM   3767  H   ASP A 240      10.629 -12.361  26.656  1.00 76.59           H  
ATOM   3768  CA  ASP A 240      10.202 -12.087  24.590  1.00 76.59           C  
ATOM   3769  HA  ASP A 240      11.005 -12.124  23.854  1.00 76.59           H  
ATOM   3770  C   ASP A 240       9.184 -11.019  24.170  1.00 76.59           C  
ATOM   3771  CB  ASP A 240       9.515 -13.463  24.654  1.00 76.59           C  
ATOM   3772  HB2 ASP A 240       8.797 -13.521  23.836  1.00 76.59           H  
ATOM   3773  HB3 ASP A 240       8.958 -13.544  25.587  1.00 76.59           H  
ATOM   3774  O   ASP A 240       8.201 -10.767  24.877  1.00 76.59           O  
ATOM   3775  CG  ASP A 240      10.452 -14.670  24.524  1.00 76.59           C  
ATOM   3776  OD1 ASP A 240      11.669 -14.539  24.782  1.00 76.59           O  
ATOM   3777  OD2 ASP A 240       9.929 -15.745  24.130  1.00 76.59           O  
ATOM   3778  N   CYS A 241       9.395 -10.422  23.003  1.00 79.96           N  
ATOM   3779  H   CYS A 241      10.208 -10.677  22.461  1.00 79.96           H  
ATOM   3780  CA  CYS A 241       8.448  -9.493  22.405  1.00 79.96           C  
ATOM   3781  HA  CYS A 241       7.466  -9.677  22.841  1.00 79.96           H  
ATOM   3782  C   CYS A 241       8.288  -9.753  20.909  1.00 79.96           C  
ATOM   3783  CB  CYS A 241       8.817  -8.038  22.745  1.00 79.96           C  
ATOM   3784  HB2 CYS A 241       8.055  -7.370  22.344  1.00 79.96           H  
ATOM   3785  HB3 CYS A 241       8.848  -7.926  23.829  1.00 79.96           H  
ATOM   3786  O   CYS A 241       9.130 -10.376  20.260  1.00 79.96           O  
ATOM   3787  SG  CYS A 241      10.423  -7.555  22.057  1.00 79.96           S  
ATOM   3788  HG  CYS A 241      11.160  -8.435  22.740  1.00 79.96           H  
ATOM   3789  N   TYR A 242       7.160  -9.294  20.389  1.00 85.29           N  
ATOM   3790  H   TYR A 242       6.510  -8.814  20.995  1.00 85.29           H  
ATOM   3791  CA  TYR A 242       6.852  -9.273  18.971  1.00 85.29           C  
ATOM   3792  HA  TYR A 242       7.695  -9.679  18.413  1.00 85.29           H  
ATOM   3793  C   TYR A 242       6.639  -7.824  18.573  1.00 85.29           C  
ATOM   3794  CB  TYR A 242       5.608 -10.112  18.667  1.00 85.29           C  
ATOM   3795  HB2 TYR A 242       4.730  -9.591  19.048  1.00 85.29           H  
ATOM   3796  HB3 TYR A 242       5.498 -10.173  17.584  1.00 85.29           H  
ATOM   3797  O   TYR A 242       6.003  -7.091  19.337  1.00 85.29           O  
ATOM   3798  CG  TYR A 242       5.642 -11.514  19.240  1.00 85.29           C  
ATOM   3799  CD1 TYR A 242       6.103 -12.577  18.450  1.00 85.29           C  
ATOM   3800  HD1 TYR A 242       6.403 -12.391  17.429  1.00 85.29           H  
ATOM   3801  CD2 TYR A 242       5.225 -11.756  20.562  1.00 85.29           C  
ATOM   3802  HD2 TYR A 242       4.871 -10.935  21.168  1.00 85.29           H  
ATOM   3803  CE1 TYR A 242       6.182 -13.872  18.993  1.00 85.29           C  
ATOM   3804  HE1 TYR A 242       6.508 -14.689  18.367  1.00 85.29           H  
ATOM   3805  CE2 TYR A 242       5.288 -13.056  21.090  1.00 85.29           C  
ATOM   3806  HE2 TYR A 242       4.931 -13.254  22.090  1.00 85.29           H  
ATOM   3807  OH  TYR A 242       5.919 -15.351  20.889  1.00 85.29           O  
ATOM   3808  HH  TYR A 242       5.519 -15.328  21.761  1.00 85.29           H  
ATOM   3809  CZ  TYR A 242       5.803 -14.114  20.325  1.00 85.29           C  
ATOM   3810  N   VAL A 243       7.145  -7.429  17.414  1.00 85.86           N  
ATOM   3811  H   VAL A 243       7.612  -8.104  16.825  1.00 85.86           H  
ATOM   3812  CA  VAL A 243       6.806  -6.148  16.797  1.00 85.86           C  
ATOM   3813  HA  VAL A 243       5.991  -5.696  17.362  1.00 85.86           H  
ATOM   3814  C   VAL A 243       6.285  -6.388  15.397  1.00 85.86           C  
ATOM   3815  CB  VAL A 243       7.948  -5.121  16.787  1.00 85.86           C  
ATOM   3816  HB  VAL A 243       7.513  -4.166  16.491  1.00 85.86           H  
ATOM   3817  O   VAL A 243       6.648  -7.375  14.759  1.00 85.86           O  
ATOM   3818  CG1 VAL A 243       8.570  -4.923  18.176  1.00 85.86           C  
ATOM   3819 HG11 VAL A 243       9.292  -4.107  18.133  1.00 85.86           H  
ATOM   3820 HG12 VAL A 243       7.789  -4.662  18.890  1.00 85.86           H  
ATOM   3821 HG13 VAL A 243       9.075  -5.832  18.501  1.00 85.86           H  
ATOM   3822  CG2 VAL A 243       9.047  -5.467  15.788  1.00 85.86           C  
ATOM   3823 HG21 VAL A 243       9.343  -6.502  15.959  1.00 85.86           H  
ATOM   3824 HG22 VAL A 243       8.672  -5.364  14.770  1.00 85.86           H  
ATOM   3825 HG23 VAL A 243       9.894  -4.791  15.902  1.00 85.86           H  
ATOM   3826  N   ASP A 244       5.432  -5.481  14.965  1.00 83.65           N  
ATOM   3827  H   ASP A 244       5.166  -4.704  15.552  1.00 83.65           H  
ATOM   3828  CA  ASP A 244       4.843  -5.502  13.649  1.00 83.65           C  
ATOM   3829  HA  ASP A 244       5.574  -5.938  12.969  1.00 83.65           H  
ATOM   3830  C   ASP A 244       4.516  -4.078  13.185  1.00 83.65           C  
ATOM   3831  CB  ASP A 244       3.601  -6.401  13.684  1.00 83.65           C  
ATOM   3832  HB2 ASP A 244       2.763  -5.863  14.128  1.00 83.65           H  
ATOM   3833  HB3 ASP A 244       3.806  -7.280  14.295  1.00 83.65           H  
ATOM   3834  O   ASP A 244       4.405  -3.167  14.019  1.00 83.65           O  
ATOM   3835  CG  ASP A 244       3.230  -6.901  12.301  1.00 83.65           C  
ATOM   3836  OD1 ASP A 244       4.056  -6.687  11.405  1.00 83.65           O  
ATOM   3837  OD2 ASP A 244       2.154  -7.525  12.235  1.00 83.65           O  
ATOM   3838  N   GLU A 245       4.354  -3.892  11.879  1.00 82.93           N  
ATOM   3839  H   GLU A 245       4.378  -4.716  11.295  1.00 82.93           H  
ATOM   3840  CA  GLU A 245       3.746  -2.697  11.294  1.00 82.93           C  
ATOM   3841  HA  GLU A 245       3.952  -2.754  10.226  1.00 82.93           H  
ATOM   3842  C   GLU A 245       4.377  -1.363  11.731  1.00 82.93           C  
ATOM   3843  CB  GLU A 245       2.227  -2.765  11.552  1.00 82.93           C  
ATOM   3844  HB2 GLU A 245       2.094  -2.912  12.624  1.00 82.93           H  
ATOM   3845  HB3 GLU A 245       1.753  -1.827  11.265  1.00 82.93           H  
ATOM   3846  O   GLU A 245       3.726  -0.451  12.265  1.00 82.93           O  
ATOM   3847  CG  GLU A 245       1.484  -3.925  10.876  1.00 82.93           C  
ATOM   3848  HG2 GLU A 245       1.895  -4.875  11.217  1.00 82.93           H  
ATOM   3849  HG3 GLU A 245       0.444  -3.880  11.199  1.00 82.93           H  
ATOM   3850  CD  GLU A 245       1.548  -3.841   9.353  1.00 82.93           C  
ATOM   3851  OE1 GLU A 245       0.861  -4.623   8.679  1.00 82.93           O  
ATOM   3852  OE2 GLU A 245       2.199  -2.890   8.883  1.00 82.93           O  
ATOM   3853  N   PHE A 246       5.693  -1.244  11.541  1.00 82.10           N  
ATOM   3854  H   PHE A 246       6.146  -1.956  10.988  1.00 82.10           H  
ATOM   3855  CA  PHE A 246       6.424  -0.036  11.907  1.00 82.10           C  
ATOM   3856  HA  PHE A 246       5.993   0.344  12.832  1.00 82.10           H  
ATOM   3857  C   PHE A 246       6.265   1.049  10.838  1.00 82.10           C  
ATOM   3858  CB  PHE A 246       7.891  -0.355  12.200  1.00 82.10           C  
ATOM   3859  HB2 PHE A 246       8.318  -0.900  11.358  1.00 82.10           H  
ATOM   3860  HB3 PHE A 246       7.941  -1.011  13.069  1.00 82.10           H  
ATOM   3861  O   PHE A 246       6.560   0.838   9.666  1.00 82.10           O  
ATOM   3862  CG  PHE A 246       8.722   0.883  12.470  1.00 82.10           C  
ATOM   3863  CD1 PHE A 246       9.560   1.412  11.474  1.00 82.10           C  
ATOM   3864  HD1 PHE A 246       9.602   0.942  10.503  1.00 82.10           H  
ATOM   3865  CD2 PHE A 246       8.599   1.550  13.700  1.00 82.10           C  
ATOM   3866  HD2 PHE A 246       7.918   1.166  14.446  1.00 82.10           H  
ATOM   3867  CE1 PHE A 246      10.298   2.580  11.723  1.00 82.10           C  
ATOM   3868  HE1 PHE A 246      10.941   2.982  10.953  1.00 82.10           H  
ATOM   3869  CE2 PHE A 246       9.332   2.719  13.954  1.00 82.10           C  
ATOM   3870  HE2 PHE A 246       9.230   3.231  14.900  1.00 82.10           H  
ATOM   3871  CZ  PHE A 246      10.179   3.236  12.960  1.00 82.10           C  
ATOM   3872  HZ  PHE A 246      10.732   4.145  13.145  1.00 82.10           H  
ATOM   3873  N   SER A 247       5.862   2.253  11.239  1.00 78.33           N  
ATOM   3874  H   SER A 247       5.676   2.390  12.222  1.00 78.33           H  
ATOM   3875  CA  SER A 247       5.757   3.399  10.331  1.00 78.33           C  
ATOM   3876  HA  SER A 247       6.318   3.153   9.431  1.00 78.33           H  
ATOM   3877  C   SER A 247       6.391   4.663  10.896  1.00 78.33           C  
ATOM   3878  CB  SER A 247       4.311   3.648   9.886  1.00 78.33           C  
ATOM   3879  HB2 SER A 247       3.999   2.842   9.221  1.00 78.33           H  
ATOM   3880  HB3 SER A 247       4.260   4.587   9.336  1.00 78.33           H  
ATOM   3881  O   SER A 247       6.355   4.914  12.096  1.00 78.33           O  
ATOM   3882  OG  SER A 247       3.420   3.698  10.981  1.00 78.33           O  
ATOM   3883  HG  SER A 247       3.309   2.785  11.258  1.00 78.33           H  
ATOM   3884  N   VAL A 248       6.947   5.491  10.014  1.00 74.11           N  
ATOM   3885  H   VAL A 248       6.937   5.194   9.048  1.00 74.11           H  
ATOM   3886  CA  VAL A 248       7.522   6.808  10.309  1.00 74.11           C  
ATOM   3887  HA  VAL A 248       7.377   7.043  11.363  1.00 74.11           H  
ATOM   3888  C   VAL A 248       6.822   7.852   9.463  1.00 74.11           C  
ATOM   3889  CB  VAL A 248       9.023   6.865  10.000  1.00 74.11           C  
ATOM   3890  HB  VAL A 248       9.164   6.706   8.931  1.00 74.11           H  
ATOM   3891  O   VAL A 248       6.645   7.663   8.265  1.00 74.11           O  
ATOM   3892  CG1 VAL A 248       9.622   8.232  10.317  1.00 74.11           C  
ATOM   3893 HG11 VAL A 248       9.163   9.011   9.709  1.00 74.11           H  
ATOM   3894 HG12 VAL A 248      10.682   8.205  10.066  1.00 74.11           H  
ATOM   3895 HG13 VAL A 248       9.472   8.465  11.371  1.00 74.11           H  
ATOM   3896  CG2 VAL A 248       9.809   5.813  10.782  1.00 74.11           C  
ATOM   3897 HG21 VAL A 248       9.453   4.820  10.507  1.00 74.11           H  
ATOM   3898 HG22 VAL A 248      10.871   5.877  10.544  1.00 74.11           H  
ATOM   3899 HG23 VAL A 248       9.664   5.959  11.853  1.00 74.11           H  
ATOM   3900  N   TYR A 249       6.506   8.996  10.048  1.00 75.22           N  
ATOM   3901  H   TYR A 249       6.755   9.105  11.021  1.00 75.22           H  
ATOM   3902  CA  TYR A 249       5.866  10.126   9.392  1.00 75.22           C  
ATOM   3903  HA  TYR A 249       5.682   9.872   8.348  1.00 75.22           H  
ATOM   3904  C   TYR A 249       6.803  11.331   9.414  1.00 75.22           C  
ATOM   3905  CB  TYR A 249       4.498  10.424  10.028  1.00 75.22           C  
ATOM   3906  HB2 TYR A 249       3.984  11.163   9.414  1.00 75.22           H  
ATOM   3907  HB3 TYR A 249       4.625  10.871  11.014  1.00 75.22           H  
ATOM   3908  O   TYR A 249       7.679  11.458  10.268  1.00 75.22           O  
ATOM   3909  CG  TYR A 249       3.611   9.208  10.183  1.00 75.22           C  
ATOM   3910  CD1 TYR A 249       2.574   8.965   9.264  1.00 75.22           C  
ATOM   3911  HD1 TYR A 249       2.392   9.640   8.441  1.00 75.22           H  
ATOM   3912  CD2 TYR A 249       3.857   8.296  11.229  1.00 75.22           C  
ATOM   3913  HD2 TYR A 249       4.655   8.477  11.935  1.00 75.22           H  
ATOM   3914  CE1 TYR A 249       1.769   7.822   9.415  1.00 75.22           C  
ATOM   3915  HE1 TYR A 249       0.970   7.608   8.721  1.00 75.22           H  
ATOM   3916  CE2 TYR A 249       3.105   7.119  11.333  1.00 75.22           C  
ATOM   3917  HE2 TYR A 249       3.328   6.394  12.101  1.00 75.22           H  
ATOM   3918  OH  TYR A 249       1.263   5.810  10.616  1.00 75.22           O  
ATOM   3919  HH  TYR A 249       1.726   5.120  11.097  1.00 75.22           H  
ATOM   3920  CZ  TYR A 249       2.035   6.903  10.449  1.00 75.22           C  
ATOM   3921  N   ASN A 250       6.606  12.238   8.464  1.00 67.56           N  
ATOM   3922  H   ASN A 250       5.863  12.089   7.796  1.00 67.56           H  
ATOM   3923  CA  ASN A 250       7.377  13.474   8.338  1.00 67.56           C  
ATOM   3924  HA  ASN A 250       8.331  13.352   8.851  1.00 67.56           H  
ATOM   3925  C   ASN A 250       6.690  14.688   8.997  1.00 67.56           C  
ATOM   3926  CB  ASN A 250       7.679  13.701   6.847  1.00 67.56           C  
ATOM   3927  HB2 ASN A 250       8.340  14.562   6.749  1.00 67.56           H  
ATOM   3928  HB3 ASN A 250       8.203  12.832   6.449  1.00 67.56           H  
ATOM   3929  O   ASN A 250       7.116  15.822   8.782  1.00 67.56           O  
ATOM   3930  CG  ASN A 250       6.439  13.956   6.004  1.00 67.56           C  
ATOM   3931  ND2 ASN A 250       6.620  14.162   4.721  1.00 67.56           N  
ATOM   3932 HD21 ASN A 250       7.551  14.129   4.332  1.00 67.56           H  
ATOM   3933 HD22 ASN A 250       5.789  14.265   4.156  1.00 67.56           H  
ATOM   3934  OD1 ASN A 250       5.303  13.944   6.457  1.00 67.56           O  
ATOM   3935  N   ARG A 251       5.603  14.475   9.754  1.00 69.91           N  
ATOM   3936  H   ARG A 251       5.325  13.521   9.933  1.00 69.91           H  
ATOM   3937  CA  ARG A 251       4.816  15.543  10.382  1.00 69.91           C  
ATOM   3938  HA  ARG A 251       5.499  16.344  10.666  1.00 69.91           H  
ATOM   3939  C   ARG A 251       4.105  15.084  11.650  1.00 69.91           C  
ATOM   3940  CB  ARG A 251       3.794  16.096   9.372  1.00 69.91           C  
ATOM   3941  HB2 ARG A 251       3.376  17.016   9.781  1.00 69.91           H  
ATOM   3942  HB3 ARG A 251       4.312  16.350   8.448  1.00 69.91           H  
ATOM   3943  O   ARG A 251       3.736  13.916  11.769  1.00 69.91           O  
ATOM   3944  CG  ARG A 251       2.636  15.130   9.054  1.00 69.91           C  
ATOM   3945  HG2 ARG A 251       3.020  14.212   8.608  1.00 69.91           H  
ATOM   3946  HG3 ARG A 251       2.098  14.885   9.970  1.00 69.91           H  
ATOM   3947  CD  ARG A 251       1.656  15.800   8.088  1.00 69.91           C  
ATOM   3948  HD2 ARG A 251       2.161  15.928   7.131  1.00 69.91           H  
ATOM   3949  HD3 ARG A 251       1.405  16.791   8.466  1.00 69.91           H  
ATOM   3950  NE  ARG A 251       0.409  15.033   7.878  1.00 69.91           N  
ATOM   3951  HE  ARG A 251       0.341  14.519   7.011  1.00 69.91           H  
ATOM   3952  NH1 ARG A 251      -0.724  15.601   9.820  1.00 69.91           N  
ATOM   3953 HH11 ARG A 251      -1.586  15.584  10.346  1.00 69.91           H  
ATOM   3954 HH12 ARG A 251       0.131  15.785  10.325  1.00 69.91           H  
ATOM   3955  NH2 ARG A 251      -1.841  14.713   8.163  1.00 69.91           N  
ATOM   3956 HH21 ARG A 251      -1.913  14.260   7.263  1.00 69.91           H  
ATOM   3957 HH22 ARG A 251      -2.625  14.643   8.796  1.00 69.91           H  
ATOM   3958  CZ  ARG A 251      -0.690  15.107   8.618  1.00 69.91           C  
ATOM   3959  N   THR A 252       3.776  16.053  12.501  1.00 79.76           N  
ATOM   3960  H   THR A 252       4.204  16.962  12.392  1.00 79.76           H  
ATOM   3961  CA  THR A 252       2.860  15.873  13.629  1.00 79.76           C  
ATOM   3962  HA  THR A 252       3.294  15.126  14.294  1.00 79.76           H  
ATOM   3963  C   THR A 252       1.496  15.378  13.140  1.00 79.76           C  
ATOM   3964  CB  THR A 252       2.705  17.192  14.406  1.00 79.76           C  
ATOM   3965  HB  THR A 252       2.170  17.906  13.780  1.00 79.76           H  
ATOM   3966  O   THR A 252       0.915  15.947  12.205  1.00 79.76           O  
ATOM   3967  CG2 THR A 252       1.974  17.057  15.737  1.00 79.76           C  
ATOM   3968 HG21 THR A 252       1.806  18.048  16.158  1.00 79.76           H  
ATOM   3969 HG22 THR A 252       1.010  16.568  15.596  1.00 79.76           H  
ATOM   3970 HG23 THR A 252       2.593  16.488  16.431  1.00 79.76           H  
ATOM   3971  OG1 THR A 252       3.968  17.734  14.721  1.00 79.76           O  
ATOM   3972  HG1 THR A 252       3.837  18.644  14.997  1.00 79.76           H  
ATOM   3973  N   LEU A 253       0.966  14.331  13.777  1.00 81.44           N  
ATOM   3974  H   LEU A 253       1.509  13.908  14.516  1.00 81.44           H  
ATOM   3975  CA  LEU A 253      -0.386  13.818  13.526  1.00 81.44           C  
ATOM   3976  HA  LEU A 253      -0.756  14.223  12.584  1.00 81.44           H  
ATOM   3977  C   LEU A 253      -1.372  14.290  14.600  1.00 81.44           C  
ATOM   3978  CB  LEU A 253      -0.374  12.286  13.393  1.00 81.44           C  
ATOM   3979  HB2 LEU A 253       0.002  11.852  14.320  1.00 81.44           H  
ATOM   3980  HB3 LEU A 253      -1.405  11.954  13.271  1.00 81.44           H  
ATOM   3981  O   LEU A 253      -0.988  14.542  15.744  1.00 81.44           O  
ATOM   3982  CG  LEU A 253       0.451  11.720  12.221  1.00 81.44           C  
ATOM   3983  HG  LEU A 253       1.513  11.790  12.458  1.00 81.44           H  
ATOM   3984  CD1 LEU A 253       0.073  10.258  12.013  1.00 81.44           C  
ATOM   3985 HD11 LEU A 253      -0.898  10.189  11.521  1.00 81.44           H  
ATOM   3986 HD12 LEU A 253       0.001   9.740  12.969  1.00 81.44           H  
ATOM   3987 HD13 LEU A 253       0.819   9.765  11.390  1.00 81.44           H  
ATOM   3988  CD2 LEU A 253       0.186  12.435  10.898  1.00 81.44           C  
ATOM   3989 HD21 LEU A 253       0.655  11.880  10.086  1.00 81.44           H  
ATOM   3990 HD22 LEU A 253      -0.889  12.497  10.732  1.00 81.44           H  
ATOM   3991 HD23 LEU A 253       0.628  13.431  10.939  1.00 81.44           H  
ATOM   3992  N   SER A 254      -2.649  14.431  14.233  1.00 82.44           N  
ATOM   3993  H   SER A 254      -2.926  14.150  13.304  1.00 82.44           H  
ATOM   3994  CA  SER A 254      -3.705  14.743  15.202  1.00 82.44           C  
ATOM   3995  HA  SER A 254      -3.311  15.461  15.921  1.00 82.44           H  
ATOM   3996  C   SER A 254      -4.130  13.491  15.977  1.00 82.44           C  
ATOM   3997  CB  SER A 254      -4.898  15.401  14.503  1.00 82.44           C  
ATOM   3998  HB2 SER A 254      -5.563  15.816  15.260  1.00 82.44           H  
ATOM   3999  HB3 SER A 254      -4.549  16.212  13.864  1.00 82.44           H  
ATOM   4000  O   SER A 254      -3.984  12.372  15.489  1.00 82.44           O  
ATOM   4001  OG  SER A 254      -5.630  14.472  13.734  1.00 82.44           O  
ATOM   4002  HG  SER A 254      -5.162  14.316  12.911  1.00 82.44           H  
ATOM   4003  N   SER A 255      -4.731  13.649  17.163  1.00 83.23           N  
ATOM   4004  H   SER A 255      -4.763  14.560  17.598  1.00 83.23           H  
ATOM   4005  CA  SER A 255      -5.264  12.500  17.916  1.00 83.23           C  
ATOM   4006  HA  SER A 255      -4.446  11.812  18.126  1.00 83.23           H  
ATOM   4007  C   SER A 255      -6.329  11.721  17.130  1.00 83.23           C  
ATOM   4008  CB  SER A 255      -5.874  12.948  19.248  1.00 83.23           C  
ATOM   4009  HB2 SER A 255      -6.076  12.070  19.861  1.00 83.23           H  
ATOM   4010  HB3 SER A 255      -6.817  13.459  19.057  1.00 83.23           H  
ATOM   4011  O   SER A 255      -6.467  10.520  17.327  1.00 83.23           O  
ATOM   4012  OG  SER A 255      -5.020  13.836  19.948  1.00 83.23           O  
ATOM   4013  HG  SER A 255      -4.146  13.452  20.053  1.00 83.23           H  
ATOM   4014  N   ALA A 256      -7.061  12.379  16.223  1.00 78.04           N  
ATOM   4015  H   ALA A 256      -6.838  13.345  16.032  1.00 78.04           H  
ATOM   4016  CA  ALA A 256      -8.025  11.721  15.343  1.00 78.04           C  
ATOM   4017  HA  ALA A 256      -8.635  11.038  15.934  1.00 78.04           H  
ATOM   4018  C   ALA A 256      -7.335  10.883  14.254  1.00 78.04           C  
ATOM   4019  CB  ALA A 256      -8.944  12.788  14.738  1.00 78.04           C  
ATOM   4020  HB1 ALA A 256      -9.455  13.334  15.532  1.00 78.04           H  
ATOM   4021  HB2 ALA A 256      -8.362  13.483  14.132  1.00 78.04           H  
ATOM   4022  HB3 ALA A 256      -9.687  12.307  14.102  1.00 78.04           H  
ATOM   4023  O   ALA A 256      -7.767   9.760  13.999  1.00 78.04           O  
ATOM   4024  N   ASP A 257      -6.244  11.383  13.662  1.00 81.45           N  
ATOM   4025  H   ASP A 257      -5.947  12.321  13.889  1.00 81.45           H  
ATOM   4026  CA  ASP A 257      -5.433  10.617  12.702  1.00 81.45           C  
ATOM   4027  HA  ASP A 257      -6.066  10.280  11.881  1.00 81.45           H  
ATOM   4028  C   ASP A 257      -4.825   9.386  13.383  1.00 81.45           C  
ATOM   4029  CB  ASP A 257      -4.292  11.469  12.117  1.00 81.45           C  
ATOM   4030  HB2 ASP A 257      -3.622  11.755  12.929  1.00 81.45           H  
ATOM   4031  HB3 ASP A 257      -3.722  10.854  11.421  1.00 81.45           H  
ATOM   4032  O   ASP A 257      -4.898   8.282  12.857  1.00 81.45           O  
ATOM   4033  CG  ASP A 257      -4.736  12.733  11.381  1.00 81.45           C  
ATOM   4034  OD1 ASP A 257      -5.759  12.699  10.673  1.00 81.45           O  
ATOM   4035  OD2 ASP A 257      -4.070  13.782  11.592  1.00 81.45           O  
ATOM   4036  N   ILE A 258      -4.297   9.550  14.599  1.00 83.10           N  
ATOM   4037  H   ILE A 258      -4.244  10.491  14.962  1.00 83.10           H  
ATOM   4038  CA  ILE A 258      -3.692   8.460  15.378  1.00 83.10           C  
ATOM   4039  HA  ILE A 258      -2.971   7.940  14.747  1.00 83.10           H  
ATOM   4040  C   ILE A 258      -4.745   7.426  15.792  1.00 83.10           C  
ATOM   4041  CB  ILE A 258      -2.938   9.036  16.594  1.00 83.10           C  
ATOM   4042  HB  ILE A 258      -3.631   9.641  17.178  1.00 83.10           H  
ATOM   4043  O   ILE A 258      -4.498   6.225  15.696  1.00 83.10           O  
ATOM   4044  CG1 ILE A 258      -1.768   9.931  16.121  1.00 83.10           C  
ATOM   4045 HG12 ILE A 258      -2.096  10.589  15.317  1.00 83.10           H  
ATOM   4046 HG13 ILE A 258      -0.971   9.305  15.717  1.00 83.10           H  
ATOM   4047  CG2 ILE A 258      -2.408   7.900  17.489  1.00 83.10           C  
ATOM   4048 HG21 ILE A 258      -1.789   8.304  18.290  1.00 83.10           H  
ATOM   4049 HG22 ILE A 258      -1.810   7.208  16.897  1.00 83.10           H  
ATOM   4050 HG23 ILE A 258      -3.234   7.359  17.950  1.00 83.10           H  
ATOM   4051  CD1 ILE A 258      -1.199  10.828  17.223  1.00 83.10           C  
ATOM   4052 HD11 ILE A 258      -0.708  10.223  17.984  1.00 83.10           H  
ATOM   4053 HD12 ILE A 258      -1.998  11.419  17.671  1.00 83.10           H  
ATOM   4054 HD13 ILE A 258      -0.461  11.505  16.792  1.00 83.10           H  
ATOM   4055  N   GLN A 259      -5.939   7.868  16.201  1.00 78.31           N  
ATOM   4056  H   GLN A 259      -6.076   8.860  16.329  1.00 78.31           H  
ATOM   4057  CA  GLN A 259      -7.067   6.968  16.453  1.00 78.31           C  
ATOM   4058  HA  GLN A 259      -6.752   6.218  17.178  1.00 78.31           H  
ATOM   4059  C   GLN A 259      -7.493   6.239  15.174  1.00 78.31           C  
ATOM   4060  CB  GLN A 259      -8.240   7.767  17.041  1.00 78.31           C  
ATOM   4061  HB2 GLN A 259      -8.610   8.463  16.287  1.00 78.31           H  
ATOM   4062  HB3 GLN A 259      -7.887   8.349  17.892  1.00 78.31           H  
ATOM   4063  O   GLN A 259      -7.891   5.082  15.249  1.00 78.31           O  
ATOM   4064  CG  GLN A 259      -9.407   6.880  17.508  1.00 78.31           C  
ATOM   4065  HG2 GLN A 259      -9.738   6.239  16.692  1.00 78.31           H  
ATOM   4066  HG3 GLN A 259     -10.245   7.524  17.776  1.00 78.31           H  
ATOM   4067  CD  GLN A 259      -9.065   6.037  18.734  1.00 78.31           C  
ATOM   4068  NE2 GLN A 259      -9.361   4.760  18.755  1.00 78.31           N  
ATOM   4069 HE21 GLN A 259      -9.665   4.262  17.930  1.00 78.31           H  
ATOM   4070 HE22 GLN A 259      -9.043   4.252  19.568  1.00 78.31           H  
ATOM   4071  OE1 GLN A 259      -8.556   6.520  19.730  1.00 78.31           O  
ATOM   4072  N   THR A 260      -7.396   6.890  14.012  1.00 75.23           N  
ATOM   4073  H   THR A 260      -7.065   7.844  14.022  1.00 75.23           H  
ATOM   4074  CA  THR A 260      -7.684   6.274  12.711  1.00 75.23           C  
ATOM   4075  HA  THR A 260      -8.638   5.752  12.774  1.00 75.23           H  
ATOM   4076  C   THR A 260      -6.632   5.232  12.350  1.00 75.23           C  
ATOM   4077  CB  THR A 260      -7.810   7.322  11.597  1.00 75.23           C  
ATOM   4078  HB  THR A 260      -6.864   7.848  11.463  1.00 75.23           H  
ATOM   4079  O   THR A 260      -7.015   4.148  11.944  1.00 75.23           O  
ATOM   4080  CG2 THR A 260      -8.222   6.715  10.257  1.00 75.23           C  
ATOM   4081 HG21 THR A 260      -8.388   7.512   9.533  1.00 75.23           H  
ATOM   4082 HG22 THR A 260      -9.139   6.137  10.374  1.00 75.23           H  
ATOM   4083 HG23 THR A 260      -7.433   6.065   9.879  1.00 75.23           H  
ATOM   4084  OG1 THR A 260      -8.806   8.256  11.953  1.00 75.23           O  
ATOM   4085  HG1 THR A 260      -8.442   8.807  12.650  1.00 75.23           H  
ATOM   4086  N   ILE A 261      -5.341   5.497  12.570  1.00 77.59           N  
ATOM   4087  H   ILE A 261      -5.086   6.433  12.854  1.00 77.59           H  
ATOM   4088  CA  ILE A 261      -4.261   4.511  12.384  1.00 77.59           C  
ATOM   4089  HA  ILE A 261      -4.297   4.128  11.364  1.00 77.59           H  
ATOM   4090  C   ILE A 261      -4.470   3.310  13.318  1.00 77.59           C  
ATOM   4091  CB  ILE A 261      -2.883   5.184  12.605  1.00 77.59           C  
ATOM   4092  HB  ILE A 261      -2.896   5.685  13.573  1.00 77.59           H  
ATOM   4093  O   ILE A 261      -4.403   2.165  12.886  1.00 77.59           O  
ATOM   4094  CG1 ILE A 261      -2.594   6.228  11.501  1.00 77.59           C  
ATOM   4095 HG12 ILE A 261      -2.269   5.715  10.596  1.00 77.59           H  
ATOM   4096 HG13 ILE A 261      -3.500   6.779  11.247  1.00 77.59           H  
ATOM   4097  CG2 ILE A 261      -1.744   4.145  12.613  1.00 77.59           C  
ATOM   4098 HG21 ILE A 261      -1.711   3.625  11.655  1.00 77.59           H  
ATOM   4099 HG22 ILE A 261      -1.902   3.400  13.392  1.00 77.59           H  
ATOM   4100 HG23 ILE A 261      -0.779   4.621  12.786  1.00 77.59           H  
ATOM   4101  CD1 ILE A 261      -1.530   7.256  11.900  1.00 77.59           C  
ATOM   4102 HD11 ILE A 261      -1.911   7.889  12.702  1.00 77.59           H  
ATOM   4103 HD12 ILE A 261      -0.615   6.768  12.236  1.00 77.59           H  
ATOM   4104 HD13 ILE A 261      -1.300   7.877  11.034  1.00 77.59           H  
ATOM   4105  N   TYR A 262      -4.792   3.557  14.592  1.00 80.77           N  
ATOM   4106  H   TYR A 262      -4.801   4.515  14.911  1.00 80.77           H  
ATOM   4107  CA  TYR A 262      -5.081   2.487  15.547  1.00 80.77           C  
ATOM   4108  HA  TYR A 262      -4.229   1.808  15.582  1.00 80.77           H  
ATOM   4109  C   TYR A 262      -6.312   1.656  15.160  1.00 80.77           C  
ATOM   4110  CB  TYR A 262      -5.304   3.073  16.941  1.00 80.77           C  
ATOM   4111  HB2 TYR A 262      -4.361   3.460  17.328  1.00 80.77           H  
ATOM   4112  HB3 TYR A 262      -5.994   3.913  16.867  1.00 80.77           H  
ATOM   4113  O   TYR A 262      -6.234   0.433  15.116  1.00 80.77           O  
ATOM   4114  CG  TYR A 262      -5.871   2.052  17.910  1.00 80.77           C  
ATOM   4115  CD1 TYR A 262      -7.177   2.198  18.398  1.00 80.77           C  
ATOM   4116  HD1 TYR A 262      -7.767   3.037  18.059  1.00 80.77           H  
ATOM   4117  CD2 TYR A 262      -5.149   0.889  18.215  1.00 80.77           C  
ATOM   4118  HD2 TYR A 262      -4.213   0.709  17.707  1.00 80.77           H  
ATOM   4119  CE1 TYR A 262      -7.734   1.232  19.255  1.00 80.77           C  
ATOM   4120  HE1 TYR A 262      -8.746   1.351  19.612  1.00 80.77           H  
ATOM   4121  CE2 TYR A 262      -5.678  -0.074  19.094  1.00 80.77           C  
ATOM   4122  HE2 TYR A 262      -5.123  -0.973  19.321  1.00 80.77           H  
ATOM   4123  OH  TYR A 262      -7.496  -0.820  20.470  1.00 80.77           O  
ATOM   4124  HH  TYR A 262      -8.432  -0.657  20.609  1.00 80.77           H  
ATOM   4125  CZ  TYR A 262      -6.973   0.102  19.621  1.00 80.77           C  
ATOM   4126  N   ASN A 263      -7.449   2.315  14.904  1.00 69.98           N  
ATOM   4127  H   ASN A 263      -7.439   3.324  14.960  1.00 69.98           H  
ATOM   4128  CA  ASN A 263      -8.693   1.654  14.501  1.00 69.98           C  
ATOM   4129  HA  ASN A 263      -8.959   0.888  15.229  1.00 69.98           H  
ATOM   4130  C   ASN A 263      -8.549   0.970  13.143  1.00 69.98           C  
ATOM   4131  CB  ASN A 263      -9.823   2.685  14.373  1.00 69.98           C  
ATOM   4132  HB2 ASN A 263     -10.662   2.212  13.862  1.00 69.98           H  
ATOM   4133  HB3 ASN A 263      -9.482   3.509  13.746  1.00 69.98           H  
ATOM   4134  O   ASN A 263      -9.230  -0.019  12.890  1.00 69.98           O  
ATOM   4135  CG  ASN A 263     -10.361   3.239  15.672  1.00 69.98           C  
ATOM   4136  ND2 ASN A 263     -11.184   4.257  15.577  1.00 69.98           N  
ATOM   4137 HD21 ASN A 263     -11.386   4.629  14.660  1.00 69.98           H  
ATOM   4138 HD22 ASN A 263     -11.624   4.581  16.426  1.00 69.98           H  
ATOM   4139  OD1 ASN A 263     -10.109   2.793  16.781  1.00 69.98           O  
ATOM   4140  N   GLY A 264      -7.694   1.531  12.288  1.00 64.80           N  
ATOM   4141  H   GLY A 264      -7.234   2.393  12.544  1.00 64.80           H  
ATOM   4142  CA  GLY A 264      -7.300   0.950  11.023  1.00 64.80           C  
ATOM   4143  HA2 GLY A 264      -8.161   0.868  10.359  1.00 64.80           H  
ATOM   4144  HA3 GLY A 264      -6.538   1.574  10.556  1.00 64.80           H  
ATOM   4145  C   GLY A 264      -6.719  -0.428  11.249  1.00 64.80           C  
ATOM   4146  O   GLY A 264      -7.006  -1.302  10.457  1.00 64.80           O  
ATOM   4147  N   GLY A 265      -5.972  -0.658  12.339  1.00 59.46           N  
ATOM   4148  H   GLY A 265      -5.776   0.109  12.966  1.00 59.46           H  
ATOM   4149  CA  GLY A 265      -5.381  -1.967  12.638  1.00 59.46           C  
ATOM   4150  HA2 GLY A 265      -4.988  -1.989  13.655  1.00 59.46           H  
ATOM   4151  HA3 GLY A 265      -6.165  -2.721  12.569  1.00 59.46           H  
ATOM   4152  C   GLY A 265      -4.280  -2.381  11.660  1.00 59.46           C  
ATOM   4153  O   GLY A 265      -3.553  -3.321  11.947  1.00 59.46           O  
ATOM   4154  N   LEU A 266      -4.176  -1.661  10.544  1.00 54.42           N  
ATOM   4155  H   LEU A 266      -4.801  -0.872  10.460  1.00 54.42           H  
ATOM   4156  CA  LEU A 266      -3.548  -2.023   9.294  1.00 54.42           C  
ATOM   4157  HA  LEU A 266      -3.101  -3.015   9.367  1.00 54.42           H  
ATOM   4158  C   LEU A 266      -2.412  -1.049   9.040  1.00 54.42           C  
ATOM   4159  CB  LEU A 266      -4.614  -2.060   8.177  1.00 54.42           C  
ATOM   4160  HB2 LEU A 266      -4.123  -2.254   7.222  1.00 54.42           H  
ATOM   4161  HB3 LEU A 266      -5.058  -1.068   8.106  1.00 54.42           H  
ATOM   4162  O   LEU A 266      -2.584   0.172   9.139  1.00 54.42           O  
ATOM   4163  CG  LEU A 266      -5.742  -3.105   8.389  1.00 54.42           C  
ATOM   4164  HG  LEU A 266      -5.980  -3.200   9.449  1.00 54.42           H  
ATOM   4165  CD1 LEU A 266      -7.022  -2.718   7.652  1.00 54.42           C  
ATOM   4166 HD11 LEU A 266      -7.296  -1.690   7.888  1.00 54.42           H  
ATOM   4167 HD12 LEU A 266      -6.840  -2.792   6.580  1.00 54.42           H  
ATOM   4168 HD13 LEU A 266      -7.836  -3.386   7.932  1.00 54.42           H  
ATOM   4169  CD2 LEU A 266      -5.387  -4.511   7.922  1.00 54.42           C  
ATOM   4170 HD21 LEU A 266      -5.000  -4.458   6.905  1.00 54.42           H  
ATOM   4171 HD22 LEU A 266      -6.264  -5.157   7.944  1.00 54.42           H  
ATOM   4172 HD23 LEU A 266      -4.626  -4.942   8.573  1.00 54.42           H  
ATOM   4173  N   GLY A 267      -1.228  -1.587   8.792  1.00 46.46           N  
ATOM   4174  H   GLY A 267      -1.135  -2.589   8.710  1.00 46.46           H  
ATOM   4175  CA  GLY A 267      -0.198  -0.796   8.170  1.00 46.46           C  
ATOM   4176  HA2 GLY A 267       0.013   0.091   8.766  1.00 46.46           H  
ATOM   4177  HA3 GLY A 267       0.690  -1.427   8.134  1.00 46.46           H  
ATOM   4178  C   GLY A 267      -0.596  -0.383   6.752  1.00 46.46           C  
ATOM   4179  O   GLY A 267      -1.606  -0.812   6.206  1.00 46.46           O  
ATOM   4180  N   PHE A 268       0.135   0.557   6.170  1.00 46.41           N  
ATOM   4181  H   PHE A 268       1.062   0.722   6.536  1.00 46.41           H  
ATOM   4182  CA  PHE A 268      -0.243   1.145   4.889  1.00 46.41           C  
ATOM   4183  HA  PHE A 268      -1.310   1.368   4.898  1.00 46.41           H  
ATOM   4184  C   PHE A 268       0.034   0.176   3.741  1.00 46.41           C  
ATOM   4185  CB  PHE A 268       0.543   2.444   4.672  1.00 46.41           C  
ATOM   4186  HB2 PHE A 268       1.611   2.231   4.724  1.00 46.41           H  
ATOM   4187  HB3 PHE A 268       0.333   2.812   3.668  1.00 46.41           H  
ATOM   4188  O   PHE A 268       1.186  -0.167   3.514  1.00 46.41           O  
ATOM   4189  CG  PHE A 268       0.208   3.523   5.670  1.00 46.41           C  
ATOM   4190  CD1 PHE A 268      -0.706   4.537   5.335  1.00 46.41           C  
ATOM   4191  HD1 PHE A 268      -1.164   4.549   4.358  1.00 46.41           H  
ATOM   4192  CD2 PHE A 268       0.780   3.487   6.950  1.00 46.41           C  
ATOM   4193  HD2 PHE A 268       1.456   2.689   7.219  1.00 46.41           H  
ATOM   4194  CE1 PHE A 268      -1.039   5.518   6.281  1.00 46.41           C  
ATOM   4195  HE1 PHE A 268      -1.732   6.299   6.004  1.00 46.41           H  
ATOM   4196  CE2 PHE A 268       0.426   4.449   7.899  1.00 46.41           C  
ATOM   4197  HE2 PHE A 268       0.818   4.333   8.898  1.00 46.41           H  
ATOM   4198  CZ  PHE A 268      -0.484   5.470   7.573  1.00 46.41           C  
ATOM   4199  HZ  PHE A 268      -0.779   6.190   8.322  1.00 46.41           H  
ATOM   4200  N   THR A 269      -0.953  -0.149   2.907  1.00 42.40           N  
ATOM   4201  H   THR A 269      -1.915   0.013   3.168  1.00 42.40           H  
ATOM   4202  CA  THR A 269      -0.675  -0.786   1.608  1.00 42.40           C  
ATOM   4203  HA  THR A 269      -0.177  -1.738   1.790  1.00 42.40           H  
ATOM   4204  C   THR A 269       0.226   0.124   0.753  1.00 42.40           C  
ATOM   4205  CB  THR A 269      -1.970  -1.082   0.839  1.00 42.40           C  
ATOM   4206  HB  THR A 269      -1.716  -1.364  -0.183  1.00 42.40           H  
ATOM   4207  O   THR A 269      -0.154   1.280   0.504  1.00 42.40           O  
ATOM   4208  CG2 THR A 269      -2.762  -2.222   1.471  1.00 42.40           C  
ATOM   4209 HG21 THR A 269      -3.020  -1.978   2.501  1.00 42.40           H  
ATOM   4210 HG22 THR A 269      -2.170  -3.137   1.461  1.00 42.40           H  
ATOM   4211 HG23 THR A 269      -3.681  -2.385   0.908  1.00 42.40           H  
ATOM   4212  OG1 THR A 269      -2.780   0.075   0.808  1.00 42.40           O  
ATOM   4213  HG1 THR A 269      -2.196   0.798   0.566  1.00 42.40           H  
ATOM   4214  N   PRO A 270       1.401  -0.333   0.274  1.00 32.37           N  
ATOM   4215  CA  PRO A 270       2.182   0.410  -0.707  1.00 32.37           C  
ATOM   4216  HA  PRO A 270       2.450   1.379  -0.287  1.00 32.37           H  
ATOM   4217  C   PRO A 270       1.340   0.590  -1.972  1.00 32.37           C  
ATOM   4218  CB  PRO A 270       3.459  -0.407  -0.962  1.00 32.37           C  
ATOM   4219  HB2 PRO A 270       4.339   0.232  -1.026  1.00 32.37           H  
ATOM   4220  HB3 PRO A 270       3.363  -1.001  -1.872  1.00 32.37           H  
ATOM   4221  O   PRO A 270       0.966  -0.374  -2.630  1.00 32.37           O  
ATOM   4222  CG  PRO A 270       3.540  -1.353   0.235  1.00 32.37           C  
ATOM   4223  HG2 PRO A 270       4.038  -2.288  -0.018  1.00 32.37           H  
ATOM   4224  HG3 PRO A 270       4.052  -0.856   1.060  1.00 32.37           H  
ATOM   4225  CD  PRO A 270       2.077  -1.576   0.611  1.00 32.37           C  
ATOM   4226  HD2 PRO A 270       2.001  -1.809   1.673  1.00 32.37           H  
ATOM   4227  HD3 PRO A 270       1.662  -2.389   0.014  1.00 32.37           H  
ATOM   4228  N   ILE A 271       0.993   1.833  -2.306  1.00 33.70           N  
ATOM   4229  H   ILE A 271       1.237   2.584  -1.677  1.00 33.70           H  
ATOM   4230  CA  ILE A 271       0.281   2.124  -3.554  1.00 33.70           C  
ATOM   4231  HA  ILE A 271      -0.595   1.476  -3.598  1.00 33.70           H  
ATOM   4232  C   ILE A 271       1.222   1.771  -4.710  1.00 33.70           C  
ATOM   4233  CB  ILE A 271      -0.182   3.597  -3.654  1.00 33.70           C  
ATOM   4234  HB  ILE A 271       0.678   4.204  -3.938  1.00 33.70           H  
ATOM   4235  O   ILE A 271       2.342   2.287  -4.747  1.00 33.70           O  
ATOM   4236  CG1 ILE A 271      -0.726   4.162  -2.319  1.00 33.70           C  
ATOM   4237 HG12 ILE A 271      -0.005   3.990  -1.519  1.00 33.70           H  
ATOM   4238 HG13 ILE A 271      -1.649   3.648  -2.054  1.00 33.70           H  
ATOM   4239  CG2 ILE A 271      -1.245   3.710  -4.765  1.00 33.70           C  
ATOM   4240 HG21 ILE A 271      -0.855   3.315  -5.703  1.00 33.70           H  
ATOM   4241 HG22 ILE A 271      -1.520   4.751  -4.936  1.00 33.70           H  
ATOM   4242 HG23 ILE A 271      -2.135   3.144  -4.491  1.00 33.70           H  
ATOM   4243  CD1 ILE A 271      -0.974   5.676  -2.348  1.00 33.70           C  
ATOM   4244 HD11 ILE A 271      -1.799   5.914  -3.019  1.00 33.70           H  
ATOM   4245 HD12 ILE A 271      -1.239   6.013  -1.346  1.00 33.70           H  
ATOM   4246 HD13 ILE A 271      -0.073   6.196  -2.672  1.00 33.70           H  
ATOM   4247  N   SER A 272       0.750   0.935  -5.637  1.00 31.07           N  
ATOM   4248  H   SER A 272      -0.129   0.476  -5.445  1.00 31.07           H  
ATOM   4249  CA  SER A 272       1.451   0.541  -6.862  1.00 31.07           C  
ATOM   4250  HA  SER A 272       2.343  -0.018  -6.581  1.00 31.07           H  
ATOM   4251  C   SER A 272       1.873   1.786  -7.656  1.00 31.07           C  
ATOM   4252  CB  SER A 272       0.543  -0.389  -7.689  1.00 31.07           C  
ATOM   4253  HB2 SER A 272      -0.228  -0.815  -7.046  1.00 31.07           H  
ATOM   4254  HB3 SER A 272       0.055   0.154  -8.498  1.00 31.07           H  
ATOM   4255  O   SER A 272       1.059   2.451  -8.298  1.00 31.07           O  
ATOM   4256  OG  SER A 272       1.304  -1.451  -8.215  1.00 31.07           O  
ATOM   4257  HG  SER A 272       0.761  -2.241  -8.272  1.00 31.07           H  
ATOM   4258  N   TYR A 273       3.145   2.164  -7.553  1.00 33.28           N  
ATOM   4259  H   TYR A 273       3.754   1.607  -6.971  1.00 33.28           H  
ATOM   4260  CA  TYR A 273       3.760   3.146  -8.435  1.00 33.28           C  
ATOM   4261  HA  TYR A 273       3.013   3.849  -8.803  1.00 33.28           H  
ATOM   4262  C   TYR A 273       4.321   2.360  -9.611  1.00 33.28           C  
ATOM   4263  CB  TYR A 273       4.841   3.936  -7.677  1.00 33.28           C  
ATOM   4264  HB2 TYR A 273       5.566   3.236  -7.262  1.00 33.28           H  
ATOM   4265  HB3 TYR A 273       4.368   4.443  -6.836  1.00 33.28           H  
ATOM   4266  O   TYR A 273       5.311   1.659  -9.447  1.00 33.28           O  
ATOM   4267  CG  TYR A 273       5.579   4.976  -8.508  1.00 33.28           C  
ATOM   4268  CD1 TYR A 273       6.901   4.738  -8.935  1.00 33.28           C  
ATOM   4269  HD1 TYR A 273       7.382   3.801  -8.699  1.00 33.28           H  
ATOM   4270  CD2 TYR A 273       4.950   6.195  -8.834  1.00 33.28           C  
ATOM   4271  HD2 TYR A 273       3.932   6.372  -8.521  1.00 33.28           H  
ATOM   4272  CE1 TYR A 273       7.603   5.721  -9.660  1.00 33.28           C  
ATOM   4273  HE1 TYR A 273       8.625   5.536  -9.956  1.00 33.28           H  
ATOM   4274  CE2 TYR A 273       5.642   7.171  -9.580  1.00 33.28           C  
ATOM   4275  HE2 TYR A 273       5.167   8.104  -9.848  1.00 33.28           H  
ATOM   4276  OH  TYR A 273       7.642   7.895 -10.684  1.00 33.28           O  
ATOM   4277  HH  TYR A 273       8.557   7.642 -10.825  1.00 33.28           H  
ATOM   4278  CZ  TYR A 273       6.971   6.938  -9.990  1.00 33.28           C  
ATOM   4279  N   THR A 274       3.690   2.442 -10.782  1.00 39.15           N  
ATOM   4280  H   THR A 274       2.812   2.936 -10.852  1.00 39.15           H  
ATOM   4281  CA  THR A 274       4.326   1.988 -12.023  1.00 39.15           C  
ATOM   4282  HA  THR A 274       4.803   1.023 -11.855  1.00 39.15           H  
ATOM   4283  C   THR A 274       5.372   3.035 -12.402  1.00 39.15           C  
ATOM   4284  CB  THR A 274       3.315   1.813 -13.165  1.00 39.15           C  
ATOM   4285  HB  THR A 274       3.858   1.699 -14.103  1.00 39.15           H  
ATOM   4286  O   THR A 274       4.975   4.140 -12.800  1.00 39.15           O  
ATOM   4287  CG2 THR A 274       2.441   0.578 -12.962  1.00 39.15           C  
ATOM   4288 HG21 THR A 274       1.747   0.484 -13.797  1.00 39.15           H  
ATOM   4289 HG22 THR A 274       3.067  -0.313 -12.920  1.00 39.15           H  
ATOM   4290 HG23 THR A 274       1.877   0.664 -12.033  1.00 39.15           H  
ATOM   4291  OG1 THR A 274       2.479   2.949 -13.250  1.00 39.15           O  
ATOM   4292  HG1 THR A 274       3.087   3.690 -13.302  1.00 39.15           H  
ATOM   4293  N   PRO A 275       6.680   2.765 -12.245  1.00 49.10           N  
ATOM   4294  CA  PRO A 275       7.694   3.727 -12.631  1.00 49.10           C  
ATOM   4295  HA  PRO A 275       7.527   4.634 -12.050  1.00 49.10           H  
ATOM   4296  C   PRO A 275       7.576   4.039 -14.134  1.00 49.10           C  
ATOM   4297  CB  PRO A 275       9.042   3.117 -12.234  1.00 49.10           C  
ATOM   4298  HB2 PRO A 275       9.837   3.373 -12.934  1.00 49.10           H  
ATOM   4299  HB3 PRO A 275       9.307   3.442 -11.228  1.00 49.10           H  
ATOM   4300  O   PRO A 275       7.219   3.170 -14.929  1.00 49.10           O  
ATOM   4301  CG  PRO A 275       8.764   1.617 -12.219  1.00 49.10           C  
ATOM   4302  HG2 PRO A 275       9.423   1.088 -11.531  1.00 49.10           H  
ATOM   4303  HG3 PRO A 275       8.865   1.216 -13.228  1.00 49.10           H  
ATOM   4304  CD  PRO A 275       7.306   1.532 -11.788  1.00 49.10           C  
ATOM   4305  HD2 PRO A 275       6.845   0.648 -12.228  1.00 49.10           H  
ATOM   4306  HD3 PRO A 275       7.281   1.477 -10.699  1.00 49.10           H  
ATOM   4307  N   PRO A 276       7.847   5.285 -14.552  1.00 61.61           N  
ATOM   4308  CA  PRO A 276       7.774   5.702 -15.957  1.00 61.61           C  
ATOM   4309  HA  PRO A 276       6.772   5.502 -16.337  1.00 61.61           H  
ATOM   4310  C   PRO A 276       8.769   4.979 -16.885  1.00 61.61           C  
ATOM   4311  CB  PRO A 276       8.014   7.216 -15.937  1.00 61.61           C  
ATOM   4312  HB2 PRO A 276       8.608   7.556 -16.785  1.00 61.61           H  
ATOM   4313  HB3 PRO A 276       7.054   7.731 -15.917  1.00 61.61           H  
ATOM   4314  O   PRO A 276       8.631   5.080 -18.105  1.00 61.61           O  
ATOM   4315  CG  PRO A 276       8.741   7.450 -14.616  1.00 61.61           C  
ATOM   4316  HG2 PRO A 276       9.804   7.247 -14.746  1.00 61.61           H  
ATOM   4317  HG3 PRO A 276       8.550   8.451 -14.229  1.00 61.61           H  
ATOM   4318  CD  PRO A 276       8.181   6.396 -13.688  1.00 61.61           C  
ATOM   4319  HD2 PRO A 276       8.931   6.124 -12.945  1.00 61.61           H  
ATOM   4320  HD3 PRO A 276       7.276   6.765 -13.206  1.00 61.61           H  
ATOM   4321  N   PHE A 277       9.742   4.260 -16.321  1.00 70.69           N  
ATOM   4322  H   PHE A 277       9.729   4.145 -15.318  1.00 70.69           H  
ATOM   4323  CA  PHE A 277      10.711   3.427 -17.025  1.00 70.69           C  
ATOM   4324  HA  PHE A 277      10.414   3.308 -18.067  1.00 70.69           H  
ATOM   4325  C   PHE A 277      10.775   2.038 -16.379  1.00 70.69           C  
ATOM   4326  CB  PHE A 277      12.093   4.092 -16.974  1.00 70.69           C  
ATOM   4327  HB2 PHE A 277      12.402   4.148 -15.931  1.00 70.69           H  
ATOM   4328  HB3 PHE A 277      12.805   3.453 -17.496  1.00 70.69           H  
ATOM   4329  O   PHE A 277      10.665   1.923 -15.159  1.00 70.69           O  
ATOM   4330  CG  PHE A 277      12.158   5.478 -17.582  1.00 70.69           C  
ATOM   4331  CD1 PHE A 277      12.055   5.644 -18.973  1.00 70.69           C  
ATOM   4332  HD1 PHE A 277      11.935   4.781 -19.611  1.00 70.69           H  
ATOM   4333  CD2 PHE A 277      12.346   6.604 -16.761  1.00 70.69           C  
ATOM   4334  HD2 PHE A 277      12.477   6.464 -15.698  1.00 70.69           H  
ATOM   4335  CE1 PHE A 277      12.115   6.933 -19.528  1.00 70.69           C  
ATOM   4336  HE1 PHE A 277      12.042   7.071 -20.597  1.00 70.69           H  
ATOM   4337  CE2 PHE A 277      12.425   7.888 -17.329  1.00 70.69           C  
ATOM   4338  HE2 PHE A 277      12.636   8.752 -16.716  1.00 70.69           H  
ATOM   4339  CZ  PHE A 277      12.297   8.054 -18.712  1.00 70.69           C  
ATOM   4340  HZ  PHE A 277      12.375   9.037 -19.152  1.00 70.69           H  
ATOM   4341  N   GLU A 278      11.002   1.005 -17.190  1.00 72.53           N  
ATOM   4342  H   GLU A 278      11.102   1.179 -18.179  1.00 72.53           H  
ATOM   4343  CA  GLU A 278      11.480  -0.299 -16.710  1.00 72.53           C  
ATOM   4344  HA  GLU A 278      10.952  -0.569 -15.795  1.00 72.53           H  
ATOM   4345  C   GLU A 278      12.982  -0.186 -16.386  1.00 72.53           C  
ATOM   4346  CB  GLU A 278      11.214  -1.392 -17.766  1.00 72.53           C  
ATOM   4347  HB2 GLU A 278      11.691  -1.096 -18.701  1.00 72.53           H  
ATOM   4348  HB3 GLU A 278      11.668  -2.322 -17.425  1.00 72.53           H  
ATOM   4349  O   GLU A 278      13.703   0.522 -17.097  1.00 72.53           O  
ATOM   4350  CG  GLU A 278       9.713  -1.641 -18.017  1.00 72.53           C  
ATOM   4351  HG2 GLU A 278       9.251  -1.926 -17.071  1.00 72.53           H  
ATOM   4352  HG3 GLU A 278       9.251  -0.710 -18.345  1.00 72.53           H  
ATOM   4353  CD  GLU A 278       9.414  -2.727 -19.073  1.00 72.53           C  
ATOM   4354  OE1 GLU A 278       8.232  -3.131 -19.180  1.00 72.53           O  
ATOM   4355  OE2 GLU A 278      10.322  -3.137 -19.831  1.00 72.53           O  
ATOM   4356  N   GLY A 279      13.458  -0.854 -15.328  1.00 65.93           N  
ATOM   4357  H   GLY A 279      12.826  -1.443 -14.805  1.00 65.93           H  
ATOM   4358  CA  GLY A 279      14.849  -0.775 -14.857  1.00 65.93           C  
ATOM   4359  HA2 GLY A 279      15.478  -0.375 -15.652  1.00 65.93           H  
ATOM   4360  HA3 GLY A 279      15.203  -1.785 -14.651  1.00 65.93           H  
ATOM   4361  C   GLY A 279      15.066   0.092 -13.607  1.00 65.93           C  
ATOM   4362  O   GLY A 279      14.141   0.713 -13.094  1.00 65.93           O  
ATOM   4363  N   GLY A 280      16.305   0.128 -13.098  1.00 70.89           N  
ATOM   4364  H   GLY A 280      17.020  -0.406 -13.571  1.00 70.89           H  
ATOM   4365  CA  GLY A 280      16.676   0.820 -11.847  1.00 70.89           C  
ATOM   4366  HA2 GLY A 280      15.787   1.257 -11.392  1.00 70.89           H  
ATOM   4367  HA3 GLY A 280      17.086   0.100 -11.138  1.00 70.89           H  
ATOM   4368  C   GLY A 280      17.694   1.951 -12.015  1.00 70.89           C  
ATOM   4369  O   GLY A 280      18.242   2.439 -11.028  1.00 70.89           O  
ATOM   4370  N   GLY A 281      17.997   2.345 -13.255  1.00 80.13           N  
ATOM   4371  H   GLY A 281      17.503   1.903 -14.017  1.00 80.13           H  
ATOM   4372  CA  GLY A 281      18.876   3.475 -13.558  1.00 80.13           C  
ATOM   4373  HA2 GLY A 281      18.755   3.730 -14.611  1.00 80.13           H  
ATOM   4374  HA3 GLY A 281      18.556   4.329 -12.961  1.00 80.13           H  
ATOM   4375  C   GLY A 281      20.371   3.255 -13.298  1.00 80.13           C  
ATOM   4376  O   GLY A 281      21.105   4.234 -13.158  1.00 80.13           O  
ATOM   4377  N   THR A 282      20.845   2.006 -13.231  1.00 80.94           N  
ATOM   4378  H   THR A 282      20.199   1.265 -13.465  1.00 80.94           H  
ATOM   4379  CA  THR A 282      22.279   1.663 -13.086  1.00 80.94           C  
ATOM   4380  HA  THR A 282      22.850   2.578 -12.929  1.00 80.94           H  
ATOM   4381  C   THR A 282      22.826   1.008 -14.356  1.00 80.94           C  
ATOM   4382  CB  THR A 282      22.541   0.745 -11.880  1.00 80.94           C  
ATOM   4383  HB  THR A 282      23.620   0.639 -11.765  1.00 80.94           H  
ATOM   4384  O   THR A 282      22.053   0.481 -15.139  1.00 80.94           O  
ATOM   4385  CG2 THR A 282      21.979   1.280 -10.564  1.00 80.94           C  
ATOM   4386 HG21 THR A 282      20.890   1.327 -10.605  1.00 80.94           H  
ATOM   4387 HG22 THR A 282      22.275   0.622  -9.748  1.00 80.94           H  
ATOM   4388 HG23 THR A 282      22.368   2.281 -10.380  1.00 80.94           H  
ATOM   4389  OG1 THR A 282      22.001  -0.537 -12.086  1.00 80.94           O  
ATOM   4390  HG1 THR A 282      21.062  -0.425 -12.250  1.00 80.94           H  
ATOM   4391  N   GLU A 283      24.144   0.957 -14.563  1.00 76.96           N  
ATOM   4392  H   GLU A 283      24.766   1.460 -13.947  1.00 76.96           H  
ATOM   4393  CA  GLU A 283      24.740   0.311 -15.756  1.00 76.96           C  
ATOM   4394  HA  GLU A 283      24.406   0.826 -16.657  1.00 76.96           H  
ATOM   4395  C   GLU A 283      24.340  -1.172 -15.907  1.00 76.96           C  
ATOM   4396  CB  GLU A 283      26.268   0.446 -15.650  1.00 76.96           C  
ATOM   4397  HB2 GLU A 283      26.589  -0.080 -14.750  1.00 76.96           H  
ATOM   4398  HB3 GLU A 283      26.516   1.501 -15.535  1.00 76.96           H  
ATOM   4399  O   GLU A 283      24.056  -1.646 -17.004  1.00 76.96           O  
ATOM   4400  CG  GLU A 283      27.040  -0.110 -16.861  1.00 76.96           C  
ATOM   4401  HG2 GLU A 283      26.774  -1.158 -17.001  1.00 76.96           H  
ATOM   4402  HG3 GLU A 283      26.742   0.440 -17.753  1.00 76.96           H  
ATOM   4403  CD  GLU A 283      28.569  -0.032 -16.691  1.00 76.96           C  
ATOM   4404  OE1 GLU A 283      29.286  -0.360 -17.665  1.00 76.96           O  
ATOM   4405  OE2 GLU A 283      29.039   0.264 -15.565  1.00 76.96           O  
ATOM   4406  N   LEU A 284      24.272  -1.920 -14.799  1.00 66.58           N  
ATOM   4407  H   LEU A 284      24.463  -1.471 -13.914  1.00 66.58           H  
ATOM   4408  CA  LEU A 284      23.822  -3.320 -14.816  1.00 66.58           C  
ATOM   4409  HA  LEU A 284      24.255  -3.819 -15.682  1.00 66.58           H  
ATOM   4410  C   LEU A 284      22.303  -3.456 -14.976  1.00 66.58           C  
ATOM   4411  CB  LEU A 284      24.275  -4.026 -13.525  1.00 66.58           C  
ATOM   4412  HB2 LEU A 284      23.987  -3.408 -12.675  1.00 66.58           H  
ATOM   4413  HB3 LEU A 284      23.738  -4.970 -13.436  1.00 66.58           H  
ATOM   4414  O   LEU A 284      21.826  -4.536 -15.324  1.00 66.58           O  
ATOM   4415  CG  LEU A 284      25.781  -4.325 -13.455  1.00 66.58           C  
ATOM   4416  HG  LEU A 284      26.349  -3.411 -13.626  1.00 66.58           H  
ATOM   4417  CD1 LEU A 284      26.128  -4.856 -12.061  1.00 66.58           C  
ATOM   4418 HD11 LEU A 284      25.573  -5.773 -11.863  1.00 66.58           H  
ATOM   4419 HD12 LEU A 284      27.198  -5.049 -11.998  1.00 66.58           H  
ATOM   4420 HD13 LEU A 284      25.862  -4.107 -11.315  1.00 66.58           H  
ATOM   4421  CD2 LEU A 284      26.209  -5.385 -14.476  1.00 66.58           C  
ATOM   4422 HD21 LEU A 284      26.079  -4.993 -15.484  1.00 66.58           H  
ATOM   4423 HD22 LEU A 284      27.265  -5.621 -14.339  1.00 66.58           H  
ATOM   4424 HD23 LEU A 284      25.608  -6.286 -14.356  1.00 66.58           H  
ATOM   4425  N   TYR A 285      21.558  -2.392 -14.682  1.00 69.26           N  
ATOM   4426  H   TYR A 285      22.025  -1.510 -14.530  1.00 69.26           H  
ATOM   4427  CA  TYR A 285      20.103  -2.387 -14.663  1.00 69.26           C  
ATOM   4428  HA  TYR A 285      19.757  -3.118 -15.394  1.00 69.26           H  
ATOM   4429  C   TYR A 285      19.557  -1.016 -15.096  1.00 69.26           C  
ATOM   4430  CB  TYR A 285      19.641  -2.829 -13.267  1.00 69.26           C  
ATOM   4431  HB2 TYR A 285      19.842  -2.041 -12.541  1.00 69.26           H  
ATOM   4432  HB3 TYR A 285      20.209  -3.708 -12.963  1.00 69.26           H  
ATOM   4433  O   TYR A 285      19.112  -0.231 -14.247  1.00 69.26           O  
ATOM   4434  CG  TYR A 285      18.184  -3.209 -13.227  1.00 69.26           C  
ATOM   4435  CD1 TYR A 285      17.328  -2.647 -12.265  1.00 69.26           C  
ATOM   4436  HD1 TYR A 285      17.715  -1.958 -11.529  1.00 69.26           H  
ATOM   4437  CD2 TYR A 285      17.691  -4.140 -14.158  1.00 69.26           C  
ATOM   4438  HD2 TYR A 285      18.341  -4.602 -14.887  1.00 69.26           H  
ATOM   4439  CE1 TYR A 285      15.967  -2.993 -12.252  1.00 69.26           C  
ATOM   4440  HE1 TYR A 285      15.287  -2.569 -11.528  1.00 69.26           H  
ATOM   4441  CE2 TYR A 285      16.332  -4.470 -14.158  1.00 69.26           C  
ATOM   4442  HE2 TYR A 285      15.955  -5.146 -14.910  1.00 69.26           H  
ATOM   4443  OH  TYR A 285      14.150  -4.199 -13.158  1.00 69.26           O  
ATOM   4444  HH  TYR A 285      13.910  -4.809 -13.859  1.00 69.26           H  
ATOM   4445  CZ  TYR A 285      15.466  -3.906 -13.196  1.00 69.26           C  
ATOM   4446  N   PRO A 286      19.687  -0.682 -16.394  1.00 81.36           N  
ATOM   4447  CA  PRO A 286      19.465   0.668 -16.899  1.00 81.36           C  
ATOM   4448  HA  PRO A 286      19.900   1.411 -16.230  1.00 81.36           H  
ATOM   4449  C   PRO A 286      17.980   0.965 -17.067  1.00 81.36           C  
ATOM   4450  CB  PRO A 286      20.210   0.690 -18.231  1.00 81.36           C  
ATOM   4451  HB2 PRO A 286      19.822   1.442 -18.918  1.00 81.36           H  
ATOM   4452  HB3 PRO A 286      21.270   0.835 -18.026  1.00 81.36           H  
ATOM   4453  O   PRO A 286      17.182   0.047 -17.227  1.00 81.36           O  
ATOM   4454  CG  PRO A 286      20.044  -0.730 -18.755  1.00 81.36           C  
ATOM   4455  HG2 PRO A 286      20.822  -0.989 -19.474  1.00 81.36           H  
ATOM   4456  HG3 PRO A 286      19.050  -0.864 -19.181  1.00 81.36           H  
ATOM   4457  CD  PRO A 286      20.170  -1.546 -17.472  1.00 81.36           C  
ATOM   4458  HD2 PRO A 286      21.219  -1.791 -17.311  1.00 81.36           H  
ATOM   4459  HD3 PRO A 286      19.574  -2.455 -17.555  1.00 81.36           H  
ATOM   4460  N   TYR A 287      17.608   2.244 -17.083  1.00 87.92           N  
ATOM   4461  H   TYR A 287      18.312   2.964 -17.002  1.00 87.92           H  
ATOM   4462  CA  TYR A 287      16.270   2.635 -17.516  1.00 87.92           C  
ATOM   4463  HA  TYR A 287      15.546   2.000 -17.006  1.00 87.92           H  
ATOM   4464  C   TYR A 287      16.113   2.399 -19.020  1.00 87.92           C  
ATOM   4465  CB  TYR A 287      15.990   4.095 -17.148  1.00 87.92           C  
ATOM   4466  HB2 TYR A 287      15.101   4.428 -17.684  1.00 87.92           H  
ATOM   4467  HB3 TYR A 287      16.830   4.697 -17.494  1.00 87.92           H  
ATOM   4468  O   TYR A 287      16.865   2.954 -19.827  1.00 87.92           O  
ATOM   4469  CG  TYR A 287      15.762   4.354 -15.672  1.00 87.92           C  
ATOM   4470  CD1 TYR A 287      14.858   3.558 -14.940  1.00 87.92           C  
ATOM   4471  HD1 TYR A 287      14.330   2.741 -15.408  1.00 87.92           H  
ATOM   4472  CD2 TYR A 287      16.425   5.423 -15.037  1.00 87.92           C  
ATOM   4473  HD2 TYR A 287      17.108   6.038 -15.604  1.00 87.92           H  
ATOM   4474  CE1 TYR A 287      14.619   3.830 -13.584  1.00 87.92           C  
ATOM   4475  HE1 TYR A 287      13.924   3.226 -13.019  1.00 87.92           H  
ATOM   4476  CE2 TYR A 287      16.189   5.695 -13.675  1.00 87.92           C  
ATOM   4477  HE2 TYR A 287      16.691   6.518 -13.190  1.00 87.92           H  
ATOM   4478  OH  TYR A 287      15.039   5.129 -11.634  1.00 87.92           O  
ATOM   4479  HH  TYR A 287      15.524   5.871 -11.265  1.00 87.92           H  
ATOM   4480  CZ  TYR A 287      15.285   4.891 -12.946  1.00 87.92           C  
ATOM   4481  N   LEU A 288      15.139   1.575 -19.401  1.00 88.06           N  
ATOM   4482  H   LEU A 288      14.580   1.135 -18.684  1.00 88.06           H  
ATOM   4483  CA  LEU A 288      14.910   1.201 -20.794  1.00 88.06           C  
ATOM   4484  HA  LEU A 288      15.877   1.124 -21.290  1.00 88.06           H  
ATOM   4485  C   LEU A 288      14.106   2.274 -21.533  1.00 88.06           C  
ATOM   4486  CB  LEU A 288      14.229  -0.176 -20.877  1.00 88.06           C  
ATOM   4487  HB2 LEU A 288      14.092  -0.425 -21.929  1.00 88.06           H  
ATOM   4488  HB3 LEU A 288      13.241  -0.099 -20.424  1.00 88.06           H  
ATOM   4489  O   LEU A 288      13.049   2.718 -21.080  1.00 88.06           O  
ATOM   4490  CG  LEU A 288      14.985  -1.330 -20.189  1.00 88.06           C  
ATOM   4491  HG  LEU A 288      15.005  -1.159 -19.112  1.00 88.06           H  
ATOM   4492  CD1 LEU A 288      14.247  -2.641 -20.455  1.00 88.06           C  
ATOM   4493 HD11 LEU A 288      14.259  -2.884 -21.518  1.00 88.06           H  
ATOM   4494 HD12 LEU A 288      13.214  -2.562 -20.118  1.00 88.06           H  
ATOM   4495 HD13 LEU A 288      14.720  -3.447 -19.894  1.00 88.06           H  
ATOM   4496  CD2 LEU A 288      16.425  -1.481 -20.689  1.00 88.06           C  
ATOM   4497 HD21 LEU A 288      16.440  -1.591 -21.773  1.00 88.06           H  
ATOM   4498 HD22 LEU A 288      17.007  -0.607 -20.394  1.00 88.06           H  
ATOM   4499 HD23 LEU A 288      16.873  -2.360 -20.225  1.00 88.06           H  
ATOM   4500  N   ILE A 289      14.599   2.655 -22.710  1.00 91.33           N  
ATOM   4501  H   ILE A 289      15.501   2.289 -22.980  1.00 91.33           H  
ATOM   4502  CA  ILE A 289      13.931   3.567 -23.634  1.00 91.33           C  
ATOM   4503  HA  ILE A 289      13.018   3.952 -23.180  1.00 91.33           H  
ATOM   4504  C   ILE A 289      13.558   2.789 -24.899  1.00 91.33           C  
ATOM   4505  CB  ILE A 289      14.848   4.758 -23.968  1.00 91.33           C  
ATOM   4506  HB  ILE A 289      15.727   4.335 -24.455  1.00 91.33           H  
ATOM   4507  O   ILE A 289      14.412   2.215 -25.580  1.00 91.33           O  
ATOM   4508  CG1 ILE A 289      15.375   5.571 -22.761  1.00 91.33           C  
ATOM   4509 HG12 ILE A 289      15.799   4.893 -22.020  1.00 91.33           H  
ATOM   4510 HG13 ILE A 289      16.190   6.207 -23.108  1.00 91.33           H  
ATOM   4511  CG2 ILE A 289      14.152   5.687 -24.976  1.00 91.33           C  
ATOM   4512 HG21 ILE A 289      13.911   5.145 -25.891  1.00 91.33           H  
ATOM   4513 HG22 ILE A 289      14.848   6.481 -25.244  1.00 91.33           H  
ATOM   4514 HG23 ILE A 289      13.230   6.095 -24.562  1.00 91.33           H  
ATOM   4515  CD1 ILE A 289      14.344   6.470 -22.075  1.00 91.33           C  
ATOM   4516 HD11 ILE A 289      13.496   5.857 -21.772  1.00 91.33           H  
ATOM   4517 HD12 ILE A 289      14.788   6.930 -21.192  1.00 91.33           H  
ATOM   4518 HD13 ILE A 289      14.008   7.263 -22.744  1.00 91.33           H  
ATOM   4519  N   ASP A 290      12.279   2.801 -25.254  1.00 89.53           N  
ATOM   4520  H   ASP A 290      11.613   3.186 -24.600  1.00 89.53           H  
ATOM   4521  CA  ASP A 290      11.747   2.173 -26.462  1.00 89.53           C  
ATOM   4522  HA  ASP A 290      12.585   1.820 -27.064  1.00 89.53           H  
ATOM   4523  C   ASP A 290      10.981   3.166 -27.360  1.00 89.53           C  
ATOM   4524  CB  ASP A 290      10.940   0.926 -26.054  1.00 89.53           C  
ATOM   4525  HB2 ASP A 290      11.271   0.558 -25.083  1.00 89.53           H  
ATOM   4526  HB3 ASP A 290      11.160   0.142 -26.779  1.00 89.53           H  
ATOM   4527  O   ASP A 290      10.626   2.851 -28.495  1.00 89.53           O  
ATOM   4528  CG  ASP A 290       9.425   1.135 -26.024  1.00 89.53           C  
ATOM   4529  OD1 ASP A 290       8.948   2.177 -25.531  1.00 89.53           O  
ATOM   4530  OD2 ASP A 290       8.740   0.310 -26.672  1.00 89.53           O  
ATOM   4531  N   ASN A 291      10.727   4.391 -26.906  1.00 90.03           N  
ATOM   4532  H   ASN A 291      10.964   4.607 -25.948  1.00 90.03           H  
ATOM   4533  CA  ASN A 291      10.055   5.394 -27.724  1.00 90.03           C  
ATOM   4534  HA  ASN A 291      10.345   5.230 -28.761  1.00 90.03           H  
ATOM   4535  C   ASN A 291      10.486   6.825 -27.385  1.00 90.03           C  
ATOM   4536  CB  ASN A 291       8.534   5.176 -27.624  1.00 90.03           C  
ATOM   4537  HB2 ASN A 291       8.022   5.810 -28.348  1.00 90.03           H  
ATOM   4538  HB3 ASN A 291       8.301   4.140 -27.868  1.00 90.03           H  
ATOM   4539  O   ASN A 291      11.086   7.110 -26.351  1.00 90.03           O  
ATOM   4540  CG  ASN A 291       7.980   5.493 -26.250  1.00 90.03           C  
ATOM   4541  ND2 ASN A 291       7.544   4.514 -25.502  1.00 90.03           N  
ATOM   4542 HD21 ASN A 291       7.913   3.588 -25.667  1.00 90.03           H  
ATOM   4543 HD22 ASN A 291       7.259   4.727 -24.557  1.00 90.03           H  
ATOM   4544  OD1 ASN A 291       7.913   6.649 -25.861  1.00 90.03           O  
ATOM   4545  N   CYS A 292      10.164   7.758 -28.281  1.00 91.17           N  
ATOM   4546  H   CYS A 292       9.679   7.477 -29.121  1.00 91.17           H  
ATOM   4547  CA  CYS A 292      10.596   9.145 -28.147  1.00 91.17           C  
ATOM   4548  HA  CYS A 292      11.642   9.141 -27.840  1.00 91.17           H  
ATOM   4549  C   CYS A 292       9.857   9.924 -27.041  1.00 91.17           C  
ATOM   4550  CB  CYS A 292      10.534   9.786 -29.536  1.00 91.17           C  
ATOM   4551  HB2 CYS A 292      10.994   9.096 -30.243  1.00 91.17           H  
ATOM   4552  HB3 CYS A 292       9.499   9.905 -29.858  1.00 91.17           H  
ATOM   4553  O   CYS A 292      10.413  10.871 -26.490  1.00 91.17           O  
ATOM   4554  SG  CYS A 292      11.421  11.351 -29.689  1.00 91.17           S  
ATOM   4555  N   SER A 293       8.645   9.510 -26.653  1.00 89.25           N  
ATOM   4556  H   SER A 293       8.256   8.671 -27.058  1.00 89.25           H  
ATOM   4557  CA  SER A 293       7.917  10.120 -25.529  1.00 89.25           C  
ATOM   4558  HA  SER A 293       7.950  11.204 -25.632  1.00 89.25           H  
ATOM   4559  C   SER A 293       8.550   9.783 -24.178  1.00 89.25           C  
ATOM   4560  CB  SER A 293       6.449   9.683 -25.531  1.00 89.25           C  
ATOM   4561  HB2 SER A 293       6.378   8.598 -25.456  1.00 89.25           H  
ATOM   4562  HB3 SER A 293       5.943  10.126 -24.674  1.00 89.25           H  
ATOM   4563  O   SER A 293       8.649  10.659 -23.326  1.00 89.25           O  
ATOM   4564  OG  SER A 293       5.816  10.120 -26.720  1.00 89.25           O  
ATOM   4565  HG  SER A 293       5.901  11.075 -26.759  1.00 89.25           H  
ATOM   4566  N   GLN A 294       9.045   8.556 -23.996  1.00 90.63           N  
ATOM   4567  H   GLN A 294       8.905   7.866 -24.720  1.00 90.63           H  
ATOM   4568  CA  GLN A 294       9.809   8.156 -22.810  1.00 90.63           C  
ATOM   4569  HA  GLN A 294       9.193   8.266 -21.918  1.00 90.63           H  
ATOM   4570  C   GLN A 294      11.054   9.027 -22.611  1.00 90.63           C  
ATOM   4571  CB  GLN A 294      10.218   6.690 -22.967  1.00 90.63           C  
ATOM   4572  HB2 GLN A 294      11.117   6.484 -22.385  1.00 90.63           H  
ATOM   4573  HB3 GLN A 294      10.466   6.501 -24.011  1.00 90.63           H  
ATOM   4574  O   GLN A 294      11.319   9.466 -21.495  1.00 90.63           O  
ATOM   4575  CG  GLN A 294       9.128   5.718 -22.508  1.00 90.63           C  
ATOM   4576  HG2 GLN A 294       8.974   5.834 -21.435  1.00 90.63           H  
ATOM   4577  HG3 GLN A 294       8.192   5.933 -23.023  1.00 90.63           H  
ATOM   4578  CD  GLN A 294       9.531   4.280 -22.800  1.00 90.63           C  
ATOM   4579  NE2 GLN A 294       8.961   3.310 -22.125  1.00 90.63           N  
ATOM   4580 HE21 GLN A 294       8.398   3.490 -21.307  1.00 90.63           H  
ATOM   4581 HE22 GLN A 294       9.268   2.377 -22.364  1.00 90.63           H  
ATOM   4582  OE1 GLN A 294      10.355   4.021 -23.661  1.00 90.63           O  
ATOM   4583  N   MET A 295      11.769   9.362 -23.691  1.00 91.70           N  
ATOM   4584  H   MET A 295      11.518   8.956 -24.581  1.00 91.70           H  
ATOM   4585  CA  MET A 295      12.947  10.236 -23.606  1.00 91.70           C  
ATOM   4586  HA  MET A 295      13.658   9.777 -22.919  1.00 91.70           H  
ATOM   4587  C   MET A 295      12.622  11.618 -23.025  1.00 91.70           C  
ATOM   4588  CB  MET A 295      13.630  10.366 -24.976  1.00 91.70           C  
ATOM   4589  HB2 MET A 295      14.437  11.096 -24.902  1.00 91.70           H  
ATOM   4590  HB3 MET A 295      12.922  10.699 -25.735  1.00 91.70           H  
ATOM   4591  O   MET A 295      13.444  12.186 -22.310  1.00 91.70           O  
ATOM   4592  CG  MET A 295      14.236   9.021 -25.373  1.00 91.70           C  
ATOM   4593  HG2 MET A 295      14.819   8.665 -24.523  1.00 91.70           H  
ATOM   4594  HG3 MET A 295      13.431   8.308 -25.550  1.00 91.70           H  
ATOM   4595  SD  MET A 295      15.351   9.009 -26.798  1.00 91.70           S  
ATOM   4596  CE  MET A 295      14.197   8.797 -28.156  1.00 91.70           C  
ATOM   4597  HE1 MET A 295      13.702   9.747 -28.357  1.00 91.70           H  
ATOM   4598  HE2 MET A 295      13.461   8.047 -27.869  1.00 91.70           H  
ATOM   4599  HE3 MET A 295      14.740   8.475 -29.045  1.00 91.70           H  
ATOM   4600  N   GLN A 296      11.413  12.142 -23.248  1.00 90.20           N  
ATOM   4601  H   GLN A 296      10.732  11.607 -23.767  1.00 90.20           H  
ATOM   4602  CA  GLN A 296      11.010  13.437 -22.688  1.00 90.20           C  
ATOM   4603  HA  GLN A 296      11.802  14.155 -22.902  1.00 90.20           H  
ATOM   4604  C   GLN A 296      10.868  13.435 -21.161  1.00 90.20           C  
ATOM   4605  CB  GLN A 296       9.718  13.936 -23.348  1.00 90.20           C  
ATOM   4606  HB2 GLN A 296       8.910  13.223 -23.182  1.00 90.20           H  
ATOM   4607  HB3 GLN A 296       9.436  14.879 -22.881  1.00 90.20           H  
ATOM   4608  O   GLN A 296      10.997  14.495 -20.551  1.00 90.20           O  
ATOM   4609  CG  GLN A 296       9.907  14.170 -24.850  1.00 90.20           C  
ATOM   4610  HG2 GLN A 296      10.814  14.755 -25.003  1.00 90.20           H  
ATOM   4611  HG3 GLN A 296      10.027  13.216 -25.363  1.00 90.20           H  
ATOM   4612  CD  GLN A 296       8.746  14.916 -25.485  1.00 90.20           C  
ATOM   4613  NE2 GLN A 296       9.020  15.661 -26.528  1.00 90.20           N  
ATOM   4614 HE21 GLN A 296       8.234  16.157 -26.923  1.00 90.20           H  
ATOM   4615 HE22 GLN A 296       9.964  15.699 -26.885  1.00 90.20           H  
ATOM   4616  OE1 GLN A 296       7.590  14.829 -25.107  1.00 90.20           O  
ATOM   4617  N   ASN A 297      10.666  12.263 -20.548  1.00 89.14           N  
ATOM   4618  H   ASN A 297      10.610  11.429 -21.114  1.00 89.14           H  
ATOM   4619  CA  ASN A 297      10.486  12.114 -19.102  1.00 89.14           C  
ATOM   4620  HA  ASN A 297      10.007  13.012 -18.710  1.00 89.14           H  
ATOM   4621  C   ASN A 297      11.809  11.950 -18.337  1.00 89.14           C  
ATOM   4622  CB  ASN A 297       9.555  10.920 -18.835  1.00 89.14           C  
ATOM   4623  HB2 ASN A 297       9.469  10.772 -17.759  1.00 89.14           H  
ATOM   4624  HB3 ASN A 297       9.994  10.017 -19.260  1.00 89.14           H  
ATOM   4625  O   ASN A 297      11.801  12.009 -17.112  1.00 89.14           O  
ATOM   4626  CG  ASN A 297       8.149  11.094 -19.379  1.00 89.14           C  
ATOM   4627  ND2 ASN A 297       7.438  10.004 -19.556  1.00 89.14           N  
ATOM   4628 HD21 ASN A 297       6.506  10.136 -19.921  1.00 89.14           H  
ATOM   4629 HD22 ASN A 297       7.835   9.103 -19.331  1.00 89.14           H  
ATOM   4630  OD1 ASN A 297       7.651  12.176 -19.638  1.00 89.14           O  
ATOM   4631  N   ILE A 298      12.945  11.758 -19.022  1.00 91.22           N  
ATOM   4632  H   ILE A 298      12.888  11.724 -20.029  1.00 91.22           H  
ATOM   4633  CA  ILE A 298      14.255  11.491 -18.391  1.00 91.22           C  
ATOM   4634  HA  ILE A 298      14.223  10.520 -17.897  1.00 91.22           H  
ATOM   4635  C   ILE A 298      14.581  12.524 -17.303  1.00 91.22           C  
ATOM   4636  CB  ILE A 298      15.350  11.448 -19.487  1.00 91.22           C  
ATOM   4637  HB  ILE A 298      15.179  12.283 -20.167  1.00 91.22           H  
ATOM   4638  O   ILE A 298      14.926  12.165 -16.178  1.00 91.22           O  
ATOM   4639  CG1 ILE A 298      15.201  10.143 -20.301  1.00 91.22           C  
ATOM   4640 HG12 ILE A 298      14.191  10.093 -20.708  1.00 91.22           H  
ATOM   4641 HG13 ILE A 298      15.319   9.287 -19.637  1.00 91.22           H  
ATOM   4642  CG2 ILE A 298      16.769  11.623 -18.910  1.00 91.22           C  
ATOM   4643 HG21 ILE A 298      16.948  10.890 -18.123  1.00 91.22           H  
ATOM   4644 HG22 ILE A 298      16.898  12.621 -18.493  1.00 91.22           H  
ATOM   4645 HG23 ILE A 298      17.525  11.502 -19.686  1.00 91.22           H  
ATOM   4646  CD1 ILE A 298      16.182   9.990 -21.471  1.00 91.22           C  
ATOM   4647 HD11 ILE A 298      17.194   9.824 -21.104  1.00 91.22           H  
ATOM   4648 HD12 ILE A 298      15.895   9.125 -22.070  1.00 91.22           H  
ATOM   4649 HD13 ILE A 298      16.156  10.880 -22.099  1.00 91.22           H  
ATOM   4650  N   THR A 299      14.420  13.811 -17.621  1.00 86.46           N  
ATOM   4651  H   THR A 299      14.112  14.037 -18.556  1.00 86.46           H  
ATOM   4652  CA  THR A 299      14.727  14.914 -16.696  1.00 86.46           C  
ATOM   4653  HA  THR A 299      15.725  14.755 -16.287  1.00 86.46           H  
ATOM   4654  C   THR A 299      13.769  14.980 -15.506  1.00 86.46           C  
ATOM   4655  CB  THR A 299      14.710  16.252 -17.448  1.00 86.46           C  
ATOM   4656  HB  THR A 299      13.701  16.448 -17.812  1.00 86.46           H  
ATOM   4657  O   THR A 299      14.170  15.434 -14.439  1.00 86.46           O  
ATOM   4658  CG2 THR A 299      15.182  17.446 -16.620  1.00 86.46           C  
ATOM   4659 HG21 THR A 299      14.467  17.644 -15.821  1.00 86.46           H  
ATOM   4660 HG22 THR A 299      15.247  18.332 -17.250  1.00 86.46           H  
ATOM   4661 HG23 THR A 299      16.155  17.232 -16.179  1.00 86.46           H  
ATOM   4662  OG1 THR A 299      15.584  16.189 -18.555  1.00 86.46           O  
ATOM   4663  HG1 THR A 299      16.456  15.993 -18.206  1.00 86.46           H  
ATOM   4664  N   ASP A 300      12.526  14.526 -15.669  1.00 82.84           N  
ATOM   4665  H   ASP A 300      12.273  14.074 -16.536  1.00 82.84           H  
ATOM   4666  CA  ASP A 300      11.525  14.535 -14.597  1.00 82.84           C  
ATOM   4667  HA  ASP A 300      11.645  15.442 -14.004  1.00 82.84           H  
ATOM   4668  C   ASP A 300      11.696  13.351 -13.631  1.00 82.84           C  
ATOM   4669  CB  ASP A 300      10.111  14.551 -15.208  1.00 82.84           C  
ATOM   4670  HB2 ASP A 300      10.010  13.714 -15.898  1.00 82.84           H  
ATOM   4671  HB3 ASP A 300       9.386  14.408 -14.407  1.00 82.84           H  
ATOM   4672  O   ASP A 300      11.203  13.403 -12.505  1.00 82.84           O  
ATOM   4673  CG  ASP A 300       9.751  15.858 -15.931  1.00 82.84           C  
ATOM   4674  OD1 ASP A 300      10.340  16.921 -15.616  1.00 82.84           O  
ATOM   4675  OD2 ASP A 300       8.837  15.812 -16.784  1.00 82.84           O  
ATOM   4676  N   VAL A 301      12.397  12.295 -14.059  1.00 82.63           N  
ATOM   4677  H   VAL A 301      12.753  12.324 -15.004  1.00 82.63           H  
ATOM   4678  CA  VAL A 301      12.593  11.067 -13.277  1.00 82.63           C  
ATOM   4679  HA  VAL A 301      11.845  11.027 -12.486  1.00 82.63           H  
ATOM   4680  C   VAL A 301      13.947  11.061 -12.586  1.00 82.63           C  
ATOM   4681  CB  VAL A 301      12.402   9.824 -14.155  1.00 82.63           C  
ATOM   4682  HB  VAL A 301      13.118   9.860 -14.975  1.00 82.63           H  
ATOM   4683  O   VAL A 301      14.008  11.095 -11.360  1.00 82.63           O  
ATOM   4684  CG1 VAL A 301      12.614   8.530 -13.356  1.00 82.63           C  
ATOM   4685 HG11 VAL A 301      12.290   7.665 -13.935  1.00 82.63           H  
ATOM   4686 HG12 VAL A 301      13.670   8.403 -13.117  1.00 82.63           H  
ATOM   4687 HG13 VAL A 301      12.041   8.562 -12.429  1.00 82.63           H  
ATOM   4688  CG2 VAL A 301      10.978   9.822 -14.720  1.00 82.63           C  
ATOM   4689 HG21 VAL A 301      10.769  10.740 -15.269  1.00 82.63           H  
ATOM   4690 HG22 VAL A 301      10.272   9.758 -13.892  1.00 82.63           H  
ATOM   4691 HG23 VAL A 301      10.851   8.991 -15.412  1.00 82.63           H  
ATOM   4692  N   ASN A 302      15.036  11.015 -13.356  1.00 86.92           N  
ATOM   4693  H   ASN A 302      14.916  11.056 -14.358  1.00 86.92           H  
ATOM   4694  CA  ASN A 302      16.395  11.065 -12.829  1.00 86.92           C  
ATOM   4695  HA  ASN A 302      16.446  11.831 -12.055  1.00 86.92           H  
ATOM   4696  C   ASN A 302      17.371  11.442 -13.949  1.00 86.92           C  
ATOM   4697  CB  ASN A 302      16.751   9.705 -12.193  1.00 86.92           C  
ATOM   4698  HB2 ASN A 302      15.991   9.440 -11.457  1.00 86.92           H  
ATOM   4699  HB3 ASN A 302      16.767   8.930 -12.959  1.00 86.92           H  
ATOM   4700  O   ASN A 302      17.793  10.598 -14.737  1.00 86.92           O  
ATOM   4701  CG  ASN A 302      18.093   9.726 -11.483  1.00 86.92           C  
ATOM   4702  ND2 ASN A 302      18.355   8.753 -10.642  1.00 86.92           N  
ATOM   4703 HD21 ASN A 302      19.259   8.775 -10.193  1.00 86.92           H  
ATOM   4704 HD22 ASN A 302      17.659   8.051 -10.437  1.00 86.92           H  
ATOM   4705  OD1 ASN A 302      18.928  10.599 -11.661  1.00 86.92           O  
ATOM   4706  N   ASP A 303      17.771  12.706 -14.006  1.00 89.22           N  
ATOM   4707  H   ASP A 303      17.472  13.348 -13.286  1.00 89.22           H  
ATOM   4708  CA  ASP A 303      18.690  13.221 -15.026  1.00 89.22           C  
ATOM   4709  HA  ASP A 303      18.325  12.893 -15.999  1.00 89.22           H  
ATOM   4710  C   ASP A 303      20.138  12.711 -14.906  1.00 89.22           C  
ATOM   4711  CB  ASP A 303      18.644  14.757 -15.004  1.00 89.22           C  
ATOM   4712  HB2 ASP A 303      19.206  15.125 -15.863  1.00 89.22           H  
ATOM   4713  HB3 ASP A 303      17.610  15.082 -15.122  1.00 89.22           H  
ATOM   4714  O   ASP A 303      20.959  13.033 -15.764  1.00 89.22           O  
ATOM   4715  CG  ASP A 303      19.222  15.407 -13.738  1.00 89.22           C  
ATOM   4716  OD1 ASP A 303      19.667  14.679 -12.817  1.00 89.22           O  
ATOM   4717  OD2 ASP A 303      19.228  16.658 -13.708  1.00 89.22           O  
ATOM   4718  N   SER A 304      20.449  11.937 -13.862  1.00 91.04           N  
ATOM   4719  H   SER A 304      19.716  11.766 -13.189  1.00 91.04           H  
ATOM   4720  CA  SER A 304      21.788  11.452 -13.509  1.00 91.04           C  
ATOM   4721  HA  SER A 304      22.517  11.858 -14.209  1.00 91.04           H  
ATOM   4722  C   SER A 304      21.913   9.918 -13.562  1.00 91.04           C  
ATOM   4723  CB  SER A 304      22.152  11.980 -12.118  1.00 91.04           C  
ATOM   4724  HB2 SER A 304      23.164  11.660 -11.866  1.00 91.04           H  
ATOM   4725  HB3 SER A 304      21.460  11.570 -11.382  1.00 91.04           H  
ATOM   4726  O   SER A 304      22.954   9.372 -13.203  1.00 91.04           O  
ATOM   4727  OG  SER A 304      22.100  13.399 -12.070  1.00 91.04           O  
ATOM   4728  HG  SER A 304      21.226  13.702 -12.325  1.00 91.04           H  
ATOM   4729  N   ALA A 305      20.855   9.215 -13.977  1.00 89.68           N  
ATOM   4730  H   ALA A 305      20.036   9.730 -14.269  1.00 89.68           H  
ATOM   4731  CA  ALA A 305      20.816   7.755 -14.089  1.00 89.68           C  
ATOM   4732  HA  ALA A 305      21.394   7.321 -13.273  1.00 89.68           H  
ATOM   4733  C   ALA A 305      21.428   7.228 -15.401  1.00 89.68           C  
ATOM   4734  CB  ALA A 305      19.360   7.308 -13.923  1.00 89.68           C  
ATOM   4735  HB1 ALA A 305      19.021   7.533 -12.912  1.00 89.68           H  
ATOM   4736  HB2 ALA A 305      18.724   7.818 -14.646  1.00 89.68           H  
ATOM   4737  HB3 ALA A 305      19.275   6.232 -14.081  1.00 89.68           H  
ATOM   4738  O   ALA A 305      21.781   7.994 -16.297  1.00 89.68           O  
ATOM   4739  N   TYR A 306      21.524   5.901 -15.505  1.00 90.25           N  
ATOM   4740  H   TYR A 306      21.255   5.342 -14.708  1.00 90.25           H  
ATOM   4741  CA  TYR A 306      21.882   5.187 -16.729  1.00 90.25           C  
ATOM   4742  HA  TYR A 306      22.536   5.821 -17.329  1.00 90.25           H  
ATOM   4743  C   TYR A 306      20.629   4.851 -17.552  1.00 90.25           C  
ATOM   4744  CB  TYR A 306      22.667   3.922 -16.356  1.00 90.25           C  
ATOM   4745  HB2 TYR A 306      23.315   4.148 -15.508  1.00 90.25           H  
ATOM   4746  HB3 TYR A 306      21.971   3.149 -16.032  1.00 90.25           H  
ATOM   4747  O   TYR A 306      19.707   4.209 -17.040  1.00 90.25           O  
ATOM   4748  CG  TYR A 306      23.528   3.372 -17.474  1.00 90.25           C  
ATOM   4749  CD1 TYR A 306      22.941   2.770 -18.602  1.00 90.25           C  
ATOM   4750  HD1 TYR A 306      21.867   2.750 -18.713  1.00 90.25           H  
ATOM   4751  CD2 TYR A 306      24.928   3.497 -17.402  1.00 90.25           C  
ATOM   4752  HD2 TYR A 306      25.391   4.001 -16.567  1.00 90.25           H  
ATOM   4753  CE1 TYR A 306      23.745   2.239 -19.627  1.00 90.25           C  
ATOM   4754  HE1 TYR A 306      23.309   1.786 -20.505  1.00 90.25           H  
ATOM   4755  CE2 TYR A 306      25.733   3.035 -18.459  1.00 90.25           C  
ATOM   4756  HE2 TYR A 306      26.802   3.186 -18.437  1.00 90.25           H  
ATOM   4757  OH  TYR A 306      25.922   1.951 -20.581  1.00 90.25           O  
ATOM   4758  HH  TYR A 306      26.755   2.428 -20.599  1.00 90.25           H  
ATOM   4759  CZ  TYR A 306      25.143   2.390 -19.565  1.00 90.25           C  
ATOM   4760  N   TYR A 307      20.616   5.240 -18.826  1.00 95.47           N  
ATOM   4761  H   TYR A 307      21.428   5.732 -19.171  1.00 95.47           H  
ATOM   4762  CA  TYR A 307      19.541   5.005 -19.793  1.00 95.47           C  
ATOM   4763  HA  TYR A 307      18.737   4.447 -19.313  1.00 95.47           H  
ATOM   4764  C   TYR A 307      20.053   4.193 -20.980  1.00 95.47           C  
ATOM   4765  CB  TYR A 307      18.974   6.342 -20.283  1.00 95.47           C  
ATOM   4766  HB2 TYR A 307      18.280   6.152 -21.102  1.00 95.47           H  
ATOM   4767  HB3 TYR A 307      19.785   6.954 -20.678  1.00 95.47           H  
ATOM   4768  O   TYR A 307      21.160   4.432 -21.450  1.00 95.47           O  
ATOM   4769  CG  TYR A 307      18.247   7.111 -19.205  1.00 95.47           C  
ATOM   4770  CD1 TYR A 307      16.872   6.892 -19.008  1.00 95.47           C  
ATOM   4771  HD1 TYR A 307      16.346   6.179 -19.626  1.00 95.47           H  
ATOM   4772  CD2 TYR A 307      18.954   7.990 -18.364  1.00 95.47           C  
ATOM   4773  HD2 TYR A 307      20.018   8.119 -18.497  1.00 95.47           H  
ATOM   4774  CE1 TYR A 307      16.197   7.555 -17.970  1.00 95.47           C  
ATOM   4775  HE1 TYR A 307      15.146   7.374 -17.796  1.00 95.47           H  
ATOM   4776  CE2 TYR A 307      18.278   8.666 -17.332  1.00 95.47           C  
ATOM   4777  HE2 TYR A 307      18.823   9.336 -16.684  1.00 95.47           H  
ATOM   4778  OH  TYR A 307      16.215   9.106 -16.167  1.00 95.47           O  
ATOM   4779  HH  TYR A 307      16.805   9.679 -15.671  1.00 95.47           H  
ATOM   4780  CZ  TYR A 307      16.894   8.451 -17.140  1.00 95.47           C  
ATOM   4781  N   TYR A 308      19.235   3.268 -21.481  1.00 92.97           N  
ATOM   4782  H   TYR A 308      18.335   3.133 -21.042  1.00 92.97           H  
ATOM   4783  CA  TYR A 308      19.594   2.376 -22.583  1.00 92.97           C  
ATOM   4784  HA  TYR A 308      20.514   2.726 -23.051  1.00 92.97           H  
ATOM   4785  C   TYR A 308      18.497   2.350 -23.655  1.00 92.97           C  
ATOM   4786  CB  TYR A 308      19.877   0.981 -22.010  1.00 92.97           C  
ATOM   4787  HB2 TYR A 308      20.642   1.073 -21.239  1.00 92.97           H  
ATOM   4788  HB3 TYR A 308      18.974   0.596 -21.537  1.00 92.97           H  
ATOM   4789  O   TYR A 308      17.340   2.027 -23.361  1.00 92.97           O  
ATOM   4790  CG  TYR A 308      20.361  -0.014 -23.042  1.00 92.97           C  
ATOM   4791  CD1 TYR A 308      19.435  -0.763 -23.787  1.00 92.97           C  
ATOM   4792  HD1 TYR A 308      18.376  -0.624 -23.630  1.00 92.97           H  
ATOM   4793  CD2 TYR A 308      21.737  -0.140 -23.306  1.00 92.97           C  
ATOM   4794  HD2 TYR A 308      22.452   0.441 -22.743  1.00 92.97           H  
ATOM   4795  CE1 TYR A 308      19.897  -1.611 -24.808  1.00 92.97           C  
ATOM   4796  HE1 TYR A 308      19.203  -2.059 -25.503  1.00 92.97           H  
ATOM   4797  CE2 TYR A 308      22.197  -1.003 -24.317  1.00 92.97           C  
ATOM   4798  HE2 TYR A 308      23.257  -1.059 -24.514  1.00 92.97           H  
ATOM   4799  OH  TYR A 308      21.688  -2.579 -26.062  1.00 92.97           O  
ATOM   4800  HH  TYR A 308      22.619  -2.437 -26.249  1.00 92.97           H  
ATOM   4801  CZ  TYR A 308      21.270  -1.748 -25.072  1.00 92.97           C  
ATOM   4802  N   LEU A 309      18.840   2.666 -24.907  1.00 92.46           N  
ATOM   4803  H   LEU A 309      19.801   2.922 -25.086  1.00 92.46           H  
ATOM   4804  CA  LEU A 309      17.920   2.499 -26.035  1.00 92.46           C  
ATOM   4805  HA  LEU A 309      16.935   2.861 -25.742  1.00 92.46           H  
ATOM   4806  C   LEU A 309      17.793   1.021 -26.407  1.00 92.46           C  
ATOM   4807  CB  LEU A 309      18.385   3.279 -27.270  1.00 92.46           C  
ATOM   4808  HB2 LEU A 309      19.357   2.880 -27.559  1.00 92.46           H  
ATOM   4809  HB3 LEU A 309      17.690   3.068 -28.083  1.00 92.46           H  
ATOM   4810  O   LEU A 309      18.783   0.351 -26.662  1.00 92.46           O  
ATOM   4811  CG  LEU A 309      18.511   4.799 -27.126  1.00 92.46           C  
ATOM   4812  HG  LEU A 309      19.320   5.037 -26.435  1.00 92.46           H  
ATOM   4813  CD1 LEU A 309      18.857   5.388 -28.494  1.00 92.46           C  
ATOM   4814 HD11 LEU A 309      19.649   4.801 -28.959  1.00 92.46           H  
ATOM   4815 HD12 LEU A 309      17.983   5.378 -29.145  1.00 92.46           H  
ATOM   4816 HD13 LEU A 309      19.232   6.402 -28.357  1.00 92.46           H  
ATOM   4817  CD2 LEU A 309      17.220   5.442 -26.619  1.00 92.46           C  
ATOM   4818 HD21 LEU A 309      17.277   5.487 -25.531  1.00 92.46           H  
ATOM   4819 HD22 LEU A 309      17.115   6.457 -27.001  1.00 92.46           H  
ATOM   4820 HD23 LEU A 309      16.359   4.844 -26.918  1.00 92.46           H  
ATOM   4821  N   THR A 310      16.566   0.519 -26.502  1.00 86.05           N  
ATOM   4822  H   THR A 310      15.796   1.120 -26.243  1.00 86.05           H  
ATOM   4823  CA  THR A 310      16.292  -0.901 -26.807  1.00 86.05           C  
ATOM   4824  HA  THR A 310      17.157  -1.500 -26.524  1.00 86.05           H  
ATOM   4825  C   THR A 310      16.045  -1.187 -28.289  1.00 86.05           C  
ATOM   4826  CB  THR A 310      15.091  -1.399 -25.998  1.00 86.05           C  
ATOM   4827  HB  THR A 310      14.874  -2.430 -26.278  1.00 86.05           H  
ATOM   4828  O   THR A 310      15.989  -2.348 -28.698  1.00 86.05           O  
ATOM   4829  CG2 THR A 310      15.349  -1.351 -24.493  1.00 86.05           C  
ATOM   4830 HG21 THR A 310      16.242  -1.929 -24.255  1.00 86.05           H  
ATOM   4831 HG22 THR A 310      15.491  -0.324 -24.156  1.00 86.05           H  
ATOM   4832 HG23 THR A 310      14.499  -1.786 -23.968  1.00 86.05           H  
ATOM   4833  OG1 THR A 310      13.957  -0.602 -26.269  1.00 86.05           O  
ATOM   4834  HG1 THR A 310      14.067   0.222 -25.788  1.00 86.05           H  
ATOM   4835  N   LYS A 311      15.828  -0.140 -29.092  1.00 82.81           N  
ATOM   4836  H   LYS A 311      15.947   0.779 -28.691  1.00 82.81           H  
ATOM   4837  CA  LYS A 311      15.580  -0.218 -30.535  1.00 82.81           C  
ATOM   4838  HA  LYS A 311      16.301  -0.923 -30.949  1.00 82.81           H  
ATOM   4839  C   LYS A 311      15.828   1.131 -31.204  1.00 82.81           C  
ATOM   4840  CB  LYS A 311      14.155  -0.743 -30.807  1.00 82.81           C  
ATOM   4841  HB2 LYS A 311      14.055  -1.726 -30.347  1.00 82.81           H  
ATOM   4842  HB3 LYS A 311      14.016  -0.872 -31.880  1.00 82.81           H  
ATOM   4843  O   LYS A 311      16.007   2.147 -30.538  1.00 82.81           O  
ATOM   4844  CG  LYS A 311      13.047   0.171 -30.269  1.00 82.81           C  
ATOM   4845  HG2 LYS A 311      13.054   1.118 -30.809  1.00 82.81           H  
ATOM   4846  HG3 LYS A 311      13.230   0.372 -29.214  1.00 82.81           H  
ATOM   4847  CD  LYS A 311      11.669  -0.491 -30.412  1.00 82.81           C  
ATOM   4848  HD2 LYS A 311      11.682  -1.447 -29.889  1.00 82.81           H  
ATOM   4849  HD3 LYS A 311      11.417  -0.636 -31.463  1.00 82.81           H  
ATOM   4850  CE  LYS A 311      10.680   0.454 -29.743  1.00 82.81           C  
ATOM   4851  HE2 LYS A 311      10.489   1.319 -30.379  1.00 82.81           H  
ATOM   4852  HE3 LYS A 311      11.194   0.825 -28.857  1.00 82.81           H  
ATOM   4853  NZ  LYS A 311       9.425  -0.168 -29.270  1.00 82.81           N  
ATOM   4854  HZ1 LYS A 311       8.761  -0.357 -30.007  1.00 82.81           H  
ATOM   4855  HZ2 LYS A 311       9.628  -0.993 -28.725  1.00 82.81           H  
ATOM   4856  HZ3 LYS A 311       9.006   0.414 -28.559  1.00 82.81           H  
ATOM   4857  N   ASP A 312      15.767   1.134 -32.533  1.00 89.27           N  
ATOM   4858  H   ASP A 312      15.544   0.268 -33.003  1.00 89.27           H  
ATOM   4859  CA  ASP A 312      15.777   2.363 -33.325  1.00 89.27           C  
ATOM   4860  HA  ASP A 312      16.621   2.975 -33.007  1.00 89.27           H  
ATOM   4861  C   ASP A 312      14.488   3.155 -33.069  1.00 89.27           C  
ATOM   4862  CB  ASP A 312      15.955   2.046 -34.818  1.00 89.27           C  
ATOM   4863  HB2 ASP A 312      15.067   1.527 -35.179  1.00 89.27           H  
ATOM   4864  HB3 ASP A 312      16.052   2.980 -35.372  1.00 89.27           H  
ATOM   4865  O   ASP A 312      13.391   2.587 -33.037  1.00 89.27           O  
ATOM   4866  CG  ASP A 312      17.189   1.179 -35.082  1.00 89.27           C  
ATOM   4867  OD1 ASP A 312      18.258   1.471 -34.512  1.00 89.27           O  
ATOM   4868  OD2 ASP A 312      17.057   0.142 -35.770  1.00 89.27           O  
ATOM   4869  N   ILE A 313      14.613   4.469 -32.895  1.00 93.24           N  
ATOM   4870  H   ILE A 313      15.534   4.870 -33.001  1.00 93.24           H  
ATOM   4871  CA  ILE A 313      13.515   5.355 -32.514  1.00 93.24           C  
ATOM   4872  HA  ILE A 313      12.608   4.759 -32.414  1.00 93.24           H  
ATOM   4873  C   ILE A 313      13.253   6.377 -33.620  1.00 93.24           C  
ATOM   4874  CB  ILE A 313      13.775   5.989 -31.130  1.00 93.24           C  
ATOM   4875  HB  ILE A 313      14.749   6.480 -31.138  1.00 93.24           H  
ATOM   4876  O   ILE A 313      14.142   7.105 -34.061  1.00 93.24           O  
ATOM   4877  CG1 ILE A 313      13.770   4.888 -30.045  1.00 93.24           C  
ATOM   4878 HG12 ILE A 313      14.411   4.065 -30.361  1.00 93.24           H  
ATOM   4879 HG13 ILE A 313      12.761   4.489 -29.932  1.00 93.24           H  
ATOM   4880  CG2 ILE A 313      12.686   7.036 -30.832  1.00 93.24           C  
ATOM   4881 HG21 ILE A 313      11.699   6.620 -31.036  1.00 93.24           H  
ATOM   4882 HG22 ILE A 313      12.719   7.339 -29.785  1.00 93.24           H  
ATOM   4883 HG23 ILE A 313      12.845   7.919 -31.450  1.00 93.24           H  
ATOM   4884  CD1 ILE A 313      14.279   5.330 -28.676  1.00 93.24           C  
ATOM   4885 HD11 ILE A 313      14.432   4.438 -28.069  1.00 93.24           H  
ATOM   4886 HD12 ILE A 313      15.226   5.859 -28.785  1.00 93.24           H  
ATOM   4887 HD13 ILE A 313      13.540   5.958 -28.179  1.00 93.24           H  
ATOM   4888  N   ASP A 314      11.994   6.463 -34.047  1.00 92.77           N  
ATOM   4889  H   ASP A 314      11.315   5.836 -33.640  1.00 92.77           H  
ATOM   4890  CA  ASP A 314      11.480   7.530 -34.909  1.00 92.77           C  
ATOM   4891  HA  ASP A 314      12.313   8.044 -35.389  1.00 92.77           H  
ATOM   4892  C   ASP A 314      10.725   8.557 -34.047  1.00 92.77           C  
ATOM   4893  CB  ASP A 314      10.610   6.921 -36.030  1.00 92.77           C  
ATOM   4894  HB2 ASP A 314      11.176   6.124 -36.513  1.00 92.77           H  
ATOM   4895  HB3 ASP A 314       9.713   6.480 -35.594  1.00 92.77           H  
ATOM   4896  O   ASP A 314       9.751   8.221 -33.372  1.00 92.77           O  
ATOM   4897  CG  ASP A 314      10.197   7.934 -37.110  1.00 92.77           C  
ATOM   4898  OD1 ASP A 314      10.354   9.156 -36.905  1.00 92.77           O  
ATOM   4899  OD2 ASP A 314       9.768   7.540 -38.222  1.00 92.77           O  
ATOM   4900  N   CYS A 315      11.179   9.811 -34.056  1.00 94.59           N  
ATOM   4901  H   CYS A 315      11.994  10.008 -34.619  1.00 94.59           H  
ATOM   4902  CA  CYS A 315      10.620  10.917 -33.274  1.00 94.59           C  
ATOM   4903  HA  CYS A 315      10.039  10.509 -32.447  1.00 94.59           H  
ATOM   4904  C   CYS A 315       9.659  11.823 -34.067  1.00 94.59           C  
ATOM   4905  CB  CYS A 315      11.773  11.732 -32.676  1.00 94.59           C  
ATOM   4906  HB2 CYS A 315      11.388  12.692 -32.332  1.00 94.59           H  
ATOM   4907  HB3 CYS A 315      12.493  11.937 -33.468  1.00 94.59           H  
ATOM   4908  O   CYS A 315       9.246  12.860 -33.549  1.00 94.59           O  
ATOM   4909  SG  CYS A 315      12.649  10.985 -31.278  1.00 94.59           S  
ATOM   4910  N   ARG A 316       9.275  11.467 -35.302  1.00 91.22           N  
ATOM   4911  H   ARG A 316       9.660  10.616 -35.684  1.00 91.22           H  
ATOM   4912  CA  ARG A 316       8.491  12.348 -36.194  1.00 91.22           C  
ATOM   4913  HA  ARG A 316       9.084  13.239 -36.398  1.00 91.22           H  
ATOM   4914  C   ARG A 316       7.158  12.827 -35.616  1.00 91.22           C  
ATOM   4915  CB  ARG A 316       8.242  11.579 -37.486  1.00 91.22           C  
ATOM   4916  HB2 ARG A 316       7.558  10.755 -37.284  1.00 91.22           H  
ATOM   4917  HB3 ARG A 316       9.204  11.169 -37.795  1.00 91.22           H  
ATOM   4918  O   ARG A 316       6.715  13.928 -35.938  1.00 91.22           O  
ATOM   4919  CG  ARG A 316       7.701  12.436 -38.641  1.00 91.22           C  
ATOM   4920  HG2 ARG A 316       6.815  12.990 -38.331  1.00 91.22           H  
ATOM   4921  HG3 ARG A 316       8.472  13.144 -38.944  1.00 91.22           H  
ATOM   4922  CD  ARG A 316       7.318  11.553 -39.834  1.00 91.22           C  
ATOM   4923  HD2 ARG A 316       7.224  12.178 -40.721  1.00 91.22           H  
ATOM   4924  HD3 ARG A 316       6.352  11.101 -39.608  1.00 91.22           H  
ATOM   4925  NE  ARG A 316       8.306  10.478 -40.058  1.00 91.22           N  
ATOM   4926  HE  ARG A 316       9.054  10.404 -39.384  1.00 91.22           H  
ATOM   4927  NH1 ARG A 316       7.233   9.367 -41.735  1.00 91.22           N  
ATOM   4928 HH11 ARG A 316       6.556  10.116 -41.729  1.00 91.22           H  
ATOM   4929 HH12 ARG A 316       7.102   8.503 -42.241  1.00 91.22           H  
ATOM   4930  NH2 ARG A 316       8.987   8.425 -40.707  1.00 91.22           N  
ATOM   4931 HH21 ARG A 316       9.468   8.328 -39.824  1.00 91.22           H  
ATOM   4932 HH22 ARG A 316       8.876   7.562 -41.220  1.00 91.22           H  
ATOM   4933  CZ  ARG A 316       8.181   9.433 -40.839  1.00 91.22           C  
ATOM   4934  N   ASP A 317       6.526  11.999 -34.791  1.00 87.18           N  
ATOM   4935  H   ASP A 317       6.956  11.104 -34.608  1.00 87.18           H  
ATOM   4936  CA  ASP A 317       5.213  12.278 -34.199  1.00 87.18           C  
ATOM   4937  HA  ASP A 317       4.694  13.000 -34.829  1.00 87.18           H  
ATOM   4938  C   ASP A 317       5.306  12.923 -32.802  1.00 87.18           C
[truncated: 942,039 more chars]
