# Supplementary material for: Widespread Horizontal Gene Transfer Among Animal Viruses
Source: bioRxiv. 2024 Mar 26:2024.03.25.586562. Preprint. [Version 2] doi: 10.1101/2024.03.25.586562 (PMC11071296; doi:10.1101/2024.03.25.586562)
Supplement: Supplement 7 [file media-7.zip › File7_PDB/Cress4414_E1.pdb]

ATOM      1  N   MET A   1     -44.600 -20.351 -18.677  1.00 33.24           N  
ATOM      2  H   MET A   1     -44.401 -19.428 -19.037  1.00 33.24           H  
ATOM      3  H2  MET A   1     -44.310 -20.372 -17.710  1.00 33.24           H  
ATOM      4  H3  MET A   1     -45.591 -20.538 -18.740  1.00 33.24           H  
ATOM      5  CA  MET A   1     -43.823 -21.336 -19.459  1.00 33.24           C  
ATOM      6  HA  MET A   1     -43.919 -22.321 -19.004  1.00 33.24           H  
ATOM      7  C   MET A   1     -42.361 -20.930 -19.379  1.00 33.24           C  
ATOM      8  CB  MET A   1     -44.284 -21.423 -20.926  1.00 33.24           C  
ATOM      9  HB2 MET A   1     -43.449 -21.766 -21.537  1.00 33.24           H  
ATOM     10  HB3 MET A   1     -44.581 -20.438 -21.283  1.00 33.24           H  
ATOM     11  O   MET A   1     -42.089 -19.755 -19.579  1.00 33.24           O  
ATOM     12  CG  MET A   1     -45.432 -22.421 -21.122  1.00 33.24           C  
ATOM     13  HG2 MET A   1     -45.101 -23.406 -20.794  1.00 33.24           H  
ATOM     14  HG3 MET A   1     -46.282 -22.118 -20.509  1.00 33.24           H  
ATOM     15  SD  MET A   1     -45.978 -22.542 -22.845  1.00 33.24           S  
ATOM     16  CE  MET A   1     -47.197 -23.881 -22.725  1.00 33.24           C  
ATOM     17  HE1 MET A   1     -47.991 -23.597 -22.035  1.00 33.24           H  
ATOM     18  HE2 MET A   1     -47.626 -24.068 -23.709  1.00 33.24           H  
ATOM     19  HE3 MET A   1     -46.710 -24.790 -22.370  1.00 33.24           H  
ATOM     20  N   HIS A   2     -41.497 -21.901 -19.065  1.00 35.67           N  
ATOM     21  H   HIS A   2     -41.873 -22.836 -19.000  1.00 35.67           H  
ATOM     22  CA  HIS A   2     -40.068 -21.827 -18.701  1.00 35.67           C  
ATOM     23  HA  HIS A   2     -39.708 -22.848 -18.827  1.00 35.67           H  
ATOM     24  C   HIS A   2     -39.753 -21.566 -17.217  1.00 35.67           C  
ATOM     25  CB  HIS A   2     -39.226 -21.054 -19.725  1.00 35.67           C  
ATOM     26  HB2 HIS A   2     -38.176 -21.121 -19.439  1.00 35.67           H  
ATOM     27  HB3 HIS A   2     -39.507 -20.001 -19.727  1.00 35.67           H  
ATOM     28  O   HIS A   2     -39.388 -20.470 -16.808  1.00 35.67           O  
ATOM     29  CG  HIS A   2     -39.380 -21.638 -21.107  1.00 35.67           C  
ATOM     30  CD2 HIS A   2     -39.730 -20.967 -22.247  1.00 35.67           C  
ATOM     31  HD2 HIS A   2     -39.913 -19.906 -22.327  1.00 35.67           H  
ATOM     32  ND1 HIS A   2     -39.274 -22.973 -21.438  1.00 35.67           N  
ATOM     33  HD1 HIS A   2     -38.921 -23.708 -20.843  1.00 35.67           H  
ATOM     34  CE1 HIS A   2     -39.558 -23.102 -22.744  1.00 35.67           C  
ATOM     35  HE1 HIS A   2     -39.517 -24.024 -23.304  1.00 35.67           H  
ATOM     36  NE2 HIS A   2     -39.853 -21.907 -23.275  1.00 35.67           N  
ATOM     37  N   ASP A   3     -39.881 -22.654 -16.447  1.00 23.78           N  
ATOM     38  H   ASP A   3     -40.268 -23.483 -16.874  1.00 23.78           H  
ATOM     39  CA  ASP A   3     -39.109 -22.955 -15.236  1.00 23.78           C  
ATOM     40  HA  ASP A   3     -39.213 -22.159 -14.498  1.00 23.78           H  
ATOM     41  C   ASP A   3     -37.629 -23.173 -15.577  1.00 23.78           C  
ATOM     42  CB  ASP A   3     -39.589 -24.301 -14.649  1.00 23.78           C  
ATOM     43  HB2 ASP A   3     -39.685 -25.035 -15.449  1.00 23.78           H  
ATOM     44  HB3 ASP A   3     -38.831 -24.673 -13.959  1.00 23.78           H  
ATOM     45  O   ASP A   3     -37.333 -23.935 -16.499  1.00 23.78           O  
ATOM     46  CG  ASP A   3     -40.893 -24.214 -13.870  1.00 23.78           C  
ATOM     47  OD1 ASP A   3     -40.964 -23.331 -12.991  1.00 23.78           O  
ATOM     48  OD2 ASP A   3     -41.797 -25.025 -14.170  1.00 23.78           O  
ATOM     49  N   ILE A   4     -36.719 -22.610 -14.774  1.00 28.80           N  
ATOM     50  H   ILE A   4     -37.046 -21.919 -14.114  1.00 28.80           H  
ATOM     51  CA  ILE A   4     -35.396 -23.190 -14.495  1.00 28.80           C  
ATOM     52  HA  ILE A   4     -35.454 -24.266 -14.660  1.00 28.80           H  
ATOM     53  C   ILE A   4     -35.094 -22.955 -13.009  1.00 28.80           C  
ATOM     54  CB  ILE A   4     -34.269 -22.644 -15.414  1.00 28.80           C  
ATOM     55  HB  ILE A   4     -34.210 -21.563 -15.292  1.00 28.80           H  
ATOM     56  O   ILE A   4     -34.898 -21.822 -12.574  1.00 28.80           O  
ATOM     57  CG1 ILE A   4     -34.561 -22.956 -16.902  1.00 28.80           C  
ATOM     58 HG12 ILE A   4     -35.464 -22.419 -17.192  1.00 28.80           H  
ATOM     59 HG13 ILE A   4     -34.739 -24.026 -17.016  1.00 28.80           H  
ATOM     60  CG2 ILE A   4     -32.912 -23.251 -14.995  1.00 28.80           C  
ATOM     61 HG21 ILE A   4     -32.107 -22.839 -15.603  1.00 28.80           H  
ATOM     62 HG22 ILE A   4     -32.929 -24.336 -15.103  1.00 28.80           H  
ATOM     63 HG23 ILE A   4     -32.682 -22.996 -13.960  1.00 28.80           H  
ATOM     64  CD1 ILE A   4     -33.484 -22.537 -17.909  1.00 28.80           C  
ATOM     65 HD11 ILE A   4     -32.596 -23.159 -17.800  1.00 28.80           H  
ATOM     66 HD12 ILE A   4     -33.222 -21.490 -17.756  1.00 28.80           H  
ATOM     67 HD13 ILE A   4     -33.867 -22.659 -18.922  1.00 28.80           H  
ATOM     68  N   SER A   5     -35.063 -24.044 -12.238  1.00 21.48           N  
ATOM     69  H   SER A   5     -35.211 -24.936 -12.689  1.00 21.48           H  
ATOM     70  CA  SER A   5     -34.539 -24.101 -10.872  1.00 21.48           C  
ATOM     71  HA  SER A   5     -34.502 -23.088 -10.471  1.00 21.48           H  
ATOM     72  C   SER A   5     -33.112 -24.657 -10.918  1.00 21.48           C  
ATOM     73  CB  SER A   5     -35.474 -24.932  -9.970  1.00 21.48           C  
ATOM     74  HB2 SER A   5     -36.485 -24.895 -10.376  1.00 21.48           H  
ATOM     75  HB3 SER A   5     -35.497 -24.473  -8.982  1.00 21.48           H  
ATOM     76  O   SER A   5     -32.854 -25.618 -11.644  1.00 21.48           O  
ATOM     77  OG  SER A   5     -35.084 -26.287  -9.818  1.00 21.48           O  
ATOM     78  HG  SER A   5     -35.810 -26.762  -9.405  1.00 21.48           H  
ATOM     79  N   ILE A   6     -32.177 -24.070 -10.161  1.00 29.26           N  
ATOM     80  H   ILE A   6     -32.425 -23.248  -9.628  1.00 29.26           H  
ATOM     81  CA  ILE A   6     -30.865 -24.671  -9.873  1.00 29.26           C  
ATOM     82  HA  ILE A   6     -30.967 -25.746 -10.019  1.00 29.26           H  
ATOM     83  C   ILE A   6     -30.534 -24.449  -8.390  1.00 29.26           C  
ATOM     84  CB  ILE A   6     -29.742 -24.207 -10.837  1.00 29.26           C  
ATOM     85  HB  ILE A   6     -29.628 -23.127 -10.749  1.00 29.26           H  
ATOM     86  O   ILE A   6     -30.736 -23.373  -7.834  1.00 29.26           O  
ATOM     87  CG1 ILE A   6     -30.105 -24.554 -12.304  1.00 29.26           C  
ATOM     88 HG12 ILE A   6     -30.303 -25.622 -12.385  1.00 29.26           H  
ATOM     89 HG13 ILE A   6     -31.012 -24.013 -12.572  1.00 29.26           H  
ATOM     90  CG2 ILE A   6     -28.405 -24.876 -10.456  1.00 29.26           C  
ATOM     91 HG21 ILE A   6     -28.478 -25.960 -10.549  1.00 29.26           H  
ATOM     92 HG22 ILE A   6     -27.606 -24.516 -11.104  1.00 29.26           H  
ATOM     93 HG23 ILE A   6     -28.114 -24.611  -9.440  1.00 29.26           H  
ATOM     94  CD1 ILE A   6     -29.063 -24.183 -13.363  1.00 29.26           C  
ATOM     95 HD11 ILE A   6     -29.492 -24.331 -14.354  1.00 29.26           H  
ATOM     96 HD12 ILE A   6     -28.181 -24.818 -13.273  1.00 29.26           H  
ATOM     97 HD13 ILE A   6     -28.778 -23.137 -13.253  1.00 29.26           H  
ATOM     98  N   LYS A   7     -30.097 -25.552  -7.781  1.00 29.36           N  
ATOM     99  H   LYS A   7     -29.868 -26.303  -8.416  1.00 29.36           H  
ATOM    100  CA  LYS A   7     -29.934 -25.881  -6.359  1.00 29.36           C  
ATOM    101  HA  LYS A   7     -30.831 -25.590  -5.812  1.00 29.36           H  
ATOM    102  C   LYS A   7     -28.730 -25.190  -5.692  1.00 29.36           C  
ATOM    103  CB  LYS A   7     -29.741 -27.409  -6.297  1.00 29.36           C  
ATOM    104  HB2 LYS A   7     -28.859 -27.666  -6.884  1.00 29.36           H  
ATOM    105  HB3 LYS A   7     -29.540 -27.697  -5.265  1.00 29.36           H  
ATOM    106  O   LYS A   7     -27.743 -24.898  -6.359  1.00 29.36           O  
ATOM    107  CG  LYS A   7     -30.944 -28.230  -6.803  1.00 29.36           C  
ATOM    108  HG2 LYS A   7     -31.286 -27.858  -7.769  1.00 29.36           H  
ATOM    109  HG3 LYS A   7     -31.759 -28.142  -6.085  1.00 29.36           H  
ATOM    110  CD  LYS A   7     -30.552 -29.706  -6.966  1.00 29.36           C  
ATOM    111  HD2 LYS A   7     -29.800 -29.785  -7.751  1.00 29.36           H  
ATOM    112  HD3 LYS A   7     -30.121 -30.061  -6.030  1.00 29.36           H  
ATOM    113  CE  LYS A   7     -31.772 -30.561  -7.323  1.00 29.36           C  
ATOM    114  HE2 LYS A   7     -32.226 -30.162  -8.230  1.00 29.36           H  
ATOM    115  HE3 LYS A   7     -32.501 -30.474  -6.517  1.00 29.36           H  
ATOM    116  NZ  LYS A   7     -31.393 -31.983  -7.518  1.00 29.36           N  
ATOM    117  HZ1 LYS A   7     -30.951 -32.343  -6.684  1.00 29.36           H  
ATOM    118  HZ2 LYS A   7     -32.207 -32.547  -7.718  1.00 29.36           H  
ATOM    119  HZ3 LYS A   7     -30.740 -32.073  -8.283  1.00 29.36           H  
ATOM    120  N   SER A   8     -28.797 -25.018  -4.368  1.00 23.97           N  
ATOM    121  H   SER A   8     -29.626 -25.335  -3.885  1.00 23.97           H  
ATOM    122  CA  SER A   8     -27.678 -24.625  -3.494  1.00 23.97           C  
ATOM    123  HA  SER A   8     -27.185 -23.754  -3.925  1.00 23.97           H  
ATOM    124  C   SER A   8     -26.664 -25.766  -3.300  1.00 23.97           C  
ATOM    125  CB  SER A   8     -28.213 -24.240  -2.105  1.00 23.97           C  
ATOM    126  HB2 SER A   8     -28.889 -23.390  -2.205  1.00 23.97           H  
ATOM    127  HB3 SER A   8     -27.382 -23.947  -1.464  1.00 23.97           H  
ATOM    128  O   SER A   8     -27.098 -26.914  -3.184  1.00 23.97           O  
ATOM    129  OG  SER A   8     -28.911 -25.318  -1.505  1.00 23.97           O  
ATOM    130  HG  SER A   8     -28.290 -26.022  -1.301  1.00 23.97           H  
ATOM    131  N   PRO A   9     -25.352 -25.490  -3.178  1.00 34.74           N  
ATOM    132  CA  PRO A   9     -24.382 -26.451  -2.664  1.00 34.74           C  
ATOM    133  HA  PRO A   9     -24.704 -27.467  -2.895  1.00 34.74           H  
ATOM    134  C   PRO A   9     -24.208 -26.317  -1.143  1.00 34.74           C  
ATOM    135  CB  PRO A   9     -23.069 -26.180  -3.408  1.00 34.74           C  
ATOM    136  HB2 PRO A   9     -22.807 -27.023  -4.047  1.00 34.74           H  
ATOM    137  HB3 PRO A   9     -22.259 -25.987  -2.704  1.00 34.74           H  
ATOM    138  O   PRO A   9     -24.018 -25.221  -0.619  1.00 34.74           O  
ATOM    139  CG  PRO A   9     -23.336 -24.933  -4.258  1.00 34.74           C  
ATOM    140  HG2 PRO A   9     -22.515 -24.219  -4.187  1.00 34.74           H  
ATOM    141  HG3 PRO A   9     -23.492 -25.228  -5.295  1.00 34.74           H  
ATOM    142  CD  PRO A   9     -24.631 -24.344  -3.700  1.00 34.74           C  
ATOM    143  HD2 PRO A   9     -25.174 -23.836  -4.497  1.00 34.74           H  
ATOM    144  HD3 PRO A   9     -24.407 -23.653  -2.888  1.00 34.74           H  
ATOM    145  N   ASP A  10     -24.250 -27.459  -0.461  1.00 32.23           N  
ATOM    146  H   ASP A  10     -24.468 -28.303  -0.972  1.00 32.23           H  
ATOM    147  CA  ASP A  10     -23.835 -27.667   0.924  1.00 32.23           C  
ATOM    148  HA  ASP A  10     -24.408 -27.023   1.591  1.00 32.23           H  
ATOM    149  C   ASP A  10     -22.327 -27.392   1.093  1.00 32.23           C  
ATOM    150  CB  ASP A  10     -24.103 -29.146   1.279  1.00 32.23           C  
ATOM    151  HB2 ASP A  10     -23.688 -29.345   2.267  1.00 32.23           H  
ATOM    152  HB3 ASP A  10     -23.583 -29.790   0.570  1.00 32.23           H  
ATOM    153  O   ASP A  10     -21.509 -28.212   0.684  1.00 32.23           O  
ATOM    154  CG  ASP A  10     -25.581 -29.532   1.306  1.00 32.23           C  
ATOM    155  OD1 ASP A  10     -26.316 -28.920   2.109  1.00 32.23           O  
ATOM    156  OD2 ASP A  10     -25.960 -30.453   0.546  1.00 32.23           O  
ATOM    157  N   THR A  11     -21.929 -26.279   1.718  1.00 37.10           N  
ATOM    158  H   THR A  11     -22.612 -25.554   1.886  1.00 37.10           H  
ATOM    159  CA  THR A  11     -20.521 -26.026   2.103  1.00 37.10           C  
ATOM    160  HA  THR A  11     -20.037 -26.988   2.272  1.00 37.10           H  
ATOM    161  C   THR A  11     -20.419 -25.265   3.431  1.00 37.10           C  
ATOM    162  CB  THR A  11     -19.693 -25.319   1.005  1.00 37.10           C  
ATOM    163  HB  THR A  11     -18.705 -25.100   1.412  1.00 37.10           H  
ATOM    164  O   THR A  11     -19.813 -24.203   3.503  1.00 37.10           O  
ATOM    165  CG2 THR A  11     -19.471 -26.146  -0.258  1.00 37.10           C  
ATOM    166 HG21 THR A  11     -20.416 -26.295  -0.780  1.00 37.10           H  
ATOM    167 HG22 THR A  11     -18.780 -25.618  -0.916  1.00 37.10           H  
ATOM    168 HG23 THR A  11     -19.039 -27.112   0.003  1.00 37.10           H  
ATOM    169  OG1 THR A  11     -20.302 -24.104   0.639  1.00 37.10           O  
ATOM    170  HG1 THR A  11     -20.251 -23.550   1.422  1.00 37.10           H  
ATOM    171  N   ASP A  12     -21.023 -25.795   4.500  1.00 39.89           N  
ATOM    172  H   ASP A  12     -21.640 -26.582   4.355  1.00 39.89           H  
ATOM    173  CA  ASP A  12     -20.874 -25.255   5.869  1.00 39.89           C  
ATOM    174  HA  ASP A  12     -20.387 -24.281   5.816  1.00 39.89           H  
ATOM    175  C   ASP A  12     -19.930 -26.097   6.759  1.00 39.89           C  
ATOM    176  CB  ASP A  12     -22.259 -25.027   6.515  1.00 39.89           C  
ATOM    177  HB2 ASP A  12     -22.934 -25.826   6.207  1.00 39.89           H  
ATOM    178  HB3 ASP A  12     -22.162 -25.092   7.599  1.00 39.89           H  
ATOM    179  O   ASP A  12     -19.701 -25.755   7.918  1.00 39.89           O  
ATOM    180  CG  ASP A  12     -22.894 -23.657   6.211  1.00 39.89           C  
ATOM    181  OD1 ASP A  12     -22.155 -22.668   5.995  1.00 39.89           O  
ATOM    182  OD2 ASP A  12     -24.140 -23.586   6.277  1.00 39.89           O  
ATOM    183  N   LYS A  13     -19.336 -27.188   6.243  1.00 38.81           N  
ATOM    184  H   LYS A  13     -19.526 -27.408   5.276  1.00 38.81           H  
ATOM    185  CA  LYS A  13     -18.413 -28.048   7.017  1.00 38.81           C  
ATOM    186  HA  LYS A  13     -18.505 -27.786   8.071  1.00 38.81           H  
ATOM    187  C   LYS A  13     -16.921 -27.812   6.755  1.00 38.81           C  
ATOM    188  CB  LYS A  13     -18.808 -29.528   6.898  1.00 38.81           C  
ATOM    189  HB2 LYS A  13     -19.038 -29.773   5.861  1.00 38.81           H  
ATOM    190  HB3 LYS A  13     -17.963 -30.138   7.216  1.00 38.81           H  
ATOM    191  O   LYS A  13     -16.148 -27.958   7.691  1.00 38.81           O  
ATOM    192  CG  LYS A  13     -20.005 -29.847   7.810  1.00 38.81           C  
ATOM    193  HG2 LYS A  13     -19.767 -29.548   8.830  1.00 38.81           H  
ATOM    194  HG3 LYS A  13     -20.879 -29.290   7.473  1.00 38.81           H  
ATOM    195  CD  LYS A  13     -20.318 -31.347   7.795  1.00 38.81           C  
ATOM    196  HD2 LYS A  13     -20.608 -31.636   6.784  1.00 38.81           H  
ATOM    197  HD3 LYS A  13     -19.422 -31.898   8.079  1.00 38.81           H  
ATOM    198  CE  LYS A  13     -21.449 -31.660   8.778  1.00 38.81           C  
ATOM    199  HE2 LYS A  13     -22.326 -31.080   8.491  1.00 38.81           H  
ATOM    200  HE3 LYS A  13     -21.141 -31.336   9.772  1.00 38.81           H  
ATOM    201  NZ  LYS A  13     -21.761 -33.109   8.776  1.00 38.81           N  
ATOM    202  HZ1 LYS A  13     -22.504 -33.316   9.428  1.00 38.81           H  
ATOM    203  HZ2 LYS A  13     -20.938 -33.638   9.029  1.00 38.81           H  
ATOM    204  HZ3 LYS A  13     -22.046 -33.395   7.851  1.00 38.81           H  
ATOM    205  N   GLU A  14     -16.519 -27.374   5.562  1.00 39.79           N  
ATOM    206  H   GLU A  14     -17.184 -27.308   4.805  1.00 39.79           H  
ATOM    207  CA  GLU A  14     -15.096 -27.114   5.249  1.00 39.79           C  
ATOM    208  HA  GLU A  14     -14.474 -27.846   5.763  1.00 39.79           H  
ATOM    209  C   GLU A  14     -14.606 -25.742   5.756  1.00 39.79           C  
ATOM    210  CB  GLU A  14     -14.858 -27.299   3.740  1.00 39.79           C  
ATOM    211  HB2 GLU A  14     -15.662 -26.807   3.191  1.00 39.79           H  
ATOM    212  HB3 GLU A  14     -13.912 -26.833   3.465  1.00 39.79           H  
ATOM    213  O   GLU A  14     -13.448 -25.594   6.130  1.00 39.79           O  
ATOM    214  CG  GLU A  14     -14.786 -28.795   3.379  1.00 39.79           C  
ATOM    215  HG2 GLU A  14     -13.939 -29.236   3.904  1.00 39.79           H  
ATOM    216  HG3 GLU A  14     -15.691 -29.284   3.739  1.00 39.79           H  
ATOM    217  CD  GLU A  14     -14.658 -29.069   1.871  1.00 39.79           C  
ATOM    218  OE1 GLU A  14     -14.139 -30.154   1.522  1.00 39.79           O  
ATOM    219  OE2 GLU A  14     -15.163 -28.240   1.079  1.00 39.79           O  
ATOM    220  N   TYR A  15     -15.497 -24.757   5.915  1.00 34.87           N  
ATOM    221  H   TYR A  15     -16.442 -24.913   5.593  1.00 34.87           H  
ATOM    222  CA  TYR A  15     -15.129 -23.406   6.378  1.00 34.87           C  
ATOM    223  HA  TYR A  15     -14.214 -23.116   5.862  1.00 34.87           H  
ATOM    224  C   TYR A  15     -14.831 -23.319   7.895  1.00 34.87           C  
ATOM    225  CB  TYR A  15     -16.244 -22.440   5.948  1.00 34.87           C  
ATOM    226  HB2 TYR A  15     -17.084 -22.531   6.637  1.00 34.87           H  
ATOM    227  HB3 TYR A  15     -16.604 -22.733   4.962  1.00 34.87           H  
ATOM    228  O   TYR A  15     -14.324 -22.313   8.388  1.00 34.87           O  
ATOM    229  CG  TYR A  15     -15.812 -20.989   5.850  1.00 34.87           C  
ATOM    230  CD1 TYR A  15     -16.127 -20.077   6.876  1.00 34.87           C  
ATOM    231  HD1 TYR A  15     -16.652 -20.425   7.753  1.00 34.87           H  
ATOM    232  CD2 TYR A  15     -15.076 -20.560   4.730  1.00 34.87           C  
ATOM    233  HD2 TYR A  15     -14.790 -21.267   3.965  1.00 34.87           H  
ATOM    234  CE1 TYR A  15     -15.710 -18.734   6.780  1.00 34.87           C  
ATOM    235  HE1 TYR A  15     -15.925 -18.044   7.582  1.00 34.87           H  
ATOM    236  CE2 TYR A  15     -14.667 -19.218   4.623  1.00 34.87           C  
ATOM    237  HE2 TYR A  15     -14.073 -18.897   3.780  1.00 34.87           H  
ATOM    238  OH  TYR A  15     -14.576 -17.010   5.554  1.00 34.87           O  
ATOM    239  HH  TYR A  15     -14.716 -16.536   6.377  1.00 34.87           H  
ATOM    240  CZ  TYR A  15     -14.981 -18.304   5.648  1.00 34.87           C  
ATOM    241  N   ILE A  16     -15.152 -24.369   8.663  1.00 36.41           N  
ATOM    242  H   ILE A  16     -15.510 -25.189   8.195  1.00 36.41           H  
ATOM    243  CA  ILE A  16     -14.943 -24.429  10.123  1.00 36.41           C  
ATOM    244  HA  ILE A  16     -14.939 -23.410  10.512  1.00 36.41           H  
ATOM    245  C   ILE A  16     -13.559 -25.003  10.481  1.00 36.41           C  
ATOM    246  CB  ILE A  16     -16.132 -25.170  10.793  1.00 36.41           C  
ATOM    247  HB  ILE A  16     -16.264 -26.129  10.294  1.00 36.41           H  
ATOM    248  O   ILE A  16     -13.060 -24.745  11.579  1.00 36.41           O  
ATOM    249  CG1 ILE A  16     -17.423 -24.333  10.604  1.00 36.41           C  
ATOM    250 HG12 ILE A  16     -17.595 -24.181   9.539  1.00 36.41           H  
ATOM    251 HG13 ILE A  16     -17.288 -23.352  11.062  1.00 36.41           H  
ATOM    252  CG2 ILE A  16     -15.891 -25.447  12.292  1.00 36.41           C  
ATOM    253 HG21 ILE A  16     -16.748 -25.957  12.733  1.00 36.41           H  
ATOM    254 HG22 ILE A  16     -15.034 -26.110  12.412  1.00 36.41           H  
ATOM    255 HG23 ILE A  16     -15.704 -24.511  12.818  1.00 36.41           H  
ATOM    256  CD1 ILE A  16     -18.701 -24.965  11.173  1.00 36.41           C  
ATOM    257 HD11 ILE A  16     -18.687 -24.951  12.263  1.00 36.41           H  
ATOM    258 HD12 ILE A  16     -18.798 -25.990  10.815  1.00 36.41           H  
ATOM    259 HD13 ILE A  16     -19.564 -24.391  10.833  1.00 36.41           H  
ATOM    260  N   GLU A  17     -12.909 -25.731   9.571  1.00 37.45           N  
ATOM    261  H   GLU A  17     -13.328 -25.893   8.667  1.00 37.45           H  
ATOM    262  CA  GLU A  17     -11.546 -26.241   9.783  1.00 37.45           C  
ATOM    263  HA  GLU A  17     -11.393 -26.413  10.849  1.00 37.45           H  
ATOM    264  C   GLU A  17     -10.478 -25.198   9.410  1.00 37.45           C  
ATOM    265  CB  GLU A  17     -11.373 -27.609   9.094  1.00 37.45           C  
ATOM    266  HB2 GLU A  17     -10.317 -27.878   9.104  1.00 37.45           H  
ATOM    267  HB3 GLU A  17     -11.720 -27.552   8.063  1.00 37.45           H  
ATOM    268  O   GLU A  17      -9.517 -25.030  10.154  1.00 37.45           O  
ATOM    269  CG  GLU A  17     -12.163 -28.680   9.874  1.00 37.45           C  
ATOM    270  HG2 GLU A  17     -13.224 -28.428   9.844  1.00 37.45           H  
ATOM    271  HG3 GLU A  17     -11.855 -28.638  10.919  1.00 37.45           H  
ATOM    272  CD  GLU A  17     -11.992 -30.122   9.369  1.00 37.45           C  
ATOM    273  OE1 GLU A  17     -12.264 -31.028  10.196  1.00 37.45           O  
ATOM    274  OE2 GLU A  17     -11.653 -30.316   8.185  1.00 37.45           O  
ATOM    275  N   GLU A  18     -10.714 -24.364   8.392  1.00 35.90           N  
ATOM    276  H   GLU A  18     -11.498 -24.564   7.788  1.00 35.90           H  
ATOM    277  CA  GLU A  18      -9.771 -23.318   7.943  1.00 35.90           C  
ATOM    278  HA  GLU A  18      -8.793 -23.783   7.819  1.00 35.90           H  
ATOM    279  C   GLU A  18      -9.594 -22.148   8.947  1.00 35.90           C  
ATOM    280  CB  GLU A  18     -10.255 -22.834   6.564  1.00 35.90           C  
ATOM    281  HB2 GLU A  18     -10.665 -23.686   6.022  1.00 35.90           H  
ATOM    282  HB3 GLU A  18     -11.052 -22.103   6.702  1.00 35.90           H  
ATOM    283  O   GLU A  18      -8.610 -21.403   8.915  1.00 35.90           O  
ATOM    284  CG  GLU A  18      -9.135 -22.237   5.698  1.00 35.90           C  
ATOM    285  HG2 GLU A  18      -8.754 -21.339   6.185  1.00 35.90           H  
ATOM    286  HG3 GLU A  18      -8.321 -22.959   5.638  1.00 35.90           H  
ATOM    287  CD  GLU A  18      -9.596 -21.876   4.273  1.00 35.90           C  
ATOM    288  OE1 GLU A  18      -8.707 -21.587   3.439  1.00 35.90           O  
ATOM    289  OE2 GLU A  18     -10.825 -21.833   4.026  1.00 35.90           O  
ATOM    290  N   LEU A  19     -10.522 -21.999   9.901  1.00 35.53           N  
ATOM    291  H   LEU A  19     -11.304 -22.638   9.876  1.00 35.53           H  
ATOM    292  CA  LEU A  19     -10.440 -21.001  10.978  1.00 35.53           C  
ATOM    293  HA  LEU A  19      -9.855 -20.155  10.618  1.00 35.53           H  
ATOM    294  C   LEU A  19      -9.687 -21.493  12.224  1.00 35.53           C  
ATOM    295  CB  LEU A  19     -11.856 -20.502  11.323  1.00 35.53           C  
ATOM    296  HB2 LEU A  19     -12.502 -21.369  11.460  1.00 35.53           H  
ATOM    297  HB3 LEU A  19     -11.822 -19.961  12.269  1.00 35.53           H  
ATOM    298  O   LEU A  19      -9.341 -20.670  13.072  1.00 35.53           O  
ATOM    299  CG  LEU A  19     -12.465 -19.573  10.256  1.00 35.53           C  
ATOM    300  HG  LEU A  19     -12.417 -20.049   9.276  1.00 35.53           H  
ATOM    301  CD1 LEU A  19     -13.934 -19.305  10.592  1.00 35.53           C  
ATOM    302 HD11 LEU A  19     -14.372 -18.676   9.818  1.00 35.53           H  
ATOM    303 HD12 LEU A  19     -14.471 -20.254  10.603  1.00 35.53           H  
ATOM    304 HD13 LEU A  19     -14.018 -18.820  11.565  1.00 35.53           H  
ATOM    305  CD2 LEU A  19     -11.753 -18.215  10.193  1.00 35.53           C  
ATOM    306 HD21 LEU A  19     -12.266 -17.566   9.483  1.00 35.53           H  
ATOM    307 HD22 LEU A  19     -11.736 -17.750  11.178  1.00 35.53           H  
ATOM    308 HD23 LEU A  19     -10.732 -18.351   9.837  1.00 35.53           H  
ATOM    309  N   LYS A  20      -9.411 -22.799  12.346  1.00 37.26           N  
ATOM    310  H   LYS A  20      -9.648 -23.412  11.579  1.00 37.26           H  
ATOM    311  CA  LYS A  20      -8.626 -23.356  13.463  1.00 37.26           C  
ATOM    312  HA  LYS A  20      -8.828 -22.781  14.367  1.00 37.26           H  
ATOM    313  C   LYS A  20      -7.114 -23.225  13.255  1.00 37.26           C  
ATOM    314  CB  LYS A  20      -9.028 -24.813  13.715  1.00 37.26           C  
ATOM    315  HB2 LYS A  20      -8.974 -25.372  12.780  1.00 37.26           H  
ATOM    316  HB3 LYS A  20      -8.316 -25.255  14.413  1.00 37.26           H  
ATOM    317  O   LYS A  20      -6.385 -23.174  14.240  1.00 37.26           O  
ATOM    318  CG  LYS A  20     -10.436 -24.914  14.318  1.00 37.26           C  
ATOM    319  HG2 LYS A  20     -10.465 -24.377  15.266  1.00 37.26           H  
ATOM    320  HG3 LYS A  20     -11.163 -24.475  13.635  1.00 37.26           H  
ATOM    321  CD  LYS A  20     -10.783 -26.384  14.549  1.00 37.26           C  
ATOM    322  HD2 LYS A  20     -10.748 -26.899  13.589  1.00 37.26           H  
ATOM    323  HD3 LYS A  20     -10.041 -26.827  15.214  1.00 37.26           H  
ATOM    324  CE  LYS A  20     -12.177 -26.522  15.157  1.00 37.26           C  
ATOM    325  HE2 LYS A  20     -12.880 -26.000  14.508  1.00 37.26           H  
ATOM    326  HE3 LYS A  20     -12.185 -26.043  16.136  1.00 37.26           H  
ATOM    327  NZ  LYS A  20     -12.537 -27.955  15.259  1.00 37.26           N  
ATOM    328  HZ1 LYS A  20     -11.859 -28.447  15.824  1.00 37.26           H  
ATOM    329  HZ2 LYS A  20     -13.465 -28.077  15.638  1.00 37.26           H  
ATOM    330  HZ3 LYS A  20     -12.508 -28.366  14.336  1.00 37.26           H  
ATOM    331  N   ASP A  21      -6.672 -23.062  12.009  1.00 39.03           N  
ATOM    332  H   ASP A  21      -7.327 -23.217  11.256  1.00 39.03           H  
ATOM    333  CA  ASP A  21      -5.248 -22.998  11.652  1.00 39.03           C  
ATOM    334  HA  ASP A  21      -4.667 -23.477  12.441  1.00 39.03           H  
ATOM    335  C   ASP A  21      -4.686 -21.564  11.555  1.00 39.03           C  
ATOM    336  CB  ASP A  21      -5.021 -23.821  10.371  1.00 39.03           C  
ATOM    337  HB2 ASP A  21      -5.728 -23.497   9.607  1.00 39.03           H  
ATOM    338  HB3 ASP A  21      -4.015 -23.627  10.001  1.00 39.03           H  
ATOM    339  O   ASP A  21      -3.488 -21.378  11.366  1.00 39.03           O  
ATOM    340  CG  ASP A  21      -5.150 -25.337  10.592  1.00 39.03           C  
ATOM    341  OD1 ASP A  21      -5.132 -25.777  11.766  1.00 39.03           O  
ATOM    342  OD2 ASP A  21      -5.253 -26.052   9.573  1.00 39.03           O  
ATOM    343  N   ASN A  22      -5.518 -20.531  11.747  1.00 34.44           N  
ATOM    344  H   ASN A  22      -6.489 -20.751  11.920  1.00 34.44           H  
ATOM    345  CA  ASN A  22      -5.120 -19.117  11.629  1.00 34.44           C  
ATOM    346  HA  ASN A  22      -4.098 -19.085  11.251  1.00 34.44           H  
ATOM    347  C   ASN A  22      -5.025 -18.354  12.968  1.00 34.44           C  
ATOM    348  CB  ASN A  22      -6.001 -18.437  10.566  1.00 34.44           C  
ATOM    349  HB2 ASN A  22      -5.948 -17.354  10.677  1.00 34.44           H  
ATOM    350  HB3 ASN A  22      -7.039 -18.745  10.684  1.00 34.44           H  
ATOM    351  O   ASN A  22      -4.928 -17.125  12.991  1.00 34.44           O  
ATOM    352  CG  ASN A  22      -5.511 -18.741   9.160  1.00 34.44           C  
ATOM    353  ND2 ASN A  22      -6.362 -19.220   8.284  1.00 34.44           N  
ATOM    354 HD21 ASN A  22      -7.234 -19.631   8.585  1.00 34.44           H  
ATOM    355 HD22 ASN A  22      -5.966 -19.493   7.396  1.00 34.44           H  
ATOM    356  OD1 ASN A  22      -4.363 -18.513   8.821  1.00 34.44           O  
ATOM    357  N   THR A  23      -5.010 -19.056  14.104  1.00 33.70           N  
ATOM    358  H   THR A  23      -5.129 -20.057  14.052  1.00 33.70           H  
ATOM    359  CA  THR A  23      -4.702 -18.466  15.419  1.00 33.70           C  
ATOM    360  HA  THR A  23      -5.060 -17.436  15.421  1.00 33.70           H  
ATOM    361  C   THR A  23      -3.194 -18.383  15.648  1.00 33.70           C  
ATOM    362  CB  THR A  23      -5.418 -19.182  16.580  1.00 33.70           C  
ATOM    363  HB  THR A  23      -4.802 -19.155  17.479  1.00 33.70           H  
ATOM    364  O   THR A  23      -2.589 -19.246  16.275  1.00 33.70           O  
ATOM    365  CG2 THR A  23      -6.740 -18.486  16.904  1.00 33.70           C  
ATOM    366 HG21 THR A  23      -7.239 -19.023  17.710  1.00 33.70           H  
ATOM    367 HG22 THR A  23      -7.380 -18.486  16.021  1.00 33.70           H  
ATOM    368 HG23 THR A  23      -6.549 -17.461  17.222  1.00 33.70           H  
ATOM    369  OG1 THR A  23      -5.740 -20.518  16.273  1.00 33.70           O  
ATOM    370  HG1 THR A  23      -4.927 -21.022  16.198  1.00 33.70           H  
ATOM    371  N   ILE A  24      -2.586 -17.299  15.165  1.00 29.83           N  
ATOM    372  H   ILE A  24      -3.124 -16.681  14.573  1.00 29.83           H  
ATOM    373  CA  ILE A  24      -1.243 -16.872  15.570  1.00 29.83           C  
ATOM    374  HA  ILE A  24      -0.630 -17.755  15.752  1.00 29.83           H  
ATOM    375  C   ILE A  24      -1.375 -16.102  16.890  1.00 29.83           C  
ATOM    376  CB  ILE A  24      -0.548 -16.048  14.457  1.00 29.83           C  
ATOM    377  HB  ILE A  24      -1.154 -15.166  14.249  1.00 29.83           H  
ATOM    378  O   ILE A  24      -1.615 -14.901  16.891  1.00 29.83           O  
ATOM    379  CG1 ILE A  24      -0.436 -16.879  13.156  1.00 29.83           C  
ATOM    380 HG12 ILE A  24       0.204 -17.745  13.330  1.00 29.83           H  
ATOM    381 HG13 ILE A  24      -1.422 -17.246  12.872  1.00 29.83           H  
ATOM    382  CG2 ILE A  24       0.850 -15.583  14.916  1.00 29.83           C  
ATOM    383 HG21 ILE A  24       1.310 -14.951  14.157  1.00 29.83           H  
ATOM    384 HG22 ILE A  24       0.781 -14.985  15.825  1.00 29.83           H  
ATOM    385 HG23 ILE A  24       1.491 -16.446  15.101  1.00 29.83           H  
ATOM    386  CD1 ILE A  24       0.104 -16.094  11.954  1.00 29.83           C  
ATOM    387 HD11 ILE A  24       0.016 -16.707  11.057  1.00 29.83           H  
ATOM    388 HD12 ILE A  24      -0.474 -15.180  11.816  1.00 29.83           H  
ATOM    389 HD13 ILE A  24       1.156 -15.846  12.097  1.00 29.83           H  
ATOM    390  N   TRP A  25      -1.240 -16.819  18.004  1.00 28.91           N  
ATOM    391  H   TRP A  25      -1.269 -17.823  17.890  1.00 28.91           H  
ATOM    392  CA  TRP A  25      -0.625 -16.340  19.246  1.00 28.91           C  
ATOM    393  HA  TRP A  25       0.116 -15.576  19.010  1.00 28.91           H  
ATOM    394  C   TRP A  25       0.123 -17.531  19.852  1.00 28.91           C  
ATOM    395  CB  TRP A  25      -1.627 -15.702  20.230  1.00 28.91           C  
ATOM    396  HB2 TRP A  25      -1.270 -15.868  21.246  1.00 28.91           H  
ATOM    397  HB3 TRP A  25      -2.592 -16.201  20.143  1.00 28.91           H  
ATOM    398  O   TRP A  25      -0.415 -18.294  20.649  1.00 28.91           O  
ATOM    399  CG  TRP A  25      -1.808 -14.217  20.080  1.00 28.91           C  
ATOM    400  CD1 TRP A  25      -2.723 -13.617  19.289  1.00 28.91           C  
ATOM    401  HD1 TRP A  25      -3.419 -14.149  18.656  1.00 28.91           H  
ATOM    402  CD2 TRP A  25      -1.035 -13.126  20.682  1.00 28.91           C  
ATOM    403  CE2 TRP A  25      -1.541 -11.887  20.184  1.00 28.91           C  
ATOM    404  CE3 TRP A  25       0.052 -13.052  21.582  1.00 28.91           C  
ATOM    405  HE3 TRP A  25       0.470 -13.965  21.981  1.00 28.91           H  
ATOM    406  NE1 TRP A  25      -2.566 -12.247  19.339  1.00 28.91           N  
ATOM    407  HE1 TRP A  25      -3.090 -11.604  18.761  1.00 28.91           H  
ATOM    408  CH2 TRP A  25       0.076 -10.609  21.447  1.00 28.91           C  
ATOM    409  HH2 TRP A  25       0.510  -9.664  21.740  1.00 28.91           H  
ATOM    410  CZ2 TRP A  25      -1.003 -10.644  20.549  1.00 28.91           C  
ATOM    411  HZ2 TRP A  25      -1.408  -9.729  20.143  1.00 28.91           H  
ATOM    412  CZ3 TRP A  25       0.599 -11.809  21.960  1.00 28.91           C  
ATOM    413  HZ3 TRP A  25       1.432 -11.780  22.646  1.00 28.91           H  
ATOM    414  N   ASN A  26       1.373 -17.702  19.419  1.00 27.44           N  
ATOM    415  H   ASN A  26       1.728 -17.047  18.737  1.00 27.44           H  
ATOM    416  CA  ASN A  26       2.368 -18.442  20.183  1.00 27.44           C  
ATOM    417  HA  ASN A  26       1.924 -19.335  20.623  1.00 27.44           H  
ATOM    418  C   ASN A  26       2.842 -17.516  21.307  1.00 27.44           C  
ATOM    419  CB  ASN A  26       3.547 -18.849  19.273  1.00 27.44           C  
ATOM    420  HB2 ASN A  26       3.815 -18.018  18.621  1.00 27.44           H  
ATOM    421  HB3 ASN A  26       4.413 -19.069  19.897  1.00 27.44           H  
ATOM    422  O   ASN A  26       3.518 -16.527  21.040  1.00 27.44           O  
ATOM    423  CG  ASN A  26       3.290 -20.092  18.442  1.00 27.44           C  
ATOM    424  ND2 ASN A  26       3.989 -20.253  17.342  1.00 27.44           N  
ATOM    425 HD21 ASN A  26       3.809 -21.106  16.833  1.00 27.44           H  
ATOM    426 HD22 ASN A  26       4.703 -19.587  17.084  1.00 27.44           H  
ATOM    427  OD1 ASN A  26       2.488 -20.946  18.770  1.00 27.44           O  
ATOM    428  N   SER A  27       2.497 -17.836  22.550  1.00 30.02           N  
ATOM    429  H   SER A  27       1.816 -18.569  22.691  1.00 30.02           H  
ATOM    430  CA  SER A  27       3.212 -17.336  23.727  1.00 30.02           C  
ATOM    431  HA  SER A  27       4.139 -16.866  23.399  1.00 30.02           H  
ATOM    432  C   SER A  27       3.626 -18.522  24.597  1.00 30.02           C  
ATOM    433  CB  SER A  27       2.431 -16.248  24.478  1.00 30.02           C  
ATOM    434  HB2 SER A  27       3.089 -15.789  25.217  1.00 30.02           H  
ATOM    435  HB3 SER A  27       2.110 -15.479  23.775  1.00 30.02           H  
ATOM    436  O   SER A  27       3.112 -18.742  25.692  1.00 30.02           O  
ATOM    437  OG  SER A  27       1.308 -16.787  25.142  1.00 30.02           O  
ATOM    438  HG  SER A  27       1.643 -17.494  25.699  1.00 30.02           H  
ATOM    439  N   THR A  28       4.543 -19.331  24.075  1.00 27.88           N  
ATOM    440  H   THR A  28       4.831 -19.165  23.122  1.00 27.88           H  
ATOM    441  CA  THR A  28       5.588 -19.924  24.911  1.00 27.88           C  
ATOM    442  HA  THR A  28       5.182 -20.278  25.859  1.00 27.88           H  
ATOM    443  C   THR A  28       6.588 -18.810  25.169  1.00 27.88           C  
ATOM    444  CB  THR A  28       6.300 -21.084  24.195  1.00 27.88           C  
ATOM    445  HB  THR A  28       7.236 -21.303  24.708  1.00 27.88           H  
ATOM    446  O   THR A  28       7.286 -18.432  24.238  1.00 27.88           O  
ATOM    447  CG2 THR A  28       5.445 -22.349  24.195  1.00 27.88           C  
ATOM    448 HG21 THR A  28       5.986 -23.147  23.687  1.00 27.88           H  
ATOM    449 HG22 THR A  28       4.506 -22.163  23.673  1.00 27.88           H  
ATOM    450 HG23 THR A  28       5.239 -22.653  25.221  1.00 27.88           H  
ATOM    451  OG1 THR A  28       6.573 -20.740  22.853  1.00 27.88           O  
ATOM    452  HG1 THR A  28       7.171 -19.991  22.912  1.00 27.88           H  
ATOM    453  N   ASP A  29       6.511 -18.209  26.352  1.00 30.42           N  
ATOM    454  H   ASP A  29       5.710 -18.449  26.919  1.00 30.42           H  
ATOM    455  CA  ASP A  29       7.572 -17.485  27.066  1.00 30.42           C  
ATOM    456  HA  ASP A  29       8.202 -18.200  27.595  1.00 30.42           H  
ATOM    457  C   ASP A  29       6.877 -16.609  28.109  1.00 30.42           C  
ATOM    458  CB  ASP A  29       8.482 -16.608  26.173  1.00 30.42           C  
ATOM    459  HB2 ASP A  29       8.962 -15.860  26.803  1.00 30.42           H  
ATOM    460  HB3 ASP A  29       7.880 -16.080  25.434  1.00 30.42           H  
ATOM    461  O   ASP A  29       6.323 -15.564  27.779  1.00 30.42           O  
ATOM    462  CG  ASP A  29       9.607 -17.397  25.478  1.00 30.42           C  
ATOM    463  OD1 ASP A  29       9.894 -18.533  25.926  1.00 30.42           O  
ATOM    464  OD2 ASP A  29      10.202 -16.835  24.530  1.00 30.42           O  
ATOM    465  N   LEU A  30       6.832 -17.083  29.355  1.00 30.24           N  
ATOM    466  H   LEU A  30       7.103 -18.051  29.460  1.00 30.24           H  
ATOM    467  CA  LEU A  30       7.035 -16.278  30.562  1.00 30.24           C  
ATOM    468  HA  LEU A  30       8.051 -15.885  30.507  1.00 30.24           H  
ATOM    469  C   LEU A  30       6.978 -17.207  31.777  1.00 30.24           C  
ATOM    470  CB  LEU A  30       6.075 -15.077  30.685  1.00 30.24           C  
ATOM    471  HB2 LEU A  30       5.813 -14.922  31.732  1.00 30.24           H  
ATOM    472  HB3 LEU A  30       5.154 -15.300  30.147  1.00 30.24           H  
ATOM    473  O   LEU A  30       5.926 -17.693  32.192  1.00 30.24           O  
ATOM    474  CG  LEU A  30       6.717 -13.776  30.141  1.00 30.24           C  
ATOM    475  HG  LEU A  30       7.269 -13.957  29.219  1.00 30.24           H  
ATOM    476  CD1 LEU A  30       5.634 -12.738  29.851  1.00 30.24           C  
ATOM    477 HD11 LEU A  30       4.961 -13.136  29.092  1.00 30.24           H  
ATOM    478 HD12 LEU A  30       5.072 -12.517  30.759  1.00 30.24           H  
ATOM    479 HD13 LEU A  30       6.092 -11.828  29.464  1.00 30.24           H  
ATOM    480  CD2 LEU A  30       7.725 -13.171  31.121  1.00 30.24           C  
ATOM    481 HD21 LEU A  30       8.537 -13.875  31.304  1.00 30.24           H  
ATOM    482 HD22 LEU A  30       8.147 -12.262  30.692  1.00 30.24           H  
ATOM    483 HD23 LEU A  30       7.233 -12.938  32.065  1.00 30.24           H  
ATOM    484  N   ASP A  31       8.181 -17.462  32.275  1.00 31.74           N  
ATOM    485  H   ASP A  31       8.967 -17.038  31.804  1.00 31.74           H  
ATOM    486  CA  ASP A  31       8.532 -18.300  33.406  1.00 31.74           C  
ATOM    487  HA  ASP A  31       8.346 -19.339  33.135  1.00 31.74           H  
ATOM    488  C   ASP A  31       7.762 -17.997  34.697  1.00 31.74           C  
ATOM    489  CB  ASP A  31      10.035 -18.119  33.681  1.00 31.74           C  
ATOM    490  HB2 ASP A  31      10.255 -18.464  34.691  1.00 31.74           H  
ATOM    491  HB3 ASP A  31      10.292 -17.060  33.639  1.00 31.74           H  
ATOM    492  O   ASP A  31       7.472 -16.857  35.071  1.00 31.74           O  
ATOM    493  CG  ASP A  31      10.927 -18.919  32.734  1.00 31.74           C  
ATOM    494  OD1 ASP A  31      10.658 -20.131  32.593  1.00 31.74           O  
ATOM    495  OD2 ASP A  31      11.901 -18.324  32.224  1.00 31.74           O  
ATOM    496  N   GLU A  32       7.553 -19.079  35.442  1.00 27.53           N  
ATOM    497  H   GLU A  32       7.830 -19.959  35.030  1.00 27.53           H  
ATOM    498  CA  GLU A  32       7.285 -19.099  36.870  1.00 27.53           C  
ATOM    499  HA  GLU A  32       6.274 -18.741  37.061  1.00 27.53           H  
ATOM    500  C   GLU A  32       8.312 -18.248  37.638  1.00 27.53           C  
ATOM    501  CB  GLU A  32       7.438 -20.550  37.371  1.00 27.53           C  
ATOM    502  HB2 GLU A  32       7.321 -20.550  38.454  1.00 27.53           H  
ATOM    503  HB3 GLU A  32       8.451 -20.881  37.141  1.00 27.53           H  
ATOM    504  O   GLU A  32       9.501 -18.566  37.630  1.00 27.53           O  
ATOM    505  CG  GLU A  32       6.448 -21.568  36.786  1.00 27.53           C  
ATOM    506  HG2 GLU A  32       5.439 -21.266  37.067  1.00 27.53           H  
ATOM    507  HG3 GLU A  32       6.517 -21.556  35.698  1.00 27.53           H  
ATOM    508  CD  GLU A  32       6.730 -22.998  37.284  1.00 27.53           C  
ATOM    509  OE1 GLU A  32       5.748 -23.760  37.430  1.00 27.53           O  
ATOM    510  OE2 GLU A  32       7.910 -23.315  37.566  1.00 27.53           O  
ATOM    511  N   LYS A  33       7.851 -17.214  38.360  1.00 33.07           N  
ATOM    512  H   LYS A  33       6.978 -16.830  38.028  1.00 33.07           H  
ATOM    513  CA  LYS A  33       8.310 -16.817  39.714  1.00 33.07           C  
ATOM    514  HA  LYS A  33       7.910 -17.532  40.434  1.00 33.07           H  
ATOM    515  C   LYS A  33       7.798 -15.425  40.091  1.00 33.07           C  
ATOM    516  CB  LYS A  33       9.853 -16.816  39.842  1.00 33.07           C  
ATOM    517  HB2 LYS A  33      10.297 -16.560  38.880  1.00 33.07           H  
ATOM    518  HB3 LYS A  33      10.180 -16.047  40.542  1.00 33.07           H  
ATOM    519  O   LYS A  33       8.301 -14.424  39.605  1.00 33.07           O  
ATOM    520  CG  LYS A  33      10.398 -18.154  40.380  1.00 33.07           C  
ATOM    521  HG2 LYS A  33      10.311 -18.164  41.466  1.00 33.07           H  
ATOM    522  HG3 LYS A  33       9.815 -18.992  39.999  1.00 33.07           H  
ATOM    523  CD  LYS A  33      11.866 -18.328  39.981  1.00 33.07           C  
ATOM    524  HD2 LYS A  33      11.951 -18.175  38.905  1.00 33.07           H  
ATOM    525  HD3 LYS A  33      12.476 -17.587  40.497  1.00 33.07           H  
ATOM    526  CE  LYS A  33      12.335 -19.744  40.314  1.00 33.07           C  
ATOM    527  HE2 LYS A  33      12.295 -19.893  41.393  1.00 33.07           H  
ATOM    528  HE3 LYS A  33      11.640 -20.442  39.848  1.00 33.07           H  
ATOM    529  NZ  LYS A  33      13.700 -19.979  39.791  1.00 33.07           N  
ATOM    530  HZ1 LYS A  33      13.683 -19.855  38.789  1.00 33.07           H  
ATOM    531  HZ2 LYS A  33      13.991 -20.929  39.972  1.00 33.07           H  
ATOM    532  HZ3 LYS A  33      14.361 -19.323  40.183  1.00 33.07           H  
ATOM    533  N   THR A  34       6.868 -15.384  41.048  1.00 32.04           N  
ATOM    534  H   THR A  34       6.305 -16.221  41.091  1.00 32.04           H  
ATOM    535  CA  THR A  34       6.899 -14.608  42.314  1.00 32.04           C  
ATOM    536  HA  THR A  34       7.202 -15.328  43.074  1.00 32.04           H  
ATOM    537  C   THR A  34       5.508 -14.133  42.749  1.00 32.04           C  
ATOM    538  CB  THR A  34       7.924 -13.458  42.469  1.00 32.04           C  
ATOM    539  HB  THR A  34       7.624 -12.876  43.341  1.00 32.04           H  
ATOM    540  O   THR A  34       4.982 -13.107  42.336  1.00 32.04           O  
ATOM    541  CG2 THR A  34       9.334 -13.973  42.767  1.00 32.04           C  
ATOM    542 HG21 THR A  34       9.315 -14.691  43.587  1.00 32.04           H  
ATOM    543 HG22 THR A  34       9.770 -14.427  41.877  1.00 32.04           H  
ATOM    544 HG23 THR A  34       9.960 -13.129  43.057  1.00 32.04           H  
ATOM    545  OG1 THR A  34       8.001 -12.578  41.384  1.00 32.04           O  
ATOM    546  HG1 THR A  34       8.138 -13.098  40.589  1.00 32.04           H  
ATOM    547  N   LEU A  35       4.938 -14.911  43.671  1.00 26.88           N  
ATOM    548  H   LEU A  35       5.431 -15.762  43.905  1.00 26.88           H  
ATOM    549  CA  LEU A  35       3.914 -14.501  44.627  1.00 26.88           C  
ATOM    550  HA  LEU A  35       3.029 -14.132  44.109  1.00 26.88           H  
ATOM    551  C   LEU A  35       4.466 -13.417  45.565  1.00 26.88           C  
ATOM    552  CB  LEU A  35       3.579 -15.740  45.487  1.00 26.88           C  
ATOM    553  HB2 LEU A  35       3.123 -15.411  46.421  1.00 26.88           H  
ATOM    554  HB3 LEU A  35       4.513 -16.228  45.766  1.00 26.88           H  
ATOM    555  O   LEU A  35       5.541 -13.611  46.131  1.00 26.88           O  
ATOM    556  CG  LEU A  35       2.645 -16.762  44.815  1.00 26.88           C  
ATOM    557  HG  LEU A  35       2.669 -16.632  43.733  1.00 26.88           H  
ATOM    558  CD1 LEU A  35       3.070 -18.195  45.138  1.00 26.88           C  
ATOM    559 HD11 LEU A  35       4.073 -18.379  44.753  1.00 26.88           H  
ATOM    560 HD12 LEU A  35       3.059 -18.361  46.216  1.00 26.88           H  
ATOM    561 HD13 LEU A  35       2.386 -18.896  44.660  1.00 26.88           H  
ATOM    562  CD2 LEU A  35       1.214 -16.563  45.318  1.00 26.88           C  
ATOM    563 HD21 LEU A  35       0.887 -15.547  45.102  1.00 26.88           H  
ATOM    564 HD22 LEU A  35       0.551 -17.255  44.799  1.00 26.88           H  
ATOM    565 HD23 LEU A  35       1.155 -16.751  46.390  1.00 26.88           H  
ATOM    566  N   SER A  36       3.692 -12.359  45.831  1.00 31.59           N  
ATOM    567  H   SER A  36       2.954 -12.151  45.173  1.00 31.59           H  
ATOM    568  CA  SER A  36       3.597 -11.707  47.153  1.00 31.59           C  
ATOM    569  HA  SER A  36       3.480 -12.491  47.901  1.00 31.59           H  
ATOM    570  C   SER A  36       2.405 -10.732  47.221  1.00 31.59           C  
ATOM    571  CB  SER A  36       4.867 -10.936  47.526  1.00 31.59           C  
ATOM    572  HB2 SER A  36       5.263 -10.416  46.654  1.00 31.59           H  
ATOM    573  HB3 SER A  36       4.638 -10.205  48.302  1.00 31.59           H  
ATOM    574  O   SER A  36       2.298  -9.854  46.367  1.00 31.59           O  
ATOM    575  OG  SER A  36       5.820 -11.843  48.036  1.00 31.59           O  
ATOM    576  HG  SER A  36       5.955 -12.511  47.360  1.00 31.59           H  
ATOM    577  N   PRO A  37       1.511 -10.844  48.226  1.00 32.10           N  
ATOM    578  CA  PRO A  37       0.350  -9.973  48.390  1.00 32.10           C  
ATOM    579  HA  PRO A  37       0.042  -9.550  47.434  1.00 32.10           H  
ATOM    580  C   PRO A  37       0.631  -8.839  49.389  1.00 32.10           C  
ATOM    581  CB  PRO A  37      -0.740 -10.917  48.906  1.00 32.10           C  
ATOM    582  HB2 PRO A  37      -1.518 -10.387  49.456  1.00 32.10           H  
ATOM    583  HB3 PRO A  37      -1.173 -11.460  48.066  1.00 32.10           H  
ATOM    584  O   PRO A  37       1.159  -9.085  50.473  1.00 32.10           O  
ATOM    585  CG  PRO A  37       0.032 -11.892  49.801  1.00 32.10           C  
ATOM    586  HG2 PRO A  37       0.084 -11.503  50.818  1.00 32.10           H  
ATOM    587  HG3 PRO A  37      -0.430 -12.879  49.801  1.00 32.10           H  
ATOM    588  CD  PRO A  37       1.437 -11.934  49.194  1.00 32.10           C  
ATOM    589  HD2 PRO A  37       1.567 -12.891  48.690  1.00 32.10           H  
ATOM    590  HD3 PRO A  37       2.191 -11.810  49.971  1.00 32.10           H  
ATOM    591  N   HIS A  38       0.185  -7.613  49.097  1.00 35.22           N  
ATOM    592  H   HIS A  38      -0.218  -7.438  48.188  1.00 35.22           H  
ATOM    593  CA  HIS A  38       0.171  -6.529  50.086  1.00 35.22           C  
ATOM    594  HA  HIS A  38       0.678  -6.892  50.980  1.00 35.22           H  
ATOM    595  C   HIS A  38      -1.248  -6.183  50.553  1.00 35.22           C  
ATOM    596  CB  HIS A  38       1.009  -5.321  49.638  1.00 35.22           C  
ATOM    597  HB2 HIS A  38       1.152  -5.337  48.558  1.00 35.22           H  
ATOM    598  HB3 HIS A  38       0.485  -4.399  49.892  1.00 35.22           H  
ATOM    599  O   HIS A  38      -2.070  -5.633  49.824  1.00 35.22           O  
ATOM    600  CG  HIS A  38       2.350  -5.302  50.335  1.00 35.22           C  
ATOM    601  CD2 HIS A  38       3.575  -5.556  49.779  1.00 35.22           C  
ATOM    602  HD2 HIS A  38       3.770  -5.783  48.741  1.00 35.22           H  
ATOM    603  ND1 HIS A  38       2.553  -5.097  51.685  1.00 35.22           N  
ATOM    604  HD1 HIS A  38       1.850  -4.826  52.358  1.00 35.22           H  
ATOM    605  CE1 HIS A  38       3.867  -5.228  51.932  1.00 35.22           C  
ATOM    606  HE1 HIS A  38       4.339  -5.104  52.896  1.00 35.22           H  
ATOM    607  NE2 HIS A  38       4.529  -5.500  50.802  1.00 35.22           N  
ATOM    608  N   LYS A  39      -1.494  -6.523  51.826  1.00 32.58           N  
ATOM    609  H   LYS A  39      -0.733  -7.001  52.286  1.00 32.58           H  
ATOM    610  CA  LYS A  39      -2.583  -6.053  52.691  1.00 32.58           C  
ATOM    611  HA  LYS A  39      -3.538  -6.164  52.177  1.00 32.58           H  
ATOM    612  C   LYS A  39      -2.388  -4.582  53.078  1.00 32.58           C  
ATOM    613  CB  LYS A  39      -2.560  -6.860  54.007  1.00 32.58           C  
ATOM    614  HB2 LYS A  39      -1.541  -6.866  54.395  1.00 32.58           H  
ATOM    615  HB3 LYS A  39      -3.179  -6.343  54.740  1.00 32.58           H  
ATOM    616  O   LYS A  39      -1.256  -4.172  53.315  1.00 32.58           O  
ATOM    617  CG  LYS A  39      -3.072  -8.302  53.909  1.00 32.58           C  
ATOM    618  HG2 LYS A  39      -2.519  -8.838  53.138  1.00 32.58           H  
ATOM    619  HG3 LYS A  39      -4.129  -8.286  53.642  1.00 32.58           H  
ATOM    620  CD  LYS A  39      -2.887  -9.018  55.260  1.00 32.58           C  
ATOM    621  HD2 LYS A  39      -3.344  -8.422  56.050  1.00 32.58           H  
ATOM    622  HD3 LYS A  39      -1.820  -9.113  55.460  1.00 32.58           H  
ATOM    623  CE  LYS A  39      -3.535 -10.408  55.233  1.00 32.58           C  
ATOM    624  HE2 LYS A  39      -4.611 -10.291  55.100  1.00 32.58           H  
ATOM    625  HE3 LYS A  39      -3.155 -10.946  54.366  1.00 32.58           H  
ATOM    626  NZ  LYS A  39      -3.246 -11.182  56.468  1.00 32.58           N  
ATOM    627  HZ1 LYS A  39      -3.588 -10.704  57.289  1.00 32.58           H  
ATOM    628  HZ2 LYS A  39      -3.680 -12.093  56.420  1.00 32.58           H  
ATOM    629  HZ3 LYS A  39      -2.251 -11.325  56.566  1.00 32.58           H  
ATOM    630  N   ASN A  40      -3.506  -3.870  53.253  1.00 37.28           N  
ATOM    631  H   ASN A  40      -4.287  -4.173  52.690  1.00 37.28           H  
ATOM    632  CA  ASN A  40      -3.877  -2.983  54.380  1.00 37.28           C  
ATOM    633  HA  ASN A  40      -4.117  -3.580  55.259  1.00 37.28           H  
ATOM    634  C   ASN A  40      -5.146  -2.215  53.950  1.00 37.28           C  
ATOM    635  CB  ASN A  40      -2.752  -1.977  54.721  1.00 37.28           C  
ATOM    636  HB2 ASN A  40      -3.182  -1.116  55.233  1.00 37.28           H  
ATOM    637  HB3 ASN A  40      -2.292  -1.618  53.800  1.00 37.28           H  
ATOM    638  O   ASN A  40      -5.164  -1.651  52.870  1.00 37.28           O  
ATOM    639  CG  ASN A  40      -1.679  -2.549  55.636  1.00 37.28           C  
ATOM    640  ND2 ASN A  40      -0.547  -1.892  55.740  1.00 37.28           N  
ATOM    641 HD21 ASN A  40       0.172  -2.317  56.308  1.00 37.28           H  
ATOM    642 HD22 ASN A  40      -0.365  -1.100  55.140  1.00 37.28           H  
ATOM    643  OD1 ASN A  40      -1.861  -3.562  56.298  1.00 37.28           O  
ATOM    644  N   GLY A  41      -6.262  -2.109  54.666  1.00 31.23           N  
ATOM    645  H   GLY A  41      -6.923  -1.508  54.194  1.00 31.23           H  
ATOM    646  CA  GLY A  41      -6.671  -2.512  56.003  1.00 31.23           C  
ATOM    647  HA2 GLY A  41      -5.848  -2.391  56.707  1.00 31.23           H  
ATOM    648  HA3 GLY A  41      -7.007  -3.548  55.995  1.00 31.23           H  
ATOM    649  C   GLY A  41      -7.823  -1.582  56.414  1.00 31.23           C  
ATOM    650  O   GLY A  41      -7.659  -0.372  56.350  1.00 31.23           O  
ATOM    651  N   ASN A  42      -8.980  -2.113  56.824  1.00 33.70           N  
ATOM    652  H   ASN A  42      -9.172  -3.075  56.586  1.00 33.70           H  
ATOM    653  CA  ASN A  42      -9.695  -1.591  57.993  1.00 33.70           C  
ATOM    654  HA  ASN A  42      -8.954  -1.634  58.791  1.00 33.70           H  
ATOM    655  C   ASN A  42     -10.834  -2.510  58.448  1.00 33.70           C  
ATOM    656  CB  ASN A  42     -10.166  -0.124  57.845  1.00 33.70           C  
ATOM    657  HB2 ASN A  42     -11.214  -0.036  58.132  1.00 33.70           H  
ATOM    658  HB3 ASN A  42     -10.088   0.200  56.807  1.00 33.70           H  
ATOM    659  O   ASN A  42     -11.654  -2.982  57.667  1.00 33.70           O  
ATOM    660  CG  ASN A  42      -9.365   0.817  58.741  1.00 33.70           C  
ATOM    661  ND2 ASN A  42      -9.338   2.092  58.440  1.00 33.70           N  
ATOM    662 HD21 ASN A  42      -9.725   2.411  57.563  1.00 33.70           H  
ATOM    663 HD22 ASN A  42      -8.749   2.677  59.015  1.00 33.70           H  
ATOM    664  OD1 ASN A  42      -8.794   0.426  59.750  1.00 33.70           O  
ATOM    665  N   LYS A  43     -10.807  -2.764  59.757  1.00 31.43           N  
ATOM    666  H   LYS A  43     -10.155  -2.198  60.280  1.00 31.43           H  
ATOM    667  CA  LYS A  43     -11.618  -3.694  60.543  1.00 31.43           C  
ATOM    668  HA  LYS A  43     -11.668  -4.662  60.045  1.00 31.43           H  
ATOM    669  C   LYS A  43     -13.041  -3.169  60.759  1.00 31.43           C  
ATOM    670  CB  LYS A  43     -10.951  -3.823  61.931  1.00 31.43           C  
ATOM    671  HB2 LYS A  43     -11.602  -4.415  62.574  1.00 31.43           H  
ATOM    672  HB3 LYS A  43     -10.882  -2.827  62.370  1.00 31.43           H  
ATOM    673  O   LYS A  43     -13.205  -1.984  61.034  1.00 31.43           O  
ATOM    674  CG  LYS A  43      -9.555  -4.470  61.954  1.00 31.43           C  
ATOM    675  HG2 LYS A  43      -8.909  -3.994  61.216  1.00 31.43           H  
ATOM    676  HG3 LYS A  43      -9.651  -5.528  61.709  1.00 31.43           H  
ATOM    677  CD  LYS A  43      -8.915  -4.312  63.346  1.00 31.43           C  
ATOM    678  HD2 LYS A  43      -8.736  -3.253  63.533  1.00 31.43           H  
ATOM    679  HD3 LYS A  43      -9.605  -4.690  64.100  1.00 31.43           H  
ATOM    680  CE  LYS A  43      -7.592  -5.085  63.444  1.00 31.43           C  
ATOM    681  HE2 LYS A  43      -7.797  -6.144  63.287  1.00 31.43           H  
ATOM    682  HE3 LYS A  43      -6.935  -4.751  62.642  1.00 31.43           H  
ATOM    683  NZ  LYS A  43      -6.926  -4.886  64.759  1.00 31.43           N  
ATOM    684  HZ1 LYS A  43      -6.064  -5.411  64.806  1.00 31.43           H  
ATOM    685  HZ2 LYS A  43      -7.519  -5.204  65.513  1.00 31.43           H  
ATOM    686  HZ3 LYS A  43      -6.708  -3.912  64.912  1.00 31.43           H  
ATOM    687  N   ARG A  44     -14.012  -4.085  60.838  1.00 33.36           N  
ATOM    688  H   ARG A  44     -13.868  -4.930  60.304  1.00 33.36           H  
ATOM    689  CA  ARG A  44     -14.955  -4.210  61.971  1.00 33.36           C  
ATOM    690  HA  ARG A  44     -14.384  -4.212  62.899  1.00 33.36           H  
ATOM    691  C   ARG A  44     -15.677  -5.560  61.898  1.00 33.36           C  
ATOM    692  CB  ARG A  44     -15.959  -3.041  62.031  1.00 33.36           C  
ATOM    693  HB2 ARG A  44     -16.014  -2.554  61.057  1.00 33.36           H  
ATOM    694  HB3 ARG A  44     -16.953  -3.416  62.274  1.00 33.36           H  
ATOM    695  O   ARG A  44     -16.374  -5.850  60.936  1.00 33.36           O  
ATOM    696  CG  ARG A  44     -15.555  -2.024  63.117  1.00 33.36           C  
ATOM    697  HG2 ARG A  44     -15.700  -2.471  64.100  1.00 33.36           H  
ATOM    698  HG3 ARG A  44     -14.501  -1.763  63.025  1.00 33.36           H  
ATOM    699  CD  ARG A  44     -16.391  -0.746  63.021  1.00 33.36           C  
ATOM    700  HD2 ARG A  44     -17.390  -0.958  63.403  1.00 33.36           H  
ATOM    701  HD3 ARG A  44     -16.469  -0.456  61.974  1.00 33.36           H  
ATOM    702  NE  ARG A  44     -15.767   0.365  63.768  1.00 33.36           N  
ATOM    703  HE  ARG A  44     -14.785   0.266  63.982  1.00 33.36           H  
ATOM    704  NH1 ARG A  44     -17.605   1.736  63.857  1.00 33.36           N  
ATOM    705 HH11 ARG A  44     -18.153   1.010  63.416  1.00 33.36           H  
ATOM    706 HH12 ARG A  44     -18.039   2.605  64.131  1.00 33.36           H  
ATOM    707  NH2 ARG A  44     -15.661   2.451  64.684  1.00 33.36           N  
ATOM    708 HH21 ARG A  44     -14.682   2.315  64.894  1.00 33.36           H  
ATOM    709 HH22 ARG A  44     -16.113   3.316  64.943  1.00 33.36           H  
ATOM    710  CZ  ARG A  44     -16.345   1.507  64.099  1.00 33.36           C  
ATOM    711  N   SER A  45     -15.435  -6.373  62.918  1.00 30.37           N  
ATOM    712  H   SER A  45     -14.856  -6.029  63.671  1.00 30.37           H  
ATOM    713  CA  SER A  45     -16.033  -7.676  63.198  1.00 30.37           C  
ATOM    714  HA  SER A  45     -16.193  -8.229  62.272  1.00 30.37           H  
ATOM    715  C   SER A  45     -17.362  -7.527  63.939  1.00 30.37           C  
ATOM    716  CB  SER A  45     -15.058  -8.447  64.103  1.00 30.37           C  
ATOM    717  HB2 SER A  45     -14.186  -8.737  63.517  1.00 30.37           H  
ATOM    718  HB3 SER A  45     -15.535  -9.349  64.487  1.00 30.37           H  
ATOM    719  O   SER A  45     -17.474  -6.661  64.807  1.00 30.37           O  
ATOM    720  OG  SER A  45     -14.635  -7.618  65.180  1.00 30.37           O  
ATOM    721  HG  SER A  45     -15.370  -7.531  65.792  1.00 30.37           H  
ATOM    722  N   PHE A  46     -18.305  -8.435  63.692  1.00 32.05           N  
ATOM    723  H   PHE A  46     -18.203  -9.063  62.908  1.00 32.05           H  
ATOM    724  CA  PHE A  46     -19.238  -8.885  64.723  1.00 32.05           C  
ATOM    725  HA  PHE A  46     -18.766  -8.716  65.691  1.00 32.05           H  
ATOM    726  C   PHE A  46     -19.440 -10.395  64.571  1.00 32.05           C  
ATOM    727  CB  PHE A  46     -20.546  -8.086  64.716  1.00 32.05           C  
ATOM    728  HB2 PHE A  46     -20.353  -7.080  64.345  1.00 32.05           H  
ATOM    729  HB3 PHE A  46     -21.263  -8.554  64.041  1.00 32.05           H  
ATOM    730  O   PHE A  46     -19.629 -10.891  63.463  1.00 32.05           O  
ATOM    731  CG  PHE A  46     -21.140  -7.962  66.107  1.00 32.05           C  
ATOM    732  CD1 PHE A  46     -22.117  -8.870  66.554  1.00 32.05           C  
ATOM    733  HD1 PHE A  46     -22.455  -9.672  65.915  1.00 32.05           H  
ATOM    734  CD2 PHE A  46     -20.668  -6.960  66.978  1.00 32.05           C  
ATOM    735  HD2 PHE A  46     -19.897  -6.279  66.647  1.00 32.05           H  
ATOM    736  CE1 PHE A  46     -22.636  -8.759  67.856  1.00 32.05           C  
ATOM    737  HE1 PHE A  46     -23.368  -9.474  68.201  1.00 32.05           H  
ATOM    738  CE2 PHE A  46     -21.186  -6.851  68.281  1.00 32.05           C  
ATOM    739  HE2 PHE A  46     -20.819  -6.088  68.952  1.00 32.05           H  
ATOM    740  CZ  PHE A  46     -22.176  -7.748  68.718  1.00 32.05           C  
ATOM    741  HZ  PHE A  46     -22.567  -7.682  69.723  1.00 32.05           H  
ATOM    742  N   SER A  47     -19.249 -11.092  65.682  1.00 34.98           N  
ATOM    743  H   SER A  47     -19.213 -10.592  66.559  1.00 34.98           H  
ATOM    744  CA  SER A  47     -19.106 -12.531  65.848  1.00 34.98           C  
ATOM    745  HA  SER A  47     -18.690 -12.966  64.939  1.00 34.98           H  
ATOM    746  C   SER A  47     -20.436 -13.222  66.144  1.00 34.98           C  
ATOM    747  CB  SER A  47     -18.115 -12.756  67.008  1.00 34.98           C  
ATOM    748  HB2 SER A  47     -17.110 -12.533  66.650  1.00 34.98           H  
ATOM    749  HB3 SER A  47     -18.131 -13.795  67.337  1.00 34.98           H  
ATOM    750  O   SER A  47     -21.374 -12.587  66.613  1.00 34.98           O  
ATOM    751  OG  SER A  47     -18.400 -11.896  68.103  1.00 34.98           O  
ATOM    752  HG  SER A  47     -18.825 -12.425  68.782  1.00 34.98           H  
ATOM    753  N   GLU A  48     -20.408 -14.539  65.915  1.00 33.29           N  
ATOM    754  H   GLU A  48     -19.573 -14.878  65.458  1.00 33.29           H  
ATOM    755  CA  GLU A  48     -21.172 -15.598  66.592  1.00 33.29           C  
ATOM    756  HA  GLU A  48     -20.819 -16.541  66.176  1.00 33.29           H  
ATOM    757  C   GLU A  48     -22.698 -15.634  66.401  1.00 33.29           C  
ATOM    758  CB  GLU A  48     -20.768 -15.642  68.078  1.00 33.29           C  
ATOM    759  HB2 GLU A  48     -21.461 -16.283  68.624  1.00 33.29           H  
ATOM    760  HB3 GLU A  48     -20.841 -14.634  68.488  1.00 33.29           H  
ATOM    761  O   GLU A  48     -23.441 -14.802  66.910  1.00 33.29           O  
ATOM    762  CG  GLU A  48     -19.344 -16.205  68.269  1.00 33.29           C  
ATOM    763  HG2 GLU A  48     -18.709 -15.884  67.443  1.00 33.29           H  
ATOM    764  HG3 GLU A  48     -19.399 -17.292  68.215  1.00 33.29           H  
ATOM    765  CD  GLU A  48     -18.667 -15.792  69.587  1.00 33.29           C  
ATOM    766  OE1 GLU A  48     -17.468 -16.120  69.723  1.00 33.29           O  
ATOM    767  OE2 GLU A  48     -19.296 -15.077  70.398  1.00 33.29           O  
ATOM    768  N   LEU A  49     -23.181 -16.699  65.751  1.00 35.33           N  
ATOM    769  H   LEU A  49     -22.639 -17.032  64.966  1.00 35.33           H  
ATOM    770  CA  LEU A  49     -23.832 -17.805  66.465  1.00 35.33           C  
ATOM    771  HA  LEU A  49     -23.159 -18.103  67.269  1.00 35.33           H  
ATOM    772  C   LEU A  49     -23.981 -19.034  65.552  1.00 35.33           C  
ATOM    773  CB  LEU A  49     -25.168 -17.382  67.104  1.00 35.33           C  
ATOM    774  HB2 LEU A  49     -25.873 -18.213  67.075  1.00 35.33           H  
ATOM    775  HB3 LEU A  49     -25.599 -16.570  66.518  1.00 35.33           H  
ATOM    776  O   LEU A  49     -24.166 -18.932  64.341  1.00 35.33           O  
ATOM    777  CG  LEU A  49     -24.988 -16.940  68.575  1.00 35.33           C  
ATOM    778  HG  LEU A  49     -24.076 -16.356  68.695  1.00 35.33           H  
ATOM    779  CD1 LEU A  49     -26.165 -16.069  69.008  1.00 35.33           C  
ATOM    780 HD11 LEU A  49     -26.030 -15.761  70.044  1.00 35.33           H  
ATOM    781 HD12 LEU A  49     -27.097 -16.625  68.905  1.00 35.33           H  
ATOM    782 HD13 LEU A  49     -26.196 -15.179  68.379  1.00 35.33           H  
ATOM    783  CD2 LEU A  49     -24.880 -18.135  69.524  1.00 35.33           C  
ATOM    784 HD21 LEU A  49     -24.746 -17.780  70.546  1.00 35.33           H  
ATOM    785 HD22 LEU A  49     -24.021 -18.752  69.261  1.00 35.33           H  
ATOM    786 HD23 LEU A  49     -25.784 -18.743  69.470  1.00 35.33           H  
ATOM    787  N   SER A  50     -23.789 -20.175  66.194  1.00 34.90           N  
ATOM    788  H   SER A  50     -23.784 -20.118  67.203  1.00 34.90           H  
ATOM    789  CA  SER A  50     -23.531 -21.532  65.726  1.00 34.90           C  
ATOM    790  HA  SER A  50     -22.767 -21.504  64.949  1.00 34.90           H  
ATOM    791  C   SER A  50     -24.751 -22.298  65.192  1.00 34.90           C  
ATOM    792  CB  SER A  50     -22.967 -22.270  66.954  1.00 34.90           C  
ATOM    793  HB2 SER A  50     -21.963 -21.898  67.158  1.00 34.90           H  
ATOM    794  HB3 SER A  50     -22.907 -23.343  66.775  1.00 34.90           H  
ATOM    795  O   SER A  50     -25.877 -22.038  65.596  1.00 34.90           O  
ATOM    796  OG  SER A  50     -23.784 -21.996  68.087  1.00 34.90           O  
ATOM    797  HG  SER A  50     -24.616 -22.458  67.961  1.00 34.90           H  
ATOM    798  N   GLU A  51     -24.443 -23.250  64.303  1.00 30.60           N  
ATOM    799  H   GLU A  51     -23.508 -23.148  63.935  1.00 30.60           H  
ATOM    800  CA  GLU A  51     -24.897 -24.657  64.227  1.00 30.60           C  
ATOM    801  HA  GLU A  51     -24.771 -24.969  63.190  1.00 30.60           H  
ATOM    802  C   GLU A  51     -26.361 -25.000  64.569  1.00 30.60           C  
ATOM    803  CB  GLU A  51     -23.934 -25.549  65.049  1.00 30.60           C  
ATOM    804  HB2 GLU A  51     -24.000 -25.279  66.102  1.00 30.60           H  
ATOM    805  HB3 GLU A  51     -24.245 -26.588  64.935  1.00 30.60           H  
ATOM    806  O   GLU A  51     -26.776 -24.911  65.715  1.00 30.60           O  
ATOM    807  CG  GLU A  51     -22.471 -25.432  64.574  1.00 30.60           C  
ATOM    808  HG2 GLU A  51     -22.425 -25.754  63.534  1.00 30.60           H  
ATOM    809  HG3 GLU A  51     -22.171 -24.385  64.604  1.00 30.60           H  
ATOM    810  CD  GLU A  51     -21.448 -26.230  65.403  1.00 30.60           C  
ATOM    811  OE1 GLU A  51     -20.314 -26.375  64.892  1.00 30.60           O  
ATOM    812  OE2 GLU A  51     -21.764 -26.624  66.544  1.00 30.60           O  
ATOM    813  N   GLU A  52     -27.107 -25.528  63.588  1.00 33.47           N  
ATOM    814  H   GLU A  52     -26.983 -25.129  62.668  1.00 33.47           H  
ATOM    815  CA  GLU A  52     -27.481 -26.955  63.547  1.00 33.47           C  
ATOM    816  HA  GLU A  52     -26.551 -27.522  63.505  1.00 33.47           H  
ATOM    817  C   GLU A  52     -28.255 -27.302  62.260  1.00 33.47           C  
ATOM    818  CB  GLU A  52     -28.243 -27.443  64.797  1.00 33.47           C  
ATOM    819  HB2 GLU A  52     -28.999 -28.169  64.498  1.00 33.47           H  
ATOM    820  HB3 GLU A  52     -28.749 -26.607  65.280  1.00 33.47           H  
ATOM    821  O   GLU A  52     -29.068 -26.545  61.733  1.00 33.47           O  
ATOM    822  CG  GLU A  52     -27.272 -28.144  65.772  1.00 33.47           C  
ATOM    823  HG2 GLU A  52     -26.886 -29.035  65.277  1.00 33.47           H  
ATOM    824  HG3 GLU A  52     -26.421 -27.492  65.972  1.00 33.47           H  
ATOM    825  CD  GLU A  52     -27.908 -28.557  67.111  1.00 33.47           C  
ATOM    826  OE1 GLU A  52     -27.158 -29.093  67.959  1.00 33.47           O  
ATOM    827  OE2 GLU A  52     -29.140 -28.394  67.271  1.00 33.47           O  
ATOM    828  N   SER A  53     -27.920 -28.471  61.726  1.00 29.73           N  
ATOM    829  H   SER A  53     -27.311 -29.052  62.286  1.00 29.73           H  
ATOM    830  CA  SER A  53     -28.424 -29.116  60.516  1.00 29.73           C  
ATOM    831  HA  SER A  53     -28.239 -28.487  59.646  1.00 29.73           H  
ATOM    832  C   SER A  53     -29.904 -29.489  60.591  1.00 29.73           C  
ATOM    833  CB  SER A  53     -27.644 -30.434  60.400  1.00 29.73           C  
ATOM    834  HB2 SER A  53     -26.602 -30.218  60.162  1.00 29.73           H  
ATOM    835  HB3 SER A  53     -28.067 -31.043  59.602  1.00 29.73           H  
ATOM    836  O   SER A  53     -30.304 -30.040  61.604  1.00 29.73           O  
ATOM    837  OG  SER A  53     -27.699 -31.146  61.630  1.00 29.73           O  
ATOM    838  HG  SER A  53     -28.580 -31.045  61.999  1.00 29.73           H  
ATOM    839  N   HIS A  54     -30.656 -29.368  59.490  1.00 35.59           N  
ATOM    840  H   HIS A  54     -30.369 -28.686  58.803  1.00 35.59           H  
ATOM    841  CA  HIS A  54     -31.520 -30.447  58.987  1.00 35.59           C  
ATOM    842  HA  HIS A  54     -30.907 -31.348  58.985  1.00 35.59           H  
ATOM    843  C   HIS A  54     -31.933 -30.209  57.526  1.00 35.59           C  
ATOM    844  CB  HIS A  54     -32.745 -30.744  59.876  1.00 35.59           C  
ATOM    845  HB2 HIS A  54     -33.553 -31.138  59.259  1.00 35.59           H  
ATOM    846  HB3 HIS A  54     -33.098 -29.818  60.330  1.00 35.59           H  
ATOM    847  O   HIS A  54     -32.234 -29.106  57.082  1.00 35.59           O  
ATOM    848  CG  HIS A  54     -32.461 -31.772  60.954  1.00 35.59           C  
ATOM    849  CD2 HIS A  54     -32.591 -31.591  62.307  1.00 35.59           C  
ATOM    850  HD2 HIS A  54     -32.937 -30.692  62.795  1.00 35.59           H  
ATOM    851  ND1 HIS A  54     -31.898 -33.021  60.774  1.00 35.59           N  
ATOM    852  HD1 HIS A  54     -31.663 -33.456  59.893  1.00 35.59           H  
ATOM    853  CE1 HIS A  54     -31.682 -33.560  61.985  1.00 35.59           C  
ATOM    854  HE1 HIS A  54     -31.235 -34.526  62.168  1.00 35.59           H  
ATOM    855  NE2 HIS A  54     -32.112 -32.738  62.948  1.00 35.59           N  
ATOM    856  N   THR A  55     -31.886 -31.310  56.789  1.00 30.24           N  
ATOM    857  H   THR A  55     -31.679 -32.166  57.283  1.00 30.24           H  
ATOM    858  CA  THR A  55     -32.125 -31.520  55.366  1.00 30.24           C  
ATOM    859  HA  THR A  55     -31.530 -30.826  54.772  1.00 30.24           H  
ATOM    860  C   THR A  55     -33.600 -31.399  54.979  1.00 30.24           C  
ATOM    861  CB  THR A  55     -31.694 -32.973  55.070  1.00 30.24           C  
ATOM    862  HB  THR A  55     -32.065 -33.275  54.091  1.00 30.24           H  
ATOM    863  O   THR A  55     -34.403 -32.205  55.440  1.00 30.24           O  
ATOM    864  CG2 THR A  55     -30.178 -33.160  55.102  1.00 30.24           C  
ATOM    865 HG21 THR A  55     -29.713 -32.513  54.357  1.00 30.24           H  
ATOM    866 HG22 THR A  55     -29.781 -32.922  56.088  1.00 30.24           H  
ATOM    867 HG23 THR A  55     -29.940 -34.197  54.863  1.00 30.24           H  
ATOM    868  OG1 THR A  55     -32.220 -33.827  56.073  1.00 30.24           O  
ATOM    869  HG1 THR A  55     -33.171 -33.698  56.048  1.00 30.24           H  
ATOM    870  N   THR A  56     -33.921 -30.507  54.042  1.00 34.66           N  
ATOM    871  H   THR A  56     -33.263 -29.765  53.853  1.00 34.66           H  
ATOM    872  CA  THR A  56     -34.987 -30.691  53.039  1.00 34.66           C  
ATOM    873  HA  THR A  56     -35.002 -31.735  52.726  1.00 34.66           H  
ATOM    874  C   THR A  56     -34.647 -29.837  51.821  1.00 34.66           C  
ATOM    875  CB  THR A  56     -36.407 -30.316  53.513  1.00 34.66           C  
ATOM    876  HB  THR A  56     -37.017 -30.147  52.626  1.00 34.66           H  
ATOM    877  O   THR A  56     -34.543 -28.618  51.938  1.00 34.66           O  
ATOM    878  CG2 THR A  56     -37.101 -31.406  54.329  1.00 34.66           C  
ATOM    879 HG21 THR A  56     -38.172 -31.201  54.354  1.00 34.66           H  
ATOM    880 HG22 THR A  56     -36.935 -32.385  53.878  1.00 34.66           H  
ATOM    881 HG23 THR A  56     -36.732 -31.401  55.355  1.00 34.66           H  
ATOM    882  OG1 THR A  56     -36.406 -29.137  54.281  1.00 34.66           O  
ATOM    883  HG1 THR A  56     -35.912 -28.478  53.788  1.00 34.66           H  
ATOM    884  N   ASP A  57     -34.461 -30.479  50.666  1.00 28.47           N  
ATOM    885  H   ASP A  57     -34.501 -31.488  50.654  1.00 28.47           H  
ATOM    886  CA  ASP A  57     -34.228 -29.832  49.375  1.00 28.47           C  
ATOM    887  HA  ASP A  57     -33.360 -29.177  49.454  1.00 28.47           H  
ATOM    888  C   ASP A  57     -35.436 -28.973  48.968  1.00 28.47           C  
ATOM    889  CB  ASP A  57     -33.935 -30.897  48.300  1.00 28.47           C  
ATOM    890  HB2 ASP A  57     -34.049 -30.438  47.318  1.00 28.47           H  
ATOM    891  HB3 ASP A  57     -34.667 -31.701  48.377  1.00 28.47           H  
ATOM    892  O   ASP A  57     -36.392 -29.437  48.347  1.00 28.47           O  
ATOM    893  CG  ASP A  57     -32.518 -31.468  48.368  1.00 28.47           C  
ATOM    894  OD1 ASP A  57     -31.580 -30.659  48.535  1.00 28.47           O  
ATOM    895  OD2 ASP A  57     -32.392 -32.704  48.228  1.00 28.47           O  
ATOM    896  N   THR A  58     -35.383 -27.691  49.313  1.00 31.08           N  
ATOM    897  H   THR A  58     -34.693 -27.423  49.999  1.00 31.08           H  
ATOM    898  CA  THR A  58     -36.220 -26.635  48.743  1.00 31.08           C  
ATOM    899  HA  THR A  58     -36.890 -27.059  47.996  1.00 31.08           H  
ATOM    900  C   THR A  58     -35.299 -25.647  48.044  1.00 31.08           C  
ATOM    901  CB  THR A  58     -37.091 -25.939  49.805  1.00 31.08           C  
ATOM    902  HB  THR A  58     -37.508 -25.029  49.374  1.00 31.08           H  
ATOM    903  O   THR A  58     -34.642 -24.838  48.691  1.00 31.08           O  
ATOM    904  CG2 THR A  58     -38.251 -26.830  50.249  1.00 31.08           C  
ATOM    905 HG21 THR A  58     -38.870 -27.091  49.391  1.00 31.08           H  
ATOM    906 HG22 THR A  58     -37.861 -27.741  50.704  1.00 31.08           H  
ATOM    907 HG23 THR A  58     -38.855 -26.297  50.983  1.00 31.08           H  
ATOM    908  OG1 THR A  58     -36.354 -25.602  50.955  1.00 31.08           O  
ATOM    909  HG1 THR A  58     -35.629 -25.035  50.682  1.00 31.08           H  
ATOM    910  N   LEU A  59     -35.213 -25.723  46.712  1.00 29.48           N  
ATOM    911  H   LEU A  59     -35.731 -26.446  46.234  1.00 29.48           H  
ATOM    912  CA  LEU A  59     -34.513 -24.711  45.920  1.00 29.48           C  
ATOM    913  HA  LEU A  59     -33.543 -24.538  46.384  1.00 29.48           H  
ATOM    914  C   LEU A  59     -35.295 -23.395  46.007  1.00 29.48           C  
ATOM    915  CB  LEU A  59     -34.272 -25.213  44.481  1.00 29.48           C  
ATOM    916  HB2 LEU A  59     -34.490 -24.417  43.769  1.00 29.48           H  
ATOM    917  HB3 LEU A  59     -34.959 -26.032  44.269  1.00 29.48           H  
ATOM    918  O   LEU A  59     -36.349 -23.222  45.393  1.00 29.48           O  
ATOM    919  CG  LEU A  59     -32.819 -25.685  44.275  1.00 29.48           C  
ATOM    920  HG  LEU A  59     -32.471 -26.202  45.170  1.00 29.48           H  
ATOM    921  CD1 LEU A  59     -32.731 -26.661  43.103  1.00 29.48           C  
ATOM    922 HD11 LEU A  59     -33.085 -26.185  42.188  1.00 29.48           H  
ATOM    923 HD12 LEU A  59     -33.341 -27.538  43.316  1.00 29.48           H  
ATOM    924 HD13 LEU A  59     -31.699 -26.986  42.975  1.00 29.48           H  
ATOM    925  CD2 LEU A  59     -31.889 -24.502  43.979  1.00 29.48           C  
ATOM    926 HD21 LEU A  59     -32.198 -23.998  43.064  1.00 29.48           H  
ATOM    927 HD22 LEU A  59     -30.866 -24.864  43.873  1.00 29.48           H  
ATOM    928 HD23 LEU A  59     -31.921 -23.797  44.810  1.00 29.48           H  
ATOM    929  N   ASP A  60     -34.751 -22.510  46.837  1.00 26.23           N  
ATOM    930  H   ASP A  60     -33.986 -22.855  47.398  1.00 26.23           H  
ATOM    931  CA  ASP A  60     -35.273 -21.216  47.248  1.00 26.23           C  
ATOM    932  HA  ASP A  60     -36.116 -21.384  47.919  1.00 26.23           H  
ATOM    933  C   ASP A  60     -35.752 -20.346  46.083  1.00 26.23           C  
ATOM    934  CB  ASP A  60     -34.182 -20.471  48.031  1.00 26.23           C  
ATOM    935  HB2 ASP A  60     -34.462 -19.420  48.102  1.00 26.23           H  
ATOM    936  HB3 ASP A  60     -33.239 -20.524  47.487  1.00 26.23           H  
ATOM    937  O   ASP A  60     -34.983 -19.716  45.348  1.00 26.23           O  
ATOM    938  CG  ASP A  60     -34.003 -20.985  49.457  1.00 26.23           C  
ATOM    939  OD1 ASP A  60     -35.044 -21.158  50.126  1.00 26.23           O  
ATOM    940  OD2 ASP A  60     -32.827 -21.089  49.868  1.00 26.23           O  
ATOM    941  N   VAL A  61     -37.074 -20.213  46.000  1.00 24.33           N  
ATOM    942  H   VAL A  61     -37.627 -20.824  46.583  1.00 24.33           H  
ATOM    943  CA  VAL A  61     -37.739 -19.083  45.359  1.00 24.33           C  
ATOM    944  HA  VAL A  61     -37.321 -18.944  44.362  1.00 24.33           H  
ATOM    945  C   VAL A  61     -37.434 -17.842  46.204  1.00 24.33           C  
ATOM    946  CB  VAL A  61     -39.255 -19.352  45.227  1.00 24.33           C  
ATOM    947  HB  VAL A  61     -39.683 -19.514  46.216  1.00 24.33           H  
ATOM    948  O   VAL A  61     -38.166 -17.504  47.132  1.00 24.33           O  
ATOM    949  CG1 VAL A  61     -39.993 -18.181  44.560  1.00 24.33           C  
ATOM    950 HG11 VAL A  61     -39.895 -17.278  45.162  1.00 24.33           H  
ATOM    951 HG12 VAL A  61     -41.053 -18.419  44.476  1.00 24.33           H  
ATOM    952 HG13 VAL A  61     -39.583 -18.000  43.566  1.00 24.33           H  
ATOM    953  CG2 VAL A  61     -39.523 -20.602  44.377  1.00 24.33           C  
ATOM    954 HG21 VAL A  61     -39.088 -21.482  44.851  1.00 24.33           H  
ATOM    955 HG22 VAL A  61     -40.597 -20.767  44.283  1.00 24.33           H  
ATOM    956 HG23 VAL A  61     -39.085 -20.487  43.385  1.00 24.33           H  
ATOM    957  N   LYS A  62     -36.337 -17.136  45.900  1.00 27.36           N  
ATOM    958  H   LYS A  62     -35.678 -17.558  45.261  1.00 27.36           H  
ATOM    959  CA  LYS A  62     -36.080 -15.801  46.462  1.00 27.36           C  
ATOM    960  HA  LYS A  62     -36.252 -15.853  47.537  1.00 27.36           H  
ATOM    961  C   LYS A  62     -37.107 -14.814  45.910  1.00 27.36           C  
ATOM    962  CB  LYS A  62     -34.626 -15.341  46.246  1.00 27.36           C  
ATOM    963  HB2 LYS A  62     -34.255 -15.703  45.287  1.00 27.36           H  
ATOM    964  HB3 LYS A  62     -34.596 -14.252  46.238  1.00 27.36           H  
ATOM    965  O   LYS A  62     -36.938 -14.220  44.845  1.00 27.36           O  
ATOM    966  CG  LYS A  62     -33.726 -15.830  47.391  1.00 27.36           C  
ATOM    967  HG2 LYS A  62     -33.723 -16.920  47.402  1.00 27.36           H  
ATOM    968  HG3 LYS A  62     -34.131 -15.473  48.338  1.00 27.36           H  
ATOM    969  CD  LYS A  62     -32.284 -15.322  47.250  1.00 27.36           C  
ATOM    970  HD2 LYS A  62     -31.859 -15.720  46.328  1.00 27.36           H  
ATOM    971  HD3 LYS A  62     -32.282 -14.233  47.212  1.00 27.36           H  
ATOM    972  CE  LYS A  62     -31.469 -15.806  48.456  1.00 27.36           C  
ATOM    973  HE2 LYS A  62     -31.578 -16.888  48.531  1.00 27.36           H  
ATOM    974  HE3 LYS A  62     -31.896 -15.379  49.363  1.00 27.36           H  
ATOM    975  NZ  LYS A  62     -30.031 -15.454  48.346  1.00 27.36           N  
ATOM    976  HZ1 LYS A  62     -29.904 -14.453  48.299  1.00 27.36           H  
ATOM    977  HZ2 LYS A  62     -29.537 -15.809  49.152  1.00 27.36           H  
ATOM    978  HZ3 LYS A  62     -29.629 -15.889  47.528  1.00 27.36           H  
ATOM    979  N   ILE A  63     -38.186 -14.647  46.668  1.00 24.35           N  
ATOM    980  H   ILE A  63     -38.297 -15.300  47.430  1.00 24.35           H  
ATOM    981  CA  ILE A  63     -39.158 -13.564  46.543  1.00 24.35           C  
ATOM    982  HA  ILE A  63     -39.558 -13.557  45.529  1.00 24.35           H  
ATOM    983  C   ILE A  63     -38.408 -12.247  46.789  1.00 24.35           C  
ATOM    984  CB  ILE A  63     -40.329 -13.792  47.535  1.00 24.35           C  
ATOM    985  HB  ILE A  63     -39.917 -13.877  48.541  1.00 24.35           H  
ATOM    986  O   ILE A  63     -38.163 -11.853  47.928  1.00 24.35           O  
ATOM    987  CG1 ILE A  63     -41.071 -15.110  47.200  1.00 24.35           C  
ATOM    988 HG12 ILE A  63     -41.536 -15.028  46.218  1.00 24.35           H  
ATOM    989 HG13 ILE A  63     -40.354 -15.930  47.162  1.00 24.35           H  
ATOM    990  CG2 ILE A  63     -41.311 -12.602  47.520  1.00 24.35           C  
ATOM    991 HG21 ILE A  63     -41.756 -12.495  46.531  1.00 24.35           H  
ATOM    992 HG22 ILE A  63     -40.798 -11.679  47.789  1.00 24.35           H  
ATOM    993 HG23 ILE A  63     -42.098 -12.756  48.257  1.00 24.35           H  
ATOM    994  CD1 ILE A  63     -42.137 -15.519  48.224  1.00 24.35           C  
ATOM    995 HD11 ILE A  63     -41.703 -15.542  49.223  1.00 24.35           H  
ATOM    996 HD12 ILE A  63     -42.506 -16.514  47.978  1.00 24.35           H  
ATOM    997 HD13 ILE A  63     -42.978 -14.826  48.204  1.00 24.35           H  
ATOM    998  N   PHE A  64     -38.017 -11.566  45.710  1.00 25.11           N  
ATOM    999  H   PHE A  64     -38.105 -12.008  44.806  1.00 25.11           H  
ATOM   1000  CA  PHE A  64     -37.496 -10.204  45.786  1.00 25.11           C  
ATOM   1001  HA  PHE A  64     -36.744 -10.165  46.573  1.00 25.11           H  
ATOM   1002  C   PHE A  64     -38.634  -9.260  46.182  1.00 25.11           C  
ATOM   1003  CB  PHE A  64     -36.803  -9.796  44.480  1.00 25.11           C  
ATOM   1004  HB2 PHE A  64     -36.869  -8.713  44.374  1.00 25.11           H  
ATOM   1005  HB3 PHE A  64     -37.321 -10.237  43.628  1.00 25.11           H  
ATOM   1006  O   PHE A  64     -39.567  -8.995  45.419  1.00 25.11           O  
ATOM   1007  CG  PHE A  64     -35.335 -10.176  44.448  1.00 25.11           C  
ATOM   1008  CD1 PHE A  64     -34.364  -9.250  44.874  1.00 25.11           C  
ATOM   1009  HD1 PHE A  64     -34.648  -8.259  45.195  1.00 25.11           H  
ATOM   1010  CD2 PHE A  64     -34.933 -11.454  44.014  1.00 25.11           C  
ATOM   1011  HD2 PHE A  64     -35.670 -12.178  43.698  1.00 25.11           H  
ATOM   1012  CE1 PHE A  64     -33.001  -9.591  44.854  1.00 25.11           C  
ATOM   1013  HE1 PHE A  64     -32.267  -8.856  45.149  1.00 25.11           H  
ATOM   1014  CE2 PHE A  64     -33.568 -11.796  43.994  1.00 25.11           C  
ATOM   1015  HE2 PHE A  64     -33.264 -12.774  43.653  1.00 25.11           H  
ATOM   1016  CZ  PHE A  64     -32.601 -10.864  44.412  1.00 25.11           C  
ATOM   1017  HZ  PHE A  64     -31.551 -11.115  44.382  1.00 25.11           H  
ATOM   1018  N   THR A  65     -38.556  -8.790  47.423  1.00 27.01           N  
ATOM   1019  H   THR A  65     -37.769  -9.076  47.986  1.00 27.01           H  
ATOM   1020  CA  THR A  65     -39.488  -7.856  48.039  1.00 27.01           C  
ATOM   1021  HA  THR A  65     -40.485  -8.287  47.950  1.00 27.01           H  
ATOM   1022  C   THR A  65     -39.497  -6.514  47.303  1.00 27.01           C  
ATOM   1023  CB  THR A  65     -39.181  -7.696  49.538  1.00 27.01           C  
ATOM   1024  HB  THR A  65     -39.733  -6.844  49.935  1.00 27.01           H  
ATOM   1025  O   THR A  65     -38.520  -6.042  46.722  1.00 27.01           O  
ATOM   1026  CG2 THR A  65     -39.570  -8.942  50.333  1.00 27.01           C  
ATOM   1027 HG21 THR A  65     -39.006  -9.808  49.986  1.00 27.01           H  
ATOM   1028 HG22 THR A  65     -40.634  -9.143  50.210  1.00 27.01           H  
ATOM   1029 HG23 THR A  65     -39.367  -8.785  51.393  1.00 27.01           H  
ATOM   1030  OG1 THR A  65     -37.803  -7.494  49.731  1.00 27.01           O  
ATOM   1031  HG1 THR A  65     -37.568  -7.845  50.593  1.00 27.01           H  
ATOM   1032  N   TRP A  66     -40.676  -5.906  47.316  1.00 25.90           N  
ATOM   1033  H   TRP A  66     -41.372  -6.358  47.892  1.00 25.90           H  
ATOM   1034  CA  TRP A  66     -41.214  -4.852  46.451  1.00 25.90           C  
ATOM   1035  HA  TRP A  66     -41.269  -5.245  45.436  1.00 25.90           H  
ATOM   1036  C   TRP A  66     -40.421  -3.516  46.366  1.00 25.90           C  
ATOM   1037  CB  TRP A  66     -42.646  -4.697  46.990  1.00 25.90           C  
ATOM   1038  HB2 TRP A  66     -43.072  -5.690  47.140  1.00 25.90           H  
ATOM   1039  HB3 TRP A  66     -42.586  -4.236  47.976  1.00 25.90           H  
ATOM   1040  O   TRP A  66     -40.826  -2.618  45.630  1.00 25.90           O  
ATOM   1041  CG  TRP A  66     -43.663  -3.949  46.201  1.00 25.90           C  
ATOM   1042  CD1 TRP A  66     -44.345  -4.412  45.129  1.00 25.90           C  
ATOM   1043  HD1 TRP A  66     -44.208  -5.390  44.691  1.00 25.90           H  
ATOM   1044  CD2 TRP A  66     -44.252  -2.659  46.531  1.00 25.90           C  
ATOM   1045  CE2 TRP A  66     -45.296  -2.391  45.599  1.00 25.90           C  
ATOM   1046  CE3 TRP A  66     -44.036  -1.714  47.557  1.00 25.90           C  
ATOM   1047  HE3 TRP A  66     -43.257  -1.887  48.284  1.00 25.90           H  
ATOM   1048  NE1 TRP A  66     -45.301  -3.484  44.757  1.00 25.90           N  
ATOM   1049  HE1 TRP A  66     -46.001  -3.650  44.048  1.00 25.90           H  
ATOM   1050  CH2 TRP A  66     -45.849  -0.315  46.709  1.00 25.90           C  
ATOM   1051  HH2 TRP A  66     -46.460   0.571  46.798  1.00 25.90           H  
ATOM   1052  CZ2 TRP A  66     -46.087  -1.236  45.675  1.00 25.90           C  
ATOM   1053  HZ2 TRP A  66     -46.885  -1.069  44.967  1.00 25.90           H  
ATOM   1054  CZ3 TRP A  66     -44.828  -0.555  47.646  1.00 25.90           C  
ATOM   1055  HZ3 TRP A  66     -44.657   0.151  48.445  1.00 25.90           H  
ATOM   1056  N   ASN A  67     -39.263  -3.380  47.028  1.00 28.67           N  
ATOM   1057  H   ASN A  67     -38.897  -4.202  47.487  1.00 28.67           H  
ATOM   1058  CA  ASN A  67     -38.486  -2.132  47.106  1.00 28.67           C  
ATOM   1059  HA  ASN A  67     -39.155  -1.310  46.850  1.00 28.67           H  
ATOM   1060  C   ASN A  67     -37.335  -1.984  46.083  1.00 28.67           C  
ATOM   1061  CB  ASN A  67     -38.027  -1.919  48.566  1.00 28.67           C  
ATOM   1062  HB2 ASN A  67     -37.116  -1.321  48.572  1.00 28.67           H  
ATOM   1063  HB3 ASN A  67     -37.797  -2.877  49.032  1.00 28.67           H  
ATOM   1064  O   ASN A  67     -37.006  -0.853  45.721  1.00 28.67           O  
ATOM   1065  CG  ASN A  67     -39.047  -1.163  49.408  1.00 28.67           C  
ATOM   1066  ND2 ASN A  67     -38.987  -1.284  50.713  1.00 28.67           N  
ATOM   1067 HD21 ASN A  67     -38.302  -1.882  51.153  1.00 28.67           H  
ATOM   1068 HD22 ASN A  67     -39.674  -0.767  51.243  1.00 28.67           H  
ATOM   1069  OD1 ASN A  67     -39.884  -0.426  48.917  1.00 28.67           O  
ATOM   1070  N   GLU A  68     -36.763  -3.059  45.524  1.00 32.43           N  
ATOM   1071  H   GLU A  68     -36.998  -3.980  45.864  1.00 32.43           H  
ATOM   1072  CA  GLU A  68     -35.709  -2.930  44.487  1.00 32.43           C  
ATOM   1073  HA  GLU A  68     -35.031  -2.127  44.777  1.00 32.43           H  
ATOM   1074  C   GLU A  68     -36.254  -2.536  43.103  1.00 32.43           C  
ATOM   1075  CB  GLU A  68     -34.868  -4.207  44.385  1.00 32.43           C  
ATOM   1076  HB2 GLU A  68     -34.234  -4.113  43.504  1.00 32.43           H  
ATOM   1077  HB3 GLU A  68     -35.517  -5.073  44.257  1.00 32.43           H  
ATOM   1078  O   GLU A  68     -35.574  -1.878  42.305  1.00 32.43           O  
ATOM   1079  CG  GLU A  68     -33.967  -4.388  45.614  1.00 32.43           C  
ATOM   1080  HG2 GLU A  68     -34.556  -4.800  46.433  1.00 32.43           H  
ATOM   1081  HG3 GLU A  68     -33.596  -3.412  45.926  1.00 32.43           H  
ATOM   1082  CD  GLU A  68     -32.775  -5.300  45.305  1.00 32.43           C  
ATOM   1083  OE1 GLU A  68     -31.673  -4.973  45.797  1.00 32.43           O  
ATOM   1084  OE2 GLU A  68     -32.977  -6.274  44.549  1.00 32.43           O  
ATOM   1085  N   LYS A  69     -37.541  -2.815  42.850  1.00 30.57           N  
ATOM   1086  H   LYS A  69     -38.040  -3.331  43.560  1.00 30.57           H  
ATOM   1087  CA  LYS A  69     -38.232  -2.443  41.606  1.00 30.57           C  
ATOM   1088  HA  LYS A  69     -37.687  -2.902  40.782  1.00 30.57           H  
ATOM   1089  C   LYS A  69     -38.189  -0.935  41.330  1.00 30.57           C  
ATOM   1090  CB  LYS A  69     -39.679  -2.983  41.627  1.00 30.57           C  
ATOM   1091  HB2 LYS A  69     -39.919  -3.381  42.613  1.00 30.57           H  
ATOM   1092  HB3 LYS A  69     -40.379  -2.173  41.422  1.00 30.57           H  
ATOM   1093  O   LYS A  69     -38.143  -0.541  40.168  1.00 30.57           O  
ATOM   1094  CG  LYS A  69     -39.877  -4.083  40.571  1.00 30.57           C  
ATOM   1095  HG2 LYS A  69     -39.143  -4.871  40.738  1.00 30.57           H  
ATOM   1096  HG3 LYS A  69     -39.717  -3.658  39.580  1.00 30.57           H  
ATOM   1097  CD  LYS A  69     -41.285  -4.692  40.641  1.00 30.57           C  
ATOM   1098  HD2 LYS A  69     -42.028  -3.907  40.495  1.00 30.57           H  
ATOM   1099  HD3 LYS A  69     -41.424  -5.132  41.629  1.00 30.57           H  
ATOM   1100  CE  LYS A  69     -41.452  -5.775  39.566  1.00 30.57           C  
ATOM   1101  HE2 LYS A  69     -41.379  -5.310  38.583  1.00 30.57           H  
ATOM   1102  HE3 LYS A  69     -40.625  -6.479  39.661  1.00 30.57           H  
ATOM   1103  NZ  LYS A  69     -42.741  -6.502  39.703  1.00 30.57           N  
ATOM   1104  HZ1 LYS A  69     -43.528  -5.874  39.625  1.00 30.57           H  
ATOM   1105  HZ2 LYS A  69     -42.786  -6.962  40.601  1.00 30.57           H  
ATOM   1106  HZ3 LYS A  69     -42.824  -7.219  38.996  1.00 30.57           H  
ATOM   1107  N   ASN A  70     -38.128  -0.084  42.357  1.00 27.53           N  
ATOM   1108  H   ASN A  70     -38.125  -0.467  43.292  1.00 27.53           H  
ATOM   1109  CA  ASN A  70     -38.167   1.371  42.181  1.00 27.53           C  
ATOM   1110  HA  ASN A  70     -38.810   1.589  41.329  1.00 27.53           H  
ATOM   1111  C   ASN A  70     -36.817   2.005  41.796  1.00 27.53           C  
ATOM   1112  CB  ASN A  70     -38.831   2.002  43.419  1.00 27.53           C  
ATOM   1113  HB2 ASN A  70     -38.654   3.078  43.419  1.00 27.53           H  
ATOM   1114  HB3 ASN A  70     -38.402   1.584  44.329  1.00 27.53           H  
ATOM   1115  O   ASN A  70     -36.817   3.060  41.160  1.00 27.53           O  
ATOM   1116  CG  ASN A  70     -40.342   1.799  43.414  1.00 27.53           C  
ATOM   1117  ND2 ASN A  70     -40.960   1.674  44.564  1.00 27.53           N  
ATOM   1118 HD21 ASN A  70     -40.455   1.658  45.438  1.00 27.53           H  
ATOM   1119 HD22 ASN A  70     -41.953   1.493  44.536  1.00 27.53           H  
ATOM   1120  OD1 ASN A  70     -40.977   1.750  42.371  1.00 27.53           O  
ATOM   1121  N   LYS A  71     -35.669   1.357  42.060  1.00 31.74           N  
ATOM   1122  H   LYS A  71     -35.717   0.471  42.543  1.00 31.74           H  
ATOM   1123  CA  LYS A  71     -34.357   1.834  41.566  1.00 31.74           C  
ATOM   1124  HA  LYS A  71     -34.394   2.920  41.485  1.00 31.74           H  
ATOM   1125  C   LYS A  71     -34.053   1.369  40.135  1.00 31.74           C  
ATOM   1126  CB  LYS A  71     -33.232   1.494  42.562  1.00 31.74           C  
ATOM   1127  HB2 LYS A  71     -32.285   1.465  42.022  1.00 31.74           H  
ATOM   1128  HB3 LYS A  71     -33.404   0.508  42.995  1.00 31.74           H  
ATOM   1129  O   LYS A  71     -33.461   2.134  39.377  1.00 31.74           O  
ATOM   1130  CG  LYS A  71     -33.112   2.554  43.674  1.00 31.74           C  
ATOM   1131  HG2 LYS A  71     -32.928   3.528  43.221  1.00 31.74           H  
ATOM   1132  HG3 LYS A  71     -34.047   2.598  44.233  1.00 31.74           H  
ATOM   1133  CD  LYS A  71     -31.961   2.228  44.641  1.00 31.74           C  
ATOM   1134  HD2 LYS A  71     -32.174   1.273  45.123  1.00 31.74           H  
ATOM   1135  HD3 LYS A  71     -31.035   2.130  44.074  1.00 31.74           H  
ATOM   1136  CE  LYS A  71     -31.793   3.318  45.710  1.00 31.74           C  
ATOM   1137  HE2 LYS A  71     -32.750   3.457  46.213  1.00 31.74           H  
ATOM   1138  HE3 LYS A  71     -31.532   4.255  45.219  1.00 31.74           H  
ATOM   1139  NZ  LYS A  71     -30.752   2.950  46.707  1.00 31.74           N  
ATOM   1140  HZ1 LYS A  71     -29.854   2.813  46.265  1.00 31.74           H  
ATOM   1141  HZ2 LYS A  71     -30.655   3.664  47.415  1.00 31.74           H  
ATOM   1142  HZ3 LYS A  71     -30.996   2.087  47.172  1.00 31.74           H  
ATOM   1143  N   MET A  72     -34.544   0.197  39.714  1.00 29.74           N  
ATOM   1144  H   MET A  72     -34.959  -0.418  40.399  1.00 29.74           H  
ATOM   1145  CA  MET A  72     -34.467  -0.256  38.310  1.00 29.74           C  
ATOM   1146  HA  MET A  72     -33.470  -0.044  37.923  1.00 29.74           H  
ATOM   1147  C   MET A  72     -35.461   0.462  37.377  1.00 29.74           C  
ATOM   1148  CB  MET A  72     -34.694  -1.773  38.229  1.00 29.74           C  
ATOM   1149  HB2 MET A  72     -34.907  -2.038  37.193  1.00 29.74           H  
ATOM   1150  HB3 MET A  72     -35.558  -2.050  38.834  1.00 29.74           H  
ATOM   1151  O   MET A  72     -35.184   0.640  36.191  1.00 29.74           O  
ATOM   1152  CG  MET A  72     -33.475  -2.585  38.675  1.00 29.74           C  
ATOM   1153  HG2 MET A  72     -32.610  -2.314  38.069  1.00 29.74           H  
ATOM   1154  HG3 MET A  72     -33.254  -2.339  39.714  1.00 29.74           H  
ATOM   1155  SD  MET A  72     -33.727  -4.377  38.569  1.00 29.74           S  
ATOM   1156  CE  MET A  72     -33.617  -4.671  36.784  1.00 29.74           C  
ATOM   1157  HE1 MET A  72     -33.709  -5.740  36.594  1.00 29.74           H  
ATOM   1158  HE2 MET A  72     -34.417  -4.139  36.267  1.00 29.74           H  
ATOM   1159  HE3 MET A  72     -32.648  -4.331  36.420  1.00 29.74           H  
ATOM   1160  N   CYS A  73     -36.617   0.911  37.882  1.00 29.91           N  
ATOM   1161  H   CYS A  73     -36.844   0.677  38.837  1.00 29.91           H  
ATOM   1162  CA  CYS A  73     -37.673   1.490  37.039  1.00 29.91           C  
ATOM   1163  HA  CYS A  73     -37.820   0.825  36.188  1.00 29.91           H  
ATOM   1164  C   CYS A  73     -37.312   2.873  36.452  1.00 29.91           C  
ATOM   1165  CB  CYS A  73     -38.977   1.500  37.852  1.00 29.91           C  
ATOM   1166  HB2 CYS A  73     -39.068   0.549  38.377  1.00 29.91           H  
ATOM   1167  HB3 CYS A  73     -38.964   2.306  38.585  1.00 29.91           H  
ATOM   1168  O   CYS A  73     -37.803   3.237  35.381  1.00 29.91           O  
ATOM   1169  SG  CYS A  73     -40.441   1.620  36.788  1.00 29.91           S  
ATOM   1170  HG  CYS A  73     -41.321   1.330  37.750  1.00 29.91           H  
ATOM   1171  N   ASN A  74     -36.410   3.631  37.089  1.00 39.27           N  
ATOM   1172  H   ASN A  74     -36.033   3.297  37.965  1.00 39.27           H  
ATOM   1173  CA  ASN A  74     -36.025   4.963  36.606  1.00 39.27           C  
ATOM   1174  HA  ASN A  74     -36.914   5.453  36.209  1.00 39.27           H  
ATOM   1175  C   ASN A  74     -35.043   4.932  35.421  1.00 39.27           C  
ATOM   1176  CB  ASN A  74     -35.508   5.809  37.785  1.00 39.27           C  
ATOM   1177  HB2 ASN A  74     -34.857   5.210  38.421  1.00 39.27           H  
ATOM   1178  HB3 ASN A  74     -34.929   6.647  37.397  1.00 39.27           H  
ATOM   1179  O   ASN A  74     -35.119   5.812  34.562  1.00 39.27           O  
ATOM   1180  CG  ASN A  74     -36.634   6.405  38.620  1.00 39.27           C  
ATOM   1181  ND2 ASN A  74     -36.332   6.898  39.797  1.00 39.27           N  
ATOM   1182 HD21 ASN A  74     -37.103   7.266  40.336  1.00 39.27           H  
ATOM   1183 HD22 ASN A  74     -35.394   6.838  40.167  1.00 39.27           H  
ATOM   1184  OD1 ASN A  74     -37.785   6.462  38.219  1.00 39.27           O  
ATOM   1185  N   SER A  75     -34.165   3.925  35.311  1.00 52.08           N  
ATOM   1186  H   SER A  75     -34.163   3.181  35.995  1.00 52.08           H  
ATOM   1187  CA  SER A  75     -33.251   3.820  34.159  1.00 52.08           C  
ATOM   1188  HA  SER A  75     -32.850   4.812  33.950  1.00 52.08           H  
ATOM   1189  C   SER A  75     -33.981   3.360  32.892  1.00 52.08           C  
ATOM   1190  CB  SER A  75     -32.055   2.911  34.463  1.00 52.08           C  
ATOM   1191  HB2 SER A  75     -31.311   3.032  33.676  1.00 52.08           H  
ATOM   1192  HB3 SER A  75     -31.609   3.193  35.416  1.00 52.08           H  
ATOM   1193  O   SER A  75     -33.718   3.878  31.809  1.00 52.08           O  
ATOM   1194  OG  SER A  75     -32.456   1.560  34.503  1.00 52.08           O  
ATOM   1195  HG  SER A  75     -31.684   0.999  34.609  1.00 52.08           H  
ATOM   1196  N   LEU A  76     -34.972   2.468  33.027  1.00 59.56           N  
ATOM   1197  H   LEU A  76     -35.073   2.035  33.934  1.00 59.56           H  
ATOM   1198  CA  LEU A  76     -35.735   1.919  31.900  1.00 59.56           C  
ATOM   1199  HA  LEU A  76     -35.031   1.611  31.127  1.00 59.56           H  
ATOM   1200  C   LEU A  76     -36.672   2.935  31.237  1.00 59.56           C  
ATOM   1201  CB  LEU A  76     -36.525   0.687  32.371  1.00 59.56           C  
ATOM   1202  HB2 LEU A  76     -37.139   0.977  33.224  1.00 59.56           H  
ATOM   1203  HB3 LEU A  76     -37.195   0.371  31.572  1.00 59.56           H  
ATOM   1204  O   LEU A  76     -36.973   2.796  30.052  1.00 59.56           O  
ATOM   1205  CG  LEU A  76     -35.649  -0.516  32.770  1.00 59.56           C  
ATOM   1206  HG  LEU A  76     -34.932  -0.212  33.532  1.00 59.56           H  
ATOM   1207  CD1 LEU A  76     -36.543  -1.608  33.357  1.00 59.56           C  
ATOM   1208 HD11 LEU A  76     -35.930  -2.455  33.665  1.00 59.56           H  
ATOM   1209 HD12 LEU A  76     -37.276  -1.939  32.621  1.00 59.56           H  
ATOM   1210 HD13 LEU A  76     -37.057  -1.223  34.238  1.00 59.56           H  
ATOM   1211  CD2 LEU A  76     -34.887  -1.115  31.584  1.00 59.56           C  
ATOM   1212 HD21 LEU A  76     -35.580  -1.453  30.813  1.00 59.56           H  
ATOM   1213 HD22 LEU A  76     -34.298  -1.966  31.928  1.00 59.56           H  
ATOM   1214 HD23 LEU A  76     -34.192  -0.385  31.168  1.00 59.56           H  
ATOM   1215  N   LYS A  77     -37.118   3.962  31.973  1.00 62.36           N  
ATOM   1216  H   LYS A  77     -36.865   3.977  32.950  1.00 62.36           H  
ATOM   1217  CA  LYS A  77     -37.937   5.062  31.434  1.00 62.36           C  
ATOM   1218  HA  LYS A  77     -38.617   4.665  30.681  1.00 62.36           H  
ATOM   1219  C   LYS A  77     -37.110   6.131  30.717  1.00 62.36           C  
ATOM   1220  CB  LYS A  77     -38.771   5.688  32.562  1.00 62.36           C  
ATOM   1221  HB2 LYS A  77     -38.119   5.939  33.399  1.00 62.36           H  
ATOM   1222  HB3 LYS A  77     -39.224   6.610  32.196  1.00 62.36           H  
ATOM   1223  O   LYS A  77     -37.668   6.911  29.946  1.00 62.36           O  
ATOM   1224  CG  LYS A  77     -39.895   4.757  33.038  1.00 62.36           C  
ATOM   1225  HG2 LYS A  77     -40.553   4.529  32.199  1.00 62.36           H  
ATOM   1226  HG3 LYS A  77     -39.471   3.825  33.413  1.00 62.36           H  
ATOM   1227  CD  LYS A  77     -40.711   5.426  34.151  1.00 62.36           C  
ATOM   1228  HD2 LYS A  77     -40.044   5.670  34.978  1.00 62.36           H  
ATOM   1229  HD3 LYS A  77     -41.155   6.345  33.769  1.00 62.36           H  
ATOM   1230  CE  LYS A  77     -41.812   4.485  34.650  1.00 62.36           C  
ATOM   1231  HE2 LYS A  77     -41.341   3.573  35.016  1.00 62.36           H  
ATOM   1232  HE3 LYS A  77     -42.455   4.219  33.811  1.00 62.36           H  
ATOM   1233  NZ  LYS A  77     -42.614   5.111  35.733  1.00 62.36           N  
ATOM   1234  HZ1 LYS A  77     -43.062   5.957  35.412  1.00 62.36           H  
ATOM   1235  HZ2 LYS A  77     -43.326   4.476  36.064  1.00 62.36           H  
ATOM   1236  HZ3 LYS A  77     -42.020   5.343  36.516  1.00 62.36           H  
ATOM   1237  N   LYS A  78     -35.792   6.181  30.938  1.00 67.00           N  
ATOM   1238  H   LYS A  78     -35.372   5.468  31.517  1.00 67.00           H  
ATOM   1239  CA  LYS A  78     -34.923   7.198  30.343  1.00 67.00           C  
ATOM   1240  HA  LYS A  78     -35.417   8.162  30.466  1.00 67.00           H  
ATOM   1241  C   LYS A  78     -34.764   6.923  28.844  1.00 67.00           C  
ATOM   1242  CB  LYS A  78     -33.587   7.236  31.105  1.00 67.00           C  
ATOM   1243  HB2 LYS A  78     -33.772   7.045  32.162  1.00 67.00           H  
ATOM   1244  HB3 LYS A  78     -32.932   6.449  30.731  1.00 67.00           H  
ATOM   1245  O   LYS A  78     -34.335   5.845  28.439  1.00 67.00           O  
ATOM   1246  CG  LYS A  78     -32.895   8.602  30.986  1.00 67.00           C  
ATOM   1247  HG2 LYS A  78     -33.528   9.363  31.442  1.00 67.00           H  
ATOM   1248  HG3 LYS A  78     -32.759   8.846  29.933  1.00 67.00           H  
ATOM   1249  CD  LYS A  78     -31.534   8.583  31.698  1.00 67.00           C  
ATOM   1250  HD2 LYS A  78     -31.673   8.292  32.740  1.00 67.00           H  
ATOM   1251  HD3 LYS A  78     -30.902   7.840  31.211  1.00 67.00           H  
ATOM   1252  CE  LYS A  78     -30.855   9.957  31.637  1.00 67.00           C  
ATOM   1253  HE2 LYS A  78     -30.913  10.325  30.612  1.00 67.00           H  
ATOM   1254  HE3 LYS A  78     -31.405  10.651  32.273  1.00 67.00           H  
ATOM   1255  NZ  LYS A  78     -29.434   9.876  32.057  1.00 67.00           N  
ATOM   1256  HZ1 LYS A  78     -28.930   9.259  31.436  1.00 67.00           H  
ATOM   1257  HZ2 LYS A  78     -29.355   9.511  32.996  1.00 67.00           H  
ATOM   1258  HZ3 LYS A  78     -28.991  10.783  32.020  1.00 67.00           H  
ATOM   1259  N   ARG A  79     -35.112   7.904  28.008  1.00 74.92           N  
ATOM   1260  H   ARG A  79     -35.502   8.748  28.403  1.00 74.92           H  
ATOM   1261  CA  ARG A  79     -34.765   7.886  26.578  1.00 74.92           C  
ATOM   1262  HA  ARG A  79     -34.978   6.909  26.146  1.00 74.92           H  
ATOM   1263  C   ARG A  79     -33.272   8.123  26.445  1.00 74.92           C  
ATOM   1264  CB  ARG A  79     -35.547   8.942  25.791  1.00 74.92           C  
ATOM   1265  HB2 ARG A  79     -35.160   8.963  24.773  1.00 74.92           H  
ATOM   1266  HB3 ARG A  79     -35.393   9.924  26.238  1.00 74.92           H  
ATOM   1267  O   ARG A  79     -32.767   9.096  27.005  1.00 74.92           O  
ATOM   1268  CG  ARG A  79     -37.046   8.631  25.733  1.00 74.92           C  
ATOM   1269  HG2 ARG A  79     -37.195   7.625  25.339  1.00 74.92           H  
ATOM   1270  HG3 ARG A  79     -37.480   8.697  26.731  1.00 74.92           H  
ATOM   1271  CD  ARG A  79     -37.723   9.643  24.806  1.00 74.92           C  
ATOM   1272  HD2 ARG A  79     -37.278   9.550  23.815  1.00 74.92           H  
ATOM   1273  HD3 ARG A  79     -37.536  10.650  25.179  1.00 74.92           H  
ATOM   1274  NE  ARG A  79     -39.176   9.419  24.709  1.00 74.92           N  
ATOM   1275  HE  ARG A  79     -39.575   8.696  25.291  1.00 74.92           H  
ATOM   1276  NH1 ARG A  79     -39.569  10.972  23.060  1.00 74.92           N  
ATOM   1277 HH11 ARG A  79     -38.585  11.198  23.033  1.00 74.92           H  
ATOM   1278 HH12 ARG A  79     -40.181  11.403  22.381  1.00 74.92           H  
ATOM   1279  NH2 ARG A  79     -41.260   9.743  23.847  1.00 74.92           N  
ATOM   1280 HH21 ARG A  79     -41.639   9.022  24.445  1.00 74.92           H  
ATOM   1281 HH22 ARG A  79     -41.869  10.221  23.198  1.00 74.92           H  
ATOM   1282  CZ  ARG A  79     -39.992  10.044  23.876  1.00 74.92           C  
ATOM   1283  N   GLN A  80     -32.571   7.242  25.748  1.00 75.91           N  
ATOM   1284  H   GLN A  80     -33.047   6.483  25.281  1.00 75.91           H  
ATOM   1285  CA  GLN A  80     -31.125   7.323  25.554  1.00 75.91           C  
ATOM   1286  HA  GLN A  80     -30.777   8.334  25.762  1.00 75.91           H  
ATOM   1287  C   GLN A  80     -30.812   7.024  24.095  1.00 75.91           C  
ATOM   1288  CB  GLN A  80     -30.398   6.355  26.499  1.00 75.91           C  
ATOM   1289  HB2 GLN A  80     -29.334   6.351  26.263  1.00 75.91           H  
ATOM   1290  HB3 GLN A  80     -30.778   5.346  26.340  1.00 75.91           H  
ATOM   1291  O   GLN A  80     -31.445   6.164  23.492  1.00 75.91           O  
ATOM   1292  CG  GLN A  80     -30.572   6.719  27.981  1.00 75.91           C  
ATOM   1293  HG2 GLN A  80     -31.628   6.799  28.238  1.00 75.91           H  
ATOM   1294  HG3 GLN A  80     -30.172   5.894  28.570  1.00 75.91           H  
ATOM   1295  CD  GLN A  80     -29.833   7.989  28.390  1.00 75.91           C  
ATOM   1296  NE2 GLN A  80     -30.488   9.111  28.550  1.00 75.91           N  
ATOM   1297 HE21 GLN A  80     -29.880   9.917  28.524  1.00 75.91           H  
ATOM   1298 HE22 GLN A  80     -31.423   9.161  28.170  1.00 75.91           H  
ATOM   1299  OE1 GLN A  80     -28.640   8.048  28.582  1.00 75.91           O  
ATOM   1300  N   ARG A  81     -29.878   7.781  23.518  1.00 77.71           N  
ATOM   1301  H   ARG A  81     -29.372   8.449  24.082  1.00 77.71           H  
ATOM   1302  CA  ARG A  81     -29.440   7.558  22.135  1.00 77.71           C  
ATOM   1303  HA  ARG A  81     -30.264   7.160  21.542  1.00 77.71           H  
ATOM   1304  C   ARG A  81     -28.346   6.511  22.056  1.00 77.71           C  
ATOM   1305  CB  ARG A  81     -28.952   8.855  21.493  1.00 77.71           C  
ATOM   1306  HB2 ARG A  81     -28.566   8.622  20.501  1.00 77.71           H  
ATOM   1307  HB3 ARG A  81     -28.139   9.278  22.084  1.00 77.71           H  
ATOM   1308  O   ARG A  81     -28.333   5.739  21.109  1.00 77.71           O  
ATOM   1309  CG  ARG A  81     -30.085   9.871  21.356  1.00 77.71           C  
ATOM   1310  HG2 ARG A  81     -30.380  10.222  22.345  1.00 77.71           H  
ATOM   1311  HG3 ARG A  81     -30.941   9.410  20.861  1.00 77.71           H  
ATOM   1312  CD  ARG A  81     -29.591  11.045  20.516  1.00 77.71           C  
ATOM   1313  HD2 ARG A  81     -29.533  10.732  19.474  1.00 77.71           H  
ATOM   1314  HD3 ARG A  81     -28.593  11.317  20.860  1.00 77.71           H  
ATOM   1315  NE  ARG A  81     -30.495  12.195  20.645  1.00 77.71           N  
ATOM   1316  HE  ARG A  81     -31.470  11.964  20.778  1.00 77.71           H  
ATOM   1317  NH1 ARG A  81     -28.984  13.783  19.985  1.00 77.71           N  
ATOM   1318 HH11 ARG A  81     -28.718  14.744  19.820  1.00 77.71           H  
ATOM   1319 HH12 ARG A  81     -28.393  13.034  19.655  1.00 77.71           H  
ATOM   1320  NH2 ARG A  81     -30.949  14.415  20.817  1.00 77.71           N  
ATOM   1321 HH21 ARG A  81     -31.819  14.175  21.270  1.00 77.71           H  
ATOM   1322 HH22 ARG A  81     -30.625  15.369  20.735  1.00 77.71           H  
ATOM   1323  CZ  ARG A  81     -30.144  13.453  20.478  1.00 77.71           C  
ATOM   1324  N   ASP A  82     -27.483   6.497  23.064  1.00 78.66           N  
ATOM   1325  H   ASP A  82     -27.582   7.174  23.806  1.00 78.66           H  
ATOM   1326  CA  ASP A  82     -26.356   5.589  23.171  1.00 78.66           C  
ATOM   1327  HA  ASP A  82     -26.190   5.097  22.212  1.00 78.66           H  
ATOM   1328  C   ASP A  82     -26.698   4.538  24.231  1.00 78.66           C  
ATOM   1329  CB  ASP A  82     -25.083   6.387  23.508  1.00 78.66           C  
ATOM   1330  HB2 ASP A  82     -24.225   5.717  23.456  1.00 78.66           H  
ATOM   1331  HB3 ASP A  82     -25.161   6.754  24.531  1.00 78.66           H  
ATOM   1332  O   ASP A  82     -27.033   4.881  25.369  1.00 78.66           O  
ATOM   1333  CG  ASP A  82     -24.839   7.584  22.571  1.00 78.66           C  
ATOM   1334  OD1 ASP A  82     -25.054   7.463  21.346  1.00 78.66           O  
ATOM   1335  OD2 ASP A  82     -24.478   8.669  23.078  1.00 78.66           O  
ATOM   1336  N   MET A  83     -26.663   3.262  23.853  1.00 81.91           N  
ATOM   1337  H   MET A  83     -26.400   3.043  22.903  1.00 81.91           H  
ATOM   1338  CA  MET A  83     -26.970   2.147  24.750  1.00 81.91           C  
ATOM   1339  HA  MET A  83     -26.939   2.486  25.786  1.00 81.91           H  
ATOM   1340  C   MET A  83     -25.927   1.049  24.586  1.00 81.91           C  
ATOM   1341  CB  MET A  83     -28.366   1.565  24.478  1.00 81.91           C  
ATOM   1342  HB2 MET A  83     -28.549   0.772  25.203  1.00 81.91           H  
ATOM   1343  HB3 MET A  83     -28.380   1.110  23.488  1.00 81.91           H  
ATOM   1344  O   MET A  83     -25.559   0.719  23.462  1.00 81.91           O  
ATOM   1345  CG  MET A  83     -29.517   2.571  24.561  1.00 81.91           C  
ATOM   1346  HG2 MET A  83     -29.469   3.091  25.518  1.00 81.91           H  
ATOM   1347  HG3 MET A  83     -29.406   3.301  23.760  1.00 81.91           H  
ATOM   1348  SD  MET A  83     -31.141   1.773  24.405  1.00 81.91           S  
ATOM   1349  CE  MET A  83     -32.207   3.224  24.248  1.00 81.91           C  
ATOM   1350  HE1 MET A  83     -32.049   3.896  25.092  1.00 81.91           H  
ATOM   1351  HE2 MET A  83     -31.979   3.739  23.315  1.00 81.91           H  
ATOM   1352  HE3 MET A  83     -33.247   2.901  24.230  1.00 81.91           H  
ATOM   1353  N   LEU A  84     -25.483   0.479  25.699  1.00 82.77           N  
ATOM   1354  H   LEU A  84     -25.799   0.840  26.588  1.00 82.77           H  
ATOM   1355  CA  LEU A  84     -24.755  -0.781  25.730  1.00 82.77           C  
ATOM   1356  HA  LEU A  84     -24.395  -1.037  24.733  1.00 82.77           H  
ATOM   1357  C   LEU A  84     -25.716  -1.864  26.201  1.00 82.77           C  
ATOM   1358  CB  LEU A  84     -23.554  -0.649  26.668  1.00 82.77           C  
ATOM   1359  HB2 LEU A  84     -23.913  -0.311  27.640  1.00 82.77           H  
ATOM   1360  HB3 LEU A  84     -22.873   0.108  26.278  1.00 82.77           H  
ATOM   1361  O   LEU A  84     -26.240  -1.778  27.308  1.00 82.77           O  
ATOM   1362  CG  LEU A  84     -22.783  -1.968  26.840  1.00 82.77           C  
ATOM   1363  HG  LEU A  84     -23.466  -2.792  27.047  1.00 82.77           H  
ATOM   1364  CD1 LEU A  84     -21.968  -2.302  25.592  1.00 82.77           C  
ATOM   1365 HD11 LEU A  84     -21.354  -3.180  25.790  1.00 82.77           H  
ATOM   1366 HD12 LEU A  84     -21.309  -1.473  25.334  1.00 82.77           H  
ATOM   1367 HD13 LEU A  84     -22.628  -2.524  24.753  1.00 82.77           H  
ATOM   1368  CD2 LEU A  84     -21.864  -1.833  28.042  1.00 82.77           C  
ATOM   1369 HD21 LEU A  84     -22.449  -1.654  28.944  1.00 82.77           H  
ATOM   1370 HD22 LEU A  84     -21.325  -2.771  28.167  1.00 82.77           H  
ATOM   1371 HD23 LEU A  84     -21.163  -1.013  27.887  1.00 82.77           H  
ATOM   1372  N   ILE A  85     -25.944  -2.859  25.362  1.00 86.62           N  
ATOM   1373  H   ILE A  85     -25.453  -2.855  24.479  1.00 86.62           H  
ATOM   1374  CA  ILE A  85     -26.799  -4.008  25.623  1.00 86.62           C  
ATOM   1375  HA  ILE A  85     -27.438  -3.812  26.484  1.00 86.62           H  
ATOM   1376  C   ILE A  85     -25.894  -5.201  25.924  1.00 86.62           C  
ATOM   1377  CB  ILE A  85     -27.691  -4.270  24.396  1.00 86.62           C  
ATOM   1378  HB  ILE A  85     -27.023  -4.437  23.552  1.00 86.62           H  
ATOM   1379  O   ILE A  85     -24.980  -5.478  25.156  1.00 86.62           O  
ATOM   1380  CG1 ILE A  85     -28.610  -3.074  24.049  1.00 86.62           C  
ATOM   1381 HG12 ILE A  85     -29.527  -3.134  24.636  1.00 86.62           H  
ATOM   1382 HG13 ILE A  85     -28.127  -2.126  24.289  1.00 86.62           H  
ATOM   1383  CG2 ILE A  85     -28.539  -5.539  24.585  1.00 86.62           C  
ATOM   1384 HG21 ILE A  85     -29.100  -5.744  23.673  1.00 86.62           H  
ATOM   1385 HG22 ILE A  85     -29.221  -5.411  25.426  1.00 86.62           H  
ATOM   1386 HG23 ILE A  85     -27.904  -6.406  24.767  1.00 86.62           H  
ATOM   1387  CD1 ILE A  85     -28.972  -3.029  22.560  1.00 86.62           C  
ATOM   1388 HD11 ILE A  85     -28.087  -2.769  21.979  1.00 86.62           H  
ATOM   1389 HD12 ILE A  85     -29.741  -2.273  22.402  1.00 86.62           H  
ATOM   1390 HD13 ILE A  85     -29.342  -3.995  22.216  1.00 86.62           H  
ATOM   1391  N   THR A  86     -26.171  -5.926  26.998  1.00 85.26           N  
ATOM   1392  H   THR A  86     -26.906  -5.609  27.613  1.00 85.26           H  
ATOM   1393  CA  THR A  86     -25.442  -7.135  27.383  1.00 85.26           C  
ATOM   1394  HA  THR A  86     -24.676  -7.364  26.641  1.00 85.26           H  
ATOM   1395  C   THR A  86     -26.414  -8.301  27.465  1.00 85.26           C  
ATOM   1396  CB  THR A  86     -24.731  -6.944  28.727  1.00 85.26           C  
ATOM   1397  HB  THR A  86     -25.473  -6.754  29.502  1.00 85.26           H  
ATOM   1398  O   THR A  86     -27.355  -8.259  28.255  1.00 85.26           O  
ATOM   1399  CG2 THR A  86     -23.919  -8.178  29.115  1.00 85.26           C  
ATOM   1400 HG21 THR A  86     -24.596  -8.997  29.361  1.00 85.26           H  
ATOM   1401 HG22 THR A  86     -23.311  -7.970  29.995  1.00 85.26           H  
ATOM   1402 HG23 THR A  86     -23.278  -8.486  28.289  1.00 85.26           H  
ATOM   1403  OG1 THR A  86     -23.853  -5.838  28.678  1.00 85.26           O  
ATOM   1404  HG1 THR A  86     -23.416  -5.805  29.532  1.00 85.26           H  
ATOM   1405  N   PHE A  87     -26.179  -9.345  26.675  1.00 86.68           N  
ATOM   1406  H   PHE A  87     -25.391  -9.293  26.045  1.00 86.68           H  
ATOM   1407  CA  PHE A  87     -26.824 -10.645  26.840  1.00 86.68           C  
ATOM   1408  HA  PHE A  87     -27.796 -10.526  27.318  1.00 86.68           H  
ATOM   1409  C   PHE A  87     -25.943 -11.511  27.737  1.00 86.68           C  
ATOM   1410  CB  PHE A  87     -27.040 -11.316  25.479  1.00 86.68           C  
ATOM   1411  HB2 PHE A  87     -26.086 -11.372  24.954  1.00 86.68           H  
ATOM   1412  HB3 PHE A  87     -27.370 -12.340  25.654  1.00 86.68           H  
ATOM   1413  O   PHE A  87     -24.831 -11.867  27.351  1.00 86.68           O  
ATOM   1414  CG  PHE A  87     -28.058 -10.631  24.593  1.00 86.68           C  
ATOM   1415  CD1 PHE A  87     -29.370 -11.133  24.524  1.00 86.68           C  
ATOM   1416  HD1 PHE A  87     -29.639 -12.019  25.080  1.00 86.68           H  
ATOM   1417  CD2 PHE A  87     -27.703  -9.503  23.829  1.00 86.68           C  
ATOM   1418  HD2 PHE A  87     -26.692  -9.124  23.863  1.00 86.68           H  
ATOM   1419  CE1 PHE A  87     -30.329 -10.508  23.711  1.00 86.68           C  
ATOM   1420  HE1 PHE A  87     -31.326 -10.919  23.648  1.00 86.68           H  
ATOM   1421  CE2 PHE A  87     -28.665  -8.872  23.022  1.00 86.68           C  
ATOM   1422  HE2 PHE A  87     -28.391  -8.005  22.440  1.00 86.68           H  
ATOM   1423  CZ  PHE A  87     -29.977  -9.374  22.962  1.00 86.68           C  
ATOM   1424  HZ  PHE A  87     -30.708  -8.904  22.321  1.00 86.68           H  
ATOM   1425  N   GLY A  88     -26.432 -11.842  28.931  1.00 82.85           N  
ATOM   1426  H   GLY A  88     -27.341 -11.489  29.193  1.00 82.85           H  
ATOM   1427  CA  GLY A  88     -25.724 -12.710  29.871  1.00 82.85           C  
ATOM   1428  HA2 GLY A  88     -26.027 -12.473  30.891  1.00 82.85           H  
ATOM   1429  HA3 GLY A  88     -24.653 -12.524  29.791  1.00 82.85           H  
ATOM   1430  C   GLY A  88     -25.941 -14.200  29.626  1.00 82.85           C  
ATOM   1431  O   GLY A  88     -27.047 -14.628  29.290  1.00 82.85           O  
ATOM   1432  N   ASN A  89     -24.899 -15.000  29.864  1.00 80.59           N  
ATOM   1433  H   ASN A  89     -24.002 -14.564  30.028  1.00 80.59           H  
ATOM   1434  CA  ASN A  89     -24.951 -16.465  29.890  1.00 80.59           C  
ATOM   1435  HA  ASN A  89     -23.916 -16.807  29.863  1.00 80.59           H  
ATOM   1436  C   ASN A  89     -25.612 -17.073  28.636  1.00 80.59           C  
ATOM   1437  CB  ASN A  89     -25.554 -16.899  31.236  1.00 80.59           C  
ATOM   1438  HB2 ASN A  89     -26.633 -16.749  31.215  1.00 80.59           H  
ATOM   1439  HB3 ASN A  89     -25.132 -16.278  32.026  1.00 80.59           H  
ATOM   1440  O   ASN A  89     -26.571 -17.851  28.702  1.00 80.59           O  
ATOM   1441  CG  ASN A  89     -25.261 -18.341  31.585  1.00 80.59           C  
ATOM   1442  ND2 ASN A  89     -25.498 -18.723  32.818  1.00 80.59           N  
ATOM   1443 HD21 ASN A  89     -25.036 -19.589  33.057  1.00 80.59           H  
ATOM   1444 HD22 ASN A  89     -25.644 -18.007  33.515  1.00 80.59           H  
ATOM   1445  OD1 ASN A  89     -24.774 -19.132  30.796  1.00 80.59           O  
ATOM   1446  N   ILE A  90     -25.101 -16.663  27.474  1.00 79.16           N  
ATOM   1447  H   ILE A  90     -24.318 -16.026  27.511  1.00 79.16           H  
ATOM   1448  CA  ILE A  90     -25.682 -16.958  26.156  1.00 79.16           C  
ATOM   1449  HA  ILE A  90     -26.710 -16.595  26.154  1.00 79.16           H  
ATOM   1450  C   ILE A  90     -25.767 -18.457  25.853  1.00 79.16           C  
ATOM   1451  CB  ILE A  90     -24.914 -16.196  25.056  1.00 79.16           C  
ATOM   1452  HB  ILE A  90     -25.384 -16.430  24.100  1.00 79.16           H  
ATOM   1453  O   ILE A  90     -26.711 -18.890  25.196  1.00 79.16           O  
ATOM   1454  CG1 ILE A  90     -23.434 -16.638  24.967  1.00 79.16           C  
ATOM   1455 HG12 ILE A  90     -23.398 -17.697  24.714  1.00 79.16           H  
ATOM   1456 HG13 ILE A  90     -22.951 -16.501  25.935  1.00 79.16           H  
ATOM   1457  CG2 ILE A  90     -25.082 -14.686  25.299  1.00 79.16           C  
ATOM   1458 HG21 ILE A  90     -24.430 -14.350  26.105  1.00 79.16           H  
ATOM   1459 HG22 ILE A  90     -24.836 -14.138  24.390  1.00 79.16           H  
ATOM   1460 HG23 ILE A  90     -26.117 -14.455  25.553  1.00 79.16           H  
ATOM   1461  CD1 ILE A  90     -22.597 -15.899  23.924  1.00 79.16           C  
ATOM   1462 HD11 ILE A  90     -23.140 -15.826  22.982  1.00 79.16           H  
ATOM   1463 HD12 ILE A  90     -21.666 -16.442  23.758  1.00 79.16           H  
ATOM   1464 HD13 ILE A  90     -22.346 -14.906  24.299  1.00 79.16           H  
ATOM   1465  N   THR A  91     -24.844 -19.256  26.396  1.00 74.05           N  
ATOM   1466  H   THR A  91     -24.047 -18.828  26.845  1.00 74.05           H  
ATOM   1467  CA  THR A  91     -24.832 -20.716  26.239  1.00 74.05           C  
ATOM   1468  HA  THR A  91     -24.968 -20.954  25.184  1.00 74.05           H  
ATOM   1469  C   THR A  91     -25.971 -21.375  27.015  1.00 74.05           C  
ATOM   1470  CB  THR A  91     -23.484 -21.301  26.688  1.00 74.05           C  
ATOM   1471  HB  THR A  91     -23.381 -21.202  27.769  1.00 74.05           H  
ATOM   1472  O   THR A  91     -26.699 -22.193  26.456  1.00 74.05           O  
ATOM   1473  CG2 THR A  91     -23.310 -22.766  26.298  1.00 74.05           C  
ATOM   1474 HG21 THR A  91     -24.071 -23.377  26.784  1.00 74.05           H  
ATOM   1475 HG22 THR A  91     -23.401 -22.877  25.217  1.00 74.05           H  
ATOM   1476 HG23 THR A  91     -22.330 -23.120  26.615  1.00 74.05           H  
ATOM   1477  OG1 THR A  91     -22.444 -20.589  26.069  1.00 74.05           O  
ATOM   1478  HG1 THR A  91     -21.653 -21.133  26.095  1.00 74.05           H  
ATOM   1479  N   LYS A  92     -26.182 -21.000  28.288  1.00 79.01           N  
ATOM   1480  H   LYS A  92     -25.596 -20.279  28.686  1.00 79.01           H  
ATOM   1481  CA  LYS A  92     -27.257 -21.570  29.122  1.00 79.01           C  
ATOM   1482  HA  LYS A  92     -27.181 -22.658  29.105  1.00 79.01           H  
ATOM   1483  C   LYS A  92     -28.635 -21.213  28.582  1.00 79.01           C  
ATOM   1484  CB  LYS A  92     -27.113 -21.071  30.566  1.00 79.01           C  
ATOM   1485  HB2 LYS A  92     -27.212 -19.986  30.568  1.00 79.01           H  
ATOM   1486  HB3 LYS A  92     -26.124 -21.346  30.933  1.00 79.01           H  
ATOM   1487  O   LYS A  92     -29.524 -22.060  28.552  1.00 79.01           O  
ATOM   1488  CG  LYS A  92     -28.169 -21.652  31.517  1.00 79.01           C  
ATOM   1489  HG2 LYS A  92     -29.167 -21.383  31.172  1.00 79.01           H  
ATOM   1490  HG3 LYS A  92     -28.079 -22.739  31.533  1.00 79.01           H  
ATOM   1491  CD  LYS A  92     -27.987 -21.102  32.935  1.00 79.01           C  
ATOM   1492  HD2 LYS A  92     -28.083 -20.016  32.908  1.00 79.01           H  
ATOM   1493  HD3 LYS A  92     -26.996 -21.370  33.301  1.00 79.01           H  
ATOM   1494  CE  LYS A  92     -29.062 -21.695  33.850  1.00 79.01           C  
ATOM   1495  HE2 LYS A  92     -30.040 -21.457  33.431  1.00 79.01           H  
ATOM   1496  HE3 LYS A  92     -28.955 -22.779  33.851  1.00 79.01           H  
ATOM   1497  NZ  LYS A  92     -28.960 -21.167  35.232  1.00 79.01           N  
ATOM   1498  HZ1 LYS A  92     -29.118 -20.170  35.234  1.00 79.01           H  
ATOM   1499  HZ2 LYS A  92     -28.049 -21.362  35.621  1.00 79.01           H  
ATOM   1500  HZ3 LYS A  92     -29.656 -21.598  35.824  1.00 79.01           H  
ATOM   1501  N   TYR A  93     -28.808 -19.960  28.171  1.00 83.02           N  
ATOM   1502  H   TYR A  93     -28.031 -19.320  28.254  1.00 83.02           H  
ATOM   1503  CA  TYR A  93     -30.090 -19.441  27.698  1.00 83.02           C  
ATOM   1504  HA  TYR A  93     -30.885 -20.062  28.111  1.00 83.02           H  
ATOM   1505  C   TYR A  93     -30.263 -19.543  26.183  1.00 83.02           C  
ATOM   1506  CB  TYR A  93     -30.298 -18.027  28.241  1.00 83.02           C  
ATOM   1507  HB2 TYR A  93     -31.253 -17.641  27.885  1.00 83.02           H  
ATOM   1508  HB3 TYR A  93     -29.509 -17.385  27.851  1.00 83.02           H  
ATOM   1509  O   TYR A  93     -31.174 -18.923  25.648  1.00 83.02           O  
ATOM   1510  CG  TYR A  93     -30.304 -17.968  29.755  1.00 83.02           C  
ATOM   1511  CD1 TYR A  93     -31.296 -18.652  30.485  1.00 83.02           C  
ATOM   1512  HD1 TYR A  93     -32.057 -19.214  29.964  1.00 83.02           H  
ATOM   1513  CD2 TYR A  93     -29.319 -17.228  30.434  1.00 83.02           C  
ATOM   1514  HD2 TYR A  93     -28.566 -16.699  29.868  1.00 83.02           H  
ATOM   1515  CE1 TYR A  93     -31.300 -18.601  31.891  1.00 83.02           C  
ATOM   1516  HE1 TYR A  93     -32.071 -19.108  32.453  1.00 83.02           H  
ATOM   1517  CE2 TYR A  93     -29.334 -17.154  31.839  1.00 83.02           C  
ATOM   1518  HE2 TYR A  93     -28.590 -16.565  32.355  1.00 83.02           H  
ATOM   1519  OH  TYR A  93     -30.304 -17.811  33.928  1.00 83.02           O  
ATOM   1520  HH  TYR A  93     -29.748 -17.094  34.242  1.00 83.02           H  
ATOM   1521  CZ  TYR A  93     -30.320 -17.850  32.569  1.00 83.02           C  
ATOM   1522  N   LYS A  94     -29.403 -20.326  25.515  1.00 79.84           N  
ATOM   1523  H   LYS A  94     -28.652 -20.750  26.040  1.00 79.84           H  
ATOM   1524  CA  LYS A  94     -29.504 -20.694  24.098  1.00 79.84           C  
ATOM   1525  HA  LYS A  94     -28.533 -21.077  23.782  1.00 79.84           H  
ATOM   1526  C   LYS A  94     -29.775 -19.496  23.182  1.00 79.84           C  
ATOM   1527  CB  LYS A  94     -30.542 -21.815  23.916  1.00 79.84           C  
ATOM   1528  HB2 LYS A  94     -31.525 -21.438  24.198  1.00 79.84           H  
ATOM   1529  HB3 LYS A  94     -30.575 -22.086  22.861  1.00 79.84           H  
ATOM   1530  O   LYS A  94     -30.633 -19.567  22.305  1.00 79.84           O  
ATOM   1531  CG  LYS A  94     -30.230 -23.079  24.729  1.00 79.84           C  
ATOM   1532  HG2 LYS A  94     -30.256 -22.854  25.795  1.00 79.84           H  
ATOM   1533  HG3 LYS A  94     -29.240 -23.447  24.463  1.00 79.84           H  
ATOM   1534  CD  LYS A  94     -31.280 -24.148  24.415  1.00 79.84           C  
ATOM   1535  HD2 LYS A  94     -32.267 -23.764  24.673  1.00 79.84           H  
ATOM   1536  HD3 LYS A  94     -31.255 -24.366  23.347  1.00 79.84           H  
ATOM   1537  CE  LYS A  94     -30.998 -25.425  25.208  1.00 79.84           C  
ATOM   1538  HE2 LYS A  94     -31.030 -25.187  26.271  1.00 79.84           H  
ATOM   1539  HE3 LYS A  94     -29.989 -25.765  24.970  1.00 79.84           H  
ATOM   1540  NZ  LYS A  94     -31.989 -26.479  24.880  1.00 79.84           N  
ATOM   1541  HZ1 LYS A  94     -31.954 -26.694  23.893  1.00 79.84           H  
ATOM   1542  HZ2 LYS A  94     -31.802 -27.323  25.402  1.00 79.84           H  
ATOM   1543  HZ3 LYS A  94     -32.922 -26.158  25.096  1.00 79.84           H  
ATOM   1544  N   LEU A  95     -29.047 -18.391  23.379  1.00 81.62           N  
ATOM   1545  H   LEU A  95     -28.294 -18.434  24.051  1.00 81.62           H  
ATOM   1546  CA  LEU A  95     -29.096 -17.294  22.413  1.00 81.62           C  
ATOM   1547  HA  LEU A  95     -30.132 -16.964  22.350  1.00 81.62           H  
ATOM   1548  C   LEU A  95     -28.615 -17.847  21.057  1.00 81.62           C  
ATOM   1549  CB  LEU A  95     -28.223 -16.112  22.871  1.00 81.62           C  
ATOM   1550  HB2 LEU A  95     -28.440 -15.870  23.911  1.00 81.62           H  
ATOM   1551  HB3 LEU A  95     -27.181 -16.427  22.808  1.00 81.62           H  
ATOM   1552  O   LEU A  95     -27.525 -18.423  21.017  1.00 81.62           O  
ATOM   1553  CG  LEU A  95     -28.405 -14.846  22.008  1.00 81.62           C  
ATOM   1554  HG  LEU A  95     -28.302 -15.101  20.953  1.00 81.62           H  
ATOM   1555  CD1 LEU A  95     -29.767 -14.182  22.229  1.00 81.62           C  
ATOM   1556 HD11 LEU A  95     -29.834 -13.279  21.621  1.00 81.62           H  
ATOM   1557 HD12 LEU A  95     -30.572 -14.853  21.931  1.00 81.62           H  
ATOM   1558 HD13 LEU A  95     -29.888 -13.913  23.278  1.00 81.62           H  
ATOM   1559  CD2 LEU A  95     -27.324 -13.823  22.358  1.00 81.62           C  
ATOM   1560 HD21 LEU A  95     -26.340 -14.247  22.158  1.00 81.62           H  
ATOM   1561 HD22 LEU A  95     -27.449 -12.929  21.747  1.00 81.62           H  
ATOM   1562 HD23 LEU A  95     -27.395 -13.549  23.411  1.00 81.62           H  
ATOM   1563  N   PRO A  96     -29.383 -17.701  19.962  1.00 79.00           N  
ATOM   1564  CA  PRO A  96     -28.971 -18.209  18.661  1.00 79.00           C  
ATOM   1565  HA  PRO A  96     -28.922 -19.297  18.713  1.00 79.00           H  
ATOM   1566  C   PRO A  96     -27.609 -17.643  18.262  1.00 79.00           C  
ATOM   1567  CB  PRO A  96     -30.076 -17.799  17.681  1.00 79.00           C  
ATOM   1568  HB2 PRO A  96     -30.218 -18.545  16.899  1.00 79.00           H  
ATOM   1569  HB3 PRO A  96     -29.855 -16.826  17.244  1.00 79.00           H  
ATOM   1570  O   PRO A  96     -27.405 -16.425  18.285  1.00 79.00           O  
ATOM   1571  CG  PRO A  96     -31.307 -17.675  18.577  1.00 79.00           C  
ATOM   1572  HG2 PRO A  96     -32.045 -16.988  18.162  1.00 79.00           H  
ATOM   1573  HG3 PRO A  96     -31.746 -18.660  18.734  1.00 79.00           H  
ATOM   1574  CD  PRO A  96     -30.730 -17.160  19.893  1.00 79.00           C  
ATOM   1575  HD2 PRO A  96     -30.681 -16.071  19.875  1.00 79.00           H  
ATOM   1576  HD3 PRO A  96     -31.352 -17.504  20.719  1.00 79.00           H  
ATOM   1577  N   PHE A  97     -26.676 -18.518  17.886  1.00 73.70           N  
ATOM   1578  H   PHE A  97     -26.885 -19.506  17.892  1.00 73.70           H  
ATOM   1579  CA  PHE A  97     -25.410 -18.075  17.322  1.00 73.70           C  
ATOM   1580  HA  PHE A  97     -25.059 -17.213  17.889  1.00 73.70           H  
ATOM   1581  C   PHE A  97     -25.655 -17.636  15.878  1.00 73.70           C  
ATOM   1582  CB  PHE A  97     -24.338 -19.161  17.444  1.00 73.70           C  
ATOM   1583  HB2 PHE A  97     -24.570 -19.991  16.776  1.00 73.70           H  
ATOM   1584  HB3 PHE A  97     -24.338 -19.546  18.463  1.00 73.70           H  
ATOM   1585  O   PHE A  97     -25.878 -18.461  14.996  1.00 73.70           O  
ATOM   1586  CG  PHE A  97     -22.954 -18.624  17.136  1.00 73.70           C  
ATOM   1587  CD1 PHE A  97     -22.423 -18.719  15.836  1.00 73.70           C  
ATOM   1588  HD1 PHE A  97     -22.993 -19.197  15.052  1.00 73.70           H  
ATOM   1589  CD2 PHE A  97     -22.214 -17.982  18.147  1.00 73.70           C  
ATOM   1590  HD2 PHE A  97     -22.621 -17.897  19.144  1.00 73.70           H  
ATOM   1591  CE1 PHE A  97     -21.152 -18.188  15.554  1.00 73.70           C  
ATOM   1592  HE1 PHE A  97     -20.744 -18.267  14.557  1.00 73.70           H  
ATOM   1593  CE2 PHE A  97     -20.946 -17.446  17.864  1.00 73.70           C  
ATOM   1594  HE2 PHE A  97     -20.381 -16.949  18.639  1.00 73.70           H  
ATOM   1595  CZ  PHE A  97     -20.413 -17.553  16.568  1.00 73.70           C  
ATOM   1596  HZ  PHE A  97     -19.439 -17.141  16.348  1.00 73.70           H  
ATOM   1597  N   LEU A  98     -25.666 -16.326  15.662  1.00 76.47           N  
ATOM   1598  H   LEU A  98     -25.491 -15.716  16.447  1.00 76.47           H  
ATOM   1599  CA  LEU A  98     -25.835 -15.708  14.351  1.00 76.47           C  
ATOM   1600  HA  LEU A  98     -26.124 -16.458  13.615  1.00 76.47           H  
ATOM   1601  C   LEU A  98     -24.507 -15.103  13.906  1.00 76.47           C  
ATOM   1602  CB  LEU A  98     -26.934 -14.638  14.421  1.00 76.47           C  
ATOM   1603  HB2 LEU A  98     -26.595 -13.854  15.098  1.00 76.47           H  
ATOM   1604  HB3 LEU A  98     -27.049 -14.204  13.427  1.00 76.47           H  
ATOM   1605  O   LEU A  98     -23.734 -14.629  14.743  1.00 76.47           O  
ATOM   1606  CG  LEU A  98     -28.308 -15.126  14.910  1.00 76.47           C  
ATOM   1607  HG  LEU A  98     -28.234 -15.452  15.948  1.00 76.47           H  
ATOM   1608  CD1 LEU A  98     -29.288 -13.956  14.859  1.00 76.47           C  
ATOM   1609 HD11 LEU A  98     -30.272 -14.280  15.197  1.00 76.47           H  
ATOM   1610 HD12 LEU A  98     -28.932 -13.157  15.509  1.00 76.47           H  
ATOM   1611 HD13 LEU A  98     -29.335 -13.592  13.833  1.00 76.47           H  
ATOM   1612  CD2 LEU A  98     -28.866 -16.278  14.078  1.00 76.47           C  
ATOM   1613 HD21 LEU A  98     -29.890 -16.506  14.372  1.00 76.47           H  
ATOM   1614 HD22 LEU A  98     -28.823 -16.035  13.017  1.00 76.47           H  
ATOM   1615 HD23 LEU A  98     -28.262 -17.171  14.240  1.00 76.47           H  
ATOM   1616  N   LYS A  99     -24.265 -15.048  12.592  1.00 70.54           N  
ATOM   1617  H   LYS A  99     -24.967 -15.413  11.964  1.00 70.54           H  
ATOM   1618  CA  LYS A  99     -23.178 -14.217  12.052  1.00 70.54           C  
ATOM   1619  HA  LYS A  99     -22.241 -14.532  12.512  1.00 70.54           H  
ATOM   1620  C   LYS A  99     -23.422 -12.763  12.465  1.00 70.54           C  
ATOM   1621  CB  LYS A  99     -23.069 -14.370  10.522  1.00 70.54           C  
ATOM   1622  HB2 LYS A  99     -24.043 -14.183  10.070  1.00 70.54           H  
ATOM   1623  HB3 LYS A  99     -22.369 -13.625  10.144  1.00 70.54           H  
ATOM   1624  O   LYS A  99     -24.571 -12.321  12.522  1.00 70.54           O  
ATOM   1625  CG  LYS A  99     -22.566 -15.765  10.107  1.00 70.54           C  
ATOM   1626  HG2 LYS A  99     -21.599 -15.945  10.577  1.00 70.54           H  
ATOM   1627  HG3 LYS A  99     -23.269 -16.519  10.463  1.00 70.54           H  
ATOM   1628  CD  LYS A  99     -22.415 -15.912   8.582  1.00 70.54           C  
ATOM   1629  HD2 LYS A  99     -23.383 -15.735   8.112  1.00 70.54           H  
ATOM   1630  HD3 LYS A  99     -21.699 -15.178   8.214  1.00 70.54           H  
ATOM   1631  CE  LYS A  99     -21.929 -17.333   8.240  1.00 70.54           C  
ATOM   1632  HE2 LYS A  99     -20.956 -17.492   8.705  1.00 70.54           H  
ATOM   1633  HE3 LYS A  99     -22.621 -18.047   8.687  1.00 70.54           H  
ATOM   1634  NZ  LYS A  99     -21.836 -17.594   6.778  1.00 70.54           N  
ATOM   1635  HZ1 LYS A  99     -21.161 -16.990   6.331  1.00 70.54           H  
ATOM   1636  HZ2 LYS A  99     -21.555 -18.549   6.612  1.00 70.54           H  
ATOM   1637  HZ3 LYS A  99     -22.734 -17.480   6.331  1.00 70.54           H  
ATOM   1638  N   THR A 100     -22.357 -12.004  12.722  1.00 66.38           N  
ATOM   1639  H   THR A 100     -21.446 -12.437  12.759  1.00 66.38           H  
ATOM   1640  CA  THR A 100     -22.466 -10.637  13.258  1.00 66.38           C  
ATOM   1641  HA  THR A 100     -22.910 -10.705  14.251  1.00 66.38           H  
ATOM   1642  C   THR A 100     -23.360  -9.730  12.408  1.00 66.38           C  
ATOM   1643  CB  THR A 100     -21.074 -10.000  13.388  1.00 66.38           C  
ATOM   1644  HB  THR A 100     -20.693  -9.735  12.401  1.00 66.38           H  
ATOM   1645  O   THR A 100     -24.155  -8.963  12.946  1.00 66.38           O  
ATOM   1646  CG2 THR A 100     -21.130  -8.755  14.265  1.00 66.38           C  
ATOM   1647 HG21 THR A 100     -21.181  -7.860  13.644  1.00 66.38           H  
ATOM   1648 HG22 THR A 100     -20.259  -8.712  14.920  1.00 66.38           H  
ATOM   1649 HG23 THR A 100     -22.009  -8.798  14.908  1.00 66.38           H  
ATOM   1650  OG1 THR A 100     -20.172 -10.909  13.976  1.00 66.38           O  
ATOM   1651  HG1 THR A 100     -19.287 -10.550  13.877  1.00 66.38           H  
ATOM   1652  N   GLU A 101     -23.286  -9.870  11.081  1.00 67.65           N  
ATOM   1653  H   GLU A 101     -22.608 -10.514  10.700  1.00 67.65           H  
ATOM   1654  CA  GLU A 101     -24.141  -9.153  10.127  1.00 67.65           C  
ATOM   1655  HA  GLU A 101     -24.073  -8.080  10.306  1.00 67.65           H  
ATOM   1656  C   GLU A 101     -25.622  -9.518  10.262  1.00 67.65           C  
ATOM   1657  CB  GLU A 101     -23.621  -9.414   8.711  1.00 67.65           C  
ATOM   1658  HB2 GLU A 101     -23.788 -10.459   8.453  1.00 67.65           H  
ATOM   1659  HB3 GLU A 101     -22.550  -9.213   8.692  1.00 67.65           H  
ATOM   1660  O   GLU A 101     -26.482  -8.641  10.328  1.00 67.65           O  
ATOM   1661  CG  GLU A 101     -24.311  -8.502   7.688  1.00 67.65           C  
ATOM   1662  HG2 GLU A 101     -24.151  -7.464   7.981  1.00 67.65           H  
ATOM   1663  HG3 GLU A 101     -25.383  -8.699   7.706  1.00 67.65           H  
ATOM   1664  CD  GLU A 101     -23.807  -8.709   6.255  1.00 67.65           C  
ATOM   1665  OE1 GLU A 101     -24.328  -7.987   5.375  1.00 67.65           O  
ATOM   1666  OE2 GLU A 101     -22.941  -9.589   6.052  1.00 67.65           O  
ATOM   1667  N   GLU A 102     -25.928 -10.809  10.376  1.00 74.82           N  
ATOM   1668  H   GLU A 102     -25.178 -11.483  10.416  1.00 74.82           H  
ATOM   1669  CA  GLU A 102     -27.297 -11.286  10.555  1.00 74.82           C  
ATOM   1670  HA  GLU A 102     -27.919 -10.882   9.757  1.00 74.82           H  
ATOM   1671  C   GLU A 102     -27.881 -10.817  11.896  1.00 74.82           C  
ATOM   1672  CB  GLU A 102     -27.302 -12.815  10.459  1.00 74.82           C  
ATOM   1673  HB2 GLU A 102     -26.736 -13.127   9.582  1.00 74.82           H  
ATOM   1674  HB3 GLU A 102     -26.824 -13.227  11.347  1.00 74.82           H  
ATOM   1675  O   GLU A 102     -29.022 -10.350  11.948  1.00 74.82           O  
ATOM   1676  CG  GLU A 102     -28.735 -13.349  10.339  1.00 74.82           C  
ATOM   1677  HG2 GLU A 102     -29.371 -12.849  11.069  1.00 74.82           H  
ATOM   1678  HG3 GLU A 102     -29.120 -13.112   9.347  1.00 74.82           H  
ATOM   1679  CD  GLU A 102     -28.834 -14.854  10.588  1.00 74.82           C  
ATOM   1680  OE1 GLU A 102     -29.968 -15.266  10.947  1.00 74.82           O  
ATOM   1681  OE2 GLU A 102     -27.795 -15.546  10.528  1.00 74.82           O  
ATOM   1682  N   MET A 103     -27.086 -10.882  12.972  1.00 81.86           N  
ATOM   1683  H   MET A 103     -26.161 -11.270  12.853  1.00 81.86           H  
ATOM   1684  CA  MET A 103     -27.473 -10.353  14.280  1.00 81.86           C  
ATOM   1685  HA  MET A 103     -28.395 -10.848  14.588  1.00 81.86           H  
ATOM   1686  C   MET A 103     -27.769  -8.853  14.198  1.00 81.86           C  
ATOM   1687  CB  MET A 103     -26.387 -10.656  15.327  1.00 81.86           C  
ATOM   1688  HB2 MET A 103     -26.250 -11.735  15.400  1.00 81.86           H  
ATOM   1689  HB3 MET A 103     -25.438 -10.212  15.025  1.00 81.86           H  
ATOM   1690  O   MET A 103     -28.812  -8.410  14.682  1.00 81.86           O  
ATOM   1691  CG  MET A 103     -26.781 -10.113  16.707  1.00 81.86           C  
ATOM   1692  HG2 MET A 103     -27.826 -10.353  16.903  1.00 81.86           H  
ATOM   1693  HG3 MET A 103     -26.687  -9.027  16.677  1.00 81.86           H  
ATOM   1694  SD  MET A 103     -25.788 -10.711  18.101  1.00 81.86           S  
ATOM   1695  CE  MET A 103     -26.735 -12.181  18.581  1.00 81.86           C  
ATOM   1696  HE1 MET A 103     -27.739 -11.890  18.889  1.00 81.86           H  
ATOM   1697  HE2 MET A 103     -26.797 -12.871  17.739  1.00 81.86           H  
ATOM   1698  HE3 MET A 103     -26.236 -12.678  19.412  1.00 81.86           H  
ATOM   1699  N   ALA A 104     -26.897  -8.073  13.557  1.00 80.32           N  
ATOM   1700  H   ALA A 104     -26.057  -8.482  13.173  1.00 80.32           H  
ATOM   1701  CA  ALA A 104     -27.096  -6.638  13.417  1.00 80.32           C  
ATOM   1702  HA  ALA A 104     -27.232  -6.215  14.412  1.00 80.32           H  
ATOM   1703  C   ALA A 104     -28.342  -6.298  12.597  1.00 80.32           C  
ATOM   1704  CB  ALA A 104     -25.854  -6.021  12.789  1.00 80.32           C  
ATOM   1705  HB1 ALA A 104     -25.975  -4.940  12.713  1.00 80.32           H  
ATOM   1706  HB2 ALA A 104     -25.712  -6.440  11.792  1.00 80.32           H  
ATOM   1707  HB3 ALA A 104     -24.990  -6.239  13.418  1.00 80.32           H  
ATOM   1708  O   ALA A 104     -29.129  -5.453  13.025  1.00 80.32           O  
ATOM   1709  N   ASN A 105     -28.562  -6.977  11.468  1.00 80.66           N  
ATOM   1710  H   ASN A 105     -27.856  -7.629  11.157  1.00 80.66           H  
ATOM   1711  CA  ASN A 105     -29.729  -6.763  10.612  1.00 80.66           C  
ATOM   1712  HA  ASN A 105     -29.752  -5.719  10.300  1.00 80.66           H  
ATOM   1713  C   ASN A 105     -31.035  -7.016  11.377  1.00 80.66           C  
ATOM   1714  CB  ASN A 105     -29.601  -7.648   9.358  1.00 80.66           C  
ATOM   1715  HB2 ASN A 105     -30.556  -7.670   8.833  1.00 80.66           H  
ATOM   1716  HB3 ASN A 105     -29.346  -8.667   9.650  1.00 80.66           H  
ATOM   1717  O   ASN A 105     -31.902  -6.141  11.410  1.00 80.66           O  
ATOM   1718  CG  ASN A 105     -28.561  -7.127   8.376  1.00 80.66           C  
ATOM   1719  ND2 ASN A 105     -28.043  -7.973   7.517  1.00 80.66           N  
ATOM   1720 HD21 ASN A 105     -28.253  -8.959   7.566  1.00 80.66           H  
ATOM   1721 HD22 ASN A 105     -27.290  -7.625   6.940  1.00 80.66           H  
ATOM   1722  OD1 ASN A 105     -28.233  -5.952   8.348  1.00 80.66           O  
ATOM   1723  N   LYS A 106     -31.135  -8.150  12.084  1.00 87.00           N  
ATOM   1724  H   LYS A 106     -30.376  -8.813  12.021  1.00 87.00           H  
ATOM   1725  CA  LYS A 106     -32.298  -8.490  12.923  1.00 87.00           C  
ATOM   1726  HA  LYS A 106     -33.200  -8.489  12.310  1.00 87.00           H  
ATOM   1727  C   LYS A 106     -32.539  -7.471  14.037  1.00 87.00           C  
ATOM   1728  CB  LYS A 106     -32.085  -9.888  13.522  1.00 87.00           C  
ATOM   1729  HB2 LYS A 106     -31.049 -10.002  13.840  1.00 87.00           H  
ATOM   1730  HB3 LYS A 106     -32.723  -9.995  14.399  1.00 87.00           H  
ATOM   1731  O   LYS A 106     -33.672  -7.052  14.280  1.00 87.00           O  
ATOM   1732  CG  LYS A 106     -32.458 -10.994  12.527  1.00 87.00           C  
ATOM   1733  HG2 LYS A 106     -33.526 -10.932  12.319  1.00 87.00           H  
ATOM   1734  HG3 LYS A 106     -31.911 -10.852  11.595  1.00 87.00           H  
ATOM   1735  CD  LYS A 106     -32.128 -12.381  13.091  1.00 87.00           C  
ATOM   1736  HD2 LYS A 106     -32.536 -12.488  14.097  1.00 87.00           H  
ATOM   1737  HD3 LYS A 106     -31.042 -12.468  13.122  1.00 87.00           H  
ATOM   1738  CE  LYS A 106     -32.709 -13.470  12.180  1.00 87.00           C  
ATOM   1739  HE2 LYS A 106     -32.478 -13.212  11.146  1.00 87.00           H  
ATOM   1740  HE3 LYS A 106     -33.793 -13.469  12.288  1.00 87.00           H  
ATOM   1741  NZ  LYS A 106     -32.159 -14.818  12.468  1.00 87.00           N  
ATOM   1742  HZ1 LYS A 106     -31.224 -14.895  12.094  1.00 87.00           H  
ATOM   1743  HZ2 LYS A 106     -32.655 -15.532  11.956  1.00 87.00           H  
ATOM   1744  HZ3 LYS A 106     -32.136 -15.040  13.453  1.00 87.00           H  
ATOM   1745  N   ILE A 107     -31.477  -7.042  14.719  1.00 88.01           N  
ATOM   1746  H   ILE A 107     -30.573  -7.431  14.493  1.00 88.01           H  
ATOM   1747  CA  ILE A 107     -31.583  -6.030  15.776  1.00 88.01           C  
ATOM   1748  HA  ILE A 107     -32.350  -6.347  16.483  1.00 88.01           H  
ATOM   1749  C   ILE A 107     -32.048  -4.693  15.196  1.00 88.01           C  
ATOM   1750  CB  ILE A 107     -30.250  -5.904  16.539  1.00 88.01           C  
ATOM   1751  HB  ILE A 107     -29.439  -5.800  15.819  1.00 88.01           H  
ATOM   1752  O   ILE A 107     -32.907  -4.045  15.792  1.00 88.01           O  
ATOM   1753  CG1 ILE A 107     -30.032  -7.179  17.380  1.00 88.01           C  
ATOM   1754 HG12 ILE A 107     -30.170  -8.066  16.762  1.00 88.01           H  
ATOM   1755 HG13 ILE A 107     -30.771  -7.225  18.180  1.00 88.01           H  
ATOM   1756  CG2 ILE A 107     -30.244  -4.681  17.475  1.00 88.01           C  
ATOM   1757 HG21 ILE A 107     -29.276  -4.580  17.965  1.00 88.01           H  
ATOM   1758 HG22 ILE A 107     -30.415  -3.760  16.916  1.00 88.01           H  
ATOM   1759 HG23 ILE A 107     -31.024  -4.803  18.227  1.00 88.01           H  
ATOM   1760  CD1 ILE A 107     -28.635  -7.247  17.990  1.00 88.01           C  
ATOM   1761 HD11 ILE A 107     -28.493  -8.231  18.438  1.00 88.01           H  
ATOM   1762 HD12 ILE A 107     -28.530  -6.491  18.768  1.00 88.01           H  
ATOM   1763 HD13 ILE A 107     -27.881  -7.090  17.219  1.00 88.01           H  
ATOM   1764  N   CYS A 108     -31.523  -4.281  14.043  1.00 85.73           N  
ATOM   1765  H   CYS A 108     -30.830  -4.858  13.588  1.00 85.73           H  
ATOM   1766  CA  CYS A 108     -31.933  -3.045  13.383  1.00 85.73           C  
ATOM   1767  HA  CYS A 108     -31.825  -2.215  14.081  1.00 85.73           H  
ATOM   1768  C   CYS A 108     -33.401  -3.087  12.973  1.00 85.73           C  
ATOM   1769  CB  CYS A 108     -31.037  -2.776  12.176  1.00 85.73           C  
ATOM   1770  HB2 CYS A 108     -31.429  -1.930  11.611  1.00 85.73           H  
ATOM   1771  HB3 CYS A 108     -30.989  -3.650  11.527  1.00 85.73           H  
ATOM   1772  O   CYS A 108     -34.123  -2.149  13.292  1.00 85.73           O  
ATOM   1773  SG  CYS A 108     -29.401  -2.367  12.808  1.00 85.73           S  
ATOM   1774  HG  CYS A 108     -29.023  -3.630  13.029  1.00 85.73           H  
ATOM   1775  N   GLU A 109     -33.858  -4.174  12.351  1.00 86.68           N  
ATOM   1776  H   GLU A 109     -33.206  -4.907  12.108  1.00 86.68           H  
ATOM   1777  CA  GLU A 109     -35.261  -4.378  11.972  1.00 86.68           C  
ATOM   1778  HA  GLU A 109     -35.543  -3.652  11.209  1.00 86.68           H  
ATOM   1779  C   GLU A 109     -36.208  -4.193  13.170  1.00 86.68           C  
ATOM   1780  CB  GLU A 109     -35.392  -5.788  11.378  1.00 86.68           C  
ATOM   1781  HB2 GLU A 109     -34.655  -5.901  10.583  1.00 86.68           H  
ATOM   1782  HB3 GLU A 109     -35.179  -6.520  12.157  1.00 86.68           H  
ATOM   1783  O   GLU A 109     -37.229  -3.515  13.071  1.00 86.68           O  
ATOM   1784  CG  GLU A 109     -36.785  -6.061  10.793  1.00 86.68           C  
ATOM   1785  HG2 GLU A 109     -36.959  -5.370   9.969  1.00 86.68           H  
ATOM   1786  HG3 GLU A 109     -37.535  -5.869  11.560  1.00 86.68           H  
ATOM   1787  CD  GLU A 109     -36.957  -7.507  10.301  1.00 86.68           C  
ATOM   1788  OE1 GLU A 109     -38.108  -7.843   9.948  1.00 86.68           O  
ATOM   1789  OE2 GLU A 109     -35.964  -8.272  10.323  1.00 86.68           O  
ATOM   1790  N   TYR A 110     -35.834  -4.723  14.339  1.00 88.31           N  
ATOM   1791  H   TYR A 110     -35.009  -5.304  14.348  1.00 88.31           H  
ATOM   1792  CA  TYR A 110     -36.663  -4.631  15.539  1.00 88.31           C  
ATOM   1793  HA  TYR A 110     -37.707  -4.716  15.240  1.00 88.31           H  
ATOM   1794  C   TYR A 110     -36.531  -3.301  16.278  1.00 88.31           C  
ATOM   1795  CB  TYR A 110     -36.349  -5.802  16.476  1.00 88.31           C  
ATOM   1796  HB2 TYR A 110     -36.516  -5.489  17.506  1.00 88.31           H  
ATOM   1797  HB3 TYR A 110     -35.297  -6.077  16.392  1.00 88.31           H  
ATOM   1798  O   TYR A 110     -37.528  -2.798  16.805  1.00 88.31           O  
ATOM   1799  CG  TYR A 110     -37.210  -7.016  16.204  1.00 88.31           C  
ATOM   1800  CD1 TYR A 110     -38.144  -7.448  17.167  1.00 88.31           C  
ATOM   1801  HD1 TYR A 110     -38.223  -6.932  18.113  1.00 88.31           H  
ATOM   1802  CD2 TYR A 110     -37.084  -7.710  14.986  1.00 88.31           C  
ATOM   1803  HD2 TYR A 110     -36.376  -7.389  14.237  1.00 88.31           H  
ATOM   1804  CE1 TYR A 110     -38.911  -8.606  16.934  1.00 88.31           C  
ATOM   1805  HE1 TYR A 110     -39.576  -8.987  17.696  1.00 88.31           H  
ATOM   1806  CE2 TYR A 110     -37.875  -8.845  14.736  1.00 88.31           C  
ATOM   1807  HE2 TYR A 110     -37.777  -9.380  13.803  1.00 88.31           H  
ATOM   1808  OH  TYR A 110     -39.472 -10.454  15.512  1.00 88.31           O  
ATOM   1809  HH  TYR A 110     -39.790 -10.859  16.322  1.00 88.31           H  
ATOM   1810  CZ  TYR A 110     -38.770  -9.311  15.719  1.00 88.31           C  
ATOM   1811  N   ILE A 111     -35.326  -2.737  16.397  1.00 86.51           N  
ATOM   1812  H   ILE A 111     -34.547  -3.195  15.946  1.00 86.51           H  
ATOM   1813  CA  ILE A 111     -35.076  -1.512  17.169  1.00 86.51           C  
ATOM   1814  HA  ILE A 111     -35.697  -1.542  18.065  1.00 86.51           H  
ATOM   1815  C   ILE A 111     -35.517  -0.275  16.397  1.00 86.51           C  
ATOM   1816  CB  ILE A 111     -33.610  -1.420  17.652  1.00 86.51           C  
ATOM   1817  HB  ILE A 111     -32.943  -1.579  16.805  1.00 86.51           H  
ATOM   1818  O   ILE A 111     -36.132   0.602  17.020  1.00 86.51           O  
ATOM   1819  CG1 ILE A 111     -33.366  -2.521  18.712  1.00 86.51           C  
ATOM   1820 HG12 ILE A 111     -34.119  -2.445  19.496  1.00 86.51           H  
ATOM   1821 HG13 ILE A 111     -33.472  -3.500  18.245  1.00 86.51           H  
ATOM   1822  CG2 ILE A 111     -33.300  -0.026  18.243  1.00 86.51           C  
ATOM   1823 HG21 ILE A 111     -33.448   0.748  17.490  1.00 86.51           H  
ATOM   1824 HG22 ILE A 111     -33.937   0.174  19.105  1.00 86.51           H  
ATOM   1825 HG23 ILE A 111     -32.253   0.037  18.537  1.00 86.51           H  
ATOM   1826  CD1 ILE A 111     -31.984  -2.461  19.373  1.00 86.51           C  
ATOM   1827 HD11 ILE A 111     -31.813  -3.370  19.949  1.00 86.51           H  
ATOM   1828 HD12 ILE A 111     -31.207  -2.350  18.617  1.00 86.51           H  
ATOM   1829 HD13 ILE A 111     -31.934  -1.614  20.058  1.00 86.51           H  
ATOM   1830  N   ASN A 112     -35.263  -0.228  15.085  1.00 85.13           N  
ATOM   1831  H   ASN A 112     -34.835  -1.025  14.636  1.00 85.13           H  
ATOM   1832  CA  ASN A 112     -35.631   0.896  14.236  1.00 85.13           C  
ATOM   1833  HA  ASN A 112     -35.104   1.776  14.607  1.00 85.13           H  
ATOM   1834  C   ASN A 112     -37.131   1.194  14.349  1.00 85.13           C  
ATOM   1835  CB  ASN A 112     -35.190   0.668  12.773  1.00 85.13           C  
ATOM   1836  HB2 ASN A 112     -35.636   1.435  12.140  1.00 85.13           H  
ATOM   1837  HB3 ASN A 112     -35.563  -0.294  12.423  1.00 85.13           H  
ATOM   1838  O   ASN A 112     -37.981   0.339  14.606  1.00 85.13           O  
ATOM   1839  CG  ASN A 112     -33.683   0.743  12.569  1.00 85.13           C  
ATOM   1840  ND2 ASN A 112     -33.182   0.363  11.418  1.00 85.13           N  
ATOM   1841 HD21 ASN A 112     -32.182   0.423  11.295  1.00 85.13           H  
ATOM   1842 HD22 ASN A 112     -33.783  -0.047  10.717  1.00 85.13           H  
ATOM   1843  OD1 ASN A 112     -32.936   1.197  13.419  1.00 85.13           O  
ATOM   1844  N   THR A 113     -37.443   2.473  14.232  1.00 81.94           N  
ATOM   1845  H   THR A 113     -36.698   3.115  14.005  1.00 81.94           H  
ATOM   1846  CA  THR A 113     -38.798   3.018  14.208  1.00 81.94           C  
ATOM   1847  HA  THR A 113     -39.511   2.241  13.932  1.00 81.94           H  
ATOM   1848  C   THR A 113     -38.834   4.099  13.140  1.00 81.94           C  
ATOM   1849  CB  THR A 113     -39.192   3.622  15.568  1.00 81.94           C  
ATOM   1850  HB  THR A 113     -40.194   4.043  15.486  1.00 81.94           H  
ATOM   1851  O   THR A 113     -37.786   4.648  12.807  1.00 81.94           O  
ATOM   1852  CG2 THR A 113     -39.195   2.605  16.710  1.00 81.94           C  
ATOM   1853 HG21 THR A 113     -39.838   1.770  16.432  1.00 81.94           H  
ATOM   1854 HG22 THR A 113     -38.181   2.250  16.893  1.00 81.94           H  
ATOM   1855 HG23 THR A 113     -39.580   3.077  17.614  1.00 81.94           H  
ATOM   1856  OG1 THR A 113     -38.303   4.650  15.942  1.00 81.94           O  
ATOM   1857  HG1 THR A 113     -37.435   4.388  15.626  1.00 81.94           H  
ATOM   1858  N   GLU A 114     -40.024   4.482  12.677  1.00 81.00           N  
ATOM   1859  H   GLU A 114     -40.849   3.943  12.898  1.00 81.00           H  
ATOM   1860  CA  GLU A 114     -40.199   5.589  11.718  1.00 81.00           C  
ATOM   1861  HA  GLU A 114     -39.820   5.304  10.737  1.00 81.00           H  
ATOM   1862  C   GLU A 114     -39.472   6.880  12.141  1.00 81.00           C  
ATOM   1863  CB  GLU A 114     -41.695   5.911  11.604  1.00 81.00           C  
ATOM   1864  HB2 GLU A 114     -42.070   6.131  12.604  1.00 81.00           H  
ATOM   1865  HB3 GLU A 114     -41.814   6.802  10.988  1.00 81.00           H  
ATOM   1866  O   GLU A 114     -39.021   7.655  11.307  1.00 81.00           O  
ATOM   1867  CG  GLU A 114     -42.523   4.777  10.982  1.00 81.00           C  
ATOM   1868  HG2 GLU A 114     -42.162   4.595   9.970  1.00 81.00           H  
ATOM   1869  HG3 GLU A 114     -42.374   3.868  11.565  1.00 81.00           H  
ATOM   1870  CD  GLU A 114     -44.026   5.099  10.951  1.00 81.00           C  
ATOM   1871  OE1 GLU A 114     -44.771   4.269  10.391  1.00 81.00           O  
ATOM   1872  OE2 GLU A 114     -44.423   6.120  11.562  1.00 81.00           O  
ATOM   1873  N   ASN A 115     -39.326   7.101  13.453  1.00 76.48           N  
ATOM   1874  H   ASN A 115     -39.668   6.383  14.075  1.00 76.48           H  
ATOM   1875  CA  ASN A 115     -38.779   8.331  14.025  1.00 76.48           C  
ATOM   1876  HA  ASN A 115     -38.711   9.087  13.242  1.00 76.48           H  
ATOM   1877  C   ASN A 115     -37.363   8.196  14.601  1.00 76.48           C  
ATOM   1878  CB  ASN A 115     -39.768   8.826  15.089  1.00 76.48           C  
ATOM   1879  HB2 ASN A 115     -39.974   8.032  15.807  1.00 76.48           H  
ATOM   1880  HB3 ASN A 115     -39.337   9.674  15.621  1.00 76.48           H  
ATOM   1881  O   ASN A 115     -36.827   9.181  15.125  1.00 76.48           O  
ATOM   1882  CG  ASN A 115     -41.052   9.313  14.452  1.00 76.48           C  
ATOM   1883  ND2 ASN A 115     -42.185   8.745  14.784  1.00 76.48           N  
ATOM   1884 HD21 ASN A 115     -42.964   9.014  14.200  1.00 76.48           H  
ATOM   1885 HD22 ASN A 115     -42.206   7.872  15.292  1.00 76.48           H  
ATOM   1886  OD1 ASN A 115     -41.047  10.246  13.679  1.00 76.48           O  
ATOM   1887  N   SER A 116     -36.783   6.994  14.592  1.00 81.78           N  
ATOM   1888  H   SER A 116     -37.234   6.251  14.078  1.00 81.78           H  
ATOM   1889  CA  SER A 116     -35.424   6.768  15.073  1.00 81.78           C  
ATOM   1890  HA  SER A 116     -34.825   7.613  14.731  1.00 81.78           H  
ATOM   1891  C   SER A 116     -34.838   5.482  14.512  1.00 81.78           C  
ATOM   1892  CB  SER A 116     -35.370   6.710  16.602  1.00 81.78           C  
ATOM   1893  HB2 SER A 116     -35.957   7.527  17.022  1.00 81.78           H  
ATOM   1894  HB3 SER A 116     -35.781   5.767  16.961  1.00 81.78           H  
ATOM   1895  O   SER A 116     -35.400   4.405  14.727  1.00 81.78           O  
ATOM   1896  OG  SER A 116     -34.026   6.850  17.023  1.00 81.78           O  
ATOM   1897  HG  SER A 116     -33.502   7.059  16.246  1.00 81.78           H  
ATOM   1898  N   ILE A 117     -33.680   5.607  13.869  1.00 83.29           N  
ATOM   1899  H   ILE A 117     -33.281   6.531  13.781  1.00 83.29           H  
ATOM   1900  CA  ILE A 117     -32.919   4.491  13.309  1.00 83.29           C  
ATOM   1901  HA  ILE A 117     -33.464   3.571  13.517  1.00 83.29           H  
ATOM   1902  C   ILE A 117     -31.559   4.351  13.995  1.00 83.29           C  
ATOM   1903  CB  ILE A 117     -32.792   4.592  11.771  1.00 83.29           C  
ATOM   1904  HB  ILE A 117     -32.240   3.716  11.431  1.00 83.29           H  
ATOM   1905  O   ILE A 117     -30.987   5.322  14.506  1.00 83.29           O  
ATOM   1906  CG1 ILE A 117     -32.010   5.850  11.332  1.00 83.29           C  
ATOM   1907 HG12 ILE A 117     -31.059   5.891  11.862  1.00 83.29           H  
ATOM   1908 HG13 ILE A 117     -32.587   6.739  11.588  1.00 83.29           H  
ATOM   1909  CG2 ILE A 117     -34.190   4.538  11.128  1.00 83.29           C  
ATOM   1910 HG21 ILE A 117     -34.747   3.684  11.512  1.00 83.29           H  
ATOM   1911 HG22 ILE A 117     -34.104   4.424  10.047  1.00 83.29           H  
ATOM   1912 HG23 ILE A 117     -34.749   5.449  11.340  1.00 83.29           H  
ATOM   1913  CD1 ILE A 117     -31.696   5.894   9.832  1.00 83.29           C  
ATOM   1914 HD11 ILE A 117     -31.209   4.967   9.528  1.00 83.29           H  
ATOM   1915 HD12 ILE A 117     -31.030   6.731   9.625  1.00 83.29           H  
ATOM   1916 HD13 ILE A 117     -32.612   6.026   9.256  1.00 83.29           H  
ATOM   1917  N   VAL A 118     -31.034   3.130  14.006  1.00 80.14           N  
ATOM   1918  H   VAL A 118     -31.583   2.375  13.619  1.00 80.14           H  
ATOM   1919  CA  VAL A 118     -29.671   2.824  14.430  1.00 80.14           C  
ATOM   1920  HA  VAL A 118     -29.485   3.319  15.383  1.00 80.14           H  
ATOM   1921  C   VAL A 118     -28.702   3.389  13.392  1.00 80.14           C  
ATOM   1922  CB  VAL A 118     -29.470   1.312  14.644  1.00 80.14           C  
ATOM   1923  HB  VAL A 118     -29.664   0.781  13.712  1.00 80.14           H  
ATOM   1924  O   VAL A 118     -28.741   3.040  12.218  1.00 80.14           O  
ATOM   1925  CG1 VAL A 118     -28.037   1.026  15.105  1.00 80.14           C  
ATOM   1926 HG11 VAL A 118     -27.324   1.280  14.320  1.00 80.14           H  
ATOM   1927 HG12 VAL A 118     -27.807   1.595  16.006  1.00 80.14           H  
ATOM   1928 HG13 VAL A 118     -27.928  -0.036  15.323  1.00 80.14           H  
ATOM   1929  CG2 VAL A 118     -30.401   0.758  15.735  1.00 80.14           C  
ATOM   1930 HG21 VAL A 118     -30.261  -0.320  15.817  1.00 80.14           H  
ATOM   1931 HG22 VAL A 118     -30.176   1.224  16.694  1.00 80.14           H  
ATOM   1932 HG23 VAL A 118     -31.445   0.942  15.479  1.00 80.14           H  
ATOM   1933  N   THR A 119     -27.828   4.282  13.846  1.00 71.11           N  
ATOM   1934  H   THR A 119     -27.848   4.465  14.839  1.00 71.11           H  
ATOM   1935  CA  THR A 119     -26.763   4.911  13.041  1.00 71.11           C  
ATOM   1936  HA  THR A 119     -26.993   4.806  11.980  1.00 71.11           H  
ATOM   1937  C   THR A 119     -25.411   4.265  13.246  1.00 71.11           C  
ATOM   1938  CB  THR A 119     -26.612   6.401  13.357  1.00 71.11           C  
ATOM   1939  HB  THR A 119     -25.690   6.783  12.917  1.00 71.11           H  
ATOM   1940  O   THR A 119     -24.505   4.476  12.451  1.00 71.11           O  
ATOM   1941  CG2 THR A 119     -27.772   7.153  12.742  1.00 71.11           C  
ATOM   1942 HG21 THR A 119     -28.707   6.703  13.075  1.00 71.11           H  
ATOM   1943 HG22 THR A 119     -27.716   7.072  11.656  1.00 71.11           H  
ATOM   1944 HG23 THR A 119     -27.705   8.205  13.019  1.00 71.11           H  
ATOM   1945  OG1 THR A 119     -26.601   6.669  14.748  1.00 71.11           O  
ATOM   1946  HG1 THR A 119     -27.375   6.239  15.120  1.00 71.11           H  
ATOM   1947  N   TYR A 120     -25.260   3.505  14.324  1.00 67.20           N  
ATOM   1948  H   TYR A 120     -26.045   3.378  14.947  1.00 67.20           H  
ATOM   1949  CA  TYR A 120     -24.032   2.805  14.645  1.00 67.20           C  
ATOM   1950  HA  TYR A 120     -23.541   2.471  13.731  1.00 67.20           H  
ATOM   1951  C   TYR A 120     -24.365   1.592  15.501  1.00 67.20           C  
ATOM   1952  CB  TYR A 120     -23.106   3.769  15.389  1.00 67.20           C  
ATOM   1953  HB2 TYR A 120     -23.620   4.135  16.278  1.00 67.20           H  
ATOM   1954  HB3 TYR A 120     -22.881   4.623  14.750  1.00 67.20           H  
ATOM   1955  O   TYR A 120     -25.158   1.705  16.442  1.00 67.20           O  
ATOM   1956  CG  TYR A 120     -21.823   3.175  15.892  1.00 67.20           C  
ATOM   1957  CD1 TYR A 120     -21.797   2.531  17.145  1.00 67.20           C  
ATOM   1958  HD1 TYR A 120     -22.701   2.413  17.724  1.00 67.20           H  
ATOM   1959  CD2 TYR A 120     -20.652   3.314  15.131  1.00 67.20           C  
ATOM   1960  HD2 TYR A 120     -20.678   3.806  14.170  1.00 67.20           H  
ATOM   1961  CE1 TYR A 120     -20.590   2.006  17.632  1.00 67.20           C  
ATOM   1962  HE1 TYR A 120     -20.551   1.483  18.576  1.00 67.20           H  
ATOM   1963  CE2 TYR A 120     -19.437   2.827  15.639  1.00 67.20           C  
ATOM   1964  HE2 TYR A 120     -18.527   2.967  15.075  1.00 67.20           H  
ATOM   1965  OH  TYR A 120     -18.254   1.661  17.395  1.00 67.20           O  
ATOM   1966  HH  TYR A 120     -17.502   1.773  16.809  1.00 67.20           H  
ATOM   1967  CZ  TYR A 120     -19.408   2.154  16.882  1.00 67.20           C  
ATOM   1968  N   MET A 121     -23.745   0.460  15.185  1.00 75.37           N  
ATOM   1969  H   MET A 121     -23.158   0.422  14.363  1.00 75.37           H  
ATOM   1970  CA  MET A 121     -23.793  -0.749  15.988  1.00 75.37           C  
ATOM   1971  HA  MET A 121     -24.073  -0.479  17.006  1.00 75.37           H  
ATOM   1972  C   MET A 121     -22.417  -1.416  16.016  1.00 75.37           C  
ATOM   1973  CB  MET A 121     -24.870  -1.689  15.440  1.00 75.37           C  
ATOM   1974  HB2 MET A 121     -25.805  -1.131  15.381  1.00 75.37           H  
ATOM   1975  HB3 MET A 121     -24.597  -2.021  14.438  1.00 75.37           H  
ATOM   1976  O   MET A 121     -21.747  -1.530  14.990  1.00 75.37           O  
ATOM   1977  CG  MET A 121     -25.071  -2.914  16.340  1.00 75.37           C  
ATOM   1978  HG2 MET A 121     -24.140  -3.481  16.371  1.00 75.37           H  
ATOM   1979  HG3 MET A 121     -25.285  -2.586  17.358  1.00 75.37           H  
ATOM   1980  SD  MET A 121     -26.372  -4.057  15.812  1.00 75.37           S  
ATOM   1981  CE  MET A 121     -27.828  -2.990  15.745  1.00 75.37           C  
ATOM   1982  HE1 MET A 121     -27.666  -2.201  15.010  1.00 75.37           H  
ATOM   1983  HE2 MET A 121     -28.684  -3.583  15.423  1.00 75.37           H  
ATOM   1984  HE3 MET A 121     -28.023  -2.559  16.727  1.00 75.37           H  
ATOM   1985  N   THR A 122     -22.024  -1.886  17.193  1.00 69.88           N  
ATOM   1986  H   THR A 122     -22.612  -1.722  17.998  1.00 69.88           H  
ATOM   1987  CA  THR A 122     -20.871  -2.768  17.383  1.00 69.88           C  
ATOM   1988  HA  THR A 122     -20.522  -3.123  16.413  1.00 69.88           H  
ATOM   1989  C   THR A 122     -21.300  -3.984  18.191  1.00 69.88           C  
ATOM   1990  CB  THR A 122     -19.707  -2.012  18.030  1.00 69.88           C  
ATOM   1991  HB  THR A 122     -19.556  -1.075  17.494  1.00 69.88           H  
ATOM   1992  O   THR A 122     -22.145  -3.848  19.079  1.00 69.88           O  
ATOM   1993  CG2 THR A 122     -19.901  -1.718  19.512  1.00 69.88           C  
ATOM   1994 HG21 THR A 122     -20.901  -1.301  19.640  1.00 69.88           H  
ATOM   1995 HG22 THR A 122     -19.154  -0.998  19.845  1.00 69.88           H  
ATOM   1996 HG23 THR A 122     -19.811  -2.631  20.100  1.00 69.88           H  
ATOM   1997  OG1 THR A 122     -18.559  -2.786  17.904  1.00 69.88           O  
ATOM   1998  HG1 THR A 122     -17.800  -2.276  18.196  1.00 69.88           H  
ATOM   1999  N   ILE A 123     -20.765  -5.159  17.862  1.00 72.39           N  
ATOM   2000  H   ILE A 123     -20.032  -5.165  17.167  1.00 72.39           H  
ATOM   2001  CA  ILE A 123     -21.099  -6.430  18.516  1.00 72.39           C  
ATOM   2002  HA  ILE A 123     -21.670  -6.223  19.421  1.00 72.39           H  
ATOM   2003  C   ILE A 123     -19.798  -7.127  18.935  1.00 72.39           C  
ATOM   2004  CB  ILE A 123     -21.988  -7.322  17.612  1.00 72.39           C  
ATOM   2005  HB  ILE A 123     -21.441  -7.492  16.684  1.00 72.39           H  
ATOM   2006  O   ILE A 123     -18.899  -7.345  18.119  1.00 72.39           O  
ATOM   2007  CG1 ILE A 123     -23.340  -6.644  17.276  1.00 72.39           C  
ATOM   2008 HG12 ILE A 123     -23.172  -5.611  16.969  1.00 72.39           H  
ATOM   2009 HG13 ILE A 123     -23.952  -6.634  18.178  1.00 72.39           H  
ATOM   2010  CG2 ILE A 123     -22.256  -8.682  18.291  1.00 72.39           C  
ATOM   2011 HG21 ILE A 123     -22.856  -9.327  17.650  1.00 72.39           H  
ATOM   2012 HG22 ILE A 123     -21.321  -9.211  18.479  1.00 72.39           H  
ATOM   2013 HG23 ILE A 123     -22.777  -8.537  19.238  1.00 72.39           H  
ATOM   2014  CD1 ILE A 123     -24.151  -7.308  16.156  1.00 72.39           C  
ATOM   2015 HD11 ILE A 123     -23.611  -7.225  15.212  1.00 72.39           H  
ATOM   2016 HD12 ILE A 123     -25.108  -6.796  16.054  1.00 72.39           H  
ATOM   2017 HD13 ILE A 123     -24.346  -8.357  16.378  1.00 72.39           H  
ATOM   2018  N   ALA A 124     -19.717  -7.495  20.211  1.00 71.08           N  
ATOM   2019  H   ALA A 124     -20.492  -7.266  20.817  1.00 71.08           H  
ATOM   2020  CA  ALA A 124     -18.620  -8.235  20.820  1.00 71.08           C  
ATOM   2021  HA  ALA A 124     -17.872  -8.476  20.065  1.00 71.08           H  
ATOM   2022  C   ALA A 124     -19.144  -9.537  21.435  1.00 71.08           C  
ATOM   2023  CB  ALA A 124     -17.961  -7.366  21.896  1.00 71.08           C  
ATOM   2024  HB1 ALA A 124     -18.622  -7.286  22.759  1.00 71.08           H  
ATOM   2025  HB2 ALA A 124     -17.032  -7.830  22.227  1.00 71.08           H  
ATOM   2026  HB3 ALA A 124     -17.763  -6.360  21.526  1.00 71.08           H  
ATOM   2027  O   ALA A 124     -20.103  -9.514  22.206  1.00 71.08           O  
ATOM   2028  N   TYR A 125     -18.495 -10.657  21.123  1.00 70.51           N  
ATOM   2029  H   TYR A 125     -17.666 -10.586  20.551  1.00 70.51           H  
ATOM   2030  CA  TYR A 125     -18.725 -11.937  21.791  1.00 70.51           C  
ATOM   2031  HA  TYR A 125     -19.673 -11.923  22.329  1.00 70.51           H  
ATOM   2032  C   TYR A 125     -17.599 -12.143  22.802  1.00 70.51           C  
ATOM   2033  CB  TYR A 125     -18.778 -13.081  20.765  1.00 70.51           C  
ATOM   2034  HB2 TYR A 125     -17.855 -13.086  20.186  1.00 70.51           H  
ATOM   2035  HB3 TYR A 125     -18.819 -14.024  21.310  1.00 70.51           H  
ATOM   2036  O   TYR A 125     -16.442 -12.290  22.409  1.00 70.51           O  
ATOM   2037  CG  TYR A 125     -19.954 -13.026  19.806  1.00 70.51           C  
ATOM   2038  CD1 TYR A 125     -21.102 -13.807  20.047  1.00 70.51           C  
ATOM   2039  HD1 TYR A 125     -21.145 -14.446  20.917  1.00 70.51           H  
ATOM   2040  CD2 TYR A 125     -19.895 -12.204  18.665  1.00 70.51           C  
ATOM   2041  HD2 TYR A 125     -19.013 -11.613  18.467  1.00 70.51           H  
ATOM   2042  CE1 TYR A 125     -22.200 -13.748  19.163  1.00 70.51           C  
ATOM   2043  HE1 TYR A 125     -23.082 -14.342  19.350  1.00 70.51           H  
ATOM   2044  CE2 TYR A 125     -20.988 -12.139  17.782  1.00 70.51           C  
ATOM   2045  HE2 TYR A 125     -20.953 -11.514  16.901  1.00 70.51           H  
ATOM   2046  OH  TYR A 125     -23.181 -12.826  17.162  1.00 70.51           O  
ATOM   2047  HH  TYR A 125     -23.822 -13.530  17.280  1.00 70.51           H  
ATOM   2048  CZ  TYR A 125     -22.143 -12.905  18.031  1.00 70.51           C  
ATOM   2049  N   GLU A 126     -17.932 -12.139  24.088  1.00 67.52           N  
ATOM   2050  H   GLU A 126     -18.906 -12.067  24.342  1.00 67.52           H  
ATOM   2051  CA  GLU A 126     -16.990 -12.403  25.173  1.00 67.52           C  
ATOM   2052  HA  GLU A 126     -15.972 -12.237  24.820  1.00 67.52           H  
ATOM   2053  C   GLU A 126     -17.097 -13.867  25.601  1.00 67.52           C  
ATOM   2054  CB  GLU A 126     -17.216 -11.443  26.351  1.00 67.52           C  
ATOM   2055  HB2 GLU A 126     -18.259 -11.482  26.663  1.00 67.52           H  
ATOM   2056  HB3 GLU A 126     -16.587 -11.772  27.178  1.00 67.52           H  
ATOM   2057  O   GLU A 126     -18.185 -14.371  25.901  1.00 67.52           O  
ATOM   2058  CG  GLU A 126     -16.838 -10.004  25.971  1.00 67.52           C  
ATOM   2059  HG2 GLU A 126     -15.836 -10.012  25.543  1.00 67.52           H  
ATOM   2060  HG3 GLU A 126     -17.518  -9.651  25.195  1.00 67.52           H  
ATOM   2061  CD  GLU A 126     -16.843  -9.026  27.156  1.00 67.52           C  
ATOM   2062  OE1 GLU A 126     -16.974  -7.808  26.904  1.00 67.52           O  
ATOM   2063  OE2 GLU A 126     -16.514  -9.419  28.293  1.00 67.52           O  
ATOM   2064  N   GLN A 127     -15.957 -14.560  25.606  1.00 65.17           N  
ATOM   2065  H   GLN A 127     -15.093 -14.064  25.444  1.00 65.17           H  
ATOM   2066  CA  GLN A 127     -15.857 -15.895  26.188  1.00 65.17           C  
ATOM   2067  HA  GLN A 127     -16.736 -16.471  25.901  1.00 65.17           H  
ATOM   2068  C   GLN A 127     -15.860 -15.798  27.716  1.00 65.17           C  
ATOM   2069  CB  GLN A 127     -14.611 -16.626  25.664  1.00 65.17           C  
ATOM   2070  HB2 GLN A 127     -13.727 -16.007  25.816  1.00 65.17           H  
ATOM   2071  HB3 GLN A 127     -14.485 -17.550  26.228  1.00 65.17           H  
ATOM   2072  O   GLN A 127     -15.545 -14.754  28.278  1.00 65.17           O  
ATOM   2073  CG  GLN A 127     -14.753 -16.982  24.174  1.00 65.17           C  
ATOM   2074  HG2 GLN A 127     -15.686 -17.526  24.026  1.00 65.17           H  
ATOM   2075  HG3 GLN A 127     -14.791 -16.068  23.582  1.00 65.17           H  
ATOM   2076  CD  GLN A 127     -13.609 -17.848  23.651  1.00 65.17           C  
ATOM   2077  NE2 GLN A 127     -13.703 -18.351  22.439  1.00 65.17           N  
ATOM   2078 HE21 GLN A 127     -12.919 -18.927  22.167  1.00 65.17           H  
ATOM   2079 HE22 GLN A 127     -14.523 -18.204  21.868  1.00 65.17           H  
ATOM   2080  OE1 GLN A 127     -12.614 -18.101  24.297  1.00 65.17           O  
ATOM   2081  N   ALA A 128     -16.239 -16.892  28.375  1.00 61.66           N  
ATOM   2082  H   ALA A 128     -16.381 -17.749  27.860  1.00 61.66           H  
ATOM   2083  CA  ALA A 128     -16.074 -16.995  29.817  1.00 61.66           C  
ATOM   2084  HA  ALA A 128     -16.550 -16.138  30.293  1.00 61.66           H  
ATOM   2085  C   ALA A 128     -14.578 -16.977  30.167  1.00 61.66           C  
ATOM   2086  CB  ALA A 128     -16.749 -18.281  30.304  1.00 61.66           C  
ATOM   2087  HB1 ALA A 128     -17.821 -18.235  30.114  1.00 61.66           H  
ATOM   2088  HB2 ALA A 128     -16.577 -18.385  31.375  1.00 61.66           H  
ATOM   2089  HB3 ALA A 128     -16.317 -19.145  29.799  1.00 61.66           H  
ATOM   2090  O   ALA A 128     -13.793 -17.675  29.525  1.00 61.66           O  
ATOM   2091  N   ASP A 129     -14.210 -16.217  31.191  1.00 57.39           N  
ATOM   2092  H   ASP A 129     -14.918 -15.702  31.694  1.00 57.39           H  
ATOM   2093  CA  ASP A 129     -12.871 -16.196  31.776  1.00 57.39           C  
ATOM   2094  HA  ASP A 129     -12.282 -17.004  31.341  1.00 57.39           H  
ATOM   2095  C   ASP A 129     -12.946 -16.492  33.286  1.00 57.39           C  
ATOM   2096  CB  ASP A 129     -12.145 -14.882  31.411  1.00 57.39           C  
ATOM   2097  HB2 ASP A 129     -11.115 -14.941  31.762  1.00 57.39           H  
ATOM   2098  HB3 ASP A 129     -12.110 -14.804  30.324  1.00 57.39           H  
ATOM   2099  O   ASP A 129     -13.999 -16.860  33.819  1.00 57.39           O  
ATOM   2100  CG  ASP A 129     -12.777 -13.605  31.978  1.00 57.39           C  
ATOM   2101  OD1 ASP A 129     -13.510 -13.713  32.986  1.00 57.39           O  
ATOM   2102  OD2 ASP A 129     -12.512 -12.524  31.410  1.00 57.39           O  
ATOM   2103  N   THR A 130     -11.812 -16.394  33.981  1.00 47.95           N  
ATOM   2104  H   THR A 130     -10.982 -16.036  33.529  1.00 47.95           H  
ATOM   2105  CA  THR A 130     -11.733 -16.643  35.427  1.00 47.95           C  
ATOM   2106  HA  THR A 130     -12.142 -17.632  35.635  1.00 47.95           H  
ATOM   2107  C   THR A 130     -12.555 -15.658  36.258  1.00 47.95           C  
ATOM   2108  CB  THR A 130     -10.273 -16.608  35.906  1.00 47.95           C  
ATOM   2109  HB  THR A 130     -10.243 -16.516  36.991  1.00 47.95           H  
ATOM   2110  O   THR A 130     -12.996 -16.024  37.347  1.00 47.95           O  
ATOM   2111  CG2 THR A 130      -9.536 -17.889  35.509  1.00 47.95           C  
ATOM   2112 HG21 THR A 130      -9.533 -17.999  34.424  1.00 47.95           H  
ATOM   2113 HG22 THR A 130      -8.507 -17.836  35.865  1.00 47.95           H  
ATOM   2114 HG23 THR A 130     -10.026 -18.752  35.961  1.00 47.95           H  
ATOM   2115  OG1 THR A 130      -9.568 -15.533  35.322  1.00 47.95           O  
ATOM   2116  HG1 THR A 130      -9.843 -14.719  35.750  1.00 47.95           H  
ATOM   2117  N   ASP A 131     -12.796 -14.446  35.751  1.00 56.10           N  
ATOM   2118  H   ASP A 131     -12.531 -14.252  34.796  1.00 56.10           H  
ATOM   2119  CA  ASP A 131     -13.509 -13.380  36.461  1.00 56.10           C  
ATOM   2120  HA  ASP A 131     -13.402 -13.529  37.536  1.00 56.10           H  
ATOM   2121  C   ASP A 131     -15.013 -13.389  36.150  1.00 56.10           C  
ATOM   2122  CB  ASP A 131     -12.874 -12.024  36.108  1.00 56.10           C  
ATOM   2123  HB2 ASP A 131     -12.894 -11.888  35.027  1.00 56.10           H  
ATOM   2124  HB3 ASP A 131     -13.475 -11.233  36.556  1.00 56.10           H  
ATOM   2125  O   ASP A 131     -15.839 -12.974  36.971  1.00 56.10           O  
ATOM   2126  CG  ASP A 131     -11.434 -11.870  36.618  1.00 56.10           C  
ATOM   2127  OD1 ASP A 131     -11.079 -12.539  37.617  1.00 56.10           O  
ATOM   2128  OD2 ASP A 131     -10.703 -11.037  36.040  1.00 56.10           O  
ATOM   2129  N   CYS A 132     -15.399 -13.910  34.985  1.00 60.61           N  
ATOM   2130  H   CYS A 132     -14.673 -14.120  34.314  1.00 60.61           H  
ATOM   2131  CA  CYS A 132     -16.777 -14.081  34.572  1.00 60.61           C  
ATOM   2132  HA  CYS A 132     -17.403 -13.976  35.457  1.00 60.61           H  
ATOM   2133  C   CYS A 132     -16.998 -15.472  33.949  1.00 60.61           C  
ATOM   2134  CB  CYS A 132     -17.149 -12.941  33.623  1.00 60.61           C  
ATOM   2135  HB2 CYS A 132     -16.841 -13.178  32.604  1.00 60.61           H  
ATOM   2136  HB3 CYS A 132     -16.643 -12.025  33.928  1.00 60.61           H  
ATOM   2137  O   CYS A 132     -16.778 -15.665  32.751  1.00 60.61           O  
ATOM   2138  SG  CYS A 132     -18.940 -12.722  33.745  1.00 60.61           S  
ATOM   2139  HG  CYS A 132     -18.895 -12.143  34.949  1.00 60.61           H  
ATOM   2140  N   PRO A 133     -17.530 -16.450  34.710  1.00 61.23           N  
ATOM   2141  CA  PRO A 133     -17.638 -17.843  34.265  1.00 61.23           C  
ATOM   2142  HA  PRO A 133     -16.680 -18.156  33.848  1.00 61.23           H  
ATOM   2143  C   PRO A 133     -18.714 -18.075  33.190  1.00 61.23           C  
ATOM   2144  CB  PRO A 133     -17.910 -18.643  35.544  1.00 61.23           C  
ATOM   2145  HB2 PRO A 133     -16.960 -18.906  36.010  1.00 61.23           H  
ATOM   2146  HB3 PRO A 133     -18.500 -19.543  35.367  1.00 61.23           H  
ATOM   2147  O   PRO A 133     -19.008 -19.216  32.831  1.00 61.23           O  
ATOM   2148  CG  PRO A 133     -18.648 -17.647  36.434  1.00 61.23           C  
ATOM   2149  HG2 PRO A 133     -19.698 -17.612  36.144  1.00 61.23           H  
ATOM   2150  HG3 PRO A 133     -18.544 -17.890  37.491  1.00 61.23           H  
ATOM   2151  CD  PRO A 133     -17.977 -16.321  36.090  1.00 61.23           C  
ATOM   2152  HD2 PRO A 133     -17.112 -16.163  36.734  1.00 61.23           H  
ATOM   2153  HD3 PRO A 133     -18.691 -15.506  36.206  1.00 61.23           H  
ATOM   2154  N   PHE A 134     -19.343 -17.014  32.681  1.00 72.85           N  
ATOM   2155  H   PHE A 134     -18.933 -16.107  32.853  1.00 72.85           H  
ATOM   2156  CA  PHE A 134     -20.423 -17.100  31.709  1.00 72.85           C  
ATOM   2157  HA  PHE A 134     -20.541 -18.144  31.418  1.00 72.85           H  
ATOM   2158  C   PHE A 134     -20.082 -16.270  30.469  1.00 72.85           C  
ATOM   2159  CB  PHE A 134     -21.741 -16.652  32.351  1.00 72.85           C  
ATOM   2160  HB2 PHE A 134     -21.689 -15.580  32.546  1.00 72.85           H  
ATOM   2161  HB3 PHE A 134     -22.546 -16.817  31.635  1.00 72.85           H  
ATOM   2162  O   PHE A 134     -19.666 -15.127  30.612  1.00 72.85           O  
ATOM   2163  CG  PHE A 134     -22.086 -17.377  33.639  1.00 72.85           C  
ATOM   2164  CD1 PHE A 134     -22.338 -18.762  33.628  1.00 72.85           C  
ATOM   2165  HD1 PHE A 134     -22.274 -19.312  32.701  1.00 72.85           H  
ATOM   2166  CD2 PHE A 134     -22.095 -16.676  34.860  1.00 72.85           C  
ATOM   2167  HD2 PHE A 134     -21.861 -15.622  34.880  1.00 72.85           H  
ATOM   2168  CE1 PHE A 134     -22.602 -19.442  34.830  1.00 72.85           C  
ATOM   2169  HE1 PHE A 134     -22.733 -20.514  34.825  1.00 72.85           H  
ATOM   2170  CE2 PHE A 134     -22.367 -17.355  36.061  1.00 72.85           C  
ATOM   2171  HE2 PHE A 134     -22.338 -16.819  36.998  1.00 72.85           H  
ATOM   2172  CZ  PHE A 134     -22.615 -18.738  36.047  1.00 72.85           C  
ATOM   2173  HZ  PHE A 134     -22.773 -19.266  36.976  1.00 72.85           H  
ATOM   2174  N   PRO A 135     -20.295 -16.791  29.252  1.00 72.83           N  
ATOM   2175  CA  PRO A 135     -20.081 -16.022  28.033  1.00 72.83           C  
ATOM   2176  HA  PRO A 135     -19.115 -15.521  28.086  1.00 72.83           H  
ATOM   2177  C   PRO A 135     -21.172 -14.959  27.837  1.00 72.83           C  
ATOM   2178  CB  PRO A 135     -20.035 -17.055  26.908  1.00 72.83           C  
ATOM   2179  HB2 PRO A 135     -20.432 -16.664  25.971  1.00 72.83           H  
ATOM   2180  HB3 PRO A 135     -19.004 -17.380  26.768  1.00 72.83           H  
ATOM   2181  O   PRO A 135     -22.349 -15.190  28.155  1.00 72.83           O  
ATOM   2182  CG  PRO A 135     -20.862 -18.222  27.446  1.00 72.83           C  
ATOM   2183  HG2 PRO A 135     -21.915 -18.074  27.206  1.00 72.83           H  
ATOM   2184  HG3 PRO A 135     -20.500 -19.169  27.046  1.00 72.83           H  
ATOM   2185  CD  PRO A 135     -20.678 -18.160  28.956  1.00 72.83           C  
ATOM   2186  HD2 PRO A 135     -21.609 -18.429  29.455  1.00 72.83           H  
ATOM   2187  HD3 PRO A 135     -19.878 -18.837  29.255  1.00 72.83           H  
ATOM   2188  N   HIS A 136     -20.777 -13.813  27.279  1.00 72.58           N  
ATOM   2189  H   HIS A 136     -19.822 -13.752  26.957  1.00 72.58           H  
ATOM   2190  CA  HIS A 136     -21.625 -12.635  27.075  1.00 72.58           C  
ATOM   2191  HA  HIS A 136     -22.652 -12.897  27.328  1.00 72.58           H  
ATOM   2192  C   HIS A 136     -21.614 -12.179  25.613  1.00 72.58           C  
ATOM   2193  CB  HIS A 136     -21.192 -11.481  28.001  1.00 72.58           C  
ATOM   2194  HB2 HIS A 136     -20.140 -11.247  27.835  1.00 72.58           H  
ATOM   2195  HB3 HIS A 136     -21.768 -10.589  27.754  1.00 72.58           H  
ATOM   2196  O   HIS A 136     -20.637 -12.366  24.892  1.00 72.58           O  
ATOM   2197  CG  HIS A 136     -21.395 -11.781  29.460  1.00 72.58           C  
ATOM   2198  CD2 HIS A 136     -22.489 -11.457  30.209  1.00 72.58           C  
ATOM   2199  HD2 HIS A 136     -23.327 -10.871  29.861  1.00 72.58           H  
ATOM   2200  ND1 HIS A 136     -20.579 -12.534  30.261  1.00 72.58           N  
ATOM   2201  HD1 HIS A 136     -19.704 -12.972  30.012  1.00 72.58           H  
ATOM   2202  CE1 HIS A 136     -21.207 -12.727  31.427  1.00 72.58           C  
ATOM   2203  HE1 HIS A 136     -20.849 -13.381  32.209  1.00 72.58           H  
ATOM   2204  NE2 HIS A 136     -22.396 -12.104  31.445  1.00 72.58           N  
ATOM   2205  N   VAL A 137     -22.697 -11.531  25.178  1.00 79.34           N  
ATOM   2206  H   VAL A 137     -23.470 -11.427  25.820  1.00 79.34           H  
ATOM   2207  CA  VAL A 137     -22.682 -10.705  23.960  1.00 79.34           C  
ATOM   2208  HA  VAL A 137     -21.693 -10.757  23.505  1.00 79.34           H  
ATOM   2209  C   VAL A 137     -22.925  -9.259  24.352  1.00 79.34           C  
ATOM   2210  CB  VAL A 137     -23.684 -11.178  22.890  1.00 79.34           C  
ATOM   2211  HB  VAL A 137     -24.690 -11.214  23.308  1.00 79.34           H  
ATOM   2212  O   VAL A 137     -23.967  -8.949  24.933  1.00 79.34           O  
ATOM   2213  CG1 VAL A 137     -23.700 -10.259  21.662  1.00 79.34           C  
ATOM   2214 HG11 VAL A 137     -24.040  -9.262  21.942  1.00 79.34           H  
ATOM   2215 HG12 VAL A 137     -22.700 -10.190  21.234  1.00 79.34           H  
ATOM   2216 HG13 VAL A 137     -24.382 -10.654  20.909  1.00 79.34           H  
ATOM   2217  CG2 VAL A 137     -23.307 -12.567  22.386  1.00 79.34           C  
ATOM   2218 HG21 VAL A 137     -24.023 -12.911  21.640  1.00 79.34           H  
ATOM   2219 HG22 VAL A 137     -22.308 -12.522  21.951  1.00 79.34           H  
ATOM   2220 HG23 VAL A 137     -23.283 -13.269  23.220  1.00 79.34           H  
ATOM   2221  N   HIS A 138     -21.990  -8.379  24.007  1.00 80.41           N  
ATOM   2222  H   HIS A 138     -21.184  -8.715  23.500  1.00 80.41           H  
ATOM   2223  CA  HIS A 138     -22.129  -6.938  24.180  1.00 80.41           C  
ATOM   2224  HA  HIS A 138     -22.956  -6.745  24.863  1.00 80.41           H  
ATOM   2225  C   HIS A 138     -22.447  -6.274  22.849  1.00 80.41           C  
ATOM   2226  CB  HIS A 138     -20.883  -6.332  24.821  1.00 80.41           C  
ATOM   2227  HB2 HIS A 138     -20.993  -5.249  24.867  1.00 80.41           H  
ATOM   2228  HB3 HIS A 138     -20.005  -6.555  24.215  1.00 80.41           H  
ATOM   2229  O   HIS A 138     -21.788  -6.516  21.842  1.00 80.41           O  
ATOM   2230  CG  HIS A 138     -20.668  -6.850  26.209  1.00 80.41           C  
ATOM   2231  CD2 HIS A 138     -19.843  -7.877  26.564  1.00 80.41           C  
ATOM   2232  HD2 HIS A 138     -19.214  -8.440  25.890  1.00 80.41           H  
ATOM   2233  ND1 HIS A 138     -21.326  -6.448  27.346  1.00 80.41           N  
ATOM   2234  HD1 HIS A 138     -22.067  -5.764  27.409  1.00 80.41           H  
ATOM   2235  CE1 HIS A 138     -20.869  -7.189  28.368  1.00 80.41           C  
ATOM   2236  HE1 HIS A 138     -21.177  -7.097  29.399  1.00 80.41           H  
ATOM   2237  NE2 HIS A 138     -19.998  -8.098  27.933  1.00 80.41           N  
ATOM   2238  N   ILE A 139     -23.461  -5.416  22.848  1.00 82.74           N  
ATOM   2239  H   ILE A 139     -23.976  -5.301  23.709  1.00 82.74           H  
ATOM   2240  CA  ILE A 139     -23.924  -4.697  21.668  1.00 82.74           C  
ATOM   2241  HA  ILE A 139     -23.180  -4.819  20.881  1.00 82.74           H  
ATOM   2242  C   ILE A 139     -24.022  -3.221  22.021  1.00 82.74           C  
ATOM   2243  CB  ILE A 139     -25.257  -5.262  21.131  1.00 82.74           C  
ATOM   2244  HB  ILE A 139     -26.058  -5.015  21.828  1.00 82.74           H  
ATOM   2245  O   ILE A 139     -24.896  -2.826  22.793  1.00 82.74           O  
ATOM   2246  CG1 ILE A 139     -25.201  -6.802  21.046  1.00 82.74           C  
ATOM   2247 HG12 ILE A 139     -25.140  -7.200  22.059  1.00 82.74           H  
ATOM   2248 HG13 ILE A 139     -24.307  -7.109  20.502  1.00 82.74           H  
ATOM   2249  CG2 ILE A 139     -25.597  -4.581  19.794  1.00 82.74           C  
ATOM   2250 HG21 ILE A 139     -26.563  -4.920  19.420  1.00 82.74           H  
ATOM   2251 HG22 ILE A 139     -25.636  -3.499  19.922  1.00 82.74           H  
ATOM   2252 HG23 ILE A 139     -24.827  -4.803  19.055  1.00 82.74           H  
ATOM   2253  CD1 ILE A 139     -26.416  -7.454  20.397  1.00 82.74           C  
ATOM   2254 HD11 ILE A 139     -26.332  -7.337  19.316  1.00 82.74           H  
ATOM   2255 HD12 ILE A 139     -27.332  -6.988  20.761  1.00 82.74           H  
ATOM   2256 HD13 ILE A 139     -26.427  -8.519  20.628  1.00 82.74           H  
ATOM   2257  N   ALA A 140     -23.147  -2.390  21.461  1.00 80.53           N  
ATOM   2258  H   ALA A 140     -22.499  -2.764  20.782  1.00 80.53           H  
ATOM   2259  CA  ALA A 140     -23.264  -0.945  21.620  1.00 80.53           C  
ATOM   2260  HA  ALA A 140     -23.877  -0.748  22.499  1.00 80.53           H  
ATOM   2261  C   ALA A 140     -23.998  -0.359  20.412  1.00 80.53           C  
ATOM   2262  CB  ALA A 140     -21.910  -0.288  21.920  1.00 80.53           C  
ATOM   2263  HB1 ALA A 140     -22.053   0.488  22.673  1.00 80.53           H  
ATOM   2264  HB2 ALA A 140     -21.203  -1.020  22.311  1.00 80.53           H  
ATOM   2265  HB3 ALA A 140     -21.500   0.189  21.030  1.00 80.53           H  
ATOM   2266  O   ALA A 140     -23.582  -0.559  19.273  1.00 80.53           O  
ATOM   2267  N   ILE A 141     -25.086   0.370  20.661  1.00 80.19           N  
ATOM   2268  H   ILE A 141     -25.355   0.497  21.626  1.00 80.19           H  
ATOM   2269  CA  ILE A 141     -25.904   1.011  19.627  1.00 80.19           C  
ATOM   2270  HA  ILE A 141     -25.428   0.835  18.662  1.00 80.19           H  
ATOM   2271  C   ILE A 141     -25.959   2.525  19.814  1.00 80.19           C  
ATOM   2272  CB  ILE A 141     -27.325   0.411  19.534  1.00 80.19           C  
ATOM   2273  HB  ILE A 141     -27.861   0.962  18.762  1.00 80.19           H  
ATOM   2274  O   ILE A 141     -25.970   3.025  20.943  1.00 80.19           O  
ATOM   2275  CG1 ILE A 141     -28.115   0.545  20.853  1.00 80.19           C  
ATOM   2276 HG12 ILE A 141     -27.658  -0.089  21.614  1.00 80.19           H  
ATOM   2277 HG13 ILE A 141     -28.074   1.579  21.195  1.00 80.19           H  
ATOM   2278  CG2 ILE A 141     -27.251  -1.053  19.081  1.00 80.19           C  
ATOM   2279 HG21 ILE A 141     -26.624  -1.122  18.193  1.00 80.19           H  
ATOM   2280 HG22 ILE A 141     -28.242  -1.430  18.830  1.00 80.19           H  
ATOM   2281 HG23 ILE A 141     -26.825  -1.664  19.877  1.00 80.19           H  
ATOM   2282  CD1 ILE A 141     -29.596   0.176  20.726  1.00 80.19           C  
ATOM   2283 HD11 ILE A 141     -29.702  -0.878  20.471  1.00 80.19           H  
ATOM   2284 HD12 ILE A 141     -30.066   0.787  19.956  1.00 80.19           H  
ATOM   2285 HD13 ILE A 141     -30.097   0.358  21.677  1.00 80.19           H  
ATOM   2286  N   LYS A 142     -26.067   3.242  18.692  1.00 81.15           N  
ATOM   2287  H   LYS A 142     -25.973   2.742  17.819  1.00 81.15           H  
ATOM   2288  CA  LYS A 142     -26.376   4.674  18.636  1.00 81.15           C  
ATOM   2289  HA  LYS A 142     -26.578   5.031  19.646  1.00 81.15           H  
ATOM   2290  C   LYS A 142     -27.584   4.943  17.758  1.00 81.15           C  
ATOM   2291  CB  LYS A 142     -25.183   5.448  18.095  1.00 81.15           C  
ATOM   2292  HB2 LYS A 142     -25.092   5.220  17.033  1.00 81.15           H  
ATOM   2293  HB3 LYS A 142     -24.288   5.138  18.635  1.00 81.15           H  
ATOM   2294  O   LYS A 142     -27.641   4.497  16.615  1.00 81.15           O  
ATOM   2295  CG  LYS A 142     -25.372   6.962  18.181  1.00 81.15           C  
ATOM   2296  HG2 LYS A 142     -25.853   7.231  19.121  1.00 81.15           H  
ATOM   2297  HG3 LYS A 142     -26.013   7.303  17.368  1.00 81.15           H  
ATOM   2298  CD  LYS A 142     -24.000   7.618  18.064  1.00 81.15           C  
ATOM   2299  HD2 LYS A 142     -23.343   7.196  18.824  1.00 81.15           H  
ATOM   2300  HD3 LYS A 142     -23.589   7.419  17.075  1.00 81.15           H  
ATOM   2301  CE  LYS A 142     -24.126   9.114  18.301  1.00 81.15           C  
ATOM   2302  HE2 LYS A 142     -24.588   9.253  19.278  1.00 81.15           H  
ATOM   2303  HE3 LYS A 142     -24.777   9.538  17.536  1.00 81.15           H  
ATOM   2304  NZ  LYS A 142     -22.782   9.725  18.269  1.00 81.15           N  
ATOM   2305  HZ1 LYS A 142     -22.230   9.300  19.000  1.00 81.15           H  
ATOM   2306  HZ2 LYS A 142     -22.338   9.530  17.383  1.00 81.15           H  
ATOM   2307  HZ3 LYS A 142     -22.835  10.721  18.431  1.00 81.15           H  
ATOM   2308  N   LEU A 143     -28.509   5.745  18.261  1.00 81.87           N  
ATOM   2309  H   LEU A 143     -28.381   6.035  19.220  1.00 81.87           H  
ATOM   2310  CA  LEU A 143     -29.746   6.128  17.586  1.00 81.87           C  
ATOM   2311  HA  LEU A 143     -29.871   5.527  16.684  1.00 81.87           H  
ATOM   2312  C   LEU A 143     -29.702   7.603  17.151  1.00 81.87           C  
ATOM   2313  CB  LEU A 143     -30.909   5.809  18.537  1.00 81.87           C  
ATOM   2314  HB2 LEU A 143     -31.836   6.201  18.118  1.00 81.87           H  
ATOM   2315  HB3 LEU A 143     -30.728   6.333  19.476  1.00 81.87           H  
ATOM   2316  O   LEU A 143     -29.188   8.459  17.875  1.00 81.87           O  
ATOM   2317  CG  LEU A 143     -31.080   4.300  18.822  1.00 81.87           C  
ATOM   2318  HG  LEU A 143     -30.110   3.819  18.947  1.00 81.87           H  
ATOM   2319  CD1 LEU A 143     -31.860   4.101  20.117  1.00 81.87           C  
ATOM   2320 HD11 LEU A 143     -32.798   4.653  20.065  1.00 81.87           H  
ATOM   2321 HD12 LEU A 143     -31.268   4.475  20.953  1.00 81.87           H  
ATOM   2322 HD13 LEU A 143     -32.054   3.040  20.276  1.00 81.87           H  
ATOM   2323  CD2 LEU A 143     -31.829   3.601  17.690  1.00 81.87           C  
ATOM   2324 HD21 LEU A 143     -31.272   3.711  16.759  1.00 81.87           H  
ATOM   2325 HD22 LEU A 143     -31.917   2.537  17.912  1.00 81.87           H  
ATOM   2326 HD23 LEU A 143     -32.822   4.031  17.563  1.00 81.87           H  
ATOM   2327  N   ASP A 144     -30.255   7.922  15.979  1.00 75.34           N  
ATOM   2328  H   ASP A 144     -30.683   7.188  15.432  1.00 75.34           H  
ATOM   2329  CA  ASP A 144     -30.150   9.254  15.351  1.00 75.34           C  
ATOM   2330  HA  ASP A 144     -29.111   9.572  15.430  1.00 75.34           H  
ATOM   2331  C   ASP A 144     -31.002  10.373  15.977  1.00 75.34           C  
ATOM   2332  CB  ASP A 144     -30.480   9.164  13.852  1.00 75.34           C  
ATOM   2333  HB2 ASP A 144     -29.863   8.397  13.384  1.00 75.34           H  
ATOM   2334  HB3 ASP A 144     -30.222  10.115  13.386  1.00 75.34           H  
ATOM   2335  O   ASP A 144     -30.783  11.551  15.685  1.00 75.34           O  
ATOM   2336  CG  ASP A 144     -31.927   8.828  13.511  1.00 75.34           C  
ATOM   2337  OD1 ASP A 144     -32.645   8.274  14.379  1.00 75.34           O  
ATOM   2338  OD2 ASP A 144     -32.304   9.164  12.366  1.00 75.34           O  
ATOM   2339  N   SER A 145     -31.981  10.052  16.823  1.00 71.22           N  
ATOM   2340  H   SER A 145     -32.110   9.067  17.001  1.00 71.22           H  
ATOM   2341  CA  SER A 145     -33.106  10.961  17.080  1.00 71.22           C  
ATOM   2342  HA  SER A 145     -32.961  11.875  16.506  1.00 71.22           H  
ATOM   2343  C   SER A 145     -33.283  11.379  18.544  1.00 71.22           C  
ATOM   2344  CB  SER A 145     -34.368  10.315  16.515  1.00 71.22           C  
ATOM   2345  HB2 SER A 145     -34.559   9.383  17.045  1.00 71.22           H  
ATOM   2346  HB3 SER A 145     -34.209  10.090  15.460  1.00 71.22           H  
ATOM   2347  O   SER A 145     -32.906  10.693  19.496  1.00 71.22           O  
ATOM   2348  OG  SER A 145     -35.503  11.149  16.639  1.00 71.22           O  
ATOM   2349  HG  SER A 145     -36.127  10.746  16.031  1.00 71.22           H  
ATOM   2350  N   LYS A 146     -33.939  12.534  18.745  1.00 63.58           N  
ATOM   2351  H   LYS A 146     -34.264  12.992  17.905  1.00 63.58           H  
ATOM   2352  CA  LYS A 146     -34.529  12.945  20.038  1.00 63.58           C  
ATOM   2353  HA  LYS A 146     -33.779  12.873  20.826  1.00 63.58           H  
ATOM   2354  C   LYS A 146     -35.666  12.004  20.479  1.00 63.58           C  
ATOM   2355  CB  LYS A 146     -35.054  14.394  19.949  1.00 63.58           C  
ATOM   2356  HB2 LYS A 146     -35.633  14.511  19.033  1.00 63.58           H  
ATOM   2357  HB3 LYS A 146     -35.728  14.569  20.787  1.00 63.58           H  
ATOM   2358  O   LYS A 146     -35.960  11.933  21.670  1.00 63.58           O  
ATOM   2359  CG  LYS A 146     -33.949  15.464  20.006  1.00 63.58           C  
ATOM   2360  HG2 LYS A 146     -33.253  15.314  19.181  1.00 63.58           H  
ATOM   2361  HG3 LYS A 146     -33.420  15.363  20.953  1.00 63.58           H  
ATOM   2362  CD  LYS A 146     -34.533  16.886  19.930  1.00 63.58           C  
ATOM   2363  HD2 LYS A 146     -35.069  16.996  18.987  1.00 63.58           H  
ATOM   2364  HD3 LYS A 146     -35.241  17.022  20.747  1.00 63.58           H  
ATOM   2365  CE  LYS A 146     -33.437  17.962  20.020  1.00 63.58           C  
ATOM   2366  HE2 LYS A 146     -32.738  17.815  19.197  1.00 63.58           H  
ATOM   2367  HE3 LYS A 146     -32.894  17.832  20.956  1.00 63.58           H  
ATOM   2368  NZ  LYS A 146     -34.003  19.338  19.957  1.00 63.58           N  
ATOM   2369  HZ1 LYS A 146     -34.653  19.505  20.712  1.00 63.58           H  
ATOM   2370  HZ2 LYS A 146     -34.498  19.484  19.090  1.00 63.58           H  
ATOM   2371  HZ3 LYS A 146     -33.277  20.038  20.011  1.00 63.58           H  
ATOM   2372  N   ASN A 147     -36.257  11.263  19.541  1.00 72.95           N  
ATOM   2373  H   ASN A 147     -35.947  11.369  18.586  1.00 72.95           H  
ATOM   2374  CA  ASN A 147     -37.338  10.304  19.774  1.00 72.95           C  
ATOM   2375  HA  ASN A 147     -37.814  10.541  20.726  1.00 72.95           H  
ATOM   2376  C   ASN A 147     -36.845   8.858  19.937  1.00 72.95           C  
ATOM   2377  CB  ASN A 147     -38.399  10.473  18.673  1.00 72.95           C  
ATOM   2378  HB2 ASN A 147     -37.933  10.367  17.693  1.00 72.95           H  
ATOM   2379  HB3 ASN A 147     -39.159   9.697  18.764  1.00 72.95           H  
ATOM   2380  O   ASN A 147     -37.629   7.928  19.768  1.00 72.95           O  
ATOM   2381  CG  ASN A 147     -39.113  11.807  18.768  1.00 72.95           C  
ATOM   2382  ND2 ASN A 147     -39.558  12.347  17.658  1.00 72.95           N  
ATOM   2383 HD21 ASN A 147     -40.093  13.200  17.735  1.00 72.95           H  
ATOM   2384 HD22 ASN A 147     -39.471  11.870  16.772  1.00 72.95           H  
ATOM   2385  OD1 ASN A 147     -39.281  12.367  19.844  1.00 72.95           O  
ATOM   2386  N   ALA A 148     -35.569   8.667  20.290  1.00 77.84           N  
ATOM   2387  H   ALA A 148     -34.947   9.460  20.360  1.00 77.84           H  
ATOM   2388  CA  ALA A 148     -35.021   7.351  20.591  1.00 77.84           C  
ATOM   2389  HA  ALA A 148     -35.000   6.796  19.654  1.00 77.84           H  
ATOM   2390  C   ALA A 148     -35.892   6.605  21.630  1.00 77.84           C  
ATOM   2391  CB  ALA A 148     -33.578   7.515  21.085  1.00 77.84           C  
ATOM   2392  HB1 ALA A 148     -32.965   7.945  20.294  1.00 77.84           H  
ATOM   2393  HB2 ALA A 148     -33.551   8.160  21.964  1.00 77.84           H  
ATOM   2394  HB3 ALA A 148     -33.170   6.541  21.356  1.00 77.84           H  
ATOM   2395  O   ALA A 148     -36.323   7.220  22.621  1.00 77.84           O  
ATOM   2396  N   PRO A 149     -36.165   5.300  21.429  1.00 82.71           N  
ATOM   2397  CA  PRO A 149     -36.873   4.483  22.408  1.00 82.71           C  
ATOM   2398  HA  PRO A 149     -37.894   4.851  22.507  1.00 82.71           H  
ATOM   2399  C   PRO A 149     -36.194   4.540  23.783  1.00 82.71           C  
ATOM   2400  CB  PRO A 149     -36.903   3.064  21.821  1.00 82.71           C  
ATOM   2401  HB2 PRO A 149     -37.840   2.915  21.284  1.00 82.71           H  
ATOM   2402  HB3 PRO A 149     -36.780   2.296  22.585  1.00 82.71           H  
ATOM   2403  O   PRO A 149     -34.983   4.720  23.906  1.00 82.71           O  
ATOM   2404  CG  PRO A 149     -35.743   3.051  20.825  1.00 82.71           C  
ATOM   2405  HG2 PRO A 149     -34.801   2.883  21.348  1.00 82.71           H  
ATOM   2406  HG3 PRO A 149     -35.887   2.316  20.033  1.00 82.71           H  
ATOM   2407  CD  PRO A 149     -35.779   4.476  20.291  1.00 82.71           C  
ATOM   2408  HD2 PRO A 149     -34.808   4.747  19.876  1.00 82.71           H  
ATOM   2409  HD3 PRO A 149     -36.538   4.559  19.514  1.00 82.71           H  
ATOM   2410  N   CYS A 150     -36.979   4.391  24.850  1.00 85.13           N  
ATOM   2411  H   CYS A 150     -37.960   4.190  24.719  1.00 85.13           H  
ATOM   2412  CA  CYS A 150     -36.407   4.206  26.181  1.00 85.13           C  
ATOM   2413  HA  CYS A 150     -35.612   4.937  26.326  1.00 85.13           H  
ATOM   2414  C   CYS A 150     -35.743   2.827  26.296  1.00 85.13           C  
ATOM   2415  CB  CYS A 150     -37.477   4.458  27.251  1.00 85.13           C  
ATOM   2416  HB2 CYS A 150     -37.888   5.460  27.130  1.00 85.13           H  
ATOM   2417  HB3 CYS A 150     -37.004   4.404  28.232  1.00 85.13           H  
ATOM   2418  O   CYS A 150     -36.118   1.893  25.580  1.00 85.13           O  
ATOM   2419  SG  CYS A 150     -38.813   3.228  27.150  1.00 85.13           S  
ATOM   2420  HG  CYS A 150     -39.393   3.530  28.315  1.00 85.13           H  
ATOM   2421  N   CYS A 151     -34.793   2.676  27.224  1.00 84.91           N  
ATOM   2422  H   CYS A 151     -34.465   3.479  27.741  1.00 84.91           H  
ATOM   2423  CA  CYS A 151     -34.098   1.401  27.427  1.00 84.91           C  
ATOM   2424  HA  CYS A 151     -33.533   1.160  26.527  1.00 84.91           H  
ATOM   2425  C   CYS A 151     -35.086   0.243  27.672  1.00 84.91           C  
ATOM   2426  CB  CYS A 151     -33.106   1.539  28.593  1.00 84.91           C  
ATOM   2427  HB2 CYS A 151     -32.571   0.598  28.712  1.00 84.91           H  
ATOM   2428  HB3 CYS A 151     -33.633   1.767  29.519  1.00 84.91           H  
ATOM   2429  O   CYS A 151     -34.898  -0.854  27.157  1.00 84.91           O  
ATOM   2430  SG  CYS A 151     -31.905   2.858  28.257  1.00 84.91           S  
ATOM   2431  HG  CYS A 151     -30.996   2.493  29.166  1.00 84.91           H  
ATOM   2432  N   GLY A 152     -36.199   0.490  28.376  1.00 84.91           N  
ATOM   2433  H   GLY A 152     -36.333   1.413  28.763  1.00 84.91           H  
ATOM   2434  CA  GLY A 152     -37.252  -0.511  28.577  1.00 84.91           C  
ATOM   2435  HA2 GLY A 152     -36.826  -1.397  29.048  1.00 84.91           H  
ATOM   2436  HA3 GLY A 152     -38.011  -0.093  29.238  1.00 84.91           H  
ATOM   2437  C   GLY A 152     -37.943  -0.964  27.287  1.00 84.91           C  
ATOM   2438  O   GLY A 152     -38.231  -2.150  27.133  1.00 84.91           O  
ATOM   2439  N   ALA A 153     -38.173  -0.053  26.338  1.00 87.53           N  
ATOM   2440  H   ALA A 153     -37.826   0.887  26.469  1.00 87.53           H  
ATOM   2441  CA  ALA A 153     -38.764  -0.391  25.044  1.00 87.53           C  
ATOM   2442  HA  ALA A 153     -39.651  -1.001  25.212  1.00 87.53           H  
ATOM   2443  C   ALA A 153     -37.799  -1.220  24.186  1.00 87.53           C  
ATOM   2444  CB  ALA A 153     -39.196   0.898  24.335  1.00 87.53           C  
ATOM   2445  HB1 ALA A 153     -39.947   1.414  24.933  1.00 87.53           H  
ATOM   2446  HB2 ALA A 153     -39.627   0.653  23.364  1.00 87.53           H  
ATOM   2447  HB3 ALA A 153     -38.339   1.554  24.189  1.00 87.53           H  
ATOM   2448  O   ALA A 153     -38.222  -2.205  23.582  1.00 87.53           O  
ATOM   2449  N   VAL A 154     -36.508  -0.867  24.184  1.00 88.19           N  
ATOM   2450  H   VAL A 154     -36.232  -0.043  24.700  1.00 88.19           H  
ATOM   2451  CA  VAL A 154     -35.463  -1.647  23.501  1.00 88.19           C  
ATOM   2452  HA  VAL A 154     -35.751  -1.783  22.458  1.00 88.19           H  
ATOM   2453  C   VAL A 154     -35.353  -3.044  24.109  1.00 88.19           C  
ATOM   2454  CB  VAL A 154     -34.108  -0.914  23.520  1.00 88.19           C  
ATOM   2455  HB  VAL A 154     -33.831  -0.679  24.547  1.00 88.19           H  
ATOM   2456  O   VAL A 154     -35.466  -4.028  23.385  1.00 88.19           O  
ATOM   2457  CG1 VAL A 154     -33.000  -1.767  22.896  1.00 88.19           C  
ATOM   2458 HG11 VAL A 154     -32.779  -2.629  23.525  1.00 88.19           H  
ATOM   2459 HG12 VAL A 154     -32.084  -1.183  22.803  1.00 88.19           H  
ATOM   2460 HG13 VAL A 154     -33.305  -2.117  21.910  1.00 88.19           H  
ATOM   2461  CG2 VAL A 154     -34.218   0.393  22.727  1.00 88.19           C  
ATOM   2462 HG21 VAL A 154     -34.597   0.195  21.725  1.00 88.19           H  
ATOM   2463 HG22 VAL A 154     -34.875   1.091  23.246  1.00 88.19           H  
ATOM   2464 HG23 VAL A 154     -33.235   0.856  22.637  1.00 88.19           H  
ATOM   2465  N   LYS A 155     -35.256  -3.151  25.441  1.00 90.08           N  
ATOM   2466  H   LYS A 155     -35.144  -2.303  25.978  1.00 90.08           H  
ATOM   2467  CA  LYS A 155     -35.206  -4.439  26.153  1.00 90.08           C  
ATOM   2468  HA  LYS A 155     -34.318  -4.979  25.824  1.00 90.08           H  
ATOM   2469  C   LYS A 155     -36.401  -5.335  25.805  1.00 90.08           C  
ATOM   2470  CB  LYS A 155     -35.078  -4.167  27.664  1.00 90.08           C  
ATOM   2471  HB2 LYS A 155     -34.212  -3.524  27.822  1.00 90.08           H  
ATOM   2472  HB3 LYS A 155     -35.961  -3.638  28.021  1.00 90.08           H  
ATOM   2473  O   LYS A 155     -36.222  -6.510  25.504  1.00 90.08           O  
ATOM   2474  CG  LYS A 155     -34.881  -5.444  28.499  1.00 90.08           C  
ATOM   2475  HG2 LYS A 155     -34.156  -6.087  28.001  1.00 90.08           H  
ATOM   2476  HG3 LYS A 155     -35.832  -5.973  28.561  1.00 90.08           H  
ATOM   2477  CD  LYS A 155     -34.369  -5.135  29.920  1.00 90.08           C  
ATOM   2478  HD2 LYS A 155     -33.375  -4.697  29.833  1.00 90.08           H  
ATOM   2479  HD3 LYS A 155     -35.031  -4.419  30.408  1.00 90.08           H  
ATOM   2480  CE  LYS A 155     -34.285  -6.420  30.764  1.00 90.08           C  
ATOM   2481  HE2 LYS A 155     -33.869  -7.206  30.134  1.00 90.08           H  
ATOM   2482  HE3 LYS A 155     -35.290  -6.726  31.056  1.00 90.08           H  
ATOM   2483  NZ  LYS A 155     -33.411  -6.292  31.960  1.00 90.08           N  
ATOM   2484  HZ1 LYS A 155     -33.397  -7.147  32.498  1.00 90.08           H  
ATOM   2485  HZ2 LYS A 155     -33.632  -5.505  32.554  1.00 90.08           H  
ATOM   2486  HZ3 LYS A 155     -32.457  -6.200  31.640  1.00 90.08           H  
ATOM   2487  N   LYS A 156     -37.619  -4.778  25.770  1.00 89.47           N  
ATOM   2488  H   LYS A 156     -37.698  -3.809  26.042  1.00 89.47           H  
ATOM   2489  CA  LYS A 156     -38.835  -5.517  25.383  1.00 89.47           C  
ATOM   2490  HA  LYS A 156     -38.896  -6.418  25.993  1.00 89.47           H  
ATOM   2491  C   LYS A 156     -38.795  -5.999  23.927  1.00 89.47           C  
ATOM   2492  CB  LYS A 156     -40.070  -4.644  25.658  1.00 89.47           C  
ATOM   2493  HB2 LYS A 156     -40.030  -4.297  26.690  1.00 89.47           H  
ATOM   2494  HB3 LYS A 156     -40.054  -3.775  25.000  1.00 89.47           H  
ATOM   2495  O   LYS A 156     -39.208  -7.122  23.654  1.00 89.47           O  
ATOM   2496  CG  LYS A 156     -41.380  -5.422  25.451  1.00 89.47           C  
ATOM   2497  HG2 LYS A 156     -41.449  -5.753  24.415  1.00 89.47           H  
ATOM   2498  HG3 LYS A 156     -41.379  -6.298  26.099  1.00 89.47           H  
ATOM   2499  CD  LYS A 156     -42.609  -4.561  25.769  1.00 89.47           C  
ATOM   2500  HD2 LYS A 156     -42.554  -4.225  26.804  1.00 89.47           H  
ATOM   2501  HD3 LYS A 156     -42.621  -3.695  25.107  1.00 89.47           H  
ATOM   2502  CE  LYS A 156     -43.879  -5.397  25.559  1.00 89.47           C  
ATOM   2503  HE2 LYS A 156     -43.888  -5.762  24.532  1.00 89.47           H  
ATOM   2504  HE3 LYS A 156     -43.830  -6.269  26.212  1.00 89.47           H  
ATOM   2505  NZ  LYS A 156     -45.119  -4.625  25.836  1.00 89.47           N  
ATOM   2506  HZ1 LYS A 156     -45.196  -3.830  25.218  1.00 89.47           H  
ATOM   2507  HZ2 LYS A 156     -45.930  -5.210  25.697  1.00 89.47           H  
ATOM   2508  HZ3 LYS A 156     -45.133  -4.303  26.794  1.00 89.47           H  
ATOM   2509  N   LYS A 157     -38.312  -5.165  22.999  1.00 90.96           N  
ATOM   2510  H   LYS A 157     -37.987  -4.257  23.298  1.00 90.96           H  
ATOM   2511  CA  LYS A 157     -38.140  -5.536  21.585  1.00 90.96           C  
ATOM   2512  HA  LYS A 157     -39.080  -5.918  21.187  1.00 90.96           H  
ATOM   2513  C   LYS A 157     -37.131  -6.678  21.425  1.00 90.96           C  
ATOM   2514  CB  LYS A 157     -37.713  -4.308  20.761  1.00 90.96           C  
ATOM   2515  HB2 LYS A 157     -37.307  -4.655  19.811  1.00 90.96           H  
ATOM   2516  HB3 LYS A 157     -36.917  -3.778  21.284  1.00 90.96           H  
ATOM   2517  O   LYS A 157     -37.417  -7.611  20.687  1.00 90.96           O  
ATOM   2518  CG  LYS A 157     -38.864  -3.333  20.451  1.00 90.96           C  
ATOM   2519  HG2 LYS A 157     -39.553  -3.826  19.764  1.00 90.96           H  
ATOM   2520  HG3 LYS A 157     -39.404  -3.072  21.362  1.00 90.96           H  
ATOM   2521  CD  LYS A 157     -38.310  -2.054  19.796  1.00 90.96           C  
ATOM   2522  HD2 LYS A 157     -37.480  -2.344  19.152  1.00 90.96           H  
ATOM   2523  HD3 LYS A 157     -37.898  -1.404  20.568  1.00 90.96           H  
ATOM   2524  CE  LYS A 157     -39.356  -1.277  18.972  1.00 90.96           C  
ATOM   2525  HE2 LYS A 157     -39.877  -0.571  19.619  1.00 90.96           H  
ATOM   2526  HE3 LYS A 157     -40.084  -1.993  18.591  1.00 90.96           H  
ATOM   2527  NZ  LYS A 157     -38.746  -0.578  17.803  1.00 90.96           N  
ATOM   2528  HZ1 LYS A 157     -37.984   0.047  18.024  1.00 90.96           H  
ATOM   2529  HZ2 LYS A 157     -38.329  -1.263  17.189  1.00 90.96           H  
ATOM   2530  HZ3 LYS A 157     -39.412  -0.096  17.216  1.00 90.96           H  
ATOM   2531  N   LEU A 158     -36.017  -6.646  22.158  1.00 91.50           N  
ATOM   2532  H   LEU A 158     -35.837  -5.827  22.722  1.00 91.50           H  
ATOM   2533  CA  LEU A 158     -34.989  -7.691  22.107  1.00 91.50           C  
ATOM   2534  HA  LEU A 158     -34.712  -7.862  21.066  1.00 91.50           H  
ATOM   2535  C   LEU A 158     -35.484  -9.041  22.639  1.00 91.50           C  
ATOM   2536  CB  LEU A 158     -33.745  -7.236  22.878  1.00 91.50           C  
ATOM   2537  HB2 LEU A 158     -34.041  -6.968  23.892  1.00 91.50           H  
ATOM   2538  HB3 LEU A 158     -33.060  -8.081  22.939  1.00 91.50           H  
ATOM   2539  O   LEU A 158     -35.253 -10.053  21.989  1.00 91.50           O  
ATOM   2540  CG  LEU A 158     -32.987  -6.062  22.240  1.00 91.50           C  
ATOM   2541  HG  LEU A 158     -33.664  -5.225  22.065  1.00 91.50           H  
ATOM   2542  CD1 LEU A 158     -31.908  -5.608  23.216  1.00 91.50           C  
ATOM   2543 HD11 LEU A 158     -31.226  -6.434  23.417  1.00 91.50           H  
ATOM   2544 HD12 LEU A 158     -31.357  -4.772  22.785  1.00 91.50           H  
ATOM   2545 HD13 LEU A 158     -32.363  -5.280  24.151  1.00 91.50           H  
ATOM   2546  CD2 LEU A 158     -32.340  -6.441  20.907  1.00 91.50           C  
ATOM   2547 HD21 LEU A 158     -31.717  -7.328  21.022  1.00 91.50           H  
ATOM   2548 HD22 LEU A 158     -33.103  -6.636  20.153  1.00 91.50           H  
ATOM   2549 HD23 LEU A 158     -31.711  -5.624  20.553  1.00 91.50           H  
ATOM   2550  N   TYR A 159     -36.236  -9.067  23.744  1.00 90.63           N  
ATOM   2551  H   TYR A 159     -36.328  -8.228  24.300  1.00 90.63           H  
ATOM   2552  CA  TYR A 159     -36.885 -10.305  24.204  1.00 90.63           C  
ATOM   2553  HA  TYR A 159     -36.128 -11.083  24.308  1.00 90.63           H  
ATOM   2554  C   TYR A 159     -37.917 -10.850  23.205  1.00 90.63           C  
ATOM   2555  CB  TYR A 159     -37.557 -10.078  25.564  1.00 90.63           C  
ATOM   2556  HB2 TYR A 159     -38.107  -9.137  25.544  1.00 90.63           H  
ATOM   2557  HB3 TYR A 159     -38.284 -10.874  25.727  1.00 90.63           H  
ATOM   2558  O   TYR A 159     -38.122 -12.055  23.129  1.00 90.63           O  
ATOM   2559  CG  TYR A 159     -36.610 -10.107  26.744  1.00 90.63           C  
ATOM   2560  CD1 TYR A 159     -35.873 -11.278  27.012  1.00 90.63           C  
ATOM   2561  HD1 TYR A 159     -35.965 -12.144  26.374  1.00 90.63           H  
ATOM   2562  CD2 TYR A 159     -36.502  -8.998  27.603  1.00 90.63           C  
ATOM   2563  HD2 TYR A 159     -37.079  -8.107  27.403  1.00 90.63           H  
ATOM   2564  CE1 TYR A 159     -35.014 -11.336  28.122  1.00 90.63           C  
ATOM   2565  HE1 TYR A 159     -34.454 -12.240  28.312  1.00 90.63           H  
ATOM   2566  CE2 TYR A 159     -35.651  -9.061  28.724  1.00 90.63           C  
ATOM   2567  HE2 TYR A 159     -35.586  -8.228  29.408  1.00 90.63           H  
ATOM   2568  OH  TYR A 159     -34.059 -10.284  30.050  1.00 90.63           O  
ATOM   2569  HH  TYR A 159     -33.680 -11.165  30.099  1.00 90.63           H  
ATOM   2570  CZ  TYR A 159     -34.896 -10.227  28.980  1.00 90.63           C  
ATOM   2571  N   LYS A 160     -38.575  -9.981  22.425  1.00 90.76           N  
ATOM   2572  H   LYS A 160     -38.382  -8.996  22.542  1.00 90.76           H  
ATOM   2573  CA  LYS A 160     -39.494 -10.408  21.358  1.00 90.76           C  
ATOM   2574  HA  LYS A 160     -40.079 -11.250  21.727  1.00 90.76           H  
ATOM   2575  C   LYS A 160     -38.750 -10.934  20.123  1.00 90.76           C  
ATOM   2576  CB  LYS A 160     -40.444  -9.252  21.003  1.00 90.76           C  
ATOM   2577  HB2 LYS A 160     -40.852  -8.830  21.922  1.00 90.76           H  
ATOM   2578  HB3 LYS A 160     -39.888  -8.475  20.479  1.00 90.76           H  
ATOM   2579  O   LYS A 160     -39.298 -11.764  19.409  1.00 90.76           O  
ATOM   2580  CG  LYS A 160     -41.609  -9.730  20.123  1.00 90.76           C  
ATOM   2581  HG2 LYS A 160     -41.219 -10.210  19.226  1.00 90.76           H  
ATOM   2582  HG3 LYS A 160     -42.199 -10.459  20.679  1.00 90.76           H  
ATOM   2583  CD  LYS A 160     -42.515  -8.582  19.668  1.00 90.76           C  
ATOM   2584  HD2 LYS A 160     -42.972  -8.103  20.534  1.00 90.76           H  
ATOM   2585  HD3 LYS A 160     -41.916  -7.858  19.116  1.00 90.76           H  
ATOM   2586  CE  LYS A 160     -43.593  -9.176  18.751  1.00 90.76           C  
ATOM   2587  HE2 LYS A 160     -44.236  -9.830  19.340  1.00 90.76           H  
ATOM   2588  HE3 LYS A 160     -43.097  -9.803  18.010  1.00 90.76           H  
ATOM   2589  NZ  LYS A 160     -44.396  -8.141  18.054  1.00 90.76           N  
ATOM   2590  HZ1 LYS A 160     -44.895  -7.551  18.705  1.00 90.76           H  
ATOM   2591  HZ2 LYS A 160     -43.800  -7.577  17.465  1.00 90.76           H  
ATOM   2592  HZ3 LYS A 160     -45.065  -8.588  17.444  1.00 90.76           H  
ATOM   2593  N   LEU A 161     -37.552 -10.419  19.848  1.00 91.26           N  
ATOM   2594  H   LEU A 161     -37.195  -9.691  20.450  1.00 91.26           H  
ATOM   2595  CA  LEU A 161     -36.696 -10.885  18.755  1.00 91.26           C  
ATOM   2596  HA  LEU A 161     -37.301 -11.003  17.856  1.00 91.26           H  
ATOM   2597  C   LEU A 161     -36.091 -12.257  19.077  1.00 91.26           C  
ATOM   2598  CB  LEU A 161     -35.609  -9.825  18.490  1.00 91.26           C  
ATOM   2599  HB2 LEU A 161     -35.107  -9.596  19.430  1.00 91.26           H  
ATOM   2600  HB3 LEU A 161     -36.084  -8.912  18.131  1.00 91.26           H  
ATOM   2601  O   LEU A 161     -36.121 -13.156  18.245  1.00 91.26           O  
ATOM   2602  CG  LEU A 161     -34.527 -10.253  17.480  1.00 91.26           C  
ATOM   2603  HG  LEU A 161     -34.000 -11.124  17.870  1.00 91.26           H  
ATOM   2604  CD1 LEU A 161     -35.090 -10.600  16.102  1.00 91.26           C  
ATOM   2605 HD11 LEU A 161     -35.449  -9.703  15.599  1.00 91.26           H  
ATOM   2606 HD12 LEU A 161     -34.305 -11.057  15.499  1.00 91.26           H  
ATOM   2607 HD13 LEU A 161     -35.899 -11.328  16.179  1.00 91.26           H  
ATOM   2608  CD2 LEU A 161     -33.513  -9.119  17.321  1.00 91.26           C  
ATOM   2609 HD21 LEU A 161     -33.112  -8.841  18.295  1.00 91.26           H  
ATOM   2610 HD22 LEU A 161     -32.688  -9.457  16.693  1.00 91.26           H  
ATOM   2611 HD23 LEU A 161     -33.987  -8.255  16.856  1.00 91.26           H  
ATOM   2612  N   PHE A 162     -35.566 -12.417  20.290  1.00 89.89           N  
ATOM   2613  H   PHE A 162     -35.556 -11.626  20.918  1.00 89.89           H  
ATOM   2614  CA  PHE A 162     -34.948 -13.652  20.761  1.00 89.89           C  
ATOM   2615  HA  PHE A 162     -34.796 -14.330  19.921  1.00 89.89           H  
ATOM   2616  C   PHE A 162     -35.889 -14.359  21.739  1.00 89.89           C  
ATOM   2617  CB  PHE A 162     -33.569 -13.333  21.354  1.00 89.89           C  
ATOM   2618  HB2 PHE A 162     -33.695 -12.700  22.233  1.00 89.89           H  
ATOM   2619  HB3 PHE A 162     -33.110 -14.266  21.682  1.00 89.89           H  
ATOM   2620  O   PHE A 162     -35.650 -14.368  22.944  1.00 89.89           O  
ATOM   2621  CG  PHE A 162     -32.621 -12.657  20.383  1.00 89.89           C  
ATOM   2622  CD1 PHE A 162     -32.109 -13.376  19.287  1.00 89.89           C  
ATOM   2623  HD1 PHE A 162     -32.396 -14.406  19.134  1.00 89.89           H  
ATOM   2624  CD2 PHE A 162     -32.249 -11.313  20.572  1.00 89.89           C  
ATOM   2625  HD2 PHE A 162     -32.644 -10.757  21.410  1.00 89.89           H  
ATOM   2626  CE1 PHE A 162     -31.221 -12.757  18.390  1.00 89.89           C  
ATOM   2627  HE1 PHE A 162     -30.820 -13.316  17.557  1.00 89.89           H  
ATOM   2628  CE2 PHE A 162     -31.356 -10.695  19.677  1.00 89.89           C  
ATOM   2629  HE2 PHE A 162     -31.056  -9.669  19.827  1.00 89.89           H  
ATOM   2630  CZ  PHE A 162     -30.843 -11.417  18.585  1.00 89.89           C  
ATOM   2631  HZ  PHE A 162     -30.156 -10.945  17.899  1.00 89.89           H  
ATOM   2632  N   THR A 163     -36.981 -14.923  21.218  1.00 86.80           N  
ATOM   2633  H   THR A 163     -37.111 -14.911  20.216  1.00 86.80           H  
ATOM   2634  CA  THR A 163     -38.042 -15.552  22.027  1.00 86.80           C  
ATOM   2635  HA  THR A 163     -38.454 -14.805  22.706  1.00 86.80           H  
ATOM   2636  C   THR A 163     -37.546 -16.704  22.895  1.00 86.80           C  
ATOM   2637  CB  THR A 163     -39.171 -16.084  21.134  1.00 86.80           C  
ATOM   2638  HB  THR A 163     -39.859 -16.684  21.729  1.00 86.80           H  
ATOM   2639  O   THR A 163     -38.063 -16.901  23.993  1.00 86.80           O  
ATOM   2640  CG2 THR A 163     -39.950 -14.929  20.503  1.00 86.80           C  
ATOM   2641 HG21 THR A 163     -40.317 -14.259  21.281  1.00 86.80           H  
ATOM   2642 HG22 THR A 163     -39.307 -14.377  19.817  1.00 86.80           H  
ATOM   2643 HG23 THR A 163     -40.795 -15.332  19.945  1.00 86.80           H  
ATOM   2644  OG1 THR A 163     -38.655 -16.863  20.075  1.00 86.80           O  
ATOM   2645  HG1 THR A 163     -38.476 -17.753  20.387  1.00 86.80           H  
ATOM   2646  N   ASP A 164     -36.525 -17.420  22.425  1.00 84.08           N  
ATOM   2647  H   ASP A 164     -36.230 -17.254  21.474  1.00 84.08           H  
ATOM   2648  CA  ASP A 164     -35.941 -18.573  23.120  1.00 84.08           C  
ATOM   2649  HA  ASP A 164     -36.734 -19.115  23.635  1.00 84.08           H  
ATOM   2650  C   ASP A 164     -34.908 -18.157  24.182  1.00 84.08           C  
ATOM   2651  CB  ASP A 164     -35.320 -19.519  22.081  1.00 84.08           C  
ATOM   2652  HB2 ASP A 164     -34.478 -19.013  21.607  1.00 84.08           H  
ATOM   2653  HB3 ASP A 164     -34.938 -20.403  22.591  1.00 84.08           H  
ATOM   2654  O   ASP A 164     -34.456 -18.975  24.985  1.00 84.08           O  
ATOM   2655  CG  ASP A 164     -36.311 -19.971  21.000  1.00 84.08           C  
ATOM   2656  OD1 ASP A 164     -37.534 -19.973  21.269  1.00 84.08           O  
ATOM   2657  OD2 ASP A 164     -35.833 -20.257  19.882  1.00 84.08           O  
ATOM   2658  N   TYR A 165     -34.532 -16.873  24.211  1.00 86.64           N  
ATOM   2659  H   TYR A 165     -35.012 -16.219  23.609  1.00 86.64           H  
ATOM   2660  CA  TYR A 165     -33.570 -16.352  25.166  1.00 86.64           C  
ATOM   2661  HA  TYR A 165     -32.844 -17.139  25.373  1.00 86.64           H  
ATOM   2662  C   TYR A 165     -34.250 -15.980  26.487  1.00 86.64           C  
ATOM   2663  CB  TYR A 165     -32.788 -15.188  24.558  1.00 86.64           C  
ATOM   2664  HB2 TYR A 165     -32.291 -15.533  23.652  1.00 86.64           H  
ATOM   2665  HB3 TYR A 165     -33.477 -14.389  24.286  1.00 86.64           H  
ATOM   2666  O   TYR A 165     -34.918 -14.953  26.618  1.00 86.64           O  
ATOM   2667  CG  TYR A 165     -31.746 -14.638  25.507  1.00 86.64           C  
ATOM   2668  CD1 TYR A 165     -32.007 -13.452  26.217  1.00 86.64           C  
ATOM   2669  HD1 TYR A 165     -32.946 -12.937  26.078  1.00 86.64           H  
ATOM   2670  CD2 TYR A 165     -30.547 -15.344  25.720  1.00 86.64           C  
ATOM   2671  HD2 TYR A 165     -30.375 -16.272  25.194  1.00 86.64           H  
ATOM   2672  CE1 TYR A 165     -31.054 -12.963  27.125  1.00 86.64           C  
ATOM   2673  HE1 TYR A 165     -31.241 -12.070  27.703  1.00 86.64           H  
ATOM   2674  CE2 TYR A 165     -29.584 -14.846  26.619  1.00 86.64           C  
ATOM   2675  HE2 TYR A 165     -28.658 -15.377  26.784  1.00 86.64           H  
ATOM   2676  OH  TYR A 165     -28.969 -13.164  28.224  1.00 86.64           O  
ATOM   2677  HH  TYR A 165     -28.237 -13.757  28.407  1.00 86.64           H  
ATOM   2678  CZ  TYR A 165     -29.843 -13.649  27.316  1.00 86.64           C  
ATOM   2679  N   HIS A 166     -34.012 -16.800  27.509  1.00 82.92           N  
ATOM   2680  H   HIS A 166     -33.565 -17.678  27.283  1.00 82.92           H  
ATOM   2681  CA  HIS A 166     -34.537 -16.603  28.866  1.00 82.92           C  
ATOM   2682  HA  HIS A 166     -35.370 -15.902  28.814  1.00 82.92           H  
ATOM   2683  C   HIS A 166     -33.531 -15.966  29.838  1.00 82.92           C  
ATOM   2684  CB  HIS A 166     -35.104 -17.931  29.380  1.00 82.92           C  
ATOM   2685  HB2 HIS A 166     -34.303 -18.668  29.439  1.00 82.92           H  
ATOM   2686  HB3 HIS A 166     -35.509 -17.788  30.381  1.00 82.92           H  
ATOM   2687  O   HIS A 166     -33.741 -15.980  31.051  1.00 82.92           O  
ATOM   2688  CG  HIS A 166     -36.206 -18.466  28.504  1.00 82.92           C  
ATOM   2689  CD2 HIS A 166     -36.218 -19.665  27.845  1.00 82.92           C  
ATOM   2690  HD2 HIS A 166     -35.436 -20.410  27.859  1.00 82.92           H  
ATOM   2691  ND1 HIS A 166     -37.369 -17.809  28.168  1.00 82.92           N  
ATOM   2692  HD1 HIS A 166     -37.590 -16.844  28.370  1.00 82.92           H  
ATOM   2693  CE1 HIS A 166     -38.062 -18.597  27.330  1.00 82.92           C  
ATOM   2694  HE1 HIS A 166     -38.982 -18.327  26.833  1.00 82.92           H  
ATOM   2695  NE2 HIS A 166     -37.414 -19.752  27.134  1.00 82.92           N  
ATOM   2696  N   GLY A 167     -32.427 -15.425  29.319  1.00 83.92           N  
ATOM   2697  H   GLY A 167     -32.333 -15.402  28.314  1.00 83.92           H  
ATOM   2698  CA  GLY A 167     -31.395 -14.786  30.127  1.00 83.92           C  
ATOM   2699  HA2 GLY A 167     -30.439 -14.859  29.610  1.00 83.92           H  
ATOM   2700  HA3 GLY A 167     -31.300 -15.320  31.072  1.00 83.92           H  
ATOM   2701  C   GLY A 167     -31.670 -13.317  30.443  1.00 83.92           C  
ATOM   2702  O   GLY A 167     -32.682 -12.722  30.053  1.00 83.92           O  
ATOM   2703  N   ASN A 168     -30.727 -12.703  31.153  1.00 84.25           N  
ATOM   2704  H   ASN A 168     -29.876 -13.203  31.364  1.00 84.25           H  
ATOM   2705  CA  ASN A 168     -30.789 -11.283  31.475  1.00 84.25           C  
ATOM   2706  HA  ASN A 168     -31.831 -10.998  31.620  1.00 84.25           H  
ATOM   2707  C   ASN A 168     -30.238 -10.449  30.314  1.00 84.25           C  
ATOM   2708  CB  ASN A 168     -30.053 -11.013  32.796  1.00 84.25           C  
ATOM   2709  HB2 ASN A 168     -29.932  -9.938  32.932  1.00 84.25           H  
ATOM   2710  HB3 ASN A 168     -29.055 -11.449  32.754  1.00 84.25           H  
ATOM   2711  O   ASN A 168     -29.084 -10.607  29.921  1.00 84.25           O  
ATOM   2712  CG  ASN A 168     -30.798 -11.546  34.007  1.00 84.25           C  
ATOM   2713  ND2 ASN A 168     -30.102 -11.785  35.092  1.00 84.25           N  
ATOM   2714 HD21 ASN A 168     -29.123 -11.538  35.122  1.00 84.25           H  
ATOM   2715 HD22 ASN A 168     -30.617 -12.098  35.902  1.00 84.25           H  
ATOM   2716  OD1 ASN A 168     -32.005 -11.731  34.009  1.00 84.25           O  
ATOM   2717  N   ILE A 169     -31.072  -9.540  29.801  1.00 87.79           N  
ATOM   2718  H   ILE A 169     -32.033  -9.551  30.109  1.00 87.79           H  
ATOM   2719  CA  ILE A 169     -30.643  -8.455  28.913  1.00 87.79           C  
ATOM   2720  HA  ILE A 169     -29.698  -8.729  28.443  1.00 87.79           H  
ATOM   2721  C   ILE A 169     -30.426  -7.211  29.765  1.00 87.79           C  
ATOM   2722  CB  ILE A 169     -31.662  -8.186  27.784  1.00 87.79           C  
ATOM   2723  HB  ILE A 169     -32.604  -7.868  28.231  1.00 87.79           H  
ATOM   2724  O   ILE A 169     -31.399  -6.598  30.215  1.00 87.79           O  
ATOM   2725  CG1 ILE A 169     -31.934  -9.469  26.976  1.00 87.79           C  
ATOM   2726 HG12 ILE A 169     -30.995  -9.859  26.584  1.00 87.79           H  
ATOM   2727 HG13 ILE A 169     -32.365 -10.213  27.646  1.00 87.79           H  
ATOM   2728  CG2 ILE A 169     -31.147  -7.055  26.871  1.00 87.79           C  
ATOM   2729 HG21 ILE A 169     -30.917  -6.156  27.443  1.00 87.79           H  
ATOM   2730 HG22 ILE A 169     -31.899  -6.794  26.126  1.00 87.79           H  
ATOM   2731 HG23 ILE A 169     -30.242  -7.389  26.363  1.00 87.79           H  
ATOM   2732  CD1 ILE A 169     -32.922  -9.296  25.820  1.00 87.79           C  
ATOM   2733 HD11 ILE A 169     -33.823  -8.787  26.165  1.00 87.79           H  
ATOM   2734 HD12 ILE A 169     -33.194 -10.276  25.428  1.00 87.79           H  
ATOM   2735 HD13 ILE A 169     -32.453  -8.722  25.022  1.00 87.79           H  
ATOM   2736  N   ASP A 170     -29.185  -6.802  29.969  1.00 84.36           N  
ATOM   2737  H   ASP A 170     -28.427  -7.335  29.567  1.00 84.36           H  
ATOM   2738  CA  ASP A 170     -28.872  -5.570  30.688  1.00 84.36           C  
ATOM   2739  HA  ASP A 170     -29.750  -5.257  31.253  1.00 84.36           H  
ATOM   2740  C   ASP A 170     -28.593  -4.433  29.717  1.00 84.36           C  
ATOM   2741  CB  ASP A 170     -27.768  -5.809  31.721  1.00 84.36           C  
ATOM   2742  HB2 ASP A 170     -27.456  -4.851  32.137  1.00 84.36           H  
ATOM   2743  HB3 ASP A 170     -26.909  -6.278  31.242  1.00 84.36           H  
ATOM   2744  O   ASP A 170     -28.003  -4.633  28.662  1.00 84.36           O  
ATOM   2745  CG  ASP A 170     -28.295  -6.688  32.861  1.00 84.36           C  
ATOM   2746  OD1 ASP A 170     -29.473  -6.477  33.255  1.00 84.36           O  
ATOM   2747  OD2 ASP A 170     -27.532  -7.554  33.330  1.00 84.36           O  
ATOM   2748  N   ILE A 171     -29.077  -3.233  30.045  1.00 85.01           N  
ATOM   2749  H   ILE A 171     -29.496  -3.118  30.957  1.00 85.01           H  
ATOM   2750  CA  ILE A 171     -28.863  -2.043  29.221  1.00 85.01           C  
ATOM   2751  HA  ILE A 171     -28.148  -2.300  28.439  1.00 85.01           H  
ATOM   2752  C   ILE A 171     -28.224  -0.957  30.080  1.00 85.01           C  
ATOM   2753  CB  ILE A 171     -30.140  -1.582  28.483  1.00 85.01           C  
ATOM   2754  HB  ILE A 171     -30.900  -1.312  29.216  1.00 85.01           H  
ATOM   2755  O   ILE A 171     -28.865  -0.415  30.985  1.00 85.01           O  
ATOM   2756  CG1 ILE A 171     -30.682  -2.731  27.597  1.00 85.01           C  
ATOM   2757 HG12 ILE A 171     -31.000  -3.551  28.240  1.00 85.01           H  
ATOM   2758 HG13 ILE A 171     -29.881  -3.102  26.957  1.00 85.01           H  
ATOM   2759  CG2 ILE A 171     -29.809  -0.340  27.631  1.00 85.01           C  
ATOM   2760 HG21 ILE A 171     -30.691   0.028  27.107  1.00 85.01           H  
ATOM   2761 HG22 ILE A 171     -29.043  -0.606  26.903  1.00 85.01           H  
ATOM   2762 HG23 ILE A 171     -29.433   0.472  28.253  1.00 85.01           H  
ATOM   2763  CD1 ILE A 171     -31.875  -2.354  26.714  1.00 85.01           C  
ATOM   2764 HD11 ILE A 171     -32.631  -1.864  27.328  1.00 85.01           H  
ATOM   2765 HD12 ILE A 171     -31.562  -1.688  25.910  1.00 85.01           H  
ATOM   2766 HD13 ILE A 171     -32.291  -3.257  26.267  1.00 85.01           H  
ATOM   2767  N   SER A 172     -26.968  -0.635  29.777  1.00 76.91           N  
ATOM   2768  H   SER A 172     -26.552  -1.115  28.992  1.00 76.91           H  
ATOM   2769  CA  SER A 172     -26.213   0.464  30.374  1.00 76.91           C  
ATOM   2770  HA  SER A 172     -26.690   0.743  31.314  1.00 76.91           H  
ATOM   2771  C   SER A 172     -26.213   1.689  29.460  1.00 76.91           C  
ATOM   2772  CB  SER A 172     -24.785   0.028  30.712  1.00 76.91           C  
ATOM   2773  HB2 SER A 172     -24.269  -0.262  29.796  1.00 76.91           H  
ATOM   2774  HB3 SER A 172     -24.814  -0.830  31.384  1.00 76.91           H  
ATOM   2775  O   SER A 172     -26.329   1.597  28.239  1.00 76.91           O  
ATOM   2776  OG  SER A 172     -24.082   1.095  31.333  1.00 76.91           O  
ATOM   2777  HG  SER A 172     -23.147   0.882  31.276  1.00 76.91           H  
ATOM   2778  N   THR A 173     -26.101   2.862  30.078  1.00 68.35           N  
ATOM   2779  H   THR A 173     -25.980   2.837  31.080  1.00 68.35           H  
ATOM   2780  CA  THR A 173     -26.117   4.172  29.408  1.00 68.35           C  
ATOM   2781  HA  THR A 173     -26.107   4.025  28.328  1.00 68.35           H  
ATOM   2782  C   THR A 173     -24.868   4.994  29.749  1.00 68.35           C  
ATOM   2783  CB  THR A 173     -27.394   4.959  29.763  1.00 68.35           C  
ATOM   2784  HB  THR A 173     -27.491   5.788  29.061  1.00 68.35           H  
ATOM   2785  O   THR A 173     -24.841   6.198  29.506  1.00 68.35           O  
ATOM   2786  CG2 THR A 173     -28.678   4.126  29.701  1.00 68.35           C  
ATOM   2787 HG21 THR A 173     -29.505   4.687  30.138  1.00 68.35           H  
ATOM   2788 HG22 THR A 173     -28.586   3.210  30.285  1.00 68.35           H  
ATOM   2789 HG23 THR A 173     -28.892   3.865  28.665  1.00 68.35           H  
ATOM   2790  OG1 THR A 173     -27.305   5.502  31.067  1.00 68.35           O  
ATOM   2791  HG1 THR A 173     -26.568   6.114  31.003  1.00 68.35           H  
ATOM   2792  N   LYS A 174     -23.884   4.395  30.434  1.00 56.01           N  
ATOM   2793  H   LYS A 174     -23.914   3.388  30.504  1.00 56.01           H  
ATOM   2794  CA  LYS A 174     -22.655   5.057  30.896  1.00 56.01           C  
ATOM   2795  HA  LYS A 174     -22.728   6.134  30.742  1.00 56.01           H  
ATOM   2796  C   LYS A 174     -21.471   4.555  30.071  1.00 56.01           C  
ATOM   2797  CB  LYS A 174     -22.417   4.778  32.391  1.00 56.01           C  
ATOM   2798  HB2 LYS A 174     -22.493   3.705  32.571  1.00 56.01           H  
ATOM   2799  HB3 LYS A 174     -21.396   5.080  32.626  1.00 56.01           H  
ATOM   2800  O   LYS A 174     -21.325   3.346  29.957  1.00 56.01           O  
ATOM   2801  CG  LYS A 174     -23.370   5.530  33.335  1.00 56.01           C  
ATOM   2802  HG2 LYS A 174     -23.314   6.598  33.125  1.00 56.01           H  
ATOM   2803  HG3 LYS A 174     -24.392   5.186  33.179  1.00 56.01           H  
ATOM   2804  CD  LYS A 174     -22.949   5.273  34.791  1.00 56.01           C  
ATOM   2805  HD2 LYS A 174     -23.040   4.207  34.998  1.00 56.01           H  
ATOM   2806  HD3 LYS A 174     -21.903   5.556  34.906  1.00 56.01           H  
ATOM   2807  CE  LYS A 174     -23.793   6.066  35.795  1.00 56.01           C  
ATOM   2808  HE2 LYS A 174     -24.833   5.755  35.699  1.00 56.01           H  
ATOM   2809  HE3 LYS A 174     -23.724   7.125  35.545  1.00 56.01           H  
ATOM   2810  NZ  LYS A 174     -23.308   5.836  37.182  1.00 56.01           N  
ATOM   2811  HZ1 LYS A 174     -22.340   6.112  37.265  1.00 56.01           H  
ATOM   2812  HZ2 LYS A 174     -23.845   6.358  37.860  1.00 56.01           H  
ATOM   2813  HZ3 LYS A 174     -23.354   4.855  37.416  1.00 56.01           H  
ATOM   2814  N   ASN A 175     -20.663   5.493  29.554  1.00 49.12           N  
ATOM   2815  H   ASN A 175     -20.918   6.457  29.714  1.00 49.12           H  
ATOM   2816  CA  ASN A 175     -19.374   5.298  28.870  1.00 49.12           C  
ATOM   2817  HA  ASN A 175     -19.302   6.049  28.082  1.00 49.12           H  
ATOM   2818  C   ASN A 175     -19.242   3.957  28.129  1.00 49.12           C  
ATOM   2819  CB  ASN A 175     -18.207   5.564  29.847  1.00 49.12           C  
ATOM   2820  HB2 ASN A 175     -17.307   5.088  29.458  1.00 49.12           H  
ATOM   2821  HB3 ASN A 175     -18.412   5.117  30.820  1.00 49.12           H  
ATOM   2822  O   ASN A 175     -18.523   3.067  28.563  1.00 49.12           O  
ATOM   2823  CG  ASN A 175     -17.860   7.033  30.010  1.00 49.12           C  
ATOM   2824  ND2 ASN A 175     -16.833   7.334  30.768  1.00 49.12           N  
ATOM   2825 HD21 ASN A 175     -16.520   8.294  30.758  1.00 49.12           H  
ATOM   2826 HD22 ASN A 175     -16.220   6.599  31.092  1.00 49.12           H  
ATOM   2827  OD1 ASN A 175     -18.512   7.922  29.481  1.00 49.12           O  
ATOM   2828  N   ASN A 176     -19.902   3.841  26.973  1.00 50.28           N  
ATOM   2829  H   ASN A 176     -20.538   4.578  26.704  1.00 50.28           H  
ATOM   2830  CA  ASN A 176     -19.803   2.667  26.093  1.00 50.28           C  
ATOM   2831  HA  ASN A 176     -20.016   1.775  26.682  1.00 50.28           H  
ATOM   2832  C   ASN A 176     -18.392   2.470  25.485  1.00 50.28           C  
ATOM   2833  CB  ASN A 176     -20.855   2.784  24.968  1.00 50.28           C  
ATOM   2834  HB2 ASN A 176     -20.747   1.926  24.305  1.00 50.28           H  
ATOM   2835  HB3 ASN A 176     -20.653   3.680  24.381  1.00 50.28           H  
ATOM   2836  O   ASN A 176     -18.197   1.547  24.702  1.00 50.28           O  
ATOM   2837  CG  ASN A 176     -22.304   2.812  25.423  1.00 50.28           C  
ATOM   2838  ND2 ASN A 176     -23.216   3.057  24.513  1.00 50.28           N  
ATOM   2839 HD21 ASN A 176     -24.176   3.016  24.824  1.00 50.28           H  
ATOM   2840 HD22 ASN A 176     -22.962   3.112  23.537  1.00 50.28           H  
ATOM   2841  OD1 ASN A 176     -22.653   2.652  26.579  1.00 50.28           O  
ATOM   2842  N   THR A 177     -17.430   3.344  25.798  1.00 42.07           N  
ATOM   2843  H   THR A 177     -17.598   4.007  26.541  1.00 42.07           H  
ATOM   2844  CA  THR A 177     -16.074   3.367  25.234  1.00 42.07           C  
ATOM   2845  HA  THR A 177     -16.143   3.402  24.147  1.00 42.07           H  
ATOM   2846  C   THR A 177     -15.270   2.109  25.549  1.00 42.07           C  
ATOM   2847  CB  THR A 177     -15.310   4.622  25.703  1.00 42.07           C  
ATOM   2848  HB  THR A 177     -14.238   4.430  25.690  1.00 42.07           H  
ATOM   2849  O   THR A 177     -14.605   1.596  24.659  1.00 42.07           O  
ATOM   2850  CG2 THR A 177     -15.603   5.806  24.781  1.00 42.07           C  
ATOM   2851 HG21 THR A 177     -16.673   6.015  24.765  1.00 42.07           H  
ATOM   2852 HG22 THR A 177     -15.258   5.570  23.775  1.00 42.07           H  
ATOM   2853 HG23 THR A 177     -15.061   6.681  25.138  1.00 42.07           H  
ATOM   2854  OG1 THR A 177     -15.711   5.020  27.005  1.00 42.07           O  
ATOM   2855  HG1 THR A 177     -14.936   4.910  27.560  1.00 42.07           H  
ATOM   2856  N   CYS A 178     -15.399   1.544  26.750  1.00 40.11           N  
ATOM   2857  H   CYS A 178     -15.985   1.979  27.448  1.00 40.11           H  
ATOM   2858  CA  CYS A 178     -14.621   0.371  27.164  1.00 40.11           C  
ATOM   2859  HA  CYS A 178     -13.580   0.525  26.882  1.00 40.11           H  
ATOM   2860  C   CYS A 178     -15.026  -0.946  26.471  1.00 40.11           C  
ATOM   2861  CB  CYS A 178     -14.658   0.268  28.698  1.00 40.11           C  
ATOM   2862  HB2 CYS A 178     -14.324  -0.727  28.991  1.00 40.11           H  
ATOM   2863  HB3 CYS A 178     -13.940   0.982  29.102  1.00 40.11           H  
ATOM   2864  O   CYS A 178     -14.218  -1.858  26.384  1.00 40.11           O  
ATOM   2865  SG  CYS A 178     -16.304   0.621  29.399  1.00 40.11           S  
ATOM   2866  HG  CYS A 178     -15.939   0.409  30.667  1.00 40.11           H  
ATOM   2867  N   TYR A 179     -16.238  -1.064  25.916  1.00 46.44           N  
ATOM   2868  H   TYR A 179     -16.876  -0.283  25.973  1.00 46.44           H  
ATOM   2869  CA  TYR A 179     -16.648  -2.287  25.198  1.00 46.44           C  
ATOM   2870  HA  TYR A 179     -16.095  -3.138  25.597  1.00 46.44           H  
ATOM   2871  C   TYR A 179     -16.325  -2.251  23.706  1.00 46.44           C  
ATOM   2872  CB  TYR A 179     -18.127  -2.578  25.435  1.00 46.44           C  
ATOM   2873  HB2 TYR A 179     -18.451  -3.368  24.758  1.00 46.44           H  
ATOM   2874  HB3 TYR A 179     -18.716  -1.688  25.213  1.00 46.44           H  
ATOM   2875  O   TYR A 179     -16.353  -3.288  23.044  1.00 46.44           O  
ATOM   2876  CG  TYR A 179     -18.389  -3.036  26.849  1.00 46.44           C  
ATOM   2877  CD1 TYR A 179     -18.290  -4.402  27.176  1.00 46.44           C  
ATOM   2878  HD1 TYR A 179     -18.027  -5.138  26.430  1.00 46.44           H  
ATOM   2879  CD2 TYR A 179     -18.664  -2.090  27.852  1.00 46.44           C  
ATOM   2880  HD2 TYR A 179     -18.677  -1.037  27.611  1.00 46.44           H  
ATOM   2881  CE1 TYR A 179     -18.525  -4.827  28.494  1.00 46.44           C  
ATOM   2882  HE1 TYR A 179     -18.446  -5.876  28.740  1.00 46.44           H  
ATOM   2883  CE2 TYR A 179     -18.895  -2.511  29.174  1.00 46.44           C  
ATOM   2884  HE2 TYR A 179     -19.101  -1.782  29.944  1.00 46.44           H  
ATOM   2885  OH  TYR A 179     -19.120  -4.297  30.757  1.00 46.44           O  
ATOM   2886  HH  TYR A 179     -19.147  -3.563  31.376  1.00 46.44           H  
ATOM   2887  CZ  TYR A 179     -18.852  -3.887  29.491  1.00 46.44           C  
ATOM   2888  N   ILE A 180     -15.985  -1.071  23.179  1.00 47.30           N  
ATOM   2889  H   ILE A 180     -15.912  -0.270  23.791  1.00 47.30           H  
ATOM   2890  CA  ILE A 180     -15.479  -0.943  21.813  1.00 47.30           C  
ATOM   2891  HA  ILE A 180     -16.181  -1.437  21.141  1.00 47.30           H  
ATOM   2892  C   ILE A 180     -14.161  -1.726  21.696  1.00 47.30           C  
ATOM   2893  CB  ILE A 180     -15.409   0.550  21.406  1.00 47.30           C  
ATOM   2894  HB  ILE A 180     -14.811   1.094  22.137  1.00 47.30           H  
ATOM   2895  O   ILE A 180     -13.969  -2.400  20.693  1.00 47.30           O  
ATOM   2896  CG1 ILE A 180     -16.838   1.145  21.371  1.00 47.30           C  
ATOM   2897 HG12 ILE A 180     -17.393   0.680  20.556  1.00 47.30           H  
ATOM   2898 HG13 ILE A 180     -17.357   0.900  22.298  1.00 47.30           H  
ATOM   2899  CG2 ILE A 180     -14.763   0.710  20.025  1.00 47.30           C  
ATOM   2900 HG21 ILE A 180     -15.234   0.048  19.299  1.00 47.30           H  
ATOM   2901 HG22 ILE A 180     -13.705   0.461  20.103  1.00 47.30           H  
ATOM   2902 HG23 ILE A 180     -14.815   1.740  19.670  1.00 47.30           H  
ATOM   2903  CD1 ILE A 180     -16.927   2.668  21.210  1.00 47.30           C  
ATOM   2904 HD11 ILE A 180     -16.409   3.157  22.034  1.00 47.30           H  
ATOM   2905 HD12 ILE A 180     -17.976   2.964  21.239  1.00 47.30           H  
ATOM   2906 HD13 ILE A 180     -16.508   2.989  20.256  1.00 47.30           H  
ATOM   2907  N   GLU A 181     -13.349  -1.776  22.761  1.00 41.58           N  
ATOM   2908  H   GLU A 181     -13.588  -1.218  23.569  1.00 41.58           H  
ATOM   2909  CA  GLU A 181     -12.090  -2.539  22.855  1.00 41.58           C  
ATOM   2910  HA  GLU A 181     -11.388  -2.174  22.105  1.00 41.58           H  
ATOM   2911  C   GLU A 181     -12.242  -4.050  22.621  1.00 41.58           C  
ATOM   2912  CB  GLU A 181     -11.460  -2.317  24.242  1.00 41.58           C  
ATOM   2913  HB2 GLU A 181     -12.135  -2.710  25.002  1.00 41.58           H  
ATOM   2914  HB3 GLU A 181     -10.524  -2.873  24.291  1.00 41.58           H  
ATOM   2915  O   GLU A 181     -11.319  -4.687  22.120  1.00 41.58           O  
ATOM   2916  CG  GLU A 181     -11.165  -0.834  24.524  1.00 41.58           C  
ATOM   2917  HG2 GLU A 181     -12.098  -0.271  24.492  1.00 41.58           H  
ATOM   2918  HG3 GLU A 181     -10.521  -0.455  23.731  1.00 41.58           H  
ATOM   2919  CD  GLU A 181     -10.500  -0.582  25.886  1.00 41.58           C  
ATOM   2920  OE1 GLU A 181      -9.990   0.549  26.051  1.00 41.58           O  
ATOM   2921  OE2 GLU A 181     -10.535  -1.482  26.754  1.00 41.58           O  
ATOM   2922  N   LYS A 182     -13.404  -4.631  22.943  1.00 43.06           N  
ATOM   2923  H   LYS A 182     -14.132  -4.042  23.322  1.00 43.06           H  
ATOM   2924  CA  LYS A 182     -13.654  -6.078  22.822  1.00 43.06           C  
ATOM   2925  HA  LYS A 182     -12.699  -6.597  22.738  1.00 43.06           H  
ATOM   2926  C   LYS A 182     -14.435  -6.462  21.561  1.00 43.06           C  
ATOM   2927  CB  LYS A 182     -14.345  -6.573  24.099  1.00 43.06           C  
ATOM   2928  HB2 LYS A 182     -15.258  -5.999  24.258  1.00 43.06           H  
ATOM   2929  HB3 LYS A 182     -14.623  -7.618  23.958  1.00 43.06           H  
ATOM   2930  O   LYS A 182     -14.606  -7.648  21.269  1.00 43.06           O  
ATOM   2931  CG  LYS A 182     -13.440  -6.472  25.345  1.00 43.06           C  
ATOM   2932  HG2 LYS A 182     -12.543  -7.074  25.199  1.00 43.06           H  
ATOM   2933  HG3 LYS A 182     -13.160  -5.436  25.535  1.00 43.06           H  
ATOM   2934  CD  LYS A 182     -14.236  -7.011  26.530  1.00 43.06           C  
ATOM   2935  HD2 LYS A 182     -14.578  -8.007  26.248  1.00 43.06           H  
ATOM   2936  HD3 LYS A 182     -15.088  -6.346  26.669  1.00 43.06           H  
ATOM   2937  CE  LYS A 182     -13.522  -7.149  27.873  1.00 43.06           C  
ATOM   2938  HE2 LYS A 182     -12.649  -7.790  27.746  1.00 43.06           H  
ATOM   2939  HE3 LYS A 182     -13.185  -6.166  28.203  1.00 43.06           H  
ATOM   2940  NZ  LYS A 182     -14.453  -7.748  28.869  1.00 43.06           N  
ATOM   2941  HZ1 LYS A 182     -14.852  -8.618  28.546  1.00 43.06           H  
ATOM   2942  HZ2 LYS A 182     -15.293  -7.195  28.968  1.00 43.06           H  
ATOM   2943  HZ3 LYS A 182     -14.024  -7.930  29.765  1.00 43.06           H  
ATOM   2944  N   ALA A 183     -14.938  -5.482  20.811  1.00 41.51           N  
ATOM   2945  H   ALA A 183     -14.686  -4.529  21.031  1.00 41.51           H  
ATOM   2946  CA  ALA A 183     -15.782  -5.734  19.655  1.00 41.51           C  
ATOM   2947  HA  ALA A 183     -16.393  -6.613  19.860  1.00 41.51           H  
ATOM   2948  C   ALA A 183     -14.969  -6.048  18.397  1.00 41.51           C  
ATOM   2949  CB  ALA A 183     -16.736  -4.562  19.461  1.00 41.51           C  
ATOM   2950  HB1 ALA A 183     -16.175  -3.681  19.149  1.00 41.51           H  
ATOM   2951  HB2 ALA A 183     -17.264  -4.344  20.389  1.00 41.51           H  
ATOM   2952  HB3 ALA A 183     -17.455  -4.844  18.693  1.00 41.51           H  
ATOM   2953  O   ALA A 183     -14.095  -5.287  17.990  1.00 41.51           O  
ATOM   2954  N   LYS A 184     -15.299  -7.169  17.747  1.00 40.99           N  
ATOM   2955  H   LYS A 184     -16.040  -7.734  18.138  1.00 40.99           H  
ATOM   2956  CA  LYS A 184     -14.616  -7.634  16.529  1.00 40.99           C  
ATOM   2957  HA  LYS A 184     -13.589  -7.272  16.547  1.00 40.99           H  
ATOM   2958  C   LYS A 184     -15.206  -7.055  15.237  1.00 40.99           C  
ATOM   2959  CB  LYS A 184     -14.572  -9.174  16.502  1.00 40.99           C  
ATOM   2960  HB2 LYS A 184     -15.579  -9.573  16.629  1.00 40.99           H  
ATOM   2961  HB3 LYS A 184     -14.199  -9.492  15.528  1.00 40.99           H  
ATOM   2962  O   LYS A 184     -14.571  -7.165  14.194  1.00 40.99           O  
ATOM   2963  CG  LYS A 184     -13.646  -9.753  17.586  1.00 40.99           C  
ATOM   2964  HG2 LYS A 184     -12.664  -9.290  17.495  1.00 40.99           H  
ATOM   2965  HG3 LYS A 184     -14.051  -9.522  18.571  1.00 40.99           H  
ATOM   2966  CD  LYS A 184     -13.492 -11.276  17.446  1.00 40.99           C  
ATOM   2967  HD2 LYS A 184     -14.467 -11.750  17.565  1.00 40.99           H  
ATOM   2968  HD3 LYS A 184     -13.102 -11.502  16.454  1.00 40.99           H  
ATOM   2969  CE  LYS A 184     -12.521 -11.798  18.513  1.00 40.99           C  
ATOM   2970  HE2 LYS A 184     -12.934 -11.580  19.498  1.00 40.99           H  
ATOM   2971  HE3 LYS A 184     -11.585 -11.246  18.426  1.00 40.99           H  
ATOM   2972  NZ  LYS A 184     -12.259 -13.255  18.377  1.00 40.99           N  
ATOM   2973  HZ1 LYS A 184     -11.849 -13.460  17.477  1.00 40.99           H  
ATOM   2974  HZ2 LYS A 184     -13.111 -13.786  18.483  1.00 40.99           H  
ATOM   2975  HZ3 LYS A 184     -11.607 -13.555  19.087  1.00 40.99           H  
ATOM   2976  N   TYR A 185     -16.402  -6.455  15.280  1.00 41.37           N  
ATOM   2977  H   TYR A 185     -16.858  -6.345  16.175  1.00 41.37           H  
ATOM   2978  CA  TYR A 185     -17.121  -6.021  14.077  1.00 41.37           C  
ATOM   2979  HA  TYR A 185     -16.401  -5.851  13.276  1.00 41.37           H  
ATOM   2980  C   TYR A 185     -17.916  -4.727  14.280  1.00 41.37           C  
ATOM   2981  CB  TYR A 185     -18.081  -7.127  13.625  1.00 41.37           C  
ATOM   2982  HB2 TYR A 185     -18.599  -6.800  12.724  1.00 41.37           H  
ATOM   2983  HB3 TYR A 185     -18.827  -7.237  14.413  1.00 41.37           H  
ATOM   2984  O   TYR A 185     -18.633  -4.568  15.269  1.00 41.37           O  
ATOM   2985  CG  TYR A 185     -17.434  -8.472  13.350  1.00 41.37           C  
ATOM   2986  CD1 TYR A 185     -16.793  -8.701  12.118  1.00 41.37           C  
ATOM   2987  HD1 TYR A 185     -16.770  -7.924  11.368  1.00 41.37           H  
ATOM   2988  CD2 TYR A 185     -17.438  -9.477  14.338  1.00 41.37           C  
ATOM   2989  HD2 TYR A 185     -17.909  -9.293  15.293  1.00 41.37           H  
ATOM   2990  CE1 TYR A 185     -16.140  -9.924  11.874  1.00 41.37           C  
ATOM   2991  HE1 TYR A 185     -15.627 -10.084  10.937  1.00 41.37           H  
ATOM   2992  CE2 TYR A 185     -16.797 -10.707  14.093  1.00 41.37           C  
ATOM   2993  HE2 TYR A 185     -16.785 -11.484  14.842  1.00 41.37           H  
ATOM   2994  OH  TYR A 185     -15.494 -12.104  12.652  1.00 41.37           O  
ATOM   2995  HH  TYR A 185     -15.054 -12.126  11.800  1.00 41.37           H  
ATOM   2996  CZ  TYR A 185     -16.135 -10.927  12.867  1.00 41.37           C  
ATOM   2997  N   LEU A 186     -17.850  -3.853  13.274  1.00 44.85           N  
ATOM   2998  H   LEU A 186     -17.267  -4.093  12.485  1.00 44.85           H  
ATOM   2999  CA  LEU A 186     -18.637  -2.628  13.139  1.00 44.85           C  
ATOM   3000  HA  LEU A 186     -19.200  -2.434  14.052  1.00 44.85           H  
ATOM   3001  C   LEU A 186     -19.624  -2.751  11.991  1.00 44.85           C  
ATOM   3002  CB  LEU A 186     -17.691  -1.462  12.852  1.00 44.85           C  
ATOM   3003  HB2 LEU A 186     -18.217  -0.701  12.275  1.00 44.85           H  
ATOM   3004  HB3 LEU A 186     -16.870  -1.810  12.226  1.00 44.85           H  
ATOM   3005  O   LEU A 186     -19.237  -3.092  10.876  1.00 44.85           O  
ATOM   3006  CG  LEU A 186     -17.172  -0.861  14.157  1.00 44.85           C  
ATOM   3007  HG  LEU A 186     -17.390  -1.504  15.010  1.00 44.85           H  
ATOM   3008  CD1 LEU A 186     -15.680  -0.661  14.084  1.00 44.85           C  
ATOM   3009 HD11 LEU A 186     -15.459   0.061  13.298  1.00 44.85           H  
ATOM   3010 HD12 LEU A 186     -15.182  -1.606  13.866  1.00 44.85           H  
ATOM   3011 HD13 LEU A 186     -15.330  -0.314  15.057  1.00 44.85           H  
ATOM   3012  CD2 LEU A 186     -17.804   0.503  14.374  1.00 44.85           C  
ATOM   3013 HD21 LEU A 186     -17.678   1.125  13.488  1.00 44.85           H  
ATOM   3014 HD22 LEU A 186     -18.863   0.369  14.591  1.00 44.85           H  
ATOM   3015 HD23 LEU A 186     -17.291   0.980  15.209  1.00 44.85           H  
ATOM   3016  N   ILE A 187     -20.889  -2.426  12.251  1.00 46.71           N  
ATOM   3017  H   ILE A 187     -21.140  -2.146  13.188  1.00 46.71           H  
ATOM   3018  CA  ILE A 187     -21.938  -2.437  11.231  1.00 46.71           C  
ATOM   3019  HA  ILE A 187     -21.482  -2.502  10.244  1.00 46.71           H  
ATOM   3020  C   ILE A 187     -22.683  -1.100  11.303  1.00 46.71           C  
ATOM   3021  CB  ILE A 187     -22.838  -3.685  11.397  1.00 46.71           C  
ATOM   3022  HB  ILE A 187     -23.284  -3.667  12.392  1.00 46.71           H  
ATOM   3023  O   ILE A 187     -23.290  -0.768  12.323  1.00 46.71           O  
ATOM   3024  CG1 ILE A 187     -21.987  -4.976  11.248  1.00 46.71           C  
ATOM   3025 HG12 ILE A 187     -21.092  -4.925  11.867  1.00 46.71           H  
ATOM   3026 HG13 ILE A 187     -21.669  -5.076  10.210  1.00 46.71           H  
ATOM   3027  CG2 ILE A 187     -23.965  -3.654  10.343  1.00 46.71           C  
ATOM   3028 HG21 ILE A 187     -24.626  -4.513  10.454  1.00 46.71           H  
ATOM   3029 HG22 ILE A 187     -23.542  -3.671   9.339  1.00 46.71           H  
ATOM   3030 HG23 ILE A 187     -24.578  -2.760  10.461  1.00 46.71           H  
ATOM   3031  CD1 ILE A 187     -22.695  -6.253  11.675  1.00 46.71           C  
ATOM   3032 HD11 ILE A 187     -22.070  -7.111  11.427  1.00 46.71           H  
ATOM   3033 HD12 ILE A 187     -22.864  -6.233  12.751  1.00 46.71           H  
ATOM   3034 HD13 ILE A 187     -23.642  -6.326  11.140  1.00 46.71           H  
ATOM   3035  N   CYS A 188     -22.630  -0.311  10.222  1.00 45.22           N  
ATOM   3036  H   CYS A 188     -22.120  -0.645   9.416  1.00 45.22           H  
ATOM   3037  CA  CYS A 188     -23.476   0.875  10.047  1.00 45.22           C  
ATOM   3038  HA  CYS A 188     -23.758   1.266  11.024  1.00 45.22           H  
ATOM   3039  C   CYS A 188     -24.717   0.477   9.226  1.00 45.22           C  
ATOM   3040  CB  CYS A 188     -22.718   2.016   9.372  1.00 45.22           C  
ATOM   3041  HB2 CYS A 188     -21.777   2.204   9.890  1.00 45.22           H  
ATOM   3042  HB3 CYS A 188     -22.541   1.742   8.332  1.00 45.22           H  
ATOM   3043  O   CYS A 188     -24.581   0.188   8.037  1.00 45.22           O  
ATOM   3044  SG  CYS A 188     -23.737   3.517   9.377  1.00 45.22           S  
ATOM   3045  HG  CYS A 188     -23.014   4.255   8.530  1.00 45.22           H  
ATOM   3046  N   PRO A 189     -25.922   0.446   9.816  1.00 41.20           N  
ATOM   3047  CA  PRO A 189     -27.097  -0.132   9.154  1.00 41.20           C  
ATOM   3048  HA  PRO A 189     -26.787  -1.010   8.588  1.00 41.20           H  
ATOM   3049  C   PRO A 189     -27.834   0.817   8.193  1.00 41.20           C  
ATOM   3050  CB  PRO A 189     -28.023  -0.587  10.288  1.00 41.20           C  
ATOM   3051  HB2 PRO A 189     -28.879   0.083  10.370  1.00 41.20           H  
ATOM   3052  HB3 PRO A 189     -28.364  -1.610  10.128  1.00 41.20           H  
ATOM   3053  O   PRO A 189     -28.791   0.412   7.538  1.00 41.20           O  
ATOM   3054  CG  PRO A 189     -27.181  -0.472  11.559  1.00 41.20           C  
ATOM   3055  HG2 PRO A 189     -27.782  -0.193  12.424  1.00 41.20           H  
ATOM   3056  HG3 PRO A 189     -26.644  -1.403  11.735  1.00 41.20           H  
ATOM   3057  CD  PRO A 189     -26.198   0.626  11.230  1.00 41.20           C  
ATOM   3058  HD2 PRO A 189     -26.659   1.601  11.387  1.00 41.20           H  
ATOM   3059  HD3 PRO A 189     -25.334   0.512  11.883  1.00 41.20           H  
ATOM   3060  N   SER A 190     -27.457   2.096   8.118  1.00 40.70           N  
ATOM   3061  H   SER A 190     -26.611   2.375   8.593  1.00 40.70           H  
ATOM   3062  CA  SER A 190     -28.224   3.107   7.380  1.00 40.70           C  
ATOM   3063  HA  SER A 190     -29.254   2.771   7.268  1.00 40.70           H  
ATOM   3064  C   SER A 190     -27.660   3.338   5.975  1.00 40.70           C  
ATOM   3065  CB  SER A 190     -28.283   4.399   8.206  1.00 40.70           C  
ATOM   3066  HB2 SER A 190     -29.061   4.307   8.964  1.00 40.70           H  
ATOM   3067  HB3 SER A 190     -27.327   4.547   8.708  1.00 40.70           H  
ATOM   3068  O   SER A 190     -26.689   4.074   5.817  1.00 40.70           O  
ATOM   3069  OG  SER A 190     -28.524   5.528   7.388  1.00 40.70           O  
ATOM   3070  HG  SER A 190     -27.708   5.657   6.899  1.00 40.70           H  
ATOM   3071  N   LYS A 191     -28.336   2.810   4.944  1.00 41.24           N  
ATOM   3072  H   LYS A 191     -29.077   2.158   5.155  1.00 41.24           H  
ATOM   3073  CA  LYS A 191     -28.107   3.198   3.535  1.00 41.24           C  
ATOM   3074  HA  LYS A 191     -27.033   3.278   3.367  1.00 41.24           H  
ATOM   3075  C   LYS A 191     -28.666   4.592   3.181  1.00 41.24           C  
ATOM   3076  CB  LYS A 191     -28.665   2.120   2.580  1.00 41.24           C  
ATOM   3077  HB2 LYS A 191     -28.649   2.519   1.566  1.00 41.24           H  
ATOM   3078  HB3 LYS A 191     -29.702   1.905   2.839  1.00 41.24           H  
ATOM   3079  O   LYS A 191     -28.282   5.149   2.160  1.00 41.24           O  
ATOM   3080  CG  LYS A 191     -27.845   0.817   2.589  1.00 41.24           C  
ATOM   3081  HG2 LYS A 191     -27.895   0.366   3.580  1.00 41.24           H  
ATOM   3082  HG3 LYS A 191     -26.804   1.054   2.366  1.00 41.24           H  
ATOM   3083  CD  LYS A 191     -28.362  -0.189   1.547  1.00 41.24           C  
ATOM   3084  HD2 LYS A 191     -28.332   0.272   0.560  1.00 41.24           H  
ATOM   3085  HD3 LYS A 191     -29.394  -0.448   1.786  1.00 41.24           H  
ATOM   3086  CE  LYS A 191     -27.494  -1.456   1.551  1.00 41.24           C  
ATOM   3087  HE2 LYS A 191     -26.465  -1.173   1.326  1.00 41.24           H  
ATOM   3088  HE3 LYS A 191     -27.503  -1.877   2.556  1.00 41.24           H  
ATOM   3089  NZ  LYS A 191     -27.969  -2.470   0.574  1.00 41.24           N  
ATOM   3090  HZ1 LYS A 191     -27.945  -2.102  -0.366  1.00 41.24           H  
ATOM   3091  HZ2 LYS A 191     -27.381  -3.291   0.612  1.00 41.24           H  
ATOM   3092  HZ3 LYS A 191     -28.913  -2.755   0.791  1.00 41.24           H  
ATOM   3093  N   GLU A 192     -29.554   5.167   4.001  1.00 42.28           N  
ATOM   3094  H   GLU A 192     -29.847   4.641   4.812  1.00 42.28           H  
ATOM   3095  CA  GLU A 192     -30.358   6.353   3.630  1.00 42.28           C  
ATOM   3096  HA  GLU A 192     -30.309   6.493   2.550  1.00 42.28           H  
ATOM   3097  C   GLU A 192     -29.885   7.689   4.228  1.00 42.28           C  
ATOM   3098  CB  GLU A 192     -31.830   6.102   3.975  1.00 42.28           C  
ATOM   3099  HB2 GLU A 192     -32.383   7.032   3.847  1.00 42.28           H  
ATOM   3100  HB3 GLU A 192     -31.904   5.790   5.017  1.00 42.28           H  
ATOM   3101  O   GLU A 192     -30.247   8.758   3.737  1.00 42.28           O  
ATOM   3102  CG  GLU A 192     -32.448   5.041   3.054  1.00 42.28           C  
ATOM   3103  HG2 GLU A 192     -31.935   4.091   3.209  1.00 42.28           H  
ATOM   3104  HG3 GLU A 192     -32.291   5.344   2.019  1.00 42.28           H  
ATOM   3105  CD  GLU A 192     -33.949   4.844   3.303  1.00 42.28           C  
ATOM   3106  OE1 GLU A 192     -34.589   4.232   2.423  1.00 42.28           O  
ATOM   3107  OE2 GLU A 192     -34.429   5.284   4.374  1.00 42.28           O  
ATOM   3108  N   LYS A 193     -29.019   7.674   5.243  1.00 34.84           N  
ATOM   3109  H   LYS A 193     -28.767   6.774   5.626  1.00 34.84           H  
ATOM   3110  CA  LYS A 193     -28.255   8.856   5.671  1.00 34.84           C  
ATOM   3111  HA  LYS A 193     -28.553   9.716   5.071  1.00 34.84           H  
ATOM   3112  C   LYS A 193     -26.783   8.601   5.391  1.00 34.84           C  
ATOM   3113  CB  LYS A 193     -28.529   9.186   7.148  1.00 34.84           C  
ATOM   3114  HB2 LYS A 193     -28.418   8.287   7.753  1.00 34.84           H  
ATOM   3115  HB3 LYS A 193     -27.799   9.921   7.485  1.00 34.84           H  
ATOM   3116  O   LYS A 193     -26.271   7.579   5.832  1.00 34.84           O  
ATOM   3117  CG  LYS A 193     -29.937   9.774   7.332  1.00 34.84           C  
ATOM   3118  HG2 LYS A 193     -30.676   9.048   6.992  1.00 34.84           H  
ATOM   3119  HG3 LYS A 193     -30.030  10.675   6.727  1.00 34.84           H  
ATOM   3120  CD  LYS A 193     -30.223  10.120   8.799  1.00 34.84           C  
ATOM   3121  HD2 LYS A 193     -30.141   9.212   9.397  1.00 34.84           H  
ATOM   3122  HD3 LYS A 193     -29.500  10.854   9.153  1.00 34.84           H  
ATOM   3123  CE  LYS A 193     -31.644  10.682   8.911  1.00 34.84           C  
ATOM   3124  HE2 LYS A 193     -31.701  11.616   8.352  1.00 34.84           H  
ATOM   3125  HE3 LYS A 193     -32.324   9.974   8.438  1.00 34.84           H  
ATOM   3126  NZ  LYS A 193     -32.056  10.888  10.321  1.00 34.84           N  
ATOM   3127  HZ1 LYS A 193     -32.060  10.021  10.840  1.00 34.84           H  
ATOM   3128  HZ2 LYS A 193     -33.011  11.212  10.378  1.00 34.84           H  
ATOM   3129  HZ3 LYS A 193     -31.440  11.517  10.817  1.00 34.84           H  
ATOM   3130  N   LYS A 194     -26.125   9.544   4.699  1.00 31.86           N  
ATOM   3131  H   LYS A 194     -26.688  10.300   4.338  1.00 31.86           H  
ATOM   3132  CA  LYS A 194     -24.668   9.617   4.457  1.00 31.86           C  
ATOM   3133  HA  LYS A 194     -24.342   8.733   3.909  1.00 31.86           H  
ATOM   3134  C   LYS A 194     -23.878   9.638   5.777  1.00 31.86           C  
ATOM   3135  CB  LYS A 194     -24.317  10.878   3.639  1.00 31.86           C  
ATOM   3136  HB2 LYS A 194     -24.738  11.752   4.137  1.00 31.86           H  
ATOM   3137  HB3 LYS A 194     -23.232  10.983   3.651  1.00 31.86           H  
ATOM   3138  O   LYS A 194     -23.340  10.667   6.176  1.00 31.86           O  
ATOM   3139  CG  LYS A 194     -24.744  10.887   2.167  1.00 31.86           C  
ATOM   3140  HG2 LYS A 194     -25.830  10.842   2.094  1.00 31.86           H  
ATOM   3141  HG3 LYS A 194     -24.312  10.022   1.663  1.00 31.86           H  
ATOM   3142  CD  LYS A 194     -24.226  12.180   1.512  1.00 31.86           C  
ATOM   3143  HD2 LYS A 194     -23.149  12.245   1.666  1.00 31.86           H  
ATOM   3144  HD3 LYS A 194     -24.703  13.038   1.985  1.00 31.86           H  
ATOM   3145  CE  LYS A 194     -24.511  12.193   0.007  1.00 31.86           C  
ATOM   3146  HE2 LYS A 194     -25.589  12.145  -0.148  1.00 31.86           H  
ATOM   3147  HE3 LYS A 194     -24.076  11.294  -0.429  1.00 31.86           H  
ATOM   3148  NZ  LYS A 194     -23.943  13.398  -0.649  1.00 31.86           N  
ATOM   3149  HZ1 LYS A 194     -22.941  13.421  -0.519  1.00 31.86           H  
ATOM   3150  HZ2 LYS A 194     -24.121  13.369  -1.643  1.00 31.86           H  
ATOM   3151  HZ3 LYS A 194     -24.344  14.243  -0.269  1.00 31.86           H  
ATOM   3152  N   VAL A 195     -23.861   8.526   6.494  1.00 33.56           N  
ATOM   3153  H   VAL A 195     -24.408   7.746   6.159  1.00 33.56           H  
ATOM   3154  CA  VAL A 195     -22.975   8.273   7.622  1.00 33.56           C  
ATOM   3155  HA  VAL A 195     -22.254   9.085   7.720  1.00 33.56           H  
ATOM   3156  C   VAL A 195     -22.222   7.016   7.232  1.00 33.56           C  
ATOM   3157  CB  VAL A 195     -23.735   8.147   8.957  1.00 33.56           C  
ATOM   3158  HB  VAL A 195     -24.381   7.269   8.939  1.00 33.56           H  
ATOM   3159  O   VAL A 195     -22.722   5.907   7.407  1.00 33.56           O  
ATOM   3160  CG1 VAL A 195     -22.739   8.017  10.117  1.00 33.56           C  
ATOM   3161 HG11 VAL A 195     -22.088   8.890  10.159  1.00 33.56           H  
ATOM   3162 HG12 VAL A 195     -23.279   7.911  11.058  1.00 33.56           H  
ATOM   3163 HG13 VAL A 195     -22.130   7.124   9.977  1.00 33.56           H  
ATOM   3164  CG2 VAL A 195     -24.612   9.379   9.233  1.00 33.56           C  
ATOM   3165 HG21 VAL A 195     -24.004  10.283   9.195  1.00 33.56           H  
ATOM   3166 HG22 VAL A 195     -25.399   9.444   8.482  1.00 33.56           H  
ATOM   3167 HG23 VAL A 195     -25.078   9.287  10.215  1.00 33.56           H  
ATOM   3168  N   ASP A 196     -21.068   7.222   6.597  1.00 33.59           N  
ATOM   3169  H   ASP A 196     -20.752   8.166   6.430  1.00 33.59           H  
ATOM   3170  CA  ASP A 196     -20.219   6.146   6.093  1.00 33.59           C  
ATOM   3171  HA  ASP A 196     -20.734   5.673   5.257  1.00 33.59           H  
ATOM   3172  C   ASP A 196     -19.950   5.112   7.199  1.00 33.59           C  
ATOM   3173  CB  ASP A 196     -18.876   6.706   5.582  1.00 33.59           C  
ATOM   3174  HB2 ASP A 196     -18.541   7.511   6.236  1.00 33.59           H  
ATOM   3175  HB3 ASP A 196     -18.129   5.914   5.631  1.00 33.59           H  
ATOM   3176  O   ASP A 196     -19.473   5.491   8.277  1.00 33.59           O  
ATOM   3177  CG  ASP A 196     -18.928   7.181   4.130  1.00 33.59           C  
ATOM   3178  OD1 ASP A 196     -19.593   6.498   3.322  1.00 33.59           O  
ATOM   3179  OD2 ASP A 196     -18.316   8.236   3.858  1.00 33.59           O  
ATOM   3180  N   PRO A 197     -20.221   3.815   6.960  1.00 33.19           N  
ATOM   3181  CA  PRO A 197     -19.659   2.746   7.770  1.00 33.19           C  
ATOM   3182  HA  PRO A 197     -19.969   2.861   8.809  1.00 33.19           H  
ATOM   3183  C   PRO A 197     -18.134   2.829   7.671  1.00 33.19           C  
ATOM   3184  CB  PRO A 197     -20.196   1.422   7.194  1.00 33.19           C  
ATOM   3185  HB2 PRO A 197     -19.391   0.803   6.798  1.00 33.19           H  
ATOM   3186  HB3 PRO A 197     -20.705   0.830   7.955  1.00 33.19           H  
ATOM   3187  O   PRO A 197     -17.545   2.387   6.691  1.00 33.19           O  
ATOM   3188  CG  PRO A 197     -21.132   1.801   6.041  1.00 33.19           C  
ATOM   3189  HG2 PRO A 197     -22.175   1.632   6.306  1.00 33.19           H  
ATOM   3190  HG3 PRO A 197     -20.894   1.224   5.147  1.00 33.19           H  
ATOM   3191  CD  PRO A 197     -20.897   3.286   5.789  1.00 33.19           C  
ATOM   3192  HD2 PRO A 197     -20.255   3.408   4.916  1.00 33.19           H  
ATOM   3193  HD3 PRO A 197     -21.850   3.789   5.627  1.00 33.19           H  
ATOM   3194  N   GLN A 198     -17.481   3.427   8.664  1.00 37.67           N  
ATOM   3195  H   GLN A 198     -18.015   3.886   9.388  1.00 37.67           H  
ATOM   3196  CA  GLN A 198     -16.027   3.375   8.772  1.00 37.67           C  
ATOM   3197  HA  GLN A 198     -15.590   3.487   7.780  1.00 37.67           H  
ATOM   3198  C   GLN A 198     -15.651   2.008   9.364  1.00 37.67           C  
ATOM   3199  CB  GLN A 198     -15.504   4.531   9.642  1.00 37.67           C  
ATOM   3200  HB2 GLN A 198     -14.439   4.389   9.825  1.00 37.67           H  
ATOM   3201  HB3 GLN A 198     -16.011   4.501  10.607  1.00 37.67           H  
ATOM   3202  O   GLN A 198     -16.068   1.716  10.493  1.00 37.67           O  
ATOM   3203  CG  GLN A 198     -15.729   5.920   9.015  1.00 37.67           C  
ATOM   3204  HG2 GLN A 198     -16.776   6.027   8.728  1.00 37.67           H  
ATOM   3205  HG3 GLN A 198     -15.518   6.677   9.769  1.00 37.67           H  
ATOM   3206  CD  GLN A 198     -14.838   6.217   7.808  1.00 37.67           C  
ATOM   3207  NE2 GLN A 198     -15.322   6.954   6.832  1.00 37.67           N  
ATOM   3208 HE21 GLN A 198     -14.722   7.075   6.028  1.00 37.67           H  
ATOM   3209 HE22 GLN A 198     -16.297   7.216   6.803  1.00 37.67           H  
ATOM   3210  OE1 GLN A 198     -13.685   5.831   7.733  1.00 37.67           O  
ATOM   3211  N   PRO A 199     -14.880   1.161   8.661  1.00 32.88           N  
ATOM   3212  CA  PRO A 199     -14.236   0.024   9.296  1.00 32.88           C  
ATOM   3213  HA  PRO A 199     -14.955  -0.565   9.866  1.00 32.88           H  
ATOM   3214  C   PRO A 199     -13.161   0.577  10.238  1.00 32.88           C  
ATOM   3215  CB  PRO A 199     -13.683  -0.822   8.141  1.00 32.88           C  
ATOM   3216  HB2 PRO A 199     -12.775  -1.358   8.419  1.00 32.88           H  
ATOM   3217  HB3 PRO A 199     -14.449  -1.526   7.816  1.00 32.88           H  
ATOM   3218  O   PRO A 199     -12.076   0.948   9.799  1.00 32.88           O  
ATOM   3219  CG  PRO A 199     -13.427   0.191   7.024  1.00 32.88           C  
ATOM   3220  HG2 PRO A 199     -13.542  -0.260   6.038  1.00 32.88           H  
ATOM   3221  HG3 PRO A 199     -12.427   0.610   7.132  1.00 32.88           H  
ATOM   3222  CD  PRO A 199     -14.466   1.284   7.268  1.00 32.88           C  
ATOM   3223  HD2 PRO A 199     -15.325   1.120   6.618  1.00 32.88           H  
ATOM   3224  HD3 PRO A 199     -14.020   2.258   7.067  1.00 32.88           H  
ATOM   3225  N   TYR A 200     -13.455   0.685  11.538  1.00 40.57           N  
ATOM   3226  H   TYR A 200     -14.374   0.418  11.862  1.00 40.57           H  
ATOM   3227  CA  TYR A 200     -12.373   0.870  12.503  1.00 40.57           C  
ATOM   3228  HA  TYR A 200     -11.698   1.643  12.137  1.00 40.57           H  
ATOM   3229  C   TYR A 200     -11.604  -0.442  12.575  1.00 40.57           C  
ATOM   3230  CB  TYR A 200     -12.814   1.295  13.912  1.00 40.57           C  
ATOM   3231  HB2 TYR A 200     -13.629   0.670  14.279  1.00 40.57           H  
ATOM   3232  HB3 TYR A 200     -11.984   1.071  14.581  1.00 40.57           H  
ATOM   3233  O   TYR A 200     -12.128  -1.463  13.021  1.00 40.57           O  
ATOM   3234  CG  TYR A 200     -13.158   2.756  14.101  1.00 40.57           C  
ATOM   3235  CD1 TYR A 200     -12.230   3.569  14.776  1.00 40.57           C  
ATOM   3236  HD1 TYR A 200     -11.311   3.142  15.150  1.00 40.57           H  
ATOM   3237  CD2 TYR A 200     -14.366   3.306  13.624  1.00 40.57           C  
ATOM   3238  HD2 TYR A 200     -15.068   2.681  13.093  1.00 40.57           H  
ATOM   3239  CE1 TYR A 200     -12.481   4.939  14.943  1.00 40.57           C  
ATOM   3240  HE1 TYR A 200     -11.758   5.563  15.448  1.00 40.57           H  
ATOM   3241  CE2 TYR A 200     -14.626   4.682  13.804  1.00 40.57           C  
ATOM   3242  HE2 TYR A 200     -15.528   5.125  13.409  1.00 40.57           H  
ATOM   3243  OH  TYR A 200     -13.871   6.842  14.560  1.00 40.57           O  
ATOM   3244  HH  TYR A 200     -13.040   7.288  14.739  1.00 40.57           H  
ATOM   3245  CZ  TYR A 200     -13.671   5.502  14.444  1.00 40.57           C  
ATOM   3246  N   VAL A 201     -10.342  -0.391  12.165  1.00 36.64           N  
ATOM   3247  H   VAL A 201     -10.012   0.451  11.717  1.00 36.64           H  
ATOM   3248  CA  VAL A 201      -9.347  -1.355  12.617  1.00 36.64           C  
ATOM   3249  HA  VAL A 201      -9.743  -2.364  12.505  1.00 36.64           H  
ATOM   3250  C   VAL A 201      -9.130  -1.068  14.103  1.00 36.64           C  
ATOM   3251  CB  VAL A 201      -8.060  -1.254  11.780  1.00 36.64           C  
ATOM   3252  HB  VAL A 201      -7.634  -0.255  11.880  1.00 36.64           H  
ATOM   3253  O   VAL A 201      -8.514  -0.074  14.484  1.00 36.64           O  
ATOM   3254  CG1 VAL A 201      -7.026  -2.285  12.243  1.00 36.64           C  
ATOM   3255 HG11 VAL A 201      -6.132  -2.215  11.623  1.00 36.64           H  
ATOM   3256 HG12 VAL A 201      -6.736  -2.089  13.276  1.00 36.64           H  
ATOM   3257 HG13 VAL A 201      -7.434  -3.293  12.171  1.00 36.64           H  
ATOM   3258  CG2 VAL A 201      -8.357  -1.514  10.294  1.00 36.64           C  
ATOM   3259 HG21 VAL A 201      -7.429  -1.471   9.724  1.00 36.64           H  
ATOM   3260 HG22 VAL A 201      -9.027  -0.750   9.901  1.00 36.64           H  
ATOM   3261 HG23 VAL A 201      -8.812  -2.496  10.166  1.00 36.64           H  
ATOM   3262  N   MET A 202      -9.751  -1.892  14.942  1.00 36.72           N  
ATOM   3263  H   MET A 202     -10.311  -2.632  14.545  1.00 36.72           H  
ATOM   3264  CA  MET A 202      -9.618  -1.856  16.394  1.00 36.72           C  
ATOM   3265  HA  MET A 202      -9.725  -0.832  16.753  1.00 36.72           H  
ATOM   3266  C   MET A 202      -8.225  -2.367  16.778  1.00 36.72           C  
ATOM   3267  CB  MET A 202     -10.725  -2.729  17.007  1.00 36.72           C  
ATOM   3268  HB2 MET A 202     -10.462  -2.979  18.035  1.00 36.72           H  
ATOM   3269  HB3 MET A 202     -10.786  -3.670  16.462  1.00 36.72           H  
ATOM   3270  O   MET A 202      -7.920  -3.538  16.575  1.00 36.72           O  
ATOM   3271  CG  MET A 202     -12.104  -2.050  16.974  1.00 36.72           C  
ATOM   3272  HG2 MET A 202     -12.831  -2.762  17.365  1.00 36.72           H  
ATOM   3273  HG3 MET A 202     -12.372  -1.838  15.939  1.00 36.72           H  
ATOM   3274  SD  MET A 202     -12.256  -0.519  17.938  1.00 36.72           S  
ATOM   3275  CE  MET A 202     -11.562  -1.113  19.508  1.00 36.72           C  
ATOM   3276  HE1 MET A 202     -11.872  -0.483  20.343  1.00 36.72           H  
ATOM   3277  HE2 MET A 202     -10.474  -1.086  19.451  1.00 36.72           H  
ATOM   3278  HE3 MET A 202     -11.866  -2.144  19.685  1.00 36.72           H  
ATOM   3279  N   GLY A 203      -7.376  -1.483  17.303  1.00 46.64           N  
ATOM   3280  H   GLY A 203      -7.694  -0.534  17.437  1.00 46.64           H  
ATOM   3281  CA  GLY A 203      -6.015  -1.797  17.743  1.00 46.64           C  
ATOM   3282  HA2 GLY A 203      -5.334  -1.703  16.897  1.00 46.64           H  
ATOM   3283  HA3 GLY A 203      -5.969  -2.824  18.105  1.00 46.64           H  
ATOM   3284  C   GLY A 203      -5.540  -0.872  18.865  1.00 46.64           C  
ATOM   3285  O   GLY A 203      -6.309  -0.062  19.388  1.00 46.64           O  
ATOM   3286  N   GLU A 204      -4.256  -0.973  19.205  1.00 43.64           N  
ATOM   3287  H   GLU A 204      -3.698  -1.668  18.728  1.00 43.64           H  
ATOM   3288  CA  GLU A 204      -3.561  -0.233  20.274  1.00 43.64           C  
ATOM   3289  HA  GLU A 204      -3.932  -0.569  21.242  1.00 43.64           H  
ATOM   3290  C   GLU A 204      -3.758   1.293  20.194  1.00 43.64           C  
ATOM   3291  CB  GLU A 204      -2.082  -0.625  20.153  1.00 43.64           C  
ATOM   3292  HB2 GLU A 204      -1.640  -0.110  19.301  1.00 43.64           H  
ATOM   3293  HB3 GLU A 204      -2.044  -1.697  19.958  1.00 43.64           H  
ATOM   3294  O   GLU A 204      -3.908   1.983  21.201  1.00 43.64           O  
ATOM   3295  CG  GLU A 204      -1.249  -0.365  21.410  1.00 43.64           C  
ATOM   3296  HG2 GLU A 204      -1.086   0.708  21.514  1.00 43.64           H  
ATOM   3297  HG3 GLU A 204      -1.813  -0.708  22.277  1.00 43.64           H  
ATOM   3298  CD  GLU A 204       0.099  -1.103  21.351  1.00 43.64           C  
ATOM   3299  OE1 GLU A 204       0.646  -1.354  22.446  1.00 43.64           O  
ATOM   3300  OE2 GLU A 204       0.548  -1.413  20.225  1.00 43.64           O  
ATOM   3301  N   THR A 205      -3.907   1.813  18.978  1.00 44.70           N  
ATOM   3302  H   THR A 205      -3.710   1.218  18.187  1.00 44.70           H  
ATOM   3303  CA  THR A 205      -4.239   3.211  18.695  1.00 44.70           C  
ATOM   3304  HA  THR A 205      -3.441   3.858  19.058  1.00 44.70           H  
ATOM   3305  C   THR A 205      -5.562   3.668  19.326  1.00 44.70           C  
ATOM   3306  CB  THR A 205      -4.370   3.363  17.182  1.00 44.70           C  
ATOM   3307  HB  THR A 205      -5.304   2.901  16.863  1.00 44.70           H  
ATOM   3308  O   THR A 205      -5.655   4.763  19.876  1.00 44.70           O  
ATOM   3309  CG2 THR A 205      -4.385   4.817  16.781  1.00 44.70           C  
ATOM   3310 HG21 THR A 205      -4.823   4.875  15.785  1.00 44.70           H  
ATOM   3311 HG22 THR A 205      -3.372   5.218  16.806  1.00 44.70           H  
ATOM   3312 HG23 THR A 205      -5.010   5.406  17.453  1.00 44.70           H  
ATOM   3313  OG1 THR A 205      -3.314   2.741  16.487  1.00 44.70           O  
ATOM   3314  HG1 THR A 205      -2.497   3.181  16.731  1.00 44.70           H  
ATOM   3315  N   TYR A 206      -6.614   2.844  19.274  1.00 44.86           N  
ATOM   3316  H   TYR A 206      -6.472   1.899  18.948  1.00 44.86           H  
ATOM   3317  CA  TYR A 206      -7.904   3.200  19.875  1.00 44.86           C  
ATOM   3318  HA  TYR A 206      -8.161   4.216  19.575  1.00 44.86           H  
ATOM   3319  C   TYR A 206      -7.830   3.182  21.407  1.00 44.86           C  
ATOM   3320  CB  TYR A 206      -9.000   2.257  19.365  1.00 44.86           C  
ATOM   3321  HB2 TYR A 206      -8.770   1.237  19.673  1.00 44.86           H  
ATOM   3322  HB3 TYR A 206      -9.011   2.280  18.275  1.00 44.86           H  
ATOM   3323  O   TYR A 206      -8.459   4.006  22.071  1.00 44.86           O  
ATOM   3324  CG  TYR A 206     -10.376   2.637  19.875  1.00 44.86           C  
ATOM   3325  CD1 TYR A 206     -10.920   1.988  21.000  1.00 44.86           C  
ATOM   3326  HD1 TYR A 206     -10.367   1.205  21.499  1.00 44.86           H  
ATOM   3327  CD2 TYR A 206     -11.079   3.690  19.259  1.00 44.86           C  
ATOM   3328  HD2 TYR A 206     -10.648   4.191  18.405  1.00 44.86           H  
ATOM   3329  CE1 TYR A 206     -12.169   2.386  21.509  1.00 44.86           C  
ATOM   3330  HE1 TYR A 206     -12.572   1.918  22.395  1.00 44.86           H  
ATOM   3331  CE2 TYR A 206     -12.325   4.098  19.768  1.00 44.86           C  
ATOM   3332  HE2 TYR A 206     -12.855   4.912  19.297  1.00 44.86           H  
ATOM   3333  OH  TYR A 206     -14.048   3.884  21.402  1.00 44.86           O  
ATOM   3334  HH  TYR A 206     -14.371   4.627  20.886  1.00 44.86           H  
ATOM   3335  CZ  TYR A 206     -12.865   3.450  20.900  1.00 44.86           C  
ATOM   3336  N   ILE A 207      -7.013   2.286  21.963  1.00 47.97           N  
ATOM   3337  H   ILE A 207      -6.507   1.661  21.352  1.00 47.97           H  
ATOM   3338  CA  ILE A 207      -6.731   2.214  23.400  1.00 47.97           C  
ATOM   3339  HA  ILE A 207      -7.672   2.161  23.946  1.00 47.97           H  
ATOM   3340  C   ILE A 207      -6.008   3.488  23.850  1.00 47.97           C  
ATOM   3341  CB  ILE A 207      -5.918   0.936  23.714  1.00 47.97           C  
ATOM   3342  HB  ILE A 207      -5.018   0.923  23.099  1.00 47.97           H  
ATOM   3343  O   ILE A 207      -6.397   4.103  24.841  1.00 47.97           O  
ATOM   3344  CG1 ILE A 207      -6.749  -0.321  23.371  1.00 47.97           C  
ATOM   3345 HG12 ILE A 207      -7.095  -0.259  22.339  1.00 47.97           H  
ATOM   3346 HG13 ILE A 207      -7.627  -0.364  24.016  1.00 47.97           H  
ATOM   3347  CG2 ILE A 207      -5.461   0.927  25.183  1.00 47.97           C  
ATOM   3348 HG21 ILE A 207      -6.333   0.966  25.837  1.00 47.97           H  
ATOM   3349 HG22 ILE A 207      -4.812   1.782  25.374  1.00 47.97           H  
ATOM   3350 HG23 ILE A 207      -4.892   0.022  25.395  1.00 47.97           H  
ATOM   3351  CD1 ILE A 207      -5.975  -1.639  23.498  1.00 47.97           C  
ATOM   3352 HD11 ILE A 207      -5.766  -1.861  24.544  1.00 47.97           H  
ATOM   3353 HD12 ILE A 207      -5.040  -1.584  22.941  1.00 47.97           H  
ATOM   3354 HD13 ILE A 207      -6.581  -2.450  23.093  1.00 47.97           H  
ATOM   3355  N   ASN A 208      -5.001   3.938  23.100  1.00 53.74           N  
ATOM   3356  H   ASN A 208      -4.680   3.367  22.330  1.00 53.74           H  
ATOM   3357  CA  ASN A 208      -4.291   5.186  23.384  1.00 53.74           C  
ATOM   3358  HA  ASN A 208      -3.918   5.156  24.407  1.00 53.74           H  
ATOM   3359  C   ASN A 208      -5.227   6.401  23.301  1.00 53.74           C  
ATOM   3360  CB  ASN A 208      -3.087   5.292  22.435  1.00 53.74           C  
ATOM   3361  HB2 ASN A 208      -2.633   6.279  22.525  1.00 53.74           H  
ATOM   3362  HB3 ASN A 208      -3.415   5.165  21.403  1.00 53.74           H  
ATOM   3363  O   ASN A 208      -5.226   7.242  24.204  1.00 53.74           O  
ATOM   3364  CG  ASN A 208      -2.016   4.261  22.752  1.00 53.74           C  
ATOM   3365  ND2 ASN A 208      -1.157   3.962  21.806  1.00 53.74           N  
ATOM   3366 HD21 ASN A 208      -0.467   3.255  22.015  1.00 53.74           H  
ATOM   3367 HD22 ASN A 208      -1.200   4.399  20.897  1.00 53.74           H  
ATOM   3368  OD1 ASN A 208      -1.939   3.732  23.856  1.00 53.74           O  
ATOM   3369  N   LEU A 209      -6.107   6.440  22.294  1.00 51.64           N  
ATOM   3370  H   LEU A 209      -6.003   5.764  21.551  1.00 51.64           H  
ATOM   3371  CA  LEU A 209      -7.160   7.449  22.181  1.00 51.64           C  
ATOM   3372  HA  LEU A 209      -6.682   8.427  22.120  1.00 51.64           H  
ATOM   3373  C   LEU A 209      -8.086   7.452  23.411  1.00 51.64           C  
ATOM   3374  CB  LEU A 209      -7.948   7.190  20.884  1.00 51.64           C  
ATOM   3375  HB2 LEU A 209      -7.252   7.142  20.047  1.00 51.64           H  
ATOM   3376  HB3 LEU A 209      -8.437   6.219  20.962  1.00 51.64           H  
ATOM   3377  O   LEU A 209      -8.364   8.515  23.971  1.00 51.64           O  
ATOM   3378  CG  LEU A 209      -9.024   8.246  20.583  1.00 51.64           C  
ATOM   3379  HG  LEU A 209      -9.643   8.420  21.464  1.00 51.64           H  
ATOM   3380  CD1 LEU A 209      -8.392   9.565  20.147  1.00 51.64           C  
ATOM   3381 HD11 LEU A 209      -7.716   9.389  19.310  1.00 51.64           H  
ATOM   3382 HD12 LEU A 209      -7.833  10.008  20.971  1.00 51.64           H  
ATOM   3383 HD13 LEU A 209      -9.165  10.264  19.828  1.00 51.64           H  
ATOM   3384  CD2 LEU A 209      -9.940   7.753  19.463  1.00 51.64           C  
ATOM   3385 HD21 LEU A 209     -10.423   6.826  19.772  1.00 51.64           H  
ATOM   3386 HD22 LEU A 209     -10.699   8.505  19.245  1.00 51.64           H  
ATOM   3387 HD23 LEU A 209      -9.346   7.567  18.568  1.00 51.64           H  
ATOM   3388  N   CYS A 210      -8.545   6.280  23.859  1.00 49.90           N  
ATOM   3389  H   CYS A 210      -8.295   5.441  23.357  1.00 49.90           H  
ATOM   3390  CA  CYS A 210      -9.416   6.151  25.030  1.00 49.90           C  
ATOM   3391  HA  CYS A 210     -10.264   6.824  24.907  1.00 49.90           H  
ATOM   3392  C   CYS A 210      -8.713   6.584  26.319  1.00 49.90           C  
ATOM   3393  CB  CYS A 210      -9.966   4.724  25.130  1.00 49.90           C  
ATOM   3394  HB2 CYS A 210     -10.474   4.592  26.085  1.00 49.90           H  
ATOM   3395  HB3 CYS A 210      -9.165   3.987  25.067  1.00 49.90           H  
ATOM   3396  O   CYS A 210      -9.261   7.408  27.049  1.00 49.90           O  
ATOM   3397  SG  CYS A 210     -11.157   4.478  23.787  1.00 49.90           S  
ATOM   3398  HG  CYS A 210     -10.254   4.113  22.873  1.00 49.90           H  
ATOM   3399  N   LYS A 211      -7.468   6.147  26.546  1.00 60.57           N  
ATOM   3400  H   LYS A 211      -7.088   5.462  25.909  1.00 60.57           H  
ATOM   3401  CA  LYS A 211      -6.638   6.589  27.680  1.00 60.57           C  
ATOM   3402  HA  LYS A 211      -7.121   6.304  28.614  1.00 60.57           H  
ATOM   3403  C   LYS A 211      -6.477   8.111  27.706  1.00 60.57           C  
ATOM   3404  CB  LYS A 211      -5.257   5.919  27.597  1.00 60.57           C  
ATOM   3405  HB2 LYS A 211      -4.579   6.424  28.285  1.00 60.57           H  
ATOM   3406  HB3 LYS A 211      -4.863   6.039  26.588  1.00 60.57           H  
ATOM   3407  O   LYS A 211      -6.576   8.730  28.763  1.00 60.57           O  
ATOM   3408  CG  LYS A 211      -5.282   4.427  27.967  1.00 60.57           C  
ATOM   3409  HG2 LYS A 211      -6.049   3.908  27.393  1.00 60.57           H  
ATOM   3410  HG3 LYS A 211      -5.511   4.324  29.027  1.00 60.57           H  
ATOM   3411  CD  LYS A 211      -3.914   3.798  27.669  1.00 60.57           C  
ATOM   3412  HD2 LYS A 211      -3.710   3.904  26.604  1.00 60.57           H  
ATOM   3413  HD3 LYS A 211      -3.141   4.325  28.229  1.00 60.57           H  
ATOM   3414  CE  LYS A 211      -3.891   2.312  28.040  1.00 60.57           C  
ATOM   3415  HE2 LYS A 211      -3.989   2.212  29.121  1.00 60.57           H  
ATOM   3416  HE3 LYS A 211      -4.757   1.831  27.585  1.00 60.57           H  
ATOM   3417  NZ  LYS A 211      -2.642   1.662  27.561  1.00 60.57           N  
ATOM   3418  HZ1 LYS A 211      -2.654   0.669  27.746  1.00 60.57           H  
ATOM   3419  HZ2 LYS A 211      -1.824   2.067  27.995  1.00 60.57           H  
ATOM   3420  HZ3 LYS A 211      -2.544   1.783  26.563  1.00 60.57           H  
ATOM   3421  N   ARG A 212      -6.281   8.750  26.547  1.00 61.31           N  
ATOM   3422  H   ARG A 212      -6.160   8.182  25.721  1.00 61.31           H  
ATOM   3423  CA  ARG A 212      -6.140  10.214  26.433  1.00 61.31           C  
ATOM   3424  HA  ARG A 212      -5.429  10.535  27.194  1.00 61.31           H  
ATOM   3425  C   ARG A 212      -7.458  10.944  26.746  1.00 61.31           C  
ATOM   3426  CB  ARG A 212      -5.536  10.530  25.044  1.00 61.31           C  
ATOM   3427  HB2 ARG A 212      -4.864   9.714  24.778  1.00 61.31           H  
ATOM   3428  HB3 ARG A 212      -6.325  10.563  24.293  1.00 61.31           H  
ATOM   3429  O   ARG A 212      -7.441  12.006  27.372  1.00 61.31           O  
ATOM   3430  CG  ARG A 212      -4.692  11.817  24.980  1.00 61.31           C  
ATOM   3431  HG2 ARG A 212      -4.030  11.858  25.845  1.00 61.31           H  
ATOM   3432  HG3 ARG A 212      -5.356  12.681  25.002  1.00 61.31           H  
ATOM   3433  CD  ARG A 212      -3.826  11.853  23.701  1.00 61.31           C  
ATOM   3434  HD2 ARG A 212      -4.469  11.718  22.831  1.00 61.31           H  
ATOM   3435  HD3 ARG A 212      -3.118  11.024  23.723  1.00 61.31           H  
ATOM   3436  NE  ARG A 212      -3.072  13.120  23.553  1.00 61.31           N  
ATOM   3437  HE  ARG A 212      -3.011  13.737  24.351  1.00 61.31           H  
ATOM   3438  NH1 ARG A 212      -2.287  12.818  21.394  1.00 61.31           N  
ATOM   3439 HH11 ARG A 212      -1.750  11.984  21.584  1.00 61.31           H  
ATOM   3440 HH12 ARG A 212      -1.910  13.302  20.592  1.00 61.31           H  
ATOM   3441  NH2 ARG A 212      -2.156  14.808  22.315  1.00 61.31           N  
ATOM   3442 HH21 ARG A 212      -2.256  15.497  23.047  1.00 61.31           H  
ATOM   3443 HH22 ARG A 212      -1.944  15.171  21.396  1.00 61.31           H  
ATOM   3444  CZ  ARG A 212      -2.496  13.559  22.437  1.00 61.31           C  
ATOM   3445  N   ILE A 213      -8.609  10.360  26.393  1.00 54.13           N  
ATOM   3446  H   ILE A 213      -8.549   9.495  25.875  1.00 54.13           H  
ATOM   3447  CA  ILE A 213      -9.944  10.855  26.789  1.00 54.13           C  
ATOM   3448  HA  ILE A 213     -10.001  11.921  26.572  1.00 54.13           H  
ATOM   3449  C   ILE A 213     -10.177  10.690  28.300  1.00 54.13           C  
ATOM   3450  CB  ILE A 213     -11.059  10.155  25.974  1.00 54.13           C  
ATOM   3451  HB  ILE A 213     -10.937   9.076  26.069  1.00 54.13           H  
ATOM   3452  O   ILE A 213     -10.695  11.599  28.948  1.00 54.13           O  
ATOM   3453  CG1 ILE A 213     -10.970  10.533  24.480  1.00 54.13           C  
ATOM   3454 HG12 ILE A 213     -11.285  11.568  24.349  1.00 54.13           H  
ATOM   3455 HG13 ILE A 213      -9.935  10.462  24.144  1.00 54.13           H  
ATOM   3456  CG2 ILE A 213     -12.461  10.528  26.504  1.00 54.13           C  
ATOM   3457 HG21 ILE A 213     -13.239  10.057  25.903  1.00 54.13           H  
ATOM   3458 HG22 ILE A 213     -12.585  10.162  27.523  1.00 54.13           H  
ATOM   3459 HG23 ILE A 213     -12.587  11.610  26.495  1.00 54.13           H  
ATOM   3460  CD1 ILE A 213     -11.814   9.624  23.571  1.00 54.13           C  
ATOM   3461 HD11 ILE A 213     -11.571   8.580  23.767  1.00 54.13           H  
ATOM   3462 HD12 ILE A 213     -11.594   9.834  22.524  1.00 54.13           H  
ATOM   3463 HD13 ILE A 213     -12.879   9.789  23.738  1.00 54.13           H  
ATOM   3464  N   GLU A 214      -9.789   9.554  28.879  1.00 54.49           N  
ATOM   3465  H   GLU A 214      -9.420   8.813  28.302  1.00 54.49           H  
ATOM   3466  CA  GLU A 214      -9.937   9.289  30.315  1.00 54.49           C  
ATOM   3467  HA  GLU A 214     -10.969   9.482  30.610  1.00 54.49           H  
ATOM   3468  C   GLU A 214      -9.064  10.226  31.157  1.00 54.49           C  
ATOM   3469  CB  GLU A 214      -9.626   7.815  30.608  1.00 54.49           C  
ATOM   3470  HB2 GLU A 214      -8.684   7.539  30.135  1.00 54.49           H  
ATOM   3471  HB3 GLU A 214      -9.533   7.685  31.686  1.00 54.49           H  
ATOM   3472  O   GLU A 214      -9.560  10.859  32.092  1.00 54.49           O  
ATOM   3473  CG  GLU A 214     -10.763   6.913  30.103  1.00 54.49           C  
ATOM   3474  HG2 GLU A 214     -10.899   7.056  29.031  1.00 54.49           H  
ATOM   3475  HG3 GLU A 214     -11.687   7.230  30.588  1.00 54.49           H  
ATOM   3476  CD  GLU A 214     -10.541   5.422  30.385  1.00 54.49           C  
ATOM   3477  OE1 GLU A 214     -11.552   4.693  30.255  1.00 54.49           O  
ATOM   3478  OE2 GLU A 214      -9.407   5.045  30.754  1.00 54.49           O  
ATOM   3479  N   ASN A 215      -7.805  10.419  30.756  1.00 59.98           N  
ATOM   3480  H   ASN A 215      -7.455   9.820  30.022  1.00 59.98           H  
ATOM   3481  CA  ASN A 215      -6.857  11.318  31.417  1.00 59.98           C  
ATOM   3482  HA  ASN A 215      -6.832  11.079  32.480  1.00 59.98           H  
ATOM   3483  C   ASN A 215      -7.245  12.805  31.312  1.00 59.98           C  
ATOM   3484  CB  ASN A 215      -5.459  11.070  30.822  1.00 59.98           C  
ATOM   3485  HB2 ASN A 215      -4.777  11.843  31.177  1.00 59.98           H  
ATOM   3486  HB3 ASN A 215      -5.508  11.130  29.734  1.00 59.98           H  
ATOM   3487  O   ASN A 215      -6.834  13.609  32.145  1.00 59.98           O  
ATOM   3488  CG  ASN A 215      -4.865   9.731  31.228  1.00 59.98           C  
ATOM   3489  ND2 ASN A 215      -3.891   9.239  30.499  1.00 59.98           N  
ATOM   3490 HD21 ASN A 215      -3.533   8.344  30.802  1.00 59.98           H  
ATOM   3491 HD22 ASN A 215      -3.573   9.708  29.663  1.00 59.98           H  
ATOM   3492  OD1 ASN A 215      -5.229   9.129  32.222  1.00 59.98           O  
ATOM   3493  N   SER A 216      -8.056  13.189  30.318  1.00 53.36           N  
ATOM   3494  H   SER A 216      -8.383  12.481  29.676  1.00 53.36           H  
ATOM   3495  CA  SER A 216      -8.545  14.569  30.145  1.00 53.36           C  
ATOM   3496  HA  SER A 216      -7.802  15.237  30.583  1.00 53.36           H  
ATOM   3497  C   SER A 216      -9.846  14.872  30.910  1.00 53.36           C  
ATOM   3498  CB  SER A 216      -8.616  14.950  28.662  1.00 53.36           C  
ATOM   3499  HB2 SER A 216      -9.118  15.912  28.555  1.00 53.36           H  
ATOM   3500  HB3 SER A 216      -7.601  15.051  28.279  1.00 53.36           H  
ATOM   3501  O   SER A 216     -10.351  15.999  30.866  1.00 53.36           O  
ATOM   3502  OG  SER A 216      -9.286  13.981  27.889  1.00 53.36           O  
ATOM   3503  HG  SER A 216      -8.664  13.268  27.725  1.00 53.36           H  
ATOM   3504  N   GLY A 217     -10.375  13.893  31.658  1.00 39.92           N  
ATOM   3505  H   GLY A 217      -9.927  12.989  31.603  1.00 39.92           H  
ATOM   3506  CA  GLY A 217     -11.337  14.082  32.743  1.00 39.92           C  
ATOM   3507  HA2 GLY A 217     -11.705  13.101  33.043  1.00 39.92           H  
ATOM   3508  HA3 GLY A 217     -10.814  14.516  33.594  1.00 39.92           H  
ATOM   3509  C   GLY A 217     -12.542  14.969  32.415  1.00 39.92           C  
ATOM   3510  O   GLY A 217     -12.675  16.034  33.014  1.00 39.92           O  
ATOM   3511  N   SER A 218     -13.424  14.598  31.469  1.00 40.92           N  
ATOM   3512  H   SER A 218     -13.213  13.781  30.913  1.00 40.92           H  
ATOM   3513  CA  SER A 218     -14.760  15.238  31.335  1.00 40.92           C  
ATOM   3514  HA  SER A 218     -15.285  15.099  32.281  1.00 40.92           H  
ATOM   3515  C   SER A 218     -15.659  14.691  30.217  1.00 40.92           C  
ATOM   3516  CB  SER A 218     -14.645  16.745  31.093  1.00 40.92           C  
ATOM   3517  HB2 SER A 218     -14.487  17.261  32.040  1.00 40.92           H  
ATOM   3518  HB3 SER A 218     -15.561  17.138  30.651  1.00 40.92           H  
ATOM   3519  O   SER A 218     -15.201  14.304  29.149  1.00 40.92           O  
ATOM   3520  OG  SER A 218     -13.562  16.981  30.231  1.00 40.92           O  
ATOM   3521  HG  SER A 218     -12.957  16.239  30.299  1.00 40.92           H  
ATOM   3522  N   GLY A 219     -16.976  14.726  30.467  1.00 38.75           N  
ATOM   3523  H   GLY A 219     -17.256  15.082  31.370  1.00 38.75           H  
ATOM   3524  CA  GLY A 219     -18.038  14.279  29.562  1.00 38.75           C  
ATOM   3525  HA2 GLY A 219     -18.984  14.282  30.105  1.00 38.75           H  
ATOM   3526  HA3 GLY A 219     -17.825  13.250  29.272  1.00 38.75           H  
ATOM   3527  C   GLY A 219     -18.219  15.096  28.273  1.00 38.75           C  
ATOM   3528  O   GLY A 219     -17.483  16.035  27.982  1.00 38.75           O  
ATOM   3529  N   ALA A 220     -19.257  14.730  27.510  1.00 38.04           N  
ATOM   3530  H   ALA A 220     -19.811  13.968  27.872  1.00 38.04           H  
ATOM   3531  CA  ALA A 220     -19.511  15.057  26.097  1.00 38.04           C  
ATOM   3532  HA  ALA A 220     -18.855  14.429  25.494  1.00 38.04           H  
ATOM   3533  C   ALA A 220     -19.275  16.512  25.621  1.00 38.04           C  
ATOM   3534  CB  ALA A 220     -20.962  14.641  25.806  1.00 38.04           C  
ATOM   3535  HB1 ALA A 220     -21.179  14.789  24.748  1.00 38.04           H  
ATOM   3536  HB2 ALA A 220     -21.104  13.586  26.043  1.00 38.04           H  
ATOM   3537  HB3 ALA A 220     -21.652  15.243  26.398  1.00 38.04           H  
ATOM   3538  O   ALA A 220     -19.106  16.722  24.422  1.00 38.04           O  
ATOM   3539  N   VAL A 221     -19.232  17.508  26.509  1.00 40.02           N  
ATOM   3540  H   VAL A 221     -19.234  17.253  27.486  1.00 40.02           H  
ATOM   3541  CA  VAL A 221     -19.029  18.927  26.168  1.00 40.02           C  
ATOM   3542  HA  VAL A 221     -19.586  19.139  25.255  1.00 40.02           H  
ATOM   3543  C   VAL A 221     -17.558  19.256  25.847  1.00 40.02           C  
ATOM   3544  CB  VAL A 221     -19.615  19.836  27.269  1.00 40.02           C  
ATOM   3545  HB  VAL A 221     -19.074  19.663  28.199  1.00 40.02           H  
ATOM   3546  O   VAL A 221     -17.325  20.010  24.908  1.00 40.02           O  
ATOM   3547  CG1 VAL A 221     -19.519  21.322  26.910  1.00 40.02           C  
ATOM   3548 HG11 VAL A 221     -18.475  21.624  26.824  1.00 40.02           H  
ATOM   3549 HG12 VAL A 221     -20.021  21.518  25.963  1.00 40.02           H  
ATOM   3550 HG13 VAL A 221     -19.976  21.929  27.692  1.00 40.02           H  
ATOM   3551  CG2 VAL A 221     -21.105  19.522  27.503  1.00 40.02           C  
ATOM   3552 HG21 VAL A 221     -21.510  20.209  28.246  1.00 40.02           H  
ATOM   3553 HG22 VAL A 221     -21.230  18.507  27.879  1.00 40.02           H  
ATOM   3554 HG23 VAL A 221     -21.660  19.639  26.572  1.00 40.02           H  
ATOM   3555  N   ARG A 222     -16.563  18.626  26.501  1.00 46.44           N  
ATOM   3556  H   ARG A 222     -16.795  17.961  27.225  1.00 46.44           H  
ATOM   3557  CA  ARG A 222     -15.131  18.818  26.154  1.00 46.44           C  
ATOM   3558  HA  ARG A 222     -14.964  19.867  25.909  1.00 46.44           H  
ATOM   3559  C   ARG A 222     -14.692  18.062  24.897  1.00 46.44           C  
ATOM   3560  CB  ARG A 222     -14.198  18.473  27.330  1.00 46.44           C  
ATOM   3561  HB2 ARG A 222     -14.437  17.484  27.721  1.00 46.44           H  
ATOM   3562  HB3 ARG A 222     -13.180  18.434  26.940  1.00 46.44           H  
ATOM   3563  O   ARG A 222     -13.644  18.352  24.332  1.00 46.44           O  
ATOM   3564  CG  ARG A 222     -14.222  19.514  28.465  1.00 46.44           C  
ATOM   3565  HG2 ARG A 222     -14.950  19.207  29.216  1.00 46.44           H  
ATOM   3566  HG3 ARG A 222     -14.522  20.485  28.071  1.00 46.44           H  
ATOM   3567  CD  ARG A 222     -12.833  19.675  29.108  1.00 46.44           C  
ATOM   3568  HD2 ARG A 222     -12.354  18.712  29.290  1.00 46.44           H  
ATOM   3569  HD3 ARG A 222     -12.198  20.174  28.376  1.00 46.44           H  
ATOM   3570  NE  ARG A 222     -12.853  20.512  30.326  1.00 46.44           N  
ATOM   3571  HE  ARG A 222     -12.946  21.502  30.152  1.00 46.44           H  
ATOM   3572  NH1 ARG A 222     -12.378  18.926  31.938  1.00 46.44           N  
ATOM   3573 HH11 ARG A 222     -12.511  18.199  31.249  1.00 46.44           H  
ATOM   3574 HH12 ARG A 222     -12.041  18.649  32.849  1.00 46.44           H  
ATOM   3575  NH2 ARG A 222     -12.344  21.084  32.465  1.00 46.44           N  
ATOM   3576 HH21 ARG A 222     -12.354  22.057  32.195  1.00 46.44           H  
ATOM   3577 HH22 ARG A 222     -12.025  20.812  33.383  1.00 46.44           H  
ATOM   3578  CZ  ARG A 222     -12.530  20.162  31.563  1.00 46.44           C  
ATOM   3579  N   SER A 223     -15.517  17.137  24.400  1.00 48.76           N  
ATOM   3580  H   SER A 223     -16.365  16.948  24.916  1.00 48.76           H  
ATOM   3581  CA  SER A 223     -15.187  16.318  23.224  1.00 48.76           C  
ATOM   3582  HA  SER A 223     -14.267  15.776  23.440  1.00 48.76           H  
ATOM   3583  C   SER A 223     -14.933  17.137  21.952  1.00 48.76           C  
ATOM   3584  CB  SER A 223     -16.292  15.288  22.964  1.00 48.76           C  
ATOM   3585  HB2 SER A 223     -15.930  14.580  22.218  1.00 48.76           H  
ATOM   3586  HB3 SER A 223     -16.504  14.738  23.881  1.00 48.76           H  
ATOM   3587  O   SER A 223     -14.200  16.685  21.078  1.00 48.76           O  
ATOM   3588  OG  SER A 223     -17.481  15.889  22.475  1.00 48.76           O  
ATOM   3589  HG  SER A 223     -18.007  16.234  23.200  1.00 48.76           H  
ATOM   3590  N   ARG A 224     -15.514  18.341  21.833  1.00 48.08           N  
ATOM   3591  H   ARG A 224     -16.075  18.671  22.606  1.00 48.08           H  
ATOM   3592  CA  ARG A 224     -15.328  19.207  20.661  1.00 48.08           C  
ATOM   3593  HA  ARG A 224     -15.288  18.573  19.776  1.00 48.08           H  
ATOM   3594  C   ARG A 224     -13.993  19.949  20.686  1.00 48.08           C  
ATOM   3595  CB  ARG A 224     -16.519  20.164  20.519  1.00 48.08           C  
ATOM   3596  HB2 ARG A 224     -17.442  19.591  20.598  1.00 48.08           H  
ATOM   3597  HB3 ARG A 224     -16.496  20.900  21.324  1.00 48.08           H  
ATOM   3598  O   ARG A 224     -13.329  19.963  19.658  1.00 48.08           O  
ATOM   3599  CG  ARG A 224     -16.496  20.881  19.160  1.00 48.08           C  
ATOM   3600  HG2 ARG A 224     -15.602  21.499  19.081  1.00 48.08           H  
ATOM   3601  HG3 ARG A 224     -16.487  20.138  18.362  1.00 48.08           H  
ATOM   3602  CD  ARG A 224     -17.730  21.773  19.008  1.00 48.08           C  
ATOM   3603  HD2 ARG A 224     -17.691  22.552  19.769  1.00 48.08           H  
ATOM   3604  HD3 ARG A 224     -18.621  21.165  19.167  1.00 48.08           H  
ATOM   3605  NE  ARG A 224     -17.784  22.390  17.670  1.00 48.08           N  
ATOM   3606  HE  ARG A 224     -16.938  22.339  17.120  1.00 48.08           H  
ATOM   3607  NH1 ARG A 224     -19.883  23.299  17.850  1.00 48.08           N  
ATOM   3608 HH11 ARG A 224     -19.899  23.016  18.820  1.00 48.08           H  
ATOM   3609 HH12 ARG A 224     -20.612  23.888  17.475  1.00 48.08           H  
ATOM   3610  NH2 ARG A 224     -18.731  23.561  15.957  1.00 48.08           N  
ATOM   3611 HH21 ARG A 224     -17.890  23.445  15.410  1.00 48.08           H  
ATOM   3612 HH22 ARG A 224     -19.486  24.120  15.588  1.00 48.08           H  
ATOM   3613  CZ  ARG A 224     -18.795  23.076  17.165  1.00 48.08           C  
ATOM   3614  N   GLU A 225     -13.611  20.523  21.824  1.00 56.14           N  
ATOM   3615  H   GLU A 225     -14.206  20.451  22.637  1.00 56.14           H  
ATOM   3616  CA  GLU A 225     -12.319  21.209  22.004  1.00 56.14           C  
ATOM   3617  HA  GLU A 225     -12.179  21.973  21.239  1.00 56.14           H  
ATOM   3618  C   GLU A 225     -11.161  20.219  21.890  1.00 56.14           C  
ATOM   3619  CB  GLU A 225     -12.272  21.878  23.385  1.00 56.14           C  
ATOM   3620  HB2 GLU A 225     -11.254  22.210  23.585  1.00 56.14           H  
ATOM   3621  HB3 GLU A 225     -12.552  21.139  24.136  1.00 56.14           H  
ATOM   3622  O   GLU A 225     -10.214  20.453  21.149  1.00 56.14           O  
ATOM   3623  CG  GLU A 225     -13.206  23.092  23.475  1.00 56.14           C  
ATOM   3624  HG2 GLU A 225     -12.870  23.844  22.759  1.00 56.14           H  
ATOM   3625  HG3 GLU A 225     -14.212  22.785  23.191  1.00 56.14           H  
ATOM   3626  CD  GLU A 225     -13.264  23.704  24.884  1.00 56.14           C  
ATOM   3627  OE1 GLU A 225     -13.813  24.822  24.987  1.00 56.14           O  
ATOM   3628  OE2 GLU A 225     -12.870  23.016  25.856  1.00 56.14           O  
ATOM   3629  N   ILE A 226     -11.299  19.054  22.529  1.00 56.32           N  
ATOM   3630  H   ILE A 226     -12.081  18.943  23.158  1.00 56.32           H  
ATOM   3631  CA  ILE A 226     -10.327  17.962  22.436  1.00 56.32           C  
ATOM   3632  HA  ILE A 226      -9.357  18.324  22.776  1.00 56.32           H  
ATOM   3633  C   ILE A 226     -10.148  17.526  20.973  1.00 56.32           C  
ATOM   3634  CB  ILE A 226     -10.774  16.815  23.368  1.00 56.32           C  
ATOM   3635  HB  ILE A 226     -11.816  16.578  23.152  1.00 56.32           H  
ATOM   3636  O   ILE A 226      -9.023  17.441  20.493  1.00 56.32           O  
ATOM   3637  CG1 ILE A 226     -10.651  17.233  24.852  1.00 56.32           C  
ATOM   3638 HG12 ILE A 226     -11.119  18.206  25.002  1.00 56.32           H  
ATOM   3639 HG13 ILE A 226      -9.598  17.336  25.112  1.00 56.32           H  
ATOM   3640  CG2 ILE A 226      -9.943  15.559  23.115  1.00 56.32           C  
ATOM   3641 HG21 ILE A 226     -10.228  14.751  23.789  1.00 56.32           H  
ATOM   3642 HG22 ILE A 226      -8.883  15.777  23.243  1.00 56.32           H  
ATOM   3643 HG23 ILE A 226     -10.120  15.207  22.098  1.00 56.32           H  
ATOM   3644  CD1 ILE A 226     -11.310  16.249  25.830  1.00 56.32           C  
ATOM   3645 HD11 ILE A 226     -11.282  16.671  26.835  1.00 56.32           H  
ATOM   3646 HD12 ILE A 226     -12.348  16.077  25.547  1.00 56.32           H  
ATOM   3647 HD13 ILE A 226     -10.773  15.300  25.847  1.00 56.32           H  
ATOM   3648  N   ARG A 227     -11.247  17.344  20.223  1.00 56.19           N  
ATOM   3649  H   ARG A 227     -12.149  17.425  20.669  1.00 56.19           H  
ATOM   3650  CA  ARG A 227     -11.173  17.055  18.781  1.00 56.19           C  
ATOM   3651  HA  ARG A 227     -10.510  16.204  18.627  1.00 56.19           H  
ATOM   3652  C   ARG A 227     -10.539  18.191  17.986  1.00 56.19           C  
ATOM   3653  CB  ARG A 227     -12.555  16.741  18.204  1.00 56.19           C  
ATOM   3654  HB2 ARG A 227     -12.515  16.841  17.119  1.00 56.19           H  
ATOM   3655  HB3 ARG A 227     -13.274  17.466  18.586  1.00 56.19           H  
ATOM   3656  O   ARG A 227      -9.762  17.915  17.092  1.00 56.19           O  
ATOM   3657  CG  ARG A 227     -13.009  15.316  18.526  1.00 56.19           C  
ATOM   3658  HG2 ARG A 227     -12.368  14.600  18.011  1.00 56.19           H  
ATOM   3659  HG3 ARG A 227     -12.941  15.131  19.599  1.00 56.19           H  
ATOM   3660  CD  ARG A 227     -14.453  15.159  18.048  1.00 56.19           C  
ATOM   3661  HD2 ARG A 227     -14.460  15.178  16.958  1.00 56.19           H  
ATOM   3662  HD3 ARG A 227     -15.036  15.999  18.426  1.00 56.19           H  
ATOM   3663  NE  ARG A 227     -15.054  13.912  18.541  1.00 56.19           N  
ATOM   3664  HE  ARG A 227     -14.483  13.369  19.173  1.00 56.19           H  
ATOM   3665  NH1 ARG A 227     -17.035  14.086  17.403  1.00 56.19           N  
ATOM   3666 HH11 ARG A 227     -16.662  14.914  16.961  1.00 56.19           H  
ATOM   3667 HH12 ARG A 227     -17.913  13.682  17.108  1.00 56.19           H  
ATOM   3668  NH2 ARG A 227     -16.683  12.348  18.770  1.00 56.19           N  
ATOM   3669 HH21 ARG A 227     -16.060  11.824  19.368  1.00 56.19           H  
ATOM   3670 HH22 ARG A 227     -17.560  11.940  18.477  1.00 56.19           H  
ATOM   3671  CZ  ARG A 227     -16.254  13.458  18.241  1.00 56.19           C  
ATOM   3672  N   GLN A 228     -10.857  19.452  18.269  1.00 64.31           N  
ATOM   3673  H   GLN A 228     -11.471  19.640  19.049  1.00 64.31           H  
ATOM   3674  CA  GLN A 228     -10.242  20.581  17.561  1.00 64.31           C  
ATOM   3675  HA  GLN A 228     -10.395  20.451  16.490  1.00 64.31           H  
ATOM   3676  C   GLN A 228      -8.726  20.628  17.772  1.00 64.31           C  
ATOM   3677  CB  GLN A 228     -10.893  21.898  17.997  1.00 64.31           C  
ATOM   3678  HB2 GLN A 228     -11.015  21.908  19.080  1.00 64.31           H  
ATOM   3679  HB3 GLN A 228     -10.244  22.729  17.721  1.00 64.31           H  
ATOM   3680  O   GLN A 228      -8.003  20.839  16.801  1.00 64.31           O  
ATOM   3681  CG  GLN A 228     -12.247  22.100  17.307  1.00 64.31           C  
ATOM   3682  HG2 GLN A 228     -12.077  22.193  16.234  1.00 64.31           H  
ATOM   3683  HG3 GLN A 228     -12.887  21.233  17.472  1.00 64.31           H  
ATOM   3684  CD  GLN A 228     -12.983  23.340  17.799  1.00 64.31           C  
ATOM   3685  NE2 GLN A 228     -13.856  23.915  17.001  1.00 64.31           N  
ATOM   3686 HE21 GLN A 228     -14.139  24.818  17.354  1.00 64.31           H  
ATOM   3687 HE22 GLN A 228     -13.813  23.702  16.015  1.00 64.31           H  
ATOM   3688  OE1 GLN A 228     -12.831  23.825  18.901  1.00 64.31           O  
ATOM   3689  N   ASN A 229      -8.257  20.360  18.990  1.00 69.13           N  
ATOM   3690  H   ASN A 229      -8.908  20.265  19.757  1.00 69.13           H  
ATOM   3691  CA  ASN A 229      -6.831  20.269  19.292  1.00 69.13           C  
ATOM   3692  HA  ASN A 229      -6.331  21.171  18.938  1.00 69.13           H  
ATOM   3693  C   ASN A 229      -6.184  19.087  18.560  1.00 69.13           C  
ATOM   3694  CB  ASN A 229      -6.639  20.175  20.812  1.00 69.13           C  
ATOM   3695  HB2 ASN A 229      -5.588  19.967  21.016  1.00 69.13           H  
ATOM   3696  HB3 ASN A 229      -7.232  19.353  21.211  1.00 69.13           H  
ATOM   3697  O   ASN A 229      -5.165  19.270  17.904  1.00 69.13           O  
ATOM   3698  CG  ASN A 229      -7.003  21.455  21.545  1.00 69.13           C  
ATOM   3699  ND2 ASN A 229      -6.964  21.430  22.856  1.00 69.13           N  
ATOM   3700 HD21 ASN A 229      -6.605  20.615  23.331  1.00 69.13           H  
ATOM   3701 HD22 ASN A 229      -7.156  22.310  23.313  1.00 69.13           H  
ATOM   3702  OD1 ASN A 229      -7.322  22.487  20.980  1.00 69.13           O  
ATOM   3703  N   TRP A 230      -6.819  17.910  18.561  1.00 71.22           N  
ATOM   3704  H   TRP A 230      -7.621  17.784  19.161  1.00 71.22           H  
ATOM   3705  CA  TRP A 230      -6.331  16.757  17.795  1.00 71.22           C  
ATOM   3706  HA  TRP A 230      -5.323  16.505  18.124  1.00 71.22           H  
ATOM   3707  C   TRP A 230      -6.249  17.045  16.301  1.00 71.22           C  
ATOM   3708  CB  TRP A 230      -7.242  15.554  18.019  1.00 71.22           C  
ATOM   3709  HB2 TRP A 230      -6.889  14.739  17.387  1.00 71.22           H  
ATOM   3710  HB3 TRP A 230      -8.251  15.805  17.691  1.00 71.22           H  
ATOM   3711  O   TRP A 230      -5.248  16.730  15.670  1.00 71.22           O  
ATOM   3712  CG  TRP A 230      -7.318  15.033  19.413  1.00 71.22           C  
ATOM   3713  CD1 TRP A 230      -6.417  15.236  20.402  1.00 71.22           C  
ATOM   3714  HD1 TRP A 230      -5.509  15.815  20.310  1.00 71.22           H  
ATOM   3715  CD2 TRP A 230      -8.332  14.150  19.966  1.00 71.22           C  
ATOM   3716  CE2 TRP A 230      -7.953  13.813  21.299  1.00 71.22           C  
ATOM   3717  CE3 TRP A 230      -9.511  13.569  19.451  1.00 71.22           C  
ATOM   3718  HE3 TRP A 230      -9.782  13.775  18.426  1.00 71.22           H  
ATOM   3719  NE1 TRP A 230      -6.799  14.530  21.524  1.00 71.22           N  
ATOM   3720  HE1 TRP A 230      -6.223  14.480  22.352  1.00 71.22           H  
ATOM   3721  CH2 TRP A 230      -9.883  12.382  21.546  1.00 71.22           C  
ATOM   3722  HH2 TRP A 230     -10.460  11.680  22.128  1.00 71.22           H  
ATOM   3723  CZ2 TRP A 230      -8.703  12.924  22.081  1.00 71.22           C  
ATOM   3724  HZ2 TRP A 230      -8.374  12.663  23.076  1.00 71.22           H  
ATOM   3725  CZ3 TRP A 230     -10.290  12.703  20.239  1.00 71.22           C  
ATOM   3726  HZ3 TRP A 230     -11.169  12.235  19.821  1.00 71.22           H  
ATOM   3727  N   ASN A 231      -7.265  17.694  15.727  1.00 66.34           N  
ATOM   3728  H   ASN A 231      -8.097  17.867  16.273  1.00 66.34           H  
ATOM   3729  CA  ASN A 231      -7.234  18.094  14.325  1.00 66.34           C  
ATOM   3730  HA  ASN A 231      -7.137  17.204  13.703  1.00 66.34           H  
ATOM   3731  C   ASN A 231      -6.026  19.004  14.038  1.00 66.34           C  
ATOM   3732  CB  ASN A 231      -8.525  18.839  13.952  1.00 66.34           C  
ATOM   3733  HB2 ASN A 231      -8.392  19.229  12.943  1.00 66.34           H  
ATOM   3734  HB3 ASN A 231      -8.661  19.689  14.620  1.00 66.34           H  
ATOM   3735  O   ASN A 231      -5.411  18.880  12.983  1.00 66.34           O  
ATOM   3736  CG  ASN A 231      -9.808  18.026  13.956  1.00 66.34           C  
ATOM   3737  ND2 ASN A 231     -10.834  18.547  13.326  1.00 66.34           N  
ATOM   3738 HD21 ASN A 231     -10.684  19.383  12.780  1.00 66.34           H  
ATOM   3739 HD22 ASN A 231     -11.602  17.907  13.181  1.00 66.34           H  
ATOM   3740  OD1 ASN A 231      -9.978  16.963  14.519  1.00 66.34           O  
ATOM   3741  N   GLN A 232      -5.689  19.917  14.954  1.00 74.69           N  
ATOM   3742  H   GLN A 232      -6.195  19.941  15.827  1.00 74.69           H  
ATOM   3743  CA  GLN A 232      -4.529  20.799  14.811  1.00 74.69           C  
ATOM   3744  HA  GLN A 232      -4.541  21.232  13.811  1.00 74.69           H  
ATOM   3745  C   GLN A 232      -3.201  20.042  14.930  1.00 74.69           C  
ATOM   3746  CB  GLN A 232      -4.597  21.949  15.825  1.00 74.69           C  
ATOM   3747  HB2 GLN A 232      -3.634  22.459  15.832  1.00 74.69           H  
ATOM   3748  HB3 GLN A 232      -4.783  21.559  16.826  1.00 74.69           H  
ATOM   3749  O   GLN A 232      -2.335  20.260  14.088  1.00 74.69           O  
ATOM   3750  CG  GLN A 232      -5.678  22.975  15.458  1.00 74.69           C  
ATOM   3751  HG2 GLN A 232      -6.660  22.502  15.456  1.00 74.69           H  
ATOM   3752  HG3 GLN A 232      -5.479  23.347  14.453  1.00 74.69           H  
ATOM   3753  CD  GLN A 232      -5.710  24.165  16.412  1.00 74.69           C  
ATOM   3754  NE2 GLN A 232      -6.437  25.210  16.083  1.00 74.69           N  
ATOM   3755 HE21 GLN A 232      -6.959  25.231  15.219  1.00 74.69           H  
ATOM   3756 HE22 GLN A 232      -6.410  25.960  16.759  1.00 74.69           H  
ATOM   3757  OE1 GLN A 232      -5.086  24.213  17.454  1.00 74.69           O  
ATOM   3758  N   GLU A 233      -3.063  19.127  15.896  1.00 78.10           N  
ATOM   3759  H   GLU A 233      -3.800  19.033  16.580  1.00 78.10           H  
ATOM   3760  CA  GLU A 233      -1.888  18.248  16.040  1.00 78.10           C  
ATOM   3761  HA  GLU A 233      -0.991  18.850  16.184  1.00 78.10           H  
ATOM   3762  C   GLU A 233      -1.669  17.409  14.769  1.00 78.10           C  
ATOM   3763  CB  GLU A 233      -2.056  17.321  17.265  1.00 78.10           C  
ATOM   3764  HB2 GLU A 233      -1.281  16.556  17.226  1.00 78.10           H  
ATOM   3765  HB3 GLU A 233      -3.024  16.823  17.206  1.00 78.10           H  
ATOM   3766  O   GLU A 233      -0.563  17.355  14.236  1.00 78.10           O  
ATOM   3767  CG  GLU A 233      -1.943  18.049  18.618  1.00 78.10           C  
ATOM   3768  HG2 GLU A 233      -2.632  18.894  18.623  1.00 78.10           H  
ATOM   3769  HG3 GLU A 233      -0.934  18.449  18.713  1.00 78.10           H  
ATOM   3770  CD  GLU A 233      -2.248  17.149  19.839  1.00 78.10           C  
ATOM   3771  OE1 GLU A 233      -2.645  17.688  20.898  1.00 78.10           O  
ATOM   3772  OE2 GLU A 233      -2.129  15.902  19.761  1.00 78.10           O  
ATOM   3773  N   MET A 234      -2.744  16.839  14.215  1.00 74.27           N  
ATOM   3774  H   MET A 234      -3.615  16.896  14.723  1.00 74.27           H  
ATOM   3775  CA  MET A 234      -2.707  16.054  12.977  1.00 74.27           C  
ATOM   3776  HA  MET A 234      -1.951  15.275  13.076  1.00 74.27           H  
ATOM   3777  C   MET A 234      -2.318  16.895  11.759  1.00 74.27           C  
ATOM   3778  CB  MET A 234      -4.080  15.406  12.735  1.00 74.27           C  
ATOM   3779  HB2 MET A 234      -4.854  16.172  12.756  1.00 74.27           H  
ATOM   3780  HB3 MET A 234      -4.087  14.944  11.748  1.00 74.27           H  
ATOM   3781  O   MET A 234      -1.489  16.473  10.957  1.00 74.27           O  
ATOM   3782  CG  MET A 234      -4.417  14.332  13.771  1.00 74.27           C  
ATOM   3783  HG2 MET A 234      -4.355  14.752  14.775  1.00 74.27           H  
ATOM   3784  HG3 MET A 234      -5.437  13.983  13.610  1.00 74.27           H  
ATOM   3785  SD  MET A 234      -3.291  12.936  13.725  1.00 74.27           S  
ATOM   3786  CE  MET A 234      -4.362  11.632  13.117  1.00 74.27           C  
ATOM   3787  HE1 MET A 234      -4.866  11.950  12.204  1.00 74.27           H  
ATOM   3788  HE2 MET A 234      -5.111  11.411  13.877  1.00 74.27           H  
ATOM   3789  HE3 MET A 234      -3.776  10.729  12.949  1.00 74.27           H  
ATOM   3790  N   ILE A 235      -2.895  18.094  11.613  1.00 73.95           N  
ATOM   3791  H   ILE A 235      -3.577  18.379  12.302  1.00 73.95           H  
ATOM   3792  CA  ILE A 235      -2.535  19.032  10.539  1.00 73.95           C  
ATOM   3793  HA  ILE A 235      -2.660  18.532   9.578  1.00 73.95           H  
ATOM   3794  C   ILE A 235      -1.063  19.429  10.648  1.00 73.95           C  
ATOM   3795  CB  ILE A 235      -3.443  20.286  10.580  1.00 73.95           C  
ATOM   3796  HB  ILE A 235      -3.511  20.631  11.612  1.00 73.95           H  
ATOM   3797  O   ILE A 235      -0.394  19.557   9.625  1.00 73.95           O  
ATOM   3798  CG1 ILE A 235      -4.854  19.938  10.071  1.00 73.95           C  
ATOM   3799 HG12 ILE A 235      -4.811  19.882   8.983  1.00 73.95           H  
ATOM   3800 HG13 ILE A 235      -5.156  18.963  10.452  1.00 73.95           H  
ATOM   3801  CG2 ILE A 235      -2.888  21.440   9.716  1.00 73.95           C  
ATOM   3802 HG21 ILE A 235      -3.589  22.273   9.692  1.00 73.95           H  
ATOM   3803 HG22 ILE A 235      -2.702  21.083   8.703  1.00 73.95           H  
ATOM   3804 HG23 ILE A 235      -1.956  21.804  10.149  1.00 73.95           H  
ATOM   3805  CD1 ILE A 235      -5.940  20.953  10.452  1.00 73.95           C  
ATOM   3806 HD11 ILE A 235      -6.912  20.566  10.144  1.00 73.95           H  
ATOM   3807 HD12 ILE A 235      -5.772  21.906   9.951  1.00 73.95           H  
ATOM   3808 HD13 ILE A 235      -5.947  21.106  11.531  1.00 73.95           H  
ATOM   3809  N   GLN A 236      -0.572  19.657  11.864  1.00 80.84           N  
ATOM   3810  H   GLN A 236      -1.169  19.535  12.669  1.00 80.84           H  
ATOM   3811  CA  GLN A 236       0.806  20.060  12.102  1.00 80.84           C  
ATOM   3812  HA  GLN A 236       1.034  20.888  11.431  1.00 80.84           H  
ATOM   3813  C   GLN A 236       1.780  18.930  11.754  1.00 80.84           C  
ATOM   3814  CB  GLN A 236       0.927  20.560  13.549  1.00 80.84           C  
ATOM   3815  HB2 GLN A 236       0.710  19.744  14.238  1.00 80.84           H  
ATOM   3816  HB3 GLN A 236       0.195  21.351  13.715  1.00 80.84           H  
ATOM   3817  O   GLN A 236       2.676  19.151  10.946  1.00 80.84           O  
ATOM   3818  CG  GLN A 236       2.318  21.113  13.866  1.00 80.84           C  
ATOM   3819  HG2 GLN A 236       2.332  21.485  14.891  1.00 80.84           H  
ATOM   3820  HG3 GLN A 236       3.033  20.293  13.811  1.00 80.84           H  
ATOM   3821  CD  GLN A 236       2.762  22.241  12.937  1.00 80.84           C  
ATOM   3822  NE2 GLN A 236       4.047  22.325  12.685  1.00 80.84           N  
ATOM   3823 HE21 GLN A 236       4.653  21.617  13.075  1.00 80.84           H  
ATOM   3824 HE22 GLN A 236       4.399  23.020  12.044  1.00 80.84           H  
ATOM   3825  OE1 GLN A 236       1.976  23.039  12.425  1.00 80.84           O  
ATOM   3826  N   ALA A 237       1.530  17.709  12.229  1.00 80.08           N  
ATOM   3827  H   ALA A 237       0.800  17.589  12.917  1.00 80.08           H  
ATOM   3828  CA  ALA A 237       2.330  16.539  11.872  1.00 80.08           C  
ATOM   3829  HA  ALA A 237       3.369  16.727  12.143  1.00 80.08           H  
ATOM   3830  C   ALA A 237       2.291  16.238  10.361  1.00 80.08           C  
ATOM   3831  CB  ALA A 237       1.823  15.360  12.705  1.00 80.08           C  
ATOM   3832  HB1 ALA A 237       0.745  15.252  12.591  1.00 80.08           H  
ATOM   3833  HB2 ALA A 237       2.329  14.444  12.399  1.00 80.08           H  
ATOM   3834  HB3 ALA A 237       2.051  15.547  13.755  1.00 80.08           H  
ATOM   3835  O   ALA A 237       3.311  15.908   9.766  1.00 80.08           O  
ATOM   3836  N   ALA A 238       1.140  16.405   9.698  1.00 74.11           N  
ATOM   3837  H   ALA A 238       0.302  16.605  10.224  1.00 74.11           H  
ATOM   3838  CA  ALA A 238       1.040  16.238   8.244  1.00 74.11           C  
ATOM   3839  HA  ALA A 238       1.470  15.273   7.976  1.00 74.11           H  
ATOM   3840  C   ALA A 238       1.819  17.315   7.462  1.00 74.11           C  
ATOM   3841  CB  ALA A 238      -0.442  16.226   7.851  1.00 74.11           C  
ATOM   3842  HB1 ALA A 238      -0.953  15.423   8.381  1.00 74.11           H  
ATOM   3843  HB2 ALA A 238      -0.530  16.050   6.779  1.00 74.11           H  
ATOM   3844  HB3 ALA A 238      -0.904  17.181   8.103  1.00 74.11           H  
ATOM   3845  O   ALA A 238       2.357  17.032   6.390  1.00 74.11           O  
ATOM   3846  N   LYS A 239       1.890  18.548   7.985  1.00 76.43           N  
ATOM   3847  H   LYS A 239       1.432  18.710   8.870  1.00 76.43           H  
ATOM   3848  CA  LYS A 239       2.732  19.619   7.424  1.00 76.43           C  
ATOM   3849  HA  LYS A 239       2.586  19.673   6.345  1.00 76.43           H  
ATOM   3850  C   LYS A 239       4.218  19.343   7.631  1.00 76.43           C  
ATOM   3851  CB  LYS A 239       2.398  20.967   8.064  1.00 76.43           C  
ATOM   3852  HB2 LYS A 239       3.212  21.660   7.854  1.00 76.43           H  
ATOM   3853  HB3 LYS A 239       2.345  20.844   9.146  1.00 76.43           H  
ATOM   3854  O   LYS A 239       4.986  19.588   6.712  1.00 76.43           O  
ATOM   3855  CG  LYS A 239       1.103  21.596   7.548  1.00 76.43           C  
ATOM   3856  HG2 LYS A 239       1.233  21.898   6.509  1.00 76.43           H  
ATOM   3857  HG3 LYS A 239       0.273  20.892   7.616  1.00 76.43           H  
ATOM   3858  CD  LYS A 239       0.830  22.820   8.421  1.00 76.43           C  
ATOM   3859  HD2 LYS A 239       0.731  22.492   9.456  1.00 76.43           H  
ATOM   3860  HD3 LYS A 239       1.681  23.498   8.353  1.00 76.43           H  
ATOM   3861  CE  LYS A 239      -0.440  23.547   8.001  1.00 76.43           C  
ATOM   3862  HE2 LYS A 239      -1.272  22.845   8.064  1.00 76.43           H  
ATOM   3863  HE3 LYS A 239      -0.333  23.874   6.967  1.00 76.43           H  
ATOM   3864  NZ  LYS A 239      -0.648  24.697   8.909  1.00 76.43           N  
ATOM   3865  HZ1 LYS A 239      -1.505  25.190   8.705  1.00 76.43           H  
ATOM   3866  HZ2 LYS A 239      -0.669  24.363   9.862  1.00 76.43           H  
ATOM   3867  HZ3 LYS A 239       0.139  25.327   8.848  1.00 76.43           H  
ATOM   3868  N   GLU A 240       4.604  18.853   8.806  1.00 81.12           N  
ATOM   3869  H   GLU A 240       3.911  18.739   9.533  1.00 81.12           H  
ATOM   3870  CA  GLU A 240       5.986  18.473   9.138  1.00 81.12           C  
ATOM   3871  HA  GLU A 240       6.666  19.298   8.925  1.00 81.12           H  
ATOM   3872  C   GLU A 240       6.466  17.283   8.309  1.00 81.12           C  
ATOM   3873  CB  GLU A 240       6.070  18.127  10.629  1.00 81.12           C  
ATOM   3874  HB2 GLU A 240       7.011  17.617  10.835  1.00 81.12           H  
ATOM   3875  HB3 GLU A 240       5.247  17.459  10.882  1.00 81.12           H  
ATOM   3876  O   GLU A 240       7.608  17.257   7.873  1.00 81.12           O  
ATOM   3877  CG  GLU A 240       6.006  19.397  11.486  1.00 81.12           C  
ATOM   3878  HG2 GLU A 240       5.208  20.041  11.119  1.00 81.12           H  
ATOM   3879  HG3 GLU A 240       6.941  19.944  11.365  1.00 81.12           H  
ATOM   3880  CD  GLU A 240       5.760  19.133  12.975  1.00 81.12           C  
ATOM   3881  OE1 GLU A 240       5.568  20.158  13.676  1.00 81.12           O  
ATOM   3882  OE2 GLU A 240       5.692  17.957  13.393  1.00 81.12           O  
ATOM   3883  N   ALA A 241       5.567  16.347   8.009  1.00 73.74           N  
ATOM   3884  H   ALA A 241       4.682  16.359   8.494  1.00 73.74           H  
ATOM   3885  CA  ALA A 241       5.811  15.272   7.058  1.00 73.74           C  
ATOM   3886  HA  ALA A 241       6.799  14.854   7.249  1.00 73.74           H  
ATOM   3887  C   ALA A 241       5.793  15.740   5.590  1.00 73.74           C  
ATOM   3888  CB  ALA A 241       4.763  14.194   7.322  1.00 73.74           C  
ATOM   3889  HB1 ALA A 241       4.960  13.337   6.678  1.00 73.74           H  
ATOM   3890  HB2 ALA A 241       3.768  14.584   7.108  1.00 73.74           H  
ATOM   3891  HB3 ALA A 241       4.818  13.873   8.363  1.00 73.74           H  
ATOM   3892  O   ALA A 241       5.908  14.925   4.682  1.00 73.74           O  
ATOM   3893  N   GLU A 242       5.580  17.034   5.335  1.00 72.05           N  
ATOM   3894  H   GLU A 242       5.593  17.663   6.125  1.00 72.05           H  
ATOM   3895  CA  GLU A 242       5.527  17.645   4.008  1.00 72.05           C  
ATOM   3896  HA  GLU A 242       5.117  18.644   4.153  1.00 72.05           H  
ATOM   3897  C   GLU A 242       4.578  16.945   3.013  1.00 72.05           C  
ATOM   3898  CB  GLU A 242       6.936  17.835   3.433  1.00 72.05           C  
ATOM   3899  HB2 GLU A 242       7.376  16.864   3.202  1.00 72.05           H  
ATOM   3900  HB3 GLU A 242       6.810  18.396   2.507  1.00 72.05           H  
ATOM   3901  O   GLU A 242       4.799  16.956   1.803  1.00 72.05           O  
ATOM   3902  CG  GLU A 242       7.894  18.639   4.324  1.00 72.05           C  
ATOM   3903  HG2 GLU A 242       8.186  18.031   5.181  1.00 72.05           H  
ATOM   3904  HG3 GLU A 242       7.367  19.521   4.688  1.00 72.05           H  
ATOM   3905  CD  GLU A 242       9.145  19.090   3.554  1.00 72.05           C  
ATOM   3906  OE1 GLU A 242       9.925  19.880   4.132  1.00 72.05           O  
ATOM   3907  OE2 GLU A 242       9.245  18.755   2.350  1.00 72.05           O  
ATOM   3908  N   GLY A 243       3.493  16.334   3.486  1.00 61.91           N  
ATOM   3909  H   GLY A 243       3.345  16.330   4.485  1.00 61.91           H  
ATOM   3910  CA  GLY A 243       2.594  15.564   2.622  1.00 61.91           C  
ATOM   3911  HA2 GLY A 243       2.410  16.120   1.702  1.00 61.91           H  
ATOM   3912  HA3 GLY A 243       1.640  15.443   3.135  1.00 61.91           H  
ATOM   3913  C   GLY A 243       3.109  14.169   2.228  1.00 61.91           C  
ATOM   3914  O   GLY A 243       2.391  13.456   1.530  1.00 61.91           O  
ATOM   3915  N   ASN A 244       4.284  13.744   2.706  1.00 65.45           N  
ATOM   3916  H   ASN A 244       4.835  14.363   3.284  1.00 65.45           H  
ATOM   3917  CA  ASN A 244       4.727  12.355   2.643  1.00 65.45           C  
ATOM   3918  HA  ASN A 244       4.464  11.954   1.664  1.00 65.45           H  
ATOM   3919  C   ASN A 244       3.986  11.535   3.711  1.00 65.45           C  
ATOM   3920  CB  ASN A 244       6.261  12.272   2.769  1.00 65.45           C  
ATOM   3921  HB2 ASN A 244       6.719  12.913   2.015  1.00 65.45           H  
ATOM   3922  HB3 ASN A 244       6.580  12.620   3.751  1.00 65.45           H  
ATOM   3923  O   ASN A 244       4.125  11.749   4.918  1.00 65.45           O  
ATOM   3924  CG  ASN A 244       6.771  10.851   2.590  1.00 65.45           C  
ATOM   3925  ND2 ASN A 244       7.866  10.647   1.901  1.00 65.45           N  
ATOM   3926 HD21 ASN A 244       8.411  11.420   1.545  1.00 65.45           H  
ATOM   3927 HD22 ASN A 244       8.167   9.688   1.808  1.00 65.45           H  
ATOM   3928  OD1 ASN A 244       6.158   9.895   3.033  1.00 65.45           O  
ATOM   3929  N   PHE A 245       3.167  10.590   3.258  1.00 64.31           N  
ATOM   3930  H   PHE A 245       3.101  10.440   2.261  1.00 64.31           H  
ATOM   3931  CA  PHE A 245       2.364   9.769   4.154  1.00 64.31           C  
ATOM   3932  HA  PHE A 245       1.874  10.431   4.869  1.00 64.31           H  
ATOM   3933  C   PHE A 245       3.205   8.776   4.969  1.00 64.31           C  
ATOM   3934  CB  PHE A 245       1.274   9.062   3.344  1.00 64.31           C  
ATOM   3935  HB2 PHE A 245       0.749   9.801   2.739  1.00 64.31           H  
ATOM   3936  HB3 PHE A 245       1.739   8.345   2.667  1.00 64.31           H  
ATOM   3937  O   PHE A 245       2.877   8.528   6.123  1.00 64.31           O  
ATOM   3938  CG  PHE A 245       0.254   8.357   4.214  1.00 64.31           C  
ATOM   3939  CD1 PHE A 245       0.225   6.953   4.284  1.00 64.31           C  
ATOM   3940  HD1 PHE A 245       0.926   6.365   3.709  1.00 64.31           H  
ATOM   3941  CD2 PHE A 245      -0.650   9.114   4.982  1.00 64.31           C  
ATOM   3942  HD2 PHE A 245      -0.616  10.193   4.936  1.00 64.31           H  
ATOM   3943  CE1 PHE A 245      -0.707   6.310   5.116  1.00 64.31           C  
ATOM   3944  HE1 PHE A 245      -0.715   5.231   5.171  1.00 64.31           H  
ATOM   3945  CE2 PHE A 245      -1.575   8.472   5.823  1.00 64.31           C  
ATOM   3946  HE2 PHE A 245      -2.248   9.061   6.430  1.00 64.31           H  
ATOM   3947  CZ  PHE A 245      -1.602   7.068   5.892  1.00 64.31           C  
ATOM   3948  HZ  PHE A 245      -2.294   6.568   6.553  1.00 64.31           H  
ATOM   3949  N   GLU A 246       4.299   8.244   4.418  1.00 62.84           N  
ATOM   3950  H   GLU A 246       4.619   8.593   3.526  1.00 62.84           H  
ATOM   3951  CA  GLU A 246       5.203   7.324   5.124  1.00 62.84           C  
ATOM   3952  HA  GLU A 246       4.632   6.501   5.552  1.00 62.84           H  
ATOM   3953  C   GLU A 246       5.896   8.030   6.287  1.00 62.84           C  
ATOM   3954  CB  GLU A 246       6.246   6.737   4.158  1.00 62.84           C  
ATOM   3955  HB2 GLU A 246       6.821   7.549   3.715  1.00 62.84           H  
ATOM   3956  HB3 GLU A 246       6.930   6.106   4.726  1.00 62.84           H  
ATOM   3957  O   GLU A 246       5.856   7.551   7.418  1.00 62.84           O  
ATOM   3958  CG  GLU A 246       5.603   5.886   3.051  1.00 62.84           C  
ATOM   3959  HG2 GLU A 246       5.115   5.029   3.515  1.00 62.84           H  
ATOM   3960  HG3 GLU A 246       4.832   6.472   2.550  1.00 62.84           H  
ATOM   3961  CD  GLU A 246       6.599   5.401   1.986  1.00 62.84           C  
ATOM   3962  OE1 GLU A 246       6.155   4.578   1.150  1.00 62.84           O  
ATOM   3963  OE2 GLU A 246       7.758   5.871   1.986  1.00 62.84           O  
ATOM   3964  N   THR A 247       6.424   9.233   6.048  1.00 70.74           N  
ATOM   3965  H   THR A 247       6.451   9.563   5.094  1.00 70.74           H  
ATOM   3966  CA  THR A 247       6.998  10.077   7.105  1.00 70.74           C  
ATOM   3967  HA  THR A 247       7.818   9.542   7.584  1.00 70.74           H  
ATOM   3968  C   THR A 247       5.967  10.406   8.180  1.00 70.74           C  
ATOM   3969  CB  THR A 247       7.525  11.387   6.505  1.00 70.74           C  
ATOM   3970  HB  THR A 247       6.687  11.980   6.142  1.00 70.74           H  
ATOM   3971  O   THR A 247       6.265  10.398   9.372  1.00 70.74           O  
ATOM   3972  CG2 THR A 247       8.324  12.216   7.508  1.00 70.74           C  
ATOM   3973 HG21 THR A 247       8.740  13.088   7.003  1.00 70.74           H  
ATOM   3974 HG22 THR A 247       9.135  11.621   7.928  1.00 70.74           H  
ATOM   3975 HG23 THR A 247       7.676  12.560   8.313  1.00 70.74           H  
ATOM   3976  OG1 THR A 247       8.370  11.114   5.413  1.00 70.74           O  
ATOM   3977  HG1 THR A 247       9.080  10.542   5.713  1.00 70.74           H  
ATOM   3978  N   TYR A 248       4.724  10.657   7.777  1.00 72.42           N  
ATOM   3979  H   TYR A 248       4.529  10.671   6.786  1.00 72.42           H  
ATOM   3980  CA  TYR A 248       3.646  10.920   8.716  1.00 72.42           C  
ATOM   3981  HA  TYR A 248       3.977  11.678   9.425  1.00 72.42           H  
ATOM   3982  C   TYR A 248       3.240   9.688   9.535  1.00 72.42           C  
ATOM   3983  CB  TYR A 248       2.472  11.481   7.934  1.00 72.42           C  
ATOM   3984  HB2 TYR A 248       2.771  12.448   7.530  1.00 72.42           H  
ATOM   3985  HB3 TYR A 248       2.239  10.822   7.097  1.00 72.42           H  
ATOM   3986  O   TYR A 248       2.954   9.831  10.725  1.00 72.42           O  
ATOM   3987  CG  TYR A 248       1.246  11.651   8.787  1.00 72.42           C  
ATOM   3988  CD1 TYR A 248       0.233  10.682   8.718  1.00 72.42           C  
ATOM   3989  HD1 TYR A 248       0.298   9.880   7.997  1.00 72.42           H  
ATOM   3990  CD2 TYR A 248       1.193  12.694   9.729  1.00 72.42           C  
ATOM   3991  HD2 TYR A 248       1.994  13.417   9.778  1.00 72.42           H  
ATOM   3992  CE1 TYR A 248      -0.794  10.703   9.663  1.00 72.42           C  
ATOM   3993  HE1 TYR A 248      -1.542   9.924   9.655  1.00 72.42           H  
ATOM   3994  CE2 TYR A 248       0.170  12.704  10.689  1.00 72.42           C  
ATOM   3995  HE2 TYR A 248       0.171  13.438  11.482  1.00 72.42           H  
ATOM   3996  OH  TYR A 248      -1.625  11.516  11.725  1.00 72.42           O  
ATOM   3997  HH  TYR A 248      -1.461  12.157  12.421  1.00 72.42           H  
ATOM   3998  CZ  TYR A 248      -0.775  11.663  10.690  1.00 72.42           C  
ATOM   3999  N   MET A 249       3.250   8.489   8.943  1.00 67.05           N  
ATOM   4000  H   MET A 249       3.497   8.433   7.965  1.00 67.05           H  
ATOM   4001  CA  MET A 249       3.009   7.240   9.673  1.00 67.05           C  
ATOM   4002  HA  MET A 249       2.038   7.314  10.162  1.00 67.05           H  
ATOM   4003  C   MET A 249       4.046   7.007  10.779  1.00 67.05           C  
ATOM   4004  CB  MET A 249       2.987   6.034   8.723  1.00 67.05           C  
ATOM   4005  HB2 MET A 249       3.050   5.125   9.322  1.00 67.05           H  
ATOM   4006  HB3 MET A 249       3.853   6.062   8.062  1.00 67.05           H  
ATOM   4007  O   MET A 249       3.738   6.377  11.789  1.00 67.05           O  
ATOM   4008  CG  MET A 249       1.699   5.950   7.896  1.00 67.05           C  
ATOM   4009  HG2 MET A 249       1.672   6.763   7.170  1.00 67.05           H  
ATOM   4010  HG3 MET A 249       0.852   6.085   8.569  1.00 67.05           H  
ATOM   4011  SD  MET A 249       1.468   4.374   7.022  1.00 67.05           S  
ATOM   4012  CE  MET A 249       2.844   4.452   5.839  1.00 67.05           C  
ATOM   4013  HE1 MET A 249       2.755   5.353   5.232  1.00 67.05           H  
ATOM   4014  HE2 MET A 249       2.818   3.579   5.186  1.00 67.05           H  
ATOM   4015  HE3 MET A 249       3.795   4.462   6.372  1.00 67.05           H  
ATOM   4016  N   GLU A 250       5.245   7.568  10.637  1.00 73.14           N  
ATOM   4017  H   GLU A 250       5.483   7.993   9.752  1.00 73.14           H  
ATOM   4018  CA  GLU A 250       6.275   7.504  11.671  1.00 73.14           C  
ATOM   4019  HA  GLU A 250       6.178   6.543  12.175  1.00 73.14           H  
ATOM   4020  C   GLU A 250       6.119   8.541  12.790  1.00 73.14           C  
ATOM   4021  CB  GLU A 250       7.667   7.574  11.024  1.00 73.14           C  
ATOM   4022  HB2 GLU A 250       7.727   8.437  10.361  1.00 73.14           H  
ATOM   4023  HB3 GLU A 250       8.420   7.701  11.802  1.00 73.14           H  
ATOM   4024  O   GLU A 250       6.771   8.406  13.830  1.00 73.14           O  
ATOM   4025  CG  GLU A 250       8.003   6.302  10.230  1.00 73.14           C  
ATOM   4026  HG2 GLU A 250       7.335   6.234   9.372  1.00 73.14           H  
ATOM   4027  HG3 GLU A 250       9.023   6.389   9.855  1.00 73.14           H  
ATOM   4028  CD  GLU A 250       7.884   5.029  11.088  1.00 73.14           C  
ATOM   4029  OE1 GLU A 250       7.480   3.989  10.528  1.00 73.14           O  
ATOM   4030  OE2 GLU A 250       8.127   5.108  12.326  1.00 73.14           O  
ATOM   4031  N   SER A 251       5.238   9.535  12.630  1.00 77.11           N  
ATOM   4032  H   SER A 251       4.698   9.554  11.777  1.00 77.11           H  
ATOM   4033  CA  SER A 251       5.003  10.562  13.649  1.00 77.11           C  
ATOM   4034  HA  SER A 251       5.975  10.970  13.923  1.00 77.11           H  
ATOM   4035  C   SER A 251       4.368   9.992  14.921  1.00 77.11           C  
ATOM   4036  CB  SER A 251       4.162  11.725  13.099  1.00 77.11           C  
ATOM   4037  HB2 SER A 251       4.590  12.066  12.157  1.00 77.11           H  
ATOM   4038  HB3 SER A 251       4.201  12.550  13.810  1.00 77.11           H  
ATOM   4039  O   SER A 251       3.505   9.109  14.871  1.00 77.11           O  
ATOM   4040  OG  SER A 251       2.804  11.367  12.900  1.00 77.11           O  
ATOM   4041  HG  SER A 251       2.788  10.759  12.157  1.00 77.11           H  
ATOM   4042  N   ASP A 252       4.730  10.564  16.072  1.00 80.14           N  
ATOM   4043  H   ASP A 252       5.536  11.172  16.087  1.00 80.14           H  
ATOM   4044  CA  ASP A 252       4.123  10.218  17.366  1.00 80.14           C  
ATOM   4045  HA  ASP A 252       4.327   9.171  17.593  1.00 80.14           H  
ATOM   4046  C   ASP A 252       2.604  10.410  17.335  1.00 80.14           C  
ATOM   4047  CB  ASP A 252       4.729  11.087  18.478  1.00 80.14           C  
ATOM   4048  HB2 ASP A 252       4.598  12.138  18.221  1.00 80.14           H  
ATOM   4049  HB3 ASP A 252       4.186  10.897  19.404  1.00 80.14           H  
ATOM   4050  O   ASP A 252       1.847   9.604  17.871  1.00 80.14           O  
ATOM   4051  CG  ASP A 252       6.213  10.801  18.730  1.00 80.14           C  
ATOM   4052  OD1 ASP A 252       6.648   9.662  18.445  1.00 80.14           O  
ATOM   4053  OD2 ASP A 252       6.900  11.741  19.185  1.00 80.14           O  
ATOM   4054  N   VAL A 253       2.137  11.430  16.611  1.00 75.61           N  
ATOM   4055  H   VAL A 253       2.814  12.035  16.170  1.00 75.61           H  
ATOM   4056  CA  VAL A 253       0.710  11.718  16.462  1.00 75.61           C  
ATOM   4057  HA  VAL A 253       0.284  11.797  17.462  1.00 75.61           H  
ATOM   4058  C   VAL A 253      -0.018  10.576  15.742  1.00 75.61           C  
ATOM   4059  CB  VAL A 253       0.487  13.058  15.735  1.00 75.61           C  
ATOM   4060  HB  VAL A 253       0.690  12.937  14.671  1.00 75.61           H  
ATOM   4061  O   VAL A 253      -1.099  10.171  16.174  1.00 75.61           O  
ATOM   4062  CG1 VAL A 253      -0.960  13.503  15.924  1.00 75.61           C  
ATOM   4063 HG11 VAL A 253      -1.181  14.339  15.261  1.00 75.61           H  
ATOM   4064 HG12 VAL A 253      -1.123  13.813  16.956  1.00 75.61           H  
ATOM   4065 HG13 VAL A 253      -1.626  12.665  15.716  1.00 75.61           H  
ATOM   4066  CG2 VAL A 253       1.352  14.198  16.285  1.00 75.61           C  
ATOM   4067 HG21 VAL A 253       1.041  15.149  15.854  1.00 75.61           H  
ATOM   4068 HG22 VAL A 253       1.256  14.252  17.370  1.00 75.61           H  
ATOM   4069 HG23 VAL A 253       2.398  14.036  16.028  1.00 75.61           H  
ATOM   4070  N   TYR A 254       0.564  10.011  14.677  1.00 70.70           N  
ATOM   4071  H   TYR A 254       1.477  10.329  14.386  1.00 70.70           H  
ATOM   4072  CA  TYR A 254      -0.008   8.833  14.022  1.00 70.70           C  
ATOM   4073  HA  TYR A 254      -1.064   9.023  13.830  1.00 70.70           H  
ATOM   4074  C   TYR A 254       0.083   7.587  14.906  1.00 70.70           C  
ATOM   4075  CB  TYR A 254       0.671   8.569  12.679  1.00 70.70           C  
ATOM   4076  HB2 TYR A 254       1.731   8.372  12.841  1.00 70.70           H  
ATOM   4077  HB3 TYR A 254       0.593   9.464  12.061  1.00 70.70           H  
ATOM   4078  O   TYR A 254      -0.870   6.817  14.974  1.00 70.70           O  
ATOM   4079  CG  TYR A 254       0.052   7.402  11.929  1.00 70.70           C  
ATOM   4080  CD1 TYR A 254       0.638   6.125  11.990  1.00 70.70           C  
ATOM   4081  HD1 TYR A 254       1.515   5.966  12.600  1.00 70.70           H  
ATOM   4082  CD2 TYR A 254      -1.125   7.589  11.182  1.00 70.70           C  
ATOM   4083  HD2 TYR A 254      -1.613   8.552  11.213  1.00 70.70           H  
ATOM   4084  CE1 TYR A 254       0.116   5.066  11.226  1.00 70.70           C  
ATOM   4085  HE1 TYR A 254       0.612   4.107  11.247  1.00 70.70           H  
ATOM   4086  CE2 TYR A 254      -1.663   6.532  10.422  1.00 70.70           C  
ATOM   4087  HE2 TYR A 254      -2.546   6.684   9.818  1.00 70.70           H  
ATOM   4088  OH  TYR A 254      -1.512   4.252   9.669  1.00 70.70           O  
ATOM   4089  HH  TYR A 254      -0.833   3.577   9.607  1.00 70.70           H  
ATOM   4090  CZ  TYR A 254      -1.028   5.272  10.428  1.00 70.70           C  
ATOM   4091  N   LYS A 255       1.179   7.383  15.635  1.00 69.86           N  
ATOM   4092  H   LYS A 255       1.951   8.027  15.537  1.00 69.86           H  
ATOM   4093  CA  LYS A 255       1.308   6.242  16.557  1.00 69.86           C  
ATOM   4094  HA  LYS A 255       1.097   5.321  16.013  1.00 69.86           H  
ATOM   4095  C   LYS A 255       0.269   6.301  17.689  1.00 69.86           C  
ATOM   4096  CB  LYS A 255       2.760   6.183  17.064  1.00 69.86           C  
ATOM   4097  HB2 LYS A 255       2.830   5.479  17.893  1.00 69.86           H  
ATOM   4098  HB3 LYS A 255       3.064   7.167  17.421  1.00 69.86           H  
ATOM   4099  O   LYS A 255      -0.315   5.279  18.053  1.00 69.86           O  
ATOM   4100  CG  LYS A 255       3.703   5.717  15.939  1.00 69.86           C  
ATOM   4101  HG2 LYS A 255       3.483   6.269  15.025  1.00 69.86           H  
ATOM   4102  HG3 LYS A 255       3.511   4.661  15.746  1.00 69.86           H  
ATOM   4103  CD  LYS A 255       5.194   5.911  16.250  1.00 69.86           C  
ATOM   4104  HD2 LYS A 255       5.398   6.978  16.331  1.00 69.86           H  
ATOM   4105  HD3 LYS A 255       5.461   5.416  17.184  1.00 69.86           H  
ATOM   4106  CE  LYS A 255       5.989   5.309  15.078  1.00 69.86           C  
ATOM   4107  HE2 LYS A 255       5.450   5.535  14.157  1.00 69.86           H  
ATOM   4108  HE3 LYS A 255       6.014   4.224  15.174  1.00 69.86           H  
ATOM   4109  NZ  LYS A 255       7.362   5.846  14.934  1.00 69.86           N  
ATOM   4110  HZ1 LYS A 255       7.318   6.843  14.775  1.00 69.86           H  
ATOM   4111  HZ2 LYS A 255       7.774   5.480  14.088  1.00 69.86           H  
ATOM   4112  HZ3 LYS A 255       7.957   5.649  15.726  1.00 69.86           H  
ATOM   4113  N   GLU A 256      -0.030   7.496  18.194  1.00 63.89           N  
ATOM   4114  H   GLU A 256       0.552   8.273  17.914  1.00 63.89           H  
ATOM   4115  CA  GLU A 256      -0.986   7.714  19.283  1.00 63.89           C  
ATOM   4116  HA  GLU A 256      -0.892   6.905  20.007  1.00 63.89           H  
ATOM   4117  C   GLU A 256      -2.457   7.748  18.840  1.00 63.89           C  
ATOM   4118  CB  GLU A 256      -0.669   9.030  20.000  1.00 63.89           C  
ATOM   4119  HB2 GLU A 256      -1.520   9.255  20.644  1.00 63.89           H  
ATOM   4120  HB3 GLU A 256      -0.577   9.832  19.269  1.00 63.89           H  
ATOM   4121  O   GLU A 256      -3.297   7.093  19.457  1.00 63.89           O  
ATOM   4122  CG  GLU A 256       0.588   8.975  20.880  1.00 63.89           C  
ATOM   4123  HG2 GLU A 256       1.469   8.794  20.266  1.00 63.89           H  
ATOM   4124  HG3 GLU A 256       0.483   8.138  21.571  1.00 63.89           H  
ATOM   4125  CD  GLU A 256       0.764  10.268  21.695  1.00 63.89           C  
ATOM   4126  OE1 GLU A 256       1.772  10.360  22.424  1.00 63.89           O  
ATOM   4127  OE2 GLU A 256      -0.168  11.119  21.684  1.00 63.89           O  
ATOM   4128  N   LEU A 257      -2.795   8.529  17.808  1.00 61.33           N  
ATOM   4129  H   LEU A 257      -2.056   9.052  17.360  1.00 61.33           H  
ATOM   4130  CA  LEU A 257      -4.180   8.757  17.358  1.00 61.33           C  
ATOM   4131  HA  LEU A 257      -4.867   8.500  18.165  1.00 61.33           H  
ATOM   4132  C   LEU A 257      -4.562   7.875  16.159  1.00 61.33           C  
ATOM   4133  CB  LEU A 257      -4.367  10.246  17.001  1.00 61.33           C  
ATOM   4134  HB2 LEU A 257      -3.689  10.490  16.182  1.00 61.33           H  
ATOM   4135  HB3 LEU A 257      -5.383  10.384  16.631  1.00 61.33           H  
ATOM   4136  O   LEU A 257      -5.739   7.540  15.977  1.00 61.33           O  
ATOM   4137  CG  LEU A 257      -4.128  11.250  18.146  1.00 61.33           C  
ATOM   4138  HG  LEU A 257      -3.121  11.131  18.544  1.00 61.33           H  
ATOM   4139  CD1 LEU A 257      -4.281  12.679  17.620  1.00 61.33           C  
ATOM   4140 HD11 LEU A 257      -3.588  12.842  16.795  1.00 61.33           H  
ATOM   4141 HD12 LEU A 257      -4.042  13.391  18.410  1.00 61.33           H  
ATOM   4142 HD13 LEU A 257      -5.298  12.848  17.266  1.00 61.33           H  
ATOM   4143  CD2 LEU A 257      -5.145  11.083  19.279  1.00 61.33           C  
ATOM   4144 HD21 LEU A 257      -4.956  11.837  20.043  1.00 61.33           H  
ATOM   4145 HD22 LEU A 257      -6.158  11.200  18.894  1.00 61.33           H  
ATOM   4146 HD23 LEU A 257      -5.028  10.099  19.734  1.00 61.33           H  
ATOM   4147  N   GLY A 258      -3.563   7.498  15.360  1.00 59.39           N  
ATOM   4148  H   GLY A 258      -2.637   7.786  15.644  1.00 59.39           H  
ATOM   4149  CA  GLY A 258      -3.592   6.629  14.180  1.00 59.39           C  
ATOM   4150  HA2 GLY A 258      -2.758   6.917  13.540  1.00 59.39           H  
ATOM   4151  HA3 GLY A 258      -3.397   5.593  14.457  1.00 59.39           H  
ATOM   4152  C   GLY A 258      -4.811   6.732  13.285  1.00 59.39           C  
ATOM   4153  O   GLY A 258      -5.347   7.813  13.040  1.00 59.39           O  
ATOM   4154  N   GLN A 259      -5.241   5.587  12.746  1.00 52.26           N  
ATOM   4155  H   GLN A 259      -4.738   4.742  12.978  1.00 52.26           H  
ATOM   4156  CA  GLN A 259      -6.298   5.517  11.730  1.00 52.26           C  
ATOM   4157  HA  GLN A 259      -6.016   6.168  10.901  1.00 52.26           H  
ATOM   4158  C   GLN A 259      -7.665   6.013  12.231  1.00 52.26           C  
ATOM   4159  CB  GLN A 259      -6.430   4.081  11.193  1.00 52.26           C  
ATOM   4160  HB2 GLN A 259      -7.258   4.053  10.485  1.00 52.26           H  
ATOM   4161  HB3 GLN A 259      -6.667   3.410  12.018  1.00 52.26           H  
ATOM   4162  O   GLN A 259      -8.577   6.191  11.430  1.00 52.26           O  
ATOM   4163  CG  GLN A 259      -5.168   3.574  10.475  1.00 52.26           C  
ATOM   4164  HG2 GLN A 259      -4.335   3.547  11.176  1.00 52.26           H  
ATOM   4165  HG3 GLN A 259      -4.909   4.259   9.668  1.00 52.26           H  
ATOM   4166  CD  GLN A 259      -5.344   2.175   9.884  1.00 52.26           C  
ATOM   4167  NE2 GLN A 259      -4.284   1.560   9.409  1.00 52.26           N  
ATOM   4168 HE21 GLN A 259      -3.370   1.954   9.580  1.00 52.26           H  
ATOM   4169 HE22 GLN A 259      -4.405   0.574   9.226  1.00 52.26           H  
ATOM   4170  OE1 GLN A 259      -6.426   1.623   9.796  1.00 52.26           O  
ATOM   4171  N   SER A 260      -7.839   6.278  13.531  1.00 49.29           N  
ATOM   4172  H   SER A 260      -7.034   6.233  14.140  1.00 49.29           H  
ATOM   4173  CA  SER A 260      -9.130   6.685  14.101  1.00 49.29           C  
ATOM   4174  HA  SER A 260      -9.866   5.932  13.817  1.00 49.29           H  
ATOM   4175  C   SER A 260      -9.646   8.035  13.569  1.00 49.29           C  
ATOM   4176  CB  SER A 260      -9.039   6.694  15.629  1.00 49.29           C  
ATOM   4177  HB2 SER A 260     -10.047   6.733  16.041  1.00 49.29           H  
ATOM   4178  HB3 SER A 260      -8.555   5.783  15.983  1.00 49.29           H  
ATOM   4179  O   SER A 260     -10.853   8.287  13.604  1.00 49.29           O  
ATOM   4180  OG  SER A 260      -8.343   7.824  16.102  1.00 49.29           O  
ATOM   4181  HG  SER A 260      -7.395   7.676  16.066  1.00 49.29           H  
ATOM   4182  N   LEU A 261      -8.751   8.870  13.023  1.00 55.32           N  
ATOM   4183  H   LEU A 261      -7.781   8.600  13.097  1.00 55.32           H  
ATOM   4184  CA  LEU A 261      -9.050  10.138  12.340  1.00 55.32           C  
ATOM   4185  HA  LEU A 261     -10.129  10.290  12.354  1.00 55.32           H  
ATOM   4186  C   LEU A 261      -8.666  10.107  10.849  1.00 55.32           C  
ATOM   4187  CB  LEU A 261      -8.394  11.297  13.115  1.00 55.32           C  
ATOM   4188  HB2 LEU A 261      -7.348  11.038  13.283  1.00 55.32           H  
ATOM   4189  HB3 LEU A 261      -8.415  12.213  12.525  1.00 55.32           H  
ATOM   4190  O   LEU A 261      -8.511  11.154  10.222  1.00 55.32           O  
ATOM   4191  CG  LEU A 261      -9.076  11.579  14.467  1.00 55.32           C  
ATOM   4192  HG  LEU A 261      -9.342  10.640  14.951  1.00 55.32           H  
ATOM   4193  CD1 LEU A 261      -8.127  12.331  15.395  1.00 55.32           C  
ATOM   4194 HD11 LEU A 261      -7.828  13.279  14.947  1.00 55.32           H  
ATOM   4195 HD12 LEU A 261      -8.608  12.517  16.356  1.00 55.32           H  
ATOM   4196 HD13 LEU A 261      -7.235  11.729  15.572  1.00 55.32           H  
ATOM   4197  CD2 LEU A 261     -10.343  12.424  14.309  1.00 55.32           C  
ATOM   4198 HD21 LEU A 261     -10.061  13.444  14.050  1.00 55.32           H  
ATOM   4199 HD22 LEU A 261     -10.989  11.999  13.541  1.00 55.32           H  
ATOM   4200 HD23 LEU A 261     -10.874  12.440  15.261  1.00 55.32           H  
ATOM   4201  N   ALA A 262      -8.573   8.905  10.274  1.00 49.46           N  
ATOM   4202  H   ALA A 262      -8.699   8.103  10.876  1.00 49.46           H  
ATOM   4203  CA  ALA A 262      -8.328   8.589   8.865  1.00 49.46           C  
ATOM   4204  HA  ALA A 262      -7.255   8.539   8.681  1.00 49.46           H  
ATOM   4205  C   ALA A 262      -8.920   9.609   7.872  1.00 49.46           C  
ATOM   4206  CB  ALA A 262      -8.939   7.191   8.653  1.00 49.46           C  
ATOM   4207  HB1 ALA A 262      -9.764   7.015   9.343  1.00 49.46           H  
ATOM   4208  HB2 ALA A 262      -9.379   7.085   7.661  1.00 49.46           H  
ATOM   4209  HB3 ALA A 262      -8.178   6.425   8.800  1.00 49.46           H  
ATOM   4210  O   ALA A 262      -8.227  10.127   6.999  1.00 49.46           O  
ATOM   4211  N   TYR A 263     -10.196   9.961   8.039  1.00 47.95           N  
ATOM   4212  H   TYR A 263     -10.722   9.487   8.760  1.00 47.95           H  
ATOM   4213  CA  TYR A 263     -10.886  10.908   7.160  1.00 47.95           C  
ATOM   4214  HA  TYR A 263     -10.819  10.551   6.132  1.00 47.95           H  
ATOM   4215  C   TYR A 263     -10.289  12.325   7.193  1.00 47.95           C  
ATOM   4216  CB  TYR A 263     -12.360  10.945   7.568  1.00 47.95           C  
ATOM   4217  HB2 TYR A 263     -12.447  11.304   8.594  1.00 47.95           H  
ATOM   4218  HB3 TYR A 263     -12.762   9.932   7.537  1.00 47.95           H  
ATOM   4219  O   TYR A 263     -10.154  12.987   6.162  1.00 47.95           O  
ATOM   4220  CG  TYR A 263     -13.191  11.819   6.658  1.00 47.95           C  
ATOM   4221  CD1 TYR A 263     -13.432  13.169   6.988  1.00 47.95           C  
ATOM   4222  HD1 TYR A 263     -13.031  13.582   7.901  1.00 47.95           H  
ATOM   4223  CD2 TYR A 263     -13.669  11.291   5.445  1.00 47.95           C  
ATOM   4224  HD2 TYR A 263     -13.465  10.265   5.177  1.00 47.95           H  
ATOM   4225  CE1 TYR A 263     -14.149  13.992   6.098  1.00 47.95           C  
ATOM   4226  HE1 TYR A 263     -14.303  15.035   6.330  1.00 47.95           H  
ATOM   4227  CE2 TYR A 263     -14.403  12.105   4.565  1.00 47.95           C  
ATOM   4228  HE2 TYR A 263     -14.775  11.704   3.634  1.00 47.95           H  
ATOM   4229  OH  TYR A 263     -15.321  14.249   4.019  1.00 47.95           O  
ATOM   4230  HH  TYR A 263     -15.298  15.169   4.292  1.00 47.95           H  
ATOM   4231  CZ  TYR A 263     -14.637  13.457   4.885  1.00 47.95           C  
ATOM   4232  N   GLN A 264      -9.920  12.808   8.380  1.00 54.08           N  
ATOM   4233  H   GLN A 264      -9.867  12.173   9.163  1.00 54.08           H  
ATOM   4234  CA  GLN A 264      -9.315  14.129   8.521  1.00 54.08           C  
ATOM   4235  HA  GLN A 264      -9.891  14.862   7.957  1.00 54.08           H  
ATOM   4236  C   GLN A 264      -7.898  14.138   7.976  1.00 54.08           C  
ATOM   4237  CB  GLN A 264      -9.278  14.546   9.978  1.00 54.08           C  
ATOM   4238  HB2 GLN A 264      -8.730  13.797  10.550  1.00 54.08           H  
ATOM   4239  HB3 GLN A 264      -8.739  15.490  10.046  1.00 54.08           H  
ATOM   4240  O   GLN A 264      -7.535  15.089   7.297  1.00 54.08           O  
ATOM   4241  CG  GLN A 264     -10.675  14.735  10.579  1.00 54.08           C  
ATOM   4242  HG2 GLN A 264     -11.217  15.499  10.021  1.00 54.08           H  
ATOM   4243  HG3 GLN A 264     -11.231  13.798  10.548  1.00 54.08           H  
ATOM   4244  CD  GLN A 264     -10.534  15.171  12.020  1.00 54.08           C  
ATOM   4245  NE2 GLN A 264     -11.602  15.461  12.730  1.00 54.08           N  
ATOM   4246 HE21 GLN A 264     -12.534  15.289  12.381  1.00 54.08           H  
ATOM   4247 HE22 GLN A 264     -11.337  15.725  13.668  1.00 54.08           H  
ATOM   4248  OE1 GLN A 264      -9.445  15.258  12.547  1.00 54.08           O  
ATOM   4249  N   LEU A 265      -7.148  13.054   8.187  1.00 58.34           N  
ATOM   4250  H   LEU A 265      -7.513  12.313   8.768  1.00 58.34           H  
ATOM   4251  CA  LEU A 265      -5.834  12.883   7.585  1.00 58.34           C  
ATOM   4252  HA  LEU A 265      -5.208  13.731   7.864  1.00 58.34           H  
ATOM   4253  C   LEU A 265      -5.905  12.938   6.077  1.00 58.34           C  
ATOM   4254  CB  LEU A 265      -5.211  11.560   8.040  1.00 58.34           C  
ATOM   4255  HB2 LEU A 265      -5.920  10.747   7.885  1.00 58.34           H  
ATOM   4256  HB3 LEU A 265      -4.331  11.356   7.431  1.00 58.34           H  
ATOM   4257  O   LEU A 265      -5.208  13.741   5.479  1.00 58.34           O  
ATOM   4258  CG  LEU A 265      -4.791  11.591   9.506  1.00 58.34           C  
ATOM   4259  HG  LEU A 265      -5.643  11.874  10.124  1.00 58.34           H  
ATOM   4260  CD1 LEU A 265      -4.361  10.175   9.895  1.00 58.34           C  
ATOM   4261 HD11 LEU A 265      -5.237   9.533   9.981  1.00 58.34           H  
ATOM   4262 HD12 LEU A 265      -3.691   9.767   9.138  1.00 58.34           H  
ATOM   4263 HD13 LEU A 265      -3.835  10.183  10.849  1.00 58.34           H  
ATOM   4264  CD2 LEU A 265      -3.682  12.628   9.690  1.00 58.34           C  
ATOM   4265 HD21 LEU A 265      -4.009  13.639   9.447  1.00 58.34           H  
ATOM   4266 HD22 LEU A 265      -3.412  12.687  10.744  1.00 58.34           H  
ATOM   4267 HD23 LEU A 265      -2.815  12.376   9.080  1.00 58.34           H  
ATOM   4268  N   VAL A 266      -6.805  12.184   5.457  1.00 53.67           N  
ATOM   4269  H   VAL A 266      -7.335  11.511   5.993  1.00 53.67           H  
ATOM   4270  CA  VAL A 266      -6.949  12.221   4.001  1.00 53.67           C  
ATOM   4271  HA  VAL A 266      -5.964  12.075   3.557  1.00 53.67           H  
ATOM   4272  C   VAL A 266      -7.413  13.578   3.507  1.00 53.67           C  
ATOM   4273  CB  VAL A 266      -7.852  11.080   3.531  1.00 53.67           C  
ATOM   4274  HB  VAL A 266      -8.742  11.021   4.157  1.00 53.67           H  
ATOM   4275  O   VAL A 266      -6.974  14.003   2.450  1.00 53.67           O  
ATOM   4276  CG1 VAL A 266      -8.289  11.198   2.067  1.00 53.67           C  
ATOM   4277 HG11 VAL A 266      -8.765  10.268   1.757  1.00 53.67           H  
ATOM   4278 HG12 VAL A 266      -9.008  12.010   1.959  1.00 53.67           H  
ATOM   4279 HG13 VAL A 266      -7.423  11.379   1.431  1.00 53.67           H  
ATOM   4280  CG2 VAL A 266      -7.022   9.807   3.684  1.00 53.67           C  
ATOM   4281 HG21 VAL A 266      -7.562   8.959   3.263  1.00 53.67           H  
ATOM   4282 HG22 VAL A 266      -6.798   9.617   4.734  1.00 53.67           H  
ATOM   4283 HG23 VAL A 266      -6.085   9.895   3.135  1.00 53.67           H  
ATOM   4284  N   THR A 267      -8.223  14.309   4.273  1.00 55.59           N  
ATOM   4285  H   THR A 267      -8.541  13.918   5.148  1.00 55.59           H  
ATOM   4286  CA  THR A 267      -8.574  15.691   3.918  1.00 55.59           C  
ATOM   4287  HA  THR A 267      -8.908  15.709   2.880  1.00 55.59           H  
ATOM   4288  C   THR A 267      -7.359  16.621   4.016  1.00 55.59           C  
ATOM   4289  CB  THR A 267      -9.724  16.214   4.786  1.00 55.59           C  
ATOM   4290  HB  THR A 267      -9.384  16.341   5.814  1.00 55.59           H  
ATOM   4291  O   THR A 267      -7.147  17.438   3.127  1.00 55.59           O  
ATOM   4292  CG2 THR A 267     -10.262  17.547   4.263  1.00 55.59           C  
ATOM   4293 HG21 THR A 267      -9.495  18.318   4.335  1.00 55.59           H  
ATOM   4294 HG22 THR A 267     -10.566  17.444   3.222  1.00 55.59           H  
ATOM   4295 HG23 THR A 267     -11.121  17.851   4.861  1.00 55.59           H  
ATOM   4296  OG1 THR A 267     -10.817  15.318   4.775  1.00 55.59           O  
ATOM   4297  HG1 THR A 267     -10.540  14.485   5.162  1.00 55.59           H  
ATOM   4298  N   CYS A 268      -6.531  16.486   5.054  1.00 55.47           N  
ATOM   4299  H   CYS A 268      -6.751  15.805   5.768  1.00 55.47           H  
ATOM   4300  CA  CYS A 268      -5.316  17.278   5.236  1.00 55.47           C  
ATOM   4301  HA  CYS A 268      -5.559  18.332   5.107  1.00 55.47           H  
ATOM   4302  C   CYS A 268      -4.254  16.946   4.188  1.00 55.47           C  
ATOM   4303  CB  CYS A 268      -4.779  17.066   6.656  1.00 55.47           C  
ATOM   4304  HB2 CYS A 268      -4.640  16.002   6.849  1.00 55.47           H  
ATOM   4305  HB3 CYS A 268      -3.816  17.566   6.765  1.00 55.47           H  
ATOM   4306  O   CYS A 268      -3.722  17.868   3.580  1.00 55.47           O  
ATOM   4307  SG  CYS A 268      -5.962  17.758   7.841  1.00 55.47           S  
ATOM   4308  HG  CYS A 268      -5.898  19.018   7.402  1.00 55.47           H  
ATOM   4309  N   PHE A 269      -3.995  15.663   3.929  1.00 60.71           N  
ATOM   4310  H   PHE A 269      -4.449  14.956   4.490  1.00 60.71           H  
ATOM   4311  CA  PHE A 269      -3.115  15.212   2.857  1.00 60.71           C  
ATOM   4312  HA  PHE A 269      -2.144  15.693   2.977  1.00 60.71           H  
ATOM   4313  C   PHE A 269      -3.646  15.664   1.505  1.00 60.71           C  
ATOM   4314  CB  PHE A 269      -2.892  13.693   2.908  1.00 60.71           C  
ATOM   4315  HB2 PHE A 269      -2.570  13.352   1.924  1.00 60.71           H  
ATOM   4316  HB3 PHE A 269      -3.825  13.182   3.144  1.00 60.71           H  
ATOM   4317  O   PHE A 269      -2.896  16.289   0.784  1.00 60.71           O  
ATOM   4318  CG  PHE A 269      -1.812  13.316   3.899  1.00 60.71           C  
ATOM   4319  CD1 PHE A 269      -0.462  13.501   3.548  1.00 60.71           C  
ATOM   4320  HD1 PHE A 269      -0.192  13.818   2.552  1.00 60.71           H  
ATOM   4321  CD2 PHE A 269      -2.144  12.849   5.184  1.00 60.71           C  
ATOM   4322  HD2 PHE A 269      -3.169  12.633   5.446  1.00 60.71           H  
ATOM   4323  CE1 PHE A 269       0.540  13.290   4.508  1.00 60.71           C  
ATOM   4324  HE1 PHE A 269       1.583  13.429   4.266  1.00 60.71           H  
ATOM   4325  CE2 PHE A 269      -1.146  12.674   6.152  1.00 60.71           C  
ATOM   4326  HE2 PHE A 269      -1.393  12.365   7.157  1.00 60.71           H  
ATOM   4327  CZ  PHE A 269       0.186  12.931   5.810  1.00 60.71           C  
ATOM   4328  HZ  PHE A 269       0.961  12.875   6.561  1.00 60.71           H  
ATOM   4329  N   ARG A 270      -4.938  15.507   1.194  1.00 55.62           N  
ATOM   4330  H   ARG A 270      -5.532  14.986   1.824  1.00 55.62           H  
ATOM   4331  CA  ARG A 270      -5.524  16.050  -0.045  1.00 55.62           C  
ATOM   4332  HA  ARG A 270      -5.019  15.617  -0.909  1.00 55.62           H  
ATOM   4333  C   ARG A 270      -5.321  17.553  -0.181  1.00 55.62           C  
ATOM   4334  CB  ARG A 270      -7.017  15.731  -0.130  1.00 55.62           C  
ATOM   4335  HB2 ARG A 270      -7.494  15.894   0.837  1.00 55.62           H  
ATOM   4336  HB3 ARG A 270      -7.480  16.406  -0.849  1.00 55.62           H  
ATOM   4337  O   ARG A 270      -4.887  18.014  -1.223  1.00 55.62           O  
ATOM   4338  CG  ARG A 270      -7.246  14.302  -0.625  1.00 55.62           C  
ATOM   4339  HG2 ARG A 270      -6.683  13.581  -0.032  1.00 55.62           H  
ATOM   4340  HG3 ARG A 270      -6.900  14.243  -1.657  1.00 55.62           H  
ATOM   4341  CD  ARG A 270      -8.737  13.978  -0.564  1.00 55.62           C  
ATOM   4342  HD2 ARG A 270      -9.300  14.855  -0.884  1.00 55.62           H  
ATOM   4343  HD3 ARG A 270      -9.004  13.737   0.465  1.00 55.62           H  
ATOM   4344  NE  ARG A 270      -9.050  12.865  -1.469  1.00 55.62           N  
ATOM   4345  HE  ARG A 270      -8.310  12.602  -2.104  1.00 55.62           H  
ATOM   4346  NH1 ARG A 270     -11.255  12.600  -0.903  1.00 55.62           N  
ATOM   4347 HH11 ARG A 270     -11.113  13.261  -0.152  1.00 55.62           H  
ATOM   4348 HH12 ARG A 270     -12.132  12.115  -1.025  1.00 55.62           H  
ATOM   4349  NH2 ARG A 270     -10.380  11.428  -2.604  1.00 55.62           N  
ATOM   4350 HH21 ARG A 270      -9.598  11.212  -3.206  1.00 55.62           H  
ATOM   4351 HH22 ARG A 270     -11.273  10.989  -2.777  1.00 55.62           H  
ATOM   4352  CZ  ARG A 270     -10.226  12.303  -1.651  1.00 55.62           C  
ATOM   4353  N   GLU A 271      -5.595  18.340   0.856  1.00 57.16           N  
ATOM   4354  H   GLU A 271      -5.982  17.925   1.692  1.00 57.16           H  
ATOM   4355  CA  GLU A 271      -5.416  19.797   0.788  1.00 57.16           C  
ATOM   4356  HA  GLU A 271      -5.891  20.170  -0.119  1.00 57.16           H  
ATOM   4357  C   GLU A 271      -3.939  20.215   0.696  1.00 57.16           C  
ATOM   4358  CB  GLU A 271      -6.086  20.466   1.998  1.00 57.16           C  
ATOM   4359  HB2 GLU A 271      -5.797  19.935   2.905  1.00 57.16           H  
ATOM   4360  HB3 GLU A 271      -5.719  21.488   2.095  1.00 57.16           H  
ATOM   4361  O   GLU A 271      -3.629  21.209   0.038  1.00 57.16           O  
ATOM   4362  CG  GLU A 271      -7.623  20.504   1.905  1.00 57.16           C  
ATOM   4363  HG2 GLU A 271      -8.002  19.490   1.777  1.00 57.16           H  
ATOM   4364  HG3 GLU A 271      -8.009  20.882   2.852  1.00 57.16           H  
ATOM   4365  CD  GLU A 271      -8.157  21.395   0.768  1.00 57.16           C  
ATOM   4366  OE1 GLU A 271      -9.245  21.081   0.239  1.00 57.16           O  
ATOM   4367  OE2 GLU A 271      -7.508  22.419   0.434  1.00 57.16           O  
ATOM   4368  N   LEU A 272      -3.022  19.483   1.336  1.00 57.38           N  
ATOM   4369  H   LEU A 272      -3.333  18.679   1.863  1.00 57.38           H  
ATOM   4370  CA  LEU A 272      -1.579  19.739   1.268  1.00 57.38           C  
ATOM   4371  HA  LEU A 272      -1.408  20.815   1.308  1.00 57.38           H  
ATOM   4372  C   LEU A 272      -0.987  19.272  -0.071  1.00 57.38           C  
ATOM   4373  CB  LEU A 272      -0.878  19.080   2.474  1.00 57.38           C  
ATOM   4374  HB2 LEU A 272       0.200  19.109   2.310  1.00 57.38           H  
ATOM   4375  HB3 LEU A 272      -1.170  18.031   2.510  1.00 57.38           H  
ATOM   4376  O   LEU A 272      -0.249  20.028  -0.700  1.00 57.38           O  
ATOM   4377  CG  LEU A 272      -1.178  19.737   3.838  1.00 57.38           C  
ATOM   4378  HG  LEU A 272      -2.254  19.840   3.978  1.00 57.38           H  
ATOM   4379  CD1 LEU A 272      -0.623  18.875   4.974  1.00 57.38           C  
ATOM   4380 HD11 LEU A 272       0.457  18.766   4.873  1.00 57.38           H  
ATOM   4381 HD12 LEU A 272      -0.852  19.319   5.942  1.00 57.38           H  
ATOM   4382 HD13 LEU A 272      -1.074  17.884   4.930  1.00 57.38           H  
ATOM   4383  CD2 LEU A 272      -0.566  21.136   3.965  1.00 57.38           C  
ATOM   4384 HD21 LEU A 272      -0.776  21.535   4.957  1.00 57.38           H  
ATOM   4385 HD22 LEU A 272      -0.994  21.801   3.214  1.00 57.38           H  
ATOM   4386 HD23 LEU A 272       0.512  21.075   3.822  1.00 57.38           H  
ATOM   4387  N   SER A 273      -1.374  18.089  -0.548  1.00 52.61           N  
ATOM   4388  H   SER A 273      -1.945  17.505   0.045  1.00 52.61           H  
ATOM   4389  CA  SER A 273      -1.009  17.511  -1.844  1.00 52.61           C  
ATOM   4390  HA  SER A 273       0.075  17.540  -1.954  1.00 52.61           H  
ATOM   4391  C   SER A 273      -1.608  18.282  -3.015  1.00 52.61           C  
ATOM   4392  CB  SER A 273      -1.461  16.046  -1.942  1.00 52.61           C  
ATOM   4393  HB2 SER A 273      -2.542  15.991  -1.813  1.00 52.61           H  
ATOM   4394  HB3 SER A 273      -1.213  15.655  -2.929  1.00 52.61           H  
ATOM   4395  O   SER A 273      -0.947  18.389  -4.030  1.00 52.61           O  
ATOM   4396  OG  SER A 273      -0.826  15.252  -0.954  1.00 52.61           O  
ATOM   4397  HG  SER A 273       0.023  14.953  -1.287  1.00 52.61           H  
ATOM   4398  N   ARG A 274      -2.798  18.888  -2.883  1.00 50.00           N  
ATOM   4399  H   ARG A 274      -3.366  18.634  -2.087  1.00 50.00           H  
ATOM   4400  CA  ARG A 274      -3.392  19.754  -3.921  1.00 50.00           C  
ATOM   4401  HA  ARG A 274      -3.228  19.277  -4.887  1.00 50.00           H  
ATOM   4402  C   ARG A 274      -2.725  21.128  -3.996  1.00 50.00           C  
ATOM   4403  CB  ARG A 274      -4.906  19.866  -3.672  1.00 50.00           C  
ATOM   4404  HB2 ARG A 274      -5.091  20.476  -2.788  1.00 50.00           H  
ATOM   4405  HB3 ARG A 274      -5.295  18.862  -3.500  1.00 50.00           H  
ATOM   4406  O   ARG A 274      -2.767  21.783  -5.033  1.00 50.00           O  
ATOM   4407  CG  ARG A 274      -5.669  20.424  -4.878  1.00 50.00           C  
ATOM   4408  HG2 ARG A 274      -5.318  21.424  -5.132  1.00 50.00           H  
ATOM   4409  HG3 ARG A 274      -5.485  19.768  -5.729  1.00 50.00           H  
ATOM   4410  CD  ARG A 274      -7.178  20.467  -4.617  1.00 50.00           C  
ATOM   4411  HD2 ARG A 274      -7.479  19.553  -4.106  1.00 50.00           H  
ATOM   4412  HD3 ARG A 274      -7.669  20.478  -5.591  1.00 50.00           H  
ATOM   4413  NE  ARG A 274      -7.571  21.647  -3.817  1.00 50.00           N  
ATOM   4414  HE  ARG A 274      -7.064  21.783  -2.954  1.00 50.00           H  
ATOM   4415  NH1 ARG A 274      -9.345  22.338  -5.104  1.00 50.00           N  
ATOM   4416 HH11 ARG A 274      -9.158  21.561  -5.722  1.00 50.00           H  
ATOM   4417 HH12 ARG A 274     -10.083  22.998  -5.303  1.00 50.00           H  
ATOM   4418  NH2 ARG A 274      -8.793  23.479  -3.266  1.00 50.00           N  
ATOM   4419 HH21 ARG A 274      -9.588  24.082  -3.419  1.00 50.00           H  
ATOM   4420 HH22 ARG A 274      -8.340  23.456  -2.363  1.00 50.00           H  
ATOM   4421  CZ  ARG A 274      -8.561  22.483  -4.071  1.00 50.00           C  
ATOM   4422  N   LYS A 275      -2.152  21.600  -2.882  1.00 45.41           N  
ATOM   4423  H   LYS A 275      -2.188  21.008  -2.065  1.00 45.41           H  
ATOM   4424  CA  LYS A 275      -1.399  22.867  -2.818  1.00 45.41           C  
ATOM   4425  HA  LYS A 275      -1.827  23.579  -3.523  1.00 45.41           H  
ATOM   4426  C   LYS A 275       0.051  22.712  -3.248  1.00 45.41           C  
ATOM   4427  CB  LYS A 275      -1.455  23.449  -1.407  1.00 45.41           C  
ATOM   4428  HB2 LYS A 275      -0.681  24.208  -1.300  1.00 45.41           H  
ATOM   4429  HB3 LYS A 275      -1.269  22.660  -0.679  1.00 45.41           H  
ATOM   4430  O   LYS A 275       0.635  23.680  -3.730  1.00 45.41           O  
ATOM   4431  CG  LYS A 275      -2.812  24.103  -1.154  1.00 45.41           C  
ATOM   4432  HG2 LYS A 275      -2.942  24.944  -1.836  1.00 45.41           H  
ATOM   4433  HG3 LYS A 275      -3.613  23.385  -1.328  1.00 45.41           H  
ATOM   4434  CD  LYS A 275      -2.867  24.601   0.287  1.00 45.41           C  
ATOM   4435  HD2 LYS A 275      -2.110  25.371   0.436  1.00 45.41           H  
ATOM   4436  HD3 LYS A 275      -2.679  23.763   0.958  1.00 45.41           H  
ATOM   4437  CE  LYS A 275      -4.262  25.161   0.543  1.00 45.41           C  
ATOM   4438  HE2 LYS A 275      -4.986  24.374   0.334  1.00 45.41           H  
ATOM   4439  HE3 LYS A 275      -4.446  25.981  -0.151  1.00 45.41           H  
ATOM   4440  NZ  LYS A 275      -4.396  25.613   1.943  1.00 45.41           N  
ATOM   4441  HZ1 LYS A 275      -5.336  25.945   2.102  1.00 45.41           H  
ATOM   4442  HZ2 LYS A 275      -3.726  26.343   2.142  1.00 45.41           H  
ATOM   4443  HZ3 LYS A 275      -4.232  24.823   2.550  1.00 45.41           H  
ATOM   4444  N   LYS A 276       0.627  21.523  -3.086  1.00 43.38           N  
ATOM   4445  H   LYS A 276       0.106  20.789  -2.629  1.00 43.38           H  
ATOM   4446  CA  LYS A 276       1.821  21.151  -3.827  1.00 43.38           C  
ATOM   4447  HA  LYS A 276       2.533  21.977  -3.847  1.00 43.38           H  
ATOM   4448  C   LYS A 276       1.366  20.908  -5.268  1.00 43.38           C  
ATOM   4449  CB  LYS A 276       2.504  19.926  -3.171  1.00 43.38           C  
ATOM   4450  HB2 LYS A 276       1.760  19.158  -2.958  1.00 43.38           H  
ATOM   4451  HB3 LYS A 276       3.211  19.513  -3.891  1.00 43.38           H  
ATOM   4452  O   LYS A 276       0.748  19.897  -5.559  1.00 43.38           O  
ATOM   4453  CG  LYS A 276       3.281  20.279  -1.880  1.00 43.38           C  
ATOM   4454  HG2 LYS A 276       3.957  21.104  -2.104  1.00 43.38           H  
ATOM   4455  HG3 LYS A 276       2.583  20.604  -1.109  1.00 43.38           H  
ATOM   4456  CD  LYS A 276       4.119  19.095  -1.344  1.00 43.38           C  
ATOM   4457  HD2 LYS A 276       3.454  18.325  -0.951  1.00 43.38           H  
ATOM   4458  HD3 LYS A 276       4.677  18.668  -2.177  1.00 43.38           H  
ATOM   4459  CE  LYS A 276       5.127  19.516  -0.252  1.00 43.38           C  
ATOM   4460  HE2 LYS A 276       4.584  19.764   0.660  1.00 43.38           H  
ATOM   4461  HE3 LYS A 276       5.647  20.411  -0.594  1.00 43.38           H  
ATOM   4462  NZ  LYS A 276       6.140  18.459   0.039  1.00 43.38           N  
ATOM   4463  HZ1 LYS A 276       5.718  17.662   0.494  1.00 43.38           H  
ATOM   4464  HZ2 LYS A 276       6.615  18.111  -0.782  1.00 43.38           H  
ATOM   4465  HZ3 LYS A 276       6.866  18.763   0.672  1.00 43.38           H  
ATOM   4466  N   GLU A 277       1.703  21.796  -6.207  1.00 41.20           N  
ATOM   4467  H   GLU A 277       2.139  22.661  -5.921  1.00 41.20           H  
ATOM   4468  CA  GLU A 277       2.063  21.260  -7.526  1.00 41.20           C  
ATOM   4469  HA  GLU A 277       1.185  20.891  -8.056  1.00 41.20           H  
ATOM   4470  C   GLU A 277       3.007  20.104  -7.207  1.00 41.20           C  
ATOM   4471  CB  GLU A 277       2.818  22.291  -8.380  1.00 41.20           C  
ATOM   4472  HB2 GLU A 277       3.543  22.804  -7.748  1.00 41.20           H  
ATOM   4473  HB3 GLU A 277       3.361  21.761  -9.162  1.00 41.20           H  
ATOM   4474  O   GLU A 277       3.995  20.341  -6.504  1.00 41.20           O  
ATOM   4475  CG  GLU A 277       1.898  23.313  -9.057  1.00 41.20           C  
ATOM   4476  HG2 GLU A 277       1.201  22.778  -9.702  1.00 41.20           H  
ATOM   4477  HG3 GLU A 277       1.322  23.830  -8.290  1.00 41.20           H  
ATOM   4478  CD  GLU A 277       2.682  24.352  -9.881  1.00 41.20           C  
ATOM   4479  OE1 GLU A 277       2.075  24.916 -10.818  1.00 41.20           O  
ATOM   4480  OE2 GLU A 277       3.862  24.616  -9.540  1.00 41.20           O  
ATOM   4481  N   VAL A 278       2.641  18.868  -7.558  1.00 46.54           N  
ATOM   4482  H   VAL A 278       1.741  18.729  -7.996  1.00 46.54           H  
ATOM   4483  CA  VAL A 278       3.509  17.708  -7.363  1.00 46.54           C  
ATOM   4484  HA  VAL A 278       3.847  17.681  -6.327  1.00 46.54           H  
ATOM   4485  C   VAL A 278       4.715  17.964  -8.255  1.00 46.54           C  
ATOM   4486  CB  VAL A 278       2.799  16.371  -7.667  1.00 46.54           C  
ATOM   4487  HB  VAL A 278       2.443  16.372  -8.698  1.00 46.54           H  
ATOM   4488  O   VAL A 278       4.776  17.543  -9.406  1.00 46.54           O  
ATOM   4489  CG1 VAL A 278       3.739  15.172  -7.466  1.00 46.54           C  
ATOM   4490 HG11 VAL A 278       4.581  15.229  -8.156  1.00 46.54           H  
ATOM   4491 HG12 VAL A 278       4.118  15.156  -6.444  1.00 46.54           H  
ATOM   4492 HG13 VAL A 278       3.204  14.244  -7.665  1.00 46.54           H  
ATOM   4493  CG2 VAL A 278       1.592  16.165  -6.740  1.00 46.54           C  
ATOM   4494 HG21 VAL A 278       1.108  15.215  -6.966  1.00 46.54           H  
ATOM   4495 HG22 VAL A 278       0.863  16.963  -6.880  1.00 46.54           H  
ATOM   4496 HG23 VAL A 278       1.914  16.165  -5.699  1.00 46.54           H  
ATOM   4497  N   LYS A 279       5.647  18.769  -7.744  1.00 41.93           N  
ATOM   4498  H   LYS A 279       5.427  19.208  -6.861  1.00 41.93           H  
ATOM   4499  CA  LYS A 279       6.983  18.904  -8.266  1.00 41.93           C  
ATOM   4500  HA  LYS A 279       6.957  19.173  -9.322  1.00 41.93           H  
ATOM   4501  C   LYS A 279       7.521  17.508  -8.119  1.00 41.93           C  
ATOM   4502  CB  LYS A 279       7.803  19.927  -7.467  1.00 41.93           C  
ATOM   4503  HB2 LYS A 279       7.644  19.782  -6.399  1.00 41.93           H  
ATOM   4504  HB3 LYS A 279       8.858  19.761  -7.684  1.00 41.93           H  
ATOM   4505  O   LYS A 279       7.651  17.014  -7.002  1.00 41.93           O  
ATOM   4506  CG  LYS A 279       7.437  21.360  -7.869  1.00 41.93           C  
ATOM   4507  HG2 LYS A 279       7.552  21.468  -8.948  1.00 41.93           H  
ATOM   4508  HG3 LYS A 279       6.400  21.562  -7.602  1.00 41.93           H  
ATOM   4509  CD  LYS A 279       8.353  22.365  -7.166  1.00 41.93           C  
ATOM   4510  HD2 LYS A 279       8.199  22.295  -6.089  1.00 41.93           H  
ATOM   4511  HD3 LYS A 279       9.391  22.126  -7.399  1.00 41.93           H  
ATOM   4512  CE  LYS A 279       8.021  23.773  -7.660  1.00 41.93           C  
ATOM   4513  HE2 LYS A 279       6.976  23.986  -7.432  1.00 41.93           H  
ATOM   4514  HE3 LYS A 279       8.123  23.793  -8.745  1.00 41.93           H  
ATOM   4515  NZ  LYS A 279       8.911  24.780  -7.038  1.00 41.93           N  
ATOM   4516  HZ1 LYS A 279       9.872  24.578  -7.273  1.00 41.93           H  
ATOM   4517  HZ2 LYS A 279       8.671  25.701  -7.377  1.00 41.93           H  
ATOM   4518  HZ3 LYS A 279       8.806  24.756  -6.034  1.00 41.93           H  
ATOM   4519  N   LEU A 280       7.710  16.861  -9.258  1.00 51.49           N  
ATOM   4520  H   LEU A 280       7.447  17.319 -10.118  1.00 51.49           H  
ATOM   4521  CA  LEU A 280       8.468  15.634  -9.338  1.00 51.49           C  
ATOM   4522  HA  LEU A 280       7.943  14.830  -8.824  1.00 51.49           H  
ATOM   4523  C   LEU A 280       9.780  15.931  -8.607  1.00 51.49           C  
ATOM   4524  CB  LEU A 280       8.659  15.285 -10.828  1.00 51.49           C  
ATOM   4525  HB2 LEU A 280       9.215  16.089 -11.310  1.00 51.49           H  
ATOM   4526  HB3 LEU A 280       9.266  14.383 -10.900  1.00 51.49           H  
ATOM   4527  O   LEU A 280      10.574  16.743  -9.074  1.00 51.49           O  
ATOM   4528  CG  LEU A 280       7.335  15.072 -11.593  1.00 51.49           C  
ATOM   4529  HG  LEU A 280       6.728  15.975 -11.533  1.00 51.49           H  
ATOM   4530  CD1 LEU A 280       7.612  14.834 -13.075  1.00 51.49           C  
ATOM   4531 HD11 LEU A 280       6.679  14.654 -13.610  1.00 51.49           H  
ATOM   4532 HD12 LEU A 280       8.091  15.719 -13.492  1.00 51.49           H  
ATOM   4533 HD13 LEU A 280       8.282  13.984 -13.205  1.00 51.49           H  
ATOM   4534  CD2 LEU A 280       6.532  13.922 -10.986  1.00 51.49           C  
ATOM   4535 HD21 LEU A 280       5.857  13.485 -11.722  1.00 51.49           H  
ATOM   4536 HD22 LEU A 280       5.937  14.308 -10.158  1.00 51.49           H  
ATOM   4537 HD23 LEU A 280       7.214  13.173 -10.584  1.00 51.49           H  
ATOM   4538  N   GLU A 281       9.940  15.390  -7.398  1.00 51.64           N  
ATOM   4539  H   GLU A 281       9.169  14.903  -6.964  1.00 51.64           H  
ATOM   4540  CA  GLU A 281      11.185  15.540  -6.632  1.00 51.64           C  
ATOM   4541  HA  GLU A 281      11.429  16.596  -6.525  1.00 51.64           H  
ATOM   4542  C   GLU A 281      12.345  14.885  -7.388  1.00 51.64           C  
ATOM   4543  CB  GLU A 281      11.030  14.917  -5.235  1.00 51.64           C  
ATOM   4544  HB2 GLU A 281      10.654  13.899  -5.339  1.00 51.64           H  
ATOM   4545  HB3 GLU A 281      12.011  14.880  -4.761  1.00 51.64           H  
ATOM   4546  O   GLU A 281      13.511  15.211  -7.175  1.00 51.64           O  
ATOM   4547  CG  GLU A 281      10.088  15.736  -4.337  1.00 51.64           C  
ATOM   4548  HG2 GLU A 281       9.109  15.789  -4.813  1.00 51.64           H  
ATOM   4549  HG3 GLU A 281      10.478  16.751  -4.261  1.00 51.64           H  
ATOM   4550  CD  GLU A 281       9.913  15.153  -2.924  1.00 51.64           C  
ATOM   4551  OE1 GLU A 281       9.218  15.828  -2.126  1.00 51.64           O  
ATOM   4552  OE2 GLU A 281      10.428  14.043  -2.663  1.00 51.64           O  
ATOM   4553  N   GLU A 282      12.016  13.993  -8.324  1.00 61.43           N  
ATOM   4554  H   GLU A 282      11.036  13.791  -8.462  1.00 61.43           H  
ATOM   4555  CA  GLU A 282      12.966  13.422  -9.251  1.00 61.43           C  
ATOM   4556  HA  GLU A 282      13.850  13.147  -8.676  1.00 61.43           H  
ATOM   4557  C   GLU A 282      13.407  14.442 -10.299  1.00 61.43           C  
ATOM   4558  CB  GLU A 282      12.422  12.134  -9.876  1.00 61.43           C  
ATOM   4559  HB2 GLU A 282      13.161  11.789 -10.600  1.00 61.43           H  
ATOM   4560  HB3 GLU A 282      11.480  12.322 -10.390  1.00 61.43           H  
ATOM   4561  O   GLU A 282      12.618  15.049 -11.021  1.00 61.43           O  
ATOM   4562  CG  GLU A 282      12.226  11.069  -8.778  1.00 61.43           C  
ATOM   4563  HG2 GLU A 282      13.078  11.102  -8.100  1.00 61.43           H  
ATOM   4564  HG3 GLU A 282      11.334  11.319  -8.204  1.00 61.43           H  
ATOM   4565  CD  GLU A 282      12.107   9.631  -9.297  1.00 61.43           C  
ATOM   4566  OE1 GLU A 282      11.592   8.778  -8.526  1.00 61.43           O  
ATOM   4567  OE2 GLU A 282      12.568   9.371 -10.435  1.00 61.43           O  
ATOM   4568  N   GLU A 283      14.723  14.589 -10.381  1.00 68.47           N  
ATOM   4569  H   GLU A 283      15.286  14.120  -9.686  1.00 68.47           H  
ATOM   4570  CA  GLU A 283      15.415  15.375 -11.386  1.00 68.47           C  
ATOM   4571  HA  GLU A 283      15.152  16.425 -11.257  1.00 68.47           H  
ATOM   4572  C   GLU A 283      15.012  14.914 -12.799  1.00 68.47           C  
ATOM   4573  CB  GLU A 283      16.909  15.190 -11.112  1.00 68.47           C  
ATOM   4574  HB2 GLU A 283      17.087  15.296 -10.042  1.00 68.47           H  
ATOM   4575  HB3 GLU A 283      17.181  14.174 -11.396  1.00 68.47           H  
ATOM   4576  O   GLU A 283      15.375  13.823 -13.247  1.00 68.47           O  
ATOM   4577  CG  GLU A 283      17.812  16.193 -11.829  1.00 68.47           C  
ATOM   4578  HG2 GLU A 283      17.608  17.193 -11.446  1.00 68.47           H  
ATOM   4579  HG3 GLU A 283      17.585  16.176 -12.895  1.00 68.47           H  
ATOM   4580  CD  GLU A 283      19.295  15.847 -11.625  1.00 68.47           C  
ATOM   4581  OE1 GLU A 283      20.145  16.630 -12.089  1.00 68.47           O  
ATOM   4582  OE2 GLU A 283      19.616  14.730 -11.137  1.00 68.47           O  
ATOM   4583  N   VAL A 284      14.237  15.752 -13.487  1.00 79.22           N  
ATOM   4584  H   VAL A 284      13.898  16.574 -13.009  1.00 79.22           H  
ATOM   4585  CA  VAL A 284      13.797  15.533 -14.867  1.00 79.22           C  
ATOM   4586  HA  VAL A 284      13.640  14.466 -15.022  1.00 79.22           H  
ATOM   4587  C   VAL A 284      14.885  15.997 -15.831  1.00 79.22           C  
ATOM   4588  CB  VAL A 284      12.457  16.249 -15.124  1.00 79.22           C  
ATOM   4589  HB  VAL A 284      12.515  17.266 -14.736  1.00 79.22           H  
ATOM   4590  O   VAL A 284      15.341  17.138 -15.767  1.00 79.22           O  
ATOM   4591  CG1 VAL A 284      12.129  16.343 -16.620  1.00 79.22           C  
ATOM   4592 HG11 VAL A 284      12.429  15.432 -17.136  1.00 79.22           H  
ATOM   4593 HG12 VAL A 284      12.692  17.168 -17.057  1.00 79.22           H  
ATOM   4594 HG13 VAL A 284      11.068  16.540 -16.773  1.00 79.22           H  
ATOM   4595  CG2 VAL A 284      11.314  15.531 -14.395  1.00 79.22           C  
ATOM   4596 HG21 VAL A 284      11.221  14.509 -14.763  1.00 79.22           H  
ATOM   4597 HG22 VAL A 284      11.510  15.506 -13.323  1.00 79.22           H  
ATOM   4598 HG23 VAL A 284      10.377  16.062 -14.561  1.00 79.22           H  
ATOM   4599  N   TYR A 285      15.259  15.120 -16.761  1.00 83.21           N  
ATOM   4600  H   TYR A 285      14.754  14.247 -16.810  1.00 83.21           H  
ATOM   4601  CA  TYR A 285      16.196  15.421 -17.842  1.00 83.21           C  
ATOM   4602  HA  TYR A 285      16.750  16.320 -17.573  1.00 83.21           H  
ATOM   4603  C   TYR A 285      15.431  15.670 -19.146  1.00 83.21           C  
ATOM   4604  CB  TYR A 285      17.224  14.295 -18.009  1.00 83.21           C  
ATOM   4605  HB2 TYR A 285      16.705  13.339 -18.079  1.00 83.21           H  
ATOM   4606  HB3 TYR A 285      17.765  14.446 -18.943  1.00 83.21           H  
ATOM   4607  O   TYR A 285      14.423  15.003 -19.391  1.00 83.21           O  
ATOM   4608  CG  TYR A 285      18.221  14.237 -16.874  1.00 83.21           C  
ATOM   4609  CD1 TYR A 285      19.497  14.814 -17.014  1.00 83.21           C  
ATOM   4610  HD1 TYR A 285      19.788  15.256 -17.955  1.00 83.21           H  
ATOM   4611  CD2 TYR A 285      17.833  13.702 -15.637  1.00 83.21           C  
ATOM   4612  HD2 TYR A 285      16.825  13.341 -15.494  1.00 83.21           H  
ATOM   4613  CE1 TYR A 285      20.403  14.800 -15.935  1.00 83.21           C  
ATOM   4614  HE1 TYR A 285      21.390  15.225 -16.039  1.00 83.21           H  
ATOM   4615  CE2 TYR A 285      18.704  13.777 -14.539  1.00 83.21           C  
ATOM   4616  HE2 TYR A 285      18.336  13.522 -13.557  1.00 83.21           H  
ATOM   4617  OH  TYR A 285      20.903  14.278 -13.660  1.00 83.21           O  
ATOM   4618  HH  TYR A 285      20.607  14.831 -12.933  1.00 83.21           H  
ATOM   4619  CZ  TYR A 285      20.014  14.276 -14.690  1.00 83.21           C  
ATOM   4620  N   PRO A 286      15.899  16.579 -20.019  1.00 86.48           N  
ATOM   4621  CA  PRO A 286      15.306  16.762 -21.341  1.00 86.48           C  
ATOM   4622  HA  PRO A 286      14.287  17.134 -21.228  1.00 86.48           H  
ATOM   4623  C   PRO A 286      15.295  15.452 -22.136  1.00 86.48           C  
ATOM   4624  CB  PRO A 286      16.181  17.814 -22.034  1.00 86.48           C  
ATOM   4625  HB2 PRO A 286      16.961  17.323 -22.616  1.00 86.48           H  
ATOM   4626  HB3 PRO A 286      15.593  18.476 -22.670  1.00 86.48           H  
ATOM   4627  O   PRO A 286      16.292  14.726 -22.143  1.00 86.48           O  
ATOM   4628  CG  PRO A 286      16.839  18.568 -20.881  1.00 86.48           C  
ATOM   4629  HG2 PRO A 286      16.159  19.332 -20.506  1.00 86.48           H  
ATOM   4630  HG3 PRO A 286      17.792  19.009 -21.174  1.00 86.48           H  
ATOM   4631  CD  PRO A 286      17.022  17.484 -19.826  1.00 86.48           C  
ATOM   4632  HD2 PRO A 286      17.954  16.946 -19.999  1.00 86.48           H  
ATOM   4633  HD3 PRO A 286      17.022  17.939 -18.835  1.00 86.48           H  
ATOM   4634  N   LEU A 287      14.227  15.157 -22.885  1.00 87.67           N  
ATOM   4635  H   LEU A 287      13.402  15.739 -22.858  1.00 87.67           H  
ATOM   4636  CA  LEU A 287      14.173  13.909 -23.657  1.00 87.67           C  
ATOM   4637  HA  LEU A 287      14.413  13.097 -22.971  1.00 87.67           H  
ATOM   4638  C   LEU A 287      15.202  13.818 -24.780  1.00 87.67           C  
ATOM   4639  CB  LEU A 287      12.772  13.645 -24.181  1.00 87.67           C  
ATOM   4640  HB2 LEU A 287      12.799  12.807 -24.878  1.00 87.67           H  
ATOM   4641  HB3 LEU A 287      12.425  14.524 -24.725  1.00 87.67           H  
ATOM   4642  O   LEU A 287      15.514  12.717 -25.231  1.00 87.67           O  
ATOM   4643  CG  LEU A 287      11.818  13.298 -23.035  1.00 87.67           C  
ATOM   4644  HG  LEU A 287      11.795  14.085 -22.281  1.00 87.67           H  
ATOM   4645  CD1 LEU A 287      10.444  13.149 -23.643  1.00 87.67           C  
ATOM   4646 HD11 LEU A 287      10.394  12.216 -24.204  1.00 87.67           H  
ATOM   4647 HD12 LEU A 287      10.236  14.002 -24.288  1.00 87.67           H  
ATOM   4648 HD13 LEU A 287       9.752  13.169 -22.801  1.00 87.67           H  
ATOM   4649  CD2 LEU A 287      12.165  11.973 -22.344  1.00 87.67           C  
ATOM   4650 HD21 LEU A 287      11.366  11.674 -21.666  1.00 87.67           H  
ATOM   4651 HD22 LEU A 287      13.057  12.098 -21.731  1.00 87.67           H  
ATOM   4652 HD23 LEU A 287      12.337  11.186 -23.079  1.00 87.67           H  
ATOM   4653  N   SER A 288      15.785  14.950 -25.179  1.00 86.55           N  
ATOM   4654  H   SER A 288      15.484  15.809 -24.741  1.00 86.55           H  
ATOM   4655  CA  SER A 288      16.941  14.997 -26.077  1.00 86.55           C  
ATOM   4656  HA  SER A 288      16.670  14.523 -27.020  1.00 86.55           H  
ATOM   4657  C   SER A 288      18.172  14.266 -25.534  1.00 86.55           C  
ATOM   4658  CB  SER A 288      17.321  16.454 -26.348  1.00 86.55           C  
ATOM   4659  HB2 SER A 288      16.480  16.961 -26.821  1.00 86.55           H  
ATOM   4660  HB3 SER A 288      18.170  16.482 -27.031  1.00 86.55           H  
ATOM   4661  O   SER A 288      19.062  13.931 -26.311  1.00 86.55           O  
ATOM   4662  OG  SER A 288      17.660  17.139 -25.154  1.00 86.55           O  
ATOM   4663  HG  SER A 288      18.339  16.653 -24.682  1.00 86.55           H  
ATOM   4664  N   ASP A 289      18.242  14.042 -24.219  1.00 84.93           N  
ATOM   4665  H   ASP A 289      17.487  14.350 -23.623  1.00 84.93           H  
ATOM   4666  CA  ASP A 289      19.336  13.315 -23.577  1.00 84.93           C  
ATOM   4667  HA  ASP A 289      20.246  13.472 -24.156  1.00 84.93           H  
ATOM   4668  C   ASP A 289      19.108  11.798 -23.559  1.00 84.93           C  
ATOM   4669  CB  ASP A 289      19.589  13.869 -22.163  1.00 84.93           C  
ATOM   4670  HB2 ASP A 289      20.308  13.223 -21.660  1.00 84.93           H  
ATOM   4671  HB3 ASP A 289      18.665  13.840 -21.586  1.00 84.93           H  
ATOM   4672  O   ASP A 289      20.001  11.070 -23.139  1.00 84.93           O  
ATOM   4673  CG  ASP A 289      20.169  15.290 -22.150  1.00 84.93           C  
ATOM   4674  OD1 ASP A 289      20.609  15.803 -23.214  1.00 84.93           O  
ATOM   4675  OD2 ASP A 289      20.283  15.868 -21.052  1.00 84.93           O  
ATOM   4676  N   TYR A 290      17.964  11.300 -24.034  1.00 84.94           N  
ATOM   4677  H   TYR A 290      17.295  11.940 -24.437  1.00 84.94           H  
ATOM   4678  CA  TYR A 290      17.650   9.872 -24.120  1.00 84.94           C  
ATOM   4679  HA  TYR A 290      18.409   9.297 -23.591  1.00 84.94           H  
ATOM   4680  C   TYR A 290      17.641   9.389 -25.573  1.00 84.94           C  
ATOM   4681  CB  TYR A 290      16.306   9.595 -23.442  1.00 84.94           C  
ATOM   4682  HB2 TYR A 290      16.059   8.541 -23.567  1.00 84.94           H  
ATOM   4683  HB3 TYR A 290      15.529  10.170 -23.946  1.00 84.94           H  
ATOM   4684  O   TYR A 290      17.518  10.178 -26.508  1.00 84.94           O  
ATOM   4685  CG  TYR A 290      16.273   9.917 -21.961  1.00 84.94           C  
ATOM   4686  CD1 TYR A 290      16.586   8.935 -21.006  1.00 84.94           C  
ATOM   4687  HD1 TYR A 290      16.898   7.956 -21.339  1.00 84.94           H  
ATOM   4688  CD2 TYR A 290      15.913  11.203 -21.533  1.00 84.94           C  
ATOM   4689  HD2 TYR A 290      15.811  11.990 -22.265  1.00 84.94           H  
ATOM   4690  CE1 TYR A 290      16.446   9.212 -19.632  1.00 84.94           C  
ATOM   4691  HE1 TYR A 290      16.665   8.446 -18.901  1.00 84.94           H  
ATOM   4692  CE2 TYR A 290      15.736  11.485 -20.170  1.00 84.94           C  
ATOM   4693  HE2 TYR A 290      15.430  12.472 -19.854  1.00 84.94           H  
ATOM   4694  OH  TYR A 290      15.791  10.736 -17.898  1.00 84.94           O  
ATOM   4695  HH  TYR A 290      16.051   9.984 -17.361  1.00 84.94           H  
ATOM   4696  CZ  TYR A 290      15.989  10.482 -19.215  1.00 84.94           C  
ATOM   4697  N   ASP A 291      17.749   8.073 -25.782  1.00 82.44           N  
ATOM   4698  H   ASP A 291      17.884   7.465 -24.987  1.00 82.44           H  
ATOM   4699  CA  ASP A 291      17.672   7.491 -27.127  1.00 82.44           C  
ATOM   4700  HA  ASP A 291      18.468   7.938 -27.723  1.00 82.44           H  
ATOM   4701  C   ASP A 291      16.296   7.789 -27.776  1.00 82.44           C  
ATOM   4702  CB  ASP A 291      17.982   5.989 -27.070  1.00 82.44           C  
ATOM   4703  HB2 ASP A 291      17.219   5.495 -26.468  1.00 82.44           H  
ATOM   4704  HB3 ASP A 291      18.938   5.856 -26.562  1.00 82.44           H  
ATOM   4705  O   ASP A 291      15.262   7.317 -27.280  1.00 82.44           O  
ATOM   4706  CG  ASP A 291      18.069   5.318 -28.451  1.00 82.44           C  
ATOM   4707  OD1 ASP A 291      17.376   5.728 -29.410  1.00 82.44           O  
ATOM   4708  OD2 ASP A 291      18.818   4.331 -28.595  1.00 82.44           O  
ATOM   4709  N   PRO A 292      16.244   8.512 -28.917  1.00 83.87           N  
ATOM   4710  CA  PRO A 292      14.990   8.858 -29.588  1.00 83.87           C  
ATOM   4711  HA  PRO A 292      14.414   9.508 -28.930  1.00 83.87           H  
ATOM   4712  C   PRO A 292      14.138   7.642 -29.970  1.00 83.87           C  
ATOM   4713  CB  PRO A 292      15.402   9.635 -30.844  1.00 83.87           C  
ATOM   4714  HB2 PRO A 292      15.530   8.953 -31.685  1.00 83.87           H  
ATOM   4715  HB3 PRO A 292      14.678  10.411 -31.090  1.00 83.87           H  
ATOM   4716  O   PRO A 292      12.914   7.746 -30.079  1.00 83.87           O  
ATOM   4717  CG  PRO A 292      16.758  10.228 -30.477  1.00 83.87           C  
ATOM   4718  HG2 PRO A 292      16.616  11.138 -29.894  1.00 83.87           H  
ATOM   4719  HG3 PRO A 292      17.372  10.425 -31.356  1.00 83.87           H  
ATOM   4720  CD  PRO A 292      17.367   9.150 -29.591  1.00 83.87           C  
ATOM   4721  HD2 PRO A 292      17.892   8.414 -30.200  1.00 83.87           H  
ATOM   4722  HD3 PRO A 292      18.053   9.622 -28.889  1.00 83.87           H  
ATOM   4723  N   ARG A 293      14.759   6.471 -30.171  1.00 83.52           N  
ATOM   4724  H   ARG A 293      15.752   6.429 -29.991  1.00 83.52           H  
ATOM   4725  CA  ARG A 293      14.059   5.211 -30.460  1.00 83.52           C  
ATOM   4726  HA  ARG A 293      13.348   5.372 -31.270  1.00 83.52           H  
ATOM   4727  C   ARG A 293      13.255   4.743 -29.253  1.00 83.52           C  
ATOM   4728  CB  ARG A 293      15.062   4.121 -30.873  1.00 83.52           C  
ATOM   4729  HB2 ARG A 293      14.515   3.201 -31.082  1.00 83.52           H  
ATOM   4730  HB3 ARG A 293      15.733   3.918 -30.038  1.00 83.52           H  
ATOM   4731  O   ARG A 293      12.130   4.281 -29.433  1.00 83.52           O  
ATOM   4732  CG  ARG A 293      15.877   4.498 -32.121  1.00 83.52           C  
ATOM   4733  HG2 ARG A 293      15.203   4.563 -32.975  1.00 83.52           H  
ATOM   4734  HG3 ARG A 293      16.356   5.469 -31.988  1.00 83.52           H  
ATOM   4735  CD  ARG A 293      16.966   3.465 -32.425  1.00 83.52           C  
ATOM   4736  HD2 ARG A 293      16.521   2.471 -32.462  1.00 83.52           H  
ATOM   4737  HD3 ARG A 293      17.386   3.694 -33.404  1.00 83.52           H  
ATOM   4738  NE  ARG A 293      18.048   3.492 -31.424  1.00 83.52           N  
ATOM   4739  HE  ARG A 293      17.951   4.105 -30.628  1.00 83.52           H  
ATOM   4740  NH1 ARG A 293      19.458   1.994 -32.461  1.00 83.52           N  
ATOM   4741 HH11 ARG A 293      20.336   1.496 -32.481  1.00 83.52           H  
ATOM   4742 HH12 ARG A 293      18.821   1.913 -33.241  1.00 83.52           H  
ATOM   4743  NH2 ARG A 293      20.040   2.910 -30.517  1.00 83.52           N  
ATOM   4744 HH21 ARG A 293      19.766   3.465 -29.718  1.00 83.52           H  
ATOM   4745 HH22 ARG A 293      20.904   2.388 -30.501  1.00 83.52           H  
ATOM   4746  CZ  ARG A 293      19.173   2.802 -31.475  1.00 83.52           C  
ATOM   4747  N   VAL A 294      13.799   4.901 -28.045  1.00 85.12           N  
ATOM   4748  H   VAL A 294      14.689   5.376 -27.989  1.00 85.12           H  
ATOM   4749  CA  VAL A 294      13.124   4.564 -26.783  1.00 85.12           C  
ATOM   4750  HA  VAL A 294      12.720   3.554 -26.854  1.00 85.12           H  
ATOM   4751  C   VAL A 294      11.951   5.511 -26.558  1.00 85.12           C  
ATOM   4752  CB  VAL A 294      14.101   4.604 -25.590  1.00 85.12           C  
ATOM   4753  HB  VAL A 294      14.522   5.604 -25.492  1.00 85.12           H  
ATOM   4754  O   VAL A 294      10.829   5.053 -26.354  1.00 85.12           O  
ATOM   4755  CG1 VAL A 294      13.393   4.252 -24.276  1.00 85.12           C  
ATOM   4756 HG11 VAL A 294      12.617   4.983 -24.049  1.00 85.12           H  
ATOM   4757 HG12 VAL A 294      12.943   3.261 -24.337  1.00 85.12           H  
ATOM   4758 HG13 VAL A 294      14.109   4.269 -23.455  1.00 85.12           H  
ATOM   4759  CG2 VAL A 294      15.246   3.604 -25.800  1.00 85.12           C  
ATOM   4760 HG21 VAL A 294      14.852   2.593 -25.903  1.00 85.12           H  
ATOM   4761 HG22 VAL A 294      15.930   3.643 -24.953  1.00 85.12           H  
ATOM   4762 HG23 VAL A 294      15.804   3.841 -26.705  1.00 85.12           H  
ATOM   4763  N   VAL A 295      12.173   6.819 -26.711  1.00 87.85           N  
ATOM   4764  H   VAL A 295      13.125   7.122 -26.863  1.00 87.85           H  
ATOM   4765  CA  VAL A 295      11.118   7.840 -26.589  1.00 87.85           C  
ATOM   4766  HA  VAL A 295      10.707   7.801 -25.581  1.00 87.85           H  
ATOM   4767  C   VAL A 295       9.966   7.560 -27.562  1.00 87.85           C  
ATOM   4768  CB  VAL A 295      11.708   9.246 -26.817  1.00 87.85           C  
ATOM   4769  HB  VAL A 295      12.151   9.296 -27.812  1.00 87.85           H  
ATOM   4770  O   VAL A 295       8.807   7.467 -27.157  1.00 87.85           O  
ATOM   4771  CG1 VAL A 295      10.630  10.328 -26.708  1.00 87.85           C  
ATOM   4772 HG11 VAL A 295      10.144  10.254 -25.735  1.00 87.85           H  
ATOM   4773 HG12 VAL A 295      11.088  11.312 -26.810  1.00 87.85           H  
ATOM   4774 HG13 VAL A 295       9.890  10.211 -27.499  1.00 87.85           H  
ATOM   4775  CG2 VAL A 295      12.791   9.570 -25.781  1.00 87.85           C  
ATOM   4776 HG21 VAL A 295      13.196  10.566 -25.961  1.00 87.85           H  
ATOM   4777 HG22 VAL A 295      13.619   8.864 -25.846  1.00 87.85           H  
ATOM   4778 HG23 VAL A 295      12.369   9.536 -24.776  1.00 87.85           H  
ATOM   4779  N   LYS A 296      10.280   7.322 -28.842  1.00 88.06           N  
ATOM   4780  H   LYS A 296      11.247   7.428 -29.114  1.00 88.06           H  
ATOM   4781  CA  LYS A 296       9.288   6.997 -29.879  1.00 88.06           C  
ATOM   4782  HA  LYS A 296       8.539   7.789 -29.890  1.00 88.06           H  
ATOM   4783  C   LYS A 296       8.549   5.687 -29.598  1.00 88.06           C  
ATOM   4784  CB  LYS A 296      10.013   6.950 -31.230  1.00 88.06           C  
ATOM   4785  HB2 LYS A 296      10.540   7.894 -31.365  1.00 88.06           H  
ATOM   4786  HB3 LYS A 296      10.751   6.148 -31.211  1.00 88.06           H  
ATOM   4787  O   LYS A 296       7.377   5.553 -29.952  1.00 88.06           O  
ATOM   4788  CG  LYS A 296       9.069   6.747 -32.426  1.00 88.06           C  
ATOM   4789  HG2 LYS A 296       8.325   7.543 -32.435  1.00 88.06           H  
ATOM   4790  HG3 LYS A 296       8.566   5.784 -32.348  1.00 88.06           H  
ATOM   4791  CD  LYS A 296       9.878   6.782 -33.727  1.00 88.06           C  
ATOM   4792  HD2 LYS A 296      10.422   7.726 -33.774  1.00 88.06           H  
ATOM   4793  HD3 LYS A 296      10.599   5.965 -33.719  1.00 88.06           H  
ATOM   4794  CE  LYS A 296       8.969   6.663 -34.954  1.00 88.06           C  
ATOM   4795  HE2 LYS A 296       8.236   7.468 -34.913  1.00 88.06           H  
ATOM   4796  HE3 LYS A 296       8.438   5.712 -34.906  1.00 88.06           H  
ATOM   4797  NZ  LYS A 296       9.758   6.758 -36.211  1.00 88.06           N  
ATOM   4798  HZ1 LYS A 296       9.169   6.713 -37.030  1.00 88.06           H  
ATOM   4799  HZ2 LYS A 296      10.454   6.028 -36.265  1.00 88.06           H  
ATOM   4800  HZ3 LYS A 296      10.252   7.638 -36.241  1.00 88.06           H  
ATOM   4801  N   TRP A 297       9.221   4.701 -29.009  1.00 88.19           N  
ATOM   4802  H   TRP A 297      10.187   4.855 -28.757  1.00 88.19           H  
ATOM   4803  CA  TRP A 297       8.595   3.440 -28.620  1.00 88.19           C  
ATOM   4804  HA  TRP A 297       8.052   3.034 -29.474  1.00 88.19           H  
ATOM   4805  C   TRP A 297       7.574   3.653 -27.500  1.00 88.19           C  
ATOM   4806  CB  TRP A 297       9.677   2.436 -28.220  1.00 88.19           C  
ATOM   4807  HB2 TRP A 297      10.402   2.363 -29.031  1.00 88.19           H  
ATOM   4808  HB3 TRP A 297      10.207   2.800 -27.340  1.00 88.19           H  
ATOM   4809  O   TRP A 297       6.450   3.160 -27.612  1.00 88.19           O  
ATOM   4810  CG  TRP A 297       9.180   1.060 -27.918  1.00 88.19           C  
ATOM   4811  CD1 TRP A 297       9.328  -0.012 -28.725  1.00 88.19           C  
ATOM   4812  HD1 TRP A 297       9.853   0.005 -29.669  1.00 88.19           H  
ATOM   4813  CD2 TRP A 297       8.533   0.569 -26.703  1.00 88.19           C  
ATOM   4814  CE2 TRP A 297       8.276  -0.824 -26.873  1.00 88.19           C  
ATOM   4815  CE3 TRP A 297       8.173   1.136 -25.463  1.00 88.19           C  
ATOM   4816  HE3 TRP A 297       8.408   2.169 -25.254  1.00 88.19           H  
ATOM   4817  NE1 TRP A 297       8.849  -1.136 -28.086  1.00 88.19           N  
ATOM   4818  HE1 TRP A 297       9.095  -2.072 -28.374  1.00 88.19           H  
ATOM   4819  CH2 TRP A 297       7.241  -0.983 -24.700  1.00 88.19           C  
ATOM   4820  HH2 TRP A 297       6.751  -1.566 -23.934  1.00 88.19           H  
ATOM   4821  CZ2 TRP A 297       7.634  -1.597 -25.899  1.00 88.19           C  
ATOM   4822  HZ2 TRP A 297       7.476  -2.657 -26.034  1.00 88.19           H  
ATOM   4823  CZ3 TRP A 297       7.524   0.375 -24.476  1.00 88.19           C  
ATOM   4824  HZ3 TRP A 297       7.249   0.835 -23.539  1.00 88.19           H  
ATOM   4825  N   PHE A 298       7.936   4.431 -26.476  1.00 89.17           N  
ATOM   4826  H   PHE A 298       8.872   4.809 -26.456  1.00 89.17           H  
ATOM   4827  CA  PHE A 298       7.039   4.787 -25.374  1.00 89.17           C  
ATOM   4828  HA  PHE A 298       6.674   3.879 -24.895  1.00 89.17           H  
ATOM   4829  C   PHE A 298       5.809   5.546 -25.867  1.00 89.17           C  
ATOM   4830  CB  PHE A 298       7.800   5.609 -24.332  1.00 89.17           C  
ATOM   4831  HB2 PHE A 298       7.110   6.335 -23.902  1.00 89.17           H  
ATOM   4832  HB3 PHE A 298       8.612   6.170 -24.795  1.00 89.17           H  
ATOM   4833  O   PHE A 298       4.695   5.227 -25.462  1.00 89.17           O  
ATOM   4834  CG  PHE A 298       8.342   4.775 -23.197  1.00 89.17           C  
ATOM   4835  CD1 PHE A 298       7.732   4.865 -21.931  1.00 89.17           C  
ATOM   4836  HD1 PHE A 298       6.889   5.520 -21.772  1.00 89.17           H  
ATOM   4837  CD2 PHE A 298       9.444   3.921 -23.396  1.00 89.17           C  
ATOM   4838  HD2 PHE A 298       9.918   3.855 -24.365  1.00 89.17           H  
ATOM   4839  CE1 PHE A 298       8.253   4.134 -20.854  1.00 89.17           C  
ATOM   4840  HE1 PHE A 298       7.816   4.232 -19.871  1.00 89.17           H  
ATOM   4841  CE2 PHE A 298       9.957   3.177 -22.322  1.00 89.17           C  
ATOM   4842  HE2 PHE A 298      10.822   2.544 -22.457  1.00 89.17           H  
ATOM   4843  CZ  PHE A 298       9.374   3.314 -21.051  1.00 89.17           C  
ATOM   4844  HZ  PHE A 298       9.808   2.814 -20.198  1.00 89.17           H  
ATOM   4845  N   ASP A 299       5.983   6.463 -26.821  1.00 89.69           N  
ATOM   4846  H   ASP A 299       6.927   6.758 -27.026  1.00 89.69           H  
ATOM   4847  CA  ASP A 299       4.867   7.192 -27.433  1.00 89.69           C  
ATOM   4848  HA  ASP A 299       4.324   7.727 -26.654  1.00 89.69           H  
ATOM   4849  C   ASP A 299       3.863   6.268 -28.116  1.00 89.69           C  
ATOM   4850  CB  ASP A 299       5.403   8.199 -28.463  1.00 89.69           C  
ATOM   4851  HB2 ASP A 299       6.057   7.694 -29.173  1.00 89.69           H  
ATOM   4852  HB3 ASP A 299       4.563   8.622 -29.014  1.00 89.69           H  
ATOM   4853  O   ASP A 299       2.653   6.452 -27.982  1.00 89.69           O  
ATOM   4854  CG  ASP A 299       6.151   9.339 -27.795  1.00 89.69           C  
ATOM   4855  OD1 ASP A 299       5.964   9.515 -26.578  1.00 89.69           O  
ATOM   4856  OD2 ASP A 299       6.872  10.090 -28.480  1.00 89.69           O  
ATOM   4857  N   LYS A 300       4.356   5.259 -28.842  1.00 87.14           N  
ATOM   4858  H   LYS A 300       5.361   5.166 -28.888  1.00 87.14           H  
ATOM   4859  CA  LYS A 300       3.502   4.257 -29.490  1.00 87.14           C  
ATOM   4860  HA  LYS A 300       2.714   4.753 -30.056  1.00 87.14           H  
ATOM   4861  C   LYS A 300       2.788   3.374 -28.472  1.00 87.14           C  
ATOM   4862  CB  LYS A 300       4.332   3.390 -30.438  1.00 87.14           C  
ATOM   4863  HB2 LYS A 300       5.224   3.029 -29.927  1.00 87.14           H  
ATOM   4864  HB3 LYS A 300       3.727   2.529 -30.724  1.00 87.14           H  
ATOM   4865  O   LYS A 300       1.600   3.102 -28.628  1.00 87.14           O  
ATOM   4866  CG  LYS A 300       4.729   4.143 -31.710  1.00 87.14           C  
ATOM   4867  HG2 LYS A 300       3.827   4.497 -32.210  1.00 87.14           H  
ATOM   4868  HG3 LYS A 300       5.362   4.998 -31.470  1.00 87.14           H  
ATOM   4869  CD  LYS A 300       5.476   3.179 -32.633  1.00 87.14           C  
ATOM   4870  HD2 LYS A 300       6.413   2.880 -32.164  1.00 87.14           H  
ATOM   4871  HD3 LYS A 300       4.852   2.298 -32.785  1.00 87.14           H  
ATOM   4872  CE  LYS A 300       5.748   3.838 -33.984  1.00 87.14           C  
ATOM   4873  HE2 LYS A 300       6.491   4.624 -33.847  1.00 87.14           H  
ATOM   4874  HE3 LYS A 300       4.820   4.299 -34.321  1.00 87.14           H  
ATOM   4875  NZ  LYS A 300       6.195   2.825 -34.973  1.00 87.14           N  
ATOM   4876  HZ1 LYS A 300       6.319   3.231 -35.889  1.00 87.14           H  
ATOM   4877  HZ2 LYS A 300       5.481   2.116 -35.060  1.00 87.14           H  
ATOM   4878  HZ3 LYS A 300       7.045   2.369 -34.674  1.00 87.14           H  
ATOM   4879  N   TRP A 301       3.499   2.927 -27.436  1.00 87.95           N  
ATOM   4880  H   TRP A 301       4.465   3.209 -27.352  1.00 87.95           H  
ATOM   4881  CA  TRP A 301       2.905   2.122 -26.369  1.00 87.95           C  
ATOM   4882  HA  TRP A 301       2.434   1.238 -26.800  1.00 87.95           H  
ATOM   4883  C   TRP A 301       1.791   2.892 -25.649  1.00 87.95           C  
ATOM   4884  CB  TRP A 301       3.990   1.658 -25.389  1.00 87.95           C  
ATOM   4885  HB2 TRP A 301       4.616   2.507 -25.117  1.00 87.95           H  
ATOM   4886  HB3 TRP A 301       4.629   0.919 -25.874  1.00 87.95           H  
ATOM   4887  O   TRP A 301       0.673   2.388 -25.527  1.00 87.95           O  
ATOM   4888  CG  TRP A 301       3.427   1.075 -24.131  1.00 87.95           C  
ATOM   4889  CD1 TRP A 301       2.862  -0.148 -23.999  1.00 87.95           C  
ATOM   4890  HD1 TRP A 301       2.778  -0.888 -24.781  1.00 87.95           H  
ATOM   4891  CD2 TRP A 301       3.241   1.743 -22.845  1.00 87.95           C  
ATOM   4892  CE2 TRP A 301       2.510   0.867 -21.987  1.00 87.95           C  
ATOM   4893  CE3 TRP A 301       3.583   3.015 -22.333  1.00 87.95           C  
ATOM   4894  HE3 TRP A 301       4.132   3.709 -22.953  1.00 87.95           H  
ATOM   4895  NE1 TRP A 301       2.323  -0.278 -22.733  1.00 87.95           N  
ATOM   4896  HE1 TRP A 301       1.778  -1.075 -22.437  1.00 87.95           H  
ATOM   4897  CH2 TRP A 301       2.525   2.491 -20.195  1.00 87.95           C  
ATOM   4898  HH2 TRP A 301       2.276   2.770 -19.181  1.00 87.95           H  
ATOM   4899  CZ2 TRP A 301       2.137   1.235 -20.687  1.00 87.95           C  
ATOM   4900  HZ2 TRP A 301       1.584   0.555 -20.057  1.00 87.95           H  
ATOM   4901  CZ3 TRP A 301       3.240   3.380 -21.018  1.00 87.95           C  
ATOM   4902  HZ3 TRP A 301       3.535   4.345 -20.632  1.00 87.95           H  
ATOM   4903  N   TYR A 302       2.056   4.136 -25.248  1.00 88.15           N  
ATOM   4904  H   TYR A 302       2.990   4.501 -25.364  1.00 88.15           H  
ATOM   4905  CA  TYR A 302       1.092   4.938 -24.500  1.00 88.15           C  
ATOM   4906  HA  TYR A 302       0.797   4.378 -23.613  1.00 88.15           H  
ATOM   4907  C   TYR A 302      -0.178   5.230 -25.309  1.00 88.15           C  
ATOM   4908  CB  TYR A 302       1.760   6.231 -24.041  1.00 88.15           C  
ATOM   4909  HB2 TYR A 302       2.699   5.989 -23.543  1.00 88.15           H  
ATOM   4910  HB3 TYR A 302       1.994   6.854 -24.904  1.00 88.15           H  
ATOM   4911  O   TYR A 302      -1.284   5.108 -24.783  1.00 88.15           O  
ATOM   4912  CG  TYR A 302       0.888   6.997 -23.073  1.00 88.15           C  
ATOM   4913  CD1 TYR A 302       0.076   8.055 -23.525  1.00 88.15           C  
ATOM   4914  HD1 TYR A 302       0.061   8.324 -24.571  1.00 88.15           H  
ATOM   4915  CD2 TYR A 302       0.908   6.653 -21.708  1.00 88.15           C  
ATOM   4916  HD2 TYR A 302       1.536   5.847 -21.356  1.00 88.15           H  
ATOM   4917  CE1 TYR A 302      -0.718   8.769 -22.608  1.00 88.15           C  
ATOM   4918  HE1 TYR A 302      -1.354   9.575 -22.945  1.00 88.15           H  
ATOM   4919  CE2 TYR A 302       0.132   7.383 -20.791  1.00 88.15           C  
ATOM   4920  HE2 TYR A 302       0.146   7.149 -19.736  1.00 88.15           H  
ATOM   4921  OH  TYR A 302      -1.412   9.134 -20.334  1.00 88.15           O  
ATOM   4922  HH  TYR A 302      -1.794   9.949 -20.669  1.00 88.15           H  
ATOM   4923  CZ  TYR A 302      -0.676   8.445 -21.237  1.00 88.15           C  
ATOM   4924  N   LYS A 303      -0.034   5.520 -26.612  1.00 85.62           N  
ATOM   4925  H   LYS A 303       0.906   5.603 -26.973  1.00 85.62           H  
ATOM   4926  CA  LYS A 303      -1.160   5.733 -27.543  1.00 85.62           C  
ATOM   4927  HA  LYS A 303      -1.853   6.444 -27.093  1.00 85.62           H  
ATOM   4928  C   LYS A 303      -2.004   4.480 -27.810  1.00 85.62           C  
ATOM   4929  CB  LYS A 303      -0.634   6.319 -28.862  1.00 85.62           C  
ATOM   4930  HB2 LYS A 303       0.212   5.726 -29.210  1.00 85.62           H  
ATOM   4931  HB3 LYS A 303      -1.416   6.270 -29.619  1.00 85.62           H  
ATOM   4932  O   LYS A 303      -3.084   4.607 -28.375  1.00 85.62           O  
ATOM   4933  CG  LYS A 303      -0.221   7.787 -28.693  1.00 85.62           C  
ATOM   4934  HG2 LYS A 303       0.499   7.881 -27.880  1.00 85.62           H  
ATOM   4935  HG3 LYS A 303      -1.102   8.378 -28.441  1.00 85.62           H  
ATOM   4936  CD  LYS A 303       0.400   8.328 -29.983  1.00 85.62           C  
ATOM   4937  HD2 LYS A 303      -0.336   8.279 -30.786  1.00 85.62           H  
ATOM   4938  HD3 LYS A 303       1.262   7.716 -30.245  1.00 85.62           H
[truncated: 207,531 more chars]
