# Supplementary material for: Widespread Horizontal Gene Transfer Among Animal Viruses
Source: bioRxiv. 2024 Mar 26:2024.03.25.586562. Preprint. [Version 2] doi: 10.1101/2024.03.25.586562 (PMC11071296; doi:10.1101/2024.03.25.586562)
Supplement: Supplement 7 [file media-7.zip › File7_PDB/Polyoma4872_Pentoncah.pdb]

ATOM      1  N   MET A   1     -17.535 -35.682  -1.432  1.00 27.72           N  
ATOM      2  H   MET A   1     -17.963 -35.009  -0.812  1.00 27.72           H  
ATOM      3  H2  MET A   1     -17.317 -35.195  -2.289  1.00 27.72           H  
ATOM      4  H3  MET A   1     -18.180 -36.434  -1.629  1.00 27.72           H  
ATOM      5  CA  MET A   1     -16.271 -36.193  -0.845  1.00 27.72           C  
ATOM      6  HA  MET A   1     -16.476 -36.640   0.127  1.00 27.72           H  
ATOM      7  C   MET A   1     -15.336 -35.007  -0.623  1.00 27.72           C  
ATOM      8  CB  MET A   1     -15.639 -37.264  -1.749  1.00 27.72           C  
ATOM      9  HB2 MET A   1     -15.627 -36.911  -2.780  1.00 27.72           H  
ATOM     10  HB3 MET A   1     -14.612 -37.449  -1.434  1.00 27.72           H  
ATOM     11  O   MET A   1     -15.532 -34.011  -1.299  1.00 27.72           O  
ATOM     12  CG  MET A   1     -16.414 -38.587  -1.662  1.00 27.72           C  
ATOM     13  HG2 MET A   1     -17.478 -38.401  -1.811  1.00 27.72           H  
ATOM     14  HG3 MET A   1     -16.274 -39.010  -0.667  1.00 27.72           H  
ATOM     15  SD  MET A   1     -15.891 -39.806  -2.888  1.00 27.72           S  
ATOM     16  CE  MET A   1     -16.772 -41.283  -2.309  1.00 27.72           C  
ATOM     17  HE1 MET A   1     -17.848 -41.106  -2.330  1.00 27.72           H  
ATOM     18  HE2 MET A   1     -16.538 -42.122  -2.964  1.00 27.72           H  
ATOM     19  HE3 MET A   1     -16.460 -41.527  -1.293  1.00 27.72           H  
ATOM     20  N   ALA A   2     -14.403 -35.086   0.336  1.00 25.97           N  
ATOM     21  H   ALA A   2     -14.241 -35.977   0.783  1.00 25.97           H  
ATOM     22  CA  ALA A   2     -13.563 -33.966   0.802  1.00 25.97           C  
ATOM     23  HA  ALA A   2     -13.013 -34.336   1.667  1.00 25.97           H  
ATOM     24  C   ALA A   2     -14.342 -32.729   1.323  1.00 25.97           C  
ATOM     25  CB  ALA A   2     -12.489 -33.639  -0.246  1.00 25.97           C  
ATOM     26  HB1 ALA A   2     -11.799 -32.896   0.155  1.00 25.97           H  
ATOM     27  HB2 ALA A   2     -11.927 -34.536  -0.506  1.00 25.97           H  
ATOM     28  HB3 ALA A   2     -12.950 -33.229  -1.145  1.00 25.97           H  
ATOM     29  O   ALA A   2     -14.321 -31.653   0.735  1.00 25.97           O  
ATOM     30  N   ASN A   3     -14.988 -32.874   2.489  1.00 21.69           N  
ATOM     31  H   ASN A   3     -14.942 -33.771   2.951  1.00 21.69           H  
ATOM     32  CA  ASN A   3     -15.437 -31.729   3.292  1.00 21.69           C  
ATOM     33  HA  ASN A   3     -15.951 -31.014   2.650  1.00 21.69           H  
ATOM     34  C   ASN A   3     -14.216 -30.999   3.883  1.00 21.69           C  
ATOM     35  CB  ASN A   3     -16.406 -32.201   4.408  1.00 21.69           C  
ATOM     36  HB2 ASN A   3     -16.310 -31.539   5.269  1.00 21.69           H  
ATOM     37  HB3 ASN A   3     -16.136 -33.204   4.738  1.00 21.69           H  
ATOM     38  O   ASN A   3     -13.846 -31.232   5.035  1.00 21.69           O  
ATOM     39  CG  ASN A   3     -17.875 -32.149   4.037  1.00 21.69           C  
ATOM     40  ND2 ASN A   3     -18.703 -32.942   4.676  1.00 21.69           N  
ATOM     41 HD21 ASN A   3     -19.675 -32.852   4.416  1.00 21.69           H  
ATOM     42 HD22 ASN A   3     -18.376 -33.590   5.377  1.00 21.69           H  
ATOM     43  OD1 ASN A   3     -18.316 -31.380   3.207  1.00 21.69           O  
ATOM     44  N   LEU A   4     -13.605 -30.098   3.111  1.00 20.25           N  
ATOM     45  H   LEU A   4     -13.896 -30.021   2.147  1.00 20.25           H  
ATOM     46  CA  LEU A   4     -12.661 -29.106   3.628  1.00 20.25           C  
ATOM     47  HA  LEU A   4     -11.979 -29.597   4.321  1.00 20.25           H  
ATOM     48  C   LEU A   4     -13.432 -28.063   4.447  1.00 20.25           C  
ATOM     49  CB  LEU A   4     -11.825 -28.511   2.475  1.00 20.25           C  
ATOM     50  HB2 LEU A   4     -11.549 -27.482   2.705  1.00 20.25           H  
ATOM     51  HB3 LEU A   4     -12.431 -28.488   1.569  1.00 20.25           H  
ATOM     52  O   LEU A   4     -13.717 -26.955   3.999  1.00 20.25           O  
ATOM     53  CG  LEU A   4     -10.531 -29.309   2.225  1.00 20.25           C  
ATOM     54  HG  LEU A   4     -10.738 -30.375   2.322  1.00 20.25           H  
ATOM     55  CD1 LEU A   4     -10.004 -29.056   0.816  1.00 20.25           C  
ATOM     56 HD11 LEU A   4      -9.089 -29.626   0.653  1.00 20.25           H  
ATOM     57 HD12 LEU A   4      -9.793 -27.995   0.680  1.00 20.25           H  
ATOM     58 HD13 LEU A   4     -10.746 -29.370   0.082  1.00 20.25           H  
ATOM     59  CD2 LEU A   4      -9.436 -28.916   3.223  1.00 20.25           C  
ATOM     60 HD21 LEU A   4      -8.537 -29.503   3.031  1.00 20.25           H  
ATOM     61 HD22 LEU A   4      -9.194 -27.859   3.118  1.00 20.25           H  
ATOM     62 HD23 LEU A   4      -9.763 -29.108   4.245  1.00 20.25           H  
ATOM     63  N   LYS A   5     -13.780 -28.434   5.684  1.00 19.65           N  
ATOM     64  H   LYS A   5     -13.565 -29.382   5.959  1.00 19.65           H  
ATOM     65  CA  LYS A   5     -14.122 -27.452   6.708  1.00 19.65           C  
ATOM     66  HA  LYS A   5     -14.888 -26.774   6.331  1.00 19.65           H  
ATOM     67  C   LYS A   5     -12.867 -26.634   6.976  1.00 19.65           C  
ATOM     68  CB  LYS A   5     -14.621 -28.115   8.004  1.00 19.65           C  
ATOM     69  HB2 LYS A   5     -14.565 -27.376   8.804  1.00 19.65           H  
ATOM     70  HB3 LYS A   5     -13.967 -28.946   8.268  1.00 19.65           H  
ATOM     71  O   LYS A   5     -11.985 -27.079   7.710  1.00 19.65           O  
ATOM     72  CG  LYS A   5     -16.072 -28.602   7.906  1.00 19.65           C  
ATOM     73  HG2 LYS A   5     -16.141 -29.405   7.173  1.00 19.65           H  
ATOM     74  HG3 LYS A   5     -16.706 -27.774   7.589  1.00 19.65           H  
ATOM     75  CD  LYS A   5     -16.548 -29.105   9.276  1.00 19.65           C  
ATOM     76  HD2 LYS A   5     -16.405 -28.313  10.012  1.00 19.65           H  
ATOM     77  HD3 LYS A   5     -15.949 -29.968   9.566  1.00 19.65           H  
ATOM     78  CE  LYS A   5     -18.030 -29.490   9.228  1.00 19.65           C  
ATOM     79  HE2 LYS A   5     -18.598 -28.626   8.884  1.00 19.65           H  
ATOM     80  HE3 LYS A   5     -18.161 -30.288   8.497  1.00 19.65           H  
ATOM     81  NZ  LYS A   5     -18.521 -29.921  10.562  1.00 19.65           N  
ATOM     82  HZ1 LYS A   5     -18.401 -29.177  11.234  1.00 19.65           H  
ATOM     83  HZ2 LYS A   5     -19.502 -30.157  10.524  1.00 19.65           H  
ATOM     84  HZ3 LYS A   5     -18.005 -30.725  10.889  1.00 19.65           H  
ATOM     85  N   CYS A   6     -12.814 -25.428   6.421  1.00 19.74           N  
ATOM     86  H   CYS A   6     -13.463 -25.199   5.682  1.00 19.74           H  
ATOM     87  CA  CYS A   6     -11.970 -24.379   6.962  1.00 19.74           C  
ATOM     88  HA  CYS A   6     -10.935 -24.720   6.993  1.00 19.74           H  
ATOM     89  C   CYS A   6     -12.438 -24.113   8.395  1.00 19.74           C  
ATOM     90  CB  CYS A   6     -12.038 -23.122   6.083  1.00 19.74           C  
ATOM     91  HB2 CYS A   6     -11.493 -22.313   6.571  1.00 19.74           H  
ATOM     92  HB3 CYS A   6     -13.074 -22.812   5.947  1.00 19.74           H  
ATOM     93  O   CYS A   6     -13.315 -23.282   8.633  1.00 19.74           O  
ATOM     94  SG  CYS A   6     -11.268 -23.471   4.479  1.00 19.74           S  
ATOM     95  HG  CYS A   6     -11.355 -22.241   3.965  1.00 19.74           H  
ATOM     96  N   ASN A   7     -11.841 -24.823   9.354  1.00 20.26           N  
ATOM     97  H   ASN A   7     -11.252 -25.593   9.071  1.00 20.26           H  
ATOM     98  CA  ASN A   7     -11.719 -24.331  10.714  1.00 20.26           C  
ATOM     99  HA  ASN A   7     -12.697 -24.030  11.091  1.00 20.26           H  
ATOM    100  C   ASN A   7     -10.840 -23.084  10.629  1.00 20.26           C  
ATOM    101  CB  ASN A   7     -11.130 -25.410  11.644  1.00 20.26           C  
ATOM    102  HB2 ASN A   7     -10.720 -24.920  12.527  1.00 20.26           H  
ATOM    103  HB3 ASN A   7     -10.310 -25.923  11.142  1.00 20.26           H  
ATOM    104  O   ASN A   7      -9.638 -23.132  10.882  1.00 20.26           O  
ATOM    105  CG  ASN A   7     -12.133 -26.433  12.147  1.00 20.26           C  
ATOM    106  ND2 ASN A   7     -11.658 -27.438  12.844  1.00 20.26           N  
ATOM    107 HD21 ASN A   7     -12.332 -28.091  13.218  1.00 20.26           H  
ATOM    108 HD22 ASN A   7     -10.667 -27.507  13.025  1.00 20.26           H  
ATOM    109  OD1 ASN A   7     -13.336 -26.352  11.956  1.00 20.26           O  
ATOM    110  N   ALA A   8     -11.461 -21.967  10.248  1.00 21.50           N  
ATOM    111  H   ALA A   8     -12.416 -22.044   9.929  1.00 21.50           H  
ATOM    112  CA  ALA A   8     -10.982 -20.651  10.595  1.00 21.50           C  
ATOM    113  HA  ALA A   8      -9.953 -20.527  10.259  1.00 21.50           H  
ATOM    114  C   ALA A   8     -11.017 -20.593  12.122  1.00 21.50           C  
ATOM    115  CB  ALA A   8     -11.858 -19.592   9.910  1.00 21.50           C  
ATOM    116  HB1 ALA A   8     -11.779 -19.691   8.828  1.00 21.50           H  
ATOM    117  HB2 ALA A   8     -12.900 -19.711  10.209  1.00 21.50           H  
ATOM    118  HB3 ALA A   8     -11.516 -18.599  10.201  1.00 21.50           H  
ATOM    119  O   ALA A   8     -12.001 -20.165  12.730  1.00 21.50           O  
ATOM    120  N   GLY A   9      -9.943 -21.093  12.743  1.00 20.26           N  
ATOM    121  H   GLY A   9      -9.234 -21.533  12.174  1.00 20.26           H  
ATOM    122  CA  GLY A   9      -9.590 -20.670  14.081  1.00 20.26           C  
ATOM    123  HA2 GLY A   9      -8.577 -20.982  14.333  1.00 20.26           H  
ATOM    124  HA3 GLY A   9     -10.299 -21.075  14.804  1.00 20.26           H  
ATOM    125  C   GLY A   9      -9.661 -19.153  14.063  1.00 20.26           C  
ATOM    126  O   GLY A   9      -9.191 -18.528  13.110  1.00 20.26           O  
ATOM    127  N   THR A  10     -10.331 -18.580  15.055  1.00 23.55           N  
ATOM    128  H   THR A  10     -10.730 -19.151  15.787  1.00 23.55           H  
ATOM    129  CA  THR A  10     -10.398 -17.135  15.236  1.00 23.55           C  
ATOM    130  HA  THR A  10     -10.798 -16.661  14.340  1.00 23.55           H  
ATOM    131  C   THR A  10      -8.978 -16.634  15.447  1.00 23.55           C  
ATOM    132  CB  THR A  10     -11.289 -16.777  16.436  1.00 23.55           C  
ATOM    133  HB  THR A  10     -11.096 -15.748  16.740  1.00 23.55           H  
ATOM    134  O   THR A  10      -8.505 -16.579  16.584  1.00 23.55           O  
ATOM    135  CG2 THR A  10     -12.773 -16.911  16.101  1.00 23.55           C  
ATOM    136 HG21 THR A  10     -13.365 -16.655  16.981  1.00 23.55           H  
ATOM    137 HG22 THR A  10     -13.026 -16.231  15.288  1.00 23.55           H  
ATOM    138 HG23 THR A  10     -12.997 -17.935  15.802  1.00 23.55           H  
ATOM    139  OG1 THR A  10     -11.023 -17.647  17.516  1.00 23.55           O  
ATOM    140  HG1 THR A  10     -10.113 -17.468  17.764  1.00 23.55           H  
ATOM    141  N   MET A  11      -8.288 -16.329  14.346  1.00 22.14           N  
ATOM    142  H   MET A  11      -8.689 -16.546  13.445  1.00 22.14           H  
ATOM    143  CA  MET A  11      -7.037 -15.599  14.388  1.00 22.14           C  
ATOM    144  HA  MET A  11      -6.332 -16.181  14.982  1.00 22.14           H  
ATOM    145  C   MET A  11      -7.357 -14.295  15.117  1.00 22.14           C  
ATOM    146  CB  MET A  11      -6.436 -15.396  12.983  1.00 22.14           C  
ATOM    147  HB2 MET A  11      -7.137 -14.873  12.332  1.00 22.14           H  
ATOM    148  HB3 MET A  11      -5.534 -14.792  13.080  1.00 22.14           H  
ATOM    149  O   MET A  11      -8.420 -13.711  14.864  1.00 22.14           O  
ATOM    150  CG  MET A  11      -6.058 -16.756  12.371  1.00 22.14           C  
ATOM    151  HG2 MET A  11      -5.753 -17.414  13.185  1.00 22.14           H  
ATOM    152  HG3 MET A  11      -6.939 -17.201  11.908  1.00 22.14           H  
ATOM    153  SD  MET A  11      -4.686 -16.769  11.183  1.00 22.14           S  
ATOM    154  CE  MET A  11      -5.507 -16.252   9.651  1.00 22.14           C  
ATOM    155  HE1 MET A  11      -5.922 -15.253   9.780  1.00 22.14           H  
ATOM    156  HE2 MET A  11      -4.778 -16.217   8.842  1.00 22.14           H  
ATOM    157  HE3 MET A  11      -6.302 -16.952   9.396  1.00 22.14           H  
ATOM    158  N   PRO A  12      -6.542 -13.903  16.111  1.00 28.31           N  
ATOM    159  CA  PRO A  12      -6.808 -12.689  16.857  1.00 28.31           C  
ATOM    160  HA  PRO A  12      -7.737 -12.792  17.418  1.00 28.31           H  
ATOM    161  C   PRO A  12      -6.942 -11.546  15.855  1.00 28.31           C  
ATOM    162  CB  PRO A  12      -5.634 -12.519  17.825  1.00 28.31           C  
ATOM    163  HB2 PRO A  12      -5.884 -12.979  18.781  1.00 28.31           H  
ATOM    164  HB3 PRO A  12      -5.364 -11.472  17.968  1.00 28.31           H  
ATOM    165  O   PRO A  12      -6.180 -11.469  14.895  1.00 28.31           O  
ATOM    166  CG  PRO A  12      -4.505 -13.309  17.162  1.00 28.31           C  
ATOM    167  HG2 PRO A  12      -4.010 -12.684  16.418  1.00 28.31           H  
ATOM    168  HG3 PRO A  12      -3.785 -13.679  17.892  1.00 28.31           H  
ATOM    169  CD  PRO A  12      -5.241 -14.449  16.463  1.00 28.31           C  
ATOM    170  HD2 PRO A  12      -4.682 -14.760  15.580  1.00 28.31           H  
ATOM    171  HD3 PRO A  12      -5.372 -15.286  17.148  1.00 28.31           H  
ATOM    172  N   ASN A  13      -7.914 -10.670  16.088  1.00 38.86           N  
ATOM    173  H   ASN A  13      -8.462 -10.796  16.927  1.00 38.86           H  
ATOM    174  CA  ASN A  13      -8.282  -9.544  15.226  1.00 38.86           C  
ATOM    175  HA  ASN A  13      -8.441  -9.908  14.211  1.00 38.86           H  
ATOM    176  C   ASN A  13      -7.175  -8.460  15.134  1.00 38.86           C  
ATOM    177  CB  ASN A  13      -9.605  -8.991  15.794  1.00 38.86           C  
ATOM    178  HB2 ASN A  13      -9.586  -9.050  16.882  1.00 38.86           H  
ATOM    179  HB3 ASN A  13      -9.680  -7.926  15.575  1.00 38.86           H  
ATOM    180  O   ASN A  13      -7.456  -7.293  14.876  1.00 38.86           O  
ATOM    181  CG  ASN A  13     -10.879  -9.643  15.277  1.00 38.86           C  
ATOM    182  ND2 ASN A  13     -11.969  -9.430  15.975  1.00 38.86           N  
ATOM    183 HD21 ASN A  13     -12.812  -9.849  15.610  1.00 38.86           H  
ATOM    184 HD22 ASN A  13     -11.906  -8.820  16.778  1.00 38.86           H  
ATOM    185  OD1 ASN A  13     -10.960 -10.343  14.280  1.00 38.86           O  
ATOM    186  N   GLN A  14      -5.916  -8.812  15.393  1.00 33.54           N  
ATOM    187  H   GLN A  14      -5.703  -9.799  15.391  1.00 33.54           H  
ATOM    188  CA  GLN A  14      -4.839  -7.902  15.739  1.00 33.54           C  
ATOM    189  HA  GLN A  14      -5.289  -6.943  15.997  1.00 33.54           H  
ATOM    190  C   GLN A  14      -3.879  -7.660  14.576  1.00 33.54           C  
ATOM    191  CB  GLN A  14      -4.130  -8.381  17.011  1.00 33.54           C  
ATOM    192  HB2 GLN A  14      -3.834  -9.426  16.910  1.00 33.54           H  
ATOM    193  HB3 GLN A  14      -3.238  -7.773  17.159  1.00 33.54           H  
ATOM    194  O   GLN A  14      -2.876  -8.356  14.426  1.00 33.54           O  
ATOM    195  CG  GLN A  14      -5.049  -8.202  18.229  1.00 33.54           C  
ATOM    196  HG2 GLN A  14      -5.899  -8.881  18.159  1.00 33.54           H  
ATOM    197  HG3 GLN A  14      -5.434  -7.182  18.238  1.00 33.54           H  
ATOM    198  CD  GLN A  14      -4.348  -8.441  19.559  1.00 33.54           C  
ATOM    199  NE2 GLN A  14      -4.990  -8.111  20.657  1.00 33.54           N  
ATOM    200 HE21 GLN A  14      -4.509  -8.236  21.536  1.00 33.54           H  
ATOM    201 HE22 GLN A  14      -5.907  -7.690  20.614  1.00 33.54           H  
ATOM    202  OE1 GLN A  14      -3.222  -8.911  19.642  1.00 33.54           O  
ATOM    203  N   ARG A  15      -4.112  -6.590  13.809  1.00 41.20           N  
ATOM    204  H   ARG A  15      -4.923  -6.027  14.024  1.00 41.20           H  
ATOM    205  CA  ARG A  15      -3.151  -6.132  12.795  1.00 41.20           C  
ATOM    206  HA  ARG A  15      -2.683  -7.015  12.358  1.00 41.20           H  
ATOM    207  C   ARG A  15      -2.071  -5.293  13.471  1.00 41.20           C  
ATOM    208  CB  ARG A  15      -3.873  -5.384  11.664  1.00 41.20           C  
ATOM    209  HB2 ARG A  15      -4.802  -5.908  11.437  1.00 41.20           H  
ATOM    210  HB3 ARG A  15      -4.121  -4.372  11.981  1.00 41.20           H  
ATOM    211  O   ARG A  15      -2.340  -4.195  13.944  1.00 41.20           O  
ATOM    212  CG  ARG A  15      -3.017  -5.349  10.386  1.00 41.20           C  
ATOM    213  HG2 ARG A  15      -2.824  -6.374  10.071  1.00 41.20           H  
ATOM    214  HG3 ARG A  15      -2.066  -4.852  10.579  1.00 41.20           H  
ATOM    215  CD  ARG A  15      -3.757  -4.613   9.262  1.00 41.20           C  
ATOM    216  HD2 ARG A  15      -4.797  -4.941   9.260  1.00 41.20           H  
ATOM    217  HD3 ARG A  15      -3.724  -3.541   9.459  1.00 41.20           H  
ATOM    218  NE  ARG A  15      -3.183  -4.905   7.937  1.00 41.20           N  
ATOM    219  HE  ARG A  15      -2.597  -5.725   7.864  1.00 41.20           H  
ATOM    220  NH1 ARG A  15      -4.551  -3.535   6.694  1.00 41.20           N  
ATOM    221 HH11 ARG A  15      -5.131  -3.470   5.870  1.00 41.20           H  
ATOM    222 HH12 ARG A  15      -4.861  -3.076   7.538  1.00 41.20           H  
ATOM    223  NH2 ARG A  15      -3.219  -4.985   5.674  1.00 41.20           N  
ATOM    224 HH21 ARG A  15      -3.677  -4.701   4.820  1.00 41.20           H  
ATOM    225 HH22 ARG A  15      -3.117  -5.986   5.758  1.00 41.20           H  
ATOM    226  CZ  ARG A  15      -3.645  -4.466   6.780  1.00 41.20           C  
ATOM    227  N   CYS A  16      -0.844  -5.802  13.569  1.00 39.75           N  
ATOM    228  H   CYS A  16      -0.690  -6.723  13.185  1.00 39.75           H  
ATOM    229  CA  CYS A  16       0.276  -5.091  14.207  1.00 39.75           C  
ATOM    230  HA  CYS A  16       1.089  -5.815  14.267  1.00 39.75           H  
ATOM    231  C   CYS A  16       0.007  -4.631  15.668  1.00 39.75           C  
ATOM    232  CB  CYS A  16       0.729  -3.957  13.269  1.00 39.75           C  
ATOM    233  HB2 CYS A  16       0.309  -3.007  13.598  1.00 39.75           H  
ATOM    234  HB3 CYS A  16       0.372  -4.144  12.256  1.00 39.75           H  
ATOM    235  O   CYS A  16       0.509  -3.589  16.112  1.00 39.75           O  
ATOM    236  SG  CYS A  16       2.538  -3.882  13.226  1.00 39.75           S  
ATOM    237  HG  CYS A  16       2.721  -4.004  14.544  1.00 39.75           H  
ATOM    238  N   GLY A  17      -0.800  -5.406  16.407  1.00 36.92           N  
ATOM    239  H   GLY A  17      -1.163  -6.248  15.982  1.00 36.92           H  
ATOM    240  CA  GLY A  17      -1.233  -5.104  17.779  1.00 36.92           C  
ATOM    241  HA2 GLY A  17      -1.553  -6.032  18.253  1.00 36.92           H  
ATOM    242  HA3 GLY A  17      -0.393  -4.708  18.349  1.00 36.92           H  
ATOM    243  C   GLY A  17      -2.398  -4.109  17.895  1.00 36.92           C  
ATOM    244  O   GLY A  17      -2.566  -3.513  18.952  1.00 36.92           O  
ATOM    245  N   VAL A  18      -3.158  -3.892  16.817  1.00 44.60           N  
ATOM    246  H   VAL A  18      -2.903  -4.352  15.955  1.00 44.60           H  
ATOM    247  CA  VAL A  18      -4.396  -3.089  16.771  1.00 44.60           C  
ATOM    248  HA  VAL A  18      -4.483  -2.465  17.660  1.00 44.60           H  
ATOM    249  C   VAL A  18      -5.581  -4.047  16.721  1.00 44.60           C  
ATOM    250  CB  VAL A  18      -4.388  -2.213  15.492  1.00 44.60           C  
ATOM    251  HB  VAL A  18      -4.260  -2.877  14.637  1.00 44.60           H  
ATOM    252  O   VAL A  18      -5.678  -4.780  15.743  1.00 44.60           O  
ATOM    253  CG1 VAL A  18      -5.673  -1.431  15.190  1.00 44.60           C  
ATOM    254 HG11 VAL A  18      -6.560  -2.004  15.460  1.00 44.60           H  
ATOM    255 HG12 VAL A  18      -5.708  -1.233  14.119  1.00 44.60           H  
ATOM    256 HG13 VAL A  18      -5.689  -0.471  15.705  1.00 44.60           H  
ATOM    257  CG2 VAL A  18      -3.211  -1.224  15.489  1.00 44.60           C  
ATOM    258 HG21 VAL A  18      -2.268  -1.770  15.514  1.00 44.60           H  
ATOM    259 HG22 VAL A  18      -3.277  -0.563  16.353  1.00 44.60           H  
ATOM    260 HG23 VAL A  18      -3.241  -0.631  14.574  1.00 44.60           H  
ATOM    261  N   ASP A  19      -6.484  -4.049  17.704  1.00 57.66           N  
ATOM    262  H   ASP A  19      -6.392  -3.391  18.465  1.00 57.66           H  
ATOM    263  CA  ASP A  19      -7.690  -4.886  17.677  1.00 57.66           C  
ATOM    264  HA  ASP A  19      -7.398  -5.856  17.276  1.00 57.66           H  
ATOM    265  C   ASP A  19      -8.737  -4.310  16.707  1.00 57.66           C  
ATOM    266  CB  ASP A  19      -8.252  -5.134  19.095  1.00 57.66           C  
ATOM    267  HB2 ASP A  19      -7.799  -4.441  19.804  1.00 57.66           H  
ATOM    268  HB3 ASP A  19      -9.326  -4.950  19.098  1.00 57.66           H  
ATOM    269  O   ASP A  19      -9.412  -3.301  16.956  1.00 57.66           O  
ATOM    270  CG  ASP A  19      -8.028  -6.579  19.564  1.00 57.66           C  
ATOM    271  OD1 ASP A  19      -8.361  -7.506  18.791  1.00 57.66           O  
ATOM    272  OD2 ASP A  19      -7.542  -6.777  20.700  1.00 57.66           O  
ATOM    273  N   VAL A  20      -8.860  -4.979  15.562  1.00 62.79           N  
ATOM    274  H   VAL A  20      -8.247  -5.771  15.428  1.00 62.79           H  
ATOM    275  CA  VAL A  20      -9.706  -4.608  14.433  1.00 62.79           C  
ATOM    276  HA  VAL A  20      -9.988  -3.560  14.543  1.00 62.79           H  
ATOM    277  C   VAL A  20     -10.979  -5.457  14.432  1.00 62.79           C  
ATOM    278  CB  VAL A  20      -8.940  -4.751  13.105  1.00 62.79           C  
ATOM    279  HB  VAL A  20      -8.838  -5.803  12.838  1.00 62.79           H  
ATOM    280  O   VAL A  20     -10.978  -6.635  14.083  1.00 62.79           O  
ATOM    281  CG1 VAL A  20      -9.741  -4.042  12.026  1.00 62.79           C  
ATOM    282 HG11 VAL A  20      -9.263  -4.213  11.061  1.00 62.79           H  
ATOM    283 HG12 VAL A  20     -10.752  -4.449  12.019  1.00 62.79           H  
ATOM    284 HG13 VAL A  20      -9.787  -2.972  12.228  1.00 62.79           H  
ATOM    285  CG2 VAL A  20      -7.549  -4.109  13.083  1.00 62.79           C  
ATOM    286 HG21 VAL A  20      -7.163  -4.061  12.065  1.00 62.79           H  
ATOM    287 HG22 VAL A  20      -7.587  -3.108  13.513  1.00 62.79           H  
ATOM    288 HG23 VAL A  20      -6.868  -4.735  13.660  1.00 62.79           H  
ATOM    289  N   GLY A  21     -12.107  -4.851  14.789  1.00 67.67           N  
ATOM    290  H   GLY A  21     -12.087  -3.849  14.921  1.00 67.67           H  
ATOM    291  CA  GLY A  21     -13.405  -5.513  14.830  1.00 67.67           C  
ATOM    292  HA2 GLY A  21     -13.340  -6.359  15.515  1.00 67.67           H  
ATOM    293  HA3 GLY A  21     -14.145  -4.815  15.223  1.00 67.67           H  
ATOM    294  C   GLY A  21     -13.893  -6.031  13.470  1.00 67.67           C  
ATOM    295  O   GLY A  21     -13.285  -5.830  12.412  1.00 67.67           O  
ATOM    296  N   LYS A  22     -15.036  -6.726  13.500  1.00 77.45           N  
ATOM    297  H   LYS A  22     -15.535  -6.776  14.377  1.00 77.45           H  
ATOM    298  CA  LYS A  22     -15.645  -7.297  12.292  1.00 77.45           C  
ATOM    299  HA  LYS A  22     -14.867  -7.880  11.798  1.00 77.45           H  
ATOM    300  C   LYS A  22     -16.091  -6.187  11.321  1.00 77.45           C  
ATOM    301  CB  LYS A  22     -16.818  -8.229  12.636  1.00 77.45           C  
ATOM    302  HB2 LYS A  22     -17.520  -7.709  13.288  1.00 77.45           H  
ATOM    303  HB3 LYS A  22     -17.337  -8.489  11.714  1.00 77.45           H  
ATOM    304  O   LYS A  22     -16.594  -5.158  11.774  1.00 77.45           O  
ATOM    305  CG  LYS A  22     -16.335  -9.525  13.306  1.00 77.45           C  
ATOM    306  HG2 LYS A  22     -15.867  -9.289  14.261  1.00 77.45           H  
ATOM    307  HG3 LYS A  22     -15.593  -9.998  12.662  1.00 77.45           H  
ATOM    308  CD  LYS A  22     -17.489 -10.509  13.538  1.00 77.45           C  
ATOM    309  HD2 LYS A  22     -18.213 -10.059  14.217  1.00 77.45           H  
ATOM    310  HD3 LYS A  22     -17.973 -10.722  12.585  1.00 77.45           H  
ATOM    311  CE  LYS A  22     -16.933 -11.806  14.140  1.00 77.45           C  
ATOM    312  HE2 LYS A  22     -16.171 -12.197  13.466  1.00 77.45           H  
ATOM    313  HE3 LYS A  22     -16.441 -11.569  15.084  1.00 77.45           H  
ATOM    314  NZ  LYS A  22     -17.992 -12.823  14.354  1.00 77.45           N  
ATOM    315  HZ1 LYS A  22     -18.441 -13.053  13.479  1.00 77.45           H  
ATOM    316  HZ2 LYS A  22     -17.588 -13.668  14.733  1.00 77.45           H  
ATOM    317  HZ3 LYS A  22     -18.688 -12.483  15.002  1.00 77.45           H  
ATOM    318  N   PRO A  23     -15.956  -6.403  10.002  1.00 80.99           N  
ATOM    319  CA  PRO A  23     -16.505  -5.500   9.002  1.00 80.99           C  
ATOM    320  HA  PRO A  23     -16.262  -4.465   9.241  1.00 80.99           H  
ATOM    321  C   PRO A  23     -18.022  -5.652   8.883  1.00 80.99           C  
ATOM    322  CB  PRO A  23     -15.821  -5.893   7.700  1.00 80.99           C  
ATOM    323  HB2 PRO A  23     -14.875  -5.357   7.628  1.00 80.99           H  
ATOM    324  HB3 PRO A  23     -16.454  -5.686   6.837  1.00 80.99           H  
ATOM    325  O   PRO A  23     -18.562  -6.753   9.021  1.00 80.99           O  
ATOM    326  CG  PRO A  23     -15.550  -7.387   7.862  1.00 80.99           C  
ATOM    327  HG2 PRO A  23     -14.683  -7.707   7.284  1.00 80.99           H  
ATOM    328  HG3 PRO A  23     -16.435  -7.955   7.575  1.00 80.99           H  
ATOM    329  CD  PRO A  23     -15.312  -7.543   9.362  1.00 80.99           C  
ATOM    330  HD2 PRO A  23     -15.740  -8.484   9.708  1.00 80.99           H  
ATOM    331  HD3 PRO A  23     -14.242  -7.519   9.570  1.00 80.99           H  
ATOM    332  N   GLU A  24     -18.700  -4.562   8.543  1.00 81.62           N  
ATOM    333  H   GLU A  24     -18.195  -3.696   8.418  1.00 81.62           H  
ATOM    334  CA  GLU A  24     -20.130  -4.557   8.244  1.00 81.62           C  
ATOM    335  HA  GLU A  24     -20.601  -5.415   8.724  1.00 81.62           H  
ATOM    336  C   GLU A  24     -20.351  -4.696   6.737  1.00 81.62           C  
ATOM    337  CB  GLU A  24     -20.786  -3.298   8.819  1.00 81.62           C  
ATOM    338  HB2 GLU A  24     -20.224  -2.422   8.494  1.00 81.62           H  
ATOM    339  HB3 GLU A  24     -21.803  -3.211   8.434  1.00 81.62           H  
ATOM    340  O   GLU A  24     -20.089  -3.782   5.960  1.00 81.62           O  
ATOM    341  CG  GLU A  24     -20.842  -3.330  10.352  1.00 81.62           C  
ATOM    342  HG2 GLU A  24     -21.038  -2.314  10.695  1.00 81.62           H  
ATOM    343  HG3 GLU A  24     -19.873  -3.621  10.756  1.00 81.62           H  
ATOM    344  CD  GLU A  24     -21.933  -4.241  10.934  1.00 81.62           C  
ATOM    345  OE1 GLU A  24     -22.250  -4.062  12.132  1.00 81.62           O  
ATOM    346  OE2 GLU A  24     -22.490  -5.121  10.239  1.00 81.62           O  
ATOM    347  N   ASN A  25     -20.826  -5.872   6.321  1.00 78.87           N  
ATOM    348  H   ASN A  25     -21.013  -6.570   7.027  1.00 78.87           H  
ATOM    349  CA  ASN A  25     -20.958  -6.251   4.909  1.00 78.87           C  
ATOM    350  HA  ASN A  25     -20.331  -5.588   4.312  1.00 78.87           H  
ATOM    351  C   ASN A  25     -22.386  -6.093   4.351  1.00 78.87           C  
ATOM    352  CB  ASN A  25     -20.434  -7.685   4.710  1.00 78.87           C  
ATOM    353  HB2 ASN A  25     -20.530  -7.956   3.659  1.00 78.87           H  
ATOM    354  HB3 ASN A  25     -21.044  -8.379   5.287  1.00 78.87           H  
ATOM    355  O   ASN A  25     -22.659  -6.573   3.252  1.00 78.87           O  
ATOM    356  CG  ASN A  25     -18.973  -7.853   5.072  1.00 78.87           C  
ATOM    357  ND2 ASN A  25     -18.676  -8.600   6.108  1.00 78.87           N  
ATOM    358 HD21 ASN A  25     -19.410  -8.972   6.694  1.00 78.87           H  
ATOM    359 HD22 ASN A  25     -17.703  -8.638   6.375  1.00 78.87           H  
ATOM    360  OD1 ASN A  25     -18.070  -7.339   4.431  1.00 78.87           O  
ATOM    361  N   ALA A  26     -23.319  -5.488   5.095  1.00 73.80           N  
ATOM    362  H   ALA A  26     -23.046  -5.039   5.958  1.00 73.80           H  
ATOM    363  CA  ALA A  26     -24.674  -5.282   4.586  1.00 73.80           C  
ATOM    364  HA  ALA A  26     -25.062  -6.257   4.289  1.00 73.80           H  
ATOM    365  C   ALA A  26     -24.626  -4.330   3.369  1.00 73.80           C  
ATOM    366  CB  ALA A  26     -25.581  -4.751   5.698  1.00 73.80           C  
ATOM    367  HB1 ALA A  26     -25.287  -3.731   5.943  1.00 73.80           H  
ATOM    368  HB2 ALA A  26     -25.508  -5.384   6.582  1.00 73.80           H  
ATOM    369  HB3 ALA A  26     -26.615  -4.740   5.351  1.00 73.80           H  
ATOM    370  O   ALA A  26     -24.016  -3.265   3.495  1.00 73.80           O  
ATOM    371  N   PRO A  27     -25.246  -4.666   2.216  1.00 68.67           N  
ATOM    372  CA  PRO A  27     -25.060  -3.925   0.961  1.00 68.67           C  
ATOM    373  HA  PRO A  27     -24.037  -4.085   0.620  1.00 68.67           H  
ATOM    374  C   PRO A  27     -25.307  -2.417   1.066  1.00 68.67           C  
ATOM    375  CB  PRO A  27     -26.020  -4.575  -0.038  1.00 68.67           C  
ATOM    376  HB2 PRO A  27     -27.012  -4.131   0.042  1.00 68.67           H  
ATOM    377  HB3 PRO A  27     -25.649  -4.499  -1.061  1.00 68.67           H  
ATOM    378  O   PRO A  27     -24.576  -1.619   0.493  1.00 68.67           O  
ATOM    379  CG  PRO A  27     -26.074  -6.024   0.438  1.00 68.67           C  
ATOM    380  HG2 PRO A  27     -26.991  -6.521   0.123  1.00 68.67           H  
ATOM    381  HG3 PRO A  27     -25.199  -6.561   0.073  1.00 68.67           H  
ATOM    382  CD  PRO A  27     -25.995  -5.890   1.957  1.00 68.67           C  
ATOM    383  HD2 PRO A  27     -26.998  -5.798   2.374  1.00 68.67           H  
ATOM    384  HD3 PRO A  27     -25.492  -6.770   2.359  1.00 68.67           H  
ATOM    385  N   CYS A  28     -26.293  -2.037   1.873  1.00 69.68           N  
ATOM    386  H   CYS A  28     -26.819  -2.763   2.339  1.00 69.68           H  
ATOM    387  CA  CYS A  28     -26.684  -0.669   2.190  1.00 69.68           C  
ATOM    388  HA  CYS A  28     -26.912  -0.134   1.268  1.00 69.68           H  
ATOM    389  C   CYS A  28     -25.635   0.172   2.943  1.00 69.68           C  
ATOM    390  CB  CYS A  28     -27.959  -0.792   3.028  1.00 69.68           C  
ATOM    391  HB2 CYS A  28     -28.246   0.198   3.383  1.00 69.68           H  
ATOM    392  HB3 CYS A  28     -28.767  -1.176   2.406  1.00 69.68           H  
ATOM    393  O   CYS A  28     -25.797   1.383   3.029  1.00 69.68           O  
ATOM    394  SG  CYS A  28     -27.670  -1.935   4.428  1.00 69.68           S  
ATOM    395  HG  CYS A  28     -26.851  -1.145   5.128  1.00 69.68           H  
ATOM    396  N   TYR A  29     -24.590  -0.433   3.519  1.00 76.40           N  
ATOM    397  H   TYR A  29     -24.513  -1.437   3.446  1.00 76.40           H  
ATOM    398  CA  TYR A  29     -23.500   0.292   4.195  1.00 76.40           C  
ATOM    399  HA  TYR A  29     -23.811   1.318   4.390  1.00 76.40           H  
ATOM    400  C   TYR A  29     -22.239   0.396   3.338  1.00 76.40           C  
ATOM    401  CB  TYR A  29     -23.172  -0.367   5.543  1.00 76.40           C  
ATOM    402  HB2 TYR A  29     -22.675  -1.317   5.346  1.00 76.40           H  
ATOM    403  HB3 TYR A  29     -22.468   0.277   6.071  1.00 76.40           H  
ATOM    404  O   TYR A  29     -21.288   1.077   3.724  1.00 76.40           O  
ATOM    405  CG  TYR A  29     -24.346  -0.617   6.465  1.00 76.40           C  
ATOM    406  CD1 TYR A  29     -25.485   0.207   6.413  1.00 76.40           C  
ATOM    407  HD1 TYR A  29     -25.518   1.073   5.768  1.00 76.40           H  
ATOM    408  CD2 TYR A  29     -24.328  -1.732   7.321  1.00 76.40           C  
ATOM    409  HD2 TYR A  29     -23.449  -2.359   7.354  1.00 76.40           H  
ATOM    410  CE1 TYR A  29     -26.637  -0.156   7.118  1.00 76.40           C  
ATOM    411  HE1 TYR A  29     -27.540   0.415   6.964  1.00 76.40           H  
ATOM    412  CE2 TYR A  29     -25.474  -2.085   8.056  1.00 76.40           C  
ATOM    413  HE2 TYR A  29     -25.469  -2.974   8.669  1.00 76.40           H  
ATOM    414  OH  TYR A  29     -27.805  -1.740   8.482  1.00 76.40           O  
ATOM    415  HH  TYR A  29     -27.742  -2.634   8.828  1.00 76.40           H  
ATOM    416  CZ  TYR A  29     -26.649  -1.317   7.916  1.00 76.40           C  
ATOM    417  N   LEU A  30     -22.218  -0.291   2.195  1.00 84.48           N  
ATOM    418  H   LEU A  30     -23.068  -0.738   1.884  1.00 84.48           H  
ATOM    419  CA  LEU A  30     -21.085  -0.301   1.287  1.00 84.48           C  
ATOM    420  HA  LEU A  30     -20.170  -0.351   1.876  1.00 84.48           H  
ATOM    421  C   LEU A  30     -21.068   1.000   0.485  1.00 84.48           C  
ATOM    422  CB  LEU A  30     -21.146  -1.536   0.370  1.00 84.48           C  
ATOM    423  HB2 LEU A  30     -20.237  -1.562  -0.231  1.00 84.48           H  
ATOM    424  HB3 LEU A  30     -21.991  -1.419  -0.308  1.00 84.48           H  
ATOM    425  O   LEU A  30     -22.073   1.403  -0.094  1.00 84.48           O  
ATOM    426  CG  LEU A  30     -21.298  -2.881   1.105  1.00 84.48           C  
ATOM    427  HG  LEU A  30     -22.227  -2.884   1.675  1.00 84.48           H  
ATOM    428  CD1 LEU A  30     -21.368  -4.022   0.091  1.00 84.48           C  
ATOM    429 HD11 LEU A  30     -20.430  -4.086  -0.461  1.00 84.48           H  
ATOM    430 HD12 LEU A  30     -21.554  -4.963   0.610  1.00 84.48           H  
ATOM    431 HD13 LEU A  30     -22.179  -3.835  -0.613  1.00 84.48           H  
ATOM    432  CD2 LEU A  30     -20.138  -3.165   2.059  1.00 84.48           C  
ATOM    433 HD21 LEU A  30     -19.198  -3.129   1.508  1.00 84.48           H  
ATOM    434 HD22 LEU A  30     -20.128  -2.427   2.861  1.00 84.48           H  
ATOM    435 HD23 LEU A  30     -20.264  -4.152   2.504  1.00 84.48           H  
ATOM    436  N   MET A  31     -19.904   1.637   0.415  1.00 88.73           N  
ATOM    437  H   MET A  31     -19.106   1.206   0.861  1.00 88.73           H  
ATOM    438  CA  MET A  31     -19.684   2.820  -0.412  1.00 88.73           C  
ATOM    439  HA  MET A  31     -20.644   3.199  -0.765  1.00 88.73           H  
ATOM    440  C   MET A  31     -18.853   2.439  -1.637  1.00 88.73           C  
ATOM    441  CB  MET A  31     -19.045   3.928   0.437  1.00 88.73           C  
ATOM    442  HB2 MET A  31     -18.168   3.514   0.933  1.00 88.73           H  
ATOM    443  HB3 MET A  31     -19.754   4.239   1.204  1.00 88.73           H  
ATOM    444  O   MET A  31     -17.859   1.724  -1.533  1.00 88.73           O  
ATOM    445  CG  MET A  31     -18.634   5.159  -0.388  1.00 88.73           C  
ATOM    446  HG2 MET A  31     -17.923   4.849  -1.154  1.00 88.73           H  
ATOM    447  HG3 MET A  31     -19.520   5.549  -0.889  1.00 88.73           H  
ATOM    448  SD  MET A  31     -17.863   6.517   0.543  1.00 88.73           S  
ATOM    449  CE  MET A  31     -16.450   5.635   1.265  1.00 88.73           C  
ATOM    450  HE1 MET A  31     -16.800   4.858   1.944  1.00 88.73           H  
ATOM    451  HE2 MET A  31     -15.836   6.330   1.837  1.00 88.73           H  
ATOM    452  HE3 MET A  31     -15.850   5.182   0.475  1.00 88.73           H  
ATOM    453  N   GLU A  32     -19.220   2.971  -2.798  1.00 91.33           N  
ATOM    454  H   GLU A  32     -20.055   3.539  -2.826  1.00 91.33           H  
ATOM    455  CA  GLU A  32     -18.427   2.900  -4.025  1.00 91.33           C  
ATOM    456  HA  GLU A  32     -17.608   2.193  -3.896  1.00 91.33           H  
ATOM    457  C   GLU A  32     -17.835   4.279  -4.342  1.00 91.33           C  
ATOM    458  CB  GLU A  32     -19.317   2.382  -5.162  1.00 91.33           C  
ATOM    459  HB2 GLU A  32     -19.765   1.441  -4.842  1.00 91.33           H  
ATOM    460  HB3 GLU A  32     -20.118   3.100  -5.335  1.00 91.33           H  
ATOM    461  O   GLU A  32     -18.509   5.302  -4.196  1.00 91.33           O  
ATOM    462  CG  GLU A  32     -18.568   2.145  -6.483  1.00 91.33           C  
ATOM    463  HG2 GLU A  32     -17.844   1.342  -6.345  1.00 91.33           H  
ATOM    464  HG3 GLU A  32     -18.030   3.049  -6.767  1.00 91.33           H  
ATOM    465  CD  GLU A  32     -19.558   1.773  -7.594  1.00 91.33           C  
ATOM    466  OE1 GLU A  32     -19.474   2.360  -8.696  1.00 91.33           O  
ATOM    467  OE2 GLU A  32     -20.423   0.911  -7.320  1.00 91.33           O  
ATOM    468  N   ARG A  33     -16.582   4.321  -4.806  1.00 90.70           N  
ATOM    469  H   ARG A  33     -16.065   3.455  -4.849  1.00 90.70           H  
ATOM    470  CA  ARG A  33     -15.989   5.513  -5.429  1.00 90.70           C  
ATOM    471  HA  ARG A  33     -16.782   6.232  -5.633  1.00 90.70           H  
ATOM    472  C   ARG A  33     -15.378   5.164  -6.776  1.00 90.70           C  
ATOM    473  CB  ARG A  33     -14.933   6.162  -4.515  1.00 90.70           C  
ATOM    474  HB2 ARG A  33     -14.174   5.419  -4.268  1.00 90.70           H  
ATOM    475  HB3 ARG A  33     -14.428   6.951  -5.073  1.00 90.70           H  
ATOM    476  O   ARG A  33     -14.609   4.213  -6.873  1.00 90.70           O  
ATOM    477  CG  ARG A  33     -15.495   6.776  -3.223  1.00 90.70           C  
ATOM    478  HG2 ARG A  33     -14.664   7.185  -2.647  1.00 90.70           H  
ATOM    479  HG3 ARG A  33     -15.991   6.012  -2.624  1.00 90.70           H  
ATOM    480  CD  ARG A  33     -16.482   7.901  -3.560  1.00 90.70           C  
ATOM    481  HD2 ARG A  33     -16.034   8.545  -4.316  1.00 90.70           H  
ATOM    482  HD3 ARG A  33     -17.391   7.461  -3.971  1.00 90.70           H  
ATOM    483  NE  ARG A  33     -16.831   8.720  -2.390  1.00 90.70           N  
ATOM    484  HE  ARG A  33     -16.312   8.552  -1.541  1.00 90.70           H  
ATOM    485  NH1 ARG A  33     -18.532   9.889  -3.402  1.00 90.70           N  
ATOM    486 HH11 ARG A  33     -19.235  10.614  -3.388  1.00 90.70           H  
ATOM    487 HH12 ARG A  33     -18.477   9.256  -4.187  1.00 90.70           H  
ATOM    488  NH2 ARG A  33     -17.877  10.445  -1.344  1.00 90.70           N  
ATOM    489 HH21 ARG A  33     -17.196  10.372  -0.601  1.00 90.70           H  
ATOM    490 HH22 ARG A  33     -18.554  11.194  -1.362  1.00 90.70           H  
ATOM    491  CZ  ARG A  33     -17.747   9.672  -2.382  1.00 90.70           C  
ATOM    492  N   ARG A  34     -15.681   5.984  -7.785  1.00 91.22           N  
ATOM    493  H   ARG A  34     -16.306   6.754  -7.597  1.00 91.22           H  
ATOM    494  CA  ARG A  34     -15.045   5.956  -9.107  1.00 91.22           C  
ATOM    495  HA  ARG A  34     -14.499   5.019  -9.217  1.00 91.22           H  
ATOM    496  C   ARG A  34     -14.038   7.088  -9.214  1.00 91.22           C  
ATOM    497  CB  ARG A  34     -16.089   6.020 -10.229  1.00 91.22           C  
ATOM    498  HB2 ARG A  34     -16.730   6.891 -10.088  1.00 91.22           H  
ATOM    499  HB3 ARG A  34     -15.582   6.107 -11.189  1.00 91.22           H  
ATOM    500  O   ARG A  34     -14.343   8.213  -8.820  1.00 91.22           O  
ATOM    501  CG  ARG A  34     -16.930   4.743 -10.230  1.00 91.22           C  
ATOM    502  HG2 ARG A  34     -17.406   4.622  -9.257  1.00 91.22           H  
ATOM    503  HG3 ARG A  34     -16.274   3.892 -10.412  1.00 91.22           H  
ATOM    504  CD  ARG A  34     -18.015   4.757 -11.304  1.00 91.22           C  
ATOM    505  HD2 ARG A  34     -17.553   4.636 -12.284  1.00 91.22           H  
ATOM    506  HD3 ARG A  34     -18.552   5.705 -11.269  1.00 91.22           H  
ATOM    507  NE  ARG A  34     -18.950   3.663 -11.036  1.00 91.22           N  
ATOM    508  HE  ARG A  34     -18.908   3.230 -10.125  1.00 91.22           H  
ATOM    509  NH1 ARG A  34     -20.152   3.583 -12.994  1.00 91.22           N  
ATOM    510 HH11 ARG A  34     -19.586   4.327 -13.377  1.00 91.22           H  
ATOM    511 HH12 ARG A  34     -20.896   3.163 -13.533  1.00 91.22           H  
ATOM    512  NH2 ARG A  34     -20.598   2.189 -11.281  1.00 91.22           N  
ATOM    513 HH21 ARG A  34     -21.314   1.699 -11.798  1.00 91.22           H  
ATOM    514 HH22 ARG A  34     -20.365   1.923 -10.335  1.00 91.22           H  
ATOM    515  CZ  ARG A  34     -19.894   3.152 -11.789  1.00 91.22           C  
ATOM    516  N   VAL A  35     -12.849   6.789  -9.723  1.00 86.50           N  
ATOM    517  H   VAL A  35     -12.666   5.826  -9.966  1.00 86.50           H  
ATOM    518  CA  VAL A  35     -11.742   7.741  -9.840  1.00 86.50           C  
ATOM    519  HA  VAL A  35     -12.138   8.757  -9.838  1.00 86.50           H  
ATOM    520  C   VAL A  35     -11.011   7.504 -11.154  1.00 86.50           C  
ATOM    521  CB  VAL A  35     -10.761   7.598  -8.657  1.00 86.50           C  
ATOM    522  HB  VAL A  35     -10.246   6.639  -8.715  1.00 86.50           H  
ATOM    523  O   VAL A  35     -10.487   6.418 -11.363  1.00 86.50           O  
ATOM    524  CG1 VAL A  35      -9.723   8.724  -8.709  1.00 86.50           C  
ATOM    525 HG11 VAL A  35      -9.096   8.609  -9.594  1.00 86.50           H  
ATOM    526 HG12 VAL A  35      -9.078   8.678  -7.831  1.00 86.50           H  
ATOM    527 HG13 VAL A  35     -10.222   9.693  -8.735  1.00 86.50           H  
ATOM    528  CG2 VAL A  35     -11.462   7.674  -7.293  1.00 86.50           C  
ATOM    529 HG21 VAL A  35     -10.713   7.626  -6.503  1.00 86.50           H  
ATOM    530 HG22 VAL A  35     -12.028   8.602  -7.209  1.00 86.50           H  
ATOM    531 HG23 VAL A  35     -12.128   6.822  -7.166  1.00 86.50           H  
ATOM    532  N   GLY A  36     -10.959   8.516 -12.020  1.00 84.17           N  
ATOM    533  H   GLY A  36     -11.449   9.373 -11.804  1.00 84.17           H  
ATOM    534  CA  GLY A  36     -10.061   8.535 -13.177  1.00 84.17           C  
ATOM    535  HA2 GLY A  36     -10.509   9.104 -13.992  1.00 84.17           H  
ATOM    536  HA3 GLY A  36      -9.894   7.521 -13.541  1.00 84.17           H  
ATOM    537  C   GLY A  36      -8.719   9.176 -12.822  1.00 84.17           C  
ATOM    538  O   GLY A  36      -8.683  10.147 -12.059  1.00 84.17           O  
ATOM    539  N   ILE A  37      -7.624   8.662 -13.367  1.00 78.74           N  
ATOM    540  H   ILE A  37      -7.717   7.836 -13.941  1.00 78.74           H  
ATOM    541  CA  ILE A  37      -6.297   9.282 -13.344  1.00 78.74           C  
ATOM    542  HA  ILE A  37      -6.405  10.319 -13.027  1.00 78.74           H  
ATOM    543  C   ILE A  37      -5.768   9.302 -14.783  1.00 78.74           C  
ATOM    544  CB  ILE A  37      -5.338   8.591 -12.339  1.00 78.74           C  
ATOM    545  HB  ILE A  37      -5.140   7.575 -12.679  1.00 78.74           H  
ATOM    546  O   ILE A  37      -5.929   8.341 -15.535  1.00 78.74           O  
ATOM    547  CG1 ILE A  37      -5.974   8.539 -10.926  1.00 78.74           C  
ATOM    548 HG12 ILE A  37      -6.308   9.540 -10.649  1.00 78.74           H  
ATOM    549 HG13 ILE A  37      -6.852   7.894 -10.956  1.00 78.74           H  
ATOM    550  CG2 ILE A  37      -4.002   9.356 -12.259  1.00 78.74           C  
ATOM    551 HG21 ILE A  37      -4.135  10.327 -11.782  1.00 78.74           H  
ATOM    552 HG22 ILE A  37      -3.581   9.508 -13.253  1.00 78.74           H  
ATOM    553 HG23 ILE A  37      -3.269   8.771 -11.703  1.00 78.74           H  
ATOM    554  CD1 ILE A  37      -5.055   8.024  -9.808  1.00 78.74           C  
ATOM    555 HD11 ILE A  37      -4.305   8.774  -9.557  1.00 78.74           H  
ATOM    556 HD12 ILE A  37      -5.653   7.820  -8.921  1.00 78.74           H  
ATOM    557 HD13 ILE A  37      -4.550   7.110 -10.122  1.00 78.74           H  
ATOM    558  N   TYR A  38      -5.182  10.437 -15.158  1.00 76.44           N  
ATOM    559  H   TYR A  38      -5.044  11.156 -14.462  1.00 76.44           H  
ATOM    560  CA  TYR A  38      -4.496  10.650 -16.426  1.00 76.44           C  
ATOM    561  HA  TYR A  38      -4.606   9.780 -17.074  1.00 76.44           H  
ATOM    562  C   TYR A  38      -3.020  10.844 -16.096  1.00 76.44           C  
ATOM    563  CB  TYR A  38      -5.081  11.875 -17.144  1.00 76.44           C  
ATOM    564  HB2 TYR A  38      -5.067  12.731 -16.469  1.00 76.44           H  
ATOM    565  HB3 TYR A  38      -4.429  12.120 -17.983  1.00 76.44           H  
ATOM    566  O   TYR A  38      -2.654  11.843 -15.476  1.00 76.44           O  
ATOM    567  CG  TYR A  38      -6.492  11.688 -17.668  1.00 76.44           C  
ATOM    568  CD1 TYR A  38      -6.702  11.441 -19.038  1.00 76.44           C  
ATOM    569  HD1 TYR A  38      -5.859  11.391 -19.711  1.00 76.44           H  
ATOM    570  CD2 TYR A  38      -7.595  11.778 -16.795  1.00 76.44           C  
ATOM    571  HD2 TYR A  38      -7.435  11.981 -15.746  1.00 76.44           H  
ATOM    572  CE1 TYR A  38      -8.009  11.275 -19.534  1.00 76.44           C  
ATOM    573  HE1 TYR A  38      -8.172  11.110 -20.589  1.00 76.44           H  
ATOM    574  CE2 TYR A  38      -8.903  11.593 -17.284  1.00 76.44           C  
ATOM    575  HE2 TYR A  38      -9.757  11.647 -16.626  1.00 76.44           H  
ATOM    576  OH  TYR A  38     -10.370  11.162 -19.128  1.00 76.44           O  
ATOM    577  HH  TYR A  38     -10.376  11.040 -20.080  1.00 76.44           H  
ATOM    578  CZ  TYR A  38      -9.110  11.338 -18.655  1.00 76.44           C  
ATOM    579  N   GLU A  39      -2.189   9.873 -16.455  1.00 73.70           N  
ATOM    580  H   GLU A  39      -2.554   9.087 -16.975  1.00 73.70           H  
ATOM    581  CA  GLU A  39      -0.772   9.856 -16.093  1.00 73.70           C  
ATOM    582  HA  GLU A  39      -0.585  10.570 -15.291  1.00 73.70           H  
ATOM    583  C   GLU A  39       0.075  10.218 -17.302  1.00 73.70           C  
ATOM    584  CB  GLU A  39      -0.341   8.471 -15.602  1.00 73.70           C  
ATOM    585  HB2 GLU A  39       0.730   8.477 -15.400  1.00 73.70           H  
ATOM    586  HB3 GLU A  39      -0.525   7.762 -16.410  1.00 73.70           H  
ATOM    587  O   GLU A  39       0.008   9.538 -18.324  1.00 73.70           O  
ATOM    588  CG  GLU A  39      -1.074   8.003 -14.347  1.00 73.70           C  
ATOM    589  HG2 GLU A  39      -0.558   8.372 -13.460  1.00 73.70           H  
ATOM    590  HG3 GLU A  39      -2.088   8.404 -14.344  1.00 73.70           H  
ATOM    591  CD  GLU A  39      -1.163   6.481 -14.315  1.00 73.70           C  
ATOM    592  OE1 GLU A  39      -2.263   5.978 -13.993  1.00 73.70           O  
ATOM    593  OE2 GLU A  39      -0.146   5.804 -14.575  1.00 73.70           O  
ATOM    594  N   LYS A  40       0.921  11.241 -17.191  1.00 74.57           N  
ATOM    595  H   LYS A  40       0.910  11.786 -16.340  1.00 74.57           H  
ATOM    596  CA  LYS A  40       2.000  11.470 -18.152  1.00 74.57           C  
ATOM    597  HA  LYS A  40       1.595  11.351 -19.156  1.00 74.57           H  
ATOM    598  C   LYS A  40       3.107  10.427 -17.967  1.00 74.57           C  
ATOM    599  CB  LYS A  40       2.515  12.904 -17.995  1.00 74.57           C  
ATOM    600  HB2 LYS A  40       1.666  13.585 -18.056  1.00 74.57           H  
ATOM    601  HB3 LYS A  40       2.988  13.018 -17.019  1.00 74.57           H  
ATOM    602  O   LYS A  40       3.524  10.153 -16.842  1.00 74.57           O  
ATOM    603  CG  LYS A  40       3.520  13.263 -19.093  1.00 74.57           C  
ATOM    604  HG2 LYS A  40       3.083  13.038 -20.066  1.00 74.57           H  
ATOM    605  HG3 LYS A  40       4.428  12.674 -18.967  1.00 74.57           H  
ATOM    606  CD  LYS A  40       3.875  14.751 -19.037  1.00 74.57           C  
ATOM    607  HD2 LYS A  40       4.328  14.981 -18.073  1.00 74.57           H  
ATOM    608  HD3 LYS A  40       2.964  15.336 -19.160  1.00 74.57           H  
ATOM    609  CE  LYS A  40       4.854  15.061 -20.171  1.00 74.57           C  
ATOM    610  HE2 LYS A  40       4.450  14.649 -21.096  1.00 74.57           H  
ATOM    611  HE3 LYS A  40       5.794  14.547 -19.971  1.00 74.57           H  
ATOM    612  NZ  LYS A  40       5.073  16.520 -20.327  1.00 74.57           N  
ATOM    613  HZ1 LYS A  40       5.720  16.696 -21.082  1.00 74.57           H  
ATOM    614  HZ2 LYS A  40       4.202  16.979 -20.554  1.00 74.57           H  
ATOM    615  HZ3 LYS A  40       5.437  16.920 -19.474  1.00 74.57           H  
ATOM    616  N   GLN A  41       3.625   9.903 -19.075  1.00 73.59           N  
ATOM    617  H   GLN A  41       3.222  10.176 -19.960  1.00 73.59           H  
ATOM    618  CA  GLN A  41       4.754   8.971 -19.097  1.00 73.59           C  
ATOM    619  HA  GLN A  41       4.422   8.029 -18.660  1.00 73.59           H  
ATOM    620  C   GLN A  41       5.956   9.491 -18.282  1.00 73.59           C  
ATOM    621  CB  GLN A  41       5.117   8.726 -20.567  1.00 73.59           C  
ATOM    622  HB2 GLN A  41       5.447   9.670 -21.001  1.00 73.59           H  
ATOM    623  HB3 GLN A  41       4.210   8.418 -21.087  1.00 73.59           H  
ATOM    624  O   GLN A  41       6.309  10.671 -18.335  1.00 73.59           O  
ATOM    625  CG  GLN A  41       6.196   7.659 -20.831  1.00 73.59           C  
ATOM    626  HG2 GLN A  41       5.855   6.696 -20.451  1.00 73.59           H  
ATOM    627  HG3 GLN A  41       7.126   7.934 -20.335  1.00 73.59           H  
ATOM    628  CD  GLN A  41       6.462   7.524 -22.332  1.00 73.59           C  
ATOM    629  NE2 GLN A  41       7.467   6.812 -22.781  1.00 73.59           N  
ATOM    630 HE21 GLN A  41       8.157   6.350 -22.205  1.00 73.59           H  
ATOM    631 HE22 GLN A  41       7.575   6.842 -23.785  1.00 73.59           H  
ATOM    632  OE1 GLN A  41       5.758   8.067 -23.158  1.00 73.59           O  
ATOM    633  N   GLY A  42       6.579   8.597 -17.513  1.00 70.58           N  
ATOM    634  H   GLY A  42       6.163   7.679 -17.441  1.00 70.58           H  
ATOM    635  CA  GLY A  42       7.729   8.874 -16.650  1.00 70.58           C  
ATOM    636  HA2 GLY A  42       8.173   7.925 -16.351  1.00 70.58           H  
ATOM    637  HA3 GLY A  42       8.471   9.439 -17.214  1.00 70.58           H  
ATOM    638  C   GLY A  42       7.413   9.657 -15.370  1.00 70.58           C  
ATOM    639  O   GLY A  42       8.343  10.028 -14.660  1.00 70.58           O  
ATOM    640  N   THR A  43       6.140   9.922 -15.058  1.00 70.66           N  
ATOM    641  H   THR A  43       5.407   9.559 -15.650  1.00 70.66           H  
ATOM    642  CA  THR A  43       5.725  10.717 -13.888  1.00 70.66           C  
ATOM    643  HA  THR A  43       6.604  11.040 -13.331  1.00 70.66           H  
ATOM    644  C   THR A  43       4.855   9.878 -12.950  1.00 70.66           C  
ATOM    645  CB  THR A  43       4.987  11.983 -14.351  1.00 70.66           C  
ATOM    646  HB  THR A  43       4.060  11.689 -14.843  1.00 70.66           H  
ATOM    647  O   THR A  43       3.941   9.194 -13.405  1.00 70.66           O  
ATOM    648  CG2 THR A  43       4.667  12.948 -13.210  1.00 70.66           C  
ATOM    649 HG21 THR A  43       3.979  12.482 -12.505  1.00 70.66           H  
ATOM    650 HG22 THR A  43       5.583  13.232 -12.691  1.00 70.66           H  
ATOM    651 HG23 THR A  43       4.189  13.841 -13.614  1.00 70.66           H  
ATOM    652  OG1 THR A  43       5.764  12.687 -15.299  1.00 70.66           O  
ATOM    653  HG1 THR A  43       5.957  12.054 -15.995  1.00 70.66           H  
ATOM    654  N   TYR A  44       5.131   9.917 -11.640  1.00 69.41           N  
ATOM    655  H   TYR A  44       5.868  10.523 -11.308  1.00 69.41           H  
ATOM    656  CA  TYR A  44       4.315   9.239 -10.626  1.00 69.41           C  
ATOM    657  HA  TYR A  44       3.854   8.364 -11.084  1.00 69.41           H  
ATOM    658  C   TYR A  44       3.184  10.166 -10.161  1.00 69.41           C  
ATOM    659  CB  TYR A  44       5.189   8.734  -9.455  1.00 69.41           C  
ATOM    660  HB2 TYR A  44       6.166   8.446  -9.842  1.00 69.41           H  
ATOM    661  HB3 TYR A  44       5.350   9.542  -8.741  1.00 69.41           H  
ATOM    662  O   TYR A  44       3.422  11.327  -9.835  1.00 69.41           O  
ATOM    663  CG  TYR A  44       4.590   7.534  -8.736  1.00 69.41           C  
ATOM    664  CD1 TYR A  44       3.416   7.681  -7.973  1.00 69.41           C  
ATOM    665  HD1 TYR A  44       3.007   8.665  -7.800  1.00 69.41           H  
ATOM    666  CD2 TYR A  44       5.153   6.251  -8.900  1.00 69.41           C  
ATOM    667  HD2 TYR A  44       6.073   6.131  -9.452  1.00 69.41           H  
ATOM    668  CE1 TYR A  44       2.751   6.549  -7.468  1.00 69.41           C  
ATOM    669  HE1 TYR A  44       1.839   6.684  -6.906  1.00 69.41           H  
ATOM    670  CE2 TYR A  44       4.483   5.112  -8.412  1.00 69.41           C  
ATOM    671  HE2 TYR A  44       4.899   4.128  -8.569  1.00 69.41           H  
ATOM    672  OH  TYR A  44       2.613   4.155  -7.260  1.00 69.41           O  
ATOM    673  HH  TYR A  44       1.791   4.386  -6.821  1.00 69.41           H  
ATOM    674  CZ  TYR A  44       3.267   5.257  -7.714  1.00 69.41           C  
ATOM    675  N   TYR A  45       1.955   9.655 -10.112  1.00 73.68           N  
ATOM    676  H   TYR A  45       1.833   8.693 -10.393  1.00 73.68           H  
ATOM    677  CA  TYR A  45       0.755  10.387  -9.710  1.00 73.68           C  
ATOM    678  HA  TYR A  45       1.010  11.434  -9.542  1.00 73.68           H  
ATOM    679  C   TYR A  45       0.196   9.825  -8.399  1.00 73.68           C  
ATOM    680  CB  TYR A  45      -0.282  10.318 -10.846  1.00 73.68           C  
ATOM    681  HB2 TYR A  45      -0.363   9.289 -11.195  1.00 73.68           H  
ATOM    682  HB3 TYR A  45      -1.261  10.590 -10.452  1.00 73.68           H  
ATOM    683  O   TYR A  45       0.001   8.617  -8.292  1.00 73.68           O  
ATOM    684  CG  TYR A  45       0.034  11.221 -12.026  1.00 73.68           C  
ATOM    685  CD1 TYR A  45      -0.636  12.451 -12.186  1.00 73.68           C  
ATOM    686  HD1 TYR A  45      -1.410  12.743 -11.492  1.00 73.68           H  
ATOM    687  CD2 TYR A  45       1.009  10.838 -12.965  1.00 73.68           C  
ATOM    688  HD2 TYR A  45       1.507   9.884 -12.868  1.00 73.68           H  
ATOM    689  CE1 TYR A  45      -0.318  13.309 -13.254  1.00 73.68           C  
ATOM    690  HE1 TYR A  45      -0.845  14.244 -13.372  1.00 73.68           H  
ATOM    691  CE2 TYR A  45       1.331  11.689 -14.035  1.00 73.68           C  
ATOM    692  HE2 TYR A  45       2.067  11.372 -14.759  1.00 73.68           H  
ATOM    693  OH  TYR A  45       0.958  13.734 -15.235  1.00 73.68           O  
ATOM    694  HH  TYR A  45       0.407  14.520 -15.217  1.00 73.68           H  
ATOM    695  CZ  TYR A  45       0.673  12.928 -14.180  1.00 73.68           C  
ATOM    696  N   ILE A  46      -0.103  10.678  -7.407  1.00 74.03           N  
ATOM    697  H   ILE A  46       0.104  11.658  -7.540  1.00 74.03           H  
ATOM    698  CA  ILE A  46      -0.776  10.272  -6.156  1.00 74.03           C  
ATOM    699  HA  ILE A  46      -1.050   9.221  -6.242  1.00 74.03           H  
ATOM    700  C   ILE A  46      -2.066  11.057  -5.951  1.00 74.03           C  
ATOM    701  CB  ILE A  46       0.126  10.371  -4.908  1.00 74.03           C  
ATOM    702  HB  ILE A  46       0.433  11.408  -4.769  1.00 74.03           H  
ATOM    703  O   ILE A  46      -2.074  12.177  -5.445  1.00 74.03           O  
ATOM    704  CG1 ILE A  46       1.385   9.511  -5.114  1.00 74.03           C  
ATOM    705 HG12 ILE A  46       1.968   9.921  -5.938  1.00 74.03           H  
ATOM    706 HG13 ILE A  46       1.103   8.488  -5.364  1.00 74.03           H  
ATOM    707  CG2 ILE A  46      -0.662   9.915  -3.653  1.00 74.03           C  
ATOM    708 HG21 ILE A  46      -0.996   8.884  -3.774  1.00 74.03           H  
ATOM    709 HG22 ILE A  46      -1.528  10.554  -3.481  1.00 74.03           H  
ATOM    710 HG23 ILE A  46      -0.045   9.999  -2.758  1.00 74.03           H  
ATOM    711  CD1 ILE A  46       2.283   9.492  -3.882  1.00 74.03           C  
ATOM    712 HD11 ILE A  46       1.847   8.879  -3.094  1.00 74.03           H  
ATOM    713 HD12 ILE A  46       2.440  10.509  -3.523  1.00 74.03           H  
ATOM    714 HD13 ILE A  46       3.242   9.059  -4.167  1.00 74.03           H  
ATOM    715  N   ARG A  47      -3.202  10.444  -6.279  1.00 76.61           N  
ATOM    716  H   ARG A  47      -3.134   9.480  -6.571  1.00 76.61           H  
ATOM    717  CA  ARG A  47      -4.521  11.029  -6.049  1.00 76.61           C  
ATOM    718  HA  ARG A  47      -4.407  12.113  -6.025  1.00 76.61           H  
ATOM    719  C   ARG A  47      -5.086  10.603  -4.695  1.00 76.61           C  
ATOM    720  CB  ARG A  47      -5.432  10.685  -7.232  1.00 76.61           C  
ATOM    721  HB2 ARG A  47      -5.635   9.615  -7.252  1.00 76.61           H  
ATOM    722  HB3 ARG A  47      -4.921  10.962  -8.154  1.00 76.61           H  
ATOM    723  O   ARG A  47      -5.424   9.441  -4.488  1.00 76.61           O  
ATOM    724  CG  ARG A  47      -6.747  11.462  -7.135  1.00 76.61           C  
ATOM    725  HG2 ARG A  47      -6.534  12.498  -6.869  1.00 76.61           H  
ATOM    726  HG3 ARG A  47      -7.373  11.021  -6.359  1.00 76.61           H  
ATOM    727  CD  ARG A  47      -7.498  11.453  -8.467  1.00 76.61           C  
ATOM    728  HD2 ARG A  47      -7.734  10.426  -8.744  1.00 76.61           H  
ATOM    729  HD3 ARG A  47      -6.855  11.877  -9.239  1.00 76.61           H  
ATOM    730  NE  ARG A  47      -8.725  12.260  -8.352  1.00 76.61           N  
ATOM    731  HE  ARG A  47      -8.945  12.600  -7.427  1.00 76.61           H  
ATOM    732  NH1 ARG A  47      -9.342  12.321 -10.578  1.00 76.61           N  
ATOM    733 HH11 ARG A  47      -9.878  12.735 -11.327  1.00 76.61           H  
ATOM    734 HH12 ARG A  47      -8.737  11.551 -10.825  1.00 76.61           H  
ATOM    735  NH2 ARG A  47     -10.405  13.587  -9.110  1.00 76.61           N  
ATOM    736 HH21 ARG A  47     -10.508  13.986  -8.188  1.00 76.61           H  
ATOM    737 HH22 ARG A  47     -10.939  13.959  -9.882  1.00 76.61           H  
ATOM    738  CZ  ARG A  47      -9.475  12.707  -9.344  1.00 76.61           C  
ATOM    739  N   MET A  48      -5.274  11.569  -3.798  1.00 82.74           N  
ATOM    740  H   MET A  48      -4.911  12.489  -4.000  1.00 82.74           H  
ATOM    741  CA  MET A  48      -6.066  11.378  -2.581  1.00 82.74           C  
ATOM    742  HA  MET A  48      -5.888  10.365  -2.219  1.00 82.74           H  
ATOM    743  C   MET A  48      -7.572  11.501  -2.878  1.00 82.74           C  
ATOM    744  CB  MET A  48      -5.561  12.324  -1.479  1.00 82.74           C  
ATOM    745  HB2 MET A  48      -4.509  12.104  -1.302  1.00 82.74           H  
ATOM    746  HB3 MET A  48      -5.634  13.357  -1.819  1.00 82.74           H  
ATOM    747  O   MET A  48      -8.023  12.383  -3.614  1.00 82.74           O  
ATOM    748  CG  MET A  48      -6.313  12.156  -0.151  1.00 82.74           C  
ATOM    749  HG2 MET A  48      -5.651  12.451   0.663  1.00 82.74           H  
ATOM    750  HG3 MET A  48      -6.552  11.102  -0.005  1.00 82.74           H  
ATOM    751  SD  MET A  48      -7.831  13.141  -0.016  1.00 82.74           S  
ATOM    752  CE  MET A  48      -7.065  14.740   0.354  1.00 82.74           C  
ATOM    753  HE1 MET A  48      -6.365  15.013  -0.435  1.00 82.74           H  
ATOM    754  HE2 MET A  48      -7.835  15.507   0.437  1.00 82.74           H  
ATOM    755  HE3 MET A  48      -6.529  14.667   1.300  1.00 82.74           H  
ATOM    756  N   VAL A  49      -8.353  10.598  -2.291  1.00 82.35           N  
ATOM    757  H   VAL A  49      -7.885   9.870  -1.770  1.00 82.35           H  
ATOM    758  CA  VAL A  49      -9.811  10.506  -2.361  1.00 82.35           C  
ATOM    759  HA  VAL A  49     -10.192  11.253  -3.058  1.00 82.35           H  
ATOM    760  C   VAL A  49     -10.372  10.775  -0.969  1.00 82.35           C  
ATOM    761  CB  VAL A  49     -10.253   9.110  -2.849  1.00 82.35           C  
ATOM    762  HB  VAL A  49      -9.970   8.364  -2.106  1.00 82.35           H  
ATOM    763  O   VAL A  49     -10.195   9.968  -0.054  1.00 82.35           O  
ATOM    764  CG1 VAL A  49     -11.775   9.038  -3.045  1.00 82.35           C  
ATOM    765 HG11 VAL A  49     -12.053   8.027  -3.345  1.00 82.35           H  
ATOM    766 HG12 VAL A  49     -12.288   9.271  -2.112  1.00 82.35           H  
ATOM    767 HG13 VAL A  49     -12.087   9.741  -3.818  1.00 82.35           H  
ATOM    768  CG2 VAL A  49      -9.595   8.716  -4.174  1.00 82.35           C  
ATOM    769 HG21 VAL A  49      -9.924   7.712  -4.442  1.00 82.35           H  
ATOM    770 HG22 VAL A  49      -8.511   8.686  -4.065  1.00 82.35           H  
ATOM    771 HG23 VAL A  49      -9.859   9.425  -4.958  1.00 82.35           H  
ATOM    772  N   LYS A  50     -11.089  11.892  -0.806  1.00 83.43           N  
ATOM    773  H   LYS A  50     -11.161  12.533  -1.584  1.00 83.43           H  
ATOM    774  CA  LYS A  50     -11.792  12.198   0.446  1.00 83.43           C  
ATOM    775  HA  LYS A  50     -11.117  11.980   1.274  1.00 83.43           H  
ATOM    776  C   LYS A  50     -13.008  11.289   0.610  1.00 83.43           C  
ATOM    777  CB  LYS A  50     -12.188  13.680   0.541  1.00 83.43           C  
ATOM    778  HB2 LYS A  50     -12.792  13.961  -0.323  1.00 83.43           H  
ATOM    779  HB3 LYS A  50     -12.787  13.814   1.441  1.00 83.43           H  
ATOM    780  O   LYS A  50     -13.899  11.251  -0.244  1.00 83.43           O  
ATOM    781  CG  LYS A  50     -10.958  14.593   0.637  1.00 83.43           C  
ATOM    782  HG2 LYS A  50     -10.423  14.571  -0.312  1.00 83.43           H  
ATOM    783  HG3 LYS A  50     -10.302  14.219   1.424  1.00 83.43           H  
ATOM    784  CD  LYS A  50     -11.334  16.045   0.963  1.00 83.43           C  
ATOM    785  HD2 LYS A  50     -11.879  16.071   1.907  1.00 83.43           H  
ATOM    786  HD3 LYS A  50     -11.961  16.446   0.167  1.00 83.43           H  
ATOM    787  CE  LYS A  50     -10.043  16.863   1.087  1.00 83.43           C  
ATOM    788  HE2 LYS A  50      -9.500  16.791   0.145  1.00 83.43           H  
ATOM    789  HE3 LYS A  50      -9.421  16.406   1.857  1.00 83.43           H  
ATOM    790  NZ  LYS A  50     -10.296  18.288   1.414  1.00 83.43           N  
ATOM    791  HZ1 LYS A  50      -9.419  18.784   1.484  1.00 83.43           H  
ATOM    792  HZ2 LYS A  50     -10.770  18.367   2.303  1.00 83.43           H  
ATOM    793  HZ3 LYS A  50     -10.851  18.729   0.695  1.00 83.43           H  
ATOM    794  N   LEU A  51     -13.075  10.598   1.739  1.00 82.82           N  
ATOM    795  H   LEU A  51     -12.319  10.691   2.403  1.00 82.82           H  
ATOM    796  CA  LEU A  51     -14.215   9.798   2.162  1.00 82.82           C  
ATOM    797  HA  LEU A  51     -14.841   9.599   1.292  1.00 82.82           H  
ATOM    798  C   LEU A  51     -15.034  10.602   3.192  1.00 82.82           C  
ATOM    799  CB  LEU A  51     -13.736   8.437   2.712  1.00 82.82           C  
ATOM    800  HB2 LEU A  51     -14.604   7.793   2.847  1.00 82.82           H  
ATOM    801  HB3 LEU A  51     -13.312   8.597   3.703  1.00 82.82           H  
ATOM    802  O   LEU A  51     -14.474  11.374   3.973  1.00 82.82           O  
ATOM    803  CG  LEU A  51     -12.678   7.694   1.865  1.00 82.82           C  
ATOM    804  HG  LEU A  51     -11.766   8.289   1.820  1.00 82.82           H  
ATOM    805  CD1 LEU A  51     -12.338   6.369   2.543  1.00 82.82           C  
ATOM    806 HD11 LEU A  51     -11.548   5.866   1.986  1.00 82.82           H  
ATOM    807 HD12 LEU A  51     -11.975   6.553   3.554  1.00 82.82           H  
ATOM    808 HD13 LEU A  51     -13.214   5.723   2.581  1.00 82.82           H  
ATOM    809  CD2 LEU A  51     -13.141   7.404   0.434  1.00 82.82           C  
ATOM    810 HD21 LEU A  51     -12.337   6.898  -0.101  1.00 82.82           H  
ATOM    811 HD22 LEU A  51     -13.360   8.337  -0.086  1.00 82.82           H  
ATOM    812 HD23 LEU A  51     -14.019   6.758   0.440  1.00 82.82           H  
ATOM    813  N   PRO A  52     -16.370  10.466   3.229  1.00 82.53           N  
ATOM    814  CA  PRO A  52     -17.151  10.984   4.350  1.00 82.53           C  
ATOM    815  HA  PRO A  52     -16.962  12.047   4.494  1.00 82.53           H  
ATOM    816  C   PRO A  52     -16.780  10.215   5.625  1.00 82.53           C  
ATOM    817  CB  PRO A  52     -18.610  10.747   3.951  1.00 82.53           C  
ATOM    818  HB2 PRO A  52     -18.962  11.582   3.344  1.00 82.53           H  
ATOM    819  HB3 PRO A  52     -19.257  10.605   4.816  1.00 82.53           H  
ATOM    820  O   PRO A  52     -16.480   9.029   5.546  1.00 82.53           O  
ATOM    821  CG  PRO A  52     -18.532   9.485   3.084  1.00 82.53           C  
ATOM    822  HG2 PRO A  52     -18.505   8.598   3.718  1.00 82.53           H  
ATOM    823  HG3 PRO A  52     -19.360   9.423   2.378  1.00 82.53           H  
ATOM    824  CD  PRO A  52     -17.191   9.629   2.368  1.00 82.53           C  
ATOM    825  HD2 PRO A  52     -16.744   8.646   2.224  1.00 82.53           H  
ATOM    826  HD3 PRO A  52     -17.335  10.128   1.410  1.00 82.53           H  
ATOM    827  N   ALA A  53     -16.875  10.824   6.809  1.00 82.25           N  
ATOM    828  H   ALA A  53     -17.074  11.813   6.854  1.00 82.25           H  
ATOM    829  CA  ALA A  53     -16.825  10.044   8.050  1.00 82.25           C  
ATOM    830  HA  ALA A  53     -15.867   9.525   8.098  1.00 82.25           H  
ATOM    831  C   ALA A  53     -17.942   8.984   8.050  1.00 82.25           C  
ATOM    832  CB  ALA A  53     -16.920  10.983   9.258  1.00 82.25           C  
ATOM    833  HB1 ALA A  53     -16.850  10.399  10.176  1.00 82.25           H  
ATOM    834  HB2 ALA A  53     -17.872  11.515   9.247  1.00 82.25           H  
ATOM    835  HB3 ALA A  53     -16.096  11.695   9.236  1.00 82.25           H  
ATOM    836  O   ALA A  53     -19.082   9.321   7.718  1.00 82.25           O  
ATOM    837  N   VAL A  54     -17.628   7.737   8.425  1.00 75.62           N  
ATOM    838  H   VAL A  54     -16.660   7.540   8.635  1.00 75.62           H  
ATOM    839  CA  VAL A  54     -18.565   6.590   8.396  1.00 75.62           C  
ATOM    840  HA  VAL A  54     -18.751   6.306   7.360  1.00 75.62           H  
ATOM    841  C   VAL A  54     -19.914   6.945   9.029  1.00 75.62           C  
ATOM    842  CB  VAL A  54     -17.953   5.378   9.130  1.00 75.62           C  
ATOM    843  HB  VAL A  54     -17.680   5.676  10.142  1.00 75.62           H  
ATOM    844  O   VAL A  54     -20.964   6.789   8.412  1.00 75.62           O  
ATOM    845  CG1 VAL A  54     -18.940   4.213   9.223  1.00 75.62           C  
ATOM    846 HG11 VAL A  54     -19.771   4.471   9.880  1.00 75.62           H  
ATOM    847 HG12 VAL A  54     -18.439   3.347   9.654  1.00 75.62           H  
ATOM    848 HG13 VAL A  54     -19.314   3.957   8.232  1.00 75.62           H  
ATOM    849  CG2 VAL A  54     -16.696   4.853   8.431  1.00 75.62           C  
ATOM    850 HG21 VAL A  54     -16.284   4.025   9.007  1.00 75.62           H  
ATOM    851 HG22 VAL A  54     -15.936   5.631   8.359  1.00 75.62           H  
ATOM    852 HG23 VAL A  54     -16.945   4.493   7.433  1.00 75.62           H  
ATOM    853  N   GLU A  55     -19.882   7.519  10.229  1.00 75.12           N  
ATOM    854  H   GLU A  55     -18.985   7.602  10.686  1.00 75.12           H  
ATOM    855  CA  GLU A  55     -21.066   7.916  10.999  1.00 75.12           C  
ATOM    856  HA  GLU A  55     -21.680   7.040  11.207  1.00 75.12           H  
ATOM    857  C   GLU A  55     -21.930   8.942  10.240  1.00 75.12           C  
ATOM    858  CB  GLU A  55     -20.599   8.517  12.336  1.00 75.12           C  
ATOM    859  HB2 GLU A  55     -21.471   8.690  12.967  1.00 75.12           H  
ATOM    860  HB3 GLU A  55     -20.135   9.480  12.123  1.00 75.12           H  
ATOM    861  O   GLU A  55     -23.150   8.817  10.185  1.00 75.12           O  
ATOM    862  CG  GLU A  55     -19.588   7.641  13.102  1.00 75.12           C  
ATOM    863  HG2 GLU A  55     -20.049   6.683  13.343  1.00 75.12           H  
ATOM    864  HG3 GLU A  55     -18.717   7.441  12.478  1.00 75.12           H  
ATOM    865  CD  GLU A  55     -19.092   8.335  14.373  1.00 75.12           C  
ATOM    866  OE1 GLU A  55     -18.955   7.644  15.408  1.00 75.12           O  
ATOM    867  OE2 GLU A  55     -18.811   9.550  14.307  1.00 75.12           O  
ATOM    868  N   LYS A  56     -21.299   9.924   9.574  1.00 75.16           N  
ATOM    869  H   LYS A  56     -20.290   9.881   9.560  1.00 75.16           H  
ATOM    870  CA  LYS A  56     -21.976  10.960   8.766  1.00 75.16           C  
ATOM    871  HA  LYS A  56     -22.845  11.317   9.319  1.00 75.16           H  
ATOM    872  C   LYS A  56     -22.512  10.441   7.430  1.00 75.16           C  
ATOM    873  CB  LYS A  56     -21.027  12.140   8.490  1.00 75.16           C  
ATOM    874  HB2 LYS A  56     -21.518  12.813   7.787  1.00 75.16           H  
ATOM    875  HB3 LYS A  56     -20.115  11.771   8.021  1.00 75.16           H  
ATOM    876  O   LYS A  56     -23.347  11.109   6.818  1.00 75.16           O  
ATOM    877  CG  LYS A  56     -20.669  12.952   9.741  1.00 75.16           C  
ATOM    878  HG2 LYS A  56     -21.588  13.271  10.233  1.00 75.16           H  
ATOM    879  HG3 LYS A  56     -20.098  12.330  10.430  1.00 75.16           H  
ATOM    880  CD  LYS A  56     -19.843  14.194   9.365  1.00 75.16           C  
ATOM    881  HD2 LYS A  56     -20.405  14.798   8.654  1.00 75.16           H  
ATOM    882  HD3 LYS A  56     -18.904  13.877   8.910  1.00 75.16           H  
ATOM    883  CE  LYS A  56     -19.554  15.025  10.623  1.00 75.16           C  
ATOM    884  HE2 LYS A  56     -20.505  15.291  11.086  1.00 75.16           H  
ATOM    885  HE3 LYS A  56     -19.014  14.401  11.334  1.00 75.16           H  
ATOM    886  NZ  LYS A  56     -18.774  16.256  10.329  1.00 75.16           N  
ATOM    887  HZ1 LYS A  56     -17.873  16.028   9.932  1.00 75.16           H  
ATOM    888  HZ2 LYS A  56     -18.608  16.768  11.184  1.00 75.16           H  
ATOM    889  HZ3 LYS A  56     -19.276  16.865   9.699  1.00 75.16           H  
ATOM    890  N   TYR A  57     -21.993   9.320   6.935  1.00 73.66           N  
ATOM    891  H   TYR A  57     -21.273   8.857   7.471  1.00 73.66           H  
ATOM    892  CA  TYR A  57     -22.499   8.645   5.741  1.00 73.66           C  
ATOM    893  HA  TYR A  57     -22.823   9.382   5.006  1.00 73.66           H  
ATOM    894  C   TYR A  57     -23.719   7.787   6.089  1.00 73.66           C  
ATOM    895  CB  TYR A  57     -21.363   7.821   5.126  1.00 73.66           C  
ATOM    896  HB2 TYR A  57     -20.973   7.128   5.871  1.00 73.66           H  
ATOM    897  HB3 TYR A  57     -20.551   8.497   4.859  1.00 73.66           H  
ATOM    898  O   TYR A  57     -24.772   7.927   5.474  1.00 73.66           O  
ATOM    899  CG  TYR A  57     -21.764   7.036   3.896  1.00 73.66           C  
ATOM    900  CD1 TYR A  57     -21.952   5.643   3.986  1.00 73.66           C  
ATOM    901  HD1 TYR A  57     -21.816   5.131   4.927  1.00 73.66           H  
ATOM    902  CD2 TYR A  57     -21.959   7.695   2.667  1.00 73.66           C  
ATOM    903  HD2 TYR A  57     -21.837   8.766   2.601  1.00 73.66           H  
ATOM    904  CE1 TYR A  57     -22.307   4.906   2.843  1.00 73.66           C  
ATOM    905  HE1 TYR A  57     -22.449   3.837   2.893  1.00 73.66           H  
ATOM    906  CE2 TYR A  57     -22.344   6.963   1.526  1.00 73.66           C  
ATOM    907  HE2 TYR A  57     -22.517   7.464   0.585  1.00 73.66           H  
ATOM    908  OH  TYR A  57     -22.888   4.845   0.527  1.00 73.66           O  
ATOM    909  HH  TYR A  57     -23.139   5.382  -0.228  1.00 73.66           H  
ATOM    910  CZ  TYR A  57     -22.516   5.564   1.615  1.00 73.66           C  
ATOM    911  N   LEU A  58     -23.608   6.979   7.144  1.00 70.13           N  
ATOM    912  H   LEU A  58     -22.715   6.925   7.615  1.00 70.13           H  
ATOM    913  CA  LEU A  58     -24.673   6.087   7.601  1.00 70.13           C  
ATOM    914  HA  LEU A  58     -25.092   5.575   6.734  1.00 70.13           H  
ATOM    915  C   LEU A  58     -25.846   6.847   8.245  1.00 70.13           C  
ATOM    916  CB  LEU A  58     -24.059   5.031   8.536  1.00 70.13           C  
ATOM    917  HB2 LEU A  58     -23.613   5.543   9.388  1.00 70.13           H  
ATOM    918  HB3 LEU A  58     -24.853   4.385   8.909  1.00 70.13           H  
ATOM    919  O   LEU A  58     -26.985   6.404   8.133  1.00 70.13           O  
ATOM    920  CG  LEU A  58     -22.984   4.156   7.855  1.00 70.13           C  
ATOM    921  HG  LEU A  58     -22.211   4.783   7.409  1.00 70.13           H  
ATOM    922  CD1 LEU A  58     -22.317   3.253   8.879  1.00 70.13           C  
ATOM    923 HD11 LEU A  58     -21.980   3.843   9.731  1.00 70.13           H  
ATOM    924 HD12 LEU A  58     -23.029   2.496   9.209  1.00 70.13           H  
ATOM    925 HD13 LEU A  58     -21.461   2.752   8.428  1.00 70.13           H  
ATOM    926  CD2 LEU A  58     -23.551   3.246   6.769  1.00 70.13           C  
ATOM    927 HD21 LEU A  58     -22.756   2.619   6.364  1.00 70.13           H  
ATOM    928 HD22 LEU A  58     -24.336   2.616   7.188  1.00 70.13           H  
ATOM    929 HD23 LEU A  58     -23.960   3.838   5.951  1.00 70.13           H  
ATOM    930  N   ALA A  59     -25.611   8.019   8.849  1.00 68.99           N  
ATOM    931  H   ALA A  59     -24.658   8.292   9.039  1.00 68.99           H  
ATOM    932  CA  ALA A  59     -26.688   8.930   9.248  1.00 68.99           C  
ATOM    933  HA  ALA A  59     -27.357   8.408   9.933  1.00 68.99           H  
ATOM    934  C   ALA A  59     -27.533   9.365   8.037  1.00 68.99           C  
ATOM    935  CB  ALA A  59     -26.089  10.129   9.992  1.00 68.99           C  
ATOM    936  HB1 ALA A  59     -26.890  10.812  10.276  1.00 68.99           H  
ATOM    937  HB2 ALA A  59     -25.580   9.789  10.893  1.00 68.99           H  
ATOM    938  HB3 ALA A  59     -25.382  10.657   9.352  1.00 68.99           H  
ATOM    939  O   ALA A  59     -28.737   9.135   8.027  1.00 68.99           O  
ATOM    940  N   ARG A  60     -26.894   9.861   6.965  1.00 63.85           N  
ATOM    941  H   ARG A  60     -25.889   9.953   7.008  1.00 63.85           H  
ATOM    942  CA  ARG A  60     -27.597  10.282   5.739  1.00 63.85           C  
ATOM    943  HA  ARG A  60     -28.345  11.029   6.005  1.00 63.85           H  
ATOM    944  C   ARG A  60     -28.385   9.155   5.076  1.00 63.85           C  
ATOM    945  CB  ARG A  60     -26.612  10.873   4.725  1.00 63.85           C  
ATOM    946  HB2 ARG A  60     -25.743  10.223   4.621  1.00 63.85           H  
ATOM    947  HB3 ARG A  60     -27.112  10.936   3.758  1.00 63.85           H  
ATOM    948  O   ARG A  60     -29.460   9.404   4.551  1.00 63.85           O  
ATOM    949  CG  ARG A  60     -26.174  12.282   5.125  1.00 63.85           C  
ATOM    950  HG2 ARG A  60     -25.664  12.260   6.088  1.00 63.85           H  
ATOM    951  HG3 ARG A  60     -27.062  12.906   5.226  1.00 63.85           H  
ATOM    952  CD  ARG A  60     -25.273  12.885   4.040  1.00 63.85           C  
ATOM    953  HD2 ARG A  60     -25.694  13.852   3.768  1.00 63.85           H  
ATOM    954  HD3 ARG A  60     -25.284  12.251   3.153  1.00 63.85           H  
ATOM    955  NE  ARG A  60     -23.888  13.066   4.509  1.00 63.85           N  
ATOM    956  HE  ARG A  60     -23.651  12.584   5.364  1.00 63.85           H  
ATOM    957  NH1 ARG A  60     -23.205  14.393   2.764  1.00 63.85           N  
ATOM    958 HH11 ARG A  60     -24.100  14.232   2.325  1.00 63.85           H  
ATOM    959 HH12 ARG A  60     -22.549  15.035   2.343  1.00 63.85           H  
ATOM    960  NH2 ARG A  60     -21.846  14.072   4.506  1.00 63.85           N  
ATOM    961 HH21 ARG A  60     -21.684  13.660   5.413  1.00 63.85           H  
ATOM    962 HH22 ARG A  60     -21.184  14.698   4.070  1.00 63.85           H  
ATOM    963  CZ  ARG A  60     -22.989  13.837   3.925  1.00 63.85           C  
ATOM    964  N   LEU A  61     -27.879   7.922   5.116  1.00 61.60           N  
ATOM    965  H   LEU A  61     -26.961   7.791   5.516  1.00 61.60           H  
ATOM    966  CA  LEU A  61     -28.606   6.763   4.590  1.00 61.60           C  
ATOM    967  HA  LEU A  61     -28.927   6.985   3.572  1.00 61.60           H  
ATOM    968  C   LEU A  61     -29.896   6.460   5.371  1.00 61.60           C  
ATOM    969  CB  LEU A  61     -27.667   5.548   4.566  1.00 61.60           C  
ATOM    970  HB2 LEU A  61     -28.261   4.637   4.496  1.00 61.60           H  
ATOM    971  HB3 LEU A  61     -27.117   5.511   5.507  1.00 61.60           H  
ATOM    972  O   LEU A  61     -30.866   6.027   4.759  1.00 61.60           O  
ATOM    973  CG  LEU A  61     -26.685   5.582   3.382  1.00 61.60           C  
ATOM    974  HG  LEU A  61     -26.271   6.583   3.265  1.00 61.60           H  
ATOM    975  CD1 LEU A  61     -25.538   4.622   3.664  1.00 61.60           C  
ATOM    976 HD11 LEU A  61     -24.863   5.089   4.381  1.00 61.60           H  
ATOM    977 HD12 LEU A  61     -24.992   4.413   2.744  1.00 61.60           H  
ATOM    978 HD13 LEU A  61     -25.923   3.683   4.062  1.00 61.60           H  
ATOM    979  CD2 LEU A  61     -27.356   5.171   2.070  1.00 61.60           C  
ATOM    980 HD21 LEU A  61     -26.633   5.213   1.256  1.00 61.60           H  
ATOM    981 HD22 LEU A  61     -28.183   5.841   1.837  1.00 61.60           H  
ATOM    982 HD23 LEU A  61     -27.737   4.152   2.151  1.00 61.60           H  
ATOM    983  N   ASN A  62     -29.938   6.731   6.681  1.00 58.55           N  
ATOM    984  H   ASN A  62     -29.130   7.153   7.116  1.00 58.55           H  
ATOM    985  CA  ASN A  62     -31.183   6.652   7.455  1.00 58.55           C  
ATOM    986  HA  ASN A  62     -31.701   5.726   7.206  1.00 58.55           H  
ATOM    987  C   ASN A  62     -32.154   7.793   7.104  1.00 58.55           C  
ATOM    988  CB  ASN A  62     -30.871   6.652   8.960  1.00 58.55           C  
ATOM    989  HB2 ASN A  62     -30.233   7.497   9.218  1.00 58.55           H  
ATOM    990  HB3 ASN A  62     -31.808   6.776   9.505  1.00 58.55           H  
ATOM    991  O   ASN A  62     -33.362   7.571   7.056  1.00 58.55           O  
ATOM    992  CG  ASN A  62     -30.255   5.356   9.436  1.00 58.55           C  
ATOM    993  ND2 ASN A  62     -29.023   5.364   9.881  1.00 58.55           N  
ATOM    994 HD21 ASN A  62     -28.656   4.445  10.087  1.00 58.55           H  
ATOM    995 HD22 ASN A  62     -28.424   6.118   9.578  1.00 58.55           H  
ATOM    996  OD1 ASN A  62     -30.867   4.304   9.424  1.00 58.55           O  
ATOM    997  N   ASP A  63     -31.637   8.994   6.826  1.00 52.76           N  
ATOM    998  H   ASP A  63     -30.649   9.143   6.976  1.00 52.76           H  
ATOM    999  CA  ASP A  63     -32.456  10.153   6.443  1.00 52.76           C  
ATOM   1000  HA  ASP A  63     -33.280  10.244   7.152  1.00 52.76           H  
ATOM   1001  C   ASP A  63     -33.078   9.998   5.037  1.00 52.76           C  
ATOM   1002  CB  ASP A  63     -31.621  11.444   6.531  1.00 52.76           C  
ATOM   1003  HB2 ASP A  63     -32.254  12.284   6.246  1.00 52.76           H  
ATOM   1004  HB3 ASP A  63     -30.809  11.386   5.806  1.00 52.76           H  
ATOM   1005  O   ASP A  63     -34.137  10.558   4.761  1.00 52.76           O  
ATOM   1006  CG  ASP A  63     -31.035  11.742   7.920  1.00 52.76           C  
ATOM   1007  OD1 ASP A  63     -31.680  11.398   8.937  1.00 52.76           O  
ATOM   1008  OD2 ASP A  63     -29.926  12.331   7.952  1.00 52.76           O  
ATOM   1009  N   CYS A  64     -32.470   9.196   4.152  1.00 50.38           N  
ATOM   1010  H   CYS A  64     -31.567   8.825   4.411  1.00 50.38           H  
ATOM   1011  CA  CYS A  64     -32.968   8.915   2.797  1.00 50.38           C  
ATOM   1012  HA  CYS A  64     -33.329   9.858   2.384  1.00 50.38           H  
ATOM   1013  C   CYS A  64     -34.193   7.973   2.722  1.00 50.38           C  
ATOM   1014  CB  CYS A  64     -31.807   8.438   1.908  1.00 50.38           C  
ATOM   1015  HB2 CYS A  64     -32.208   8.034   0.978  1.00 50.38           H  
ATOM   1016  HB3 CYS A  64     -31.254   7.648   2.416  1.00 50.38           H  
ATOM   1017  O   CYS A  64     -34.601   7.597   1.626  1.00 50.38           O  
ATOM   1018  SG  CYS A  64     -30.706   9.831   1.507  1.00 50.38           S  
ATOM   1019  HG  CYS A  64     -31.657  10.629   1.013  1.00 50.38           H  
ATOM   1020  N   GLY A  65     -34.819   7.623   3.851  1.00 42.94           N  
ATOM   1021  H   GLY A  65     -34.413   7.936   4.721  1.00 42.94           H  
ATOM   1022  CA  GLY A  65     -36.204   7.132   3.885  1.00 42.94           C  
ATOM   1023  HA2 GLY A  65     -36.668   7.494   4.802  1.00 42.94           H  
ATOM   1024  HA3 GLY A  65     -36.751   7.564   3.047  1.00 42.94           H  
ATOM   1025  C   GLY A  65     -36.418   5.615   3.831  1.00 42.94           C  
ATOM   1026  O   GLY A  65     -37.529   5.163   4.114  1.00 42.94           O  
ATOM   1027  N   GLU A  66     -35.392   4.805   3.561  1.00 45.96           N  
ATOM   1028  H   GLU A  66     -34.495   5.212   3.341  1.00 45.96           H  
ATOM   1029  CA  GLU A  66     -35.488   3.354   3.765  1.00 45.96           C  
ATOM   1030  HA  GLU A  66     -36.523   3.060   3.593  1.00 45.96           H  
ATOM   1031  C   GLU A  66     -35.168   2.973   5.222  1.00 45.96           C  
ATOM   1032  CB  GLU A  66     -34.661   2.558   2.745  1.00 45.96           C  
ATOM   1033  HB2 GLU A  66     -33.630   2.912   2.740  1.00 45.96           H  
ATOM   1034  HB3 GLU A  66     -34.676   1.515   3.060  1.00 45.96           H  
ATOM   1035  O   GLU A  66     -34.237   3.485   5.843  1.00 45.96           O  
ATOM   1036  CG  GLU A  66     -35.259   2.650   1.328  1.00 45.96           C  
ATOM   1037  HG2 GLU A  66     -36.343   2.575   1.406  1.00 45.96           H  
ATOM   1038  HG3 GLU A  66     -35.019   3.625   0.904  1.00 45.96           H  
ATOM   1039  CD  GLU A  66     -34.763   1.537   0.389  1.00 45.96           C  
ATOM   1040  OE1 GLU A  66     -35.484   1.262  -0.595  1.00 45.96           O  
ATOM   1041  OE2 GLU A  66     -33.704   0.935   0.683  1.00 45.96           O  
ATOM   1042  N   ARG A  67     -35.948   2.040   5.789  1.00 43.92           N  
ATOM   1043  H   ARG A  67     -36.655   1.633   5.193  1.00 43.92           H  
ATOM   1044  CA  ARG A  67     -35.897   1.605   7.205  1.00 43.92           C  
ATOM   1045  HA  ARG A  67     -35.794   2.493   7.830  1.00 43.92           H  
ATOM   1046  C   ARG A  67     -34.685   0.715   7.534  1.00 43.92           C  
ATOM   1047  CB  ARG A  67     -37.195   0.870   7.575  1.00 43.92           C  
ATOM   1048  HB2 ARG A  67     -37.087   0.471   8.584  1.00 43.92           H  
ATOM   1049  HB3 ARG A  67     -37.318   0.029   6.893  1.00 43.92           H  
ATOM   1050  O   ARG A  67     -34.840  -0.362   8.108  1.00 43.92           O  
ATOM   1051  CG  ARG A  67     -38.474   1.708   7.580  1.00 43.92           C  
ATOM   1052  HG2 ARG A  67     -38.401   2.479   8.347  1.00 43.92           H  
ATOM   1053  HG3 ARG A  67     -38.641   2.167   6.606  1.00 43.92           H  
ATOM   1054  CD  ARG A  67     -39.615   0.734   7.906  1.00 43.92           C  
ATOM   1055  HD2 ARG A  67     -39.329   0.131   8.768  1.00 43.92           H  
ATOM   1056  HD3 ARG A  67     -39.754   0.073   7.050  1.00 43.92           H  
ATOM   1057  NE  ARG A  67     -40.877   1.420   8.218  1.00 43.92           N  
ATOM   1058  HE  ARG A  67     -40.850   2.428   8.260  1.00 43.92           H  
ATOM   1059  NH1 ARG A  67     -42.177  -0.471   8.351  1.00 43.92           N  
ATOM   1060 HH11 ARG A  67     -41.384  -1.020   8.054  1.00 43.92           H  
ATOM   1061 HH12 ARG A  67     -43.077  -0.906   8.501  1.00 43.92           H  
ATOM   1062  NH2 ARG A  67     -43.080   1.523   8.788  1.00 43.92           N  
ATOM   1063 HH21 ARG A  67     -43.014   2.529   8.844  1.00 43.92           H  
ATOM   1064 HH22 ARG A  67     -43.970   1.070   8.939  1.00 43.92           H  
ATOM   1065  CZ  ARG A  67     -42.034   0.823   8.450  1.00 43.92           C  
ATOM   1066  N   VAL A  68     -33.485   1.110   7.131  1.00 43.79           N  
ATOM   1067  H   VAL A  68     -33.424   2.000   6.658  1.00 43.79           H  
ATOM   1068  CA  VAL A  68     -32.365   0.169   7.034  1.00 43.79           C  
ATOM   1069  HA  VAL A  68     -32.754  -0.772   6.648  1.00 43.79           H  
ATOM   1070  C   VAL A  68     -31.733  -0.167   8.396  1.00 43.79           C  
ATOM   1071  CB  VAL A  68     -31.343   0.673   5.996  1.00 43.79           C  
ATOM   1072  HB  VAL A  68     -30.883   1.591   6.362  1.00 43.79           H  
ATOM   1073  O   VAL A  68     -31.284  -1.299   8.578  1.00 43.79           O  
ATOM   1074  CG1 VAL A  68     -30.249  -0.353   5.719  1.00 43.79           C  
ATOM   1075 HG11 VAL A  68     -29.485   0.135   5.114  1.00 43.79           H  
ATOM   1076 HG12 VAL A  68     -29.776  -0.703   6.637  1.00 43.79           H  
ATOM   1077 HG13 VAL A  68     -30.657  -1.211   5.186  1.00 43.79           H  
ATOM   1078  CG2 VAL A  68     -31.989   0.961   4.633  1.00 43.79           C  
ATOM   1079 HG21 VAL A  68     -31.225   1.194   3.891  1.00 43.79           H  
ATOM   1080 HG22 VAL A  68     -32.568   0.105   4.287  1.00 43.79           H  
ATOM   1081 HG23 VAL A  68     -32.636   1.835   4.703  1.00 43.79           H  
ATOM   1082  N   VAL A  69     -31.678   0.760   9.372  1.00 44.09           N  
ATOM   1083  H   VAL A  69     -32.054   1.678   9.181  1.00 44.09           H  
ATOM   1084  CA  VAL A  69     -30.692   0.632  10.471  1.00 44.09           C  
ATOM   1085  HA  VAL A  69     -30.346  -0.402  10.467  1.00 44.09           H  
ATOM   1086  C   VAL A  69     -31.210   0.864  11.903  1.00 44.09           C  
ATOM   1087  CB  VAL A  69     -29.429   1.486  10.192  1.00 44.09           C  
ATOM   1088  HB  VAL A  69     -29.511   2.472  10.647  1.00 44.09           H  
ATOM   1089  O   VAL A  69     -31.078   1.939  12.479  1.00 44.09           O  
ATOM   1090  CG1 VAL A  69     -28.228   0.772  10.802  1.00 44.09           C  
ATOM   1091 HG11 VAL A  69     -28.437   0.613  11.859  1.00 44.09           H  
ATOM   1092 HG12 VAL A  69     -27.335   1.388  10.698  1.00 44.09           H  
ATOM   1093 HG13 VAL A  69     -28.063  -0.196  10.328  1.00 44.09           H  
ATOM   1094  CG2 VAL A  69     -29.092   1.679   8.716  1.00 44.09           C  
ATOM   1095 HG21 VAL A  69     -29.131   0.705   8.229  1.00 44.09           H  
ATOM   1096 HG22 VAL A  69     -28.105   2.127   8.600  1.00 44.09           H  
ATOM   1097 HG23 VAL A  69     -29.820   2.343   8.249  1.00 44.09           H  
ATOM   1098  N   ASN A  70     -31.618  -0.218  12.581  1.00 43.80           N  
ATOM   1099  H   ASN A  70     -31.809  -1.059  12.055  1.00 43.80           H  
ATOM   1100  CA  ASN A  70     -31.702  -0.245  14.058  1.00 43.80           C  
ATOM   1101  HA  ASN A  70     -32.280   0.617  14.391  1.00 43.80           H  
ATOM   1102  C   ASN A  70     -30.316  -0.118  14.745  1.00 43.80           C  
ATOM   1103  CB  ASN A  70     -32.416  -1.537  14.514  1.00 43.80           C  
ATOM   1104  HB2 ASN A  70     -32.088  -2.379  13.904  1.00 43.80           H  
ATOM   1105  HB3 ASN A  70     -32.142  -1.746  15.549  1.00 43.80           H  
ATOM   1106  O   ASN A  70     -30.223   0.244  15.918  1.00 43.80           O  
ATOM   1107  CG  ASN A  70     -33.934  -1.451  14.492  1.00 43.80           C  
ATOM   1108  ND2 ASN A  70     -34.616  -2.573  14.480  1.00 43.80           N  
ATOM   1109 HD21 ASN A  70     -34.155  -3.471  14.456  1.00 43.80           H  
ATOM   1110 HD22 ASN A  70     -35.620  -2.468  14.466  1.00 43.80           H  
ATOM   1111  OD1 ASN A  70     -34.535  -0.395  14.525  1.00 43.80           O  
ATOM   1112  N   LYS A  71     -29.221  -0.414  14.030  1.00 49.36           N  
ATOM   1113  H   LYS A  71     -29.367  -0.668  13.064  1.00 49.36           H  
ATOM   1114  CA  LYS A  71     -27.833  -0.201  14.480  1.00 49.36           C  
ATOM   1115  HA  LYS A  71     -27.758  -0.444  15.539  1.00 49.36           H  
ATOM   1116  C   LYS A  71     -27.413   1.270  14.339  1.00 49.36           C  
ATOM   1117  CB  LYS A  71     -26.865  -1.115  13.695  1.00 49.36           C  
ATOM   1118  HB2 LYS A  71     -27.261  -1.318  12.700  1.00 49.36           H  
ATOM   1119  HB3 LYS A  71     -25.912  -0.603  13.569  1.00 49.36           H  
ATOM   1120  O   LYS A  71     -26.877   1.682  13.315  1.00 49.36           O  
ATOM   1121  CG  LYS A  71     -26.561  -2.435  14.412  1.00 49.36           C  
ATOM   1122  HG2 LYS A  71     -26.147  -2.221  15.397  1.00 49.36           H  
ATOM   1123  HG3 LYS A  71     -27.476  -3.017  14.522  1.00 49.36           H  
ATOM   1124  CD  LYS A  71     -25.533  -3.227  13.592  1.00 49.36           C  
ATOM   1125  HD2 LYS A  71     -24.659  -2.603  13.406  1.00 49.36           H  
ATOM   1126  HD3 LYS A  71     -25.972  -3.498  12.632  1.00 49.36           H  
ATOM   1127  CE  LYS A  71     -25.084  -4.491  14.328  1.00 49.36           C  
ATOM   1128  HE2 LYS A  71     -24.618  -4.195  15.269  1.00 49.36           H  
ATOM   1129  HE3 LYS A  71     -25.957  -5.104  14.549  1.00 49.36           H  
ATOM   1130  NZ  LYS A  71     -24.115  -5.251  13.505  1.00 49.36           N  
ATOM   1131  HZ1 LYS A  71     -24.487  -5.525  12.607  1.00 49.36           H  
ATOM   1132  HZ2 LYS A  71     -23.714  -6.049  13.977  1.00 49.36           H  
ATOM   1133  HZ3 LYS A  71     -23.344  -4.660  13.231  1.00 49.36           H  
ATOM   1134  N   LYS A  72     -27.547   2.067  15.398  1.00 51.29           N  
ATOM   1135  H   LYS A  72     -28.036   1.719  16.210  1.00 51.29           H  
ATOM   1136  CA  LYS A  72     -26.839   3.356  15.446  1.00 51.29           C  
ATOM   1137  HA  LYS A  72     -27.104   3.931  14.559  1.00 51.29           H  
ATOM   1138  C   LYS A  72     -25.324   3.124  15.390  1.00 51.29           C  
ATOM   1139  CB  LYS A  72     -27.235   4.169  16.684  1.00 51.29           C  
ATOM   1140  HB2 LYS A  72     -26.464   4.919  16.862  1.00 51.29           H  
ATOM   1141  HB3 LYS A  72     -27.294   3.523  17.560  1.00 51.29           H  
ATOM   1142  O   LYS A  72     -24.735   2.637  16.353  1.00 51.29           O  
ATOM   1143  CG  LYS A  72     -28.566   4.898  16.462  1.00 51.29           C  
ATOM   1144  HG2 LYS A  72     -29.370   4.170  16.357  1.00 51.29           H  
ATOM   1145  HG3 LYS A  72     -28.499   5.483  15.545  1.00 51.29           H  
ATOM   1146  CD  LYS A  72     -28.878   5.846  17.627  1.00 51.29           C  
ATOM   1147  HD2 LYS A  72     -28.035   6.520  17.777  1.00 51.29           H  
ATOM   1148  HD3 LYS A  72     -29.039   5.262  18.533  1.00 51.29           H  
ATOM   1149  CE  LYS A  72     -30.132   6.659  17.288  1.00 51.29           C  
ATOM   1150  HE2 LYS A  72     -29.957   7.188  16.351  1.00 51.29           H  
ATOM   1151  HE3 LYS A  72     -30.961   5.971  17.124  1.00 51.29           H  
ATOM   1152  NZ  LYS A  72     -30.471   7.629  18.360  1.00 51.29           N  
ATOM   1153  HZ1 LYS A  72     -30.665   7.148  19.227  1.00 51.29           H  
ATOM   1154  HZ2 LYS A  72     -31.288   8.161  18.098  1.00 51.29           H  
ATOM   1155  HZ3 LYS A  72     -29.708   8.275  18.504  1.00 51.29           H  
ATOM   1156  N   PHE A  73     -24.699   3.517  14.281  1.00 51.85           N  
ATOM   1157  H   PHE A  73     -25.267   3.804  13.497  1.00 51.85           H  
ATOM   1158  CA  PHE A  73     -23.246   3.630  14.143  1.00 51.85           C  
ATOM   1159  HA  PHE A  73     -22.770   2.763  14.601  1.00 51.85           H  
ATOM   1160  C   PHE A  73     -22.756   4.869  14.901  1.00 51.85           C  
ATOM   1161  CB  PHE A  73     -22.849   3.650  12.661  1.00 51.85           C  
ATOM   1162  HB2 PHE A  73     -21.825   4.016  12.581  1.00 51.85           H  
ATOM   1163  HB3 PHE A  73     -23.482   4.354  12.121  1.00 51.85           H  
ATOM   1164  O   PHE A  73     -22.369   5.874  14.314  1.00 51.85           O  
ATOM   1165  CG  PHE A  73     -22.909   2.298  11.983  1.00 51.85           C  
ATOM   1166  CD1 PHE A  73     -21.718   1.588  11.748  1.00 51.85           C  
ATOM   1167  HD1 PHE A  73     -20.772   1.992  12.077  1.00 51.85           H  
ATOM   1168  CD2 PHE A  73     -24.133   1.777  11.520  1.00 51.85           C  
ATOM   1169  HD2 PHE A  73     -25.050   2.328  11.667  1.00 51.85           H  
ATOM   1170  CE1 PHE A  73     -21.747   0.376  11.041  1.00 51.85           C  
ATOM   1171  HE1 PHE A  73     -20.822  -0.144  10.843  1.00 51.85           H  
ATOM   1172  CE2 PHE A  73     -24.163   0.557  10.821  1.00 51.85           C  
ATOM   1173  HE2 PHE A  73     -25.099   0.171  10.444  1.00 51.85           H  
ATOM   1174  CZ  PHE A  73     -22.968  -0.142  10.577  1.00 51.85           C  
ATOM   1175  HZ  PHE A  73     -22.989  -1.068  10.020  1.00 51.85           H  
ATOM   1176  N   CYS A  74     -22.823   4.800  16.227  1.00 46.70           N  
ATOM   1177  H   CYS A  74     -23.206   3.962  16.640  1.00 46.70           H  
ATOM   1178  CA  CYS A  74     -22.156   5.743  17.111  1.00 46.70           C  
ATOM   1179  HA  CYS A  74     -21.936   6.671  16.584  1.00 46.70           H  
ATOM   1180  C   CYS A  74     -20.832   5.116  17.546  1.00 46.70           C  
ATOM   1181  CB  CYS A  74     -23.060   6.059  18.313  1.00 46.70           C  
ATOM   1182  HB2 CYS A  74     -23.290   5.138  18.849  1.00 46.70           H  
ATOM   1183  HB3 CYS A  74     -22.527   6.727  18.988  1.00 46.70           H  
ATOM   1184  O   CYS A  74     -20.828   4.014  18.102  1.00 46.70           O  
ATOM   1185  SG  CYS A  74     -24.602   6.855  17.768  1.00 46.70           S  
ATOM   1186  HG  CYS A  74     -24.018   7.833  17.069  1.00 46.70           H  
ATOM   1187  N   SER A  75     -19.715   5.810  17.338  1.00 47.37           N  
ATOM   1188  H   SER A  75     -19.726   6.645  16.769  1.00 47.37           H  
ATOM   1189  CA  SER A  75     -18.497   5.526  18.091  1.00 47.37           C  
ATOM   1190  HA  SER A  75     -18.191   4.506  17.863  1.00 47.37           H  
ATOM   1191  C   SER A  75     -18.805   5.603  19.588  1.00 47.37           C  
ATOM   1192  CB  SER A  75     -17.336   6.448  17.690  1.00 47.37           C  
ATOM   1193  HB2 SER A  75     -16.504   6.294  18.377  1.00 47.37           H  
ATOM   1194  HB3 SER A  75     -17.006   6.176  16.687  1.00 47.37           H  
ATOM   1195  O   SER A  75     -19.444   6.537  20.076  1.00 47.37           O  
ATOM   1196  OG  SER A  75     -17.665   7.819  17.688  1.00 47.37           O  
ATOM   1197  HG  SER A  75     -18.144   7.971  16.870  1.00 47.37           H  
ATOM   1198  N   SER A  76     -18.392   4.577  20.328  1.00 48.76           N  
ATOM   1199  H   SER A  76     -17.792   3.890  19.893  1.00 48.76           H  
ATOM   1200  CA  SER A  76     -18.526   4.557  21.783  1.00 48.76           C  
ATOM   1201  HA  SER A  76     -19.421   5.112  22.064  1.00 48.76           H  
ATOM   1202  C   SER A  76     -17.330   5.269  22.422  1.00 48.76           C  
ATOM   1203  CB  SER A  76     -18.716   3.118  22.285  1.00 48.76           C  
ATOM   1204  HB2 SER A  76     -19.028   3.143  23.329  1.00 48.76           H  
ATOM   1205  HB3 SER A  76     -19.495   2.627  21.702  1.00 48.76           H  
ATOM   1206  O   SER A  76     -16.463   5.830  21.745  1.00 48.76           O  
ATOM   1207  OG  SER A  76     -17.510   2.387  22.184  1.00 48.76           O  
ATOM   1208  HG  SER A  76     -17.568   1.583  22.704  1.00 48.76           H  
ATOM   1209  N   THR A  77     -17.239   5.232  23.748  1.00 49.02           N  
ATOM   1210  H   THR A  77     -17.956   4.772  24.290  1.00 49.02           H  
ATOM   1211  CA  THR A  77     -16.023   5.631  24.472  1.00 49.02           C  
ATOM   1212  HA  THR A  77     -15.781   6.669  24.244  1.00 49.02           H  
ATOM   1213  C   THR A  77     -14.807   4.783  24.084  1.00 49.02           C  
ATOM   1214  CB  THR A  77     -16.261   5.507  25.980  1.00 49.02           C  
ATOM   1215  HB  THR A  77     -15.317   5.618  26.514  1.00 49.02           H  
ATOM   1216  O   THR A  77     -13.693   5.295  24.064  1.00 49.02           O  
ATOM   1217  CG2 THR A  77     -17.245   6.562  26.470  1.00 49.02           C  
ATOM   1218 HG21 THR A  77     -17.327   6.505  27.555  1.00 49.02           H  
ATOM   1219 HG22 THR A  77     -18.229   6.410  26.026  1.00 49.02           H  
ATOM   1220 HG23 THR A  77     -16.878   7.549  26.189  1.00 49.02           H  
ATOM   1221  OG1 THR A  77     -16.847   4.257  26.282  1.00 49.02           O  
ATOM   1222  HG1 THR A  77     -16.862   4.183  27.239  1.00 49.02           H  
ATOM   1223  N   THR A  78     -15.012   3.512  23.724  1.00 51.30           N  
ATOM   1224  H   THR A  78     -15.953   3.149  23.779  1.00 51.30           H  
ATOM   1225  CA  THR A  78     -13.944   2.549  23.408  1.00 51.30           C  
ATOM   1226  HA  THR A  78     -12.987   2.948  23.743  1.00 51.30           H  
ATOM   1227  C   THR A  78     -13.775   2.248  21.924  1.00 51.30           C  
ATOM   1228  CB  THR A  78     -14.170   1.223  24.148  1.00 51.30           C  
ATOM   1229  HB  THR A  78     -13.455   0.484  23.788  1.00 51.30           H  
ATOM   1230  O   THR A  78     -12.681   1.875  21.524  1.00 51.30           O  
ATOM   1231  CG2 THR A  78     -13.986   1.388  25.657  1.00 51.30           C  
ATOM   1232 HG21 THR A  78     -14.771   2.022  26.070  1.00 51.30           H  
ATOM   1233 HG22 THR A  78     -14.016   0.410  26.138  1.00 51.30           H  
ATOM   1234 HG23 THR A  78     -13.016   1.842  25.858  1.00 51.30           H  
ATOM   1235  OG1 THR A  78     -15.487   0.740  23.953  1.00 51.30           O  
ATOM   1236  HG1 THR A  78     -15.525  -0.089  24.435  1.00 51.30           H  
ATOM   1237  N   LYS A  79     -14.807   2.419  21.092  1.00 61.64           N  
ATOM   1238  H   LYS A  79     -15.675   2.752  21.486  1.00 61.64           H  
ATOM   1239  CA  LYS A  79     -14.823   1.973  19.690  1.00 61.64           C  
ATOM   1240  HA  LYS A  79     -13.877   1.491  19.443  1.00 61.64           H  
ATOM   1241  C   LYS A  79     -15.008   3.138  18.728  1.00 61.64           C  
ATOM   1242  CB  LYS A  79     -15.939   0.942  19.491  1.00 61.64           C  
ATOM   1243  HB2 LYS A  79     -16.889   1.388  19.788  1.00 61.64           H  
ATOM   1244  HB3 LYS A  79     -16.005   0.691  18.433  1.00 61.64           H  
ATOM   1245  O   LYS A  79     -15.810   4.032  18.985  1.00 61.64           O  
ATOM   1246  CG  LYS A  79     -15.702  -0.356  20.281  1.00 61.64           C  
ATOM   1247  HG2 LYS A  79     -14.907  -0.918  19.792  1.00 61.64           H  
ATOM   1248  HG3 LYS A  79     -15.407  -0.147  21.309  1.00 61.64           H  
ATOM   1249  CD  LYS A  79     -16.995  -1.174  20.300  1.00 61.64           C  
ATOM   1250  HD2 LYS A  79     -17.438  -1.124  19.305  1.00 61.64           H  
ATOM   1251  HD3 LYS A  79     -17.703  -0.734  21.003  1.00 61.64           H  
ATOM   1252  CE  LYS A  79     -16.719  -2.632  20.674  1.00 61.64           C  
ATOM   1253  HE2 LYS A  79     -15.710  -2.880  20.344  1.00 61.64           H  
ATOM   1254  HE3 LYS A  79     -16.772  -2.753  21.756  1.00 61.64           H  
ATOM   1255  NZ  LYS A  79     -17.665  -3.529  19.971  1.00 61.64           N  
ATOM   1256  HZ1 LYS A  79     -17.486  -3.426  18.983  1.00 61.64           H  
ATOM   1257  HZ2 LYS A  79     -18.630  -3.258  20.090  1.00 61.64           H  
ATOM   1258  HZ3 LYS A  79     -17.496  -4.504  20.173  1.00 61.64           H  
ATOM   1259  N   ALA A  80     -14.310   3.096  17.602  1.00 70.45           N  
ATOM   1260  H   ALA A  80     -13.707   2.298  17.459  1.00 70.45           H  
ATOM   1261  CA  ALA A  80     -14.485   3.982  16.460  1.00 70.45           C  
ATOM   1262  HA  ALA A  80     -15.288   4.690  16.663  1.00 70.45           H  
ATOM   1263  C   ALA A  80     -14.892   3.179  15.216  1.00 70.45           C  
ATOM   1264  CB  ALA A  80     -13.194   4.779  16.242  1.00 70.45           C  
ATOM   1265  HB1 ALA A  80     -13.282   5.399  15.350  1.00 70.45           H  
ATOM   1266  HB2 ALA A  80     -12.353   4.096  16.119  1.00 70.45           H  
ATOM   1267  HB3 ALA A  80     -13.008   5.429  17.097  1.00 70.45           H  
ATOM   1268  O   ALA A  80     -14.724   1.961  15.162  1.00 70.45           O  
ATOM   1269  N   TRP A  81     -15.411   3.884  14.214  1.00 76.85           N  
ATOM   1270  H   TRP A  81     -15.486   4.887  14.307  1.00 76.85           H  
ATOM   1271  CA  TRP A  81     -15.733   3.326  12.906  1.00 76.85           C  
ATOM   1272  HA  TRP A  81     -15.532   2.255  12.899  1.00 76.85           H  
ATOM   1273  C   TRP A  81     -14.857   3.970  11.839  1.00 76.85           C  
ATOM   1274  CB  TRP A  81     -17.220   3.516  12.609  1.00 76.85           C  
ATOM   1275  HB2 TRP A  81     -17.383   3.267  11.561  1.00 76.85           H  
ATOM   1276  HB3 TRP A  81     -17.498   4.560  12.753  1.00 76.85           H  
ATOM   1277  O   TRP A  81     -14.792   5.194  11.739  1.00 76.85           O  
ATOM   1278  CG  TRP A  81     -18.117   2.638  13.419  1.00 76.85           C  
ATOM   1279  CD1 TRP A  81     -18.774   2.990  14.548  1.00 76.85           C  
ATOM   1280  HD1 TRP A  81     -18.740   3.970  15.000  1.00 76.85           H  
ATOM   1281  CD2 TRP A  81     -18.446   1.236  13.178  1.00 76.85           C  
ATOM   1282  CE2 TRP A  81     -19.315   0.793  14.220  1.00 76.85           C  
ATOM   1283  CE3 TRP A  81     -18.114   0.305  12.169  1.00 76.85           C  
ATOM   1284  HE3 TRP A  81     -17.458   0.613  11.368  1.00 76.85           H  
ATOM   1285  NE1 TRP A  81     -19.471   1.899  15.033  1.00 76.85           N  
ATOM   1286  HE1 TRP A  81     -20.004   1.917  15.891  1.00 76.85           H  
ATOM   1287  CH2 TRP A  81     -19.483  -1.414  13.235  1.00 76.85           C  
ATOM   1288  HH2 TRP A  81     -19.873  -2.421  13.246  1.00 76.85           H  
ATOM   1289  CZ2 TRP A  81     -19.825  -0.513  14.259  1.00 76.85           C  
ATOM   1290  HZ2 TRP A  81     -20.470  -0.824  15.067  1.00 76.85           H  
ATOM   1291  CZ3 TRP A  81     -18.625  -1.007  12.197  1.00 76.85           C  
ATOM   1292  HZ3 TRP A  81     -18.362  -1.706  11.417  1.00 76.85           H  
ATOM   1293  N   VAL A  82     -14.200   3.135  11.041  1.00 80.77           N  
ATOM   1294  H   VAL A  82     -14.322   2.143  11.187  1.00 80.77           H  
ATOM   1295  CA  VAL A  82     -13.316   3.532   9.940  1.00 80.77           C  
ATOM   1296  HA  VAL A  82     -13.380   4.611   9.796  1.00 80.77           H  
ATOM   1297  C   VAL A  82     -13.779   2.885   8.641  1.00 80.77           C  
ATOM   1298  CB  VAL A  82     -11.842   3.188  10.239  1.00 80.77           C  
ATOM   1299  HB  VAL A  82     -11.250   3.391   9.346  1.00 80.77           H  
ATOM   1300  O   VAL A  82     -14.482   1.872   8.653  1.00 80.77           O  
ATOM   1301  CG1 VAL A  82     -11.298   4.079  11.359  1.00 80.77           C  
ATOM   1302 HG11 VAL A  82     -10.239   3.868  11.509  1.00 80.77           H  
ATOM   1303 HG12 VAL A  82     -11.408   5.128  11.083  1.00 80.77           H  
ATOM   1304 HG13 VAL A  82     -11.838   3.897  12.288  1.00 80.77           H  
ATOM   1305  CG2 VAL A  82     -11.630   1.717  10.630  1.00 80.77           C  
ATOM   1306 HG21 VAL A  82     -11.935   1.066   9.811  1.00 80.77           H  
ATOM   1307 HG22 VAL A  82     -12.205   1.466  11.521  1.00 80.77           H  
ATOM   1308 HG23 VAL A  82     -10.577   1.540  10.851  1.00 80.77           H  
ATOM   1309  N   TRP A  83     -13.392   3.468   7.509  1.00 87.79           N  
ATOM   1310  H   TRP A  83     -12.809   4.292   7.552  1.00 87.79           H  
ATOM   1311  CA  TRP A  83     -13.566   2.811   6.219  1.00 87.79           C  
ATOM   1312  HA  TRP A  83     -14.525   2.292   6.214  1.00 87.79           H  
ATOM   1313  C   TRP A  83     -12.480   1.763   5.998  1.00 87.79           C  
ATOM   1314  CB  TRP A  83     -13.587   3.837   5.086  1.00 87.79           C  
ATOM   1315  HB2 TRP A  83     -13.488   3.313   4.135  1.00 87.79           H  
ATOM   1316  HB3 TRP A  83     -12.736   4.511   5.184  1.00 87.79           H  
ATOM   1317  O   TRP A  83     -11.311   1.995   6.297  1.00 87.79           O  
ATOM   1318  CG  TRP A  83     -14.837   4.642   5.028  1.00 87.79           C  
ATOM   1319  CD1 TRP A  83     -14.946   5.956   5.310  1.00 87.79           C  
ATOM   1320  HD1 TRP A  83     -14.137   6.600   5.623  1.00 87.79           H  
ATOM   1321  CD2 TRP A  83     -16.183   4.185   4.699  1.00 87.79           C  
ATOM   1322  CE2 TRP A  83     -17.068   5.299   4.772  1.00 87.79           C  
ATOM   1323  CE3 TRP A  83     -16.743   2.937   4.355  1.00 87.79           C  
ATOM   1324  HE3 TRP A  83     -16.102   2.069   4.307  1.00 87.79           H  
ATOM   1325  NE1 TRP A  83     -16.256   6.345   5.145  1.00 87.79           N  
ATOM   1326  HE1 TRP A  83     -16.555   7.296   5.305  1.00 87.79           H  
ATOM   1327  CH2 TRP A  83     -18.959   3.932   4.145  1.00 87.79           C  
ATOM   1328  HH2 TRP A  83     -20.008   3.809   3.916  1.00 87.79           H  
ATOM   1329  CZ2 TRP A  83     -18.438   5.188   4.501  1.00 87.79           C  
ATOM   1330  HZ2 TRP A  83     -19.080   6.056   4.553  1.00 87.79           H  
ATOM   1331  CZ3 TRP A  83     -18.115   2.813   4.070  1.00 87.79           C  
ATOM   1332  HZ3 TRP A  83     -18.531   1.858   3.784  1.00 87.79           H  
ATOM   1333  N   GLU A  84     -12.876   0.636   5.424  1.00 91.76           N  
ATOM   1334  H   GLU A  84     -13.868   0.464   5.337  1.00 91.76           H  
ATOM   1335  CA  GLU A  84     -11.996  -0.402   4.903  1.00 91.76           C  
ATOM   1336  HA  GLU A  84     -10.953  -0.142   5.083  1.00 91.76           H  
ATOM   1337  C   GLU A  84     -12.248  -0.532   3.396  1.00 91.76           C  
ATOM   1338  CB  GLU A  84     -12.307  -1.702   5.649  1.00 91.76           C  
ATOM   1339  HB2 GLU A  84     -13.371  -1.900   5.519  1.00 91.76           H  
ATOM   1340  HB3 GLU A  84     -12.122  -1.553   6.713  1.00 91.76           H  
ATOM   1341  O   GLU A  84     -13.329  -0.964   2.988  1.00 91.76           O  
ATOM   1342  CG  GLU A  84     -11.505  -2.928   5.177  1.00 91.76           C  
ATOM   1343  HG2 GLU A  84     -11.557  -3.010   4.091  1.00 91.76           H  
ATOM   1344  HG3 GLU A  84     -10.460  -2.810   5.464  1.00 91.76           H  
ATOM   1345  CD  GLU A  84     -12.074  -4.216   5.782  1.00 91.76           C  
ATOM   1346  OE1 GLU A  84     -11.483  -5.313   5.689  1.00 91.76           O  
ATOM   1347  OE2 GLU A  84     -13.188  -4.214   6.333  1.00 91.76           O  
ATOM   1348  N   ALA A  85     -11.272  -0.173   2.561  1.00 93.27           N  
ATOM   1349  H   ALA A  85     -10.398   0.148   2.954  1.00 93.27           H  
ATOM   1350  CA  ALA A  85     -11.294  -0.506   1.141  1.00 93.27           C  
ATOM   1351  HA  ALA A  85     -12.293  -0.320   0.747  1.00 93.27           H  
ATOM   1352  C   ALA A  85     -10.961  -1.995   0.983  1.00 93.27           C  
ATOM   1353  CB  ALA A  85     -10.320   0.388   0.372  1.00 93.27           C  
ATOM   1354  HB1 ALA A  85     -10.423   0.211  -0.699  1.00 93.27           H  
ATOM   1355  HB2 ALA A  85     -10.523   1.438   0.584  1.00 93.27           H  
ATOM   1356  HB3 ALA A  85      -9.295   0.165   0.670  1.00 93.27           H  
ATOM   1357  O   ALA A  85      -9.884  -2.441   1.379  1.00 93.27           O  
ATOM   1358  N   TYR A  86     -11.897  -2.770   0.437  1.00 92.87           N  
ATOM   1359  H   TYR A  86     -12.751  -2.330   0.123  1.00 92.87           H  
ATOM   1360  CA  TYR A  86     -11.810  -4.236   0.411  1.00 92.87           C  
ATOM   1361  HA  TYR A  86     -10.879  -4.550   0.883  1.00 92.87           H  
ATOM   1362  C   TYR A  86     -11.778  -4.820  -1.006  1.00 92.87           C  
ATOM   1363  CB  TYR A  86     -12.952  -4.818   1.254  1.00 92.87           C  
ATOM   1364  HB2 TYR A  86     -12.740  -5.870   1.443  1.00 92.87           H  
ATOM   1365  HB3 TYR A  86     -12.972  -4.321   2.224  1.00 92.87           H  
ATOM   1366  O   TYR A  86     -11.372  -5.966  -1.186  1.00 92.87           O  
ATOM   1367  CG  TYR A  86     -14.320  -4.718   0.608  1.00 92.87           C  
ATOM   1368  CD1 TYR A  86     -15.132  -3.590   0.835  1.00 92.87           C  
ATOM   1369  HD1 TYR A  86     -14.780  -2.793   1.474  1.00 92.87           H  
ATOM   1370  CD2 TYR A  86     -14.763  -5.748  -0.244  1.00 92.87           C  
ATOM   1371  HD2 TYR A  86     -14.129  -6.602  -0.430  1.00 92.87           H  
ATOM   1372  CE1 TYR A  86     -16.392  -3.497   0.215  1.00 92.87           C  
ATOM   1373  HE1 TYR A  86     -17.026  -2.637   0.375  1.00 92.87           H  
ATOM   1374  CE2 TYR A  86     -16.017  -5.654  -0.874  1.00 92.87           C  
ATOM   1375  HE2 TYR A  86     -16.346  -6.438  -1.540  1.00 92.87           H  
ATOM   1376  OH  TYR A  86     -18.031  -4.422  -1.270  1.00 92.87           O  
ATOM   1377  HH  TYR A  86     -18.229  -5.200  -1.796  1.00 92.87           H  
ATOM   1378  CZ  TYR A  86     -16.832  -4.526  -0.644  1.00 92.87           C  
ATOM   1379  N   ALA A  87     -12.166  -4.050  -2.024  1.00 91.92           N  
ATOM   1380  H   ALA A  87     -12.486  -3.110  -1.839  1.00 91.92           H  
ATOM   1381  CA  ALA A  87     -12.087  -4.475  -3.416  1.00 91.92           C  
ATOM   1382  HA  ALA A  87     -11.228  -5.134  -3.532  1.00 91.92           H  
ATOM   1383  C   ALA A  87     -11.884  -3.280  -4.355  1.00 91.92           C  
ATOM   1384  CB  ALA A  87     -13.357  -5.262  -3.768  1.00 91.92           C  
ATOM   1385  HB1 ALA A  87     -13.279  -5.642  -4.786  1.00 91.92           H  
ATOM   1386  HB2 ALA A  87     -14.234  -4.619  -3.690  1.00 91.92           H  
ATOM   1387  HB3 ALA A  87     -13.468  -6.109  -3.091  1.00 91.92           H  
ATOM   1388  O   ALA A  87     -12.371  -2.181  -4.085  1.00 91.92           O  
ATOM   1389  N   VAL A  88     -11.202  -3.512  -5.475  1.00 90.77           N  
ATOM   1390  H   VAL A  88     -10.824  -4.437  -5.622  1.00 90.77           H  
ATOM   1391  CA  VAL A  88     -10.994  -2.519  -6.536  1.00 90.77           C  
ATOM   1392  HA  VAL A  88     -11.772  -1.761  -6.448  1.00 90.77           H  
ATOM   1393  C   VAL A  88     -11.132  -3.158  -7.909  1.00 90.77           C  
ATOM   1394  CB  VAL A  88      -9.643  -1.796  -6.383  1.00 90.77           C  
ATOM   1395  HB  VAL A  88      -9.623  -1.359  -5.385  1.00 90.77           H  
ATOM   1396  O   VAL A  88     -10.557  -4.206  -8.186  1.00 90.77           O  
ATOM   1397  CG1 VAL A  88      -8.430  -2.724  -6.528  1.00 90.77           C  
ATOM   1398 HG11 VAL A  88      -8.521  -3.580  -5.859  1.00 90.77           H  
ATOM   1399 HG12 VAL A  88      -7.528  -2.171  -6.264  1.00 90.77           H  
ATOM   1400 HG13 VAL A  88      -8.329  -3.078  -7.554  1.00 90.77           H  
ATOM   1401  CG2 VAL A  88      -9.510  -0.642  -7.381  1.00 90.77           C  
ATOM   1402 HG21 VAL A  88      -9.377  -1.020  -8.395  1.00 90.77           H  
ATOM   1403 HG22 VAL A  88      -8.648  -0.030  -7.116  1.00 90.77           H  
ATOM   1404 HG23 VAL A  88     -10.404  -0.019  -7.351  1.00 90.77           H  
ATOM   1405  N   LYS A  89     -11.890  -2.520  -8.791  1.00 89.08           N  
ATOM   1406  H   LYS A  89     -12.356  -1.678  -8.484  1.00 89.08           H  
ATOM   1407  CA  LYS A  89     -11.931  -2.820 -10.220  1.00 89.08           C  
ATOM   1408  HA  LYS A  89     -11.508  -3.805 -10.417  1.00 89.08           H  
ATOM   1409  C   LYS A  89     -11.060  -1.793 -10.930  1.00 89.08           C  
ATOM   1410  CB  LYS A  89     -13.398  -2.849 -10.650  1.00 89.08           C  
ATOM   1411  HB2 LYS A  89     -13.822  -3.791 -10.304  1.00 89.08           H  
ATOM   1412  HB3 LYS A  89     -13.929  -2.041 -10.147  1.00 89.08           H  
ATOM   1413  O   LYS A  89     -11.194  -0.598 -10.678  1.00 89.08           O  
ATOM   1414  CG  LYS A  89     -13.649  -2.729 -12.154  1.00 89.08           C  
ATOM   1415  HG2 LYS A  89     -13.119  -3.519 -12.687  1.00 89.08           H  
ATOM   1416  HG3 LYS A  89     -13.320  -1.753 -12.512  1.00 89.08           H  
ATOM   1417  CD  LYS A  89     -15.157  -2.874 -12.370  1.00 89.08           C  
ATOM   1418  HD2 LYS A  89     -15.458  -3.862 -12.023  1.00 89.08           H  
ATOM   1419  HD3 LYS A  89     -15.690  -2.126 -11.783  1.00 89.08           H  
ATOM   1420  CE  LYS A  89     -15.526  -2.699 -13.839  1.00 89.08           C  
ATOM   1421  HE2 LYS A  89     -14.730  -3.116 -14.457  1.00 89.08           H  
ATOM   1422  HE3 LYS A  89     -15.604  -1.632 -14.050  1.00 89.08           H  
ATOM   1423  NZ  LYS A  89     -16.805  -3.383 -14.121  1.00 89.08           N  
ATOM   1424  HZ1 LYS A  89     -17.095  -3.239 -15.077  1.00 89.08           H  
ATOM   1425  HZ2 LYS A  89     -16.678  -4.372 -13.958  1.00 89.08           H  
ATOM   1426  HZ3 LYS A  89     -17.518  -3.035 -13.497  1.00 89.08           H  
ATOM   1427  N   ILE A  90     -10.145  -2.278 -11.761  1.00 84.92           N  
ATOM   1428  H   ILE A  90     -10.174  -3.264 -11.980  1.00 84.92           H  
ATOM   1429  CA  ILE A  90      -9.135  -1.479 -12.458  1.00 84.92           C  
ATOM   1430  HA  ILE A  90      -9.218  -0.432 -12.166  1.00 84.92           H  
ATOM   1431  C   ILE A  90      -9.440  -1.592 -13.949  1.00 84.92           C  
ATOM   1432  CB  ILE A  90      -7.703  -1.966 -12.122  1.00 84.92           C  
ATOM   1433  HB  ILE A  90      -7.570  -2.960 -12.550  1.00 84.92           H  
ATOM   1434  O   ILE A  90      -9.484  -2.698 -14.480  1.00 84.92           O  
ATOM   1435  CG1 ILE A  90      -7.469  -2.077 -10.594  1.00 84.92           C  
ATOM   1436 HG12 ILE A  90      -7.640  -1.106 -10.129  1.00 84.92           H  
ATOM   1437 HG13 ILE A  90      -8.187  -2.781 -10.174  1.00 84.92           H  
ATOM   1438  CG2 ILE A  90      -6.676  -1.024 -12.776  1.00 84.92           C  
ATOM   1439 HG21 ILE A  90      -5.665  -1.406 -12.638  1.00 84.92           H  
ATOM   1440 HG22 ILE A  90      -6.751  -0.023 -12.353  1.00 84.92           H  
ATOM   1441 HG23 ILE A  90      -6.848  -0.961 -13.850  1.00 84.92           H  
ATOM   1442  CD1 ILE A  90      -6.076  -2.577 -10.188  1.00 84.92           C  
ATOM   1443 HD11 ILE A  90      -5.331  -1.801 -10.364  1.00 84.92           H  
ATOM   1444 HD12 ILE A  90      -6.074  -2.818  -9.125  1.00 84.92           H  
ATOM   1445 HD13 ILE A  90      -5.816  -3.470 -10.757  1.00 84.92           H  
ATOM   1446  N   MET A  91      -9.698  -0.463 -14.597  1.00 81.07           N  
ATOM   1447  H   MET A  91      -9.660   0.408 -14.087  1.00 81.07           H  
ATOM   1448  CA  MET A  91     -10.033  -0.370 -16.015  1.00 81.07           C  
ATOM   1449  HA  MET A  91      -9.975  -1.349 -16.491  1.00 81.07           H  
ATOM   1450  C   MET A  91      -9.016   0.556 -16.672  1.00 81.07           C  
ATOM   1451  CB  MET A  91     -11.458   0.181 -16.170  1.00 81.07           C  
ATOM   1452  HB2 MET A  91     -11.675   0.335 -17.227  1.00 81.07           H  
ATOM   1453  HB3 MET A  91     -11.507   1.147 -15.667  1.00 81.07           H  
ATOM   1454  O   MET A  91      -8.918   1.723 -16.298  1.00 81.07           O  
ATOM   1455  CG  MET A  91     -12.534  -0.734 -15.572  1.00 81.07           C  
ATOM   1456  HG2 MET A  91     -12.632  -1.608 -16.215  1.00 81.07           H  
ATOM   1457  HG3 MET A  91     -12.213  -1.078 -14.589  1.00 81.07           H  
ATOM   1458  SD  MET A  91     -14.167   0.041 -15.380  1.00 81.07           S  
ATOM   1459  CE  MET A  91     -13.835   1.173 -13.995  1.00 81.07           C  
ATOM   1460  HE1 MET A  91     -13.112   1.931 -14.298  1.00 81.07           H  
ATOM   1461  HE2 MET A  91     -14.761   1.663 -13.695  1.00 81.07           H  
ATOM   1462  HE3 MET A  91     -13.433   0.617 -13.147  1.00 81.07           H  
ATOM   1463  N   GLU A  92      -8.248   0.047 -17.627  1.00 74.16           N  
ATOM   1464  H   GLU A  92      -8.370  -0.908 -17.935  1.00 74.16           H  
ATOM   1465  CA  GLU A  92      -7.158   0.793 -18.255  1.00 74.16           C  
ATOM   1466  HA  GLU A  92      -7.051   1.771 -17.787  1.00 74.16           H  
ATOM   1467  C   GLU A  92      -7.457   1.028 -19.728  1.00 74.16           C  
ATOM   1468  CB  GLU A  92      -5.824   0.058 -18.072  1.00 74.16           C  
ATOM   1469  HB2 GLU A  92      -5.879  -0.930 -18.529  1.00 74.16           H  
ATOM   1470  HB3 GLU A  92      -5.032   0.626 -18.560  1.00 74.16           H  
ATOM   1471  O   GLU A  92      -8.029   0.177 -20.411  1.00 74.16           O  
ATOM   1472  CG  GLU A  92      -5.499  -0.081 -16.586  1.00 74.16           C  
ATOM   1473  HG2 GLU A  92      -5.435   0.909 -16.134  1.00 74.16           H  
ATOM   1474  HG3 GLU A  92      -6.295  -0.627 -16.081  1.00 74.16           H  
ATOM   1475  CD  GLU A  92      -4.198  -0.837 -16.378  1.00 74.16           C  
ATOM   1476  OE1 GLU A  92      -3.152  -0.187 -16.182  1.00 74.16           O  
ATOM   1477  OE2 GLU A  92      -4.233  -2.073 -16.178  1.00 74.16           O  
ATOM   1478  N   ARG A  93      -7.051   2.191 -20.233  1.00 67.02           N  
ATOM   1479  H   ARG A  93      -6.648   2.876 -19.609  1.00 67.02           H  
ATOM   1480  CA  ARG A  93      -7.071   2.490 -21.659  1.00 67.02           C  
ATOM   1481  HA  ARG A  93      -7.150   1.549 -22.203  1.00 67.02           H  
ATOM   1482  C   ARG A  93      -5.754   3.145 -22.051  1.00 67.02           C  
ATOM   1483  CB  ARG A  93      -8.311   3.330 -22.003  1.00 67.02           C  
ATOM   1484  HB2 ARG A  93      -8.205   4.337 -21.598  1.00 67.02           H  
ATOM   1485  HB3 ARG A  93      -9.185   2.866 -21.546  1.00 67.02           H  
ATOM   1486  O   ARG A  93      -5.475   4.287 -21.702  1.00 67.02           O  
ATOM   1487  CG  ARG A  93      -8.534   3.397 -23.521  1.00 67.02           C  
ATOM   1488  HG2 ARG A  93      -8.622   2.384 -23.914  1.00 67.02           H  
ATOM   1489  HG3 ARG A  93      -7.685   3.889 -23.995  1.00 67.02           H  
ATOM   1490  CD  ARG A  93      -9.815   4.174 -23.846  1.00 67.02           C  
ATOM   1491  HD2 ARG A  93     -10.648   3.713 -23.316  1.00 67.02           H  
ATOM   1492  HD3 ARG A  93      -9.699   5.199 -23.495  1.00 67.02           H  
ATOM   1493  NE  ARG A  93     -10.098   4.169 -25.296  1.00 67.02           N  
ATOM   1494  HE  ARG A  93      -9.462   3.649 -25.885  1.00 67.02           H  
ATOM   1495  NH1 ARG A  93     -11.989   5.476 -25.256  1.00 67.02           N  
ATOM   1496 HH11 ARG A  93     -12.732   5.945 -25.755  1.00 67.02           H  
ATOM   1497 HH12 ARG A  93     -11.886   5.590 -24.258  1.00 67.02           H  
ATOM   1498  NH2 ARG A  93     -11.235   4.693 -27.202  1.00 67.02           N  
ATOM   1499 HH21 ARG A  93     -11.974   5.193 -27.675  1.00 67.02           H  
ATOM   1500 HH22 ARG A  93     -10.538   4.225 -27.763  1.00 67.02           H  
ATOM   1501  CZ  ARG A  93     -11.103   4.775 -25.908  1.00 67.02           C  
ATOM   1502  N   HIS A  94      -4.980   2.401 -22.824  1.00 63.31           N  
ATOM   1503  H   HIS A  94      -5.291   1.466 -23.044  1.00 63.31           H  
ATOM   1504  CA  HIS A  94      -3.909   2.920 -23.661  1.00 63.31           C  
ATOM   1505  HA  HIS A  94      -3.757   3.988 -23.506  1.00 63.31           H  
ATOM   1506  C   HIS A  94      -4.344   2.673 -25.100  1.00 63.31           C  
ATOM   1507  CB  HIS A  94      -2.615   2.177 -23.357  1.00 63.31           C  
ATOM   1508  HB2 HIS A  94      -1.890   2.451 -24.123  1.00 63.31           H  
ATOM   1509  HB3 HIS A  94      -2.793   1.104 -23.433  1.00 63.31           H  
ATOM   1510  O   HIS A  94      -4.723   1.546 -25.423  1.00 63.31           O  
ATOM   1511  CG  HIS A  94      -2.012   2.476 -22.011  1.00 63.31           C  
ATOM   1512  CD2 HIS A  94      -2.393   1.968 -20.798  1.00 63.31           C  
ATOM   1513  HD2 HIS A  94      -3.243   1.327 -20.615  1.00 63.31           H  
ATOM   1514  ND1 HIS A  94      -0.865   3.203 -21.806  1.00 63.31           N  
ATOM   1515  HD1 HIS A  94      -0.363   3.740 -22.498  1.00 63.31           H  
ATOM   1516  CE1 HIS A  94      -0.535   3.094 -20.513  1.00 63.31           C  
ATOM   1517  HE1 HIS A  94       0.320   3.569 -20.056  1.00 63.31           H  
ATOM   1518  NE2 HIS A  94      -1.435   2.348 -19.853  1.00 63.31           N  
ATOM   1519  N   GLN A  95      -4.367   3.708 -25.934  1.00 58.25           N  
ATOM   1520  H   GLN A  95      -3.866   4.555 -25.708  1.00 58.25           H  
ATOM   1521  CA  GLN A  95      -4.865   3.575 -27.304  1.00 58.25           C  
ATOM   1522  HA  GLN A  95      -5.691   2.864 -27.319  1.00 58.25           H  
ATOM   1523  C   GLN A  95      -3.773   2.980 -28.201  1.00 58.25           C  
ATOM   1524  CB  GLN A  95      -5.410   4.928 -27.797  1.00 58.25           C  
ATOM   1525  HB2 GLN A  95      -5.808   4.791 -28.802  1.00 58.25           H  
ATOM   1526  HB3 GLN A  95      -4.605   5.662 -27.841  1.00 58.25           H  
ATOM   1527  O   GLN A  95      -4.051   2.083 -28.992  1.00 58.25           O  
ATOM   1528  CG  GLN A  95      -6.531   5.445 -26.868  1.00 58.25           C  
ATOM   1529  HG2 GLN A  95      -6.097   5.721 -25.907  1.00 58.25           H  
ATOM   1530  HG3 GLN A  95      -7.252   4.645 -26.701  1.00 58.25           H  
ATOM   1531  CD  GLN A  95      -7.291   6.657 -27.402  1.00 58.25           C  
ATOM   1532  NE2 GLN A  95      -8.166   7.248 -26.617  1.00 58.25           N  
ATOM   1533 HE21 GLN A  95      -8.532   8.097 -27.025  1.00 58.25           H  
ATOM   1534 HE22 GLN A  95      -8.158   7.070 -25.623  1.00 58.25           H  
ATOM   1535  OE1 GLN A  95      -7.177   7.084 -28.530  1.00 58.25           O  
ATOM   1536  N   SER A  96      -2.522   3.368 -27.954  1.00 61.46           N  
ATOM   1537  H   SER A  96      -2.417   4.164 -27.342  1.00 61.46           H  
ATOM   1538  CA  SER A  96      -1.356   3.048 -28.784  1.00 61.46           C  
ATOM   1539  HA  SER A  96      -1.696   2.570 -29.703  1.00 61.46           H  
ATOM   1540  C   SER A  96      -0.395   2.059 -28.097  1.00 61.46           C  
ATOM   1541  CB  SER A  96      -0.683   4.358 -29.207  1.00 61.46           C  
ATOM   1542  HB2 SER A  96       0.002   4.155 -30.029  1.00 61.46           H  
ATOM   1543  HB3 SER A  96      -0.130   4.761 -28.358  1.00 61.46           H  
ATOM   1544  O   SER A  96       0.831   2.210 -28.109  1.00 61.46           O  
ATOM   1545  OG  SER A  96      -1.641   5.317 -29.623  1.00 61.46           O  
ATOM   1546  HG  SER A  96      -1.651   6.052 -29.006  1.00 61.46           H  
ATOM   1547  N   PHE A  97      -0.938   1.036 -27.417  1.00 61.83           N  
ATOM   1548  H   PHE A  97      -1.945   0.958 -27.410  1.00 61.83           H  
ATOM   1549  CA  PHE A  97      -0.114   0.051 -26.691  1.00 61.83           C  
ATOM   1550  HA  PHE A  97       0.624   0.606 -26.113  1.00 61.83           H  
ATOM   1551  C   PHE A  97       0.666  -0.887 -27.626  1.00 61.83           C  
ATOM   1552  CB  PHE A  97      -0.957  -0.756 -25.695  1.00 61.83           C  
ATOM   1553  HB2 PHE A  97      -1.809  -0.152 -25.381  1.00 61.83           H  
ATOM   1554  HB3 PHE A  97      -1.357  -1.644 -26.186  1.00 61.83           H  
ATOM   1555  O   PHE A  97       1.734  -1.364 -27.253  1.00 61.83           O  
ATOM   1556  CG  PHE A  97      -0.193  -1.158 -24.444  1.00 61.83           C  
ATOM   1557  CD1 PHE A  97       0.412  -2.424 -24.310  1.00 61.83           C  
ATOM   1558  HD1 PHE A  97       0.404  -3.117 -25.139  1.00 61.83           H  
ATOM   1559  CD2 PHE A  97      -0.085  -0.237 -23.391  1.00 61.83           C  
ATOM   1560  HD2 PHE A  97      -0.455   0.770 -23.518  1.00 61.83           H  
ATOM   1561  CE1 PHE A  97       1.028  -2.789 -23.097  1.00 61.83           C  
ATOM   1562  HE1 PHE A  97       1.485  -3.762 -23.000  1.00 61.83           H  
ATOM   1563  CE2 PHE A  97       0.514  -0.602 -22.180  1.00 61.83           C  
ATOM   1564  HE2 PHE A  97       0.564   0.119 -21.377  1.00 61.83           H  
ATOM   1565  CZ  PHE A  97       1.052  -1.888 -22.020  1.00 61.83           C  
ATOM   1566  HZ  PHE A  97       1.507  -2.173 -21.082  1.00 61.83           H  
ATOM   1567  N   GLY A  98       0.170  -1.114 -28.850  1.00 63.33           N  
ATOM   1568  H   GLY A  98      -0.681  -0.641 -29.118  1.00 63.33           H  
ATOM   1569  CA  GLY A  98       0.880  -1.887 -29.878  1.00 63.33           C  
ATOM   1570  HA2 GLY A  98       1.077  -2.893 -29.509  1.00 63.33           H  
ATOM   1571  HA3 GLY A  98       0.254  -1.953 -30.769  1.00 63.33           H  
ATOM   1572  C   GLY A  98       2.214  -1.255 -30.291  1.00 63.33           C  
ATOM   1573  O   GLY A  98       3.169  -1.972 -30.577  1.00 63.33           O  
ATOM   1574  N   ASP A  99       2.310   0.074 -30.215  1.00 69.35           N  
ATOM   1575  H   ASP A  99       1.466   0.607 -30.063  1.00 69.35           H  
ATOM   1576  CA  ASP A  99       3.512   0.854 -30.542  1.00 69.35           C  
ATOM   1577  HA  ASP A  99       4.038   0.356 -31.356  1.00 69.35           H  
ATOM   1578  C   ASP A  99       4.483   0.987 -29.358  1.00 69.35           C  
ATOM   1579  CB  ASP A  99       3.074   2.236 -31.038  1.00 69.35           C  
ATOM   1580  HB2 ASP A  99       2.687   2.808 -30.195  1.00 69.35           H  
ATOM   1581  HB3 ASP A  99       3.932   2.768 -31.450  1.00 69.35           H  
ATOM   1582  O   ASP A  99       5.497   1.687 -29.435  1.00 69.35           O  
ATOM   1583  CG  ASP A  99       1.995   2.104 -32.107  1.00 69.35           C  
ATOM   1584  OD1 ASP A  99       2.324   1.555 -33.180  1.00 69.35           O  
ATOM   1585  OD2 ASP A  99       0.841   2.453 -31.779  1.00 69.35           O  
ATOM   1586  N   THR A 100       4.165   0.355 -28.224  1.00 69.90           N  
ATOM   1587  H   THR A 100       3.378  -0.277 -28.236  1.00 69.90           H  
ATOM   1588  CA  THR A 100       4.914   0.528 -26.982  1.00 69.90           C  
ATOM   1589  HA  THR A 100       5.339   1.532 -27.000  1.00 69.90           H  
ATOM   1590  C   THR A 100       6.080  -0.457 -26.880  1.00 69.90           C  
ATOM   1591  CB  THR A 100       3.985   0.488 -25.769  1.00 69.90           C  
ATOM   1592  HB  THR A 100       3.507  -0.488 -25.686  1.00 69.90           H  
ATOM   1593  O   THR A 100       5.920  -1.681 -26.883  1.00 69.90           O  
ATOM   1594  CG2 THR A 100       4.740   0.808 -24.488  1.00 69.90           C  
ATOM   1595 HG21 THR A 100       5.565   0.113 -24.334  1.00 69.90           H  
ATOM   1596 HG22 THR A 100       4.043   0.717 -23.654  1.00 69.90           H  
ATOM   1597 HG23 THR A 100       5.117   1.830 -24.537  1.00 69.90           H  
ATOM   1598  OG1 THR A 100       3.009   1.503 -25.895  1.00 69.90           O  
ATOM   1599  HG1 THR A 100       2.608   1.416 -26.763  1.00 69.90           H  
ATOM   1600  N   VAL A 101       7.285   0.096 -26.745  1.00 69.33           N  
ATOM   1601  H   VAL A 101       7.320   1.104 -26.690  1.00 69.33           H  
ATOM   1602  CA  VAL A 101       8.560  -0.626 -26.745  1.00 69.33           C  
ATOM   1603  HA  VAL A 101       8.371  -1.649 -27.071  1.00 69.33           H  
ATOM   1604  C   VAL A 101       9.153  -0.674 -25.337  1.00 69.33           C  
ATOM   1605  CB  VAL A 101       9.554  -0.010 -27.752  1.00 69.33           C  
ATOM   1606  HB  VAL A 101       9.874   0.964 -27.382  1.00 69.33           H  
ATOM   1607  O   VAL A 101       9.233   0.335 -24.630  1.00 69.33           O  
ATOM   1608  CG1 VAL A 101      10.800  -0.887 -27.926  1.00 69.33           C  
ATOM   1609 HG11 VAL A 101      11.467  -0.436 -28.661  1.00 69.33           H  
ATOM   1610 HG12 VAL A 101      10.518  -1.883 -28.267  1.00 69.33           H  
ATOM   1611 HG13 VAL A 101      11.346  -0.961 -26.986  1.00 69.33           H  
ATOM   1612  CG2 VAL A 101       8.934   0.165 -29.148  1.00 69.33           C  
ATOM   1613 HG21 VAL A 101       8.098   0.864 -29.109  1.00 69.33           H  
ATOM   1614 HG22 VAL A 101       8.571  -0.792 -29.521  1.00 69.33           H  
ATOM   1615 HG23 VAL A 101       9.675   0.564 -29.840  1.00 69.33           H  
ATOM   1616  N   SER A 102       9.604  -1.867 -24.946  1.00 66.20           N  
ATOM   1617  H   SER A 102       9.477  -2.649 -25.572  1.00 66.20           H  
ATOM   1618  CA  SER A 102      10.293  -2.118 -23.678  1.00 66.20           C  
ATOM   1619  HA  SER A 102       9.619  -1.798 -22.884  1.00 66.20           H  
ATOM   1620  C   SER A 102      11.647  -1.383 -23.571  1.00 66.20           C  
ATOM   1621  CB  SER A 102      10.550  -3.617 -23.520  1.00 66.20           C  
ATOM   1622  HB2 SER A 102      11.170  -3.798 -22.642  1.00 66.20           H  
ATOM   1623  HB3 SER A 102      11.090  -3.965 -24.401  1.00 66.20           H  
ATOM   1624  O   SER A 102      12.302  -1.182 -24.593  1.00 66.20           O  
ATOM   1625  OG  SER A 102       9.340  -4.334 -23.376  1.00 66.20           O  
ATOM   1626  HG  SER A 102       9.393  -5.114 -23.933  1.00 66.20           H  
ATOM   1627  N   PRO A 103      12.147  -1.075 -22.355  1.00 68.82           N  
ATOM   1628  CA  PRO A 103      11.522  -1.303 -21.050  1.00 68.82           C  
ATOM   1629  HA  PRO A 103      11.351  -2.372 -20.922  1.00 68.82           H  
ATOM   1630  C   PRO A 103      10.204  -0.551 -20.852  1.00 68.82           C  
ATOM   1631  CB  PRO A 103      12.559  -0.863 -20.013  1.00 68.82           C  
ATOM   1632  HB2 PRO A 103      12.108  -0.394 -19.138  1.00 68.82           H  
ATOM   1633  HB3 PRO A 103      13.143  -1.734 -19.719  1.00 68.82           H  
ATOM   1634  O   PRO A 103      10.142   0.651 -21.069  1.00 68.82           O  
ATOM   1635  CG  PRO A 103      13.463   0.102 -20.777  1.00 68.82           C  
ATOM   1636  HG2 PRO A 103      13.002   1.088 -20.830  1.00 68.82           H  
ATOM   1637  HG3 PRO A 103      14.460   0.160 -20.339  1.00 68.82           H  
ATOM   1638  CD  PRO A 103      13.486  -0.540 -22.159  1.00 68.82           C  
ATOM   1639  HD2 PRO A 103      14.201  -1.362 -22.171  1.00 68.82           H  
ATOM   1640  HD3 PRO A 103      13.761   0.183 -22.926  1.00 68.82           H  
ATOM   1641  N   MET A 104       9.169  -1.271 -20.417  1.00 72.80           N  
ATOM   1642  H   MET A 104       9.316  -2.258 -20.263  1.00 72.80           H  
ATOM   1643  CA  MET A 104       7.826  -0.761 -20.131  1.00 72.80           C  
ATOM   1644  HA  MET A 104       7.838   0.328 -20.183  1.00 72.80           H  
ATOM   1645  C   MET A 104       7.421  -1.153 -18.716  1.00 72.80           C  
ATOM   1646  CB  MET A 104       6.836  -1.272 -21.186  1.00 72.80           C  
ATOM   1647  HB2 MET A 104       6.913  -2.356 -21.270  1.00 72.80           H  
ATOM   1648  HB3 MET A 104       7.126  -0.849 -22.148  1.00 72.80           H  
ATOM   1649  O   MET A 104       7.643  -2.289 -18.295  1.00 72.80           O  
ATOM   1650  CG  MET A 104       5.372  -0.891 -20.918  1.00 72.80           C  
ATOM   1651  HG2 MET A 104       4.987  -0.484 -21.853  1.00 72.80           H  
ATOM   1652  HG3 MET A 104       5.304  -0.093 -20.180  1.00 72.80           H  
ATOM   1653  SD  MET A 104       4.266  -2.267 -20.466  1.00 72.80           S  
ATOM   1654  CE  MET A 104       4.146  -2.155 -18.663  1.00 72.80           C  
ATOM   1655  HE1 MET A 104       3.979  -1.120 -18.363  1.00 72.80           H  
ATOM   1656  HE2 MET A 104       5.066  -2.521 -18.207  1.00 72.80           H  
ATOM   1657  HE3 MET A 104       3.315  -2.769 -18.317  1.00 72.80           H  
ATOM   1658  N   ILE A 105       6.885  -0.200 -17.955  1.00 74.22           N  
ATOM   1659  H   ILE A 105       6.696   0.698 -18.377  1.00 74.22           H  
ATOM   1660  CA  ILE A 105       6.601  -0.342 -16.530  1.00 74.22           C  
ATOM   1661  HA  ILE A 105       6.464  -1.402 -16.318  1.00 74.22           H  
ATOM   1662  C   ILE A 105       5.289   0.372 -16.202  1.00 74.22           C  
ATOM   1663  CB  ILE A 105       7.792   0.151 -15.669  1.00 74.22           C  
ATOM   1664  HB  ILE A 105       7.940   1.218 -15.835  1.00 74.22           H  
ATOM   1665  O   ILE A 105       5.133   1.558 -16.476  1.00 74.22           O  
ATOM   1666  CG1 ILE A 105       9.086  -0.603 -16.081  1.00 74.22           C  
ATOM   1667 HG12 ILE A 105       9.278  -0.434 -17.141  1.00 74.22           H  
ATOM   1668 HG13 ILE A 105       8.930  -1.672 -15.943  1.00 74.22           H  
ATOM   1669  CG2 ILE A 105       7.441  -0.083 -14.186  1.00 74.22           C  
ATOM   1670 HG21 ILE A 105       8.299   0.119 -13.545  1.00 74.22           H  
ATOM   1671 HG22 ILE A 105       6.637   0.587 -13.881  1.00 74.22           H  
ATOM   1672 HG23 ILE A 105       7.120  -1.113 -14.029  1.00 74.22           H  
ATOM   1673  CD1 ILE A 105      10.402  -0.204 -15.421  1.00 74.22           C  
ATOM   1674 HD11 ILE A 105      11.176  -0.896 -15.752  1.00 74.22           H  
ATOM   1675 HD12 ILE A 105      10.339  -0.235 -14.333  1.00 74.22           H  
ATOM   1676 HD13 ILE A 105      10.682   0.791 -15.767  1.00 74.22           H  
ATOM   1677  N   ASN A 106       4.357  -0.361 -15.597  1.00 76.39           N  
ATOM   1678  H   ASN A 106       4.575  -1.326 -15.396  1.00 76.39           H  
ATOM   1679  CA  ASN A 106       3.100   0.162 -15.064  1.00 76.39           C  
ATOM   1680  HA  ASN A 106       3.095   1.250 -15.127  1.00 76.39           H  
ATOM   1681  C   ASN A 106       3.012  -0.239 -13.587  1.00 76.39           C  
ATOM   1682  CB  ASN A 106       1.933  -0.366 -15.920  1.00 76.39           C  
ATOM   1683  HB2 ASN A 106       2.081  -0.044 -16.951  1.00 76.39           H  
ATOM   1684  HB3 ASN A 106       1.939  -1.456 -15.905  1.00 76.39           H  
ATOM   1685  O   ASN A 106       3.091  -1.428 -13.273  1.00 76.39           O  
ATOM   1686  CG  ASN A 106       0.553   0.098 -15.470  1.00 76.39           C  
ATOM   1687  ND2 ASN A 106      -0.426  -0.077 -16.316  1.00 76.39           N  
ATOM   1688 HD21 ASN A 106      -0.258  -0.369 -17.268  1.00 76.39           H  
ATOM   1689 HD22 ASN A 106      -1.361   0.224 -16.081  1.00 76.39           H  
ATOM   1690  OD1 ASN A 106       0.321   0.522 -14.352  1.00 76.39           O  
ATOM   1691  N   SER A 107       2.883   0.741 -12.696  1.00 78.25           N  
ATOM   1692  H   SER A 107       2.735   1.674 -13.054  1.00 78.25           H  
ATOM   1693  CA  SER A 107       2.789   0.568 -11.245  1.00 78.25           C  
ATOM   1694  HA  SER A 107       2.784  -0.492 -10.993  1.00 78.25           H  
ATOM   1695  C   SER A 107       1.501   1.192 -10.737  1.00 78.25           C  
ATOM   1696  CB  SER A 107       3.994   1.222 -10.559  1.00 78.25           C  
ATOM   1697  HB2 SER A 107       4.141   2.222 -10.969  1.00 78.25           H  
ATOM   1698  HB3 SER A 107       4.889   0.636 -10.770  1.00 78.25           H  
ATOM   1699  O   SER A 107       1.219   2.342 -11.046  1.00 78.25           O  
ATOM   1700  OG  SER A 107       3.823   1.324  -9.156  1.00 78.25           O  
ATOM   1701  HG  SER A 107       3.316   2.118  -8.970  1.00 78.25           H  
ATOM   1702  N   LYS A 108       0.771   0.466  -9.890  1.00 83.58           N  
ATOM   1703  H   LYS A 108       1.094  -0.471  -9.693  1.00 83.58           H  
ATOM   1704  CA  LYS A 108      -0.438   0.920  -9.194  1.00 83.58           C  
ATOM   1705  HA  LYS A 108      -0.574   1.990  -9.347  1.00 83.58           H  
ATOM   1706  C   LYS A 108      -0.286   0.640  -7.713  1.00 83.58           C  
ATOM   1707  CB  LYS A 108      -1.670   0.181  -9.721  1.00 83.58           C  
ATOM   1708  HB2 LYS A 108      -1.514  -0.888  -9.569  1.00 83.58           H  
ATOM   1709  HB3 LYS A 108      -2.551   0.486  -9.156  1.00 83.58           H  
ATOM   1710  O   LYS A 108       0.171  -0.438  -7.334  1.00 83.58           O  
ATOM   1711  CG  LYS A 108      -1.910   0.463 -11.205  1.00 83.58           C  
ATOM   1712  HG2 LYS A 108      -0.966   0.420 -11.748  1.00 83.58           H  
ATOM   1713  HG3 LYS A 108      -2.336   1.459 -11.326  1.00 83.58           H  
ATOM   1714  CD  LYS A 108      -2.842  -0.594 -11.793  1.00 83.58           C  
ATOM   1715  HD2 LYS A 108      -2.509  -1.585 -11.484  1.00 83.58           H  
ATOM   1716  HD3 LYS A 108      -3.863  -0.415 -11.457  1.00 83.58           H  
ATOM   1717  CE  LYS A 108      -2.749  -0.467 -13.308  1.00 83.58           C  
ATOM   1718  HE2 LYS A 108      -3.561   0.159 -13.678  1.00 83.58           H  
ATOM   1719  HE3 LYS A 108      -1.830   0.057 -13.567  1.00 83.58           H  
ATOM   1720  NZ  LYS A 108      -2.753  -1.773 -13.993  1.00 83.58           N  
ATOM   1721  HZ1 LYS A 108      -2.681  -1.571 -14.980  1.00 83.58           H  
ATOM   1722  HZ2 LYS A 108      -3.652  -2.234 -13.965  1.00 83.58           H  
ATOM   1723  HZ3 LYS A 108      -1.987  -2.372 -13.719  1.00 83.58           H  
ATOM   1724  N   ALA A 109      -0.723   1.566  -6.876  1.00 83.63           N  
ATOM   1725  H   ALA A 109      -1.101   2.418  -7.265  1.00 83.63           H  
ATOM   1726  CA  ALA A 109      -0.720   1.409  -5.433  1.00 83.63           C  
ATOM   1727  HA  ALA A 109      -0.720   0.344  -5.200  1.00 83.63           H  
ATOM   1728  C   ALA A 109      -1.981   2.009  -4.803  1.00 83.63           C  
ATOM   1729  CB  ALA A 109       0.574   2.007  -4.868  1.00 83.63           C  
ATOM   1730  HB1 ALA A 109       0.646   1.780  -3.805  1.00 83.63           H  
ATOM   1731  HB2 ALA A 109       0.586   3.086  -5.019  1.00 83.63           H  
ATOM   1732  HB3 ALA A 109       1.433   1.562  -5.371  1.00 83.63           H  
ATOM   1733  O   ALA A 109      -2.541   2.988  -5.290  1.00 83.63           O  
ATOM   1734  N   PHE A 110      -2.412   1.431  -3.692  1.00 87.96           N  
ATOM   1735  H   PHE A 110      -1.904   0.627  -3.352  1.00 87.96           H  
ATOM   1736  CA  PHE A 110      -3.542   1.885  -2.894  1.00 87.96           C  
ATOM   1737  HA  PHE A 110      -3.824   2.895  -3.191  1.00 87.96           H  
ATOM   1738  C   PHE A 110      -3.134   1.885  -1.425  1.00 87.96           C  
ATOM   1739  CB  PHE A 110      -4.737   0.951  -3.110  1.00 87.96           C  
ATOM   1740  HB2 PHE A 110      -4.472  -0.036  -2.733  1.00 87.96           H  
ATOM   1741  HB3 PHE A 110      -5.561   1.317  -2.497  1.00 87.96           H  
ATOM   1742  O   PHE A 110      -2.555   0.905  -0.968  1.00 87.96           O  
ATOM   1743  CG  PHE A 110      -5.205   0.814  -4.547  1.00 87.96           C  
ATOM   1744  CD1 PHE A 110      -5.679   1.928  -5.264  1.00 87.96           C  
ATOM   1745  HD1 PHE A 110      -5.722   2.892  -4.780  1.00 87.96           H  
ATOM   1746  CD2 PHE A 110      -5.127  -0.435  -5.184  1.00 87.96           C  
ATOM   1747  HD2 PHE A 110      -4.793  -1.298  -4.626  1.00 87.96           H  
ATOM   1748  CE1 PHE A 110      -6.047   1.792  -6.617  1.00 87.96           C  
ATOM   1749  HE1 PHE A 110      -6.398   2.646  -7.178  1.00 87.96           H  
ATOM   1750  CE2 PHE A 110      -5.451  -0.563  -6.544  1.00 87.96           C  
ATOM   1751  HE2 PHE A 110      -5.348  -1.519  -7.036  1.00 87.96           H  
ATOM   1752  CZ  PHE A 110      -5.908   0.552  -7.263  1.00 87.96           C  
ATOM   1753  HZ  PHE A 110      -6.145   0.458  -8.312  1.00 87.96           H  
ATOM   1754  N   GLY A 111      -3.460   2.930  -0.670  1.00 84.00           N  
ATOM   1755  H   GLY A 111      -3.896   3.727  -1.113  1.00 84.00           H  
ATOM   1756  CA  GLY A 111      -3.129   3.024   0.754  1.00 84.00           C  
ATOM   1757  HA2 GLY A 111      -2.133   3.450   0.879  1.00 84.00           H  
ATOM   1758  HA3 GLY A 111      -3.125   2.029   1.200  1.00 84.00           H  
ATOM   1759  C   GLY A 111      -4.127   3.888   1.510  1.00 84.00           C  
ATOM   1760  O   GLY A 111      -4.679   4.842   0.968  1.00 84.00           O  
ATOM   1761  N   GLY A 112      -4.408   3.550   2.764  1.00 79.78           N  
ATOM   1762  H   GLY A 112      -3.940   2.750   3.166  1.00 79.78           H  
ATOM   1763  CA  GLY A 112      -5.401   4.276   3.569  1.00 79.78           C  
ATOM   1764  HA2 GLY A 112      -5.893   3.561   4.228  1.00 79.78           H  
ATOM   1765  HA3 GLY A 112      -6.166   4.713   2.926  1.00 79.78           H  
ATOM   1766  C   GLY A 112      -4.798   5.396   4.416  1.00 79.78           C  
ATOM   1767  O   GLY A 112      -5.512   6.240   4.952  1.00 79.78           O  
ATOM   1768  N   ASP A 113      -3.473   5.407   4.526  1.00 71.35           N  
ATOM   1769  H   ASP A 113      -2.973   4.615   4.149  1.00 71.35           H  
ATOM   1770  CA  ASP A 113      -2.692   6.268   5.408  1.00 71.35           C  
ATOM   1771  HA  ASP A 113      -3.355   7.070   5.732  1.00 71.35           H  
ATOM   1772  C   ASP A 113      -1.523   6.974   4.684  1.00 71.35           C  
ATOM   1773  CB  ASP A 113      -2.301   5.460   6.664  1.00 71.35           C  
ATOM   1774  HB2 ASP A 113      -1.733   6.084   7.354  1.00 71.35           H  
ATOM   1775  HB3 ASP A 113      -3.218   5.167   7.176  1.00 71.35           H  
ATOM   1776  O   ASP A 113      -0.575   7.465   5.308  1.00 71.35           O  
ATOM   1777  CG  ASP A 113      -1.474   4.200   6.426  1.00 71.35           C  
ATOM   1778  OD1 ASP A 113      -1.660   3.514   5.397  1.00 71.35           O  
ATOM   1779  OD2 ASP A 113      -0.672   3.876   7.324  1.00 71.35           O  
ATOM   1780  N   GLY A 114      -1.616   7.058   3.357  1.00 71.51           N  
ATOM   1781  H   GLY A 114      -2.436   6.641   2.940  1.00 71.51           H  
ATOM   1782  CA  GLY A 114      -0.551   7.438   2.430  1.00 71.51           C  
ATOM   1783  HA2 GLY A 114      -0.943   8.138   1.691  1.00 71.51           H  
ATOM   1784  HA3 GLY A 114       0.267   7.926   2.959  1.00 71.51           H  
ATOM   1785  C   GLY A 114       0.003   6.217   1.694  1.00 71.51           C  
ATOM   1786  O   GLY A 114      -0.425   5.093   1.953  1.00 71.51           O  
ATOM   1787  N   LEU A 115       0.960   6.438   0.798  1.00 69.50           N  
ATOM   1788  H   LEU A 115       1.285   7.387   0.676  1.00 69.50           H  
ATOM   1789  CA  LEU A 115       1.649   5.388   0.040  1.00 69.50           C  
ATOM   1790  HA  LEU A 115       1.245   4.406   0.286  1.00 69.50           H  
ATOM   1791  C   LEU A 115       3.127   5.393   0.395  1.00 69.50           C  
ATOM   1792  CB  LEU A 115       1.485   5.645  -1.461  1.00 69.50           C  
ATOM   1793  HB2 LEU A 115       2.084   4.922  -2.014  1.00 69.50           H  
ATOM   1794  HB3 LEU A 115       1.876   6.640  -1.678  1.00 69.50           H  
ATOM   1795  O   LEU A 115       3.748   6.451   0.349  1.00 69.50           O  
ATOM   1796  CG  LEU A 115       0.036   5.575  -1.947  1.00 69.50           C  
ATOM   1797  HG  LEU A 115      -0.588   6.257  -1.370  1.00 69.50           H  
ATOM   1798  CD1 LEU A 115      -0.000   6.013  -3.398  1.00 69.50           C  
ATOM   1799 HD11 LEU A 115      -1.044   6.068  -3.709  1.00 69.50           H  
ATOM   1800 HD12 LEU A 115       0.450   7.000  -3.502  1.00 69.50           H  
ATOM   1801 HD13 LEU A 115       0.553   5.297  -4.006  1.00 69.50           H  
ATOM   1802  CD2 LEU A 115      -0.541   4.166  -1.860  1.00 69.50           C  
ATOM   1803 HD21 LEU A 115      -1.522   4.144  -2.336  1.00 69.50           H  
ATOM   1804 HD22 LEU A 115      -0.644   3.873  -0.815  1.00 69.50           H  
ATOM   1805 HD23 LEU A 115       0.123   3.458  -2.356  1.00 69.50           H  
ATOM   1806  N   VAL A 116       3.685   4.237   0.749  1.00 65.84           N  
ATOM   1807  H   VAL A 116       3.114   3.404   0.739  1.00 65.84           H  
ATOM   1808  CA  VAL A 116       5.109   4.102   1.063  1.00 65.84           C  
ATOM   1809  HA  VAL A 116       5.465   5.077   1.398  1.00 65.84           H  
ATOM   1810  C   VAL A 116       5.890   3.719  -0.177  1.00 65.84           C  
ATOM   1811  CB  VAL A 116       5.419   3.120   2.201  1.00 65.84           C  
ATOM   1812  HB  VAL A 116       5.327   2.094   1.845  1.00 65.84           H  
ATOM   1813  O   VAL A 116       5.690   2.637  -0.731  1.00 65.84           O  
ATOM   1814  CG1 VAL A 116       6.850   3.377   2.702  1.00 65.84           C  
ATOM   1815 HG11 VAL A 116       7.573   3.106   1.933  1.00 65.84           H  
ATOM   1816 HG12 VAL A 116       6.974   4.429   2.959  1.00 65.84           H  
ATOM   1817 HG13 VAL A 116       7.061   2.790   3.596  1.00 65.84           H  
ATOM   1818  CG2 VAL A 116       4.476   3.309   3.383  1.00 65.84           C  
ATOM   1819 HG21 VAL A 116       4.789   2.668   4.207  1.00 65.84           H  
ATOM   1820 HG22 VAL A 116       4.501   4.354   3.695  1.00 65.84           H  
ATOM   1821 HG23 VAL A 116       3.465   3.027   3.091  1.00 65.84           H  
ATOM   1822  N   PHE A 117       6.812   4.593  -0.550  1.00 62.16           N  
ATOM   1823  H   PHE A 117       6.856   5.468  -0.049  1.00 62.16           H  
ATOM   1824  CA  PHE A 117       7.827   4.395  -1.566  1.00 62.16           C  
ATOM   1825  HA  PHE A 117       7.476   3.657  -2.288  1.00 62.16           H  
ATOM   1826  C   PHE A 117       9.112   3.868  -0.945  1.00 62.16           C  
ATOM   1827  CB  PHE A 117       8.060   5.713  -2.315  1.00 62.16           C  
ATOM   1828  HB2 PHE A 117       8.336   6.500  -1.613  1.00 62.16           H  
ATOM   1829  HB3 PHE A 117       8.881   5.593  -3.022  1.00 62.16           H  
ATOM   1830  O   PHE A 117       9.410   4.106   0.227  1.00 62.16           O  
ATOM   1831  CG  PHE A 117       6.818   6.118  -3.065  1.00 62.16           C  
ATOM   1832  CD1 PHE A 117       6.626   5.667  -4.380  1.00 62.16           C  
ATOM   1833  HD1 PHE A 117       7.405   5.120  -4.890  1.00 62.16           H  
ATOM   1834  CD2 PHE A 117       5.796   6.822  -2.407  1.00 62.16           C  
ATOM   1835  HD2 PHE A 117       5.943   7.179  -1.398  1.00 62.16           H  
ATOM   1836  CE1 PHE A 117       5.414   5.920  -5.033  1.00 62.16           C  
ATOM   1837  HE1 PHE A 117       5.296   5.595  -6.056  1.00 62.16           H  
ATOM   1838  CE2 PHE A 117       4.567   7.030  -3.046  1.00 62.16           C  
ATOM   1839  HE2 PHE A 117       3.782   7.551  -2.519  1.00 62.16           H  
ATOM   1840  CZ  PHE A 117       4.374   6.585  -4.364  1.00 62.16           C  
ATOM   1841  HZ  PHE A 117       3.437   6.773  -4.868  1.00 62.16           H  
ATOM   1842  N   LEU A 118       9.861   3.146  -1.764  1.00 57.98           N  
ATOM   1843  H   LEU A 118       9.485   2.921  -2.674  1.00 57.98           H  
ATOM   1844  CA  LEU A 118      11.263   2.854  -1.569  1.00 57.98           C  
ATOM   1845  HA  LEU A 118      11.525   2.939  -0.514  1.00 57.98           H  
ATOM   1846  C   LEU A 118      12.060   3.878  -2.381  1.00 57.98           C  
ATOM   1847  CB  LEU A 118      11.500   1.419  -2.068  1.00 57.98           C  
ATOM   1848  HB2 LEU A 118      11.423   1.410  -3.155  1.00 57.98           H  
ATOM   1849  HB3 LEU A 118      10.710   0.767  -1.694  1.00 57.98           H  
ATOM   1850  O   LEU A 118      12.078   3.802  -3.610  1.00 57.98           O  
ATOM   1851  CG  LEU A 118      12.866   0.862  -1.648  1.00 57.98           C  
ATOM   1852  HG  LEU A 118      13.633   1.635  -1.692  1.00 57.98           H  
ATOM   1853  CD1 LEU A 118      12.763   0.308  -0.229  1.00 57.98           C  
ATOM   1854 HD11 LEU A 118      11.914  -0.371  -0.160  1.00 57.98           H  
ATOM   1855 HD12 LEU A 118      12.623   1.131   0.472  1.00 57.98           H  
ATOM   1856 HD13 LEU A 118      13.663  -0.249   0.034  1.00 57.98           H  
ATOM   1857  CD2 LEU A 118      13.276  -0.286  -2.571  1.00 57.98           C  
ATOM   1858 HD21 LEU A 118      12.532  -1.081  -2.534  1.00 57.98           H  
ATOM   1859 HD22 LEU A 118      13.347   0.089  -3.592  1.00 57.98           H  
ATOM   1860 HD23 LEU A 118      14.253  -0.669  -2.278  1.00 57.98           H  
ATOM   1861  N   GLU A 119      12.722   4.815  -1.713  1.00 52.05           N  
ATOM   1862  H   GLU A 119      12.649   4.859  -0.707  1.00 52.05           H  
ATOM   1863  CA  GLU A 119      13.720   5.669  -2.351  1.00 52.05           C  
ATOM   1864  HA  GLU A 119      13.528   5.717  -3.423  1.00 52.05           H  
ATOM   1865  C   GLU A 119      15.099   5.035  -2.180  1.00 52.05           C  
ATOM   1866  CB  GLU A 119      13.642   7.112  -1.819  1.00 52.05           C  
ATOM   1867  HB2 GLU A 119      13.459   7.110  -0.745  1.00 52.05           H  
ATOM   1868  HB3 GLU A 119      14.582   7.622  -2.027  1.00 52.05           H  
ATOM   1869  O   GLU A 119      15.579   4.820  -1.065  1.00 52.05           O  
ATOM   1870  CG  GLU A 119      12.508   7.832  -2.564  1.00 52.05           C  
ATOM   1871  HG2 GLU A 119      12.763   7.851  -3.623  1.00 52.05           H  
ATOM   1872  HG3 GLU A 119      11.593   7.252  -2.451  1.00 52.05           H  
ATOM   1873  CD  GLU A 119      12.232   9.270  -2.118  1.00 52.05           C  
ATOM   1874  OE1 GLU A 119      11.108   9.732  -2.433  1.00 52.05           O  
ATOM   1875  OE2 GLU A 119      13.111   9.918  -1.522  1.00 52.05           O  
ATOM   1876  N   GLN A 120      15.763   4.717  -3.294  1.00 45.66           N  
ATOM   1877  H   GLN A 120      15.327   4.898  -4.188  1.00 45.66           H  
ATOM   1878  CA  GLN A 120      17.211   4.570  -3.257  1.00 45.66           C  
ATOM   1879  HA  GLN A 120      17.507   4.059  -2.341  1.00 45.66           H  
ATOM   1880  C   GLN A 120      17.810   5.968  -3.225  1.00 45.66           C  
ATOM   1881  CB  GLN A 120      17.753   3.763  -4.443  1.00 45.66           C  
ATOM   1882  HB2 GLN A 120      18.811   3.996  -4.560  1.00 45.66           H  
ATOM   1883  HB3 GLN A 120      17.236   4.045  -5.360  1.00 45.66           H  
ATOM   1884  O   GLN A 120      17.788   6.687  -4.223  1.00 45.66           O  
ATOM   1885  CG  GLN A 120      17.623   2.254  -4.204  1.00 45.66           C  
ATOM   1886  HG2 GLN A 120      18.042   2.003  -3.230  1.00 45.66           H  
ATOM   1887  HG3 GLN A 120      16.571   1.971  -4.216  1.00 45.66           H  
ATOM   1888  CD  GLN A 120      18.369   1.475  -5.276  1.00 45.66           C  
ATOM   1889  NE2 GLN A 120      19.653   1.233  -5.118  1.00 45.66           N  
ATOM   1890 HE21 GLN A 120      20.106   1.018  -5.995  1.00 45.66           H  
ATOM   1891 HE22 GLN A 120      20.136   1.689  -4.357  1.00 45.66           H  
ATOM   1892  OE1 GLN A 120      17.837   1.097  -6.302  1.00 45.66           O  
ATOM   1893  N   THR A 121      18.372   6.322  -2.075  1.00 48.07           N  
ATOM   1894  H   THR A 121      18.246   5.718  -1.275  1.00 48.07           H  
ATOM   1895  CA  THR A 121      19.194   7.523  -1.931  1.00 48.07           C  
ATOM   1896  HA  THR A 121      18.545   8.398  -1.960  1.00 48.07           H  
ATOM   1897  C   THR A 121      20.219   7.639  -3.063  1.00 48.07           C  
ATOM   1898  CB  THR A 121      19.947   7.508  -0.597  1.00 48.07           C  
ATOM   1899  HB  THR A 121      20.653   8.338  -0.594  1.00 48.07           H  
ATOM   1900  O   THR A 121      20.813   6.639  -3.481  1.00 48.07           O  
ATOM   1901  CG2 THR A 121      19.011   7.688   0.574  1.00 48.07           C  
ATOM   1902 HG21 THR A 121      18.462   8.624   0.469  1.00 48.07           H  
ATOM   1903 HG22 THR A 121      19.607   7.742   1.485  1.00 48.07           H  
ATOM   1904 HG23 THR A 121      18.297   6.867   0.644  1.00 48.07           H  
ATOM   1905  OG1 THR A 121      20.624   6.282  -0.377  1.00 48.07           O  
ATOM   1906  HG1 THR A 121      19.935   5.632  -0.217  1.00 48.07           H  
ATOM   1907  N   SER A 122      20.506   8.867  -3.507  1.00 44.37           N  
ATOM   1908  H   SER A 122      19.996   9.655  -3.136  1.00 44.37           H  
ATOM   1909  CA  SER A 122      21.655   9.169  -4.384  1.00 44.37           C  
ATOM   1910  HA  SER A 122      21.509   8.680  -5.347  1.00 44.37           H  
ATOM   1911  C   SER A 122      22.982   8.657  -3.799  1.00 44.37           C  
ATOM   1912  CB  SER A 122      21.739  10.683  -4.608  1.00 44.37           C  
ATOM   1913  HB2 SER A 122      22.681  10.932  -5.095  1.00 44.37           H  
ATOM   1914  HB3 SER A 122      20.921  10.992  -5.259  1.00 44.37           H  
ATOM   1915  O   SER A 122      23.918   8.332  -4.525  1.00 44.37           O  
ATOM   1916  OG  SER A 122      21.629  11.373  -3.375  1.00 44.37           O  
ATOM   1917  HG  SER A 122      21.574  12.314  -3.553  1.00 44.37           H  
ATOM   1918  N   ASP A 123      23.015   8.500  -2.476  1.00 45.86           N  
ATOM   1919  H   ASP A 123      22.253   8.929  -1.972  1.00 45.86           H  
ATOM   1920  CA  ASP A 123      24.053   7.865  -1.672  1.00 45.86           C  
ATOM   1921  HA  ASP A 123      24.993   8.382  -1.862  1.00 45.86           H  
ATOM   1922  C   ASP A 123      24.284   6.367  -1.954  1.00 45.86           C  
ATOM   1923  CB  ASP A 123      23.660   8.038  -0.193  1.00 45.86           C  
ATOM   1924  HB2 ASP A 123      24.209   7.304   0.396  1.00 45.86           H  
ATOM   1925  HB3 ASP A 123      22.603   7.817  -0.045  1.00 45.86           H  
ATOM   1926  O   ASP A 123      25.341   5.835  -1.609  1.00 45.86           O  
ATOM   1927  CG  ASP A 123      23.965   9.418   0.386  1.00 45.86           C  
ATOM   1928  OD1 ASP A 123      24.169  10.374  -0.394  1.00 45.86           O  
ATOM   1929  OD2 ASP A 123      24.328   9.441   1.588  1.00 45.86           O  
ATOM   1930  N   GLY A 124      23.320   5.658  -2.545  1.00 38.38           N  
ATOM   1931  H   GLY A 124      22.463   6.137  -2.781  1.00 38.38           H  
ATOM   1932  CA  GLY A 124      23.508   4.306  -3.070  1.00 38.38           C  
ATOM   1933  HA2 GLY A 124      24.524   4.295  -3.465  1.00 38.38           H  
ATOM   1934  HA3 GLY A 124      22.791   4.125  -3.871  1.00 38.38           H  
ATOM   1935  C   GLY A 124      23.458   3.144  -2.078  1.00 38.38           C  
ATOM   1936  O   GLY A 124      23.068   2.031  -2.443  1.00 38.38           O  
ATOM   1937  N   GLY A 125      23.837   3.395  -0.824  1.00 40.25           N  
ATOM   1938  H   GLY A 125      24.235   4.309  -0.661  1.00 40.25           H  
ATOM   1939  CA  GLY A 125      23.911   2.396   0.249  1.00 40.25           C  
ATOM   1940  HA2 GLY A 125      24.124   1.418  -0.183  1.00 40.25           H  
ATOM   1941  HA3 GLY A 125      24.743   2.660   0.903  1.00 40.25           H  
ATOM   1942  C   GLY A 125      22.653   2.271   1.116  1.00 40.25           C  
ATOM   1943  O   GLY A 125      22.592   1.394   1.983  1.00 40.25           O  
ATOM   1944  N   LYS A 126      21.649   3.140   0.938  1.00 47.62           N  
ATOM   1945  H   LYS A 126      21.739   3.840   0.216  1.00 47.62           H  
ATOM   1946  CA  LYS A 126      20.438   3.151   1.770  1.00 47.62           C  
ATOM   1947  HA  LYS A 126      20.393   2.223   2.341  1.00 47.62           H  
ATOM   1948  C   LYS A 126      19.167   3.223   0.933  1.00 47.62           C  
ATOM   1949  CB  LYS A 126      20.469   4.319   2.765  1.00 47.62           C  
ATOM   1950  HB2 LYS A 126      19.545   4.306   3.344  1.00 47.62           H  
ATOM   1951  HB3 LYS A 126      20.488   5.254   2.204  1.00 47.62           H  
ATOM   1952  O   LYS A 126      18.987   4.140   0.137  1.00 47.62           O  
ATOM   1953  CG  LYS A 126      21.665   4.288   3.729  1.00 47.62           C  
ATOM   1954  HG2 LYS A 126      21.663   3.364   4.307  1.00 47.62           H  
ATOM   1955  HG3 LYS A 126      22.596   4.369   3.168  1.00 47.62           H  
ATOM   1956  CD  LYS A 126      21.537   5.493   4.663  1.00 47.62           C  
ATOM   1957  HD2 LYS A 126      21.364   6.374   4.046  1.00 47.62           H  
ATOM   1958  HD3 LYS A 126      20.664   5.369   5.304  1.00 47.62           H  
ATOM   1959  CE  LYS A 126      22.781   5.739   5.515  1.00 47.62           C  
ATOM   1960  HE2 LYS A 126      22.857   4.972   6.287  1.00 47.62           H  
ATOM   1961  HE3 LYS A 126      23.661   5.684   4.874  1.00 47.62           H  
ATOM   1962  NZ  LYS A 126      22.673   7.095   6.107  1.00 47.62           N  
ATOM   1963  HZ1 LYS A 126      22.619   7.778   5.365  1.00 47.62           H  
ATOM   1964  HZ2 LYS A 126      21.804   7.209   6.609  1.00 47.62           H  
ATOM   1965  HZ3 LYS A 126      23.456   7.331   6.700  1.00 47.62           H  
ATOM   1966  N   ASN A 127      18.282   2.270   1.204  1.00 49.26           N  
ATOM   1967  H   ASN A 127      18.553   1.528   1.833  1.00 49.26           H  
ATOM   1968  CA  ASN A 127      16.863   2.415   0.935  1.00 49.26           C  
ATOM   1969  HA  ASN A 127      16.712   2.944  -0.006  1.00 49.26           H  
ATOM   1970  C   ASN A 127      16.245   3.224   2.080  1.00 49.26           C  
ATOM   1971  CB  ASN A 127      16.197   1.037   0.850  1.00 49.26           C  
ATOM   1972  HB2 ASN A 127      16.328   0.507   1.794  1.00 49.26           H  
ATOM   1973  HB3 ASN A 127      15.131   1.215   0.715  1.00 49.26           H  
ATOM   1974  O   ASN A 127      16.436   2.865   3.251  1.00 49.26           O  
ATOM   1975  CG  ASN A 127      16.678   0.146  -0.282  1.00 49.26           C  
ATOM   1976  ND2 ASN A 127      16.203  -1.076  -0.327  1.00 49.26           N  
ATOM   1977 HD21 ASN A 127      16.456  -1.603  -1.151  1.00 49.26           H  
ATOM   1978 HD22 ASN A 127      15.446  -1.340   0.287  1.00 49.26           H  
ATOM   1979  OD1 ASN A 127      17.504   0.480  -1.111  1.00 49.26           O  
ATOM   1980  N   GLU A 128      15.511   4.266   1.726  1.00 50.12           N  
ATOM   1981  H   GLU A 128      15.435   4.500   0.746  1.00 50.12           H  
ATOM   1982  CA  GLU A 128      14.716   5.100   2.619  1.00 50.12           C  
ATOM   1983  HA  GLU A 128      14.884   4.795   3.652  1.00 50.12           H  
ATOM   1984  C   GLU A 128      13.235   4.851   2.327  1.00 50.12           C  
ATOM   1985  CB  GLU A 128      15.165   6.566   2.496  1.00 50.12           C  
ATOM   1986  HB2 GLU A 128      15.264   6.839   1.445  1.00 50.12           H  
ATOM   1987  HB3 GLU A 128      14.433   7.216   2.976  1.00 50.12           H  
ATOM   1988  O   GLU A 128      12.841   4.646   1.175  1.00 50.12           O  
ATOM   1989  CG  GLU A 128      16.521   6.680   3.222  1.00 50.12           C  
ATOM   1990  HG2 GLU A 128      16.372   6.443   4.275  1.00 50.12           H  
ATOM   1991  HG3 GLU A 128      17.196   5.919   2.829  1.00 50.12           H  
ATOM   1992  CD  GLU A 128      17.250   8.022   3.113  1.00 50.12           C  
ATOM   1993  OE1 GLU A 128      18.408   8.017   3.607  1.00 50.12           O  
ATOM   1994  OE2 GLU A 128      16.726   8.954   2.469  1.00 50.12           O  
ATOM   1995  N   PHE A 129      12.437   4.729   3.392  1.00 54.23           N  
ATOM   1996  H   PHE A 129      12.813   4.896   4.314  1.00 54.23           H  
ATOM   1997  CA  PHE A 129      11.021   4.399   3.281  1.00 54.23           C  
ATOM   1998  HA  PHE A 129      10.823   4.101   2.251  1.00 54.23           H  
ATOM   1999  C   PHE A 129      10.159   5.620   3.566  1.00 54.23           C  
ATOM   2000  CB  PHE A 129      10.630   3.193   4.134  1.00 54.23           C  
ATOM   2001  HB2 PHE A 129      10.866   3.382   5.181  1.00 54.23           H  
ATOM   2002  HB3 PHE A 129       9.547   3.079   4.081  1.00 54.23           H  
ATOM   2003  O   PHE A 129      10.226   6.248   4.629  1.00 54.23           O  
ATOM   2004  CG  PHE A 129      11.259   1.886   3.687  1.00 54.23           C  
ATOM   2005  CD1 PHE A 129      10.538   1.006   2.862  1.00 54.23           C  
ATOM   2006  HD1 PHE A 129       9.550   1.274   2.517  1.00 54.23           H  
ATOM   2007  CD2 PHE A 129      12.564   1.538   4.087  1.00 54.23           C  
ATOM   2008  HD2 PHE A 129      13.167   2.242   4.640  1.00 54.23           H  
ATOM   2009  CE1 PHE A 129      11.106  -0.228   2.498  1.00 54.23           C  
ATOM   2010  HE1 PHE A 129      10.577  -0.904   1.843  1.00 54.23           H  
ATOM   2011  CE2 PHE A 129      13.113   0.291   3.754  1.00 54.23           C  
ATOM   2012  HE2 PHE A 129      14.104   0.027   4.093  1.00 54.23           H  
ATOM   2013  CZ  PHE A 129      12.374  -0.601   2.965  1.00 54.23           C  
ATOM   2014  HZ  PHE A 129      12.788  -1.562   2.696  1.00 54.23           H  
ATOM   2015  N   SER A 130       9.308   5.885   2.587  1.00 55.04           N  
ATOM   2016  H   SER A 130       9.335   5.233   1.817  1.00 55.04           H  
ATOM   2017  CA  SER A 130       8.914   7.224   2.192  1.00 55.04           C  
ATOM   2018  HA  SER A 130       9.239   7.967   2.921  1.00 55.04           H  
ATOM   2019  C   SER A 130       7.394   7.276   2.035  1.00 55.04           C  
ATOM   2020  CB  SER A 130       9.646   7.482   0.863  1.00 55.04           C  
ATOM   2021  HB2 SER A 130       9.754   6.552   0.304  1.00 55.04           H  
ATOM   2022  HB3 SER A 130       9.069   8.145   0.220  1.00 55.04           H  
ATOM   2023  O   SER A 130       6.864   6.936   0.983  1.00 55.04           O  
ATOM   2024  OG  SER A 130      10.928   8.003   1.105  1.00 55.04           O  
ATOM   2025  HG  SER A 130      11.069   8.812   0.607  1.00 55.04           H  
ATOM   2026  N   ARG A 131       6.646   7.638   3.089  1.00 57.96           N  
ATOM   2027  H   ARG A 131       7.138   7.916   3.926  1.00 57.96           H  
ATOM   2028  CA  ARG A 131       5.164   7.649   3.075  1.00 57.96           C  
ATOM   2029  HA  ARG A 131       4.844   6.879   2.373  1.00 57.96           H  
ATOM   2030  C   ARG A 131       4.560   8.968   2.551  1.00 57.96           C  
ATOM   2031  CB  ARG A 131       4.632   7.223   4.454  1.00 57.96           C  
ATOM   2032  HB2 ARG A 131       4.851   7.996   5.190  1.00 57.96           H  
ATOM   2033  HB3 ARG A 131       5.150   6.313   4.757  1.00 57.96           H  
ATOM   2034  O   ARG A 131       4.305   9.877   3.338  1.00 57.96           O  
ATOM   2035  CG  ARG A 131       3.117   6.949   4.430  1.00 57.96           C  
ATOM   2036  HG2 ARG A 131       2.591   7.895   4.297  1.00 57.96           H  
ATOM   2037  HG3 ARG A 131       2.866   6.298   3.593  1.00 57.96           H  
ATOM   2038  CD  ARG A 131       2.637   6.305   5.741  1.00 57.96           C  
ATOM   2039  HD2 ARG A 131       1.562   6.458   5.836  1.00 57.96           H  
ATOM   2040  HD3 ARG A 131       3.109   6.816   6.580  1.00 57.96           H  
ATOM   2041  NE  ARG A 131       2.920   4.852   5.826  1.00 57.96           N  
ATOM   2042  HE  ARG A 131       3.775   4.562   6.279  1.00 57.96           H  
ATOM   2043  NH1 ARG A 131       1.024   4.093   4.785  1.00 57.96           N  
ATOM   2044 HH11 ARG A 131       0.269   3.421   4.801  1.00 57.96           H  
ATOM   2045 HH12 ARG A 131       0.822   5.019   4.437  1.00 57.96           H  
ATOM   2046  NH2 ARG A 131       2.362   2.622   5.782  1.00 57.96           N  
ATOM   2047 HH21 ARG A 131       1.704   1.903   5.518  1.00 57.96           H  
ATOM   2048 HH22 ARG A 131       3.257   2.327   6.146  1.00 57.96           H  
ATOM   2049  CZ  ARG A 131       2.102   3.865   5.475  1.00 57.96           C  
ATOM   2050  N   CYS A 132       4.278   9.065   1.250  1.00 62.03           N  
ATOM   2051  H   CYS A 132       4.495   8.273   0.662  1.00 62.03           H  
ATOM   2052  CA  CYS A 132       3.627  10.231   0.631  1.00 62.03           C  
ATOM   2053  HA  CYS A 132       4.141  11.136   0.954  1.00 62.03           H  
ATOM   2054  C   CYS A 132       2.137  10.345   0.978  1.00 62.03           C  
ATOM   2055  CB  CYS A 132       3.677  10.150  -0.898  1.00 62.03           C  
ATOM   2056  HB2 CYS A 132       3.093  10.964  -1.327  1.00 62.03           H  
ATOM   2057  HB3 CYS A 132       3.231   9.206  -1.208  1.00 62.03           H  
ATOM   2058  O   CYS A 132       1.423   9.340   1.057  1.00 62.03           O  
ATOM   2059  SG  CYS A 132       5.332  10.258  -1.584  1.00 62.03           S  
ATOM   2060  HG  CYS A 132       5.668  11.502  -1.230  1.00 62.03           H  
ATOM   2061  N   ARG A 133       1.639  11.588   1.041  1.00 60.16           N  
ATOM   2062  H   ARG A 133       2.307  12.345   1.008  1.00 60.16           H  
ATOM   2063  CA  ARG A 133       0.197  11.922   1.040  1.00 60.16           C  
ATOM   2064  HA  ARG A 133      -0.374  11.043   0.741  1.00 60.16           H  
ATOM   2065  C   ARG A 133      -0.200  13.006   0.029  1.00 60.16           C  
ATOM   2066  CB  ARG A 133      -0.251  12.325   2.456  1.00 60.16           C  
ATOM   2067  HB2 ARG A 133      -1.267  12.718   2.415  1.00 60.16           H  
ATOM   2068  HB3 ARG A 133       0.401  13.109   2.838  1.00 60.16           H  
ATOM   2069  O   ARG A 133      -1.369  13.084  -0.338  1.00 60.16           O  
ATOM   2070  CG  ARG A 133      -0.232  11.125   3.409  1.00 60.16           C  
ATOM   2071  HG2 ARG A 133      -0.847  10.326   2.996  1.00 60.16           H  
ATOM   2072  HG3 ARG A 133       0.792  10.764   3.510  1.00 60.16           H  
ATOM   2073  CD  ARG A 133      -0.760  11.490   4.797  1.00 60.16           C  
ATOM   2074  HD2 ARG A 133      -1.818  11.748   4.734  1.00 60.16           H  
ATOM   2075  HD3 ARG A 133      -0.205  12.355   5.161  1.00 60.16           H  
ATOM   2076  NE  ARG A 133      -0.573  10.343   5.694  1.00 60.16           N  
ATOM   2077  HE  ARG A 133      -0.607   9.429   5.265  1.00 60.16           H  
ATOM   2078  NH1 ARG A 133      -0.106  11.431   7.667  1.00 60.16           N  
ATOM   2079 HH11 ARG A 133      -0.540  12.267   7.302  1.00 60.16           H  
ATOM   2080 HH12 ARG A 133       0.311  11.384   8.586  1.00 60.16           H  
ATOM   2081  NH2 ARG A 133       0.411   9.272   7.389  1.00 60.16           N  
ATOM   2082 HH21 ARG A 133       0.933   9.278   8.253  1.00 60.16           H  
ATOM   2083 HH22 ARG A 133       0.351   8.442   6.816  1.00 60.16           H  
ATOM   2084  CZ  ARG A 133      -0.104  10.365   6.920  1.00 60.16           C  
ATOM   2085  N   TYR A 134       0.737  13.820  -0.447  1.00 47.93           N  
ATOM   2086  H   TYR A 134       1.705  13.680  -0.194  1.00 47.93           H  
ATOM   2087  CA  TYR A 134       0.458  14.957  -1.327  1.00 47.93           C  
ATOM   2088  HA  TYR A 134      -0.576  14.911  -1.669  1.00 47.93           H  
ATOM   2089  C   TYR A 134       1.335  14.909  -2.582  1.00 47.93           C  
ATOM   2090  CB  TYR A 134       0.619  16.259  -0.524  1.00 47.93           C  
ATOM   2091  HB2 TYR A 134       1.634  16.316  -0.132  1.00 47.93           H  
ATOM   2092  HB3 TYR A 134       0.484  17.107  -1.195  1.00 47.93           H  
ATOM   2093  O   TYR A 134       2.398  14.293  -2.563  1.00 47.93           O  
ATOM   2094  CG  TYR A 134      -0.383  16.376   0.617  1.00 47.93           C  
ATOM   2095  CD1 TYR A 134      -1.708  16.772   0.348  1.00 47.93           C  
ATOM   2096  HD1 TYR A 134      -1.991  17.032  -0.662  1.00 47.93           H  
ATOM   2097  CD2 TYR A 134      -0.008  16.042   1.934  1.00 47.93           C  
ATOM   2098  HD2 TYR A 134       1.015  15.764   2.140  1.00 47.93           H  
ATOM   2099  CE1 TYR A 134      -2.664  16.813   1.383  1.00 47.93           C  
ATOM   2100  HE1 TYR A 134      -3.681  17.108   1.168  1.00 47.93           H  
ATOM   2101  CE2 TYR A 134      -0.958  16.088   2.974  1.00 47.93           C  
ATOM   2102  HE2 TYR A 134      -0.675  15.834   3.985  1.00 47.93           H  
ATOM   2103  OH  TYR A 134      -3.204  16.485   3.706  1.00 47.93           O  
ATOM   2104  HH  TYR A 134      -4.104  16.543   3.375  1.00 47.93           H  
ATOM   2105  CZ  TYR A 134      -2.289  16.464   2.699  1.00 47.93           C  
ATOM   2106  N   TYR A 135       0.870  15.542  -3.665  1.00 41.07           N  
ATOM   2107  H   TYR A 135      -0.006  16.040  -3.602  1.00 41.07           H  
ATOM   2108  CA  TYR A 135       1.610  15.640  -4.932  1.00 41.07           C  
ATOM   2109  HA  TYR A 135       1.872  14.641  -5.281  1.00 41.07           H  
ATOM   2110  C   TYR A 135       2.926  16.412  -4.783  1.00 41.07           C  
ATOM   2111  CB  TYR A 135       0.741  16.333  -5.999  1.00 41.07           C  
ATOM   2112  HB2 TYR A 135       0.076  17.057  -5.529  1.00 41.07           H  
ATOM   2113  HB3 TYR A 135       1.391  16.905  -6.661  1.00 41.07           H  
ATOM   2114  O   TYR A 135       3.921  16.024  -5.383  1.00 41.07           O  
ATOM   2115  CG  TYR A 135      -0.054  15.389  -6.878  1.00 41.07           C  
ATOM   2116  CD1 TYR A 135       0.568  14.787  -7.990  1.00 41.07           C  
ATOM   2117  HD1 TYR A 135       1.603  15.003  -8.208  1.00 41.07           H  
ATOM   2118  CD2 TYR A 135      -1.410  15.133  -6.607  1.00 41.07           C  
ATOM   2119  HD2 TYR A 135      -1.885  15.606  -5.759  1.00 41.07           H  
ATOM   2120  CE1 TYR A 135      -0.154  13.898  -8.808  1.00 41.07           C  
ATOM   2121  HE1 TYR A 135       0.323  13.444  -9.664  1.00 41.07           H  
ATOM   2122  CE2 TYR A 135      -2.137  14.251  -7.426  1.00 41.07           C  
ATOM   2123  HE2 TYR A 135      -3.168  14.032  -7.191  1.00 41.07           H  
ATOM   2124  OH  TYR A 135      -2.183  12.664  -9.199  1.00 41.07           O  
ATOM   2125  HH  TYR A 135      -3.065  12.539  -8.841  1.00 41.07           H  
ATOM   2126  CZ  TYR A 135      -1.498  13.603  -8.501  1.00 41.07           C  
ATOM   2127  N   ASP A 136       2.924  17.482  -3.983  1.00 32.98           N  
ATOM   2128  H   ASP A 136       2.042  17.780  -3.593  1.00 32.98           H  
ATOM   2129  CA  ASP A 136       3.992  18.491  -3.994  1.00 32.98           C  
ATOM   2130  HA  ASP A 136       4.193  18.766  -5.029  1.00 32.98           H  
ATOM   2131  C   ASP A 136       5.329  18.004  -3.404  1.00 32.98           C  
ATOM   2132  CB  ASP A 136       3.500  19.755  -3.263  1.00 32.98           C  
ATOM   2133  HB2 ASP A 136       4.298  20.497  -3.272  1.00 32.98           H  
ATOM   2134  HB3 ASP A 136       3.294  19.499  -2.224  1.00 32.98           H  
ATOM   2135  O   ASP A 136       6.371  18.575  -3.716  1.00 32.98           O  
ATOM   2136  CG  ASP A 136       2.246  20.399  -3.877  1.00 32.98           C  
ATOM   2137  OD1 ASP A 136       1.952  20.139  -5.065  1.00 32.98           O  
ATOM   2138  OD2 ASP A 136       1.537  21.106  -3.123  1.00 32.98           O  
ATOM   2139  N   ASP A 137       5.316  16.940  -2.592  1.00 31.47           N  
ATOM   2140  H   ASP A 137       4.425  16.518  -2.375  1.00 31.47           H  
ATOM   2141  CA  ASP A 137       6.531  16.375  -1.985  1.00 31.47           C  
ATOM   2142  HA  ASP A 137       7.254  17.177  -1.836  1.00 31.47           H  
ATOM   2143  C   ASP A 137       7.213  15.325  -2.883  1.00 31.47           C  
ATOM   2144  CB  ASP A 137       6.209  15.787  -0.601  1.00 31.47           C  
ATOM   2145  HB2 ASP A 137       5.462  15.003  -0.722  1.00 31.47           H  
ATOM   2146  HB3 ASP A 137       7.111  15.325  -0.198  1.00 31.47           H  
ATOM   2147  O   ASP A 137       8.389  15.018  -2.692  1.00 31.47           O  
ATOM   2148  CG  ASP A 137       5.710  16.815   0.426  1.00 31.47           C  
ATOM   2149  OD1 ASP A 137       6.213  17.959   0.443  1.00 31.47           O  
ATOM   2150  OD2 ASP A 137       4.823  16.425   1.227  1.00 31.47           O  
ATOM   2151  N   LEU A 138       6.514  14.800  -3.901  1.00 34.50           N  
ATOM   2152  H   LEU A 138       5.590  15.170  -4.077  1.00 34.50           H  
ATOM   2153  CA  LEU A 138       7.133  13.990  -4.951  1.00 34.50           C  
ATOM   2154  HA  LEU A 138       8.017  13.513  -4.528  1.00 34.50           H  
ATOM   2155  C   LEU A 138       7.667  14.894  -6.058  1.00 34.50           C  
ATOM   2156  CB  LEU A 138       6.203  12.868  -5.447  1.00 34.50           C  
ATOM   2157  HB2 LEU A 138       5.169  13.202  -5.355  1.00 34.50           H  
ATOM   2158  HB3 LEU A 138       6.394  12.659  -6.499  1.00 34.50           H  
ATOM   2159  O   LEU A 138       7.181  14.918  -7.192  1.00 34.50           O  
ATOM   2160  CG  LEU A 138       6.416  11.561  -4.670  1.00 34.50           C  
ATOM   2161  HG  LEU A 138       6.395  11.779  -3.602  1.00 34.50           H  
ATOM   2162  CD1 LEU A 138       5.286  10.602  -5.018  1.00 34.50           C  
ATOM   2163 HD11 LEU A 138       4.338  11.073  -4.757  1.00 34.50           H  
ATOM   2164 HD12 LEU A 138       5.301  10.380  -6.085  1.00 34.50           H  
ATOM   2165 HD13 LEU A 138       5.416   9.676  -4.459  1.00 34.50           H  
ATOM   2166  CD2 LEU A 138       7.723  10.849  -5.019  1.00 34.50           C  
ATOM   2167 HD21 LEU A 138       8.574  11.460  -4.718  1.00 34.50           H  
ATOM   2168 HD22 LEU A 138       7.777  10.652  -6.090  1.00 34.50           H  
ATOM   2169 HD23 LEU A 138       7.786   9.908  -4.473  1.00 34.50           H  
ATOM   2170  N   VAL A 139       8.793  15.538  -5.747  1.00 31.85           N  
ATOM   2171  H   VAL A 139       9.086  15.505  -4.781  1.00 31.85           H  
ATOM   2172  CA  VAL A 139       9.814  15.713  -6.776  1.00 31.85           C  
ATOM   2173  HA  VAL A 139       9.378  16.241  -7.624  1.00 31.85           H  
ATOM   2174  C   VAL A 139      10.204  14.304  -7.214  1.00 31.85           C  
ATOM   2175  CB  VAL A 139      11.034  16.517  -6.282  1.00 31.85           C  
ATOM   2176  HB  VAL A 139      11.508  16.001  -5.447  1.00 31.85           H  
ATOM   2177  O   VAL A 139      11.032  13.649  -6.585  1.00 31.85           O  
ATOM   2178  CG1 VAL A 139      12.062  16.698  -7.411  1.00 31.85           C  
ATOM   2179 HG11 VAL A 139      11.601  17.193  -8.266  1.00 31.85           H  
ATOM   2180 HG12 VAL A 139      12.453  15.728  -7.720  1.00 31.85           H  
ATOM   2181 HG13 VAL A 139      12.898  17.299  -7.052  1.00 31.85           H  
ATOM   2182  CG2 VAL A 139      10.615  17.915  -5.810  1.00 31.85           C  
ATOM   2183 HG21 VAL A 139       9.934  17.834  -4.962  1.00 31.85           H  
ATOM   2184 HG22 VAL A 139      11.492  18.477  -5.488  1.00 31.85           H  
ATOM   2185 HG23 VAL A 139      10.113  18.452  -6.615  1.00 31.85           H  
ATOM   2186  N   VAL A 140       9.577  13.823  -8.292  1.00 34.35           N  
ATOM   2187  H   VAL A 140       8.770  14.329  -8.628  1.00 34.35           H  
ATOM   2188  CA  VAL A 140      10.093  12.693  -9.063  1.00 34.35           C  
ATOM   2189  HA  VAL A 140      10.149  11.808  -8.429  1.00 34.35           H  
ATOM   2190  C   VAL A 140      11.492  13.117  -9.474  1.00 34.35           C  
ATOM   2191  CB  VAL A 140       9.226  12.377 -10.301  1.00 34.35           C  
ATOM   2192  HB  VAL A 140       9.141  13.268 -10.922  1.00 34.35           H  
ATOM   2193  O   VAL A 140      11.654  13.927 -10.392  1.00 34.35           O  
ATOM   2194  CG1 VAL A 140       9.834  11.249 -11.149  1.00 34.35           C  
ATOM   2195 HG11 VAL A 140      10.807  11.546 -11.540  1.00 34.35           H  
ATOM   2196 HG12 VAL A 140       9.183  11.023 -11.994  1.00 34.35           H  
ATOM   2197 HG13 VAL A 140       9.956  10.353 -10.541  1.00 34.35           H  
ATOM   2198  CG2 VAL A 140       7.811  11.946  -9.899  1.00 34.35           C  
ATOM   2199 HG21 VAL A 140       7.328  12.732  -9.319  1.00 34.35           H  
ATOM   2200 HG22 VAL A 140       7.856  11.042  -9.292  1.00 34.35           H  
ATOM   2201 HG23 VAL A 140       7.215  11.763 -10.793  1.00 34.35           H  
ATOM   2202  N   VAL A 141      12.501  12.627  -8.755  1.00 33.18           N  
ATOM   2203  H   VAL A 141      12.288  12.083  -7.932  1.00 33.18           H  
ATOM   2204  CA  VAL A 141      13.893  12.868  -9.107  1.00 33.18           C  
ATOM   2205  HA  VAL A 141      14.033  13.935  -9.280  1.00 33.18           H  
ATOM   2206  C   VAL A 141      14.095  12.120 -10.414  1.00 33.18           C  
ATOM   2207  CB  VAL A 141      14.880  12.432  -8.006  1.00 33.18           C  
ATOM   2208  HB  VAL A 141      14.812  11.356  -7.848  1.00 33.18           H  
ATOM   2209  O   VAL A 141      14.322  10.915 -10.421  1.00 33.18           O  
ATOM   2210  CG1 VAL A 141      16.307  12.801  -8.436  1.00 33.18           C  
ATOM   2211 HG11 VAL A 141      17.005  12.617  -7.619  1.00 33.18           H  
ATOM   2212 HG12 VAL A 141      16.364  13.857  -8.700  1.00 33.18           H  
ATOM   2213 HG13 VAL A 141      16.614  12.197  -9.289  1.00 33.18           H  
ATOM   2214  CG2 VAL A 141      14.593  13.130  -6.672  1.00 33.18           C  
ATOM   2215 HG21 VAL A 141      13.611  12.840  -6.298  1.00 33.18           H  
ATOM   2216 HG22 VAL A 141      15.333  12.833  -5.929  1.00 33.18           H  
ATOM   2217 HG23 VAL A 141      14.620  14.213  -6.796  1.00 33.18           H  
ATOM   2218  N   ARG A 142      13.965  12.843 -11.535  1.00 31.22           N  
ATOM   2219  H   ARG A 142      13.657  13.795 -11.402  1.00 31.22           H  
ATOM   2220  CA  ARG A 142      13.991  12.312 -12.914  1.00 31.22           C  
ATOM   2221  HA  ARG A 142      13.178  11.597 -13.036  1.00 31.22           H  
ATOM   2222  C   ARG A 142      15.270  11.535 -13.257  1.00 31.22           C  
ATOM   2223  CB  ARG A 142      13.811  13.475 -13.906  1.00 31.22           C  
ATOM   2224  HB2 ARG A 142      14.539  14.255 -13.681  1.00 31.22           H  
ATOM   2225  HB3 ARG A 142      14.022  13.104 -14.909  1.00 31.22           H  
ATOM   2226  O   ARG A 142      15.368  10.952 -14.330  1.00 31.22           O  
ATOM   2227  CG  ARG A 142      12.397  14.075 -13.917  1.00 31.22           C  
ATOM   2228  HG2 ARG A 142      12.171  14.529 -12.952  1.00 31.22           H  
ATOM   2229  HG3 ARG A 142      11.675  13.286 -14.125  1.00 31.22           H  
ATOM   2230  CD  ARG A 142      12.329  15.141 -15.018  1.00 31.22           C  
ATOM   2231  HD2 ARG A 142      12.701  14.702 -15.943  1.00 31.22           H  
ATOM   2232  HD3 ARG A 142      12.980  15.970 -14.739  1.00 31.22           H  
ATOM   2233  NE  ARG A 142      10.957  15.634 -15.237  1.00 31.22           N  
ATOM   2234  HE  ARG A 142      10.257  15.319 -14.581  1.00 31.22           H  
ATOM   2235  NH1 ARG A 142      11.428  16.913 -17.085  1.00 31.22           N  
ATOM   2236 HH11 ARG A 142      11.148  17.558 -17.811  1.00 31.22           H  
ATOM   2237 HH12 ARG A 142      12.396  16.635 -17.006  1.00 31.22           H  
ATOM   2238  NH2 ARG A 142       9.341  16.840 -16.295  1.00 31.22           N  
ATOM   2239 HH21 ARG A 142       9.089  17.546 -16.972  1.00 31.22           H  
ATOM   2240 HH22 ARG A 142       8.676  16.520 -15.605  1.00 31.22           H  
ATOM   2241  CZ  ARG A 142      10.583  16.454 -16.203  1.00 31.22           C  
ATOM   2242  N   GLU A 143      16.233  11.552 -12.345  1.00 31.03           N  
ATOM   2243  H   GLU A 143      16.019  12.060 -11.499  1.00 31.03           H  
ATOM   2244  CA  GLU A 143      17.594  11.052 -12.459  1.00 31.03           C  
ATOM   2245  HA  GLU A 143      17.771  10.693 -13.473  1.00 31.03           H  
ATOM   2246  C   GLU A 143      17.871   9.872 -11.501  1.00 31.03           C  
ATOM   2247  CB  GLU A 143      18.534  12.244 -12.196  1.00 31.03           C  
ATOM   2248  HB2 GLU A 143      19.567  11.913 -12.306  1.00 31.03           H  
ATOM   2249  HB3 GLU A 143      18.382  12.586 -11.172  1.00 31.03           H  
ATOM   2250  O   GLU A 143      18.929   9.250 -11.600  1.00 31.03           O  
ATOM   2251  CG  GLU A 143      18.271  13.410 -13.176  1.00 31.03           C  
ATOM   2252  HG2 GLU A 143      17.229  13.724 -13.110  1.00 31.03           H  
ATOM   2253  HG3 GLU A 143      18.445  13.049 -14.189  1.00 31.03           H  
ATOM   2254  CD  GLU A 143      19.127  14.655 -12.924  1.00 31.03           C  
ATOM   2255  OE1 GLU A 143      19.099  15.535 -13.813  1.00 31.03           O  
ATOM   2256  OE2 GLU A 143      19.748  14.747 -11.842  1.00 31.03           O  
ATOM   2257  N   LEU A 144      16.936   9.522 -10.599  1.00 31.54           N  
ATOM   2258  H   LEU A 144      16.048  10.004 -10.608  1.00 31.54           H  
ATOM   2259  CA  LEU A 144      17.088   8.422  -9.641  1.00 31.54           C  
ATOM   2260  HA  LEU A 144      18.058   7.952  -9.803  1.00 31.54           H  
ATOM   2261  C   LEU A 144      16.040   7.319  -9.832  1.00 31.54           C  
ATOM   2262  CB  LEU A 144      17.074   8.933  -8.187  1.00 31.54           C  
ATOM   2263  HB2 LEU A 144      17.004   8.076  -7.518  1.00 31.54           H  
ATOM   2264  HB3 LEU A 144      16.171   9.528  -8.045  1.00 31.54           H  
ATOM   2265  O   LEU A 144      14.838   7.520  -9.693  1.00 31.54           O  
ATOM   2266  CG  LEU A 144      18.301   9.762  -7.772  1.00 31.54           C  
ATOM   2267  HG  LEU A 144      18.412  10.614  -8.443  1.00 31.54           H  
ATOM   2268  CD1 LEU A 144      18.115  10.281  -6.345  1.00 31.54           C  
ATOM   2269 HD11 LEU A 144      18.889  11.013  -6.114  1.00 31.54           H  
ATOM   2270 HD12 LEU A 144      17.142  10.765  -6.249  1.00 31.54           H  
ATOM   2271 HD13 LEU A 144      18.154   9.455  -5.636  1.00 31.54           H  
ATOM   2272  CD2 LEU A 144      19.596   8.946  -7.779  1.00 31.54           C  
ATOM   2273 HD21 LEU A 144      19.490   8.066  -7.146  1.00 31.54           H  
ATOM   2274 HD22 LEU A 144      20.408   9.572  -7.409  1.00 31.54           H  
ATOM   2275 HD23 LEU A 144      19.834   8.646  -8.800  1.00 31.54           H  
ATOM   2276  N   LEU A 145      16.566   6.122 -10.098  1.00 37.96           N  
ATOM   2277  H   LEU A 145      17.543   6.152 -10.351  1.00 37.96           H  
ATOM   2278  CA  LEU A 145      16.093   4.819  -9.618  1.00 37.96           C  
ATOM   2279  HA  LEU A 145      16.140   4.121 -10.453  1.00 37.96           H  
ATOM   2280  C   LEU A 145      14.662   4.762  -9.072  1.00 37.96           C  
ATOM   2281  CB  LEU A 145      17.076   4.358  -8.526  1.00 37.96           C  
ATOM   2282  HB2 LEU A 145      16.656   3.522  -7.967  1.00 37.96           H  
ATOM   2283  HB3 LEU A 145      17.223   5.178  -7.823  1.00 37.96           H  
ATOM   2284  O   LEU A 145      14.445   4.974  -7.883  1.00 37.96           O  
ATOM   2285  CG  LEU A 145      18.416   3.923  -9.123  1.00 37.96           C  
ATOM   2286  HG  LEU A 145      18.699   4.608  -9.922  1.00 37.96           H  
ATOM   2287  CD1 LEU A 145      19.499   4.003  -8.047  1.00 37.96           C  
ATOM   2288 HD11 LEU A 145      19.303   3.268  -7.266  1.00 37.96           H  
ATOM   2289 HD12 LEU A 145      20.478   3.829  -8.493  1.00 37.96           H  
ATOM   2290 HD13 LEU A 145      19.507   4.999  -7.606  1.00 37.96           H  
ATOM   2291  CD2 LEU A 145      18.280   2.510  -9.713  1.00 37.96           C  
ATOM   2292 HD21 LEU A 145      18.603   1.766  -8.984  1.00 37.96           H  
ATOM   2293 HD22 LEU A 145      18.861   2.441 -10.633  1.00 37.96           H  
ATOM   2294 HD23 LEU A 145      17.244   2.289  -9.971  1.00 37.96           H  
ATOM   2295  N   PHE A 146      13.737   4.359  -9.948  1.00 43.55           N  
ATOM   2296  H   PHE A 146      14.012   4.367 -10.919  1.00 43.55           H  
ATOM   2297  CA  PHE A 146      12.460   3.708  -9.636  1.00 43.55           C  
ATOM   2298  HA  PHE A 146      11.696   4.231 -10.213  1.00 43.55           H  
ATOM   2299  C   PHE A 146      11.997   3.819  -8.174  1.00 43.55           C  
ATOM   2300  CB  PHE A 146      12.501   2.247 -10.145  1.00 43.55           C  
ATOM   2301  HB2 PHE A 146      13.530   1.906 -10.260  1.00 43.55           H  
ATOM   2302  HB3 PHE A 146      12.016   1.571  -9.440  1.00 43.55           H  
ATOM   2303  O   PHE A 146      12.172   2.885  -7.387  1.00 43.55           O  
ATOM   2304  CG  PHE A 146      11.760   2.132 -11.452  1.00 43.55           C  
ATOM   2305  CD1 PHE A 146      10.357   2.047 -11.424  1.00 43.55           C  
ATOM   2306  HD1 PHE A 146       9.838   1.929 -10.484  1.00 43.55           H  
ATOM   2307  CD2 PHE A 146      12.439   2.326 -12.668  1.00 43.55           C  
ATOM   2308  HD2 PHE A 146      13.514   2.418 -12.684  1.00 43.55           H  
ATOM   2309  CE1 PHE A 146       9.625   2.233 -12.605  1.00 43.55           C  
ATOM   2310  HE1 PHE A 146       8.546   2.244 -12.569  1.00 43.55           H  
ATOM   2311  CE2 PHE A 146      11.704   2.503 -13.851  1.00 43.55           C  
ATOM   2312  HE2 PHE A 146      12.212   2.711 -14.781  1.00 43.55           H  
ATOM   2313  CZ  PHE A 146      10.299   2.489 -13.811  1.00 43.55           C  
ATOM   2314  HZ  PHE A 146       9.741   2.689 -14.713  1.00 43.55           H  
ATOM   2315  N   GLN A 147      11.340   4.941  -7.850  1.00 49.21           N  
ATOM   2316  H   GLN A 147      11.354   5.708  -8.507  1.00 49.21           H  
ATOM   2317  CA  GLN A 147      10.501   5.094  -6.658  1.00 49.21           C  
ATOM   2318  HA  GLN A 147      11.103   4.918  -5.767  1.00 49.21           H  
ATOM   2319  C   GLN A 147       9.394   4.039  -6.706  1.00 49.21           C  
ATOM   2320  CB  GLN A 147       9.927   6.519  -6.593  1.00 49.21           C  
ATOM   2321  HB2 GLN A 147       9.002   6.519  -6.017  1.00 49.21           H  
ATOM   2322  HB3 GLN A 147       9.693   6.852  -7.604  1.00 49.21           H  
ATOM   2323  O   GLN A 147       8.307   4.233  -7.249  1.00 49.21           O  
ATOM   2324  CG  GLN A 147      10.894   7.499  -5.909  1.00 49.21           C  
ATOM   2325  HG2 GLN A 147      10.899   7.280  -4.841  1.00 49.21           H  
ATOM   2326  HG3 GLN A 147      11.902   7.363  -6.298  1.00 49.21           H  
ATOM   2327  CD  GLN A 147      10.503   8.962  -6.118  1.00 49.21           C  
ATOM   2328  NE2 GLN A 147      10.851   9.865  -5.231  1.00 49.21           N  
ATOM   2329 HE21 GLN A 147      10.562  10.816  -5.409  1.00 49.21           H  
ATOM   2330 HE22 GLN A 147      11.143   9.628  -4.293  1.00 49.21           H  
ATOM   2331  OE1 GLN A 147       9.899   9.333  -7.114  1.00 49.21           O  
ATOM   2332  N   THR A 148       9.723   2.865  -6.185  1.00 55.78           N  
ATOM   2333  H   THR A 148      10.645   2.789  -5.780  1.00 55.78           H  
ATOM   2334  CA  THR A 148       8.883   1.678  -6.243  1.00 55.78           C  
ATOM   2335  HA  THR A 148       8.235   1.727  -7.119  1.00 55.78           H  
ATOM   2336  C   THR A 148       8.059   1.672  -4.964  1.00 55.78           C  
ATOM   2337  CB  THR A 148       9.743   0.407  -6.351  1.00 55.78           C  
ATOM   2338  HB  THR A 148      10.244   0.219  -5.401  1.00 55.78           H  
ATOM   2339  O   THR A 148       8.658   1.709  -3.886  1.00 55.78           O  
ATOM   2340  CG2 THR A 148       8.917  -0.812  -6.747  1.00 55.78           C  
ATOM   2341 HG21 THR A 148       8.540  -0.671  -7.760  1.00 55.78           H  
ATOM   2342 HG22 THR A 148       9.550  -1.699  -6.723  1.00 55.78           H  
ATOM   2343 HG23 THR A 148       8.088  -0.950  -6.053  1.00 55.78           H  
ATOM   2344  OG1 THR A 148      10.716   0.523  -7.366  1.00 55.78           O  
ATOM   2345  HG1 THR A 148      11.231   1.319  -7.215  1.00 55.78           H  
ATOM   2346  N   PRO A 149       6.717   1.628  -5.017  1.00 51.95           N  
ATOM   2347  CA  PRO A 149       5.921   1.346  -3.830  1.00 51.95           C  
ATOM   2348  HA  PRO A 149       5.968   2.217  -3.176  1.00 51.95           H  
ATOM   2349  C   PRO A 149       6.464   0.111  -3.091  1.00 51.95           C  
ATOM   2350  CB  PRO A 149       4.485   1.182  -4.333  1.00 51.95           C  
ATOM   2351  HB2 PRO A 149       4.306   0.150  -4.637  1.00 51.95           H  
ATOM   2352  HB3 PRO A 149       3.756   1.497  -3.586  1.00 51.95           H  
ATOM   2353  O   PRO A 149       6.875  -0.871  -3.711  1.00 51.95           O  
ATOM   2354  CG  PRO A 149       4.457   2.076  -5.573  1.00 51.95           C  
ATOM   2355  HG2 PRO A 149       3.696   1.757  -6.284  1.00 51.95           H  
ATOM   2356  HG3 PRO A 149       4.297   3.111  -5.270  1.00 51.95           H  
ATOM   2357  CD  PRO A 149       5.862   1.927  -6.154  1.00 51.95           C  
ATOM   2358  HD2 PRO A 149       6.162   2.855  -6.641  1.00 51.95           H  
ATOM   2359  HD3 PRO A 149       5.888   1.106  -6.870  1.00 51.95           H  
ATOM   2360  N   CYS A 150       6.539   0.166  -1.764  1.00 54.15           N  
ATOM   2361  H   CYS A 150       6.237   1.013  -1.304  1.00 54.15           H  
ATOM   2362  CA  CYS A 150       7.113  -0.910  -0.965  1.00 54.15           C  
ATOM   2363  HA  CYS A 150       7.979  -1.311  -1.492  1.00 54.15           H  
ATOM   2364  C   CYS A 150       6.106  -2.053  -0.762  1.00 54.15           C  
ATOM   2365  CB  CYS A 150       7.600  -0.354   0.375  1.00 54.15           C  
ATOM   2366  HB2 CYS A 150       6.769   0.120   0.897  1.00 54.15           H  
ATOM   2367  HB3 CYS A 150       8.393   0.376   0.215  1.00 54.15           H  
ATOM   2368  O   CYS A 150       5.109  -1.897  -0.056  1.00 54.15           O  
ATOM   2369  SG  CYS A 150       8.210  -1.759   1.350  1.00 54.15           S  
ATOM   2370  HG  CYS A 150       8.323  -1.112   2.513  1.00 54.15           H  
ATOM   2371  N   SER A 151       6.407  -3.241  -1.284  1.00 50.09           N  
ATOM   2372  H   SER A 151       7.231  -3.330  -1.863  1.00 50.09           H  
ATOM   2373  CA  SER A 151       5.543  -4.424  -1.152  1.00 50.09           C  
ATOM   2374  HA  SER A 151       4.530  -4.149  -1.446  1.00 50.09           H  
ATOM   2375  C   SER A 151       5.431  -4.990   0.269  1.00 50.09           C  
ATOM   2376  CB  SER A 151       6.030  -5.517  -2.104  1.00 50.09           C  
ATOM   2377  HB2 SER A 151       5.910  -5.177  -3.133  1.00 50.09           H  
ATOM   2378  HB3 SER A 151       5.432  -6.417  -1.961  1.00 50.09           H  
ATOM   2379  O   SER A 151       4.572  -5.833   0.515  1.00 50.09           O  
ATOM   2380  OG  SER A 151       7.397  -5.803  -1.863  1.00 50.09           O  
ATOM   2381  HG  SER A 151       7.586  -6.688  -2.185  1.00 50.09           H  
ATOM   2382  N   PHE A 152       6.282  -4.549   1.199  1.00 45.83           N  
ATOM   2383  H   PHE A 152       6.960  -3.854   0.920  1.00 45.83           H  
ATOM   2384  CA  PHE A 152       6.331  -5.039   2.582  1.00 45.83           C  
ATOM   2385  HA  PHE A 152       5.854  -6.018   2.627  1.00 45.83           H  
ATOM   2386  C   PHE A 152       5.581  -4.151   3.581  1.00 45.83           C  
ATOM   2387  CB  PHE A 152       7.799  -5.208   2.995  1.00 45.83           C  
ATOM   2388  HB2 PHE A 152       7.835  -5.633   3.998  1.00 45.83           H  
ATOM   2389  HB3 PHE A 152       8.274  -4.229   3.040  1.00 45.83           H  
ATOM   2390  O   PHE A 152       5.420  -4.530   4.740  1.00 45.83           O  
ATOM   2391  CG  PHE A 152       8.584  -6.112   2.065  1.00 45.83           C  
ATOM   2392  CD1 PHE A 152       8.342  -7.497   2.076  1.00 45.83           C  
ATOM   2393  HD1 PHE A 152       7.617  -7.911   2.761  1.00 45.83           H  
ATOM   2394  CD2 PHE A 152       9.513  -5.570   1.157  1.00 45.83           C  
ATOM   2395  HD2 PHE A 152       9.687  -4.504   1.133  1.00 45.83           H  
ATOM   2396  CE1 PHE A 152       9.027  -8.341   1.184  1.00 45.83           C  
ATOM   2397  HE1 PHE A 152       8.831  -9.403   1.191  1.00 45.83           H  
ATOM   2398  CE2 PHE A 152      10.198  -6.413   0.264  1.00 45.83           C  
ATOM   2399  HE2 PHE A 152      10.898  -5.991  -0.443  1.00 45.83           H  
ATOM   2400  CZ  PHE A 152       9.956  -7.798   0.278  1.00 45.83           C  
ATOM   2401  HZ  PHE A 152      10.476  -8.444  -0.414  1.00 45.83           H  
ATOM   2402  N   GLU A 153       5.140  -2.967   3.158  1.00 56.47           N  
ATOM   2403  H   GLU A 153       5.220  -2.736   2.178  1.00 56.47           H  
ATOM   2404  CA  GLU A 153       4.504  -2.001   4.048  1.00 56.47           C  
ATOM   2405  HA  GLU A 153       4.988  -2.072   5.022  1.00 56.47           H  
ATOM   2406  C   GLU A 153       3.031  -2.324   4.279  1.00 56.47           C  
ATOM   2407  CB  GLU A 153       4.734  -0.582   3.525  1.00 56.47           C  
ATOM   2408  HB2 GLU A 153       3.984   0.102   3.922  1.00 56.47           H  
ATOM   2409  HB3 GLU A 153       4.652  -0.580   2.439  1.00 56.47           H  
ATOM   2410  O   GLU A 153       2.271  -2.643   3.364  1.00 56.47           O  
ATOM   2411  CG  GLU A 153       6.144  -0.125   3.927  1.00 56.47           C  
ATOM   2412  HG2 GLU A 153       6.860  -0.906   3.671  1.00 56.47           H  
ATOM   2413  HG3 GLU A 153       6.410   0.747   3.330  1.00 56.47           H  
ATOM   2414  CD  GLU A 153       6.278   0.210   5.421  1.00 56.47           C  
ATOM   2415  OE1 GLU A 153       7.415   0.098   5.922  1.00 56.47           O  
ATOM   2416  OE2 GLU A 153       5.253   0.580   6.051  1.00 56.47           O  
ATOM   2417  N   GLN A 154       2.624  -2.251   5.543  1.00 60.28           N  
ATOM   2418  H   GLN A 154       3.270  -1.905   6.238  1.00 60.28           H  
ATOM   2419  CA  GLN A 154       1.271  -2.610   5.941  1.00 60.28           C  
ATOM   2420  HA  GLN A 154       0.985  -3.502   5.383  1.00 60.28           H  
ATOM   2421  C   GLN A 154       0.275  -1.509   5.569  1.00 60.28           C  
ATOM   2422  CB  GLN A 154       1.218  -2.957   7.433  1.00 60.28           C  
ATOM   2423  HB2 GLN A 154       0.184  -3.167   7.704  1.00 60.28           H  
ATOM   2424  HB3 GLN A 154       1.565  -2.106   8.019  1.00 60.28           H  
ATOM   2425  O   GLN A 154       0.623  -0.332   5.443  1.00 60.28           O  
ATOM   2426  CG  GLN A 154       2.073  -4.193   7.759  1.00 60.28           C  
ATOM   2427  HG2 GLN A 154       3.124  -3.974   7.567  1.00 60.28           H  
ATOM   2428  HG3 GLN A 154       1.775  -5.020   7.115  1.00 60.28           H  
ATOM   2429  CD  GLN A 154       1.935  -4.644   9.208  1.00 60.28           C  
ATOM   2430  NE2 GLN A 154       2.688  -5.635   9.626  1.00 60.28           N  
ATOM   2431 HE21 GLN A 154       3.356  -6.064   9.001  1.00 60.28           H  
ATOM   2432 HE22 GLN A 154       2.602  -5.891  10.599  1.00 60.28           H  
ATOM   2433  OE1 GLN A 154       1.147  -4.132   9.988  1.00 60.28           O  
ATOM   2434  N   ASN A 155      -0.991  -1.915   5.436  1.00 72.85           N  
ATOM   2435  H   ASN A 155      -1.179  -2.901   5.547  1.00 72.85           H  
ATOM   2436  CA  ASN A 155      -2.111  -1.042   5.082  1.00 72.85           C  
ATOM   2437  HA  ASN A 155      -2.992  -1.683   5.048  1.00 72.85           H  
ATOM   2438  C   ASN A 155      -2.034  -0.405   3.678  1.00 72.85           C  
ATOM   2439  CB  ASN A 155      -2.329  -0.036   6.217  1.00 72.85           C  
ATOM   2440  HB2 ASN A 155      -1.609   0.776   6.123  1.00 72.85           H  
ATOM   2441  HB3 ASN A 155      -2.180  -0.518   7.183  1.00 72.85           H  
ATOM   2442  O   ASN A 155      -2.766   0.541   3.379  1.00 72.85           O  
ATOM   2443  CG  ASN A 155      -3.725   0.524   6.200  1.00 72.85           C  
ATOM   2444  ND2 ASN A 155      -3.877   1.810   6.008  1.00 72.85           N  
ATOM   2445 HD21 ASN A 155      -4.813   2.190   6.047  1.00 72.85           H  
ATOM   2446 HD22 ASN A 155      -3.061   2.367   5.801  1.00 72.85           H  
ATOM   2447  OD1 ASN A 155      -4.686  -0.217   6.351  1.00 72.85           O  
ATOM   2448  N   GLN A 156      -1.209  -0.971   2.797  1.00 79.90           N  
ATOM   2449  H   GLN A 156      -0.604  -1.722   3.098  1.00 79.90           H  
ATOM   2450  CA  GLN A 156      -1.239  -0.692   1.367  1.00 79.90           C  
ATOM   2451  HA  GLN A 156      -2.162  -0.151   1.157  1.00 79.90           H  
ATOM   2452  C   GLN A 156      -1.321  -1.973   0.531  1.00 79.90           C  
ATOM   2453  CB  GLN A 156      -0.087   0.244   0.967  1.00 79.90           C  
ATOM   2454  HB2 GLN A 156      -0.183   1.155   1.558  1.00 79.90           H  
ATOM   2455  HB3 GLN A 156      -0.213   0.522  -0.079  1.00 79.90           H  
ATOM   2456  O   GLN A 156      -1.062  -3.075   1.009  1.00 79.90           O  
ATOM   2457  CG  GLN A 156       1.343  -0.301   1.128  1.00 79.90           C  
ATOM   2458  HG2 GLN A 156       1.460  -1.218   0.551  1.00 79.90           H  
ATOM   2459  HG3 GLN A 156       1.538  -0.511   2.179  1.00 79.90           H  
ATOM   2460  CD  GLN A 156       2.362   0.734   0.650  1.00 79.90           C  
ATOM   2461  NE2 GLN A 156       3.533   0.365   0.189  1.00 79.90           N  
ATOM   2462 HE21 GLN A 156       4.151   1.098  -0.129  1.00 79.90           H  
ATOM   2463 HE22 GLN A 156       3.819  -0.603   0.175  1.00 79.90           H  
ATOM   2464  OE1 GLN A 156       2.123   1.930   0.669  1.00 79.90           O  
ATOM   2465  N   TRP A 157      -1.715  -1.809  -0.725  1.00 84.72           N  
ATOM   2466  H   TRP A 157      -1.909  -0.863  -1.021  1.00 84.72           H  
ATOM   2467  CA  TRP A 157      -1.724  -2.831  -1.766  1.00 84.72           C  
ATOM   2468  HA  TRP A 157      -1.163  -3.706  -1.438  1.00 84.72           H  
ATOM   2469  C   TRP A 157      -1.059  -2.248  -3.004  1.00 84.72           C  
ATOM   2470  CB  TRP A 157      -3.166  -3.240  -2.071  1.00 84.72           C  
ATOM   2471  HB2 TRP A 157      -3.632  -3.579  -1.146  1.00 84.72           H  
ATOM   2472  HB3 TRP A 157      -3.704  -2.356  -2.412  1.00 84.72           H  
ATOM   2473  O   TRP A 157      -1.183  -1.051  -3.261  1.00 84.72           O  
ATOM   2474  CG  TRP A 157      -3.352  -4.306  -3.107  1.00 84.72           C  
ATOM   2475  CD1 TRP A 157      -3.611  -5.605  -2.839  1.00 84.72           C  
ATOM   2476  HD1 TRP A 157      -3.690  -6.025  -1.847  1.00 84.72           H  
ATOM   2477  CD2 TRP A 157      -3.366  -4.188  -4.568  1.00 84.72           C  
ATOM   2478  CE2 TRP A 157      -3.690  -5.465  -5.116  1.00 84.72           C  
ATOM   2479  CE3 TRP A 157      -3.139  -3.140  -5.489  1.00 84.72           C  
ATOM   2480  HE3 TRP A 157      -2.839  -2.168  -5.126  1.00 84.72           H  
ATOM   2481  NE1 TRP A 157      -3.810  -6.291  -4.020  1.00 84.72           N  
ATOM   2482  HE1 TRP A 157      -4.068  -7.267  -4.053  1.00 84.72           H  
ATOM   2483  CH2 TRP A 157      -3.637  -4.603  -7.376  1.00 84.72           C  
ATOM   2484  HH2 TRP A 157      -3.722  -4.750  -8.442  1.00 84.72           H  
ATOM   2485  CZ2 TRP A 157      -3.834  -5.678  -6.494  1.00 84.72           C  
ATOM   2486  HZ2 TRP A 157      -4.072  -6.662  -6.871  1.00 84.72           H  
ATOM   2487  CZ3 TRP A 157      -3.270  -3.343  -6.875  1.00 84.72           C  
ATOM   2488  HZ3 TRP A 157      -3.067  -2.532  -7.560  1.00 84.72           H  
ATOM   2489  N   MET A 158      -0.387  -3.076  -3.796  1.00 81.16           N  
ATOM   2490  H   MET A 158      -0.367  -4.065  -3.593  1.00 81.16           H  
ATOM   2491  CA  MET A 158       0.260  -2.628  -5.025  1.00 81.16           C  
ATOM   2492  HA  MET A 158      -0.346  -1.833  -5.458  1.00 81.16           H  
ATOM   2493  C   MET A 158       0.349  -3.734  -6.077  1.00 81.16           C  
ATOM   2494  CB  MET A 158       1.648  -2.055  -4.706  1.00 81.16           C  
ATOM   2495  HB2 MET A 158       1.542  -1.164  -4.087  1.00 81.16           H  
ATOM   2496  HB3 MET A 158       2.128  -1.762  -5.640  1.00 81.16           H  
ATOM   2497  O   MET A 158       0.434  -4.917  -5.754  1.00 81.16           O  
ATOM   2498  CG  MET A 158       2.520  -3.075  -3.963  1.00 81.16           C  
ATOM   2499  HG2 MET A 158       2.542  -4.012  -4.520  1.00 81.16           H  
ATOM   2500  HG3 MET A 158       2.076  -3.272  -2.987  1.00 81.16           H  
ATOM   2501  SD  MET A 158       4.215  -2.552  -3.685  1.00 81.16           S  
ATOM   2502  CE  MET A 158       4.837  -2.634  -5.376  1.00 81.16           C  
ATOM   2503  HE1 MET A 158       4.652  -3.626  -5.790  1.00 81.16           H  
ATOM   2504  HE2 MET A 158       5.909  -2.436  -5.385  1.00 81.16           H  
ATOM   2505  HE3 MET A 158       4.326  -1.883  -5.978  1.00 81.16           H  
ATOM   2506  N   GLU A 159       0.392  -3.320  -7.338  1.00 78.74           N  
ATOM   2507  H   GLU A 159       0.342  -2.325  -7.501  1.00 78.74           H  
ATOM   2508  CA  GLU A 159       0.662  -4.154  -8.507  1.00 78.74           C  
ATOM   2509  HA  GLU A 159       1.089  -5.108  -8.197  1.00 78.74           H  
ATOM   2510  C   GLU A 159       1.671  -3.417  -9.380  1.00 78.74           C  
ATOM   2511  CB  GLU A 159      -0.650  -4.425  -9.266  1.00 78.74           C  
ATOM   2512  HB2 GLU A 159      -1.164  -3.479  -9.435  1.00 78.74           H  
ATOM   2513  HB3 GLU A 159      -1.271  -5.047  -8.621  1.00 78.74           H  
ATOM   2514  O   GLU A 159       1.435  -2.267  -9.745  1.00 78.74           O  
ATOM   2515  CG  GLU A 159      -0.489  -5.142 -10.624  1.00 78.74           C  
ATOM   2516  HG2 GLU A 159       0.144  -4.540 -11.276  1.00 78.74           H  
ATOM   2517  HG3 GLU A 159       0.002  -6.102 -10.461  1.00 78.74           H  
ATOM   2518  CD  GLU A 159      -1.842  -5.373 -11.325  1.00 78.74           C  
ATOM   2519  OE1 GLU A 159      -1.908  -5.503 -12.575  1.00 78.74           O  
ATOM   2520  OE2 GLU A 159      -2.882  -5.429 -10.631  1.00 78.74           O  
ATOM   2521  N   ILE A 160       2.777  -4.072  -9.737  1.00 76.14           N  
ATOM   2522  H   ILE A 160       2.915  -5.025  -9.430  1.00 76.14           H  
ATOM   2523  CA  ILE A 160       3.726  -3.537 -10.715  1.00 76.14           C  
ATOM   2524  HA  ILE A 160       3.255  -2.686 -11.207  1.00 76.14           H  
ATOM   2525  C   ILE A 160       3.992  -4.584 -11.782  1.00 76.14           C  
ATOM   2526  CB  ILE A 160       5.039  -3.019 -10.094  1.00 76.14           C  
ATOM   2527  HB  ILE A 160       5.634  -3.866  -9.753  1.00 76.14           H  
ATOM   2528  O   ILE A 160       4.379  -5.714 -11.486  1.00 76.14           O  
ATOM   2529  CG1 ILE A 160       4.753  -2.107  -8.885  1.00 76.14           C  
ATOM   2530 HG12 ILE A 160       4.276  -2.703  -8.106  1.00 76.14           H  
ATOM   2531 HG13 ILE A 160       4.060  -1.318  -9.175  1.00 76.14           H  
ATOM   2532  CG2 ILE A 160       5.826  -2.268 -11.188  1.00 76.14           C  
ATOM   2533 HG21 ILE A 160       5.245  -1.427 -11.566  1.00 76.14           H  
ATOM   2534 HG22 ILE A 160       6.064  -2.932 -12.019  1.00 76.14           H  
ATOM   2535 HG23 ILE A 160       6.774  -1.899 -10.797  1.00 76.14           H  
ATOM   2536  CD1 ILE A 160       6.007  -1.472  -8.283  1.00 76.14           C  
ATOM   2537 HD11 ILE A 160       6.747  -2.245  -8.080  1.00 76.14           H  
ATOM   2538 HD12 ILE A 160       5.748  -0.967  -7.352  1.00 76.14           H  
ATOM   2539 HD13 ILE A 160       6.418  -0.723  -8.960  1.00 76.14           H  
ATOM   2540  N   ASN A 161       3.808  -4.174 -13.030  1.00 73.81           N  
ATOM   2541  H   ASN A 161       3.534  -3.211 -13.165  1.00 73.81           H  
ATOM   2542  CA  ASN A 161       4.090  -4.960 -14.215  1.00 73.81           C  
ATOM   2543  HA  ASN A 161       4.322  -5.986 -13.931  1.00 73.81           H  
ATOM   2544  C   ASN A 161       5.312  -4.351 -14.910  1.00 73.81           C  
ATOM   2545  CB  ASN A 161       2.828  -4.978 -15.094  1.00 73.81           C  
ATOM   2546  HB2 ASN A 161       2.565  -3.957 -15.373  1.00 73.81           H  
ATOM   2547  HB3 ASN A 161       3.032  -5.538 -16.007  1.00 73.81           H  
ATOM   2548  O   ASN A 161       5.287  -3.176 -15.277  1.00 73.81           O  
ATOM   2549  CG  ASN A 161       1.652  -5.641 -14.391  1.00 73.81           C  
ATOM   2550  ND2 ASN A 161       0.566  -4.930 -14.179  1.00 73.81           N  
ATOM   2551 HD21 ASN A 161       0.558  -3.948 -14.415  1.00 73.81           H  
ATOM   2552 HD22 ASN A 161      -0.182  -5.361 -13.656  1.00 73.81           H  
ATOM   2553  OD1 ASN A 161       1.705  -6.802 -14.027  1.00 73.81           O  
ATOM   2554  N   HIS A 162       6.369  -5.146 -15.096  1.00 72.74           N  
ATOM   2555  H   HIS A 162       6.309  -6.107 -14.793  1.00 72.74           H  
ATOM   2556  CA  HIS A 162       7.573  -4.742 -15.823  1.00 72.74           C  
ATOM   2557  HA  HIS A 162       7.457  -3.721 -16.188  1.00 72.74           H  
ATOM   2558  C   HIS A 162       7.823  -5.660 -17.026  1.00 72.74           C  
ATOM   2559  CB  HIS A 162       8.820  -4.782 -14.929  1.00 72.74           C  
ATOM   2560  HB2 HIS A 162       9.031  -5.817 -14.658  1.00 72.74           H  
ATOM   2561  HB3 HIS A 162       9.640  -4.422 -15.550  1.00 72.74           H  
ATOM   2562  O   HIS A 162       7.987  -6.870 -16.862  1.00 72.74           O  
ATOM   2563  CG  HIS A 162       8.829  -3.959 -13.668  1.00 72.74           C  
ATOM   2564  CD2 HIS A 162       8.502  -4.399 -12.413  1.00 72.74           C  
ATOM   2565  HD2 HIS A 162       8.094  -5.367 -12.163  1.00 72.74           H  
ATOM   2566  ND1 HIS A 162       9.390  -2.712 -13.519  1.00 72.74           N  
ATOM   2567  HD1 HIS A 162       9.698  -2.101 -14.262  1.00 72.74           H  
ATOM   2568  CE1 HIS A 162       9.380  -2.394 -12.215  1.00 72.74           C  
ATOM   2569  HE1 HIS A 162       9.732  -1.464 -11.794  1.00 72.74           H  
ATOM   2570  NE2 HIS A 162       8.870  -3.407 -11.501  1.00 72.74           N  
ATOM   2571  N   SER A 163       7.973  -5.069 -18.207  1.00 67.65           N  
ATOM   2572  H   SER A 163       7.822  -4.071 -18.255  1.00 67.65           H  
ATOM   2573  CA  SER A 163       8.359  -5.736 -19.450  1.00 67.65           C  
ATOM   2574  HA  SER A 163       8.427  -6.812 -19.290  1.00 67.65           H  
ATOM   2575  C   SER A 163       9.728  -5.217 -19.887  1.00 67.65           C  
ATOM   2576  CB  SER A 163       7.284  -5.503 -20.520  1.00 67.65           C  
ATOM   2577  HB2 SER A 163       7.643  -5.849 -21.489  1.00 67.65           H  
ATOM   2578  HB3 SER A 163       7.051  -4.440 -20.582  1.00 67.65           H  
ATOM   2579  O   SER A 163       9.871  -4.059 -20.259  1.00 67.65           O  
ATOM   2580  OG  SER A 163       6.126  -6.233 -20.160  1.00 67.65           O  
ATOM   2581  HG  SER A 163       5.366  -5.902 -20.645  1.00 67.65           H  
ATOM   2582  N   TRP A 164      10.755  -6.071 -19.808  1.00 64.06           N  
ATOM   2583  H   TRP A 164      10.560  -6.986 -19.429  1.00 64.06           H  
ATOM   2584  CA  TRP A 164      12.161  -5.728 -20.104  1.00 64.06           C  
ATOM   2585  HA  TRP A 164      12.252  -4.648 -20.225  1.00 64.06           H  
ATOM   2586  C   TRP A 164      12.690  -6.357 -21.409  1.00 64.06           C  
ATOM   2587  CB  TRP A 164      13.046  -6.146 -18.915  1.00 64.06           C  
ATOM   2588  HB2 TRP A 164      14.087  -5.952 -19.176  1.00 64.06           H  
ATOM   2589  HB3 TRP A 164      12.949  -7.222 -18.770  1.00 64.06           H  
ATOM   2590  O   TRP A 164      13.876  -6.238 -21.709  1.00 64.06           O  
ATOM   2591  CG  TRP A 164      12.799  -5.460 -17.605  1.00 64.06           C  
ATOM   2592  CD1 TRP A 164      12.064  -5.950 -16.579  1.00 64.06           C  
ATOM   2593  HD1 TRP A 164      11.534  -6.890 -16.587  1.00 64.06           H  
ATOM   2594  CD2 TRP A 164      13.288  -4.157 -17.155  1.00 64.06           C  
ATOM   2595  CE2 TRP A 164      12.794  -3.917 -15.838  1.00 64.06           C  
ATOM   2596  CE3 TRP A 164      14.097  -3.151 -17.725  1.00 64.06           C  
ATOM   2597  HE3 TRP A 164      14.504  -3.301 -18.714  1.00 64.06           H  
ATOM   2598  NE1 TRP A 164      12.091  -5.058 -15.524  1.00 64.06           N  
ATOM   2599  HE1 TRP A 164      11.573  -5.189 -14.666  1.00 64.06           H  
ATOM   2600  CH2 TRP A 164      13.831  -1.733 -15.750  1.00 64.06           C  
ATOM   2601  HH2 TRP A 164      14.028  -0.806 -15.233  1.00 64.06           H  
ATOM   2602  CZ2 TRP A 164      13.055  -2.732 -15.136  1.00 64.06           C  
ATOM   2603  HZ2 TRP A 164      12.657  -2.582 -14.143  1.00 64.06           H  
ATOM   2604  CZ3 TRP A 164      14.353  -1.947 -17.038  1.00 64.06           C  
ATOM   2605  HZ3 TRP A 164      14.952  -1.177 -17.503  1.00 64.06           H  
ATOM   2606  N   GLY A 165      11.853  -7.097 -22.142  1.00 50.18           N  
ATOM   2607  H   GLY A 165      10.870  -7.067 -21.911  1.00 50.18           H  
ATOM   2608  CA  GLY A 165      12.261  -7.899 -23.301  1.00 50.18           C  
ATOM   2609  HA2 GLY A 165      13.324  -8.126 -23.216  1.00 50.18           H  
ATOM   2610  HA3 GLY A 165      11.717  -8.843 -23.293  1.00 50.18           H  
ATOM   2611  C   GLY A 165      12.002  -7.217 -24.652  1.00 50.18           C  
ATOM   2612  O   GLY A 165      11.103  -6.384 -24.745  1.00 50.18           O  
ATOM   2613  N   PRO A 166      12.724  -7.605 -25.722  1.00 46.91           N  
ATOM   2614  CA  PRO A 166      12.588  -7.004 -27.054  1.00 46.91           C  
ATOM   2615  HA  PRO A 166      12.650  -5.918 -26.974  1.00 46.91           H  
ATOM   2616  C   PRO A 166      11.270  -7.340 -27.776  1.00 46.91           C  
ATOM   2617  CB  PRO A 166      13.802  -7.514 -27.840  1.00 46.91           C  
ATOM   2618  HB2 PRO A 166      14.651  -6.852 -27.668  1.00 46.91           H  
ATOM   2619  HB3 PRO A 166      13.604  -7.597 -28.909  1.00 46.91           H  
ATOM   2620  O   PRO A 166      10.988  -6.757 -28.814  1.00 46.91           O  
ATOM   2621  CG  PRO A 166      14.083  -8.876 -27.208  1.00 46.91           C  
ATOM   2622  HG2 PRO A 166      15.119  -9.184 -27.351  1.00 46.91           H  
ATOM   2623  HG3 PRO A 166      13.399  -9.620 -27.616  1.00 46.91           H  
ATOM   2624  CD  PRO A 166      13.761  -8.629 -25.735  1.00 46.91           C  
ATOM   2625  HD2 PRO A 166      13.420  -9.551 -25.266  1.00 46.91           H  
ATOM   2626  HD3 PRO A 166      14.648  -8.250 -25.226  1.00 46.91           H  
ATOM   2627  N   GLN A 167      10.446  -8.252 -27.247  1.00 52.36           N  
ATOM   2628  H   GLN A 167      10.686  -8.638 -26.345  1.00 52.36           H  
ATOM   2629  CA  GLN A 167       9.181  -8.704 -27.854  1.00 52.36           C  
ATOM   2630  HA  GLN A 167       9.323  -8.746 -28.934  1.00 52.36           H  
ATOM   2631  C   GLN A 167       8.004  -7.722 -27.641  1.00 52.36           C  
ATOM   2632  CB  GLN A 167       8.864 -10.135 -27.373  1.00 52.36           C  
ATOM   2633  HB2 GLN A 167       7.902 -10.445 -27.781  1.00 52.36           H  
ATOM   2634  HB3 GLN A 167       8.796 -10.144 -26.285  1.00 52.36           H  
ATOM   2635  O   GLN A 167       6.853  -8.140 -27.553  1.00 52.36           O  
ATOM   2636  CG  GLN A 167       9.918 -11.156 -27.838  1.00 52.36           C  
ATOM   2637  HG2 GLN A 167       9.985 -11.118 -28.925  1.00 52.36           H  
ATOM   2638  HG3 GLN A 167      10.894 -10.898 -27.427  1.00 52.36           H  
ATOM   2639  CD  GLN A 167       9.597 -12.592 -27.425  1.00 52.36           C  
ATOM   2640  NE2 GLN A 167      10.276 -13.568 -27.985  1.00 52.36           N  
ATOM   2641 HE21 GLN A 167      10.925 -13.382 -28.737  1.00 52.36           H  
ATOM   2642 HE22 GLN A 167       9.991 -14.499 -27.717  1.00 52.36           H  
ATOM   2643  OE1 GLN A 167       8.769 -12.877 -26.580  1.00 52.36           O  
ATOM   2644  N   GLY A 168       8.296  -6.422 -27.540  1.00 48.31           N  
ATOM   2645  H   GLY A 168       9.248  -6.145 -27.732  1.00 48.31           H  
ATOM   2646  CA  GLY A 168       7.315  -5.372 -27.252  1.00 48.31           C  
ATOM   2647  HA2 GLY A 168       6.465  -5.482 -27.925  1.00 48.31           H  
ATOM   2648  HA3 GLY A 168       7.763  -4.398 -27.449  1.00 48.31           H  
ATOM   2649  C   GLY A 168       6.786  -5.382 -25.813  1.00 48.31           C  
ATOM   2650  O   GLY A 168       7.104  -6.255 -24.997  1.00 48.31           O  
ATOM   2651  N   ALA A 169       5.978  -4.375 -25.489  1.00 52.66           N  
ATOM   2652  H   ALA A 169       5.781  -3.659 -26.173  1.00 52.66           H  
ATOM   2653  CA  ALA A 169       5.220  -4.326 -24.248  1.00 52.66           C  
ATOM   2654  HA  ALA A 169       5.879  -4.559 -23.412  1.00 52.66           H  
ATOM   2655  C   ALA A 169       4.086  -5.367 -24.279  1.00 52.66           C  
ATOM   2656  CB  ALA A 169       4.705  -2.895 -24.068  1.00 52.66           C  
ATOM   2657  HB1 ALA A 169       4.111  -2.602 -24.934  1.00 52.66           H  
ATOM   2658  HB2 ALA A 169       5.546  -2.210 -23.956  1.00 52.66           H  
ATOM   2659  HB3 ALA A 169       4.066  -2.840 -23.187  1.00 52.66           H  
ATOM   2660  O   ALA A 169       2.971  -5.079 -24.712  1.00 52.66           O  
ATOM   2661  N   LEU A 170       4.360  -6.593 -23.817  1.00 51.34           N  
ATOM   2662  H   LEU A 170       5.321  -6.822 -23.609  1.00 51.34           H  
ATOM   2663  CA  LEU A 170       3.318  -7.609 -23.639  1.00 51.34           C  
ATOM   2664  HA  LEU A 170       2.870  -7.822 -24.609  1.00 51.34           H  
ATOM   2665  C   LEU A 170       2.217  -7.060 -22.723  1.00 51.34           C  
ATOM   2666  CB  LEU A 170       3.913  -8.904 -23.050  1.00 51.34           C  
ATOM   2667  HB2 LEU A 170       3.100  -9.506 -22.643  1.00 51.34           H  
ATOM   2668  HB3 LEU A 170       4.566  -8.636 -22.220  1.00 51.34           H  
ATOM   2669  O   LEU A 170       2.475  -6.795 -21.548  1.00 51.34           O  
ATOM   2670  CG  LEU A 170       4.692  -9.771 -24.055  1.00 51.34           C  
ATOM   2671  HG  LEU A 170       5.439  -9.161 -24.564  1.00 51.34           H  
ATOM   2672  CD1 LEU A 170       5.412 -10.895 -23.306  1.00 51.34           C  
ATOM   2673 HD11 LEU A 170       6.099 -10.468 -22.576  1.00 51.34           H  
ATOM   2674 HD12 LEU A 170       4.686 -11.529 -22.796  1.00 51.34           H  
ATOM   2675 HD13 LEU A 170       5.984 -11.495 -24.014  1.00 51.34           H  
ATOM   2676  CD2 LEU A 170       3.770 -10.421 -25.091  1.00 51.34           C  
ATOM   2677 HD21 LEU A 170       4.355 -11.072 -25.740  1.00 51.34           H  
ATOM   2678 HD22 LEU A 170       2.993 -11.004 -24.597  1.00 51.34           H  
ATOM   2679 HD23 LEU A 170       3.312  -9.655 -25.717  1.00 51.34           H  
ATOM   2680  N   LEU A 171       1.007  -6.909 -23.273  1.00 51.43           N  
ATOM   2681  H   LEU A 171       0.930  -7.060 -24.269  1.00 51.43           H  
ATOM   2682  CA  LEU A 171      -0.202  -6.504 -22.554  1.00 51.43           C  
ATOM   2683  HA  LEU A 171      -0.115  -5.459 -22.256  1.00 51.43           H  
ATOM   2684  C   LEU A 171      -0.387  -7.385 -21.308  1.00 51.43           C  
ATOM   2685  CB  LEU A 171      -1.423  -6.661 -23.486  1.00 51.43           C  
ATOM   2686  HB2 LEU A 171      -1.324  -7.602 -24.026  1.00 51.43           H  
ATOM   2687  HB3 LEU A 171      -2.326  -6.735 -22.879  1.00 51.43           H  
ATOM   2688  O   LEU A 171      -0.646  -8.586 -21.449  1.00 51.43           O  
ATOM   2689  CG  LEU A 171      -1.613  -5.510 -24.489  1.00 51.43           C  
ATOM   2690  HG  LEU A 171      -0.646  -5.220 -24.899  1.00 51.43           H  
ATOM   2691  CD1 LEU A 171      -2.511  -5.961 -25.642  1.00 51.43           C  
ATOM   2692 HD11 LEU A 171      -2.641  -5.139 -26.346  1.00 51.43           H  
ATOM   2693 HD12 LEU A 171      -2.045  -6.794 -26.168  1.00 51.43           H  
ATOM   2694 HD13 LEU A 171      -3.485  -6.269 -25.263  1.00 51.43           H  
ATOM   2695  CD2 LEU A 171      -2.278  -4.303 -23.822  1.00 51.43           C  
ATOM   2696 HD21 LEU A 171      -3.263  -4.574 -23.442  1.00 51.43           H  
ATOM   2697 HD22 LEU A 171      -1.667  -3.944 -22.995  1.00 51.43           H  
ATOM   2698 HD23 LEU A 171      -2.384  -3.496 -24.547  1.00 51.43           H  
ATOM   2699  N   PRO A 172      -0.304  -6.829 -20.086  1.00 50.15           N  
ATOM   2700  CA  PRO A 172      -0.712  -7.554 -18.896  1.00 50.15           C  
ATOM   2701  HA  PRO A 172      -0.086  -8.440 -18.792  1.00 50.15           H  
ATOM   2702  C   PRO A 172      -2.183  -7.952 -19.035  1.00 50.15           C  
ATOM   2703  CB  PRO A 172      -0.463  -6.604 -17.715  1.00 50.15           C  
ATOM   2704  HB2 PRO A 172      -0.092  -7.137 -16.839  1.00 50.15           H  
ATOM   2705  HB3 PRO A 172      -1.372  -6.057 -17.469  1.00 50.15           H  
ATOM   2706  O   PRO A 172      -3.031  -7.116 -19.350  1.00 50.15           O  
ATOM   2707  CG  PRO A 172       0.576  -5.623 -18.259  1.00 50.15           C  
ATOM   2708  HG2 PRO A 172       0.538  -4.660 -17.750  1.00 50.15           H  
ATOM   2709  HG3 PRO A 172       1.572  -6.060 -18.180  1.00 50.15           H  
ATOM   2710  CD  PRO A 172       0.189  -5.508 -19.732  1.00 50.15           C  
ATOM   2711  HD2 PRO A 172      -0.612  -4.780 -19.864  1.00 50.15           H  
ATOM   2712  HD3 PRO A 172       1.054  -5.213 -20.325  1.00 50.15           H  
ATOM   2713  N   ALA A 173      -2.515  -9.212 -18.744  1.00 42.71           N  
ATOM   2714  H   ALA A 173      -1.769  -9.868 -18.559  1.00 42.71           H  
ATOM   2715  CA  ALA A 173      -3.885  -9.733 -18.855  1.00 42.71           C  
ATOM   2716  HA  ALA A 173      -4.210  -9.611 -19.888  1.00 42.71           H  
ATOM   2717  C   ALA A 173      -4.919  -8.989 -17.972  1.00 42.71           C  
ATOM   2718  CB  ALA A 173      -3.844 -11.234 -18.537  1.00 42.71           C  
ATOM   2719  HB1 ALA A 173      -3.157 -11.739 -19.215  1.00 42.71           H  
ATOM   2720  HB2 ALA A 173      -4.839 -11.660 -18.669  1.00 42.71           H  
ATOM   2721  HB3 ALA A 173      -3.523 -11.391 -17.507  1.00 42.71           H  
ATOM   2722  O   ALA A 173      -6.119  -9.234 -18.070  1.00 42.71           O  
ATOM   2723  N   SER A 174      -4.466  -8.078 -17.104  1.00 45.12           N  
ATOM   2724  H   SER A 174      -3.475  -7.883 -17.102  1.00 45.12           H  
ATOM   2725  CA  SER A 174      -5.290  -7.183 -16.296  1.00 45.12           C  
ATOM   2726  HA  SER A 174      -6.146  -7.752 -15.932  1.00 45.12           H  
ATOM   2727  C   SER A 174      -5.870  -5.973 -17.044  1.00 45.12           C  
ATOM   2728  CB  SER A 174      -4.487  -6.719 -15.070  1.00 45.12           C  
ATOM   2729  HB2 SER A 174      -5.011  -5.894 -14.588  1.00 45.12           H  
ATOM   2730  HB3 SER A 174      -4.427  -7.552 -14.369  1.00 45.12           H  
ATOM   2731  O   SER A 174      -6.831  -5.403 -16.531  1.00 45.12           O  
ATOM   2732  OG  SER A 174      -3.165  -6.318 -15.384  1.00 45.12           O  
ATOM   2733  HG  SER A 174      -2.706  -6.026 -14.593  1.00 45.12           H  
ATOM   2734  N   TYR A 175      -5.365  -5.604 -18.229  1.00 52.16           N  
ATOM   2735  H   TYR A 175      -4.591  -6.135 -18.604  1.00 52.16           H  
ATOM   2736  CA  TYR A 175      -5.667  -4.316 -18.886  1.00 52.16           C  
ATOM   2737  HA  TYR A 175      -5.393  -3.519 -18.195  1.00 52.16           H  
ATOM   2738  C   TYR A 175      -7.153  -4.065 -19.214  1.00 52.16           C  
ATOM   2739  CB  TYR A 175      -4.785  -4.166 -20.142  1.00 52.16           C  
ATOM   2740  HB2 TYR A 175      -5.377  -3.699 -20.929  1.00 52.16           H  
ATOM   2741  HB3 TYR A 175      -4.483  -5.144 -20.517  1.00 52.16           H  
ATOM   2742  O   TYR A 175      -7.585  -2.917 -19.268  1.00 52.16           O  
ATOM   2743  CG  TYR A 175      -3.549  -3.315 -19.914  1.00 52.16           C  
ATOM   2744  CD1 TYR A 175      -3.284  -2.231 -20.772  1.00 52.16           C  
ATOM   2745  HD1 TYR A 175      -3.919  -2.048 -21.626  1.00 52.16           H  
ATOM   2746  CD2 TYR A 175      -2.702  -3.554 -18.812  1.00 52.16           C  
ATOM   2747  HD2 TYR A 175      -2.914  -4.367 -18.133  1.00 52.16           H  
ATOM   2748  CE1 TYR A 175      -2.199  -1.377 -20.514  1.00 52.16           C  
ATOM   2749  HE1 TYR A 175      -1.989  -0.561 -21.190  1.00 52.16           H  
ATOM   2750  CE2 TYR A 175      -1.621  -2.691 -18.545  1.00 52.16           C  
ATOM   2751  HE2 TYR A 175      -1.010  -2.831 -17.666  1.00 52.16           H  
ATOM   2752  OH  TYR A 175      -0.369  -0.723 -19.098  1.00 52.16           O  
ATOM   2753  HH  TYR A 175      -0.448   0.076 -19.625  1.00 52.16           H  
ATOM   2754  CZ  TYR A 175      -1.377  -1.589 -19.388  1.00 52.16           C  
ATOM   2755  N   SER A 176      -7.963  -5.116 -19.373  1.00 51.45           N  
ATOM   2756  H   SER A 176      -7.545  -6.036 -19.388  1.00 51.45           H  
ATOM   2757  CA  SER A 176      -9.421  -5.027 -19.576  1.00 51.45           C  
ATOM   2758  HA  SER A 176      -9.728  -3.990 -19.436  1.00 51.45           H  
ATOM   2759  C   SER A 176     -10.225  -5.831 -18.543  1.00 51.45           C  
ATOM   2760  CB  SER A 176      -9.775  -5.393 -21.020  1.00 51.45           C  
ATOM   2761  HB2 SER A 176     -10.852  -5.320 -21.168  1.00 51.45           H  
ATOM   2762  HB3 SER A 176      -9.281  -4.693 -21.694  1.00 51.45           H  
ATOM   2763  O   SER A 176     -11.364  -6.234 -18.785  1.00 51.45           O  
ATOM   2764  OG  SER A 176      -9.337  -6.707 -21.310  1.00 51.45           O  
ATOM   2765  HG  SER A 176      -9.504  -6.884 -22.239  1.00 51.45           H  
ATOM   2766  N   SER A 177      -9.653  -6.069 -17.357  1.00 55.50           N  
ATOM   2767  H   SER A 177      -8.736  -5.680 -17.190  1.00 55.50           H  
ATOM   2768  CA  SER A 177     -10.317  -6.792 -16.269  1.00 55.50           C  
ATOM   2769  HA  SER A 177     -10.723  -7.719 -16.674  1.00 55.50           H  
ATOM   2770  C   SER A 177     -11.481  -5.986 -15.677  1.00 55.50           C  
ATOM   2771  CB  SER A 177      -9.295  -7.176 -15.190  1.00 55.50           C  
ATOM   2772  HB2 SER A 177      -8.608  -7.919 -15.597  1.00 55.50           H  
ATOM   2773  HB3 SER A 177      -8.727  -6.291 -14.904  1.00 55.50           H  
ATOM   2774  O   SER A 177     -11.352  -5.341 -14.637  1.00 55.50           O  
ATOM   2775  OG  SER A 177      -9.938  -7.697 -14.036  1.00 55.50           O  
ATOM   2776  HG  SER A 177     -10.359  -6.951 -13.603  1.00 55.50           H  
ATOM   2777  N   TYR A 178     -12.679  -6.127 -16.251  1.00 64.73           N  
ATOM   2778  H   TYR A 178     -12.697  -6.525 -17.179  1.00 64.73           H  
ATOM   2779  CA  TYR A 178     -13.926  -5.589 -15.684  1.00 64.73           C  
ATOM   2780  HA  TYR A 178     -13.759  -4.527 -15.505  1.00 64.73           H  
ATOM   2781  C   TYR A 178     -14.335  -6.210 -14.328  1.00 64.73           C  
ATOM   2782  CB  TYR A 178     -15.062  -5.730 -16.707  1.00 64.73           C  
ATOM   2783  HB2 TYR A 178     -15.183  -6.784 -16.957  1.00 64.73           H  
ATOM   2784  HB3 TYR A 178     -15.997  -5.398 -16.256  1.00 64.73           H  
ATOM   2785  O   TYR A 178     -15.370  -5.829 -13.771  1.00 64.73           O  
ATOM   2786  CG  TYR A 178     -14.859  -4.927 -17.975  1.00 64.73           C  
ATOM   2787  CD1 TYR A 178     -15.041  -3.528 -17.965  1.00 64.73           C  
ATOM   2788  HD1 TYR A 178     -15.310  -3.015 -17.053  1.00 64.73           H  
ATOM   2789  CD2 TYR A 178     -14.482  -5.578 -19.166  1.00 64.73           C  
ATOM   2790  HD2 TYR A 178     -14.320  -6.645 -19.183  1.00 64.73           H  
ATOM   2791  CE1 TYR A 178     -14.853  -2.782 -19.145  1.00 64.73           C  
ATOM   2792  HE1 TYR A 178     -14.985  -1.710 -19.140  1.00 64.73           H  
ATOM   2793  CE2 TYR A 178     -14.291  -4.834 -20.344  1.00 64.73           C  
ATOM   2794  HE2 TYR A 178     -13.992  -5.321 -21.260  1.00 64.73           H  
ATOM   2795  OH  TYR A 178     -14.287  -2.734 -21.483  1.00 64.73           O  
ATOM   2796  HH  TYR A 178     -14.431  -1.791 -21.374  1.00 64.73           H  
ATOM   2797  CZ  TYR A 178     -14.478  -3.438 -20.338  1.00 64.73           C  
ATOM   2798  N   ASN A 179     -13.533  -7.136 -13.799  1.00 77.84           N  
ATOM   2799  H   ASN A 179     -12.671  -7.317 -14.294  1.00 77.84           H  
ATOM   2800  CA  ASN A 179     -13.703  -7.809 -12.516  1.00 77.84           C  
ATOM   2801  HA  ASN A 179     -14.767  -7.873 -12.289  1.00 77.84           H  
ATOM   2802  C   ASN A 179     -13.009  -7.043 -11.377  1.00 77.84           C  
ATOM   2803  CB  ASN A 179     -13.139  -9.235 -12.642  1.00 77.84           C  
ATOM   2804  HB2 ASN A 179     -12.079  -9.181 -12.893  1.00 77.84           H  
ATOM   2805  HB3 ASN A 179     -13.235  -9.754 -11.689  1.00 77.84           H  
ATOM   2806  O   ASN A 179     -11.963  -6.422 -11.577  1.00 77.84           O  
ATOM   2807  CG  ASN A 179     -13.862 -10.057 -13.694  1.00 77.84           C  
ATOM   2808  ND2 ASN A 179     -13.159 -10.883 -14.432  1.00 77.84           N  
ATOM   2809 HD21 ASN A 179     -12.158 -10.956 -14.321  1.00 77.84           H  
ATOM   2810 HD22 ASN A 179     -13.672 -11.397 -15.134  1.00 77.84           H  
ATOM   2811  OD1 ASN A 179     -15.063  -9.963 -13.868  1.00 77.84           O  
ATOM   2812  N   TYR A 180     -13.550  -7.139 -10.160  1.00 84.87           N  
ATOM   2813  H   TYR A 180     -14.383  -7.696 -10.034  1.00 84.87           H  
ATOM   2814  CA  TYR A 180     -12.869  -6.626  -8.969  1.00 84.87           C  
ATOM   2815  HA  TYR A 180     -12.435  -5.657  -9.216  1.00 84.87           H  
ATOM   2816  C   TYR A 180     -11.739  -7.561  -8.529  1.00 84.87           C  
ATOM   2817  CB  TYR A 180     -13.824  -6.413  -7.789  1.00 84.87           C  
ATOM   2818  HB2 TYR A 180     -13.235  -6.014  -6.964  1.00 84.87           H  
ATOM   2819  HB3 TYR A 180     -14.209  -7.381  -7.470  1.00 84.87           H  
ATOM   2820  O   TYR A 180     -11.920  -8.774  -8.417  1.00 84.87           O  
ATOM   2821  CG  TYR A 180     -14.987  -5.473  -8.047  1.00 84.87           C  
ATOM   2822  CD1 TYR A 180     -14.879  -4.085  -7.809  1.00 84.87           C  
ATOM   2823  HD1 TYR A 180     -13.960  -3.670  -7.422  1.00 84.87           H  
ATOM   2824  CD2 TYR A 180     -16.194  -6.007  -8.528  1.00 84.87           C  
ATOM   2825  HD2 TYR A 180     -16.291  -7.072  -8.683  1.00 84.87           H  
ATOM   2826  CE1 TYR A 180     -15.962  -3.226  -8.107  1.00 84.87           C  
ATOM   2827  HE1 TYR A 180     -15.869  -2.158  -7.970  1.00 84.87           H  
ATOM   2828  CE2 TYR A 180     -17.284  -5.161  -8.786  1.00 84.87           C  
ATOM   2829  HE2 TYR A 180     -18.216  -5.571  -9.145  1.00 84.87           H  
ATOM   2830  OH  TYR A 180     -18.283  -3.033  -8.841  1.00 84.87           O  
ATOM   2831  HH  TYR A 180     -18.135  -2.092  -8.964  1.00 84.87           H  
ATOM   2832  CZ  TYR A 180     -17.173  -3.774  -8.590  1.00 84.87           C  
ATOM   2833  N   LYS A 181     -10.602  -6.966  -8.181  1.00 86.45           N  
ATOM   2834  H   LYS A 181     -10.557  -5.965  -8.306  1.00 86.45           H  
ATOM   2835  CA  LYS A 181      -9.526  -7.563  -7.392  1.00 86.45           C  
ATOM   2836  HA  LYS A 181      -9.494  -8.636  -7.583  1.00 86.45           H  
ATOM   2837  C   LYS A 181      -9.817  -7.349  -5.904  1.00 86.45           C  
ATOM   2838  CB  LYS A 181      -8.185  -6.934  -7.809  1.00 86.45           C  
ATOM   2839  HB2 LYS A 181      -7.399  -7.285  -7.140  1.00 86.45           H  
ATOM   2840  HB3 LYS A 181      -8.252  -5.850  -7.717  1.00 86.45           H  
ATOM   2841  O   LYS A 181     -10.334  -6.302  -5.510  1.00 86.45           O  
ATOM   2842  CG  LYS A 181      -7.813  -7.309  -9.254  1.00 86.45           C  
ATOM   2843  HG2 LYS A 181      -7.646  -8.385  -9.304  1.00 86.45           H  
ATOM   2844  HG3 LYS A 181      -8.632  -7.055  -9.927  1.00 86.45           H  
ATOM   2845  CD  LYS A 181      -6.555  -6.579  -9.740  1.00 86.45           C  
ATOM   2846  HD2 LYS A 181      -6.757  -5.508  -9.770  1.00 86.45           H  
ATOM   2847  HD3 LYS A 181      -5.729  -6.765  -9.053  1.00 86.45           H  
ATOM   2848  CE  LYS A 181      -6.183  -7.085 -11.139  1.00 86.45           C  
ATOM   2849  HE2 LYS A 181      -7.058  -7.023 -11.786  1.00 86.45           H  
ATOM   2850  HE3 LYS A 181      -5.895  -8.133 -11.059  1.00 86.45           H  
ATOM   2851  NZ  LYS A 181      -5.069  -6.305 -11.724  1.00 86.45           N  
ATOM   2852  HZ1 LYS A 181      -5.324  -5.349 -11.930  1.00 86.45           H  
ATOM   2853  HZ2 LYS A 181      -4.293  -6.211 -11.084  1.00 86.45           H  
ATOM   2854  HZ3 LYS A 181      -4.664  -6.725 -12.548  1.00 86.45           H  
ATOM   2855  N   SER A 182      -9.477  -8.336  -5.077  1.00 87.87           N  
ATOM   2856  H   SER A 182      -9.009  -9.142  -5.466  1.00 87.87           H  
ATOM   2857  CA  SER A 182      -9.533  -8.204  -3.617  1.00 87.87           C  
ATOM   2858  HA  SER A 182     -10.481  -7.747  -3.332  1.00 87.87           H  
ATOM   2859  C   SER A 182      -8.387  -7.321  -3.121  1.00 87.87           C  
ATOM   2860  CB  SER A 182      -9.448  -9.580  -2.952  1.00 87.87           C  
ATOM   2861  HB2 SER A 182     -10.256 -10.214  -3.318  1.00 87.87           H  
ATOM   2862  HB3 SER A 182      -8.492 -10.043  -3.198  1.00 87.87           H  
ATOM   2863  O   SER A 182      -7.246  -7.509  -3.536  1.00 87.87           O  
ATOM   2864  OG  SER A 182      -9.558  -9.447  -1.551  1.00 87.87           O  
ATOM   2865  HG  SER A 182      -8.887  -9.995  -1.137  1.00 87.87           H  
ATOM   2866  N   LEU A 183      -8.693  -6.401  -2.204  1.00 87.00           N  
ATOM   2867  H   LEU A 183      -9.661  -6.327  -1.925  1.00 87.00           H  
ATOM   2868  CA  LEU A 183      -7.710  -5.653  -1.406  1.00 87.00           C  
ATOM   2869  HA  LEU A 183      -6.726  -5.737  -1.867  1.00 87.00           H  
ATOM   2870  C   LEU A 183      -7.555  -6.235   0.011  1.00 87.00           C  
ATOM   2871  CB  LEU A 183      -8.107  -4.166  -1.353  1.00 87.00           C  
ATOM   2872  HB2 LEU A 183      -9.097  -4.085  -0.903  1.00 87.00           H  
ATOM   2873  HB3 LEU A 183      -7.412  -3.645  -0.695  1.00 87.00           H  
ATOM   2874  O   LEU A 183      -6.842  -5.669   0.834  1.00 87.00           O  
ATOM   2875  CG  LEU A 183      -8.114  -3.441  -2.708  1.00 87.00           C  
ATOM   2876  HG  LEU A 183      -8.800  -3.937  -3.394  1.00 87.00           H  
ATOM   2877  CD1 LEU A 183      -8.599  -2.005  -2.500  1.00 87.00           C  
ATOM   2878 HD11 LEU A 183      -8.518  -1.444  -3.431  1.00 87.00           H  
ATOM   2879 HD12 LEU A 183      -7.992  -1.511  -1.741  1.00 87.00           H  
ATOM   2880 HD13 LEU A 183      -9.640  -2.011  -2.176  1.00 87.00           H  
ATOM   2881  CD2 LEU A 183      -6.719  -3.406  -3.329  1.00 87.00           C  
ATOM   2882 HD21 LEU A 183      -6.006  -3.000  -2.612  1.00 87.00           H  
ATOM   2883 HD22 LEU A 183      -6.716  -2.781  -4.222  1.00 87.00           H  
ATOM   2884 HD23 LEU A 183      -6.411  -4.411  -3.618  1.00 87.00           H  
ATOM   2885  N   ILE A 184      -8.262  -7.330   0.306  1.00 82.71           N  
ATOM   2886  H   ILE A 184      -8.789  -7.759  -0.442  1.00 82.71           H  
ATOM   2887  CA  ILE A 184      -8.246  -8.023   1.596  1.00 82.71           C  
ATOM   2888  HA  ILE A 184      -8.228  -7.275   2.389  1.00 82.71           H  
ATOM   2889  C   ILE A 184      -6.970  -8.866   1.713  1.00 82.71           C  
ATOM   2890  CB  ILE A 184      -9.521  -8.884   1.767  1.00 82.71           C  
ATOM   2891  HB  ILE A 184      -9.476  -9.724   1.075  1.00 82.71           H  
ATOM   2892  O   ILE A 184      -6.666  -9.646   0.808  1.00 82.71           O  
ATOM   2893  CG1 ILE A 184     -10.811  -8.075   1.492  1.00 82.71           C  
ATOM   2894 HG12 ILE A 184     -10.829  -7.196   2.137  1.00 82.71           H  
ATOM   2895 HG13 ILE A 184     -10.789  -7.740   0.455  1.00 82.71           H  
ATOM   2896  CG2 ILE A 184      -9.583  -9.440   3.188  1.00 82.71           C  
ATOM   2897 HG21 ILE A 184      -9.732  -8.610   3.878  1.00 82.71           H  
ATOM   2898 HG22 ILE A 184      -8.654  -9.955   3.433  1.00 82.71           H  
ATOM   2899 HG23 ILE A 184     -10.392 -10.164   3.284  1.00 82.71           H  
ATOM   2900  CD1 ILE A 184     -12.122  -8.856   1.662  1.00 82.71           C  
ATOM   2901 HD11 ILE A 184     -12.952  -8.254   1.293  1.00 82.71           H  
ATOM   2902 HD12 ILE A 184     -12.303  -9.089   2.712  1.00 82.71           H  
ATOM   2903 HD13 ILE A 184     -12.073  -9.779   1.085  1.00 82.71           H  
ATOM   2904  N   ASP A 185      -6.259  -8.718   2.830  1.00 74.64           N  
ATOM   2905  H   ASP A 185      -6.576  -8.052   3.519  1.00 74.64           H  
ATOM   2906  CA  ASP A 185      -5.063  -9.483   3.181  1.00 74.64           C  
ATOM   2907  HA  ASP A 185      -4.507  -9.666   2.261  1.00 74.64           H  
ATOM   2908  C   ASP A 185      -5.368 -10.872   3.782  1.00 74.64           C  
ATOM   2909  CB  ASP A 185      -4.154  -8.618   4.082  1.00 74.64           C  
ATOM   2910  HB2 ASP A 185      -3.179  -9.101   4.155  1.00 74.64           H  
ATOM   2911  HB3 ASP A 185      -3.993  -7.661   3.586  1.00 74.64           H  
ATOM   2912  O   ASP A 185      -6.515 -11.328   3.843  1.00 74.64           O  
ATOM   2913  CG  ASP A 185      -4.662  -8.351   5.508  1.00 74.64           C  
ATOM   2914  OD1 ASP A 185      -5.619  -9.023   5.957  1.00 74.64           O  
ATOM   2915  OD2 ASP A 185      -4.051  -7.458   6.142  1.00 74.64           O  
ATOM   2916  N   VAL A 186      -4.310 -11.564   4.217  1.00 69.17           N  
ATOM   2917  H   VAL A 186      -3.408 -11.110   4.190  1.00 69.17           H  
ATOM   2918  CA  VAL A 186      -4.371 -12.913   4.807  1.00 69.17           C  
ATOM   2919  HA  VAL A 186      -4.897 -13.563   4.107  1.00 69.17           H  
ATOM   2920  C   VAL A 186      -5.160 -12.986   6.119  1.00 69.17           C  
ATOM   2921  CB  VAL A 186      -2.956 -13.489   5.017  1.00 69.17           C  
ATOM   2922  HB  VAL A 186      -3.052 -14.477   5.468  1.00 69.17           H  
ATOM   2923  O   VAL A 186      -5.682 -14.053   6.442  1.00 69.17           O  
ATOM   2924  CG1 VAL A 186      -2.235 -13.669   3.673  1.00 69.17           C  
ATOM   2925 HG11 VAL A 186      -2.053 -12.703   3.201  1.00 69.17           H  
ATOM   2926 HG12 VAL A 186      -2.845 -14.285   3.012  1.00 69.17           H  
ATOM   2927 HG13 VAL A 186      -1.281 -14.170   3.837  1.00 69.17           H  
ATOM   2928  CG2 VAL A 186      -2.072 -12.631   5.934  1.00 69.17           C  
ATOM   2929 HG21 VAL A 186      -2.523 -12.557   6.924  1.00 69.17           H  
ATOM   2930 HG22 VAL A 186      -1.094 -13.097   6.047  1.00 69.17           H  
ATOM   2931 HG23 VAL A 186      -1.942 -11.626   5.532  1.00 69.17           H  
ATOM   2932  N   ASP A 187      -5.308 -11.867   6.833  1.00 64.22           N  
ATOM   2933  H   ASP A 187      -4.931 -11.001   6.474  1.00 64.22           H  
ATOM   2934  CA  ASP A 187      -6.056 -11.768   8.091  1.00 64.22           C  
ATOM   2935  HA  ASP A 187      -6.031 -12.737   8.590  1.00 64.22           H  
ATOM   2936  C   ASP A 187      -7.539 -11.422   7.853  1.00 64.22           C  
ATOM   2937  CB  ASP A 187      -5.367 -10.753   9.021  1.00 64.22           C  
ATOM   2938  HB2 ASP A 187      -5.374  -9.770   8.549  1.00 64.22           H  
ATOM   2939  HB3 ASP A 187      -5.935 -10.680   9.949  1.00 64.22           H  
ATOM   2940  O   ASP A 187      -8.328 -11.254   8.787  1.00 64.22           O  
ATOM   2941  CG  ASP A 187      -3.927 -11.147   9.374  1.00 64.22           C  
ATOM   2942  OD1 ASP A 187      -3.696 -12.352   9.623  1.00 64.22           O  
ATOM   2943  OD2 ASP A 187      -3.068 -10.234   9.415  1.00 64.22           O  
ATOM   2944  N   GLY A 188      -7.956 -11.309   6.587  1.00 72.67           N  
ATOM   2945  H   GLY A 188      -7.265 -11.408   5.856  1.00 72.67           H  
ATOM   2946  CA  GLY A 188      -9.308 -10.905   6.229  1.00 72.67           C  
ATOM   2947  HA2 GLY A 188     -10.021 -11.425   6.869  1.00 72.67           H  
ATOM   2948  HA3 GLY A 188      -9.492 -11.201   5.196  1.00 72.67           H  
ATOM   2949  C   GLY A 188      -9.538  -9.397   6.370  1.00 72.67           C  
ATOM   2950  O   GLY A 188     -10.695  -8.977   6.509  1.00 72.67           O  
ATOM   2951  N   ILE A 189      -8.478  -8.577   6.339  1.00 73.44           N  
ATOM   2952  H   ILE A 189      -7.559  -8.978   6.221  1.00 73.44           H  
ATOM   2953  CA  ILE A 189      -8.524  -7.120   6.518  1.00 73.44           C  
ATOM   2954  HA  ILE A 189      -9.557  -6.826   6.700  1.00 73.44           H  
ATOM   2955  C   ILE A 189      -8.073  -6.403   5.237  1.00 73.44           C  
ATOM   2956  CB  ILE A 189      -7.703  -6.684   7.759  1.00 73.44           C  
ATOM   2957  HB  ILE A 189      -6.643  -6.812   7.540  1.00 73.44           H  
ATOM   2958  O   ILE A 189      -7.023  -6.672   4.669  1.00 73.44           O  
ATOM   2959  CG1 ILE A 189      -8.051  -7.543   9.003  1.00 73.44           C  
ATOM   2960 HG12 ILE A 189      -9.120  -7.476   9.205  1.00 73.44           H  
ATOM   2961 HG13 ILE A 189      -7.813  -8.585   8.792  1.00 73.44           H  
ATOM   2962  CG2 ILE A 189      -7.973  -5.193   8.054  1.00 73.44           C  
ATOM   2963 HG21 ILE A 189      -9.020  -5.047   8.323  1.00 73.44           H  
ATOM   2964 HG22 ILE A 189      -7.736  -4.586   7.180  1.00 73.44           H  
ATOM   2965 HG23 ILE A 189      -7.334  -4.847   8.865  1.00 73.44           H  
ATOM   2966  CD1 ILE A 189      -7.284  -7.185  10.281  1.00 73.44           C  
ATOM   2967 HD11 ILE A 189      -7.570  -6.198  10.644  1.00 73.44           H  
ATOM   2968 HD12 ILE A 189      -7.514  -7.918  11.055  1.00 73.44           H  
ATOM   2969 HD13 ILE A 189      -6.213  -7.214  10.080  1.00 73.44           H  
ATOM   2970  N   GLY A 190      -8.888  -5.467   4.759  1.00 84.02           N  
ATOM   2971  H   GLY A 190      -9.773  -5.330   5.225  1.00 84.02           H  
ATOM   2972  CA  GLY A 190      -8.551  -4.586   3.645  1.00 84.02           C  
ATOM   2973  HA2 GLY A 190      -9.471  -4.160   3.245  1.00 84.02           H  
ATOM   2974  HA3 GLY A 190      -8.074  -5.160   2.850  1.00 84.02           H  
ATOM   2975  C   GLY A 190      -7.604  -3.445   4.030  1.00 84.02           C  
ATOM   2976  O   GLY A 190      -6.889  -3.475   5.036  1.00 84.02           O  
ATOM   2977  N   ILE A 191      -7.637  -2.385   3.231  1.00 86.82           N  
ATOM   2978  H   ILE A 191      -8.262  -2.408   2.438  1.00 86.82           H  
ATOM   2979  CA  ILE A 191      -6.933  -1.134   3.517  1.00 86.82           C  
ATOM   2980  HA  ILE A 191      -6.005  -1.345   4.047  1.00 86.82           H  
ATOM   2981  C   ILE A 191      -7.813  -0.270   4.425  1.00 86.82           C  
ATOM   2982  CB  ILE A 191      -6.567  -0.438   2.195  1.00 86.82           C  
ATOM   2983  HB  ILE A 191      -7.464  -0.381   1.579  1.00 86.82           H  
ATOM   2984  O   ILE A 191      -8.895   0.155   4.027  1.00 86.82           O  
ATOM   2985  CG1 ILE A 191      -5.511  -1.262   1.428  1.00 86.82           C  
ATOM   2986 HG12 ILE A 191      -5.828  -2.303   1.363  1.00 86.82           H  
ATOM   2987 HG13 ILE A 191      -4.561  -1.231   1.962  1.00 86.82           H  
ATOM   2988  CG2 ILE A 191      -6.080   0.991   2.465  1.00 86.82           C  
ATOM   2989 HG21 ILE A 191      -5.255   0.966   3.176  1.00 86.82           H  
ATOM   2990 HG22 ILE A 191      -6.886   1.602   2.871  1.00 86.82           H  
ATOM   2991 HG23 ILE A 191      -5.753   1.466   1.540  1.00 86.82           H  
ATOM   2992  CD1 ILE A 191      -5.299  -0.767  -0.004  1.00 86.82           C  
ATOM   2993 HD11 ILE A 191      -6.245  -0.760  -0.544  1.00 86.82           H  
ATOM   2994 HD12 ILE A 191      -4.875   0.237  -0.003  1.00 86.82           H  
ATOM   2995 HD13 ILE A 191      -4.602  -1.435  -0.510  1.00 86.82           H  
ATOM   2996  N   ILE A 192      -7.351  -0.004   5.643  1.00 85.16           N  
ATOM   2997  H   ILE A 192      -6.418  -0.320   5.867  1.00 85.16           H  
ATOM   2998  CA  ILE A 192      -8.017   0.839   6.637  1.00 85.16           C  
ATOM   2999  HA  ILE A 192      -9.094   0.700   6.551  1.00 85.16           H  
ATOM   3000  C   ILE A 192      -7.702   2.312   6.363  1.00 85.16           C  
ATOM   3001  CB  ILE A 192      -7.577   0.433   8.064  1.00 85.16           C  
ATOM   3002  HB  ILE A 192      -6.506   0.617   8.158  1.00 85.16           H  
ATOM   3003  O   ILE A 192      -6.540   2.688   6.257  1.00 85.16           O  
ATOM   3004  CG1 ILE A 192      -7.806  -1.066   8.377  1.00 85.16           C  
ATOM   3005 HG12 ILE A 192      -7.200  -1.670   7.701  1.00 85.16           H  
ATOM   3006 HG13 ILE A 192      -7.451  -1.270   9.387  1.00 85.16           H  
ATOM   3007  CG2 ILE A 192      -8.283   1.308   9.114  1.00 85.16           C  
ATOM   3008 HG21 ILE A 192      -8.084   0.926  10.115  1.00 85.16           H  
ATOM   3009 HG22 ILE A 192      -9.356   1.313   8.926  1.00 85.16           H  
ATOM   3010 HG23 ILE A 192      -7.909   2.331   9.064  1.00 85.16           H  
ATOM   3011  CD1 ILE A 192      -9.262  -1.541   8.274  1.00 85.16           C  
ATOM   3012 HD11 ILE A 192      -9.894  -0.996   8.975  1.00 85.16           H  
ATOM   3013 HD12 ILE A 192      -9.307  -2.602   8.517  1.00 85.16           H  
ATOM   3014 HD13 ILE A 192      -9.633  -1.399   7.259  1.00 85.16           H  
ATOM   3015  N   CYS A 193      -8.727   3.159   6.310  1.00 82.65           N  
ATOM   3016  H   CYS A 193      -9.653   2.757   6.352  1.00 82.65           H  
ATOM   3017  CA  CYS A 193      -8.632   4.598   6.054  1.00 82.65           C  
ATOM   3018  HA  CYS A 193      -7.652   4.850   5.648  1.00 82.65           H  
ATOM   3019  C   CYS A 193      -8.845   5.410   7.351  1.00 82.65           C  
ATOM   3020  CB  CYS A 193      -9.684   4.944   4.992  1.00 82.65           C  
ATOM   3021  HB2 CYS A 193      -9.738   6.025   4.866  1.00 82.65           H  
ATOM   3022  HB3 CYS A 193     -10.652   4.572   5.329  1.00 82.65           H  
ATOM   3023  O   CYS A 193      -9.938   5.955   7.549  1.00 82.65           O  
ATOM   3024  SG  CYS A 193      -9.269   4.192   3.400  1.00 82.65           S  
ATOM   3025  HG  CYS A 193      -8.347   5.109   3.095  1.00 82.65           H  
ATOM   3026  N   PRO A 194      -7.849   5.515   8.257  1.00 73.38           N  
ATOM   3027  CA  PRO A 194      -8.024   6.123   9.581  1.00 73.38           C  
ATOM   3028  HA  PRO A 194      -8.829   5.615  10.111  1.00 73.38           H  
ATOM   3029  C   PRO A 194      -8.364   7.623   9.539  1.00 73.38           C  
ATOM   3030  CB  PRO A 194      -6.702   5.859  10.312  1.00 73.38           C  
ATOM   3031  HB2 PRO A 194      -6.459   6.639  11.034  1.00 73.38           H  
ATOM   3032  HB3 PRO A 194      -6.747   4.890  10.810  1.00 73.38           H  
ATOM   3033  O   PRO A 194      -9.019   8.117  10.453  1.00 73.38           O  
ATOM   3034  CG  PRO A 194      -5.679   5.794   9.182  1.00 73.38           C  
ATOM   3035  HG2 PRO A 194      -5.429   6.799   8.840  1.00 73.38           H  
ATOM   3036  HG3 PRO A 194      -4.782   5.246   9.469  1.00 73.38           H  
ATOM   3037  CD  PRO A 194      -6.474   5.056   8.113  1.00 73.38           C  
ATOM   3038  HD2 PRO A 194      -6.423   3.988   8.321  1.00 73.38           H  
ATOM   3039  HD3 PRO A 194      -6.065   5.271   7.125  1.00 73.38           H  
ATOM   3040  N   TRP A 195      -7.981   8.342   8.476  1.00 73.09           N  
ATOM   3041  H   TRP A 195      -7.391   7.896   7.788  1.00 73.09           H  
ATOM   3042  CA  TRP A 195      -8.315   9.762   8.280  1.00 73.09           C  
ATOM   3043  HA  TRP A 195      -8.507  10.208   9.256  1.00 73.09           H  
ATOM   3044  C   TRP A 195      -9.595  10.010   7.469  1.00 73.09           C  
ATOM   3045  CB  TRP A 195      -7.107  10.501   7.689  1.00 73.09           C  
ATOM   3046  HB2 TRP A 195      -7.396  11.516   7.418  1.00 73.09           H  
ATOM   3047  HB3 TRP A 195      -6.783  10.001   6.776  1.00 73.09           H  
ATOM   3048  O   TRP A 195      -9.958  11.160   7.242  1.00 73.09           O  
ATOM   3049  CG  TRP A 195      -5.961  10.598   8.642  1.00 73.09           C  
ATOM   3050  CD1 TRP A 195      -5.929  11.380   9.742  1.00 73.09           C  
ATOM   3051  HD1 TRP A 195      -6.726  12.043  10.046  1.00 73.09           H  
ATOM   3052  CD2 TRP A 195      -4.685   9.900   8.614  1.00 73.09           C  
ATOM   3053  CE2 TRP A 195      -3.967  10.233   9.802  1.00 73.09           C  
ATOM   3054  CE3 TRP A 195      -4.043   9.057   7.690  1.00 73.09           C  
ATOM   3055  HE3 TRP A 195      -4.517   8.849   6.742  1.00 73.09           H  
ATOM   3056  NE1 TRP A 195      -4.737  11.194  10.410  1.00 73.09           N  
ATOM   3057  HE1 TRP A 195      -4.495  11.675  11.264  1.00 73.09           H  
ATOM   3058  CH2 TRP A 195      -2.128   8.823   9.196  1.00 73.09           C  
ATOM   3059  HH2 TRP A 195      -1.134   8.443   9.381  1.00 73.09           H  
ATOM   3060  CZ2 TRP A 195      -2.734   9.661  10.134  1.00 73.09           C  
ATOM   3061  HZ2 TRP A 195      -2.233   9.915  11.056  1.00 73.09           H  
ATOM   3062  CZ3 TRP A 195      -2.753   8.579   7.966  1.00 73.09           C  
ATOM   3063  HZ3 TRP A 195      -2.193   8.068   7.197  1.00 73.09           H  
ATOM   3064  N   ASN A 196     -10.317   8.959   7.059  1.00 81.80           N  
ATOM   3065  H   ASN A 196     -10.044   8.042   7.381  1.00 81.80           H  
ATOM   3066  CA  ASN A 196     -11.337   9.035   6.001  1.00 81.80           C  
ATOM   3067  HA  ASN A 196     -11.651   8.009   5.809  1.00 81.80           H  
ATOM   3068  C   ASN A 196     -10.746   9.543   4.671  1.00 81.80           C  
ATOM   3069  CB  ASN A 196     -12.594   9.808   6.451  1.00 81.80           C  
ATOM   3070  HB2 ASN A 196     -13.400   9.635   5.739  1.00 81.80           H  
ATOM   3071  HB3 ASN A 196     -12.386  10.878   6.449  1.00 81.80           H  
ATOM   3072  O   ASN A 196     -11.373  10.295   3.929  1.00 81.80           O  
ATOM   3073  CG  ASN A 196     -13.086   9.393   7.815  1.00 81.80           C  
ATOM   3074  ND2 ASN A 196     -12.747  10.142   8.837  1.00 81.80           N  
ATOM   3075 HD21 ASN A 196     -12.938   9.764   9.754  1.00 81.80           H  
ATOM   3076 HD22 ASN A 196     -12.061  10.867   8.682  1.00 81.80           H  
ATOM   3077  OD1 ASN A 196     -13.771   8.397   7.977  1.00 81.80           O  
ATOM   3078  N   GLU A 197      -9.528   9.112   4.364  1.00 83.57           N  
ATOM   3079  H   GLU A 197      -9.051   8.492   5.003  1.00 83.57           H  
ATOM   3080  CA  GLU A 197      -8.828   9.398   3.116  1.00 83.57           C  
ATOM   3081  HA  GLU A 197      -9.507   9.857   2.398  1.00 83.57           H  
ATOM   3082  C   GLU A 197      -8.336   8.079   2.521  1.00 83.57           C  
ATOM   3083  CB  GLU A 197      -7.668  10.371   3.366  1.00 83.57           C  
ATOM   3084  HB2 GLU A 197      -7.017   9.945   4.129  1.00 83.57           H  
ATOM   3085  HB3 GLU A 197      -7.099  10.484   2.443  1.00 83.57           H  
ATOM   3086  O   GLU A 197      -8.021   7.134   3.246  1.00 83.57           O  
ATOM   3087  CG  GLU A 197      -8.167  11.758   3.809  1.00 83.57           C  
ATOM   3088  HG2 GLU A 197      -8.793  12.167   3.016  1.00 83.57           H  
ATOM   3089  HG3 GLU A 197      -8.784  11.657   4.702  1.00 83.57           H  
ATOM   3090  CD  GLU A 197      -7.025  12.729   4.127  1.00 83.57           C  
ATOM   3091  OE1 GLU A 197      -7.230  13.949   3.915  1.00 83.57           O  
ATOM   3092  OE2 GLU A 197      -5.964  12.244   4.587  1.00 83.57           O  
ATOM   3093  N   PHE A 198      -8.297   8.004   1.197  1.00 86.59           N  
ATOM   3094  H   PHE A 198      -8.631   8.789   0.656  1.00 86.59           H  
ATOM   3095  CA  PHE A 198      -7.761   6.862   0.468  1.00 86.59           C  
ATOM   3096  HA  PHE A 198      -7.159   6.246   1.136  1.00 86.59           H  
ATOM   3097  C   PHE A 198      -6.854   7.368  -0.645  1.00 86.59           C  
ATOM   3098  CB  PHE A 198      -8.918   6.014  -0.060  1.00 86.59           C  
ATOM   3099  HB2 PHE A 198      -9.537   5.715   0.786  1.00 86.59           H  
ATOM   3100  HB3 PHE A 198      -9.541   6.625  -0.713  1.00 86.59           H  
ATOM   3101  O   PHE A 198      -7.233   8.254  -1.406  1.00 86.59           O  
ATOM   3102  CG  PHE A 198      -8.499   4.762  -0.801  1.00 86.59           C  
ATOM   3103  CD1 PHE A 198      -8.555   4.718  -2.207  1.00 86.59           C  
ATOM   3104  HD1 PHE A 198      -8.833   5.599  -2.767  1.00 86.59           H  
ATOM   3105  CD2 PHE A 198      -8.090   3.622  -0.083  1.00 86.59           C  
ATOM   3106  HD2 PHE A 198      -8.006   3.655   0.993  1.00 86.59           H  
ATOM   3107  CE1 PHE A 198      -8.263   3.522  -2.884  1.00 86.59           C  
ATOM   3108  HE1 PHE A 198      -8.308   3.478  -3.962  1.00 86.59           H  
ATOM   3109  CE2 PHE A 198      -7.805   2.426  -0.761  1.00 86.59           C  
ATOM   3110  HE2 PHE A 198      -7.504   1.548  -0.209  1.00 86.59           H  
ATOM   3111  CZ  PHE A 198      -7.925   2.368  -2.159  1.00 86.59           C  
ATOM   3112  HZ  PHE A 198      -7.739   1.442  -2.683  1.00 86.59           H  
ATOM   3113  N   TYR A 199      -5.649   6.831  -0.717  1.00 84.29           N  
ATOM   3114  H   TYR A 199      -5.422   6.069  -0.094  1.00 84.29           H  
ATOM   3115  CA  TYR A 199      -4.578   7.300  -1.577  1.00 84.29           C  
ATOM   3116  HA  TYR A 199      -4.842   8.264  -2.012  1.00 84.29           H  
ATOM   3117  C   TYR A 199      -4.385   6.300  -2.710  1.00 84.29           C  
ATOM   3118  CB  TYR A 199      -3.313   7.498  -0.732  1.00 84.29           C  
ATOM   3119  HB2 TYR A 199      -3.027   6.552  -0.272  1.00 84.29           H  
ATOM   3120  HB3 TYR A 199      -2.501   7.791  -1.398  1.00 84.29           H  
ATOM   3121  O   TYR A 199      -4.176   5.114  -2.464  1.00 84.29           O  
ATOM   3122  CG  TYR A 199      -3.470   8.557   0.348  1.00 84.29           C  
ATOM   3123  CD1 TYR A 199      -3.059   9.874   0.080  1.00 84.29           C  
ATOM   3124  HD1 TYR A 199      -2.622  10.131  -0.873  1.00 84.29           H  
ATOM   3125  CD2 TYR A 199      -4.057   8.252   1.598  1.00 84.29           C  
ATOM   3126  HD2 TYR A 199      -4.392   7.246   1.802  1.00 84.29           H  
ATOM   3127  CE1 TYR A 199      -3.220  10.865   1.063  1.00 84.29           C  
ATOM   3128  HE1 TYR A 199      -2.938  11.889   0.868  1.00 84.29           H  
ATOM   3129  CE2 TYR A 199      -4.218   9.253   2.583  1.00 84.29           C  
ATOM   3130  HE2 TYR A 199      -4.659   9.018   3.541  1.00 84.29           H  
ATOM   3131  OH  TYR A 199      -3.844  11.585   3.216  1.00 84.29           O  
ATOM   3132  HH  TYR A 199      -4.591  11.593   3.819  1.00 84.29           H  
ATOM   3133  CZ  TYR A 199      -3.779  10.569   2.315  1.00 84.29           C  
ATOM   3134  N   ILE A 200      -4.474   6.787  -3.944  1.00 86.46           N  
ATOM   3135  H   ILE A 200      -4.677   7.769  -4.061  1.00 86.46           H  
ATOM   3136  CA  ILE A 200      -4.261   6.015  -5.166  1.00 86.46           C  
ATOM   3137  HA  ILE A 200      -4.152   4.958  -4.926  1.00 86.46           H  
ATOM   3138  C   ILE A 200      -2.974   6.517  -5.799  1.00 86.46           C  
ATOM   3139  CB  ILE A 200      -5.437   6.178  -6.148  1.00 86.46           C  
ATOM   3140  HB  ILE A 200      -5.497   7.228  -6.436  1.00 86.46           H  
ATOM   3141  O   ILE A 200      -2.858   7.703  -6.091  1.00 86.46           O  
ATOM   3142  CG1 ILE A 200      -6.788   5.779  -5.515  1.00 86.46           C  
ATOM   3143 HG12 ILE A 200      -6.847   4.694  -5.425  1.00 86.46           H  
ATOM   3144 HG13 ILE A 200      -6.882   6.209  -4.518  1.00 86.46           H  
ATOM   3145  CG2 ILE A 200      -5.149   5.341  -7.408  1.00 86.46           C  
ATOM   3146 HG21 ILE A 200      -6.010   5.322  -8.076  1.00 86.46           H  
ATOM   3147 HG22 ILE A 200      -4.315   5.764  -7.967  1.00 86.46           H  
ATOM   3148 HG23 ILE A 200      -4.884   4.319  -7.136  1.00 86.46           H  
ATOM   3149  CD1 ILE A 200      -7.983   6.279  -6.328  1.00 86.46           C  
ATOM   3150 HD11 ILE A 200      -8.898   6.077  -5.771  1.00 86.46           H  
ATOM   3151 HD12 ILE A 200      -7.893   7.355  -6.477  1.00 86.46           H  
ATOM   3152 HD13 ILE A 200      -8.039   5.776  -7.293  1.00 86.46           H  
ATOM   3153  N   GLY A 201      -2.022   5.622  -6.004  1.00 81.24           N  
ATOM   3154  H   GLY A 201      -2.231   4.656  -5.793  1.00 81.24           H  
ATOM   3155  CA  GLY A 201      -0.764   5.889  -6.675  1.00 81.24           C  
ATOM   3156  HA2 GLY A 201       0.063   5.484  -6.091  1.00 81.24           H  
ATOM   3157  HA3 GLY A 201      -0.615   6.962  -6.790  1.00 81.24           H  
ATOM   3158  C   GLY A 201      -0.752   5.199  -8.021  1.00 81.24           C  
ATOM   3159  O   GLY A 201      -1.169   4.045  -8.101  1.00 81.24           O  
ATOM   3160  N   SER A 202      -0.249   5.866  -9.048  1.00 80.45           N  
ATOM   3161  H   SER A 202       0.057   6.822  -8.934  1.00 80.45           H  
ATOM   3162  CA  SER A 202      -0.081   5.248 -10.354  1.00 80.45           C  
ATOM   3163  HA  SER A 202       0.116   4.188 -10.200  1.00 80.45           H  
ATOM   3164  C   SER A 202       1.096   5.839 -11.120  1.00 80.45           C  
ATOM   3165  CB  SER A 202      -1.373   5.358 -11.150  1.00 80.45           C  
ATOM   3166  HB2 SER A 202      -1.451   6.351 -11.593  1.00 80.45           H  
ATOM   3167  HB3 SER A 202      -2.227   5.194 -10.492  1.00 80.45           H  
ATOM   3168  O   SER A 202       1.457   7.000 -10.916  1.00 80.45           O  
ATOM   3169  OG  SER A 202      -1.368   4.358 -12.137  1.00 80.45           O  
ATOM   3170  HG  SER A 202      -1.678   4.784 -12.940  1.00 80.45           H  
ATOM   3171  N   TYR A 203       1.724   5.025 -11.958  1.00 77.91           N  
ATOM   3172  H   TYR A 203       1.336   4.103 -12.089  1.00 77.91           H  
ATOM   3173  CA  TYR A 203       2.884   5.397 -12.755  1.00 77.91           C  
ATOM   3174  HA  TYR A 203       2.796   6.444 -13.046  1.00 77.91           H  
ATOM   3175  C   TYR A 203       2.967   4.557 -14.020  1.00 77.91           C  
ATOM   3176  CB  TYR A 203       4.147   5.228 -11.906  1.00 77.91           C  
ATOM   3177  HB2 TYR A 203       4.108   6.015 -11.153  1.00 77.91           H  
ATOM   3178  HB3 TYR A 203       4.106   4.272 -11.384  1.00 77.91           H  
ATOM   3179  O   TYR A 203       2.901   3.326 -13.978  1.00 77.91           O  
ATOM   3180  CG  TYR A 203       5.479   5.320 -12.631  1.00 77.91           C  
ATOM   3181  CD1 TYR A 203       6.006   4.201 -13.308  1.00 77.91           C  
ATOM   3182  HD1 TYR A 203       5.447   3.278 -13.342  1.00 77.91           H  
ATOM   3183  CD2 TYR A 203       6.207   6.523 -12.604  1.00 77.91           C  
ATOM   3184  HD2 TYR A 203       5.804   7.375 -12.077  1.00 77.91           H  
ATOM   3185  CE1 TYR A 203       7.245   4.300 -13.965  1.00 77.91           C  
ATOM   3186  HE1 TYR A 203       7.636   3.454 -14.511  1.00 77.91           H  
ATOM   3187  CE2 TYR A 203       7.460   6.619 -13.235  1.00 77.91           C  
ATOM   3188  HE2 TYR A 203       8.018   7.543 -13.190  1.00 77.91           H  
ATOM   3189  OH  TYR A 203       9.204   5.579 -14.507  1.00 77.91           O  
ATOM   3190  HH  TYR A 203       9.628   6.423 -14.337  1.00 77.91           H  
ATOM   3191  CZ  TYR A 203       7.985   5.500 -13.913  1.00 77.91           C  
ATOM   3192  N   TRP A 204       3.247   5.243 -15.123  1.00 76.58           N  
ATOM   3193  H   TRP A 204       3.283   6.250 -15.049  1.00 76.58           H  
ATOM   3194  CA  TRP A 204       3.461   4.668 -16.438  1.00 76.58           C  
ATOM   3195  HA  TRP A 204       3.441   3.580 -16.377  1.00 76.58           H  
ATOM   3196  C   TRP A 204       4.815   5.093 -17.005  1.00 76.58           C  
ATOM   3197  CB  TRP A 204       2.323   5.126 -17.355  1.00 76.58           C  
ATOM   3198  HB2 TRP A 204       1.399   4.641 -17.039  1.00 76.58           H  
ATOM   3199  HB3 TRP A 204       2.186   6.202 -17.244  1.00 76.58           H  
ATOM   3200  O   TRP A 204       5.153   6.276 -17.010  1.00 76.58           O  
ATOM   3201  CG  TRP A 204       2.561   4.828 -18.800  1.00 76.58           C  
ATOM   3202  CD1 TRP A 204       2.695   5.739 -19.791  1.00 76.58           C  
ATOM   3203  HD1 TRP A 204       2.619   6.808 -19.659  1.00 76.58           H  
ATOM   3204  CD2 TRP A 204       2.706   3.525 -19.430  1.00 76.58           C  
ATOM   3205  CE2 TRP A 204       2.918   3.721 -20.827  1.00 76.58           C  
ATOM   3206  CE3 TRP A 204       2.594   2.200 -18.961  1.00 76.58           C  
ATOM   3207  HE3 TRP A 204       2.405   2.031 -17.911  1.00 76.58           H  
ATOM   3208  NE1 TRP A 204       2.921   5.091 -20.991  1.00 76.58           N  
ATOM   3209  HE1 TRP A 204       2.997   5.571 -21.876  1.00 76.58           H  
ATOM   3210  CH2 TRP A 204       2.890   1.341 -21.221  1.00 76.58           C  
ATOM   3211  HH2 TRP A 204       2.923   0.495 -21.891  1.00 76.58           H  
ATOM   3212  CZ2 TRP A 204       3.017   2.648 -21.720  1.00 76.58           C  
ATOM   3213  HZ2 TRP A 204       3.154   2.824 -22.777  1.00 76.58           H  
ATOM   3214  CZ3 TRP A 204       2.672   1.117 -19.852  1.00 76.58           C  
ATOM   3215  HZ3 TRP A 204       2.538   0.107 -19.493  1.00 76.58           H  
ATOM   3216  N   PHE A 205       5.567   4.149 -17.562  1.00 76.80           N  
ATOM   3217  H   PHE A 205       5.263   3.189 -17.483  1.00 76.80           H  
ATOM   3218  CA  PHE A 205       6.768   4.408 -18.349  1.00 76.80           C  
ATOM   3219  HA  PHE A 205       6.694   5.400 -18.795  1.00 76.80           H  
ATOM   3220  C   PHE A 205       6.908   3.394 -19.485  1.00 76.80           C  
ATOM   3221  CB  PHE A 205       7.997   4.389 -17.433  1.00 76.80           C  
ATOM   3222  HB2 PHE A 205       7.996   3.463 -16.858  1.00 76.80           H  
ATOM   3223  HB3 PHE A 205       7.908   5.223 -16.737  1.00 76.80           H  
ATOM   3224  O   PHE A 205       6.600   2.216 -19.323  1.00 76.80           O  
ATOM   3225  CG  PHE A 205       9.322   4.506 -18.162  1.00 76.80           C  
ATOM   3226  CD1 PHE A 205      10.036   3.344 -18.513  1.00 76.80           C  
ATOM   3227  HD1 PHE A 205       9.654   2.370 -18.245  1.00 76.80           H  
ATOM   3228  CD2 PHE A 205       9.811   5.769 -18.545  1.00 76.80           C  
ATOM   3229  HD2 PHE A 205       9.266   6.664 -18.285  1.00 76.80           H  
ATOM   3230  CE1 PHE A 205      11.229   3.444 -19.249  1.00 76.80           C  
ATOM   3231  HE1 PHE A 205      11.758   2.549 -19.540  1.00 76.80           H  
ATOM   3232  CE2 PHE A 205      11.007   5.869 -19.278  1.00 76.80           C  
ATOM   3233  HE2 PHE A 205      11.378   6.836 -19.582  1.00 76.80           H  
ATOM   3234  CZ  PHE A 205      11.715   4.706 -19.633  1.00 76.80           C  
ATOM   3235  HZ  PHE A 205      12.623   4.785 -20.212  1.00 76.80           H  
ATOM   3236  N   ALA A 206       7.454   3.847 -20.609  1.00 73.67           N  
ATOM   3237  H   ALA A 206       7.736   4.816 -20.647  1.00 73.67           H  
ATOM   3238  CA  ALA A 206       7.993   3.001 -21.665  1.00 73.67           C  
ATOM   3239  HA  ALA A 206       8.294   2.046 -21.237  1.00 73.67           H  
ATOM   3240  C   ALA A 206       9.234   3.669 -22.275  1.00 73.67           C  
ATOM   3241  CB  ALA A 206       6.909   2.736 -22.707  1.00 73.67           C  
ATOM   3242  HB1 ALA A 206       6.626   3.671 -23.190  1.00 73.67           H  
ATOM   3243  HB2 ALA A 206       6.036   2.293 -22.227  1.00 73.67           H  
ATOM   3244  HB3 ALA A 206       7.290   2.046 -23.460  1.00 73.67           H  
ATOM   3245  O   ALA A 206       9.385   4.887 -22.159  1.00 73.67           O  
ATOM   3246  N   ALA A 207      10.099   2.908 -22.949  1.00 73.40           N  
ATOM   3247  H   ALA A 207       9.949   1.910 -22.977  1.00 73.40           H  
ATOM   3248  CA  ALA A 207      11.244   3.472 -23.670  1.00 73.40           C  
ATOM   3249  HA  ALA A 207      11.741   4.204 -23.033  1.00 73.40           H  
ATOM   3250  C   ALA A 207      10.812   4.203 -24.949  1.00 73.40           C  
ATOM   3251  CB  ALA A 207      12.229   2.347 -23.971  1.00 73.40           C  
ATOM   3252  HB1 ALA A 207      13.089   2.745 -24.511  1.00 73.40           H  
ATOM   3253  HB2 ALA A 207      11.754   1.571 -24.572  1.00 73.40           H  
ATOM   3254  HB3 ALA A 207      12.566   1.930 -23.022  1.00 73.40           H  
ATOM   3255  O   ALA A 207      11.342   5.260 -25.276  1.00 73.40           O  
ATOM   3256  N   LYS A 208       9.796   3.665 -25.628  1.00 72.22           N  
ATOM   3257  H   LYS A 208       9.443   2.778 -25.299  1.00 72.22           H  
ATOM   3258  CA  LYS A 208       8.997   4.362 -26.636  1.00 72.22           C  
ATOM   3259  HA  LYS A 208       9.132   5.438 -26.522  1.00 72.22           H  
ATOM   3260  C   LYS A 208       7.538   4.015 -26.360  1.00 72.22           C  
ATOM   3261  CB  LYS A 208       9.459   3.945 -28.044  1.00 72.22           C  
ATOM   3262  HB2 LYS A 208      10.544   4.038 -28.099  1.00 72.22           H  
ATOM   3263  HB3 LYS A 208       9.190   2.903 -28.214  1.00 72.22           H  
ATOM   3264  O   LYS A 208       7.233   2.845 -26.155  1.00 72.22           O  
ATOM   3265  CG  LYS A 208       8.842   4.799 -29.161  1.00 72.22           C  
ATOM   3266  HG2 LYS A 208       9.129   5.840 -29.013  1.00 72.22           H  
ATOM   3267  HG3 LYS A 208       7.756   4.724 -29.114  1.00 72.22           H  
ATOM   3268  CD  LYS A 208       9.315   4.331 -30.547  1.00 72.22           C  
ATOM   3269  HD2 LYS A 208      10.402   4.392 -30.601  1.00 72.22           H  
ATOM   3270  HD3 LYS A 208       9.001   3.298 -30.698  1.00 72.22           H  
ATOM   3271  CE  LYS A 208       8.689   5.225 -31.627  1.00 72.22           C  
ATOM   3272  HE2 LYS A 208       9.018   6.251 -31.466  1.00 72.22           H  
ATOM   3273  HE3 LYS A 208       7.606   5.208 -31.498  1.00 72.22           H  
ATOM   3274  NZ  LYS A 208       9.033   4.788 -33.005  1.00 72.22           N  
ATOM   3275  HZ1 LYS A 208      10.030   4.814 -33.160  1.00 72.22           H  
ATOM   3276  HZ2 LYS A 208       8.594   5.399 -33.679  1.00 72.22           H  
ATOM   3277  HZ3 LYS A 208       8.687   3.855 -33.175  1.00 72.22           H  
ATOM   3278  N   ALA A 209       6.660   5.006 -26.323  1.00 68.96           N  
ATOM   3279  H   ALA A 209       6.962   5.940 -26.562  1.00 68.96           H  
ATOM   3280  CA  ALA A 209       5.216   4.802 -26.262  1.00 68.96           C  
ATOM   3281  HA  ALA A 209       4.979   3.738 -26.239  1.00 68.96           H  
ATOM   3282  C   ALA A 209       4.591   5.402 -27.522  1.00 68.96           C  
ATOM   3283  CB  ALA A 209       4.661   5.448 -24.988  1.00 68.96           C  
ATOM   3284  HB1 ALA A 209       3.601   5.211 -24.897  1.00 68.96           H  
ATOM   3285  HB2 ALA A 209       4.774   6.531 -25.045  1.00 68.96           H  
ATOM   3286  HB3 ALA A 209       5.182   5.076 -24.106  1.00 68.96           H  
ATOM   3287  O   ALA A 209       5.128   6.376 -28.052  1.00 68.96           O  
ATOM   3288  N   GLY A 210       3.467   4.851 -27.985  1.00 65.30           N  
ATOM   3289  H   GLY A 210       3.107   4.003 -27.570  1.00 65.30           H  
ATOM   3290  CA  GLY A 210       2.641   5.546 -28.975  1.00 65.30           C  
ATOM   3291  HA2 GLY A 210       3.265   5.922 -29.786  1.00 65.30           H  
ATOM   3292  HA3 GLY A 210       1.920   4.848 -29.401  1.00 65.30           H  
ATOM   3293  C   GLY A 210       1.890   6.730 -28.351  1.00 65.30           C  
ATOM   3294  O   GLY A 210       1.815   7.798 -28.949  1.00 65.30           O  
ATOM   3295  N   ASP A 211       1.438   6.578 -27.098  1.00 67.94           N  
ATOM   3296  H   ASP A 211       1.564   5.680 -26.653  1.00 67.94           H  
ATOM   3297  CA  ASP A 211       0.805   7.642 -26.313  1.00 67.94           C  
ATOM   3298  HA  ASP A 211       0.557   8.475 -26.971  1.00 67.94           H  
ATOM   3299  C   ASP A 211       1.742   8.141 -25.202  1.00 67.94           C  
ATOM   3300  CB  ASP A 211      -0.508   7.160 -25.665  1.00 67.94           C  
ATOM   3301  HB2 ASP A 211      -0.273   6.367 -24.954  1.00 67.94           H  
ATOM   3302  HB3 ASP A 211      -0.939   7.989 -25.104  1.00 67.94           H  
ATOM   3303  O   ASP A 211       2.191   7.365 -24.356  1.00 67.94           O  
ATOM   3304  CG  ASP A 211      -1.568   6.639 -26.636  1.00 67.94           C  
ATOM   3305  OD1 ASP A 211      -1.674   7.182 -27.752  1.00 67.94           O  
ATOM   3306  OD2 ASP A 211      -2.273   5.667 -26.260  1.00 67.94           O  
ATOM   3307  N   ASN A 212       1.930   9.460 -25.102  1.00 70.94           N  
ATOM   3308  H   ASN A 212       1.575  10.038 -25.851  1.00 70.94           H  
ATOM   3309  CA  ASN A 212       2.641  10.098 -23.980  1.00 70.94           C  
ATOM   3310  HA  ASN A 212       3.578   9.564 -23.822  1.00 70.94           H  
ATOM   3311  C   ASN A 212       1.876  10.027 -22.634  1.00 70.94           C  
ATOM   3312  CB  ASN A 212       2.960  11.558 -24.367  1.00 70.94           C  
ATOM   3313  HB2 ASN A 212       2.070  12.030 -24.782  1.00 70.94           H  
ATOM   3314  HB3 ASN A 212       3.255  12.114 -23.477  1.00 70.94           H  
ATOM   3315  O   ASN A 212       2.327  10.601 -21.634  1.00 70.94           O  
ATOM   3316  CG  ASN A 212       4.118  11.679 -25.342  1.00 70.94           C  
ATOM   3317  ND2 ASN A 212       4.047  12.582 -26.291  1.00 70.94           N  
ATOM   3318 HD21 ASN A 212       4.812  12.568 -26.950  1.00 70.94           H  
ATOM   3319 HD22 ASN A 212       3.197  13.096 -26.471  1.00 70.94           H  
ATOM   3320  OD1 ASN A 212       5.129  11.014 -25.234  1.00 70.94           O  
ATOM   3321  N   TYR A 213       0.705   9.380 -22.597  1.00 69.86           N  
ATOM   3322  H   TYR A 213       0.424   8.852 -23.411  1.00 69.86           H  
ATOM   3323  CA  TYR A 213      -0.164   9.301 -21.426  1.00 69.86           C  
ATOM   3324  HA  TYR A 213       0.478   9.429 -20.555  1.00 69.86           H  
ATOM   3325  C   TYR A 213      -0.857   7.936 -21.259  1.00 69.86           C  
ATOM   3326  CB  TYR A 213      -1.179  10.460 -21.441  1.00 69.86           C  
ATOM   3327  HB2 TYR A 213      -0.628  11.399 -21.402  1.00 69.86           H  
ATOM   3328  HB3 TYR A 213      -1.779  10.410 -20.532  1.00 69.86           H  
ATOM   3329  O   TYR A 213      -1.097   7.210 -22.220  1.00 69.86           O  
ATOM   3330  CG  TYR A 213      -2.114  10.495 -22.642  1.00 69.86           C  
ATOM   3331  CD1 TYR A 213      -1.767  11.235 -23.791  1.00 69.86           C  
ATOM   3332  HD1 TYR A 213      -0.839  11.787 -23.816  1.00 69.86           H  
ATOM   3333  CD2 TYR A 213      -3.318   9.763 -22.617  1.00 69.86           C  
ATOM   3334  HD2 TYR A 213      -3.564   9.163 -21.754  1.00 69.86           H  
ATOM   3335  CE1 TYR A 213      -2.612  11.236 -24.919  1.00 69.86           C  
ATOM   3336  HE1 TYR A 213      -2.340  11.787 -25.807  1.00 69.86           H  
ATOM   3337  CE2 TYR A 213      -4.166   9.765 -23.742  1.00 69.86           C  
ATOM   3338  HE2 TYR A 213      -5.059   9.158 -23.766  1.00 69.86           H  
ATOM   3339  OH  TYR A 213      -4.649  10.476 -25.966  1.00 69.86           O  
ATOM   3340  HH  TYR A 213      -4.250  10.849 -26.755  1.00 69.86           H  
ATOM   3341  CZ  TYR A 213      -3.816  10.499 -24.894  1.00 69.86           C  
ATOM   3342  N   SER A 214      -1.209   7.611 -20.015  1.00 74.18           N  
ATOM   3343  H   SER A 214      -0.954   8.261 -19.285  1.00 74.18           H  
ATOM   3344  CA  SER A 214      -2.051   6.475 -19.618  1.00 74.18           C  
ATOM   3345  HA  SER A 214      -2.247   5.837 -20.479  1.00 74.18           H  
ATOM   3346  C   SER A 214      -3.380   6.990 -19.063  1.00 74.18           C  
ATOM   3347  CB  SER A 214      -1.333   5.643 -18.549  1.00 74.18           C  
ATOM   3348  HB2 SER A 214      -1.160   6.263 -17.670  1.00 74.18           H  
ATOM   3349  HB3 SER A 214      -0.368   5.305 -18.925  1.00 74.18           H  
ATOM   3350  O   SER A 214      -3.395   7.975 -18.320  1.00 74.18           O  
ATOM   3351  OG  SER A 214      -2.121   4.536 -18.156  1.00 74.18           O  
ATOM   3352  HG  SER A 214      -1.884   3.766 -18.679  1.00 74.18           H  
ATOM   3353  N   GLN A 215      -4.496   6.341 -19.407  1.00 78.67           N  
ATOM   3354  H   GLN A 215      -4.427   5.545 -20.025  1.00 78.67           H  
ATOM   3355  CA  GLN A 215      -5.794   6.587 -18.773  1.00 78.67           C  
ATOM   3356  HA  GLN A 215      -5.731   7.464 -18.129  1.00 78.67           H  
ATOM   3357  C   GLN A 215      -6.168   5.390 -17.897  1.00 78.67           C  
ATOM   3358  CB  GLN A 215      -6.888   6.859 -19.818  1.00 78.67           C  
ATOM   3359  HB2 GLN A 215      -7.034   5.968 -20.430  1.00 78.67           H  
ATOM   3360  HB3 GLN A 215      -7.818   7.063 -19.288  1.00 78.67           H  
ATOM   3361  O   GLN A 215      -6.408   4.292 -18.407  1.00 78.67           O  
ATOM   3362  CG  GLN A 215      -6.578   8.043 -20.744  1.00 78.67           C  
ATOM   3363  HG2 GLN A 215      -5.699   7.810 -21.346  1.00 78.67           H  
ATOM   3364  HG3 GLN A 215      -6.350   8.919 -20.137  1.00 78.67           H  
ATOM   3365  CD  GLN A 215      -7.727   8.382 -21.694  1.00 78.67           C  
ATOM   3366  NE2 GLN A 215      -7.568   9.389 -22.527  1.00 78.67           N  
ATOM   3367 HE21 GLN A 215      -6.693   9.892 -22.568  1.00 78.67           H  
ATOM   3368 HE22 GLN A 215      -8.323   9.582 -23.169  1.00 78.67           H  
ATOM   3369  OE1 GLN A 215      -8.785   7.766 -21.721  1.00 78.67           O  
ATOM   3370  N   GLN A 216      -6.270   5.603 -16.586  1.00 81.38           N  
ATOM   3371  H   GLN A 216      -6.049   6.519 -16.222  1.00 81.38           H  
ATOM   3372  CA  GLN A 216      -6.668   4.571 -15.629  1.00 81.38           C  
ATOM   3373  HA  GLN A 216      -6.903   3.652 -16.167  1.00 81.38           H  
ATOM   3374  C   GLN A 216      -7.935   4.984 -14.878  1.00 81.38           C  
ATOM   3375  CB  GLN A 216      -5.520   4.234 -14.666  1.00 81.38           C  
ATOM   3376  HB2 GLN A 216      -5.286   5.102 -14.049  1.00 81.38           H  
ATOM   3377  HB3 GLN A 216      -5.870   3.433 -14.014  1.00 81.38           H  
ATOM   3378  O   GLN A 216      -8.063   6.113 -14.407  1.00 81.38           O  
ATOM   3379  CG  GLN A 216      -4.241   3.777 -15.395  1.00 81.38           C  
ATOM   3380  HG2 GLN A 216      -3.746   4.650 -15.821  1.00 81.38           H  
ATOM   3381  HG3 GLN A 216      -4.501   3.110 -16.216  1.00 81.38           H  
ATOM   3382  CD  GLN A 216      -3.251   3.037 -14.494  1.00 81.38           C  
ATOM   3383  NE2 GLN A 216      -1.983   3.028 -14.833  1.00 81.38           N  
ATOM   3384 HE21 GLN A 216      -1.673   3.731 -15.489  1.00 81.38           H  
ATOM   3385 HE22 GLN A 216      -1.322   2.682 -14.152  1.00 81.38           H  
ATOM   3386  OE1 GLN A 216      -3.610   2.419 -13.493  1.00 81.38           O  
ATOM   3387  N   TRP A 217      -8.878   4.056 -14.740  1.00 86.18           N  
ATOM   3388  H   TRP A 217      -8.733   3.162 -15.186  1.00 86.18           H  
ATOM   3389  CA  TRP A 217     -10.121   4.239 -13.999  1.00 86.18           C  
ATOM   3390  HA  TRP A 217     -10.108   5.211 -13.507  1.00 86.18           H  
ATOM   3391  C   TRP A 217     -10.246   3.165 -12.922  1.00 86.18           C  
ATOM   3392  CB  TRP A 217     -11.320   4.221 -14.952  1.00 86.18           C  
ATOM   3393  HB2 TRP A 217     -12.235   4.265 -14.361  1.00 86.18           H  
ATOM   3394  HB3 TRP A 217     -11.322   3.276 -15.496  1.00 86.18           H  
ATOM   3395  O   TRP A 217     -10.209   1.966 -13.201  1.00 86.18           O  
ATOM   3396  CG  TRP A 217     -11.365   5.325 -15.959  1.00 86.18           C  
ATOM   3397  CD1 TRP A 217     -10.792   5.291 -17.183  1.00 86.18           C  
ATOM   3398  HD1 TRP A 217     -10.220   4.462 -17.572  1.00 86.18           H  
ATOM   3399  CD2 TRP A 217     -11.991   6.640 -15.845  1.00 86.18           C  
ATOM   3400  CE2 TRP A 217     -11.756   7.355 -17.057  1.00 86.18           C  
ATOM   3401  CE3 TRP A 217     -12.727   7.302 -14.836  1.00 86.18           C  
ATOM   3402  HE3 TRP A 217     -12.918   6.785 -13.907  1.00 86.18           H  
ATOM   3403  NE1 TRP A 217     -11.020   6.488 -17.835  1.00 86.18           N  
ATOM   3404  HE1 TRP A 217     -10.645   6.706 -18.747  1.00 86.18           H  
ATOM   3405  CH2 TRP A 217     -12.958   9.291 -16.238  1.00 86.18           C  
ATOM   3406  HH2 TRP A 217     -13.330  10.294 -16.389  1.00 86.18           H  
ATOM   3407  CZ2 TRP A 217     -12.226   8.660 -17.258  1.00 86.18           C  
ATOM   3408  HZ2 TRP A 217     -12.021   9.175 -18.185  1.00 86.18           H  
ATOM   3409  CZ3 TRP A 217     -13.207   8.613 -15.030  1.00 86.18           C  
ATOM   3410  HZ3 TRP A 217     -13.778   9.103 -14.254  1.00 86.18           H  
ATOM   3411  N   TYR A 218     -10.447   3.601 -11.683  1.00 88.25           N  
ATOM   3412  H   TYR A 218     -10.433   4.598 -11.524  1.00 88.25           H  
ATOM   3413  CA  TYR A 218     -10.610   2.732 -10.525  1.00 88.25           C  
ATOM   3414  HA  TYR A 218     -10.420   1.701 -10.823  1.00 88.25           H  
ATOM   3415  C   TYR A 218     -12.029   2.838  -9.995  1.00 88.25           C  
ATOM   3416  CB  TYR A 218      -9.596   3.084  -9.432  1.00 88.25           C  
ATOM   3417  HB2 TYR A 218      -9.594   2.291  -8.684  1.00 88.25           H  
ATOM   3418  HB3 TYR A 218      -9.913   4.001  -8.936  1.00 88.25           H  
ATOM   3419  O   TYR A 218     -12.540   3.938  -9.783  1.00 88.25           O  
ATOM   3420  CG  TYR A 218      -8.189   3.278  -9.949  1.00 88.25           C  
ATOM   3421  CD1 TYR A 218      -7.354   2.170 -10.196  1.00 88.25           C  
ATOM   3422  HD1 TYR A 218      -7.719   1.171 -10.007  1.00 88.25           H  
ATOM   3423  CD2 TYR A 218      -7.745   4.578 -10.244  1.00 88.25           C  
ATOM   3424  HD2 TYR A 218      -8.398   5.428 -10.110  1.00 88.25           H  
ATOM   3425  CE1 TYR A 218      -6.048   2.367 -10.695  1.00 88.25           C  
ATOM   3426  HE1 TYR A 218      -5.384   1.536 -10.882  1.00 88.25           H  
ATOM   3427  CE2 TYR A 218      -6.451   4.770 -10.746  1.00 88.25           C  
ATOM   3428  HE2 TYR A 218      -6.095   5.753 -11.016  1.00 88.25           H  
ATOM   3429  OH  TYR A 218      -4.342   3.946 -11.386  1.00 88.25           O  
ATOM   3430  HH  TYR A 218      -3.916   3.247 -11.887  1.00 88.25           H  
ATOM   3431  CZ  TYR A 218      -5.592   3.679 -10.947  1.00 88.25           C  
ATOM   3432  N   GLU A 219     -12.646   1.696  -9.723  1.00 91.70           N  
ATOM   3433  H   GLU A 219     -12.181   0.838  -9.980  1.00 91.70           H  
ATOM   3434  CA  GLU A 219     -13.902   1.603  -8.988  1.00 91.70           C  
ATOM   3435  HA  GLU A 219     -14.247   2.602  -8.723  1.00 91.70           H  
ATOM   3436  C   GLU A 219     -13.651   0.829  -7.689  1.00 91.70           C  
ATOM   3437  CB  GLU A 219     -14.973   0.981  -9.887  1.00 91.70           C  
ATOM   3438  HB2 GLU A 219     -15.012   1.526 -10.830  1.00 91.70           H  
ATOM   3439  HB3 GLU A 219     -14.710  -0.056 -10.097  1.00 91.70           H  
ATOM   3440  O   GLU A 219     -13.425  -0.383  -7.695  1.00 91.70           O  
ATOM   3441  CG  GLU A 219     -16.348   1.034  -9.219  1.00 91.70           C  
ATOM   3442  HG2 GLU A 219     -16.723   2.057  -9.224  1.00 91.70           H  
ATOM   3443  HG3 GLU A 219     -16.241   0.733  -8.177  1.00 91.70           H  
ATOM   3444  CD  GLU A 219     -17.346   0.099  -9.905  1.00 91.70           C  
ATOM   3445  OE1 GLU A 219     -18.091  -0.561  -9.144  1.00 91.70           O  
ATOM   3446  OE2 GLU A 219     -17.308  -0.048 -11.148  1.00 91.70           O  
ATOM   3447  N   ILE A 220     -13.633   1.552  -6.571  1.00 92.51           N  
ATOM   3448  H   ILE A 220     -13.864   2.532  -6.642  1.00 92.51           H  
ATOM   3449  CA  ILE A 220     -13.189   1.059  -5.264  1.00 92.51           C  
ATOM   3450  HA  ILE A 220     -12.702   0.092  -5.391  1.00 92.51           H  
ATOM   3451  C   ILE A 220     -14.405   0.873  -4.359  1.00 92.51           C  
ATOM   3452  CB  ILE A 220     -12.157   2.023  -4.641  1.00 92.51           C  
ATOM   3453  HB  ILE A 220     -12.678   2.955  -4.420  1.00 92.51           H  
ATOM   3454  O   ILE A 220     -15.240   1.776  -4.237  1.00 92.51           O  
ATOM   3455  CG1 ILE A 220     -10.965   2.337  -5.580  1.00 92.51           C  
ATOM   3456 HG12 ILE A 220     -11.167   2.019  -6.603  1.00 92.51           H  
ATOM   3457 HG13 ILE A 220     -10.071   1.805  -5.254  1.00 92.51           H  
ATOM   3458  CG2 ILE A 220     -11.607   1.452  -3.322  1.00 92.51           C  
ATOM   3459 HG21 ILE A 220     -12.405   1.325  -2.589  1.00 92.51           H  
ATOM   3460 HG22 ILE A 220     -11.130   0.488  -3.497  1.00 92.51           H  
ATOM   3461 HG23 ILE A 220     -10.871   2.137  -2.900  1.00 92.51           H  
ATOM   3462  CD1 ILE A 220     -10.663   3.836  -5.627  1.00 92.51           C  
ATOM   3463 HD11 ILE A 220      -9.786   3.996  -6.254  1.00 92.51           H  
ATOM   3464 HD12 ILE A 220     -10.472   4.216  -4.623  1.00 92.51           H  
ATOM   3465 HD13 ILE A 220     -11.510   4.370  -6.060  1.00 92.51           H  
ATOM   3466  N   LYS A 221     -14.493  -0.288  -3.705  1.00 94.14           N  
ATOM   3467  H   LYS A 221     -13.745  -0.954  -3.838  1.00 94.14           H  
ATOM   3468  CA  LYS A 221     -15.539  -0.621  -2.734  1.00 94.14           C  
ATOM   3469  HA  LYS A 221     -16.356   0.094  -2.830  1.00 94.14           H  
ATOM   3470  C   LYS A 221     -14.995  -0.512  -1.312  1.00 94.14           C  
ATOM   3471  CB  LYS A 221     -16.103  -2.024  -2.991  1.00 94.14           C  
ATOM   3472  HB2 LYS A 221     -15.306  -2.749  -2.827  1.00 94.14           H  
ATOM   3473  HB3 LYS A 221     -16.887  -2.215  -2.258  1.00 94.14           H  
ATOM   3474  O   LYS A 221     -13.970  -1.110  -0.972  1.00 94.14           O  
ATOM   3475  CG  LYS A 221     -16.691  -2.261  -4.390  1.00 94.14           C  
ATOM   3476  HG2 LYS A 221     -16.845  -3.334  -4.503  1.00 94.14           H  
ATOM   3477  HG3 LYS A 221     -15.969  -1.954  -5.147  1.00 94.14           H  
ATOM   3478  CD  LYS A 221     -18.034  -1.556  -4.645  1.00 94.14           C  
ATOM   3479  HD2 LYS A 221     -18.776  -1.901  -3.925  1.00 94.14           H  
ATOM   3480  HD3 LYS A 221     -17.915  -0.475  -4.569  1.00 94.14           H  
ATOM   3481  CE  LYS A 221     -18.452  -1.935  -6.070  1.00 94.14           C  
ATOM   3482  HE2 LYS A 221     -18.380  -3.017  -6.182  1.00 94.14           H  
ATOM   3483  HE3 LYS A 221     -17.736  -1.495  -6.764  1.00 94.14           H  
ATOM   3484  NZ  LYS A 221     -19.811  -1.498  -6.464  1.00 94.14           N  
ATOM   3485  HZ1 LYS A 221     -19.979  -1.746  -7.428  1.00 94.14           H  
ATOM   3486  HZ2 LYS A 221     -20.549  -1.856  -5.875  1.00 94.14           H  
ATOM   3487  HZ3 LYS A 221     -19.890  -0.492  -6.514  1.00 94.14           H  
ATOM   3488  N   PHE A 222     -15.728   0.216  -0.480  1.00 94.08           N  
ATOM   3489  H   PHE A 222     -16.562   0.649  -0.851  1.00 94.08           H  
ATOM   3490  CA  PHE A 222     -15.444   0.444   0.930  1.00 94.08           C  
ATOM   3491  HA  PHE A 222     -14.505  -0.047   1.186  1.00 94.08           H  
ATOM   3492  C   PHE A 222     -16.560  -0.139   1.794  1.00 94.08           C  
ATOM   3493  CB  PHE A 222     -15.293   1.943   1.217  1.00 94.08           C  
ATOM   3494  HB2 PHE A 222     -15.052   2.065   2.273  1.00 94.08           H  
ATOM   3495  HB3 PHE A 222     -16.252   2.430   1.041  1.00 94.08           H  
ATOM   3496  O   PHE A 222     -17.734  -0.081   1.423  1.00 94.08           O  
ATOM   3497  CG  PHE A 222     -14.237   2.664   0.409  1.00 94.08           C  
ATOM   3498  CD1 PHE A 222     -12.970   2.915   0.968  1.00 94.08           C  
ATOM   3499  HD1 PHE A 222     -12.733   2.573   1.964  1.00 94.08           H  
ATOM   3500  CD2 PHE A 222     -14.526   3.104  -0.896  1.00 94.08           C  
ATOM   3501  HD2 PHE A 222     -15.492   2.907  -1.336  1.00 94.08           H  
ATOM   3502  CE1 PHE A 222     -11.998   3.604   0.223  1.00 94.08           C  
ATOM   3503  HE1 PHE A 222     -11.022   3.785   0.650  1.00 94.08           H  
ATOM   3504  CE2 PHE A 222     -13.546   3.777  -1.641  1.00 94.08           C  
ATOM   3505  HE2 PHE A 222     -13.760   4.072  -2.658  1.00 94.08           H  
ATOM   3506  CZ  PHE A 222     -12.281   4.030  -1.084  1.00 94.08           C  
ATOM   3507  HZ  PHE A 222     -11.521   4.532  -1.663  1.00 94.08           H  
ATOM   3508  N   ARG A 223     -16.203  -0.649   2.971  1.00 90.92           N  
ATOM   3509  H   ARG A 223     -15.218  -0.685   3.190  1.00 90.92           H  
ATOM   3510  CA  ARG A 223     -17.146  -1.104   4.000  1.00 90.92           C  
ATOM   3511  HA  ARG A 223     -18.142  -0.756   3.726  1.00 90.92           H  
ATOM   3512  C   ARG A 223     -16.797  -0.500   5.364  1.00 90.92           C  
ATOM   3513  CB  ARG A 223     -17.203  -2.640   4.015  1.00 90.92           C  
ATOM   3514  HB2 ARG A 223     -17.462  -2.975   3.011  1.00 90.92           H  
ATOM   3515  HB3 ARG A 223     -18.000  -2.955   4.689  1.00 90.92           H  
ATOM   3516  O   ARG A 223     -15.615  -0.245   5.607  1.00 90.92           O  
ATOM   3517  CG  ARG A 223     -15.902  -3.337   4.435  1.00 90.92           C  
ATOM   3518  HG2 ARG A 223     -15.061  -2.944   3.865  1.00 90.92           H  
ATOM   3519  HG3 ARG A 223     -15.723  -3.166   5.497  1.00 90.92           H  
ATOM   3520  CD  ARG A 223     -16.021  -4.842   4.169  1.00 90.92           C  
ATOM   3521  HD2 ARG A 223     -16.878  -5.224   4.724  1.00 90.92           H  
ATOM   3522  HD3 ARG A 223     -16.191  -5.006   3.105  1.00 90.92           H  
ATOM   3523  NE  ARG A 223     -14.794  -5.534   4.585  1.00 90.92           N  
ATOM   3524  HE  ARG A 223     -14.136  -4.976   5.109  1.00 90.92           H  
ATOM   3525  NH1 ARG A 223     -15.305  -7.681   3.984  1.00 90.92           N  
ATOM   3526 HH11 ARG A 223     -15.009  -8.627   3.791  1.00 90.92           H  
ATOM   3527 HH12 ARG A 223     -16.269  -7.401   3.877  1.00 90.92           H  
ATOM   3528  NH2 ARG A 223     -13.253  -7.189   4.722  1.00 90.92           N  
ATOM   3529 HH21 ARG A 223     -12.580  -6.498   5.019  1.00 90.92           H  
ATOM   3530 HH22 ARG A 223     -12.946  -8.146   4.621  1.00 90.92           H  
ATOM   3531  CZ  ARG A 223     -14.458  -6.795   4.421  1.00 90.92           C  
ATOM   3532  N   PRO A 224     -17.770  -0.247   6.256  1.00 89.22           N  
ATOM   3533  CA  PRO A 224     -17.476   0.160   7.622  1.00 89.22           C  
ATOM   3534  HA  PRO A 224     -16.841   1.046   7.606  1.00 89.22           H  
ATOM   3535  C   PRO A 224     -16.794  -0.970   8.385  1.00 89.22           C  
ATOM   3536  CB  PRO A 224     -18.821   0.502   8.267  1.00 89.22           C  
ATOM   3537  HB2 PRO A 224     -18.747   1.359   8.936  1.00 89.22           H  
ATOM   3538  HB3 PRO A 224     -19.212  -0.355   8.816  1.00 89.22           H  
ATOM   3539  O   PRO A 224     -17.206  -2.129   8.295  1.00 89.22           O  
ATOM   3540  CG  PRO A 224     -19.725   0.781   7.073  1.00 89.22           C  
ATOM   3541  HG2 PRO A 224     -20.769   0.605   7.333  1.00 89.22           H  
ATOM   3542  HG3 PRO A 224     -19.574   1.800   6.717  1.00 89.22           H  
ATOM   3543  CD  PRO A 224     -19.206  -0.215   6.039  1.00 89.22           C  
ATOM   3544  HD2 PRO A 224     -19.463   0.129   5.037  1.00 89.22           H  
ATOM   3545  HD3 PRO A 224     -19.629  -1.202   6.223  1.00 89.22           H  
ATOM   3546  N   ARG A 225     -15.801  -0.626   9.198  1.00 84.39           N  
ATOM   3547  H   ARG A 225     -15.450   0.320   9.158  1.00 84.39           H  
ATOM   3548  CA  ARG A 225     -15.156  -1.556  10.119  1.00 84.39           C  
ATOM   3549  HA  ARG A 225     -15.798  -2.426  10.254  1.00 84.39           H  
ATOM   3550  C   ARG A 225     -14.982  -0.915  11.486  1.00 84.39           C  
ATOM   3551  CB  ARG A 225     -13.851  -2.032   9.478  1.00 84.39           C  
ATOM   3552  HB2 ARG A 225     -14.096  -2.493   8.521  1.00 84.39           H  
ATOM   3553  HB3 ARG A 225     -13.204  -1.176   9.289  1.00 84.39           H  
ATOM   3554  O   ARG A 225     -14.619   0.256  11.600  1.00 84.39           O  
ATOM   3555  CG  ARG A 225     -13.099  -3.051  10.340  1.00 84.39           C  
ATOM   3556  HG2 ARG A 225     -12.632  -2.533  11.178  1.00 84.39           H  
ATOM   3557  HG3 ARG A 225     -13.781  -3.811  10.721  1.00 84.39           H  
ATOM   3558  CD  ARG A 225     -12.013  -3.698   9.482  1.00 84.39           C  
ATOM   3559  HD2 ARG A 225     -11.120  -3.895  10.075  1.00 84.39           H  
ATOM   3560  HD3 ARG A 225     -11.705  -2.996   8.707  1.00 84.39           H  
ATOM   3561  NE  ARG A 225     -12.448  -4.940   8.841  1.00 84.39           N  
ATOM   3562  HE  ARG A 225     -12.851  -4.804   7.925  1.00 84.39           H  
ATOM   3563  NH1 ARG A 225     -11.586  -6.574  10.224  1.00 84.39           N  
ATOM   3564 HH11 ARG A 225     -11.874  -6.062  11.046  1.00 84.39           H  
ATOM   3565 HH12 ARG A 225     -11.113  -7.459  10.331  1.00 84.39           H  
ATOM   3566  NH2 ARG A 225     -11.831  -6.908   8.013  1.00 84.39           N  
ATOM   3567 HH21 ARG A 225     -11.356  -7.799   8.046  1.00 84.39           H  
ATOM   3568 HH22 ARG A 225     -11.857  -6.447   7.115  1.00 84.39           H  
ATOM   3569  CZ  ARG A 225     -11.952  -6.140   9.050  1.00 84.39           C  
ATOM   3570  N   GLU A 226     -15.290  -1.691  12.514  1.00 80.27           N  
ATOM   3571  H   GLU A 226     -15.585  -2.640  12.335  1.00 80.27           H  
ATOM   3572  CA  GLU A 226     -15.118  -1.285  13.905  1.00 80.27           C  
ATOM   3573  HA  GLU A 226     -15.421  -0.243  14.009  1.00 80.27           H  
ATOM   3574  C   GLU A 226     -13.637  -1.418  14.296  1.00 80.27           C  
ATOM   3575  CB  GLU A 226     -16.036  -2.151  14.783  1.00 80.27           C  
ATOM   3576  HB2 GLU A 226     -15.584  -3.136  14.903  1.00 80.27           H  
ATOM   3577  HB3 GLU A 226     -16.996  -2.287  14.285  1.00 80.27           H  
ATOM   3578  O   GLU A 226     -12.972  -2.374  13.903  1.00 80.27           O  
ATOM   3579  CG  GLU A 226     -16.306  -1.534  16.158  1.00 80.27           C  
ATOM   3580  HG2 GLU A 226     -15.363  -1.223  16.608  1.00 80.27           H  
ATOM   3581  HG3 GLU A 226     -16.931  -0.649  16.041  1.00 80.27           H  
ATOM   3582  CD  GLU A 226     -16.985  -2.549  17.084  1.00 80.27           C  
ATOM   3583  OE1 GLU A 226     -16.276  -3.380  17.692  1.00 80.27           O  
ATOM   3584  OE2 GLU A 226     -18.207  -2.483  17.349  1.00 80.27           O  
ATOM   3585  N   ILE A 227     -13.107  -0.478  15.071  1.00 71.27           N  
ATOM   3586  H   ILE A 227     -13.682   0.311  15.329  1.00 71.27           H  
ATOM   3587  CA  ILE A 227     -11.728  -0.491  15.582  1.00 71.27           C  
ATOM   3588  HA  ILE A 227     -11.378  -1.522  15.634  1.00 71.27           H  
ATOM   3589  C   ILE A 227     -11.719   0.067  17.008  1.00 71.27           C  
ATOM   3590  CB  ILE A 227     -10.799   0.284  14.612  1.00 71.27           C  
ATOM   3591  HB  ILE A 227     -10.940  -0.150  13.622  1.00 71.27           H  
ATOM   3592  O   ILE A 227     -12.527   0.941  17.334  1.00 71.27           O  
ATOM   3593  CG1 ILE A 227      -9.308   0.105  14.976  1.00 71.27           C  
ATOM   3594 HG12 ILE A 227      -9.100  -0.957  15.100  1.00 71.27           H  
ATOM   3595 HG13 ILE A 227      -9.094   0.607  15.920  1.00 71.27           H  
ATOM   3596  CG2 ILE A 227     -11.178   1.777  14.521  1.00 71.27           C  
ATOM   3597 HG21 ILE A 227     -10.979   2.271  15.471  1.00 71.27           H  
ATOM   3598 HG22 ILE A 227     -12.234   1.882  14.272  1.00 71.27           H  
ATOM   3599 HG23 ILE A 227     -10.608   2.267  13.731  1.00 71.27           H  
ATOM   3600  CD1 ILE A 227      -8.352   0.656  13.907  1.00 71.27           C  
ATOM   3601 HD11 ILE A 227      -8.532   0.158  12.954  1.00 71.27           H  
ATOM   3602 HD12 ILE A 227      -8.477   1.732  13.788  1.00 71.27           H  
ATOM   3603 HD13 ILE A 227      -7.321   0.481  14.214  1.00 71.27           H  
ATOM   3604  N   GLN A 228     -10.826  -0.402  17.880  1.00 66.59           N  
ATOM   3605  H   GLN A 228     -10.185  -1.133  17.604  1.00 66.59           H  
ATOM   3606  CA  GLN A 228     -10.667   0.225  19.196  1.00 66.59           C  
ATOM   3607  HA  GLN A 228     -11.646   0.291  19.670  1.00 66.59           H  
ATOM   3608  C   GLN A 228     -10.117   1.655  19.042  1.00 66.59           C  
ATOM   3609  CB  GLN A 228      -9.758  -0.614  20.103  1.00 66.59           C  
ATOM   3610  HB2 GLN A 228      -9.635  -0.101  21.057  1.00 66.59           H  
ATOM   3611  HB3 GLN A 228      -8.779  -0.682  19.630  1.00 66.59           H  
ATOM   3612  O   GLN A 228      -9.185   1.899  18.276  1.00 66.59           O  
ATOM   3613  CG  GLN A 228     -10.262  -2.040  20.374  1.00 66.59           C  
ATOM   3614  HG2 GLN A 228      -9.475  -2.575  20.905  1.00 66.59           H  
ATOM   3615  HG3 GLN A 228     -10.417  -2.561  19.429  1.00 66.59           H  
ATOM   3616  CD  GLN A 228     -11.539  -2.142  21.210  1.00 66.59           C  
ATOM   3617  NE2 GLN A 228     -12.025  -3.345  21.423  1.00 66.59           N  
ATOM   3618 HE21 GLN A 228     -12.796  -3.413  22.071  1.00 66.59           H  
ATOM   3619 HE22 GLN A 228     -11.505  -4.141  21.082  1.00 66.59           H  
ATOM   3620  OE1 GLN A 228     -12.133  -1.191  21.698  1.00 66.59           O  
ATOM   3621  N   LYS A 229     -10.669   2.623  19.786  1.00 62.86           N  
ATOM   3622  H   LYS A 229     -11.412   2.349  20.413  1.00 62.86           H  
ATOM   3623  CA  LYS A 229     -10.233   4.032  19.773  1.00 62.86           C  
ATOM   3624  HA  LYS A 229     -10.271   4.401  18.747  1.00 62.86           H  
ATOM   3625  C   LYS A 229      -8.779   4.188  20.205  1.00 62.86           C  
ATOM   3626  CB  LYS A 229     -11.135   4.910  20.666  1.00 62.86           C  
ATOM   3627  HB2 LYS A 229     -11.563   4.319  21.476  1.00 62.86           H  
ATOM   3628  HB3 LYS A 229     -10.533   5.699  21.116  1.00 62.86           H  
ATOM   3629  O   LYS A 229      -8.071   4.994  19.610  1.00 62.86           O  
ATOM   3630  CG  LYS A 229     -12.244   5.587  19.855  1.00 62.86           C  
ATOM   3631  HG2 LYS A 229     -12.864   4.817  19.394  1.00 62.86           H  
ATOM   3632  HG3 LYS A 229     -11.784   6.190  19.072  1.00 62.86           H  
ATOM   3633  CD  LYS A 229     -13.130   6.490  20.724  1.00 62.86           C  
ATOM   3634  HD2 LYS A 229     -13.692   5.865  21.417  1.00 62.86           H  
ATOM   3635  HD3 LYS A 229     -12.511   7.186  21.289  1.00 62.86           H  
ATOM   3636  CE  LYS A 229     -14.096   7.272  19.824  1.00 62.86           C  
ATOM   3637  HE2 LYS A 229     -14.583   6.562  19.156  1.00 62.86           H  
ATOM   3638  HE3 LYS A 229     -13.525   7.973  19.215  1.00 62.86           H  
ATOM   3639  NZ  LYS A 229     -15.132   7.991  20.601  1.00 62.86           N  
ATOM   3640  HZ1 LYS A 229     -14.723   8.669  21.228  1.00 62.86           H  
ATOM   3641  HZ2 LYS A 229     -15.785   8.452  19.984  1.00 62.86           H  
ATOM   3642  HZ3 LYS A 229     -15.663   7.320  21.139  1.00 62.86           H  
ATOM   3643  N   SER A 230      -8.331   3.412  21.194  1.00 52.62           N  
ATOM   3644  H   SER A 230      -8.954   2.719  21.584  1.00 52.62           H  
ATOM   3645  CA  SER A 230      -6.923   3.350  21.614  1.00 52.62           C  
ATOM   3646  HA  SER A 230      -6.620   4.310  22.032  1.00 52.62           H  
ATOM   3647  C   SER A 230      -6.003   3.032  20.443  1.00 52.62           C  
ATOM   3648  CB  SER A 230      -6.741   2.256  22.676  1.00 52.62           C  
ATOM   3649  HB2 SER A 230      -7.216   2.586  23.600  1.00 52.62           H  
ATOM   3650  HB3 SER A 230      -5.680   2.097  22.870  1.00 52.62           H  
ATOM   3651  O   SER A 230      -4.951   3.647  20.288  1.00 52.62           O  
ATOM   3652  OG  SER A 230      -7.342   1.041  22.267  1.00 52.62           O  
ATOM   3653  HG  SER A 230      -6.694   0.498  21.814  1.00 52.62           H  
ATOM   3654  N   ASP A 231      -6.434   2.107  19.593  1.00 56.78           N  
ATOM   3655  H   ASP A 231      -7.291   1.623  19.820  1.00 56.78           H  
ATOM   3656  CA  ASP A 231      -5.586   1.509  18.578  1.00 56.78           C  
ATOM   3657  HA  ASP A 231      -4.556   1.526  18.934  1.00 56.78           H  
ATOM   3658  C   ASP A 231      -5.655   2.315  17.282  1.00 56.78           C  
ATOM   3659  CB  ASP A 231      -5.958   0.039  18.380  1.00 56.78           C  
ATOM   3660  HB2 ASP A 231      -6.915  -0.025  17.862  1.00 56.78           H  
ATOM   3661  HB3 ASP A 231      -5.178  -0.396  17.755  1.00 56.78           H  
ATOM   3662  O   ASP A 231      -4.637   2.481  16.619  1.00 56.78           O  
ATOM   3663  CG  ASP A 231      -6.019  -0.802  19.658  1.00 56.78           C  
ATOM   3664  OD1 ASP A 231      -5.639  -0.304  20.745  1.00 56.78           O  
ATOM   3665  OD2 ASP A 231      -6.500  -1.943  19.532  1.00 56.78           O  
ATOM   3666  N   LEU A 232      -6.806   2.933  16.991  1.00 59.49           N  
ATOM   3667  H   LEU A 232      -7.614   2.698  17.550  1.00 59.49           H  
ATOM   3668  CA  LEU A 232      -6.923   4.004  16.005  1.00 59.49           C  
ATOM   3669  HA  LEU A 232      -6.566   3.620  15.049  1.00 59.49           H  
ATOM   3670  C   LEU A 232      -6.036   5.199  16.384  1.00 59.49           C  
ATOM   3671  CB  LEU A 232      -8.401   4.409  15.861  1.00 59.49           C  
ATOM   3672  HB2 LEU A 232      -8.780   4.705  16.839  1.00 59.49           H  
ATOM   3673  HB3 LEU A 232      -8.965   3.535  15.533  1.00 59.49           H  
ATOM   3674  O   LEU A 232      -5.264   5.654  15.550  1.00 59.49           O  
ATOM   3675  CG  LEU A 232      -8.647   5.566  14.872  1.00 59.49           C  
ATOM   3676  HG  LEU A 232      -8.138   6.461  15.230  1.00 59.49           H  
ATOM   3677  CD1 LEU A 232      -8.159   5.251  13.458  1.00 59.49           C  
ATOM   3678 HD11 LEU A 232      -8.583   4.307  13.116  1.00 59.49           H  
ATOM   3679 HD12 LEU A 232      -8.454   6.053  12.781  1.00 59.49           H  
ATOM   3680 HD13 LEU A 232      -7.071   5.182  13.448  1.00 59.49           H  
ATOM   3681  CD2 LEU A 232     -10.142   5.877  14.802  1.00 59.49           C  
ATOM   3682 HD21 LEU A 232     -10.684   5.011  14.423  1.00 59.49           H  
ATOM   3683 HD22 LEU A 232     -10.309   6.722  14.135  1.00 59.49           H  
ATOM   3684 HD23 LEU A 232     -10.508   6.136  15.795  1.00 59.49           H  
ATOM   3685  N   LEU A 233      -6.075   5.678  17.633  1.00 55.94           N  
ATOM   3686  H   LEU A 233      -6.724   5.270  18.290  1.00 55.94           H  
ATOM   3687  CA  LEU A 233      -5.180   6.747  18.101  1.00 55.94           C  
ATOM   3688  HA  LEU A 233      -5.300   7.618  17.458  1.00 55.94           H  
ATOM   3689  C   LEU A 233      -3.711   6.331  17.983  1.00 55.94           C  
ATOM   3690  CB  LEU A 233      -5.526   7.134  19.551  1.00 55.94           C  
ATOM   3691  HB2 LEU A 233      -5.630   6.223  20.140  1.00 55.94           H  
ATOM   3692  HB3 LEU A 233      -4.700   7.705  19.974  1.00 55.94           H  
ATOM   3693  O   LEU A 233      -2.898   7.090  17.462  1.00 55.94           O  
ATOM   3694  CG  LEU A 233      -6.809   7.974  19.678  1.00 55.94           C  
ATOM   3695  HG  LEU A 233      -7.606   7.525  19.085  1.00 55.94           H  
ATOM   3696  CD1 LEU A 233      -7.259   8.027  21.139  1.00 55.94           C  
ATOM   3697 HD11 LEU A 233      -6.499   8.509  21.753  1.00 55.94           H  
ATOM   3698 HD12 LEU A 233      -7.435   7.016  21.506  1.00 55.94           H  
ATOM   3699 HD13 LEU A 233      -8.189   8.591  21.219  1.00 55.94           H  
ATOM   3700  CD2 LEU A 233      -6.594   9.410  19.198  1.00 55.94           C  
ATOM   3701 HD21 LEU A 233      -6.286   9.425  18.153  1.00 55.94           H  
ATOM   3702 HD22 LEU A 233      -5.835   9.904  19.805  1.00 55.94           H  
ATOM   3703 HD23 LEU A 233      -7.534   9.956  19.282  1.00 55.94           H  
ATOM   3704  N   MET A 234      -3.373   5.110  18.396  1.00 53.04           N  
ATOM   3705  H   MET A 234      -4.079   4.547  18.848  1.00 53.04           H  
ATOM   3706  CA  MET A 234      -2.033   4.546  18.240  1.00 53.04           C  
ATOM   3707  HA  MET A 234      -1.326   5.193  18.760  1.00 53.04           H  
ATOM   3708  C   MET A 234      -1.608   4.472  16.766  1.00 53.04           C  
ATOM   3709  CB  MET A 234      -2.015   3.159  18.896  1.00 53.04           C  
ATOM   3710  HB2 MET A 234      -2.645   2.484  18.317  1.00 53.04           H  
ATOM   3711  HB3 MET A 234      -2.427   3.224  19.903  1.00 53.04           H  
ATOM   3712  O   MET A 234      -0.451   4.748  16.459  1.00 53.04           O  
ATOM   3713  CG  MET A 234      -0.619   2.541  18.983  1.00 53.04           C  
ATOM   3714  HG2 MET A 234      -0.725   1.533  19.383  1.00 53.04           H  
ATOM   3715  HG3 MET A 234      -0.228   2.458  17.968  1.00 53.04           H  
ATOM   3716  SD  MET A 234       0.603   3.421  19.999  1.00 53.04           S  
ATOM   3717  CE  MET A 234      -0.194   3.326  21.630  1.00 53.04           C  
ATOM   3718  HE1 MET A 234      -1.120   3.902  21.627  1.00 53.04           H  
ATOM   3719  HE2 MET A 234       0.475   3.739  22.385  1.00 53.04           H  
ATOM   3720  HE3 MET A 234      -0.415   2.288  21.877  1.00 53.04           H  
ATOM   3721  N   TYR A 235      -2.521   4.135  15.852  1.00 55.82           N  
ATOM   3722  H   TYR A 235      -3.439   3.862  16.171  1.00 55.82           H  
ATOM   3723  CA  TYR A 235      -2.284   4.114  14.409  1.00 55.82           C  
ATOM   3724  HA  TYR A 235      -1.394   3.516  14.211  1.00 55.82           H  
ATOM   3725  C   TYR A 235      -2.019   5.527  13.874  1.00 55.82           C  
ATOM   3726  CB  TYR A 235      -3.476   3.444  13.698  1.00 55.82           C  
ATOM   3727  HB2 TYR A 235      -4.331   4.120  13.669  1.00 55.82           H  
ATOM   3728  HB3 TYR A 235      -3.774   2.559  14.261  1.00 55.82           H  
ATOM   3729  O   TYR A 235      -0.990   5.768  13.247  1.00 55.82           O  
ATOM   3730  CG  TYR A 235      -3.152   3.002  12.290  1.00 55.82           C  
ATOM   3731  CD1 TYR A 235      -2.963   3.959  11.276  1.00 55.82           C  
ATOM   3732  HD1 TYR A 235      -3.121   5.010  11.471  1.00 55.82           H  
ATOM   3733  CD2 TYR A 235      -2.952   1.634  12.019  1.00 55.82           C  
ATOM   3734  HD2 TYR A 235      -3.113   0.895  12.790  1.00 55.82           H  
ATOM   3735  CE1 TYR A 235      -2.483   3.558  10.018  1.00 55.82           C  
ATOM   3736  HE1 TYR A 235      -2.259   4.295   9.260  1.00 55.82           H  
ATOM   3737  CE2 TYR A 235      -2.502   1.229  10.749  1.00 55.82           C  
ATOM   3738  HE2 TYR A 235      -2.304   0.189  10.535  1.00 55.82           H  
ATOM   3739  OH  TYR A 235      -1.663   1.805   8.597  1.00 55.82           O  
ATOM   3740  HH  TYR A 235      -1.300   2.543   8.102  1.00 55.82           H  
ATOM   3741  CZ  TYR A 235      -2.230   2.195   9.761  1.00 55.82           C  
ATOM   3742  N   LEU A 236      -2.903   6.480  14.192  1.00 54.30           N  
ATOM   3743  H   LEU A 236      -3.710   6.200  14.732  1.00 54.30           H  
ATOM   3744  CA  LEU A 236      -2.783   7.895  13.831  1.00 54.30           C  
ATOM   3745  HA  LEU A 236      -2.802   7.989  12.745  1.00 54.30           H  
ATOM   3746  C   LEU A 236      -1.443   8.479  14.314  1.00 54.30           C  
ATOM   3747  CB  LEU A 236      -3.978   8.668  14.432  1.00 54.30           C  
ATOM   3748  HB2 LEU A 236      -4.002   8.473  15.505  1.00 54.30           H  
ATOM   3749  HB3 LEU A 236      -3.802   9.736  14.305  1.00 54.30           H  
ATOM   3750  O   LEU A 236      -0.735   9.109  13.532  1.00 54.30           O  
ATOM   3751  CG  LEU A 236      -5.364   8.326  13.842  1.00 54.30           C  
ATOM   3752  HG  LEU A 236      -5.497   7.248  13.752  1.00 54.30           H  
ATOM   3753  CD1 LEU A 236      -6.473   8.899  14.728  1.00 54.30           C  
ATOM   3754 HD11 LEU A 236      -6.348   9.976  14.842  1.00 54.30           H  
ATOM   3755 HD12 LEU A 236      -7.446   8.693  14.282  1.00 54.30           H  
ATOM   3756 HD13 LEU A 236      -6.437   8.423  15.708  1.00 54.30           H  
ATOM   3757  CD2 LEU A 236      -5.557   8.925  12.460  1.00 54.30           C  
ATOM   3758 HD21 LEU A 236      -6.556   8.697  12.088  1.00 54.30           H  
ATOM   3759 HD22 LEU A 236      -5.449  10.007  12.532  1.00 54.30           H  
ATOM   3760 HD23 LEU A 236      -4.823   8.509  11.770  1.00 54.30           H  
ATOM   3761  N   PHE A 237      -1.046   8.197  15.562  1.00 50.15           N  
ATOM   3762  H   PHE A 237      -1.690   7.708  16.167  1.00 50.15           H  
ATOM   3763  CA  PHE A 237       0.254   8.601  16.107  1.00 50.15           C  
ATOM   3764  HA  PHE A 237       0.382   9.666  15.916  1.00 50.15           H  
ATOM   3765  C   PHE A 237       1.431   7.900  15.414  1.00 50.15           C  
ATOM   3766  CB  PHE A 237       0.308   8.373  17.629  1.00 50.15           C  
ATOM   3767  HB2 PHE A 237      -0.128   7.402  17.865  1.00 50.15           H  
ATOM   3768  HB3 PHE A 237       1.354   8.333  17.932  1.00 50.15           H  
ATOM   3769  O   PHE A 237       2.371   8.584  15.024  1.00 50.15           O  
ATOM   3770  CG  PHE A 237      -0.345   9.459  18.468  1.00 50.15           C  
ATOM   3771  CD1 PHE A 237       0.148  10.778  18.413  1.00 50.15           C  
ATOM   3772  HD1 PHE A 237       0.970  11.023  17.758  1.00 50.15           H  
ATOM   3773  CD2 PHE A 237      -1.415   9.158  19.333  1.00 50.15           C  
ATOM   3774  HD2 PHE A 237      -1.786   8.146  19.403  1.00 50.15           H  
ATOM   3775  CE1 PHE A 237      -0.440  11.789  19.195  1.00 50.15           C  
ATOM   3776  HE1 PHE A 237      -0.073  12.802  19.128  1.00 50.15           H  
ATOM   3777  CE2 PHE A 237      -2.010  10.170  20.108  1.00 50.15           C  
ATOM   3778  HE2 PHE A 237      -2.845   9.937  20.753  1.00 50.15           H  
ATOM   3779  CZ  PHE A 237      -1.523  11.487  20.039  1.00 50.15           C  
ATOM   3780  HZ  PHE A 237      -1.987  12.267  20.625  1.00 50.15           H  
ATOM   3781  N   LYS A 238       1.399   6.573  15.213  1.00 48.88           N  
ATOM   3782  H   LYS A 238       0.589   6.065  15.538  1.00 48.88           H  
ATOM   3783  CA  LYS A 238       2.465   5.815  14.513  1.00 48.88           C  
ATOM   3784  HA  LYS A 238       3.426   6.004  14.992  1.00 48.88           H  
ATOM   3785  C   LYS A 238       2.649   6.230  13.049  1.00 48.88           C  
ATOM   3786  CB  LYS A 238       2.151   4.309  14.543  1.00 48.88           C  
ATOM   3787  HB2 LYS A 238       1.102   4.172  14.281  1.00 48.88           H  
ATOM   3788  HB3 LYS A 238       2.741   3.813  13.772  1.00 48.88           H  
ATOM   3789  O   LYS A 238       3.718   6.004  12.492  1.00 48.88           O  
ATOM   3790  CG  LYS A 238       2.457   3.603  15.875  1.00 48.88           C  
ATOM   3791  HG2 LYS A 238       2.019   4.153  16.708  1.00 48.88           H  
ATOM   3792  HG3 LYS A 238       3.537   3.549  16.018  1.00 48.88           H  
ATOM   3793  CD  LYS A 238       1.863   2.184  15.819  1.00 48.88           C  
ATOM   3794  HD2 LYS A 238       0.787   2.277  15.669  1.00 48.88           H  
ATOM   3795  HD3 LYS A 238       2.281   1.655  14.963  1.00 48.88           H  
ATOM   3796  CE  LYS A 238       2.116   1.366  17.092  1.00 48.88           C  
ATOM   3797  HE2 LYS A 238       3.184   1.165  17.177  1.00 48.88           H  
ATOM   3798  HE3 LYS A 238       1.819   1.969  17.950  1.00 48.88           H  
ATOM   3799  NZ  LYS A 238       1.342   0.091  17.072  1.00 48.88           N  
ATOM   3800  HZ1 LYS A 238       1.593  -0.495  16.290  1.00 48.88           H  
ATOM   3801  HZ2 LYS A 238       0.352   0.275  16.983  1.00 48.88           H  
ATOM   3802  HZ3 LYS A 238       1.466  -0.444  17.920  1.00 48.88           H  
ATOM   3803  N   ALA A 239       1.617   6.792  12.426  1.00 47.48           N  
ATOM   3804  H   ALA A 239       0.728   6.799  12.905  1.00 47.48           H  
ATOM   3805  CA  ALA A 239       1.639   7.231  11.036  1.00 47.48           C  
ATOM   3806  HA  ALA A 239       2.525   6.820  10.553  1.00 47.48           H  
ATOM   3807  C   ALA A 239       1.762   8.767  10.876  1.00 47.48           C  
ATOM   3808  CB  ALA A 239       0.433   6.592  10.339  1.00 47.48           C  
ATOM   3809  HB1 ALA A 239      -0.493   6.925  10.809  1.00 47.48           H  
ATOM   3810  HB2 ALA A 239       0.490   5.507  10.429  1.00 47.48           H  
ATOM   3811  HB3 ALA A 239       0.437   6.841   9.278  1.00 47.48           H  
ATOM   3812  O   ALA A 239       1.871   9.251   9.749  1.00 47.48           O  
ATOM   3813  N   GLN A 240       1.782   9.542  11.970  1.00 41.95           N  
ATOM   3814  H   GLN A 240       1.564   9.105  12.854  1.00 41.95           H  
ATOM   3815  CA  GLN A 240       2.296  10.925  12.006  1.00 41.95           C  
ATOM   3816  HA  GLN A 240       2.269  11.363  11.008  1.00 41.95           H  
ATOM   3817  C   GLN A 240       3.759  10.962  12.459  1.00 41.95           C  
ATOM   3818  CB  GLN A 240       1.465  11.804  12.954  1.00 41.95           C  
ATOM   3819  HB2 GLN A 240       2.060  12.680  13.214  1.00 41.95           H  
ATOM   3820  HB3 GLN A 240       1.252  11.260  13.874  1.00 41.95           H  
ATOM   3821  O   GLN A 240       4.609  11.537  11.786  1.00 41.95           O  
ATOM   3822  CG  GLN A 240       0.161  12.313  12.333  1.00 41.95           C  
ATOM   3823  HG2 GLN A 240       0.376  12.752  11.359  1.00 41.95           H  
ATOM   3824  HG3 GLN A 240      -0.535  11.485  12.195  1.00 41.95           H  
ATOM   3825  CD  GLN A 240      -0.486  13.369  13.225  1.00 41.95           C  
ATOM   3826  NE2 GLN A 240      -0.799  14.538  12.707  1.00 41.95           N  
ATOM   3827 HE21 GLN A 240      -0.531  14.785  11.765  1.00 41.95           H  
ATOM   3828 HE22 GLN A 240      -1.158  15.225  13.354  1.00 41.95           H  
ATOM   3829  OE1 GLN A 240      -0.708  13.181  14.409  1.00 41.95           O  
ATOM   3830  N   CYS A 241       4.063  10.314  13.583  1.00 31.35           N  
ATOM   3831  H   CYS A 241       3.321   9.861  14.098  1.00 31.35           H  
ATOM   3832  CA  CYS A 241       5.422  10.048  14.025  1.00 31.35           C  
ATOM   3833  HA  CYS A 241       6.042  10.934  13.889  1.00 31.35           H  
ATOM   3834  C   CYS A 241       5.969   8.914  13.162  1.00 31.35           C  
ATOM   3835  CB  CYS A 241       5.412   9.655  15.513  1.00 31.35           C  
ATOM   3836  HB2 CYS A 241       6.434   9.442  15.827  1.00 31.35           H  
ATOM   3837  HB3 CYS A 241       4.818   8.750  15.637  1.00 31.35           H  
ATOM   3838  O   CYS A 241       5.871   7.756  13.574  1.00 31.35           O  
ATOM   3839  SG  CYS A 241       4.718  10.972  16.551  1.00 31.35           S  
ATOM   3840  HG  CYS A 241       4.669  10.268  17.685  1.00 31.35           H  
ATOM   3841  N   GLY A 242       6.489   9.254  11.974  1.00 35.00           N  
ATOM   3842  H   GLY A 242       6.432  10.224  11.699  1.00 35.00           H  
ATOM   3843  CA  GLY A 242       7.043   8.303  11.009  1.00 35.00           C  
ATOM   3844  HA2 GLY A 242       7.741   8.813  10.345  1.00 35.00           H  
ATOM   3845  HA3 GLY A 242       6.233   7.885  10.411  1.00 35.00           H  
ATOM   3846  C   GLY A 242       7.783   7.178  11.728  1.00 35.00           C  
ATOM   3847  O   GLY A 242       8.671   7.410  12.557  1.00 35.00           O  
ATOM   3848  N   ARG A 243       7.336   5.939  11.526  1.00 30.31           N  
ATOM   3849  H   ARG A 243       6.569   5.777  10.890  1.00 30.31           H  
ATOM   3850  CA  ARG A 243       7.854   4.846  12.336  1.00 30.31           C  
ATOM   3851  HA  ARG A 243       8.081   5.259  13.319  1.00 30.31           H  
ATOM   3852  C   ARG A 243       9.165   4.370  11.729  1.00 30.31           C  
ATOM   3853  CB  ARG A 243       6.791   3.758  12.550  1.00 30.31           C  
ATOM   3854  HB2 ARG A 243       5.802   4.217  12.546  1.00 30.31           H  
ATOM   3855  HB3 ARG A 243       6.835   3.018  11.751  1.00 30.31           H  
ATOM   3856  O   ARG A 243       9.181   3.733  10.684  1.00 30.31           O  
ATOM   3857  CG  ARG A 243       7.005   3.093  13.916  1.00 30.31           C  
ATOM   3858  HG2 ARG A 243       7.968   2.582  13.921  1.00 30.31           H  
ATOM   3859  HG3 ARG A 243       7.001   3.858  14.693  1.00 30.31           H  
ATOM   3860  CD  ARG A 243       5.901   2.081  14.218  1.00 30.31           C  
ATOM   3861  HD2 ARG A 243       4.934   2.577  14.139  1.00 30.31           H  
ATOM   3862  HD3 ARG A 243       5.955   1.297  13.462  1.00 30.31           H  
ATOM   3863  NE  ARG A 243       6.064   1.512  15.572  1.00 30.31           N  
ATOM   3864  HE  ARG A 243       6.655   2.038  16.200  1.00 30.31           H  
ATOM   3865  NH1 ARG A 243       4.968  -0.471  15.199  1.00 30.31           N  
ATOM   3866 HH11 ARG A 243       4.871  -0.198  14.231  1.00 30.31           H  
ATOM   3867 HH12 ARG A 243       4.921  -1.461  15.393  1.00 30.31           H  
ATOM   3868  NH2 ARG A 243       5.982  -0.125  17.154  1.00 30.31           N  
ATOM   3869 HH21 ARG A 243       6.631   0.402  17.721  1.00 30.31           H  
ATOM   3870 HH22 ARG A 243       5.812  -1.095  17.376  1.00 30.31           H  
ATOM   3871  CZ  ARG A 243       5.672   0.314  15.966  1.00 30.31           C  
ATOM   3872  N   LYS A 244      10.274   4.644  12.421  1.00 30.08           N  
ATOM   3873  H   LYS A 244      10.178   5.260  13.215  1.00 30.08           H  
ATOM   3874  CA  LYS A 244      11.435   3.754  12.342  1.00 30.08           C  
ATOM   3875  HA  LYS A 244      11.619   3.502  11.298  1.00 30.08           H  
ATOM   3876  C   LYS A 244      11.041   2.460  13.050  1.00 30.08           C  
ATOM   3877  CB  LYS A 244      12.717   4.368  12.949  1.00 30.08           C  
ATOM   3878  HB2 LYS A 244      12.464   4.983  13.812  1.00 30.08           H  
ATOM   3879  HB3 LYS A 244      13.373   3.565  13.287  1.00 30.08           H  
ATOM   3880  O   LYS A 244      10.584   2.481  14.189  1.00 30.08           O  
ATOM   3881  CG  LYS A 244      13.483   5.201  11.910  1.00 30.08           C  
ATOM   3882  HG2 LYS A 244      13.684   4.569  11.046  1.00 30.08           H  
ATOM   3883  HG3 LYS A 244      12.822   6.002  11.577  1.00 30.08           H  
ATOM   3884  CD  LYS A 244      14.808   5.828  12.392  1.00 30.08           C  
ATOM   3885  HD2 LYS A 244      15.512   5.040  12.657  1.00 30.08           H  
ATOM   3886  HD3 LYS A 244      14.614   6.461  13.258  1.00 30.08           H  
ATOM   3887  CE  LYS A 244      15.365   6.680  11.230  1.00 30.08           C  
ATOM   3888  HE2 LYS A 244      15.553   6.032  10.374  1.00 30.08           H  
ATOM   3889  HE3 LYS A 244      14.588   7.373  10.906  1.00 30.08           H  
ATOM   3890  NZ  LYS A 244      16.596   7.458  11.530  1.00 30.08           N  
ATOM   3891  HZ1 LYS A 244      16.431   8.174  12.223  1.00 30.08           H  
ATOM   3892  HZ2 LYS A 244      17.371   6.866  11.792  1.00 30.08           H  
ATOM   3893  HZ3 LYS A 244      16.867   7.942  10.685  1.00 30.08           H  
ATOM   3894  N   CYS A 245      11.247   1.354  12.379  1.00 28.02           N  
ATOM   3895  H   CYS A 245      11.645   1.463  11.457  1.00 28.02           H  
ATOM   3896  CA  CYS A 245      11.209   0.010  12.918  1.00 28.02           C  
ATOM   3897  HA  CYS A 245      10.557  -0.047  13.789  1.00 28.02           H  
ATOM   3898  C   CYS A 245      12.633  -0.379  13.409  1.00 28.02           C  
ATOM   3899  CB  CYS A 245      10.554  -0.785  11.788  1.00 28.02           C  
ATOM   3900  HB2 CYS A 245      10.764  -1.850  11.888  1.00 28.02           H  
ATOM   3901  HB3 CYS A 245      10.923  -0.459  10.815  1.00 28.02           H  
ATOM   3902  O   CYS A 245      13.346   0.474  13.946  1.00 28.02           O  
ATOM   3903  SG  CYS A 245       8.757  -0.499  11.832  1.00 28.02           S  
ATOM   3904  HG  CYS A 245       8.489  -1.150  10.696  1.00 28.02           H  
ATOM   3905  N   ASN A 246      13.089  -1.628  13.272  1.00 26.95           N  
ATOM   3906  H   ASN A 246      12.404  -2.325  13.017  1.00 26.95           H  
ATOM   3907  CA  ASN A 246      14.350  -2.133  13.858  1.00 26.95           C  
ATOM   3908  HA  ASN A 246      14.967  -1.308  14.214  1.00 26.95           H  
ATOM   3909  C   ASN A 246      15.153  -2.965  12.823  1.00 26.95           C  
ATOM   3910  CB  ASN A 246      13.942  -2.998  15.072  1.00 26.95           C  
ATOM   3911  HB2 ASN A 246      14.829  -3.429  15.537  1.00 26.95           H  
ATOM   3912  HB3 ASN A 246      13.314  -3.823  14.734  1.00 26.95           H  
ATOM   3913  O   ASN A 246      14.691  -4.040  12.516  1.00 26.95           O  
ATOM   3914  CG  ASN A 246      13.174  -2.225  16.131  1.00 26.95           C  
ATOM   3915  ND2 ASN A 246      11.864  -2.200  16.062  1.00 26.95           N  
ATOM   3916 HD21 ASN A 246      11.397  -2.680  15.305  1.00 26.95           H  
ATOM   3917 HD22 ASN A 246      11.360  -1.659  16.750  1.00 26.95           H  
ATOM   3918  OD1 ASN A 246      13.750  -1.611  17.015  1.00 26.95           O  
ATOM   3919  N   ARG A 247      16.311  -2.516  12.268  1.00 30.34           N  
ATOM   3920  H   ARG A 247      16.766  -1.777  12.784  1.00 30.34           H  
ATOM   3921  CA  ARG A 247      16.820  -2.736  10.852  1.00 30.34           C  
ATOM   3922  HA  ARG A 247      16.008  -2.429  10.193  1.00 30.34           H  
ATOM   3923  C   ARG A 247      17.003  -4.152  10.263  1.00 30.34           C  
ATOM   3924  CB  ARG A 247      17.990  -1.774  10.511  1.00 30.34           C  
ATOM   3925  HB2 ARG A 247      18.934  -2.253  10.770  1.00 30.34           H  
ATOM   3926  HB3 ARG A 247      17.887  -0.878  11.123  1.00 30.34           H  
ATOM   3927  O   ARG A 247      17.480  -4.289   9.145  1.00 30.34           O  
ATOM   3928  CG  ARG A 247      18.026  -1.326   9.022  1.00 30.34           C  
ATOM   3929  HG2 ARG A 247      18.300  -2.162   8.378  1.00 30.34           H  
ATOM   3930  HG3 ARG A 247      17.030  -1.002   8.721  1.00 30.34           H  
ATOM   3931  CD  ARG A 247      19.020  -0.188   8.737  1.00 30.34           C  
ATOM   3932  HD2 ARG A 247      20.026  -0.606   8.765  1.00 30.34           H  
ATOM   3933  HD3 ARG A 247      18.938   0.561   9.525  1.00 30.34           H  
ATOM   3934  NE  ARG A 247      18.750   0.471   7.432  1.00 30.34           N  
ATOM   3935  HE  ARG A 247      17.780   0.606   7.186  1.00 30.34           H  
ATOM   3936  NH1 ARG A 247      20.908   0.731   6.660  1.00 30.34           N  
ATOM   3937 HH11 ARG A 247      21.254   0.189   7.440  1.00 30.34           H  
ATOM   3938 HH12 ARG A 247      21.537   1.012   5.922  1.00 30.34           H  
ATOM   3939  NH2 ARG A 247      19.218   1.565   5.477  1.00 30.34           N  
ATOM   3940 HH21 ARG A 247      19.887   1.913   4.806  1.00 30.34           H  
ATOM   3941 HH22 ARG A 247      18.243   1.779   5.323  1.00 30.34           H  
ATOM   3942  CZ  ARG A 247      19.621   0.914   6.534  1.00 30.34           C  
ATOM   3943  N   GLU A 248      16.432  -5.146  10.900  1.00 32.19           N  
ATOM   3944  H   GLU A 248      16.120  -4.964  11.844  1.00 32.19           H  
ATOM   3945  CA  GLU A 248      15.788  -6.305  10.291  1.00 32.19           C  
ATOM   3946  HA  GLU A 248      16.172  -6.444   9.280  1.00 32.19           H  
ATOM   3947  C   GLU A 248      14.246  -6.085  10.132  1.00 32.19           C  
ATOM   3948  CB  GLU A 248      16.218  -7.529  11.121  1.00 32.19           C  
ATOM   3949  HB2 GLU A 248      15.938  -7.397  12.166  1.00 32.19           H  
ATOM   3950  HB3 GLU A 248      15.668  -8.391  10.744  1.00 32.19           H  
ATOM   3951  O   GLU A 248      13.463  -7.029  10.187  1.00 32.19           O  
ATOM   3952  CG  GLU A 248      17.730  -7.854  10.974  1.00 32.19           C  
ATOM   3953  HG2 GLU A 248      17.806  -8.934  10.852  1.00 32.19           H  
ATOM   3954  HG3 GLU A 248      18.102  -7.424  10.044  1.00 32.19           H  
ATOM   3955  CD  GLU A 248      18.682  -7.477  12.133  1.00 32.19           C  
ATOM   3956  OE1 GLU A 248      19.913  -7.483  11.884  1.00 32.19           O  
ATOM   3957  OE2 GLU A 248      18.219  -7.230  13.270  1.00 32.19           O  
ATOM   3958  N   GLU A 249      13.835  -4.807   9.975  1.00 26.76           N  
ATOM   3959  H   GLU A 249      14.588  -4.136  10.025  1.00 26.76           H  
ATOM   3960  CA  GLU A 249      12.448  -4.260   9.960  1.00 26.76           C  
ATOM   3961  HA  GLU A 249      11.843  -4.829   9.254  1.00 26.76           H  
ATOM   3962  C   GLU A 249      12.375  -2.733   9.567  1.00 26.76           C  
ATOM   3963  CB  GLU A 249      11.863  -4.448  11.388  1.00 26.76           C  
ATOM   3964  HB2 GLU A 249      12.167  -5.415  11.789  1.00 26.76           H  
ATOM   3965  HB3 GLU A 249      12.353  -3.686  11.995  1.00 26.76           H  
ATOM   3966  O   GLU A 249      11.314  -2.239   9.219  1.00 26.76           O  
ATOM   3967  CG  GLU A 249      10.339  -4.344  11.619  1.00 26.76           C  
ATOM   3968  HG2 GLU A 249       9.886  -5.302  11.364  1.00 26.76           H  
ATOM   3969  HG3 GLU A 249       9.917  -3.601  10.942  1.00 26.76           H  
ATOM   3970  CD  GLU A 249       9.972  -3.955  13.080  1.00 26.76           C  
ATOM   3971  OE1 GLU A 249       8.840  -4.242  13.524  1.00 26.76           O  
ATOM   3972  OE2 GLU A 249      10.795  -3.285  13.761  1.00 26.76           O  
ATOM   3973  N   ASN A 250      13.471  -1.945   9.652  1.00 24.24           N  
ATOM   3974  H   ASN A 250      14.325  -2.435   9.879  1.00 24.24           H  
ATOM   3975  CA  ASN A 250      13.576  -0.459   9.436  1.00 24.24           C  
ATOM   3976  HA  ASN A 250      12.664   0.017   9.797  1.00 24.24           H  
ATOM   3977  C   ASN A 250      13.723  -0.050   7.934  1.00 24.24           C  
ATOM   3978  CB  ASN A 250      14.787   0.032  10.273  1.00 24.24           C  
ATOM   3979  HB2 ASN A 250      15.134  -0.800  10.886  1.00 24.24           H  
ATOM   3980  HB3 ASN A 250      15.596   0.342   9.612  1.00 24.24           H  
ATOM   3981  O   ASN A 250      14.091  -0.899   7.130  1.00 24.24           O  
ATOM   3982  CG  ASN A 250      14.580   1.114  11.305  1.00 24.24           C  
ATOM   3983  ND2 ASN A 250      15.472   1.219  12.260  1.00 24.24           N  
ATOM   3984 HD21 ASN A 250      15.095   1.664  13.084  1.00 24.24           H  
ATOM   3985 HD22 ASN A 250      16.244   0.571  12.318  1.00 24.24           H  
ATOM   3986  OD1 ASN A 250      13.656   1.891  11.284  1.00 24.24           O  
ATOM   3987  N   VAL A 251      13.606   1.221   7.492  1.00 24.32           N  
ATOM   3988  H   VAL A 251      13.463   1.287   6.495  1.00 24.32           H  
ATOM   3989  CA  VAL A 251      13.896   2.520   8.160  1.00 24.32           C  
ATOM   3990  HA  VAL A 251      13.554   2.461   9.193  1.00 24.32           H  
ATOM   3991  C   VAL A 251      13.102   3.697   7.550  1.00 24.32           C  
ATOM   3992  CB  VAL A 251      15.441   2.788   8.102  1.00 24.32           C  
ATOM   3993  HB  VAL A 251      15.937   1.839   7.900  1.00 24.32           H  
ATOM   3994  O   VAL A 251      12.996   3.772   6.337  1.00 24.32           O  
ATOM   3995  CG1 VAL A 251      15.939   3.734   7.009  1.00 24.32           C  
ATOM   3996 HG11 VAL A 251      15.667   4.767   7.228  1.00 24.32           H  
ATOM   3997 HG12 VAL A 251      15.518   3.458   6.042  1.00 24.32           H  
ATOM   3998 HG13 VAL A 251      17.025   3.688   6.919  1.00 24.32           H  
ATOM   3999  CG2 VAL A 251      16.075   3.306   9.401  1.00 24.32           C  
ATOM   4000 HG21 VAL A 251      16.297   2.486  10.085  1.00 24.32           H  
ATOM   4001 HG22 VAL A 251      15.406   4.032   9.864  1.00 24.32           H  
ATOM   4002 HG23 VAL A 251      17.023   3.802   9.195  1.00 24.32           H  
ATOM   4003  N   MET A 252      12.608   4.656   8.349  1.00 22.87           N  
ATOM   4004  H   MET A 252      12.664   4.544   9.352  1.00 22.87           H  
ATOM   4005  CA  MET A 252      12.121   5.949   7.812  1.00 22.87           C  
ATOM   4006  HA  MET A 252      11.183   5.823   7.271  1.00 22.87           H  
ATOM   4007  C   MET A 252      13.153   6.607   6.893  1.00 22.87           C  
ATOM   4008  CB  MET A 252      11.986   7.020   8.914  1.00 22.87           C  
ATOM   4009  HB2 MET A 252      11.943   7.994   8.425  1.00 22.87           H  
ATOM   4010  HB3 MET A 252      12.885   7.024   9.530  1.00 22.87           H  
ATOM   4011  O   MET A 252      14.299   6.704   7.323  1.00 22.87           O  
ATOM   4012  CG  MET A 252      10.771   7.003   9.817  1.00 22.87           C  
ATOM   4013  HG2 MET A 252      10.826   6.162  10.509  1.00 22.87           H  
ATOM   4014  HG3 MET A 252       9.880   6.897   9.198  1.00 22.87           H  
ATOM   4015  SD  MET A 252      10.666   8.585  10.712  1.00 22.87           S  
ATOM   4016  CE  MET A 252      11.630   8.293  12.218  1.00 22.87           C  
ATOM   4017  HE1 MET A 252      11.492   9.142  12.888  1.00 22.87           H  
ATOM   4018  HE2 MET A 252      11.277   7.387  12.711  1.00 22.87           H  
ATOM   4019  HE3 MET A 252      12.686   8.208  11.961  1.00 22.87           H  
ATOM   4020  N   GLU A 253      12.703   7.268   5.826  1.00 23.57           N  
ATOM   4021  H   GLU A 253      11.841   6.969   5.393  1.00 23.57           H  
ATOM   4022  CA  GLU A 253      12.961   8.711   5.705  1.00 23.57           C  
ATOM   4023  HA  GLU A 253      12.800   9.136   6.696  1.00 23.57           H  
ATOM   4024  C   GLU A 253      11.911   9.410   4.822  1.00 23.57           C  
ATOM   4025  CB  GLU A 253      14.432   9.022   5.324  1.00 23.57           C  
ATOM   4026  HB2 GLU A 253      14.961   8.094   5.109  1.00 23.57           H  
ATOM   4027  HB3 GLU A 253      14.475   9.666   4.445  1.00 23.57           H  
ATOM   4028  O   GLU A 253      11.708   9.076   3.669  1.00 23.57           O  
ATOM   4029  CG  GLU A 253      15.122   9.724   6.514  1.00 23.57           C  
ATOM   4030  HG2 GLU A 253      14.750   9.304   7.448  1.00 23.57           H  
ATOM   4031  HG3 GLU A 253      14.814  10.770   6.518  1.00 23.57           H  
ATOM   4032  CD  GLU A 253      16.659   9.633   6.560  1.00 23.57           C  
ATOM   4033  OE1 GLU A 253      17.163   8.807   7.375  1.00 23.57           O  
ATOM   4034  OE2 GLU A 253      17.313  10.536   6.000  1.00 23.57           O  
ATOM   4035  N   TYR A 254      11.192  10.363   5.415  1.00 21.81           N  
ATOM   4036  H   TYR A 254      11.364  10.532   6.396  1.00 21.81           H  
ATOM   4037  CA  TYR A 254      10.391  11.410   4.766  1.00 21.81           C  
ATOM   4038  HA  TYR A 254      11.012  11.887   4.008  1.00 21.81           H  
ATOM   4039  C   TYR A 254      10.125  12.495   5.809  1.00 21.81           C  
ATOM   4040  CB  TYR A 254       9.089  10.853   4.164  1.00 21.81           C  
ATOM   4041  HB2 TYR A 254       8.980   9.814   4.474  1.00 21.81           H  
ATOM   4042  HB3 TYR A 254       8.236  11.378   4.594  1.00 21.81           H  
ATOM   4043  O   TYR A 254      10.291  12.195   6.998  1.00 21.81           O  
ATOM   4044  CG  TYR A 254       8.955  10.887   2.646  1.00 21.81           C  
ATOM   4045  CD1 TYR A 254      10.011  11.209   1.758  1.00 21.81           C  
ATOM   4046  HD1 TYR A 254      10.992  11.504   2.100  1.00 21.81           H  
ATOM   4047  CD2 TYR A 254       7.741  10.436   2.114  1.00 21.81           C  
ATOM   4048  HD2 TYR A 254       6.919  10.221   2.780  1.00 21.81           H  
ATOM   4049  CE1 TYR A 254       9.875  11.019   0.372  1.00 21.81           C  
ATOM   4050  HE1 TYR A 254      10.710  11.202  -0.287  1.00 21.81           H  
ATOM   4051  CE2 TYR A 254       7.638  10.161   0.741  1.00 21.81           C  
ATOM   4052  HE2 TYR A 254       6.776   9.627   0.369  1.00 21.81           H  
ATOM   4053  OH  TYR A 254       8.665  10.011  -1.427  1.00 21.81           O  
ATOM   4054  HH  TYR A 254       9.529  10.060  -1.843  1.00 21.81           H  
ATOM   4055  CZ  TYR A 254       8.700  10.450  -0.142  1.00 21.81           C  
ATOM   4056  N   PRO A 255       9.810  13.745   5.404  1.00 24.01           N  
ATOM   4057  CA  PRO A 255      10.155  14.954   6.146  1.00 24.01           C  
ATOM   4058  HA  PRO A 255      11.218  15.146   5.995  1.00 24.01           H  
ATOM   4059  C   PRO A 255       9.902  14.815   7.641  1.00 24.01           C  
ATOM   4060  CB  PRO A 255       9.381  16.112   5.499  1.00 24.01           C  
ATOM   4061  HB2 PRO A 255      10.072  16.733   4.929  1.00 24.01           H  
ATOM   4062  HB3 PRO A 255       8.849  16.722   6.230  1.00 24.01           H  
ATOM   4063  O   PRO A 255       8.765  14.824   8.117  1.00 24.01           O  
ATOM   4064  CG  PRO A 255       8.407  15.429   4.540  1.00 24.01           C  
ATOM   4065  HG2 PRO A 255       8.202  16.041   3.662  1.00 24.01           H  
ATOM   4066  HG3 PRO A 255       7.483  15.186   5.064  1.00 24.01           H  
ATOM   4067  CD  PRO A 255       9.142  14.142   4.174  1.00 24.01           C  
ATOM   4068  HD2 PRO A 255       9.882  14.340   3.398  1.00 24.01           H  
ATOM   4069  HD3 PRO A 255       8.421  13.403   3.824  1.00 24.01           H  
ATOM   4070  N   CYS A 256      11.005  14.651   8.375  1.00 26.14           N  
ATOM   4071  H   CYS A 256      11.893  14.556   7.904  1.00 26.14           H  
ATOM   4072  CA  CYS A 256      10.965  14.518   9.813  1.00 26.14           C  
ATOM   4073  HA  CYS A 256      10.380  13.638  10.079  1.00 26.14           H  
ATOM   4074  C   CYS A 256      10.290  15.765  10.382  1.00 26.14           C  
ATOM   4075  CB  CYS A 256      12.393  14.367  10.366  1.00 26.14           C  
ATOM   4076  HB2 CYS A 256      12.362  14.463  11.452  1.00 26.14           H  
ATOM   4077  HB3 CYS A 256      13.021  15.164   9.969  1.00 26.14           H  
ATOM   4078  O   CYS A 256      10.858  16.858  10.326  1.00 26.14           O  
ATOM   4079  SG  CYS A 256      13.095  12.744   9.941  1.00 26.14           S  
ATOM   4080  HG  CYS A 256      14.221  13.178   9.368  1.00 26.14           H  
ATOM   4081  N   ILE A 257       9.135  15.582  11.031  1.00 26.58           N  
ATOM   4082  H   ILE A 257       8.667  14.692  10.932  1.00 26.58           H  
ATOM   4083  CA  ILE A 257       8.804  16.432  12.175  1.00 26.58           C  
ATOM   4084  HA  ILE A 257       8.645  17.452  11.826  1.00 26.58           H  
ATOM   4085  C   ILE A 257      10.048  16.388  13.056  1.00 26.58           C  
ATOM   4086  CB  ILE A 257       7.545  15.952  12.925  1.00 26.58           C  
ATOM   4087  HB  ILE A 257       7.674  14.903  13.192  1.00 26.58           H  
ATOM   4088  O   ILE A 257      10.511  15.306  13.436  1.00 26.58           O  
ATOM   4089  CG1 ILE A 257       6.310  16.082  12.005  1.00 26.58           C  
ATOM   4090 HG12 ILE A 257       6.495  15.535  11.080  1.00 26.58           H  
ATOM   4091 HG13 ILE A 257       6.156  17.130  11.748  1.00 26.58           H  
ATOM   4092  CG2 ILE A 257       7.360  16.765  14.223  1.00 26.58           C  
ATOM   4093 HG21 ILE A 257       6.478  16.424  14.766  1.00 26.58           H  
ATOM   4094 HG22 ILE A 257       8.212  16.618  14.887  1.00 26.58           H  
ATOM   4095 HG23 ILE A 257       7.258  17.826  13.998  1.00 26.58           H  
ATOM   4096  CD1 ILE A 257       5.014  15.524  12.608  1.00 26.58           C  
ATOM   4097 HD11 ILE A 257       5.171  14.498  12.942  1.00 26.58           H  
ATOM   4098 HD12 ILE A 257       4.233  15.531  11.848  1.00 26.58           H  
ATOM   4099 HD13 ILE A 257       4.683  16.138  13.446  1.00 26.58           H  
ATOM   4100  N   ASN A 258      10.642  17.560  13.265  1.00 26.44           N  
ATOM   4101  H   ASN A 258      10.197  18.392  12.903  1.00 26.44           H  
ATOM   4102  CA  ASN A 258      11.967  17.694  13.842  1.00 26.44           C  
ATOM   4103  HA  ASN A 258      12.681  17.261  13.142  1.00 26.44           H  
ATOM   4104  C   ASN A 258      12.011  16.906  15.160  1.00 26.44           C  
ATOM   4105  CB  ASN A 258      12.243  19.202  13.999  1.00 26.44           C  
ATOM   4106  HB2 ASN A 258      11.691  19.752  13.237  1.00 26.44           H  
ATOM   4107  HB3 ASN A 258      11.888  19.557  14.967  1.00 26.44           H  
ATOM   4108  O   ASN A 258      11.045  16.942  15.926  1.00 26.44           O  
ATOM   4109  CG  ASN A 258      13.701  19.571  13.828  1.00 26.44           C  
ATOM   4110  ND2 ASN A 258      13.976  20.820  13.537  1.00 26.44           N  
ATOM   4111 HD21 ASN A 258      14.947  21.055  13.392  1.00 26.44           H  
ATOM   4112 HD22 ASN A 258      13.226  21.492  13.457  1.00 26.44           H  
ATOM   4113  OD1 ASN A 258      14.597  18.752  13.951  1.00 26.44           O  
ATOM   4114  N   GLN A 259      13.082  16.165  15.461  1.00 27.43           N  
ATOM   4115  H   GLN A 259      13.873  16.155  14.833  1.00 27.43           H  
ATOM   4116  CA  GLN A 259      13.049  15.278  16.638  1.00 27.43           C  
ATOM   4117  HA  GLN A 259      12.114  14.723  16.563  1.00 27.43           H  
ATOM   4118  C   GLN A 259      12.950  16.049  17.974  1.00 27.43           C  
ATOM   4119  CB  GLN A 259      14.200  14.252  16.609  1.00 27.43           C  
ATOM   4120  HB2 GLN A 259      14.756  14.330  15.674  1.00 27.43           H  
ATOM   4121  HB3 GLN A 259      14.886  14.446  17.434  1.00 27.43           H  
ATOM   4122  O   GLN A 259      12.619  15.452  18.997  1.00 27.43           O  
ATOM   4123  CG  GLN A 259      13.636  12.825  16.732  1.00 27.43           C  
ATOM   4124  HG2 GLN A 259      13.006  12.622  15.866  1.00 27.43           H  
ATOM   4125  HG3 GLN A 259      13.014  12.765  17.625  1.00 27.43           H  
ATOM   4126  CD  GLN A 259      14.696  11.731  16.831  1.00 27.43           C  
ATOM   4127  NE2 GLN A 259      14.312  10.481  16.693  1.00 27.43           N  
ATOM   4128 HE21 GLN A 259      15.061   9.804  16.728  1.00 27.43           H  
ATOM   4129 HE22 GLN A 259      13.355  10.274  16.447  1.00 27.43           H  
ATOM   4130  OE1 GLN A 259      15.873  11.938  17.062  1.00 27.43           O  
ATOM   4131  N   GLY A 260      13.159  17.373  17.950  1.00 30.04           N  
ATOM   4132  H   GLY A 260      13.435  17.781  17.068  1.00 30.04           H  
ATOM   4133  CA  GLY A 260      12.809  18.294  19.038  1.00 30.04           C  
ATOM   4134  HA2 GLY A 260      13.223  17.921  19.974  1.00 30.04           H  
ATOM   4135  HA3 GLY A 260      13.256  19.266  18.827  1.00 30.04           H  
ATOM   4136  C   GLY A 260      11.298  18.518  19.238  1.00 30.04           C  
ATOM   4137  O   GLY A 260      10.867  18.701  20.374  1.00 30.04           O  
ATOM   4138  N   ASP A 261      10.490  18.427  18.176  1.00 29.17           N  
ATOM   4139  H   ASP A 261      10.902  18.236  17.275  1.00 29.17           H  
ATOM   4140  CA  ASP A 261       9.027  18.601  18.193  1.00 29.17           C  
ATOM   4141  HA  ASP A 261       8.757  19.275  19.006  1.00 29.17           H  
ATOM   4142  C   ASP A 261       8.276  17.278  18.423  1.00 29.17           C  
ATOM   4143  CB  ASP A 261       8.561  19.246  16.880  1.00 29.17           C  
ATOM   4144  HB2 ASP A 261       7.472  19.302  16.881  1.00 29.17           H  
ATOM   4145  HB3 ASP A 261       8.864  18.614  16.045  1.00 29.17           H  
ATOM   4146  O   ASP A 261       7.226  17.258  19.071  1.00 29.17           O  
ATOM   4147  CG  ASP A 261       9.114  20.657  16.682  1.00 29.17           C  
ATOM   4148  OD1 ASP A 261       9.126  21.419  17.674  1.00 29.17           O  
ATOM   4149  OD2 ASP A 261       9.528  20.946  15.538  1.00 29.17           O  
ATOM   4150  N   CYS A 262       8.857  16.140  18.014  1.00 29.86           N  
ATOM   4151  H   CYS A 262       9.681  16.232  17.437  1.00 29.86           H  
ATOM   4152  CA  CYS A 262       8.464  14.802  18.487  1.00 29.86           C  
ATOM   4153  HA  CYS A 262       7.375  14.767  18.504  1.00 29.86           H  
ATOM   4154  C   CYS A 262       8.903  14.566  19.946  1.00 29.86           C  
ATOM   4155  CB  CYS A 262       8.946  13.711  17.516  1.00 29.86           C  
ATOM   4156  HB2 CYS A 262       9.892  14.007  17.064  1.00 29.86           H  
ATOM   4157  HB3 CYS A 262       9.094  12.772  18.049  1.00 29.86           H  
ATOM   4158  O   CYS A 262       9.517  13.557  20.306  1.00 29.86           O  
ATOM   4159  SG  CYS A 262       7.701  13.431  16.224  1.00 29.86           S  
ATOM   4160  HG  CYS A 262       6.668  13.098  17.003  1.00 29.86           H  
ATOM   4161  N   ASN A 263       8.557  15.512  20.813  1.00 33.65           N  
ATOM   4162  H   ASN A 263       8.061  16.310  20.442  1.00 33.65           H  
ATOM   4163  CA  ASN A 263       8.847  15.486  22.228  1.00 33.65           C  
ATOM   4164  HA  ASN A 263       9.928  15.422  22.351  1.00 33.65           H  
ATOM   4165  C   ASN A 263       8.187  14.236  22.839  1.00 33.65           C  
ATOM   4166  CB  ASN A 263       8.360  16.836  22.794  1.00 33.65           C  
ATOM   4167  HB2 ASN A 263       7.273  16.846  22.870  1.00 33.65           H  
ATOM   4168  HB3 ASN A 263       8.651  17.624  22.100  1.00 33.65           H  
ATOM   4169  O   ASN A 263       6.962  14.107  22.848  1.00 33.65           O  
ATOM   4170  CG  ASN A 263       8.939  17.207  24.138  1.00 33.65           C  
ATOM   4171  ND2 ASN A 263       8.799  18.453  24.529  1.00 33.65           N  
ATOM   4172 HD21 ASN A 263       9.292  18.755  25.357  1.00 33.65           H  
ATOM   4173 HD22 ASN A 263       8.407  19.120  23.880  1.00 33.65           H  
ATOM   4174  OD1 ASN A 263       9.498  16.392  24.857  1.00 33.65           O  
ATOM   4175  N   LYS A 264       8.982  13.303  23.385  1.00 33.18           N  
ATOM   4176  H   LYS A 264       9.979  13.414  23.267  1.00 33.18           H  
ATOM   4177  CA  LYS A 264       8.452  12.146  24.142  1.00 33.18           C  
ATOM   4178  HA  LYS A 264       7.810  11.561  23.484  1.00 33.18           H  
ATOM   4179  C   LYS A 264       7.550  12.592  25.300  1.00 33.18           C  
ATOM   4180  CB  LYS A 264       9.597  11.261  24.665  1.00 33.18           C  
ATOM   4181  HB2 LYS A 264      10.456  11.879  24.925  1.00 33.18           H  
ATOM   4182  HB3 LYS A 264       9.262  10.756  25.571  1.00 33.18           H  
ATOM   4183  O   LYS A 264       6.648  11.853  25.694  1.00 33.18           O  
ATOM   4184  CG  LYS A 264      10.003  10.181  23.652  1.00 33.18           C  
ATOM   4185  HG2 LYS A 264       9.136   9.559  23.430  1.00 33.18           H  
ATOM   4186  HG3 LYS A 264      10.347  10.652  22.731  1.00 33.18           H  
ATOM   4187  CD  LYS A 264      11.122   9.303  24.229  1.00 33.18           C  
ATOM   4188  HD2 LYS A 264      12.019   9.910  24.349  1.00 33.18           H  
ATOM   4189  HD3 LYS A 264      10.815   8.928  25.205  1.00 33.18           H  
ATOM   4190  CE  LYS A 264      11.411   8.119  23.300  1.00 33.18           C  
ATOM   4191  HE2 LYS A 264      11.658   8.509  22.312  1.00 33.18           H  
ATOM   4192  HE3 LYS A 264      10.502   7.524  23.204  1.00 33.18           H  
ATOM   4193  NZ  LYS A 264      12.524   7.284  23.815  1.00 33.18           N  
ATOM   4194  HZ1 LYS A 264      12.698   6.506  23.193  1.00 33.18           H  
ATOM   4195  HZ2 LYS A 264      13.369   7.833  23.883  1.00 33.18           H  
ATOM   4196  HZ3 LYS A 264      12.299   6.921  24.730  1.00 33.18           H  
ATOM   4197  N   ASN A 265       7.747  13.820  25.786  1.00 33.81           N  
ATOM   4198  H   ASN A 265       8.507  14.369  25.411  1.00 33.81           H  
ATOM   4199  CA  ASN A 265       6.876  14.438  26.772  1.00 33.81           C  
ATOM   4200  HA  ASN A 265       6.727  13.729  27.587  1.00 33.81           H  
ATOM   4201  C   ASN A 265       5.483  14.779  26.224  1.00 33.81           C  
ATOM   4202  CB  ASN A 265       7.553  15.683  27.359  1.00 33.81           C  
ATOM   4203  HB2 ASN A 265       7.672  16.446  26.589  1.00 33.81           H  
ATOM   4204  HB3 ASN A 265       6.910  16.098  28.135  1.00 33.81           H  
ATOM   4205  O   ASN A 265       4.566  14.820  27.026  1.00 33.81           O  
ATOM   4206  CG  ASN A 265       8.886  15.365  28.010  1.00 33.81           C  
ATOM   4207  ND2 ASN A 265       9.946  16.031  27.628  1.00 33.81           N  
ATOM   4208 HD21 ASN A 265      10.815  15.791  28.084  1.00 33.81           H  
ATOM   4209 HD22 ASN A 265       9.914  16.552  26.763  1.00 33.81           H  
ATOM   4210  OD1 ASN A 265       8.996  14.494  28.849  1.00 33.81           O  
ATOM   4211  N   SER A 266       5.266  14.972  24.916  1.00 35.89           N  
ATOM   4212  H   SER A 266       6.036  14.922  24.263  1.00 35.89           H  
ATOM   4213  CA  SER A 266       3.933  15.262  24.357  1.00 35.89           C  
ATOM   4214  HA  SER A 266       3.563  16.192  24.789  1.00 35.89           H  
ATOM   4215  C   SER A 266       2.937  14.154  24.704  1.00 35.89           C  
ATOM   4216  CB  SER A 266       3.994  15.437  22.833  1.00 35.89           C  
ATOM   4217  HB2 SER A 266       4.355  14.518  22.370  1.00 35.89           H  
ATOM   4218  HB3 SER A 266       2.996  15.657  22.454  1.00 35.89           H  
ATOM   4219  O   SER A 266       1.896  14.417  25.295  1.00 35.89           O  
ATOM   4220  OG  SER A 266       4.857  16.500  22.496  1.00 35.89           O  
ATOM   4221  HG  SER A 266       4.968  16.545  21.543  1.00 35.89           H  
ATOM   4222  N   TYR A 267       3.291  12.891  24.439  1.00 33.55           N  
ATOM   4223  H   TYR A 267       4.191  12.726  24.012  1.00 33.55           H  
ATOM   4224  CA  TYR A 267       2.437  11.739  24.756  1.00 33.55           C  
ATOM   4225  HA  TYR A 267       1.480  11.869  24.250  1.00 33.55           H  
ATOM   4226  C   TYR A 267       2.136  11.635  26.263  1.00 33.55           C  
ATOM   4227  CB  TYR A 267       3.102  10.471  24.202  1.00 33.55           C  
ATOM   4228  HB2 TYR A 267       4.053  10.319  24.713  1.00 33.55           H  
ATOM   4229  HB3 TYR A 267       3.323  10.628  23.146  1.00 33.55           H  
ATOM   4230  O   TYR A 267       0.985  11.446  26.651  1.00 33.55           O  
ATOM   4231  CG  TYR A 267       2.263   9.211  24.314  1.00 33.55           C  
ATOM   4232  CD1 TYR A 267       2.631   8.191  25.215  1.00 33.55           C  
ATOM   4233  HD1 TYR A 267       3.501   8.309  25.845  1.00 33.55           H  
ATOM   4234  CD2 TYR A 267       1.125   9.048  23.498  1.00 33.55           C  
ATOM   4235  HD2 TYR A 267       0.842   9.823  22.801  1.00 33.55           H  
ATOM   4236  CE1 TYR A 267       1.866   7.012  25.296  1.00 33.55           C  
ATOM   4237  HE1 TYR A 267       2.131   6.225  25.987  1.00 33.55           H  
ATOM   4238  CE2 TYR A 267       0.345   7.879  23.593  1.00 33.55           C  
ATOM   4239  HE2 TYR A 267      -0.533   7.766  22.974  1.00 33.55           H  
ATOM   4240  OH  TYR A 267      -0.041   5.736  24.609  1.00 33.55           O  
ATOM   4241  HH  TYR A 267      -0.834   5.780  24.069  1.00 33.55           H  
ATOM   4242  CZ  TYR A 267       0.714   6.859  24.495  1.00 33.55           C  
ATOM   4243  N   GLN A 268       3.135  11.857  27.128  1.00 36.48           N  
ATOM   4244  H   GLN A 268       4.056  12.059  26.767  1.00 36.48           H  
ATOM   4245  CA  GLN A 268       2.923  11.880  28.583  1.00 36.48           C  
ATOM   4246  HA  GLN A 268       2.318  11.016  28.854  1.00 36.48           H  
ATOM   4247  C   GLN A 268       2.127  13.110  29.065  1.00 36.48           C  
ATOM   4248  CB  GLN A 268       4.269  11.759  29.316  1.00 36.48           C  
ATOM   4249  HB2 GLN A 268       4.099  11.949  30.376  1.00 36.48           H  
ATOM   4250  HB3 GLN A 268       4.968  12.505  28.941  1.00 36.48           H  
ATOM   4251  O   GLN A 268       1.325  12.993  29.989  1.00 36.48           O  
ATOM   4252  CG  GLN A 268       4.872  10.350  29.172  1.00 36.48           C  
ATOM   4253  HG2 GLN A 268       5.195  10.192  28.143  1.00 36.48           H  
ATOM   4254  HG3 GLN A 268       4.104   9.612  29.405  1.00 36.48           H  
ATOM   4255  CD  GLN A 268       6.061  10.111  30.101  1.00 36.48           C  
ATOM   4256  NE2 GLN A 268       6.387   8.874  30.408  1.00 36.48           N  
ATOM   4257 HE21 GLN A 268       5.830   8.093  30.091  1.00 36.48           H  
ATOM   4258 HE22 GLN A 268       7.156   8.785  31.056  1.00 36.48           H  
ATOM   4259  OE1 GLN A 268       6.727  11.013  30.572  1.00 36.48           O  
ATOM   4260  N   GLN A 269       2.271  14.269  28.418  1.00 37.54           N  
ATOM   4261  H   GLN A 269       2.954  14.321  27.675  1.00 37.54           H  
ATOM   4262  CA  GLN A 269       1.488  15.477  28.698  1.00 37.54           C  
ATOM   4263  HA  GLN A 269       1.484  15.650  29.774  1.00 37.54           H  
ATOM   4264  C   GLN A 269       0.022  15.340  28.269  1.00 37.54           C  
ATOM   4265  CB  GLN A 269       2.116  16.699  28.005  1.00 37.54           C  
ATOM   4266  HB2 GLN A 269       1.383  17.506  27.996  1.00 37.54           H  
ATOM   4267  HB3 GLN A 269       2.347  16.450  26.969  1.00 37.54           H  
ATOM   4268  O   GLN A 269      -0.834  15.978  28.880  1.00 37.54           O  
ATOM   4269  CG  GLN A 269       3.379  17.224  28.708  1.00 37.54           C  
ATOM   4270  HG2 GLN A 269       3.112  17.590  29.700  1.00 37.54           H  
ATOM   4271  HG3 GLN A 269       4.101  16.419  28.842  1.00 37.54           H  
ATOM   4272  CD  GLN A 269       4.039  18.365  27.935  1.00 37.54           C  
ATOM   4273  NE2 GLN A 269       5.277  18.698  28.227  1.00 37.54           N  
ATOM   4274 HE21 GLN A 269       5.792  18.205  28.942  1.00 37.54           H  
ATOM   4275 HE22 GLN A 269       5.660  19.466  27.696  1.00 37.54           H  
ATOM   4276  OE1 GLN A 269       3.444  19.018  27.093  1.00 37.54           O  
ATOM   4277  N   TYR A 270      -0.287  14.514  27.263  1.00 39.11           N  
ATOM   4278  H   TYR A 270       0.465  14.118  26.718  1.00 39.11           H  
ATOM   4279  CA  TYR A 270      -1.667  14.215  26.868  1.00 39.11           C  
ATOM   4280  HA  TYR A 270      -2.264  15.119  26.997  1.00 39.11           H  
ATOM   4281  C   TYR A 270      -2.327  13.168  27.772  1.00 39.11           C  
ATOM   4282  CB  TYR A 270      -1.728  13.824  25.383  1.00 39.11           C  
ATOM   4283  HB2 TYR A 270      -1.108  12.941  25.228  1.00 39.11           H  
ATOM   4284  HB3 TYR A 270      -2.755  13.553  25.137  1.00 39.11           H  
ATOM   4285  O   TYR A 270      -3.497  13.323  28.099  1.00 39.11           O  
ATOM   4286  CG  TYR A 270      -1.300  14.928  24.428  1.00 39.11           C  
ATOM   4287  CD1 TYR A 270      -1.848  16.222  24.549  1.00 39.11           C  
ATOM   4288  HD1 TYR A 270      -2.612  16.423  25.285  1.00 39.11           H  
ATOM   4289  CD2 TYR A 270      -0.349  14.668  23.421  1.00 39.11           C  
ATOM   4290  HD2 TYR A 270       0.052  13.671  23.310  1.00 39.11           H  
ATOM   4291  CE1 TYR A 270      -1.388  17.265  23.724  1.00 39.11           C  
ATOM   4292  HE1 TYR A 270      -1.785  18.264  23.823  1.00 39.11           H  
ATOM   4293  CE2 TYR A 270       0.108  15.707  22.586  1.00 39.11           C  
ATOM   4294  HE2 TYR A 270       0.840  15.505  21.818  1.00 39.11           H  
ATOM   4295  OH  TYR A 270       0.059  18.037  21.987  1.00 39.11           O  
ATOM   4296  HH  TYR A 270       0.706  17.758  21.336  1.00 39.11           H  
ATOM   4297  CZ  TYR A 270      -0.396  17.014  22.756  1.00 39.11           C  
ATOM   4298  N   ILE A 271      -1.582  12.171  28.264  1.00 36.89           N  
ATOM   4299  H   ILE A 271      -0.637  12.065  27.926  1.00 36.89           H  
ATOM   4300  CA  ILE A 271      -2.094  11.189  29.244  1.00 36.89           C  
ATOM   4301  HA  ILE A 271      -3.031  10.783  28.862  1.00 36.89           H  
ATOM   4302  C   ILE A 271      -2.452  11.843  30.597  1.00 36.89           C  
ATOM   4303  CB  ILE A 271      -1.084  10.016  29.366  1.00 36.89           C  
ATOM   4304  HB  ILE A 271      -0.085  10.435  29.489  1.00 36.89           H  
ATOM   4305  O   ILE A 271      -3.282  11.316  31.332  1.00 36.89           O  
ATOM   4306  CG1 ILE A 271      -1.125   9.187  28.061  1.00 36.89           C  
ATOM   4307 HG12 ILE A 271      -2.077   8.657  28.004  1.00 36.89           H  
ATOM   4308 HG13 ILE A 271      -1.072   9.850  27.197  1.00 36.89           H  
ATOM   4309  CG2 ILE A 271      -1.364   9.094  30.570  1.00 36.89           C  
ATOM   4310 HG21 ILE A 271      -2.372   8.686  30.504  1.00 36.89           H  
ATOM   4311 HG22 ILE A 271      -1.268   9.650  31.503  1.00 36.89           H  
ATOM   4312 HG23 ILE A 271      -0.644   8.276  30.615  1.00 36.89           H  
ATOM   4313  CD1 ILE A 271       0.011   8.171  27.918  1.00 36.89           C  
ATOM   4314 HD11 ILE A 271      -0.115   7.654  26.966  1.00 36.89           H  
ATOM   4315 HD12 ILE A 271       0.974   8.682  27.931  1.00 36.89           H  
ATOM   4316 HD13 ILE A 271      -0.023   7.422  28.709  1.00 36.89           H  
ATOM   4317  N   GLY A 272      -1.861  13.000  30.926  1.00 34.17           N  
ATOM   4318  H   GLY A 272      -1.144  13.347  30.305  1.00 34.17           H  
ATOM   4319  CA  GLY A 272      -2.120  13.735  32.172  1.00 34.17           C  
ATOM   4320  HA2 GLY A 272      -1.171  14.135  32.531  1.00 34.17           H  
ATOM   4321  HA3 GLY A 272      -2.492  13.046  32.929  1.00 34.17           H  
ATOM   4322  C   GLY A 272      -3.110  14.908  32.090  1.00 34.17           C  
ATOM   4323  O   GLY A 272      -3.377  15.528  33.119  1.00 34.17           O  
ATOM   4324  N   LYS A 273      -3.638  15.265  30.910  1.00 34.90           N  
ATOM   4325  H   LYS A 273      -3.454  14.681  30.107  1.00 34.90           H  
ATOM   4326  CA  LYS A 273      -4.547  16.417  30.740  1.00 34.90           C  
ATOM   4327  HA  LYS A 273      -4.606  16.974  31.675  1.00 34.90           H  
ATOM   4328  C   LYS A 273      -5.966  15.954  30.421  1.00 34.90           C  
ATOM   4329  CB  LYS A 273      -4.006  17.382  29.668  1.00 34.90           C  
ATOM   4330  HB2 LYS A 273      -3.669  16.811  28.802  1.00 34.90           H  
ATOM   4331  HB3 LYS A 273      -4.812  18.042  29.348  1.00 34.90           H  
ATOM   4332  O   LYS A 273      -6.245  15.536  29.308  1.00 34.90           O  
ATOM   4333  CG  LYS A 273      -2.858  18.251  30.208  1.00 34.90           C  
ATOM   4334  HG2 LYS A 273      -3.228  18.849  31.042  1.00 34.90           H  
ATOM   4335  HG3 LYS A 273      -2.053  17.612  30.570  1.00 34.90           H  
ATOM   4336  CD  LYS A 273      -2.317  19.187  29.119  1.00 34.90           C  
ATOM   4337  HD2 LYS A 273      -3.127  19.822  28.759  1.00 34.90           H  
ATOM   4338  HD3 LYS A 273      -1.944  18.581  28.293  1.00 34.90           H  
ATOM   4339  CE  LYS A 273      -1.183  20.053  29.680  1.00 34.90           C  
ATOM   4340  HE2 LYS A 273      -1.576  20.648  30.505  1.00 34.90           H  
ATOM   4341  HE3 LYS A 273      -0.417  19.389  30.081  1.00 34.90           H  
ATOM   4342  NZ  LYS A 273      -0.598  20.934  28.638  1.00 34.90           N  
ATOM   4343  HZ1 LYS A 273      -1.304  21.541  28.246  1.00 34.90           H  
ATOM   4344  HZ2 LYS A 273      -0.208  20.377  27.891  1.00 34.90           H  
ATOM   4345  HZ3 LYS A 273       0.144  21.501  29.021  1.00 34.90           H  
ATOM   4346  N   ASN A 274      -6.881  16.122  31.376  1.00 38.67           N  
ATOM   4347  H   ASN A 274      -6.556  16.395  32.293  1.00 38.67           H  
ATOM   4348  CA  ASN A 274      -8.302  15.783  31.209  1.00 38.67           C  
ATOM   4349  HA  ASN A 274      -8.376  14.886  30.594  1.00 38.67           H  
ATOM   4350  C   ASN A 274      -9.126  16.862  30.469  1.00 38.67           C  
ATOM   4351  CB  ASN A 274      -8.898  15.457  32.596  1.00 38.67           C  
ATOM   4352  HB2 ASN A 274      -8.665  16.256  33.299  1.00 38.67           H  
ATOM   4353  HB3 ASN A 274      -9.982  15.391  32.508  1.00 38.67           H  
ATOM   4354  O   ASN A 274     -10.304  16.646  30.193  1.00 38.67           O  
ATOM   4355  CG  ASN A 274      -8.430  14.124  33.165  1.00 38.67           C  
ATOM   4356  ND2 ASN A 274      -8.748  13.829  34.404  1.00 38.67           N  
ATOM   4357 HD21 ASN A 274      -8.486  12.899  34.696  1.00 38.67           H  
ATOM   4358 HD22 ASN A 274      -9.333  14.443  34.953  1.00 38.67           H  
ATOM   4359  OD1 ASN A 274      -7.794  13.315  32.518  1.00 38.67           O  
ATOM   4360  N   THR A 275      -8.556  18.036  30.171  1.00 34.55           N  
ATOM   4361  H   THR A 275      -7.585  18.177  30.411  1.00 34.55           H  
ATOM   4362  CA  THR A 275      -9.260  19.183  29.560  1.00 34.55           C  
ATOM   4363  HA  THR A 275     -10.048  18.800  28.912  1.00 34.55           H  
ATOM   4364  C   THR A 275      -8.333  20.047  28.688  1.00 34.55           C  
ATOM   4365  CB  THR A 275      -9.915  20.081  30.632  1.00 34.55           C  
ATOM   4366  HB  THR A 275     -10.300  20.977  30.144  1.00 34.55           H  
ATOM   4367  O   THR A 275      -7.116  20.064  28.881  1.00 34.55           O  
ATOM   4368  CG2 THR A 275     -11.077  19.425  31.376  1.00 34.55           C  
ATOM   4369 HG21 THR A 275     -11.586  20.167  31.991  1.00 34.55           H  
ATOM   4370 HG22 THR A 275     -11.789  19.015  30.659  1.00 34.55           H  
ATOM   4371 HG23 THR A 275     -10.715  18.621  32.016  1.00 34.55           H  
ATOM   4372  OG1 THR A 275      -8.980  20.467  31.610  1.00 34.55           O  
ATOM   4373  HG1 THR A 275      -9.451  20.947  32.295  1.00 34.55           H  
ATOM   4374  N   GLY A 276      -8.912  20.777  27.721  1.00 36.09           N  
ATOM   4375  H   GLY A 276      -9.903  20.663  27.567  1.00 36.09           H  
ATOM   4376  CA  GLY A 276      -8.217  21.721  26.827  1.00 36.09           C  
ATOM   4377  HA2 GLY A 276      -8.477  22.739  27.114  1.00 36.09           H  
ATOM   4378  HA3 GLY A 276      -7.138  21.610  26.938  1.00 36.09           H  
ATOM   4379  C   GLY A 276      -8.559  21.540  25.340  1.00 36.09           C  
ATOM   4380  O   GLY A 276      -9.432  20.742  24.999  1.00 36.09           O  
ATOM   4381  N   THR A 277      -7.829  22.232  24.458  1.00 35.58           N  
ATOM   4382  H   THR A 277      -7.137  22.879  24.808  1.00 35.58           H  
ATOM   4383  CA  THR A 277      -7.814  22.003  22.998  1.00 35.58           C  
ATOM   4384  HA  THR A 277      -8.415  21.124  22.766  1.00 35.58           H  
ATOM   4385  C   THR A 277      -6.389  21.699  22.551  1.00 35.58           C  
ATOM   4386  CB  THR A 277      -8.378  23.193  22.196  1.00 35.58           C  
ATOM   4387  HB  THR A 277      -7.679  24.027  22.255  1.00 35.58           H  
ATOM   4388  O   THR A 277      -5.468  22.433  22.899  1.00 35.58           O  
ATOM   4389  CG2 THR A 277      -8.639  22.857  20.727  1.00 35.58           C  
ATOM   4390 HG21 THR A 277      -9.366  22.050  20.643  1.00 35.58           H  
ATOM   4391 HG22 THR A 277      -7.712  22.559  20.237  1.00 35.58           H  
ATOM   4392 HG23 THR A 277      -9.016  23.740  20.211  1.00 35.58           H  
ATOM   4393  OG1 THR A 277      -9.618  23.612  22.719  1.00 35.58           O  
ATOM   4394  HG1 THR A 277      -9.834  24.432  22.269  1.00 35.58           H  
ATOM   4395  N   VAL A 278      -6.200  20.613  21.803  1.00 38.07           N  
ATOM   4396  H   VAL A 278      -7.008  20.081  21.511  1.00 38.07           H  
ATOM   4397  CA  VAL A 278      -4.934  20.232  21.172  1.00 38.07           C  
ATOM   4398  HA  VAL A 278      -4.110  20.751  21.663  1.00 38.07           H  
ATOM   4399  C   VAL A 278      -4.983  20.644  19.707  1.00 38.07           C  
ATOM   4400  CB  VAL A 278      -4.668  18.709  21.254  1.00 38.07           C  
ATOM   4401  HB  VAL A 278      -5.350  18.175  20.592  1.00 38.07           H  
ATOM   4402  O   VAL A 278      -5.799  20.116  18.952  1.00 38.07           O  
ATOM   4403  CG1 VAL A 278      -3.231  18.390  20.824  1.00 38.07           C  
ATOM   4404 HG11 VAL A 278      -3.085  18.653  19.777  1.00 38.07           H  
ATOM   4405 HG12 VAL A 278      -2.521  18.946  21.436  1.00 38.07           H  
ATOM   4406 HG13 VAL A 278      -3.038  17.322  20.930  1.00 38.07           H  
ATOM   4407  CG2 VAL A 278      -4.875  18.150  22.661  1.00 38.07           C  
ATOM   4408 HG21 VAL A 278      -4.340  18.757  23.392  1.00 38.07           H  
ATOM   4409 HG22 VAL A 278      -4.526  17.119  22.712  1.00 38.07           H  
ATOM   4410 HG23 VAL A 278      -5.945  18.152  22.870  1.00 38.07           H  
ATOM   4411  N   LYS A 279      -4.069  21.515  19.266  1.00 35.19           N  
ATOM   4412  H   LYS A 279      -3.437  21.945  19.926  1.00 35.19           H  
ATOM   4413  CA  LYS A 279      -3.755  21.585  17.836  1.00 35.19           C  
ATOM   4414  HA  LYS A 279      -4.688  21.543  17.273  1.00 35.19           H  
ATOM   4415  C   LYS A 279      -2.961  20.350  17.447  1.00 35.19           C  
ATOM   4416  CB  LYS A 279      -3.011  22.872  17.440  1.00 35.19           C  
ATOM   4417  HB2 LYS A 279      -2.313  23.179  18.219  1.00 35.19           H  
ATOM   4418  HB3 LYS A 279      -2.445  22.670  16.531  1.00 35.19           H  
ATOM   4419  O   LYS A 279      -1.791  20.231  17.797  1.00 35.19           O  
ATOM   4420  CG  LYS A 279      -4.014  23.989  17.137  1.00 35.19           C  
ATOM   4421  HG2 LYS A 279      -4.342  24.438  18.075  1.00 35.19           H  
ATOM   4422  HG3 LYS A 279      -4.875  23.545  16.637  1.00 35.19           H  
ATOM   4423  CD  LYS A 279      -3.468  25.073  16.203  1.00 35.19           C  
ATOM   4424  HD2 LYS A 279      -2.698  25.659  16.705  1.00 35.19           H  
ATOM   4425  HD3 LYS A 279      -3.053  24.600  15.313  1.00 35.19           H  
ATOM   4426  CE  LYS A 279      -4.652  25.960  15.800  1.00 35.19           C  
ATOM   4427  HE2 LYS A 279      -4.916  26.613  16.632  1.00 35.19           H  
ATOM   4428  HE3 LYS A 279      -5.521  25.322  15.639  1.00 35.19           H  
ATOM   4429  NZ  LYS A 279      -4.397  26.735  14.564  1.00 35.19           N  
ATOM   4430  HZ1 LYS A 279      -4.232  26.118  13.781  1.00 35.19           H  
ATOM   4431  HZ2 LYS A 279      -3.610  27.361  14.666  1.00 35.19           H  
ATOM   4432  HZ3 LYS A 279      -5.229  27.261  14.336  1.00 35.19           H  
ATOM   4433  N   ILE A 280      -3.588  19.454  16.695  1.00 38.03           N  
ATOM   4434  H   ILE A 280      -4.559  19.620  16.473  1.00 38.03           H  
ATOM   4435  CA  ILE A 280      -2.865  18.430  15.946  1.00 38.03           C  
ATOM   4436  HA  ILE A 280      -2.029  18.076  16.550  1.00 38.03           H  
ATOM   4437  C   ILE A 280      -2.345  19.117  14.675  1.00 38.03           C  
ATOM   4438  CB  ILE A 280      -3.764  17.213  15.635  1.00 38.03           C  
ATOM   4439  HB  ILE A 280      -4.575  17.531  14.979  1.00 38.03           H  
ATOM   4440  O   ILE A 280      -3.164  19.609  13.898  1.00 38.03           O  
ATOM   4441  CG1 ILE A 280      -4.389  16.647  16.933  1.00 38.03           C  
ATOM   4442 HG12 ILE A 280      -3.600  16.442  17.657  1.00 38.03           H  
ATOM   4443 HG13 ILE A 280      -5.053  17.397  17.362  1.00 38.03           H  
ATOM   4444  CG2 ILE A 280      -2.930  16.150  14.893  1.00 38.03           C  
ATOM   4445 HG21 ILE A 280      -2.478  16.576  13.997  1.00 38.03           H  
ATOM   4446 HG22 ILE A 280      -3.567  15.324  14.573  1.00 38.03           H  
ATOM   4447 HG23 ILE A 280      -2.148  15.761  15.544  1.00 38.03           H  
ATOM   4448  CD1 ILE A 280      -5.212  15.368  16.737  1.00 38.03           C  
ATOM   4449 HD11 ILE A 280      -4.553  14.523  16.539  1.00 38.03           H  
ATOM   4450 HD12 ILE A 280      -5.780  15.161  17.644  1.00 38.03           H  
ATOM   4451 HD13 ILE A 280      -5.901  15.494  15.901  1.00 38.03           H  
ATOM   4452  N   PRO A 281      -1.026  19.204  14.427  1.00 35.46           N  
ATOM   4453  CA  PRO A 281      -0.510  19.832  13.216  1.00 35.46           C  
ATOM   4454  HA  PRO A 281      -0.968  20.812  13.078  1.00 35.46           H  
ATOM   4455  C   PRO A 281      -0.835  18.959  11.993  1.00 35.46           C  
ATOM   4456  CB  PRO A 281       0.987  20.039  13.466  1.00 35.46           C  
ATOM   4457  HB2 PRO A 281       1.144  21.006  13.944  1.00 35.46           H  
ATOM   4458  HB3 PRO A 281       1.574  19.972  12.550  1.00 35.46           H  
ATOM   4459  O   PRO A 281      -0.156  17.979  11.697  1.00 35.46           O  
ATOM   4460  CG  PRO A 281       1.342  18.926  14.451  1.00 35.46           C  
ATOM   4461  HG2 PRO A 281       2.197  19.193  15.072  1.00 35.46           H  
ATOM   4462  HG3 PRO A 281       1.542  18.004  13.906  1.00 35.46           H  
ATOM   4463  CD  PRO A 281       0.068  18.764  15.281  1.00 35.46           C  
ATOM   4464  HD2 PRO A 281       0.121  19.404  16.162  1.00 35.46           H  
ATOM   4465  HD3 PRO A 281      -0.052  17.722  15.578  1.00 35.46           H  
ATOM   4466  N   ILE A 282      -1.918  19.312  11.300  1.00 31.44           N  
ATOM   4467  H   ILE A 282      -2.478  20.065  11.674  1.00 31.44           H  
ATOM   4468  CA  ILE A 282      -2.317  18.774   9.998  1.00 31.44           C  
ATOM   4469  HA  ILE A 282      -1.608  18.004   9.694  1.00 31.44           H  
ATOM   4470  C   ILE A 282      -2.227  19.933   9.002  1.00 31.44           C  
ATOM   4471  CB  ILE A 282      -3.724  18.127  10.046  1.00 31.44           C  
ATOM   4472  HB  ILE A 282      -4.459  18.900  10.272  1.00 31.44           H  
ATOM   4473  O   ILE A 282      -3.034  20.867   9.047  1.00 31.44           O  
ATOM   4474  CG1 ILE A 282      -3.806  17.048  11.154  1.00 31.44           C  
ATOM   4475 HG12 ILE A 282      -2.996  16.330  11.022  1.00 31.44           H  
ATOM   4476 HG13 ILE A 282      -3.673  17.534  12.121  1.00 31.44           H  
ATOM   4477  CG2 ILE A 282      -4.056  17.531   8.664  1.00 31.44           C  
ATOM   4478 HG21 ILE A 282      -3.988  18.293   7.888  1.00 31.44           H  
ATOM   4479 HG22 ILE A 282      -5.077  17.150   8.648  1.00 31.44           H  
ATOM   4480 HG23 ILE A 282      -3.370  16.718   8.426  1.00 31.44           H  
ATOM   4481  CD1 ILE A 282      -5.133  16.281  11.216  1.00 31.44           C  
ATOM   4482 HD11 ILE A 282      -5.173  15.702  12.138  1.00 31.44           H  
ATOM   4483 HD12 ILE A 282      -5.968  16.982  11.196  1.00 31.44           H  
ATOM   4484 HD13 ILE A 282      -5.214  15.595  10.372  1.00 31.44           H  
ATOM   4485  N   GLY A 283      -1.207  19.898   8.142  1.00 29.08           N  
ATOM   4486  H   GLY A 283      -0.561  19.124   8.200  1.00 29.08           H  
ATOM   4487  CA  GLY A 283      -0.877  20.994   7.226  1.00 29.08           C  
ATOM   4488  HA2 GLY A 283      -0.011  20.713   6.626  1.00 29.08           H  
ATOM   4489  HA3 GLY A 283      -1.718  21.153   6.552  1.00 29.08           H  
ATOM   4490  C   GLY A 283      -0.560  22.320   7.937  1.00 29.08           C  
ATOM   4491  O   GLY A 283      -0.369  22.370   9.152  1.00 29.08           O  
ATOM   4492  N   LYS A 284      -0.536  23.421   7.172  1.00 26.62           N  
ATOM   4493  H   LYS A 284      -0.697  23.309   6.181  1.00 26.62           H  
ATOM   4494  CA  LYS A 284      -0.173  24.766   7.670  1.00 26.62           C  
ATOM   4495  HA  LYS A 284       0.796  24.699   8.165  1.00 26.62           H  
ATOM   4496  C   LYS A 284      -1.113  25.339   8.746  1.00 26.62           C  
ATOM   4497  CB  LYS A 284      -0.046  25.754   6.490  1.00 26.62           C  
ATOM   4498  HB2 LYS A 284      -0.931  25.687   5.857  1.00 26.62           H  
ATOM   4499  HB3 LYS A 284       0.002  26.767   6.889  1.00 26.62           H  
ATOM   4500  O   LYS A 284      -0.705  26.243   9.465  1.00 26.62           O  
ATOM   4501  CG  LYS A 284       1.223  25.518   5.650  1.00 26.62           C  
ATOM   4502  HG2 LYS A 284       1.189  24.519   5.215  1.00 26.62           H  
ATOM   4503  HG3 LYS A 284       2.092  25.582   6.305  1.00 26.62           H  
ATOM   4504  CD  LYS A 284       1.375  26.552   4.520  1.00 26.62           C  
ATOM   4505  HD2 LYS A 284       0.538  26.449   3.830  1.00 26.62           H  
ATOM   4506  HD3 LYS A 284       1.363  27.556   4.946  1.00 26.62           H  
ATOM   4507  CE  LYS A 284       2.699  26.328   3.771  1.00 26.62           C  
ATOM   4508  HE2 LYS A 284       3.523  26.471   4.470  1.00 26.62           H  
ATOM   4509  HE3 LYS A 284       2.735  25.292   3.434  1.00 26.62           H  
ATOM   4510  NZ  LYS A 284       2.860  27.235   2.603  1.00 26.62           N  
ATOM   4511  HZ1 LYS A 284       3.736  27.052   2.136  1.00 26.62           H  
ATOM   4512  HZ2 LYS A 284       2.849  28.205   2.887  1.00 26.62           H  
ATOM   4513  HZ3 LYS A 284       2.125  27.084   1.927  1.00 26.62           H  
ATOM   4514  N   ASN A 285      -2.342  24.830   8.878  1.00 28.79           N  
ATOM   4515  H   ASN A 285      -2.601  24.063   8.274  1.00 28.79           H  
ATOM   4516  CA  ASN A 285      -3.366  25.443   9.740  1.00 28.79           C  
ATOM   4517  HA  ASN A 285      -3.059  26.459   9.987  1.00 28.79           H  
ATOM   4518  C   ASN A 285      -3.549  24.726  11.093  1.00 28.79           C  
ATOM   4519  CB  ASN A 285      -4.678  25.550   8.938  1.00 28.79           C  
ATOM   4520  HB2 ASN A 285      -5.464  25.918   9.598  1.00 28.79           H  
ATOM   4521  HB3 ASN A 285      -4.973  24.565   8.577  1.00 28.79           H  
ATOM   4522  O   ASN A 285      -3.936  25.360  12.083  1.00 28.79           O  
ATOM   4523  CG  ASN A 285      -4.583  26.509   7.756  1.00 28.79           C  
ATOM   4524  ND2 ASN A 285      -5.609  26.593   6.944  1.00 28.79           N  
ATOM   4525 HD21 ASN A 285      -6.459  26.077   7.123  1.00 28.79           H  
ATOM   4526 HD22 ASN A 285      -5.521  27.263   6.194  1.00 28.79           H  
ATOM   4527  OD1 ASN A 285      -3.597  27.185   7.528  1.00 28.79           O  
ATOM   4528  N   GLY A 286      -3.241  23.426  11.152  1.00 30.93           N  
ATOM   4529  H   GLY A 286      -2.888  22.977  10.319  1.00 30.93           H  
ATOM   4530  CA  GLY A 286      -3.552  22.573  12.298  1.00 30.93           C  
ATOM   4531  HA2 GLY A 286      -3.217  23.050  13.220  1.00 30.93           H  
ATOM   4532  HA3 GLY A 286      -3.008  21.634  12.188  1.00 30.93           H  
ATOM   4533  C   GLY A 286      -5.048  22.261  12.429  1.00 30.93           C  
ATOM   4534  O   GLY A 286      -5.907  23.023  11.993  1.00 30.93           O  
ATOM   4535  N   LEU A 287      -5.355  21.127  13.052  1.00 34.04           N  
ATOM   4536  H   LEU A 287      -4.600  20.549  13.391  1.00 34.04           H  
ATOM   4537  CA  LEU A 287      -6.703  20.730  13.437  1.00 34.04           C  
ATOM   4538  HA  LEU A 287      -7.428  21.349  12.908  1.00 34.04           H  
ATOM   4539  C   LEU A 287      -6.864  20.964  14.942  1.00 34.04           C  
ATOM   4540  CB  LEU A 287      -6.913  19.258  13.031  1.00 34.04           C  
ATOM   4541  HB2 LEU A 287      -6.606  19.129  11.993  1.00 34.04           H  
ATOM   4542  HB3 LEU A 287      -6.266  18.636  13.649  1.00 34.04           H  
ATOM   4543  O   LEU A 287      -6.210  20.294  15.743  1.00 34.04           O  
ATOM   4544  CG  LEU A 287      -8.369  18.779  13.179  1.00 34.04           C  
ATOM   4545  HG  LEU A 287      -8.767  19.109  14.139  1.00 34.04           H  
ATOM   4546  CD1 LEU A 287      -9.252  19.321  12.052  1.00 34.04           C  
ATOM   4547 HD11 LEU A 287      -8.864  19.007  11.083  1.00 34.04           H  
ATOM   4548 HD12 LEU A 287     -10.269  18.947  12.174  1.00 34.04           H  
ATOM   4549 HD13 LEU A 287      -9.282  20.410  12.092  1.00 34.04           H  
ATOM   4550  CD2 LEU A 287      -8.442  17.253  13.125  1.00 34.04           C  
ATOM   4551 HD21 LEU A 287      -8.138  16.894  12.142  1.00 34.04           H  
ATOM   4552 HD22 LEU A 287      -9.463  16.929  13.327  1.00 34.04           H  
ATOM   4553 HD23 LEU A 287      -7.784  16.824  13.881  1.00 34.04           H  
ATOM   4554  N   ASP A 288      -7.720  21.910  15.323  1.00 36.91           N  
ATOM   4555  H   ASP A 288      -8.176  22.472  14.618  1.00 36.91           H  
ATOM   4556  CA  ASP A 288      -8.117  22.130  16.715  1.00 36.91           C  
ATOM   4557  HA  ASP A 288      -7.232  22.124  17.351  1.00 36.91           H  
ATOM   4558  C   ASP A 288      -9.036  20.990  17.177  1.00 36.91           C  
ATOM   4559  CB  ASP A 288      -8.796  23.506  16.859  1.00 36.91           C  
ATOM   4560  HB2 ASP A 288      -9.522  23.644  16.059  1.00 36.91           H  
ATOM   4561  HB3 ASP A 288      -9.332  23.536  17.807  1.00 36.91           H  
ATOM   4562  O   ASP A 288     -10.238  20.988  16.910  1.00 36.91           O  
ATOM   4563  CG  ASP A 288      -7.779  24.649  16.856  1.00 36.91           C  
ATOM   4564  OD1 ASP A 288      -6.912  24.649  17.755  1.00 36.91           O  
ATOM   4565  OD2 ASP A 288      -7.828  25.506  15.947  1.00 36.91           O  
ATOM   4566  N   VAL A 289      -8.469  20.002  17.870  1.00 36.40           N  
ATOM   4567  H   VAL A 289      -7.474  20.047  18.039  1.00 36.40           H  
ATOM   4568  CA  VAL A 289      -9.212  18.884  18.462  1.00 36.40           C  
ATOM   4569  HA  VAL A 289     -10.221  18.862  18.049  1.00 36.40           H  
ATOM   4570  C   VAL A 289      -9.310  19.118  19.958  1.00 36.40           C  
ATOM   4571  CB  VAL A 289      -8.555  17.526  18.156  1.00 36.40           C  
ATOM   4572  HB  VAL A 289      -7.591  17.452  18.660  1.00 36.40           H  
ATOM   4573  O   VAL A 289      -8.291  19.224  20.640  1.00 36.40           O  
ATOM   4574  CG1 VAL A 289      -9.459  16.381  18.627  1.00 36.40           C  
ATOM   4575 HG11 VAL A 289      -9.573  16.411  19.711  1.00 36.40           H  
ATOM   4576 HG12 VAL A 289      -9.014  15.424  18.352  1.00 36.40           H  
ATOM   4577 HG13 VAL A 289     -10.442  16.459  18.162  1.00 36.40           H  
ATOM   4578  CG2 VAL A 289      -8.334  17.338  16.652  1.00 36.40           C  
ATOM   4579 HG21 VAL A 289      -7.567  18.029  16.302  1.00 36.40           H  
ATOM   4580 HG22 VAL A 289      -8.003  16.320  16.446  1.00 36.40           H  
ATOM   4581 HG23 VAL A 289      -9.263  17.528  16.115  1.00 36.40           H  
ATOM   4582  N   GLN A 290     -10.518  19.206  20.516  1.00 35.56           N  
ATOM   4583  H   GLN A 290     -11.351  19.078  19.959  1.00 35.56           H  
ATOM   4584  CA  GLN A 290     -10.624  19.347  21.965  1.00 35.56           C  
ATOM   4585  HA  GLN A 290     -10.036  20.215  22.264  1.00 35.56           H  
ATOM   4586  C   GLN A 290     -10.033  18.105  22.650  1.00 35.56           C  
ATOM   4587  CB  GLN A 290     -12.051  19.640  22.422  1.00 35.56           C  
ATOM   4588  HB2 GLN A 290     -12.010  19.716  23.508  1.00 35.56           H  
ATOM   4589  HB3 GLN A 290     -12.684  18.789  22.170  1.00 35.56           H  
ATOM   4590  O   GLN A 290     -10.287  16.979  22.232  1.00 35.56           O  
ATOM   4591  CG  GLN A 290     -12.652  20.939  21.846  1.00 35.56           C  
ATOM   4592  HG2 GLN A 290     -13.614  20.705  21.390  1.00 35.56           H  
ATOM   4593  HG3 GLN A 290     -12.010  21.332  21.058  1.00 35.56           H  
ATOM   4594  CD  GLN A 290     -12.882  22.039  22.886  1.00 35.56           C  
ATOM   4595  NE2 GLN A 290     -12.818  23.289  22.492  1.00 35.56           N  
ATOM   4596 HE21 GLN A 290     -12.538  23.501  21.544  1.00 35.56           H  
ATOM   4597 HE22 GLN A 290     -12.891  24.000  23.206  1.00 35.56           H  
ATOM   4598  OE1 GLN A 290     -13.209  21.812  24.046  1.00 35.56           O  
ATOM   4599  N   VAL A 291      -9.277  18.289  23.735  1.00 35.47           N  
ATOM   4600  H   VAL A 291      -9.133  19.238  24.049  1.00 35.47           H  
ATOM   4601  CA  VAL A 291      -8.752  17.196  24.576  1.00 35.47           C  
ATOM   4602  HA  VAL A 291      -8.061  16.583  23.998  1.00 35.47           H  
ATOM   4603  C   VAL A 291      -9.898  16.307  25.052  1.00 35.47           C  
ATOM   4604  CB  VAL A 291      -8.020  17.758  25.808  1.00 35.47           C  
ATOM   4605  HB  VAL A 291      -8.713  18.405  26.346  1.00 35.47           H  
ATOM   4606  O   VAL A 291      -9.770  15.093  25.057  1.00 35.47           O  
ATOM   4607  CG1 VAL A 291      -7.549  16.669  26.771  1.00 35.47           C  
ATOM   4608 HG11 VAL A 291      -8.393  16.148  27.222  1.00 35.47           H  
ATOM   4609 HG12 VAL A 291      -6.975  17.133  27.574  1.00 35.47           H  
ATOM   4610 HG13 VAL A 291      -6.918  15.944  26.256  1.00 35.47           H  
ATOM   4611  CG2 VAL A 291      -6.774  18.574  25.451  1.00 35.47           C  
ATOM   4612 HG21 VAL A 291      -5.982  17.900  25.124  1.00 35.47           H  
ATOM   4613 HG22 VAL A 291      -6.424  19.109  26.335  1.00 35.47           H  
ATOM   4614 HG23 VAL A 291      -6.991  19.298  24.665  1.00 35.47           H  
ATOM   4615  N   LYS A 292     -11.049  16.908  25.373  1.00 34.63           N  
ATOM   4616  H   LYS A 292     -11.077  17.916  25.331  1.00 34.63           H  
ATOM   4617  CA  LYS A 292     -12.283  16.180  25.683  1.00 34.63           C  
ATOM   4618  HA  LYS A 292     -12.057  15.435  26.446  1.00 34.63           H  
ATOM   4619  C   LYS A 292     -12.809  15.373  24.479  1.00 34.63           C  
ATOM   4620  CB  LYS A 292     -13.317  17.158  26.280  1.00 34.63           C  
ATOM   4621  HB2 LYS A 292     -12.915  17.598  27.192  1.00 34.63           H  
ATOM   4622  HB3 LYS A 292     -14.220  16.611  26.549  1.00 34.63           H  
ATOM   4623  O   LYS A 292     -13.315  14.283  24.662  1.00 34.63           O  
ATOM   4624  CG  LYS A 292     -13.686  18.276  25.302  1.00 34.63           C  
ATOM   4625  HG2 LYS A 292     -13.815  17.845  24.309  1.00 34.63           H  
ATOM   4626  HG3 LYS A 292     -12.857  18.983  25.277  1.00 34.63           H  
ATOM   4627  CD  LYS A 292     -14.955  19.058  25.646  1.00 34.63           C  
ATOM   4628  HD2 LYS A 292     -15.730  18.390  26.022  1.00 34.63           H  
ATOM   4629  HD3 LYS A 292     -14.715  19.815  26.392  1.00 34.63           H  
ATOM   4630  CE  LYS A 292     -15.425  19.690  24.331  1.00 34.63           C  
ATOM   4631  HE2 LYS A 292     -14.547  19.957  23.742  1.00 34.63           H  
ATOM   4632  HE3 LYS A 292     -15.959  18.937  23.751  1.00 34.63           H  
ATOM   4633  NZ  LYS A 292     -16.251  20.897  24.546  1.00 34.63           N  
ATOM   4634  HZ1 LYS A 292     -15.665  21.620  24.938  1.00 34.63           H  
ATOM   4635  HZ2 LYS A 292     -17.032  20.692  25.151  1.00 34.63           H  
ATOM   4636  HZ3 LYS A 292     -16.592  21.220  23.652  1.00 34.63           H  
ATOM   4637  N   ASP A 293     -12.622  15.809  23.238  1.00 34.19           N  
ATOM   4638  H   ASP A 293     -12.097  16.657  23.077  1.00 34.19           H  
ATOM   4639  CA  ASP A 293     -13.088  15.051  22.065  1.00 34.19           C  
ATOM   4640  HA  ASP A 293     -14.021  14.552  22.324  1.00 34.19           H  
ATOM   4641  C   ASP A 293     -12.089  13.931  21.680  1.00 34.19           C  
ATOM   4642  CB  ASP A 293     -13.425  16.019  20.915  1.00 34.19           C  
ATOM   4643  HB2 ASP A 293     -13.806  15.438  20.075  1.00 34.19           H  
ATOM   4644  HB3 ASP A 293     -12.507  16.509  20.591  1.00 34.19           H  
ATOM   4645  O   ASP A 293     -12.479  12.922  21.092  1.00 34.19           O  
ATOM   4646  CG  ASP A 293     -14.472  17.097  21.274  1.00 34.19           C  
ATOM   4647  OD1 ASP A 293     -15.220  16.949  22.271  1.00 34.19           O  
ATOM   4648  OD2 ASP A 293     -14.477  18.139  20.581  1.00 34.19           O  
ATOM   4649  N   LEU A 294     -10.820  14.053  22.103  1.00 36.96           N  
ATOM   4650  H   LEU A 294     -10.563  14.945  22.501  1.00 36.96           H  
ATOM   4651  CA  LEU A 294      -9.835  12.959  22.184  1.00 36.96           C  
ATOM   4652  HA  LEU A 294      -9.880  12.365  21.272  1.00 36.96           H  
ATOM   4653  C   LEU A 294     -10.117  11.993  23.358  1.00 36.96           C  
ATOM   4654  CB  LEU A 294      -8.425  13.579  22.318  1.00 36.96           C  
ATOM   4655  HB2 LEU A 294      -8.479  14.432  22.995  1.00 36.96           H  
ATOM   4656  HB3 LEU A 294      -7.753  12.853  22.777  1.00 36.96           H  
ATOM   4657  O   LEU A 294      -9.873  10.793  23.236  1.00 36.96           O  
ATOM   4658  CG  LEU A 294      -7.825  14.034  20.975  1.00 36.96           C  
ATOM   4659  HG  LEU A 294      -8.634  14.269  20.284  1.00 36.96           H  
ATOM   4660  CD1 LEU A 294      -6.950  15.278  21.138  1.00 36.96           C  
ATOM   4661 HD11 LEU A 294      -6.528  15.562  20.174  1.00 36.96           H  
ATOM   4662 HD12 LEU A 294      -7.560  16.105  21.503  1.00 36.96           H  
ATOM   4663 HD13 LEU A 294      -6.144  15.080  21.845  1.00 36.96           H  
ATOM   4664  CD2 LEU A 294      -6.969  12.925  20.364  1.00 36.96           C  
ATOM   4665 HD21 LEU A 294      -6.607  13.235  19.384  1.00 36.96           H  
ATOM   4666 HD22 LEU A 294      -6.121  12.700  21.012  1.00 36.96           H  
ATOM   4667 HD23 LEU A 294      -7.581  12.030  20.249  1.00 36.96           H  
ATOM   4668  N   PHE A 295     -10.643  12.507  24.475  1.00 31.60           N  
ATOM   4669  H   PHE A 295     -10.746  13.511  24.500  1.00 31.60           H  
ATOM   4670  CA  PHE A 295     -10.876  11.804  25.741  1.00 31.60           C  
ATOM   4671  HA  PHE A 295     -10.900  10.730  25.555  1.00 31.60           H  
ATOM   4672  C   PHE A 295     -12.221  12.201  26.390  1.00 31.60           C  
ATOM   4673  CB  PHE A 295      -9.718  12.095  26.719  1.00 31.60           C  
ATOM   4674  HB2 PHE A 295      -9.656  13.170  26.888  1.00 31.60           H  
ATOM   4675  HB3 PHE A 295      -9.963  11.644  27.680  1.00 31.60           H  
ATOM   4676  O   PHE A 295     -12.256  12.955  27.365  1.00 31.60           O  
ATOM   4677  CG  PHE A 295      -8.346  11.587  26.326  1.00 31.60           C  
ATOM   4678  CD1 PHE A 295      -7.989  10.252  26.591  1.00 31.60           C  
ATOM   4679  HD1 PHE A 295      -8.710   9.577  27.029  1.00 31.60           H  
ATOM   4680  CD2 PHE A 295      -7.396  12.467  25.772  1.00 31.60           C  
ATOM   4681  HD2 PHE A 295      -7.662  13.497  25.590  1.00 31.60           H  
ATOM   4682  CE1 PHE A 295      -6.688   9.798  26.307  1.00 31.60           C  
ATOM   4683  HE1 PHE A 295      -6.414   8.775  26.521  1.00 31.60           H  
ATOM   4684  CE2 PHE A 295      -6.096  12.013  25.487  1.00 31.60           C  
ATOM   4685  HE2 PHE A 295      -5.365  12.698  25.083  1.00 31.60           H  
ATOM   4686  CZ  PHE A 295      -5.741  10.680  25.757  1.00 31.60           C  
ATOM   4687  HZ  PHE A 295      -4.737  10.337  25.553  1.00 31.60           H  
ATOM   4688  N   LEU A 296     -13.342  11.646  25.911  1.00 26.67           N  
ATOM   4689  H   LEU A 296     -13.288  11.114  25.054  1.00 26.67           H  
ATOM   4690  CA  LEU A 296     -14.643  11.741  26.594  1.00 26.67           C  
ATOM   4691  HA  LEU A 296     -14.461  12.136  27.594  1.00 26.67           H  
ATOM   4692  C   LEU A 296     -15.321  10.368  26.714  1.00 26.67           C  
ATOM   4693  CB  LEU A 296     -15.605  12.744  25.917  1.00 26.67           C  
ATOM   4694  HB2 LEU A 296     -16.623  12.356  25.967  1.00 26.67           H  
ATOM   4695  HB3 LEU A 296     -15.355  12.819  24.859  1.00 26.67           H  
ATOM   4696  O   LEU A 296     -15.571   9.729  25.690  1.00 26.67           O  
ATOM   4697  CG  LEU A 296     -15.617  14.147  26.561  1.00 26.67           C  
ATOM   4698  HG  LEU A 296     -14.595  14.509  26.672  1.00 26.67           H  
ATOM   4699  CD1 LEU A 296     -16.423  15.107  25.682  1.00 26.67           C  
ATOM   4700 HD11 LEU A 296     -17.435  14.727  25.542  1.00 26.67           H  
ATOM   4701 HD12 LEU A 296     -16.470  16.095  26.139  1.00 26.67           H  
ATOM   4702 HD13 LEU A 296     -15.942  15.197  24.708  1.00 26.67           H  
ATOM   4703  CD2 LEU A 296     -16.233  14.176  27.961  1.00 26.67           C  
ATOM   4704 HD21 LEU A 296     -17.209  13.692  27.955  1.00 26.67           H  
ATOM   4705 HD22 LEU A 296     -16.341  15.208  28.296  1.00 26.67           H  
ATOM   4706 HD23 LEU A 296     -15.561  13.676  28.658  1.00 26.67           H  
ATOM   4707  N   PRO A 297     -15.747   9.955  27.925  1.00 27.05           N  
ATOM   4708  CA  PRO A 297     -15.249  10.360  29.243  1.00 27.05           C  
ATOM   4709  HA  PRO A 297     -14.447  11.096  29.194  1.00 27.05           H  
ATOM   4710  C   PRO A 297     -14.711   9.164  30.041  1.00 27.05           C  
ATOM   4711  CB  PRO A 297     -16.460  10.984  29.955  1.00 27.05           C  
ATOM   4712  HB2 PRO A 297     -16.390  12.072  29.952  1.00 27.05           H  
ATOM   4713  HB3 PRO A 297     -16.535  10.639  30.986  1.00 27.05           H  
ATOM   4714  O   PRO A 297     -15.455   8.246  30.381  1.00 27.05           O  
ATOM   4715  CG  PRO A 297     -17.682  10.537  29.142  1.00 27.05           C  
ATOM   4716  HG2 PRO A 297     -18.428  10.057  29.775  1.00 27.05           H  
ATOM   4717  HG3 PRO A 297     -18.115  11.397  28.632  1.00 27.05           H  
ATOM   4718  CD  PRO A 297     -17.129   9.556  28.110  1.00 27.05           C  
ATOM   4719  HD2 PRO A 297     -17.170   8.543  28.511  1.00 27.05           H  
ATOM   4720  HD3 PRO A 297     -17.703   9.617  27.185  1.00 27.05           H  
ATOM   4721  N   LEU A 298     -13.444   9.243  30.456  1.00 26.49           N  
ATOM   4722  H   LEU A 298     -12.879  10.010  30.121  1.00 26.49           H  
ATOM   4723  CA  LEU A 298     -12.936   8.515  31.625  1.00 26.49           C  
ATOM   4724  HA  LEU A 298     -13.624   7.707  31.873  1.00 26.49           H  
ATOM   4725  C   LEU A 298     -12.957   9.433  32.855  1.00 26.49           C  
ATOM   4726  CB  LEU A 298     -11.557   7.889  31.335  1.00 26.49           C  
ATOM   4727  HB2 LEU A 298     -11.104   7.581  32.277  1.00 26.49           H  
ATOM   4728  HB3 LEU A 298     -10.913   8.652  30.895  1.00 26.49           H  
ATOM   4729  O   LEU A 298     -11.942   9.643  33.513  1.00 26.49           O  
ATOM   4730  CG  LEU A 298     -11.595   6.656  30.416  1.00 26.49           C  
ATOM   4731  HG  LEU A 298     -12.070   6.919  29.471  1.00 26.49           H  
ATOM   4732  CD1 LEU A 298     -10.164   6.200  30.129  1.00 26.49           C  
ATOM   4733 HD11 LEU A 298      -9.603   7.014  29.672  1.00 26.49           H  
ATOM   4734 HD12 LEU A 298      -9.670   5.902  31.054  1.00 26.49           H  
ATOM   4735 HD13 LEU A 298     -10.175   5.357  29.438  1.00 26.49           H  
ATOM   4736  CD2 LEU A 298     -12.344   5.474  31.042  1.00 26.49           C  
ATOM   4737 HD21 LEU A 298     -12.237   4.595  30.407  1.00 26.49           H  
ATOM   4738 HD22 LEU A 298     -11.939   5.254  32.030  1.00 26.49           H  
ATOM   4739 HD23 LEU A 298     -13.406   5.703  31.123  1.00 26.49           H  
ATOM   4740  N   ASP A 299     -14.130   9.989  33.163  1.00 24.18           N  
ATOM   4741  H   ASP A 299     -14.943   9.722  32.625  1.00 24.18           H  
ATOM   4742  CA  ASP A 299     -14.352  10.680  34.433  1.00 24.18           C  
ATOM   4743  HA  ASP A 299     -13.383  11.005  34.810  1.00 24.18           H  
ATOM   4744  C   ASP A 299     -14.939   9.701  35.471  1.00 24.18           C  
ATOM   4745  CB  ASP A 299     -15.178  11.967  34.232  1.00 24.18           C  
ATOM   4746  HB2 ASP A 299     -14.753  12.534  33.403  1.00 24.18           H  
ATOM   4747  HB3 ASP A 299     -16.202  11.697  33.972  1.00 24.18           H  
ATOM   4748  O   ASP A 299     -15.840   8.914  35.179  1.00 24.18           O  
ATOM   4749  CG  ASP A 299     -15.178  12.866  35.479  1.00 24.18           C  
ATOM   4750  OD1 ASP A 299     -14.274  12.694  36.330  1.00 24.18           O  
ATOM   4751  OD2 ASP A 299     -16.142  13.649  35.647  1.00 24.18           O  
ATOM   4752  N   LYS A 300     -14.428   9.770  36.705  1.00 24.12           N  
ATOM   4753  H   LYS A 300     -13.810  10.557  36.844  1.00 24.12           H  
ATOM   4754  CA  LYS A 300     -14.920   9.063  37.911  1.00 24.12           C  
ATOM   4755  HA  LYS A 300     -14.230   9.342  38.707  1.00 24.12           H  
ATOM   4756  C   LYS A 300     -14.903   7.520  37.914  1.00 24.12           C  
ATOM   4757  CB  LYS A 300     -16.299   9.614  38.343  1.00 24.12           C  
ATOM   4758  HB2 LYS A 300     -17.066   9.239  37.665  1.00 24.12           H  
ATOM   4759  HB3 LYS A 300     -16.524   9.263  39.350  1.00 24.12           H  
ATOM   4760  O   LYS A 300     -15.919   6.908  38.264  1.00 24.12           O  
ATOM   4761  CG  LYS A 300     -16.347  11.141  38.332  1.00 24.12           C  
ATOM   4762  HG2 LYS A 300     -15.523  11.541  38.923  1.00 24.12           H  
ATOM   4763  HG3 LYS A 300     -16.243  11.455  37.293  1.00 24.12           H  
ATOM   4764  CD  LYS A 300     -17.666  11.736  38.814  1.00 24.12           C  
ATOM   4765  HD2 LYS A 300     -17.804  11.543  39.878  1.00 24.12           H  
ATOM   4766  HD3 LYS A 300     -18.486  11.310  38.238  1.00 24.12           H  
ATOM   4767  CE  LYS A 300     -17.549  13.239  38.540  1.00 24.12           C  
ATOM   4768  HE2 LYS A 300     -17.213  13.372  37.512  1.00 24.12           H  
ATOM   4769  HE3 LYS A 300     -16.770  13.659  39.177  1.00 24.12           H  
ATOM   4770  NZ  LYS A 300     -18.829  13.955  38.728  1.00 24.12           N  
ATOM   4771  HZ1 LYS A 300     -19.152  13.881  39.682  1.00 24.12           H  
ATOM   4772  HZ2 LYS A 300     -19.520  13.584  38.092  1.00 24.12           H  
ATOM   4773  HZ3 LYS A 300     -18.691  14.928  38.495  1.00 24.12           H  
ATOM   4774  N   ARG A 301     -13.726   6.899  37.705  1.00 23.33           N  
ATOM   4775  H   ARG A 301     -13.038   7.436  37.197  1.00 23.33           H  
ATOM   4776  CA  ARG A 301     -13.224   5.772  38.550  1.00 23.33           C  
ATOM   4777  HA  ARG A 301     -13.150   6.146  39.571  1.00 23.33           H  
ATOM   4778  C   ARG A 301     -11.794   5.294  38.200  1.00 23.33           C  
ATOM   4779  CB  ARG A 301     -14.220   4.578  38.580  1.00 23.33           C  
ATOM   4780  HB2 ARG A 301     -13.694   3.630  38.474  1.00 23.33           H  
ATOM   4781  HB3 ARG A 301     -14.919   4.646  37.745  1.00 23.33           H  
ATOM   4782  O   ARG A 301     -11.609   4.420  37.368  1.00 23.33           O  
ATOM   4783  CG  ARG A 301     -14.977   4.532  39.925  1.00 23.33           C  
ATOM   4784  HG2 ARG A 301     -15.245   5.534  40.261  1.00 23.33           H  
ATOM   4785  HG3 ARG A 301     -14.296   4.118  40.668  1.00 23.33           H  
ATOM   4786  CD  ARG A 301     -16.240   3.660  39.892  1.00 23.33           C  
ATOM   4787  HD2 ARG A 301     -16.090   2.831  39.201  1.00 23.33           H  
ATOM   4788  HD3 ARG A 301     -16.378   3.251  40.893  1.00 23.33           H  
ATOM   4789  NE  ARG A 301     -17.445   4.430  39.519  1.00 23.33           N  
ATOM   4790  HE  ARG A 301     -17.277   5.313  39.058  1.00 23.33           H  
ATOM   4791  NH1 ARG A 301     -18.996   2.908  40.276  1.00 23.33           N  
ATOM   4792 HH11 ARG A 301     -19.956   2.645  40.448  1.00 23.33           H  
ATOM   4793 HH12 ARG A 301     -18.246   2.264  40.483  1.00 23.33           H  
ATOM   4794  NH2 ARG A 301     -19.689   4.861  39.461  1.00 23.33           N  
ATOM   4795 HH21 ARG A 301     -19.491   5.750  39.024  1.00 23.33           H  
ATOM   4796 HH22 ARG A 301     -20.643   4.576  39.631  1.00 23.33           H  
ATOM   4797  CZ  ARG A 301     -18.698   4.066  39.752  1.00 23.33           C  
ATOM   4798  N   GLY A 302     -10.818   5.864  38.914  1.00 24.44           N  
ATOM   4799  H   GLY A 302     -11.098   6.679  39.441  1.00 24.44           H  
ATOM   4800  CA  GLY A 302      -9.542   5.270  39.357  1.00 24.44           C  
ATOM   4801  HA2 GLY A 302      -8.915   6.077  39.735  1.00 24.44           H  
ATOM   4802  HA3 GLY A 302      -9.760   4.628  40.210  1.00 24.44           H  
ATOM   4803  C   GLY A 302      -8.682   4.422  38.405  1.00 24.44           C  
ATOM   4804  O   GLY A 302      -8.944   3.238  38.242  1.00 24.44           O  
ATOM   4805  N   TRP A 303      -7.535   4.976  37.990  1.00 24.68           N  
ATOM   4806  H   TRP A 303      -7.427   5.975  38.094  1.00 24.68           H  
ATOM   4807  CA  TRP A 303      -6.304   4.213  37.704  1.00 24.68           C  
ATOM   4808  HA  TRP A 303      -6.379   3.259  38.225  1.00 24.68           H  
ATOM   4809  C   TRP A 303      -5.067   4.891  38.316  1.00 24.68           C  
ATOM   4810  CB  TRP A 303      -6.157   3.857  36.213  1.00 24.68           C  
ATOM   4811  HB2 TRP A 303      -5.103   3.815  35.940  1.00 24.68           H  
ATOM   4812  HB3 TRP A 303      -6.623   4.627  35.598  1.00 24.68           H  
ATOM   4813  O   TRP A 303      -4.120   5.289  37.641  1.00 24.68           O  
ATOM   4814  CG  TRP A 303      -6.730   2.516  35.875  1.00 24.68           C  
ATOM   4815  CD1 TRP A 303      -8.016   2.285  35.530  1.00 24.68           C  
ATOM   4816  HD1 TRP A 303      -8.779   3.046  35.458  1.00 24.68           H  
ATOM   4817  CD2 TRP A 303      -6.087   1.199  35.922  1.00 24.68           C  
ATOM   4818  CE2 TRP A 303      -7.068   0.210  35.604  1.00 24.68           C  
ATOM   4819  CE3 TRP A 303      -4.785   0.730  36.214  1.00 24.68           C  
ATOM   4820  HE3 TRP A 303      -4.006   1.439  36.452  1.00 24.68           H  
ATOM   4821  NE1 TRP A 303      -8.219   0.930  35.370  1.00 24.68           N  
ATOM   4822  HE1 TRP A 303      -9.120   0.528  35.151  1.00 24.68           H  
ATOM   4823  CH2 TRP A 303      -5.474  -1.592  35.865  1.00 24.68           C  
ATOM   4824  HH2 TRP A 303      -5.228  -2.643  35.840  1.00 24.68           H  
ATOM   4825  CZ2 TRP A 303      -6.780  -1.163  35.577  1.00 24.68           C  
ATOM   4826  HZ2 TRP A 303      -7.551  -1.878  35.329  1.00 24.68           H  
ATOM   4827  CZ3 TRP A 303      -4.482  -0.646  36.181  1.00 24.68           C  
ATOM   4828  HZ3 TRP A 303      -3.475  -0.972  36.396  1.00 24.68           H  
ATOM   4829  N   THR A 304      -5.055   4.983  39.645  1.00 22.57           N  
ATOM   4830  H   THR A 304      -5.879   4.719  40.166  1.00 22.57           H  
ATOM   4831  CA  THR A 304      -3.825   5.203  40.417  1.00 22.57           C  
ATOM   4832  HA  THR A 304      -3.185   5.893  39.867  1.00 22.57           H  
ATOM   4833  C   THR A 304      -3.088   3.866  40.539  1.00 22.57           C  
ATOM   4834  CB  THR A 304      -4.106   5.822  41.812  1.00 22.57           C  
ATOM   4835  HB  THR A 304      -4.192   5.053  42.580  1.00 22.57           H  
ATOM   4836  O   THR A 304      -3.178   3.233  41.581  1.00 22.57           O  
ATOM   4837  CG2 THR A 304      -2.998   6.795  42.213  1.00 22.57           C  
ATOM   4838 HG21 THR A 304      -2.944   7.617  41.499  1.00 22.57           H  
ATOM   4839 HG22 THR A 304      -3.196   7.192  43.209  1.00 22.57           H  
ATOM   4840 HG23 THR A 304      -2.043   6.270  42.233  1.00 22.57           H  
ATOM   4841  OG1 THR A 304      -5.317   6.543  41.842  1.00 22.57           O  
ATOM   4842  HG1 THR A 304      -5.368   6.962  42.704  1.00 22.57           H  
ATOM   4843  N   ASN A 305      -2.462   3.381  39.456  1.00 23.44           N  
ATOM   4844  H   ASN A 305      -2.583   3.896  38.596  1.00 23.44           H  
ATOM   4845  CA  ASN A 305      -1.480   2.275  39.457  1.00 23.44           C  
ATOM   4846  HA  ASN A 305      -0.619   2.584  40.049  1.00 23.44           H  
ATOM   4847  C   ASN A 305      -0.947   1.995  38.038  1.00 23.44           C  
ATOM   4848  CB  ASN A 305      -2.068   0.978  40.082  1.00 23.44           C  
ATOM   4849  HB2 ASN A 305      -1.641   0.096  39.604  1.00 23.44           H  
ATOM   4850  HB3 ASN A 305      -3.146   0.944  39.928  1.00 23.44           H  
ATOM   4851  O   ASN A 305      -1.371   1.047  37.384  1.00 23.44           O  
ATOM   4852  CG  ASN A 305      -1.749   0.815  41.561  1.00 23.44           C  
ATOM   4853  ND2 ASN A 305      -2.488  -0.017  42.258  1.00 23.44           N  
ATOM   4854 HD21 ASN A 305      -2.262  -0.084  43.240  1.00 23.44           H  
ATOM   4855 HD22 ASN A 305      -3.274  -0.483  41.830  1.00 23.44           H  
ATOM   4856  OD1 ASN A 305      -0.815   1.386  42.101  1.00 23.44           O  
ATOM   4857  N   CYS A 306      -0.001   2.809  37.557  1.00 21.76           N  
ATOM   4858  H   CYS A 306       0.246   3.629  38.092  1.00 21.76           H  
ATOM   4859  CA  CYS A 306       0.890   2.411  36.457  1.00 21.76           C  
ATOM   4860  HA  CYS A 306       1.194   1.385  36.664  1.00 21.76           H  
ATOM   4861  C   CYS A 306       2.187   3.244  36.448  1.00 21.76           C  
ATOM   4862  CB  CYS A 306       0.138   2.396  35.109  1.00 21.76           C  
ATOM   4863  HB2 CYS A 306      -0.938   2.397  35.280  1.00 21.76           H  
ATOM   4864  HB3 CYS A 306       0.387   3.266  34.501  1.00 21.76           H  
ATOM   4865  O   CYS A 306       2.504   3.944  35.489  1.00 21.76           O  
ATOM   4866  SG  CYS A 306       0.558   0.859  34.234  1.00 21.76           S  
ATOM   4867  HG  CYS A 306       1.829   1.166  33.960  1.00 21.76           H  
ATOM   4868  N   ILE A 307       2.941   3.180  37.549  1.00 20.83           N  
ATOM   4869  H   ILE A 307       2.648   2.552  38.284  1.00 20.83           H  
ATOM   4870  CA  ILE A 307       4.330   3.656  37.621  1.00 20.83           C  
ATOM   4871  HA  ILE A 307       4.559   4.241  36.730  1.00 20.83           H  
ATOM   4872  C   ILE A 307       5.237   2.413  37.622  1.00 20.83           C  
ATOM   4873  CB  ILE A 307       4.560   4.574  38.856  1.00 20.83           C  
ATOM   4874  HB  ILE A 307       4.421   3.973  39.755  1.00 20.83           H  
ATOM   4875  O   ILE A 307       4.931   1.436  38.300  1.00 20.83           O  
ATOM   4876  CG1 ILE A 307       3.558   5.756  38.896  1.00 20.83           C  
ATOM   4877 HG12 ILE A 307       3.725   6.400  38.032  1.00 20.83           H  
ATOM   4878 HG13 ILE A 307       2.541   5.372  38.830  1.00 20.83           H  
ATOM   4879  CG2 ILE A 307       5.990   5.155  38.871  1.00 20.83           C  
ATOM   4880 HG21 ILE A 307       6.743   4.369  38.825  1.00 20.83           H  
ATOM   4881 HG22 ILE A 307       6.169   5.699  39.799  1.00 20.83           H  
ATOM   4882 HG23 ILE A 307       6.133   5.831  38.028  1.00 20.83           H  
ATOM   4883  CD1 ILE A 307       3.633   6.608  40.173  1.00 20.83           C  
ATOM   4884 HD11 ILE A 307       2.786   7.293  40.197  1.00 20.83           H  
ATOM   4885 HD12 ILE A 307       3.586   5.962  41.050  1.00 20.83           H  
ATOM   4886 HD13 ILE A 307       4.551   7.196  40.196  1.00 20.83           H  
ATOM   4887  N   THR A 308       6.388   2.493  36.945  1.00 21.52           N  
ATOM   4888  H   THR A 308       6.550   3.354  36.444  1.00 21.52           H  
ATOM   4889  CA  THR A 308       7.527   1.544  37.026  1.00 21.52           C  
ATOM   4890  HA  THR A 308       8.372   2.119  36.647  1.00 21.52           H  
ATOM   4891  C   THR A 308       7.513   0.282  36.140  1.00 21.52           C  
ATOM   4892  CB  THR A 308       7.933   1.168  38.480  1.00 21.52           C  
ATOM   4893  HB  THR A 308       7.455   0.234  38.776  1.00 21.52           H  
ATOM   4894  O   THR A 308       7.565  -0.827  36.653  1.00 21.52           O  
ATOM   4895  CG2 THR A 308       9.448   1.016  38.603  1.00 21.52           C  
ATOM   4896 HG21 THR A 308       9.941   1.961  38.376  1.00 21.52           H  
ATOM   4897 HG22 THR A 308       9.696   0.722  39.623  1.00 21.52           H  
ATOM   4898 HG23 THR A 308       9.802   0.241  37.923  1.00 21.52           H  
ATOM   4899  OG1 THR A 308       7.558   2.125  39.436  1.00 21.52           O  
ATOM   4900  HG1 THR A 308       6.647   1.916  39.654  1.00 21.52           H  
ATOM   4901  N   VAL A 309       7.645   0.437  34.814  1.00 21.00           N  
ATOM   4902  H   VAL A 309       7.399   1.333  34.417  1.00 21.00           H  
ATOM   4903  CA  VAL A 309       8.601  -0.368  34.007  1.00 21.00           C  
ATOM   4904  HA  VAL A 309       9.425  -0.661  34.656  1.00 21.00           H  
ATOM   4905  C   VAL A 309       9.154   0.521  32.879  1.00 21.00           C  
ATOM   4906  CB  VAL A 309       8.015  -1.669  33.388  1.00 21.00           C  
ATOM   4907  HB  VAL A 309       7.267  -1.404  32.641  1.00 21.00           H  
ATOM   4908  O   VAL A 309       8.359   1.146  32.186  1.00 21.00           O  
ATOM   4909  CG1 VAL A 309       9.132  -2.477  32.703  1.00 21.00           C  
ATOM   4910 HG11 VAL A 309       9.919  -2.720  33.417  1.00 21.00           H  
ATOM   4911 HG12 VAL A 309       8.724  -3.404  32.300  1.00 21.00           H  
ATOM   4912 HG13 VAL A 309       9.550  -1.920  31.864  1.00 21.00           H  
ATOM   4913  CG2 VAL A 309       7.366  -2.642  34.380  1.00 21.00           C  
ATOM   4914 HG21 VAL A 309       6.480  -2.183  34.820  1.00 21.00           H  
ATOM   4915 HG22 VAL A 309       8.069  -2.910  35.169  1.00 21.00           H  
ATOM   4916 HG23 VAL A 309       7.042  -3.548  33.867  1.00 21.00           H  
ATOM   4917  N   CYS A 310      10.489   0.545  32.709  1.00 21.98           N  
ATOM   4918  H   CYS A 310      10.999  -0.038  33.357  1.00 21.98           H  
ATOM   4919  CA  CYS A 310      11.315   1.196  31.654  1.00 21.98           C  
ATOM   4920  HA  CYS A 310      11.980   0.401  31.316  1.00 21.98           H  
ATOM   4921  C   CYS A 310      12.316   2.278  32.121  1.00 21.98           C  
ATOM   4922  CB  CYS A 310      10.550   1.593  30.373  1.00 21.98           C  
ATOM   4923  HB2 CYS A 310       9.705   2.239  30.614  1.00 21.98           H  
ATOM   4924  HB3 CYS A 310      11.209   2.152  29.709  1.00 21.98           H  
ATOM   4925  O   CYS A 310      12.498   3.295  31.452  1.00 21.98           O  
ATOM   4926  SG  CYS A 310      10.013   0.099  29.495  1.00 21.98           S  
ATOM   4927  HG  CYS A 310       8.941   0.636  28.905  1.00 21.98           H  
ATOM   4928  N   THR A 311      13.043   2.035  33.219  1.00 20.91           N  
ATOM   4929  H   THR A 311      12.803   1.248  33.806  1.00 20.91           H  
ATOM   4930  CA  THR A 311      14.182   2.874  33.655  1.00 20.91           C  
ATOM   4931  HA  THR A 311      14.546   3.422  32.786  1.00 20.91           H  
ATOM   4932  C   THR A 311      15.407   2.072  34.134  1.00 20.91           C  
ATOM   4933  CB  THR A 311      13.764   3.942  34.694  1.00 20.91           C  
ATOM   4934  HB  THR A 311      14.651   4.383  35.150  1.00 20.91           H  
ATOM   4935  O   THR A 311      16.039   2.454  35.111  1.00 20.91           O  
ATOM   4936  CG2 THR A 311      12.970   5.092  34.077  1.00 20.91           C  
ATOM   4937 HG21 THR A 311      11.993   4.740  33.748  1.00 20.91           H  
ATOM   4938 HG22 THR A 311      13.511   5.501  33.223  1.00 20.91           H
[truncated: 369,531 more chars]
