# Supplementary material for: Widespread Horizontal Gene Transfer Among Animal Viruses
Source: bioRxiv. 2024 Mar 26:2024.03.25.586562. Preprint. [Version 2] doi: 10.1101/2024.03.25.586562 (PMC11071296; doi:10.1101/2024.03.25.586562)
Supplement: Supplement 7 [file media-7.zip › File7_PDB/Irido37137_Ribredla.pdb]

ATOM      1  N   MET A   1     -11.953 -22.671  -0.097  1.00 51.21           N  
ATOM      2  H   MET A   1     -12.549 -23.473  -0.243  1.00 51.21           H  
ATOM      3  H2  MET A   1     -11.365 -22.857   0.703  1.00 51.21           H  
ATOM      4  H3  MET A   1     -11.313 -22.597  -0.875  1.00 51.21           H  
ATOM      5  CA  MET A   1     -12.727 -21.420   0.121  1.00 51.21           C  
ATOM      6  HA  MET A   1     -13.427 -21.616   0.934  1.00 51.21           H  
ATOM      7  C   MET A   1     -13.580 -20.990  -1.084  1.00 51.21           C  
ATOM      8  CB  MET A   1     -11.789 -20.320   0.618  1.00 51.21           C  
ATOM      9  HB2 MET A   1     -11.195 -19.923  -0.205  1.00 51.21           H  
ATOM     10  HB3 MET A   1     -11.113 -20.779   1.340  1.00 51.21           H  
ATOM     11  O   MET A   1     -14.769 -20.729  -0.908  1.00 51.21           O  
ATOM     12  CG  MET A   1     -12.485 -19.181   1.360  1.00 51.21           C  
ATOM     13  HG2 MET A   1     -12.904 -18.484   0.634  1.00 51.21           H  
ATOM     14  HG3 MET A   1     -13.293 -19.573   1.979  1.00 51.21           H  
ATOM     15  SD  MET A   1     -11.312 -18.305   2.425  1.00 51.21           S  
ATOM     16  CE  MET A   1     -11.370 -19.296   3.942  1.00 51.21           C  
ATOM     17  HE1 MET A   1     -11.064 -20.321   3.732  1.00 51.21           H  
ATOM     18  HE2 MET A   1     -12.381 -19.286   4.348  1.00 51.21           H  
ATOM     19  HE3 MET A   1     -10.689 -18.868   4.678  1.00 51.21           H  
ATOM     20  N   TYR A   2     -13.036 -20.968  -2.311  1.00 54.92           N  
ATOM     21  H   TYR A   2     -12.042 -21.117  -2.415  1.00 54.92           H  
ATOM     22  CA  TYR A   2     -13.742 -20.557  -3.547  1.00 54.92           C  
ATOM     23  HA  TYR A   2     -14.001 -19.502  -3.464  1.00 54.92           H  
ATOM     24  C   TYR A   2     -15.057 -21.307  -3.849  1.00 54.92           C  
ATOM     25  CB  TYR A   2     -12.771 -20.709  -4.727  1.00 54.92           C  
ATOM     26  HB2 TYR A   2     -12.341 -21.711  -4.728  1.00 54.92           H  
ATOM     27  HB3 TYR A   2     -13.326 -20.598  -5.659  1.00 54.92           H  
ATOM     28  O   TYR A   2     -15.940 -20.761  -4.504  1.00 54.92           O  
ATOM     29  CG  TYR A   2     -11.659 -19.680  -4.714  1.00 54.92           C  
ATOM     30  CD1 TYR A   2     -11.825 -18.474  -5.418  1.00 54.92           C  
ATOM     31  HD1 TYR A   2     -12.732 -18.319  -5.983  1.00 54.92           H  
ATOM     32  CD2 TYR A   2     -10.464 -19.916  -4.013  1.00 54.92           C  
ATOM     33  HD2 TYR A   2     -10.300 -20.858  -3.509  1.00 54.92           H  
ATOM     34  CE1 TYR A   2     -10.796 -17.510  -5.439  1.00 54.92           C  
ATOM     35  HE1 TYR A   2     -10.894 -16.609  -6.027  1.00 54.92           H  
ATOM     36  CE2 TYR A   2      -9.445 -18.943  -4.009  1.00 54.92           C  
ATOM     37  HE2 TYR A   2      -8.522 -19.119  -3.476  1.00 54.92           H  
ATOM     38  OH  TYR A   2      -8.585 -16.842  -4.739  1.00 54.92           O  
ATOM     39  HH  TYR A   2      -7.821 -17.213  -4.293  1.00 54.92           H  
ATOM     40  CZ  TYR A   2      -9.599 -17.747  -4.732  1.00 54.92           C  
ATOM     41  N   LYS A   3     -15.231 -22.517  -3.302  1.00 49.93           N  
ATOM     42  H   LYS A   3     -14.431 -22.919  -2.833  1.00 49.93           H  
ATOM     43  CA  LYS A   3     -16.428 -23.368  -3.441  1.00 49.93           C  
ATOM     44  HA  LYS A   3     -16.647 -23.458  -4.505  1.00 49.93           H  
ATOM     45  C   LYS A   3     -17.719 -22.789  -2.824  1.00 49.93           C  
ATOM     46  CB  LYS A   3     -16.110 -24.788  -2.911  1.00 49.93           C  
ATOM     47  HB2 LYS A   3     -16.998 -25.412  -3.013  1.00 49.93           H  
ATOM     48  HB3 LYS A   3     -15.841 -24.739  -1.856  1.00 49.93           H  
ATOM     49  O   LYS A   3     -18.783 -23.378  -2.987  1.00 49.93           O  
ATOM     50  CG  LYS A   3     -14.964 -25.443  -3.711  1.00 49.93           C  
ATOM     51  HG2 LYS A   3     -15.234 -25.417  -4.766  1.00 49.93           H  
ATOM     52  HG3 LYS A   3     -14.055 -24.856  -3.583  1.00 49.93           H  
ATOM     53  CD  LYS A   3     -14.642 -26.901  -3.334  1.00 49.93           C  
ATOM     54  HD2 LYS A   3     -14.287 -26.951  -2.304  1.00 49.93           H  
ATOM     55  HD3 LYS A   3     -15.536 -27.513  -3.448  1.00 49.93           H  
ATOM     56  CE  LYS A   3     -13.547 -27.395  -4.302  1.00 49.93           C  
ATOM     57  HE2 LYS A   3     -13.914 -27.293  -5.323  1.00 49.93           H  
ATOM     58  HE3 LYS A   3     -12.680 -26.738  -4.225  1.00 49.93           H  
ATOM     59  NZ  LYS A   3     -13.121 -28.801  -4.077  1.00 49.93           N  
ATOM     60  HZ1 LYS A   3     -12.441 -29.045  -4.783  1.00 49.93           H  
ATOM     61  HZ2 LYS A   3     -13.896 -29.438  -4.193  1.00 49.93           H  
ATOM     62  HZ3 LYS A   3     -12.685 -28.932  -3.176  1.00 49.93           H  
ATOM     63  N   SER A   4     -17.677 -21.650  -2.120  1.00 62.10           N  
ATOM     64  H   SER A   4     -16.790 -21.174  -2.036  1.00 62.10           H  
ATOM     65  CA  SER A   4     -18.906 -21.012  -1.615  1.00 62.10           C  
ATOM     66  HA  SER A   4     -19.490 -21.795  -1.132  1.00 62.10           H  
ATOM     67  C   SER A   4     -19.763 -20.445  -2.760  1.00 62.10           C  
ATOM     68  CB  SER A   4     -18.614 -19.961  -0.533  1.00 62.10           C  
ATOM     69  HB2 SER A   4     -17.859 -20.343   0.154  1.00 62.10           H  
ATOM     70  HB3 SER A   4     -19.529 -19.787   0.032  1.00 62.10           H  
ATOM     71  O   SER A   4     -19.245 -19.786  -3.663  1.00 62.10           O  
ATOM     72  OG  SER A   4     -18.189 -18.722  -1.064  1.00 62.10           O  
ATOM     73  HG  SER A   4     -17.309 -18.832  -1.432  1.00 62.10           H  
ATOM     74  N   LYS A   5     -21.091 -20.649  -2.709  1.00 62.52           N  
ATOM     75  H   LYS A   5     -21.442 -21.256  -1.982  1.00 62.52           H  
ATOM     76  CA  LYS A   5     -22.028 -20.216  -3.770  1.00 62.52           C  
ATOM     77  HA  LYS A   5     -21.768 -20.751  -4.683  1.00 62.52           H  
ATOM     78  C   LYS A   5     -21.889 -18.723  -4.105  1.00 62.52           C  
ATOM     79  CB  LYS A   5     -23.471 -20.600  -3.373  1.00 62.52           C  
ATOM     80  HB2 LYS A   5     -23.487 -21.659  -3.117  1.00 62.52           H  
ATOM     81  HB3 LYS A   5     -23.773 -20.028  -2.496  1.00 62.52           H  
ATOM     82  O   LYS A   5     -21.912 -18.356  -5.275  1.00 62.52           O  
ATOM     83  CG  LYS A   5     -24.486 -20.361  -4.508  1.00 62.52           C  
ATOM     84  HG2 LYS A   5     -24.548 -19.291  -4.709  1.00 62.52           H  
ATOM     85  HG3 LYS A   5     -24.132 -20.865  -5.408  1.00 62.52           H  
ATOM     86  CD  LYS A   5     -25.894 -20.881  -4.168  1.00 62.52           C  
ATOM     87  HD2 LYS A   5     -25.833 -21.945  -3.941  1.00 62.52           H  
ATOM     88  HD3 LYS A   5     -26.275 -20.349  -3.296  1.00 62.52           H  
ATOM     89  CE  LYS A   5     -26.839 -20.666  -5.364  1.00 62.52           C  
ATOM     90  HE2 LYS A   5     -26.392 -21.136  -6.240  1.00 62.52           H  
ATOM     91  HE3 LYS A   5     -26.908 -19.597  -5.567  1.00 62.52           H  
ATOM     92  NZ  LYS A   5     -28.196 -21.231  -5.133  1.00 62.52           N  
ATOM     93  HZ1 LYS A   5     -28.649 -20.792  -4.345  1.00 62.52           H  
ATOM     94  HZ2 LYS A   5     -28.146 -22.226  -4.967  1.00 62.52           H  
ATOM     95  HZ3 LYS A   5     -28.778 -21.092  -5.947  1.00 62.52           H  
ATOM     96  N   SER A   6     -21.680 -17.878  -3.094  1.00 61.82           N  
ATOM     97  H   SER A   6     -21.718 -18.235  -2.150  1.00 61.82           H  
ATOM     98  CA  SER A   6     -21.456 -16.438  -3.268  1.00 61.82           C  
ATOM     99  HA  SER A   6     -22.267 -16.028  -3.870  1.00 61.82           H  
ATOM    100  C   SER A   6     -20.141 -16.119  -3.986  1.00 61.82           C  
ATOM    101  CB  SER A   6     -21.467 -15.726  -1.911  1.00 61.82           C  
ATOM    102  HB2 SER A   6     -21.471 -14.648  -2.073  1.00 61.82           H  
ATOM    103  HB3 SER A   6     -20.572 -15.994  -1.349  1.00 61.82           H  
ATOM    104  O   SER A   6     -20.134 -15.245  -4.846  1.00 61.82           O  
ATOM    105  OG  SER A   6     -22.611 -16.101  -1.164  1.00 61.82           O  
ATOM    106  HG  SER A   6     -22.672 -15.529  -0.396  1.00 61.82           H  
ATOM    107  N   ALA A   7     -19.047 -16.828  -3.676  1.00 63.24           N  
ATOM    108  H   ALA A   7     -19.117 -17.588  -3.015  1.00 63.24           H  
ATOM    109  CA  ALA A   7     -17.758 -16.630  -4.344  1.00 63.24           C  
ATOM    110  HA  ALA A   7     -17.532 -15.563  -4.354  1.00 63.24           H  
ATOM    111  C   ALA A   7     -17.801 -17.093  -5.808  1.00 63.24           C  
ATOM    112  CB  ALA A   7     -16.652 -17.335  -3.550  1.00 63.24           C  
ATOM    113  HB1 ALA A   7     -16.848 -18.407  -3.504  1.00 63.24           H  
ATOM    114  HB2 ALA A   7     -15.694 -17.179  -4.046  1.00 63.24           H  
ATOM    115  HB3 ALA A   7     -16.594 -16.920  -2.544  1.00 63.24           H  
ATOM    116  O   ALA A   7     -17.352 -16.348  -6.676  1.00 63.24           O  
ATOM    117  N   LYS A   8     -18.415 -18.255  -6.094  1.00 67.01           N  
ATOM    118  H   LYS A   8     -18.714 -18.836  -5.324  1.00 67.01           H  
ATOM    119  CA  LYS A   8     -18.661 -18.719  -7.472  1.00 67.01           C  
ATOM    120  HA  LYS A   8     -17.709 -18.785  -7.998  1.00 67.01           H  
ATOM    121  C   LYS A   8     -19.464 -17.692  -8.276  1.00 67.01           C  
ATOM    122  CB  LYS A   8     -19.316 -20.116  -7.489  1.00 67.01           C  
ATOM    123  HB2 LYS A   8     -19.647 -20.312  -8.509  1.00 67.01           H  
ATOM    124  HB3 LYS A   8     -20.202 -20.115  -6.855  1.00 67.01           H  
ATOM    125  O   LYS A   8     -18.978 -17.203  -9.288  1.00 67.01           O  
ATOM    126  CG  LYS A   8     -18.368 -21.252  -7.038  1.00 67.01           C  
ATOM    127  HG2 LYS A   8     -17.359 -20.859  -6.914  1.00 67.01           H  
ATOM    128  HG3 LYS A   8     -18.696 -21.637  -6.072  1.00 67.01           H  
ATOM    129  CD  LYS A   8     -18.319 -22.403  -8.062  1.00 67.01           C  
ATOM    130  HD2 LYS A   8     -19.284 -22.909  -8.106  1.00 67.01           H  
ATOM    131  HD3 LYS A   8     -18.114 -21.974  -9.043  1.00 67.01           H  
ATOM    132  CE  LYS A   8     -17.212 -23.416  -7.738  1.00 67.01           C  
ATOM    133  HE2 LYS A   8     -17.514 -24.037  -6.894  1.00 67.01           H  
ATOM    134  HE3 LYS A   8     -16.311 -22.873  -7.450  1.00 67.01           H  
ATOM    135  NZ  LYS A   8     -16.869 -24.277  -8.897  1.00 67.01           N  
ATOM    136  HZ1 LYS A   8     -16.125 -24.910  -8.643  1.00 67.01           H  
ATOM    137  HZ2 LYS A   8     -16.532 -23.746  -9.688  1.00 67.01           H  
ATOM    138  HZ3 LYS A   8     -17.651 -24.800  -9.263  1.00 67.01           H  
ATOM    139  N   ILE A   9     -20.633 -17.274  -7.775  1.00 66.04           N  
ATOM    140  H   ILE A   9     -20.965 -17.701  -6.922  1.00 66.04           H  
ATOM    141  CA  ILE A   9     -21.478 -16.266  -8.444  1.00 66.04           C  
ATOM    142  HA  ILE A   9     -21.727 -16.636  -9.439  1.00 66.04           H  
ATOM    143  C   ILE A   9     -20.730 -14.941  -8.656  1.00 66.04           C  
ATOM    144  CB  ILE A   9     -22.799 -16.059  -7.660  1.00 66.04           C  
ATOM    145  HB  ILE A   9     -22.552 -15.908  -6.609  1.00 66.04           H  
ATOM    146  O   ILE A   9     -20.845 -14.350  -9.724  1.00 66.04           O  
ATOM    147  CG1 ILE A   9     -23.690 -17.317  -7.790  1.00 66.04           C  
ATOM    148 HG12 ILE A   9     -23.099 -18.208  -7.578  1.00 66.04           H  
ATOM    149 HG13 ILE A   9     -24.047 -17.403  -8.817  1.00 66.04           H  
ATOM    150  CG2 ILE A   9     -23.580 -14.819  -8.147  1.00 66.04           C  
ATOM    151 HG21 ILE A   9     -24.511 -14.706  -7.592  1.00 66.04           H  
ATOM    152 HG22 ILE A   9     -23.802 -14.917  -9.210  1.00 66.04           H  
ATOM    153 HG23 ILE A   9     -22.999 -13.911  -7.984  1.00 66.04           H  
ATOM    154  CD1 ILE A   9     -24.896 -17.329  -6.842  1.00 66.04           C  
ATOM    155 HD11 ILE A   9     -25.624 -16.572  -7.134  1.00 66.04           H  
ATOM    156 HD12 ILE A   9     -25.380 -18.304  -6.894  1.00 66.04           H  
ATOM    157 HD13 ILE A   9     -24.567 -17.145  -5.819  1.00 66.04           H  
ATOM    158  N   PHE A  10     -19.976 -14.457  -7.664  1.00 65.39           N  
ATOM    159  H   PHE A  10     -19.919 -14.972  -6.797  1.00 65.39           H  
ATOM    160  CA  PHE A  10     -19.242 -13.192  -7.764  1.00 65.39           C  
ATOM    161  HA  PHE A  10     -19.930 -12.404  -8.069  1.00 65.39           H  
ATOM    162  C   PHE A  10     -18.132 -13.246  -8.820  1.00 65.39           C  
ATOM    163  CB  PHE A  10     -18.682 -12.840  -6.379  1.00 65.39           C  
ATOM    164  HB2 PHE A  10     -18.057 -13.664  -6.033  1.00 65.39           H  
ATOM    165  HB3 PHE A  10     -19.515 -12.754  -5.682  1.00 65.39           H  
ATOM    166  O   PHE A  10     -18.022 -12.333  -9.634  1.00 65.39           O  
ATOM    167  CG  PHE A  10     -17.867 -11.562  -6.305  1.00 65.39           C  
ATOM    168  CD1 PHE A  10     -16.473 -11.603  -6.498  1.00 65.39           C  
ATOM    169  HD1 PHE A  10     -15.995 -12.532  -6.773  1.00 65.39           H  
ATOM    170  CD2 PHE A  10     -18.490 -10.338  -5.996  1.00 65.39           C  
ATOM    171  HD2 PHE A  10     -19.560 -10.299  -5.851  1.00 65.39           H  
ATOM    172  CE1 PHE A  10     -15.701 -10.438  -6.344  1.00 65.39           C  
ATOM    173  HE1 PHE A  10     -14.632 -10.477  -6.497  1.00 65.39           H  
ATOM    174  CE2 PHE A  10     -17.721  -9.168  -5.857  1.00 65.39           C  
ATOM    175  HE2 PHE A  10     -18.199  -8.230  -5.618  1.00 65.39           H  
ATOM    176  CZ  PHE A  10     -16.325  -9.221  -6.021  1.00 65.39           C  
ATOM    177  HZ  PHE A  10     -15.733  -8.323  -5.916  1.00 65.39           H  
ATOM    178  N   LEU A  11     -17.334 -14.315  -8.825  1.00 68.38           N  
ATOM    179  H   LEU A  11     -17.506 -15.056  -8.160  1.00 68.38           H  
ATOM    180  CA  LEU A  11     -16.206 -14.466  -9.741  1.00 68.38           C  
ATOM    181  HA  LEU A  11     -15.644 -13.532  -9.769  1.00 68.38           H  
ATOM    182  C   LEU A  11     -16.667 -14.716 -11.173  1.00 68.38           C  
ATOM    183  CB  LEU A  11     -15.299 -15.590  -9.239  1.00 68.38           C  
ATOM    184  HB2 LEU A  11     -14.599 -15.874 -10.026  1.00 68.38           H  
ATOM    185  HB3 LEU A  11     -15.940 -16.444  -9.022  1.00 68.38           H  
ATOM    186  O   LEU A  11     -16.268 -13.962 -12.050  1.00 68.38           O  
ATOM    187  CG  LEU A  11     -14.511 -15.213  -7.977  1.00 68.38           C  
ATOM    188  HG  LEU A  11     -15.187 -14.804  -7.226  1.00 68.38           H  
ATOM    189  CD1 LEU A  11     -13.846 -16.455  -7.403  1.00 68.38           C  
ATOM    190 HD11 LEU A  11     -14.613 -17.177  -7.123  1.00 68.38           H  
ATOM    191 HD12 LEU A  11     -13.178 -16.892  -8.145  1.00 68.38           H  
ATOM    192 HD13 LEU A  11     -13.275 -16.183  -6.516  1.00 68.38           H  
ATOM    193  CD2 LEU A  11     -13.411 -14.190  -8.256  1.00 68.38           C  
ATOM    194 HD21 LEU A  11     -12.721 -14.588  -8.999  1.00 68.38           H  
ATOM    195 HD22 LEU A  11     -13.846 -13.260  -8.623  1.00 68.38           H  
ATOM    196 HD23 LEU A  11     -12.861 -13.974  -7.339  1.00 68.38           H  
ATOM    197  N   THR A  12     -17.573 -15.666 -11.414  1.00 72.34           N  
ATOM    198  H   THR A  12     -17.870 -16.283 -10.672  1.00 72.34           H  
ATOM    199  CA  THR A  12     -18.095 -15.926 -12.768  1.00 72.34           C  
ATOM    200  HA  THR A  12     -17.254 -16.124 -13.434  1.00 72.34           H  
ATOM    201  C   THR A  12     -18.823 -14.706 -13.344  1.00 72.34           C  
ATOM    202  CB  THR A  12     -18.993 -17.173 -12.753  1.00 72.34           C  
ATOM    203  HB  THR A  12     -19.872 -16.974 -12.141  1.00 72.34           H  
ATOM    204  O   THR A  12     -18.766 -14.458 -14.543  1.00 72.34           O  
ATOM    205  CG2 THR A  12     -19.445 -17.630 -14.137  1.00 72.34           C  
ATOM    206 HG21 THR A  12     -18.581 -17.777 -14.785  1.00 72.34           H  
ATOM    207 HG22 THR A  12     -19.988 -18.571 -14.054  1.00 72.34           H  
ATOM    208 HG23 THR A  12     -20.100 -16.885 -14.588  1.00 72.34           H  
ATOM    209  OG1 THR A  12     -18.280 -18.244 -12.184  1.00 72.34           O  
ATOM    210  HG1 THR A  12     -17.472 -18.323 -12.696  1.00 72.34           H  
ATOM    211  N   LYS A  13     -19.426 -13.858 -12.498  1.00 68.24           N  
ATOM    212  H   LYS A  13     -19.455 -14.109 -11.520  1.00 68.24           H  
ATOM    213  CA  LYS A  13     -20.043 -12.587 -12.917  1.00 68.24           C  
ATOM    214  HA  LYS A  13     -20.603 -12.769 -13.835  1.00 68.24           H  
ATOM    215  C   LYS A  13     -19.047 -11.469 -13.262  1.00 68.24           C  
ATOM    216  CB  LYS A  13     -21.018 -12.155 -11.817  1.00 68.24           C  
ATOM    217  HB2 LYS A  13     -20.470 -11.999 -10.888  1.00 68.24           H  
ATOM    218  HB3 LYS A  13     -21.732 -12.966 -11.676  1.00 68.24           H  
ATOM    219  O   LYS A  13     -19.430 -10.538 -13.963  1.00 68.24           O  
ATOM    220  CG  LYS A  13     -21.797 -10.878 -12.152  1.00 68.24           C  
ATOM    221  HG2 LYS A  13     -21.136 -10.013 -12.103  1.00 68.24           H  
ATOM    222  HG3 LYS A  13     -22.210 -10.965 -13.157  1.00 68.24           H  
ATOM    223  CD  LYS A  13     -22.937 -10.688 -11.153  1.00 68.24           C  
ATOM    224  HD2 LYS A  13     -23.556 -11.585 -11.161  1.00 68.24           H  
ATOM    225  HD3 LYS A  13     -22.530 -10.542 -10.153  1.00 68.24           H  
ATOM    226  CE  LYS A  13     -23.776  -9.481 -11.572  1.00 68.24           C  
ATOM    227  HE2 LYS A  13     -23.208  -8.572 -11.376  1.00 68.24           H  
ATOM    228  HE3 LYS A  13     -23.946  -9.546 -12.646  1.00 68.24           H  
ATOM    229  NZ  LYS A  13     -25.076  -9.476 -10.857  1.00 68.24           N  
ATOM    230  HZ1 LYS A  13     -25.574 -10.331 -11.063  1.00 68.24           H  
ATOM    231  HZ2 LYS A  13     -25.658  -8.709 -11.161  1.00 68.24           H  
ATOM    232  HZ3 LYS A  13     -24.942  -9.435  -9.857  1.00 68.24           H  
ATOM    233  N   ILE A  14     -17.820 -11.516 -12.743  1.00 67.06           N  
ATOM    234  H   ILE A  14     -17.581 -12.311 -12.168  1.00 67.06           H  
ATOM    235  CA  ILE A  14     -16.781 -10.493 -12.979  1.00 67.06           C  
ATOM    236  HA  ILE A  14     -17.240  -9.591 -13.384  1.00 67.06           H  
ATOM    237  C   ILE A  14     -15.772 -10.946 -14.041  1.00 67.06           C  
ATOM    238  CB  ILE A  14     -16.116 -10.117 -11.631  1.00 67.06           C  
ATOM    239  HB  ILE A  14     -15.856 -11.036 -11.107  1.00 67.06           H  
ATOM    240  O   ILE A  14     -15.237 -10.114 -14.763  1.00 67.06           O  
ATOM    241  CG1 ILE A  14     -17.134  -9.317 -10.785  1.00 67.06           C  
ATOM    242 HG12 ILE A  14     -18.082  -9.854 -10.753  1.00 67.06           H  
ATOM    243 HG13 ILE A  14     -17.318  -8.350 -11.255  1.00 67.06           H  
ATOM    244  CG2 ILE A  14     -14.827  -9.289 -11.802  1.00 67.06           C  
ATOM    245 HG21 ILE A  14     -14.089  -9.858 -12.367  1.00 67.06           H  
ATOM    246 HG22 ILE A  14     -14.378  -9.059 -10.836  1.00 67.06           H  
ATOM    247 HG23 ILE A  14     -15.040  -8.367 -12.343  1.00 67.06           H  
ATOM    248  CD1 ILE A  14     -16.697  -9.094  -9.337  1.00 67.06           C  
ATOM    249 HD11 ILE A  14     -16.425 -10.054  -8.899  1.00 67.06           H  
ATOM    250 HD12 ILE A  14     -15.850  -8.410  -9.286  1.00 67.06           H  
ATOM    251 HD13 ILE A  14     -17.527  -8.664  -8.775  1.00 67.06           H  
ATOM    252  N   TYR A  15     -15.534 -12.253 -14.139  1.00 70.49           N  
ATOM    253  H   TYR A  15     -15.995 -12.859 -13.476  1.00 70.49           H  
ATOM    254  CA  TYR A  15     -14.456 -12.861 -14.916  1.00 70.49           C  
ATOM    255  HA  TYR A  15     -13.920 -12.088 -15.467  1.00 70.49           H  
ATOM    256  C   TYR A  15     -14.940 -13.863 -15.979  1.00 70.49           C  
ATOM    257  CB  TYR A  15     -13.488 -13.523 -13.919  1.00 70.49           C  
ATOM    258  HB2 TYR A  15     -14.037 -14.273 -13.350  1.00 70.49           H  
ATOM    259  HB3 TYR A  15     -12.732 -14.075 -14.478  1.00 70.49           H  
ATOM    260  O   TYR A  15     -14.117 -14.461 -16.659  1.00 70.49           O  
ATOM    261  CG  TYR A  15     -12.768 -12.585 -12.953  1.00 70.49           C  
ATOM    262  CD1 TYR A  15     -12.127 -11.420 -13.423  1.00 70.49           C  
ATOM    263  HD1 TYR A  15     -12.198 -11.143 -14.464  1.00 70.49           H  
ATOM    264  CD2 TYR A  15     -12.678 -12.917 -11.586  1.00 70.49           C  
ATOM    265  HD2 TYR A  15     -13.158 -13.817 -11.232  1.00 70.49           H  
ATOM    266  CE1 TYR A  15     -11.363 -10.620 -12.554  1.00 70.49           C  
ATOM    267  HE1 TYR A  15     -10.855  -9.751 -12.945  1.00 70.49           H  
ATOM    268  CE2 TYR A  15     -11.933 -12.105 -10.704  1.00 70.49           C  
ATOM    269  HE2 TYR A  15     -11.833 -12.367  -9.661  1.00 70.49           H  
ATOM    270  OH  TYR A  15     -10.502 -10.203 -10.360  1.00 70.49           O  
ATOM    271  HH  TYR A  15     -10.033  -9.550 -10.886  1.00 70.49           H  
ATOM    272  CZ  TYR A  15     -11.262 -10.965 -11.192  1.00 70.49           C  
ATOM    273  N   GLY A  16     -16.251 -14.092 -16.114  1.00 74.43           N  
ATOM    274  H   GLY A  16     -16.891 -13.609 -15.500  1.00 74.43           H  
ATOM    275  CA  GLY A  16     -16.852 -14.970 -17.131  1.00 74.43           C  
ATOM    276  HA2 GLY A  16     -17.914 -14.740 -17.213  1.00 74.43           H  
ATOM    277  HA3 GLY A  16     -16.385 -14.757 -18.093  1.00 74.43           H  
ATOM    278  C   GLY A  16     -16.718 -16.481 -16.885  1.00 74.43           C  
ATOM    279  O   GLY A  16     -17.537 -17.246 -17.385  1.00 74.43           O  
ATOM    280  N   GLU A  17     -15.738 -16.921 -16.092  1.00 75.18           N  
ATOM    281  H   GLU A  17     -15.053 -16.237 -15.805  1.00 75.18           H  
ATOM    282  CA  GLU A  17     -15.372 -18.339 -15.933  1.00 75.18           C  
ATOM    283  HA  GLU A  17     -15.912 -18.928 -16.674  1.00 75.18           H  
ATOM    284  C   GLU A  17     -15.734 -18.929 -14.557  1.00 75.18           C  
ATOM    285  CB  GLU A  17     -13.871 -18.513 -16.227  1.00 75.18           C  
ATOM    286  HB2 GLU A  17     -13.286 -17.924 -15.521  1.00 75.18           H  
ATOM    287  HB3 GLU A  17     -13.618 -19.566 -16.102  1.00 75.18           H  
ATOM    288  O   GLU A  17     -15.980 -18.201 -13.590  1.00 75.18           O  
ATOM    289  CG  GLU A  17     -13.541 -18.080 -17.663  1.00 75.18           C  
ATOM    290  HG2 GLU A  17     -14.251 -18.557 -18.338  1.00 75.18           H  
ATOM    291  HG3 GLU A  17     -13.666 -17.001 -17.751  1.00 75.18           H  
ATOM    292  CD  GLU A  17     -12.128 -18.451 -18.119  1.00 75.18           C  
ATOM    293  OE1 GLU A  17     -11.686 -17.929 -19.163  1.00 75.18           O  
ATOM    294  OE2 GLU A  17     -11.471 -19.351 -17.546  1.00 75.18           O  
ATOM    295  N   ASP A  18     -15.750 -20.263 -14.430  1.00 83.88           N  
ATOM    296  H   ASP A  18     -15.491 -20.834 -15.221  1.00 83.88           H  
ATOM    297  CA  ASP A  18     -15.790 -20.902 -13.106  1.00 83.88           C  
ATOM    298  HA  ASP A  18     -16.626 -20.463 -12.562  1.00 83.88           H  
ATOM    299  C   ASP A  18     -14.471 -20.628 -12.350  1.00 83.88           C  
ATOM    300  CB  ASP A  18     -16.064 -22.414 -13.194  1.00 83.88           C  
ATOM    301  HB2 ASP A  18     -16.971 -22.581 -13.775  1.00 83.88           H  
ATOM    302  HB3 ASP A  18     -15.233 -22.907 -13.698  1.00 83.88           H  
ATOM    303  O   ASP A  18     -13.397 -20.685 -12.960  1.00 83.88           O  
ATOM    304  CG  ASP A  18     -16.245 -23.013 -11.790  1.00 83.88           C  
ATOM    305  OD1 ASP A  18     -17.383 -23.056 -11.274  1.00 83.88           O  
ATOM    306  OD2 ASP A  18     -15.251 -23.337 -11.103  1.00 83.88           O  
ATOM    307  N   PRO A  19     -14.504 -20.359 -11.028  1.00 83.01           N  
ATOM    308  CA  PRO A  19     -13.295 -20.092 -10.254  1.00 83.01           C  
ATOM    309  HA  PRO A  19     -12.868 -19.145 -10.586  1.00 83.01           H  
ATOM    310  C   PRO A  19     -12.226 -21.175 -10.346  1.00 83.01           C  
ATOM    311  CB  PRO A  19     -13.751 -19.970  -8.801  1.00 83.01           C  
ATOM    312  HB2 PRO A  19     -13.124 -19.277  -8.240  1.00 83.01           H  
ATOM    313  HB3 PRO A  19     -13.763 -20.948  -8.319  1.00 83.01           H  
ATOM    314  O   PRO A  19     -11.049 -20.846 -10.305  1.00 83.01           O  
ATOM    315  CG  PRO A  19     -15.177 -19.469  -8.945  1.00 83.01           C  
ATOM    316  HG2 PRO A  19     -15.767 -19.702  -8.058  1.00 83.01           H  
ATOM    317  HG3 PRO A  19     -15.158 -18.398  -9.145  1.00 83.01           H  
ATOM    318  CD  PRO A  19     -15.681 -20.188 -10.188  1.00 83.01           C  
ATOM    319  HD2 PRO A  19     -16.078 -21.162  -9.905  1.00 83.01           H  
ATOM    320  HD3 PRO A  19     -16.447 -19.585 -10.675  1.00 83.01           H  
ATOM    321  N   GLU A  20     -12.607 -22.448 -10.437  1.00 88.41           N  
ATOM    322  H   GLU A  20     -13.583 -22.669 -10.570  1.00 88.41           H  
ATOM    323  CA  GLU A  20     -11.657 -23.563 -10.418  1.00 88.41           C  
ATOM    324  HA  GLU A  20     -10.895 -23.363  -9.665  1.00 88.41           H  
ATOM    325  C   GLU A  20     -10.901 -23.617 -11.762  1.00 88.41           C  
ATOM    326  CB  GLU A  20     -12.390 -24.860  -9.983  1.00 88.41           C  
ATOM    327  HB2 GLU A  20     -11.681 -25.687  -9.976  1.00 88.41           H  
ATOM    328  HB3 GLU A  20     -13.189 -25.087 -10.689  1.00 88.41           H  
ATOM    329  O   GLU A  20      -9.674 -23.707 -11.775  1.00 88.41           O  
ATOM    330  CG  GLU A  20     -12.982 -24.682  -8.560  1.00 88.41           C  
ATOM    331  HG2 GLU A  20     -12.166 -24.464  -7.871  1.00 88.41           H  
ATOM    332  HG3 GLU A  20     -13.625 -23.803  -8.552  1.00 88.41           H  
ATOM    333  CD  GLU A  20     -13.809 -25.848  -7.980  1.00 88.41           C  
ATOM    334  OE1 GLU A  20     -14.947 -25.563  -7.523  1.00 88.41           O  
ATOM    335  OE2 GLU A  20     -13.304 -26.977  -7.813  1.00 88.41           O  
ATOM    336  N   THR A  21     -11.586 -23.374 -12.887  1.00 90.29           N  
ATOM    337  H   THR A  21     -12.587 -23.256 -12.826  1.00 90.29           H  
ATOM    338  CA  THR A  21     -10.952 -23.173 -14.205  1.00 90.29           C  
ATOM    339  HA  THR A  21     -10.347 -24.049 -14.438  1.00 90.29           H  
ATOM    340  C   THR A  21     -10.020 -21.958 -14.223  1.00 90.29           C  
ATOM    341  CB  THR A  21     -12.020 -23.004 -15.299  1.00 90.29           C  
ATOM    342  HB  THR A  21     -12.568 -22.077 -15.131  1.00 90.29           H  
ATOM    343  O   THR A  21      -8.877 -22.069 -14.669  1.00 90.29           O  
ATOM    344  CG2 THR A  21     -11.433 -22.983 -16.710  1.00 90.29           C  
ATOM    345 HG21 THR A  21     -10.834 -22.082 -16.845  1.00 90.29           H  
ATOM    346 HG22 THR A  21     -12.244 -22.962 -17.439  1.00 90.29           H  
ATOM    347 HG23 THR A  21     -10.812 -23.863 -16.878  1.00 90.29           H  
ATOM    348  OG1 THR A  21     -12.934 -24.075 -15.248  1.00 90.29           O  
ATOM    349  HG1 THR A  21     -12.457 -24.881 -15.459  1.00 90.29           H  
ATOM    350  N   LEU A  22     -10.471 -20.812 -13.701  1.00 89.67           N  
ATOM    351  H   LEU A  22     -11.427 -20.778 -13.377  1.00 89.67           H  
ATOM    352  CA  LEU A  22      -9.681 -19.577 -13.676  1.00 89.67           C  
ATOM    353  HA  LEU A  22      -9.354 -19.366 -14.694  1.00 89.67           H  
ATOM    354  C   LEU A  22      -8.420 -19.716 -12.805  1.00 89.67           C  
ATOM    355  CB  LEU A  22     -10.595 -18.430 -13.206  1.00 89.67           C  
ATOM    356  HB2 LEU A  22     -11.006 -18.693 -12.231  1.00 89.67           H  
ATOM    357  HB3 LEU A  22     -11.424 -18.345 -13.908  1.00 89.67           H  
ATOM    358  O   LEU A  22      -7.334 -19.309 -13.217  1.00 89.67           O  
ATOM    359  CG  LEU A  22      -9.902 -17.060 -13.088  1.00 89.67           C  
ATOM    360  HG  LEU A  22      -9.106 -17.121 -12.345  1.00 89.67           H  
ATOM    361  CD1 LEU A  22      -9.309 -16.580 -14.412  1.00 89.67           C  
ATOM    362 HD11 LEU A  22     -10.079 -16.555 -15.183  1.00 89.67           H  
ATOM    363 HD12 LEU A  22      -8.884 -15.583 -14.293  1.00 89.67           H  
ATOM    364 HD13 LEU A  22      -8.508 -17.247 -14.732  1.00 89.67           H  
ATOM    365  CD2 LEU A  22     -10.913 -16.021 -12.599  1.00 89.67           C  
ATOM    366 HD21 LEU A  22     -11.312 -16.323 -11.630  1.00 89.67           H  
ATOM    367 HD22 LEU A  22     -10.427 -15.050 -12.504  1.00 89.67           H  
ATOM    368 HD23 LEU A  22     -11.728 -15.943 -13.319  1.00 89.67           H  
ATOM    369  N   ILE A  23      -8.542 -20.327 -11.623  1.00 92.62           N  
ATOM    370  H   ILE A  23      -9.458 -20.651 -11.346  1.00 92.62           H  
ATOM    371  CA  ILE A  23      -7.407 -20.606 -10.732  1.00 92.62           C  
ATOM    372  HA  ILE A  23      -6.871 -19.676 -10.544  1.00 92.62           H  
ATOM    373  C   ILE A  23      -6.411 -21.547 -11.417  1.00 92.62           C  
ATOM    374  CB  ILE A  23      -7.909 -21.159  -9.377  1.00 92.62           C  
ATOM    375  HB  ILE A  23      -8.611 -21.968  -9.580  1.00 92.62           H  
ATOM    376  O   ILE A  23      -5.215 -21.280 -11.358  1.00 92.62           O  
ATOM    377  CG1 ILE A  23      -8.620 -20.046  -8.574  1.00 92.62           C  
ATOM    378 HG12 ILE A  23      -7.883 -19.351  -8.173  1.00 92.62           H  
ATOM    379 HG13 ILE A  23      -9.273 -19.470  -9.230  1.00 92.62           H  
ATOM    380  CG2 ILE A  23      -6.775 -21.720  -8.505  1.00 92.62           C  
ATOM    381 HG21 ILE A  23      -6.055 -20.939  -8.261  1.00 92.62           H  
ATOM    382 HG22 ILE A  23      -6.235 -22.510  -9.027  1.00 92.62           H  
ATOM    383 HG23 ILE A  23      -7.178 -22.168  -7.596  1.00 92.62           H  
ATOM    384  CD1 ILE A  23      -9.474 -20.594  -7.424  1.00 92.62           C  
ATOM    385 HD11 ILE A  23     -10.141 -21.376  -7.787  1.00 92.62           H  
ATOM    386 HD12 ILE A  23     -10.075 -19.778  -7.023  1.00 92.62           H  
ATOM    387 HD13 ILE A  23      -8.844 -20.992  -6.629  1.00 92.62           H  
ATOM    388  N   TRP A  24      -6.869 -22.596 -12.113  1.00 94.81           N  
ATOM    389  H   TRP A  24      -7.862 -22.780 -12.140  1.00 94.81           H  
ATOM    390  CA  TRP A  24      -5.969 -23.497 -12.843  1.00 94.81           C  
ATOM    391  HA  TRP A  24      -5.225 -23.890 -12.150  1.00 94.81           H  
ATOM    392  C   TRP A  24      -5.180 -22.771 -13.935  1.00 94.81           C  
ATOM    393  CB  TRP A  24      -6.744 -24.682 -13.427  1.00 94.81           C  
ATOM    394  HB2 TRP A  24      -7.539 -24.312 -14.075  1.00 94.81           H  
ATOM    395  HB3 TRP A  24      -7.211 -25.242 -12.616  1.00 94.81           H  
ATOM    396  O   TRP A  24      -3.954 -22.889 -13.980  1.00 94.81           O  
ATOM    397  CG  TRP A  24      -5.878 -25.622 -14.206  1.00 94.81           C  
ATOM    398  CD1 TRP A  24      -5.969 -25.861 -15.534  1.00 94.81           C  
ATOM    399  HD1 TRP A  24      -6.707 -25.420 -16.188  1.00 94.81           H  
ATOM    400  CD2 TRP A  24      -4.731 -26.401 -13.738  1.00 94.81           C  
ATOM    401  CE2 TRP A  24      -4.162 -27.083 -14.856  1.00 94.81           C  
ATOM    402  CE3 TRP A  24      -4.105 -26.595 -12.488  1.00 94.81           C  
ATOM    403  HE3 TRP A  24      -4.518 -26.116 -11.612  1.00 94.81           H  
ATOM    404  NE1 TRP A  24      -4.968 -26.732 -15.918  1.00 94.81           N  
ATOM    405  HE1 TRP A  24      -4.852 -27.068 -16.864  1.00 94.81           H  
ATOM    406  CH2 TRP A  24      -2.429 -28.069 -13.481  1.00 94.81           C  
ATOM    407  HH2 TRP A  24      -1.565 -28.706 -13.367  1.00 94.81           H  
ATOM    408  CZ2 TRP A  24      -3.031 -27.906 -14.741  1.00 94.81           C  
ATOM    409  HZ2 TRP A  24      -2.634 -28.419 -15.604  1.00 94.81           H  
ATOM    410  CZ3 TRP A  24      -2.967 -27.415 -12.359  1.00 94.81           C  
ATOM    411  HZ3 TRP A  24      -2.511 -27.555 -11.390  1.00 94.81           H  
ATOM    412  N   LYS A  25      -5.853 -21.960 -14.766  1.00 94.75           N  
ATOM    413  H   LYS A  25      -6.856 -21.903 -14.665  1.00 94.75           H  
ATOM    414  CA  LYS A  25      -5.189 -21.144 -15.796  1.00 94.75           C  
ATOM    415  HA  LYS A  25      -4.688 -21.798 -16.509  1.00 94.75           H  
ATOM    416  C   LYS A  25      -4.100 -20.249 -15.200  1.00 94.75           C  
ATOM    417  CB  LYS A  25      -6.210 -20.275 -16.537  1.00 94.75           C  
ATOM    418  HB2 LYS A  25      -5.656 -19.555 -17.140  1.00 94.75           H  
ATOM    419  HB3 LYS A  25      -6.812 -19.724 -15.814  1.00 94.75           H  
ATOM    420  O   LYS A  25      -2.991 -20.221 -15.719  1.00 94.75           O  
ATOM    421  CG  LYS A  25      -7.129 -21.045 -17.490  1.00 94.75           C  
ATOM    422  HG2 LYS A  25      -6.528 -21.511 -18.271  1.00 94.75           H  
ATOM    423  HG3 LYS A  25      -7.683 -21.816 -16.954  1.00 94.75           H  
ATOM    424  CD  LYS A  25      -8.105 -20.043 -18.115  1.00 94.75           C  
ATOM    425  HD2 LYS A  25      -7.542 -19.221 -18.556  1.00 94.75           H  
ATOM    426  HD3 LYS A  25      -8.755 -19.642 -17.337  1.00 94.75           H  
ATOM    427  CE  LYS A  25      -8.960 -20.693 -19.199  1.00 94.75           C  
ATOM    428  HE2 LYS A  25      -8.306 -21.140 -19.948  1.00 94.75           H  
ATOM    429  HE3 LYS A  25      -9.571 -21.473 -18.745  1.00 94.75           H  
ATOM    430  NZ  LYS A  25      -9.830 -19.674 -19.819  1.00 94.75           N  
ATOM    431  HZ1 LYS A  25     -10.404 -20.022 -20.574  1.00 94.75           H  
ATOM    432  HZ2 LYS A  25     -10.481 -19.312 -19.138  1.00 94.75           H  
ATOM    433  HZ3 LYS A  25      -9.331 -18.848 -20.118  1.00 94.75           H  
ATOM    434  N   ILE A  26      -4.392 -19.554 -14.099  1.00 94.98           N  
ATOM    435  H   ILE A  26      -5.329 -19.629 -13.731  1.00 94.98           H  
ATOM    436  CA  ILE A  26      -3.445 -18.640 -13.437  1.00 94.98           C  
ATOM    437  HA  ILE A  26      -3.040 -17.954 -14.182  1.00 94.98           H  
ATOM    438  C   ILE A  26      -2.249 -19.398 -12.854  1.00 94.98           C  
ATOM    439  CB  ILE A  26      -4.189 -17.815 -12.367  1.00 94.98           C  
ATOM    440  HB  ILE A  26      -4.747 -18.500 -11.729  1.00 94.98           H  
ATOM    441  O   ILE A  26      -1.104 -18.995 -13.068  1.00 94.98           O  
ATOM    442  CG1 ILE A  26      -5.172 -16.852 -13.065  1.00 94.98           C  
ATOM    443 HG12 ILE A  26      -4.625 -16.020 -13.507  1.00 94.98           H  
ATOM    444 HG13 ILE A  26      -5.704 -17.364 -13.868  1.00 94.98           H  
ATOM    445  CG2 ILE A  26      -3.231 -17.000 -11.479  1.00 94.98           C  
ATOM    446 HG21 ILE A  26      -2.538 -17.657 -10.954  1.00 94.98           H  
ATOM    447 HG22 ILE A  26      -3.790 -16.447 -10.725  1.00 94.98           H  
ATOM    448 HG23 ILE A  26      -2.670 -16.299 -12.097  1.00 94.98           H  
ATOM    449  CD1 ILE A  26      -6.226 -16.295 -12.119  1.00 94.98           C  
ATOM    450 HD11 ILE A  26      -6.735 -17.108 -11.601  1.00 94.98           H  
ATOM    451 HD12 ILE A  26      -5.770 -15.623 -11.392  1.00 94.98           H  
ATOM    452 HD13 ILE A  26      -6.950 -15.742 -12.717  1.00 94.98           H  
ATOM    453  N   SER A  27      -2.499 -20.510 -12.161  1.00 97.60           N  
ATOM    454  H   SER A  27      -3.456 -20.766 -11.968  1.00 97.60           H  
ATOM    455  CA  SER A  27      -1.448 -21.353 -11.589  1.00 97.60           C  
ATOM    456  HA  SER A  27      -0.834 -20.754 -10.917  1.00 97.60           H  
ATOM    457  C   SER A  27      -0.528 -21.942 -12.659  1.00 97.60           C  
ATOM    458  CB  SER A  27      -2.075 -22.485 -10.781  1.00 97.60           C  
ATOM    459  HB2 SER A  27      -1.272 -23.104 -10.381  1.00 97.60           H  
ATOM    460  HB3 SER A  27      -2.710 -23.095 -11.424  1.00 97.60           H  
ATOM    461  O   SER A  27       0.681 -21.988 -12.455  1.00 97.60           O  
ATOM    462  OG  SER A  27      -2.827 -21.961  -9.704  1.00 97.60           O  
ATOM    463  HG  SER A  27      -3.099 -22.701  -9.157  1.00 97.60           H  
ATOM    464  N   LYS A  28      -1.077 -22.344 -13.813  1.00 97.61           N  
ATOM    465  H   LYS A  28      -2.084 -22.309 -13.893  1.00 97.61           H  
ATOM    466  CA  LYS A  28      -0.313 -22.861 -14.958  1.00 97.61           C  
ATOM    467  HA  LYS A  28       0.449 -23.545 -14.584  1.00 97.61           H  
ATOM    468  C   LYS A  28       0.447 -21.753 -15.703  1.00 97.61           C  
ATOM    469  CB  LYS A  28      -1.284 -23.641 -15.863  1.00 97.61           C  
ATOM    470  HB2 LYS A  28      -2.018 -22.943 -16.264  1.00 97.61           H  
ATOM    471  HB3 LYS A  28      -1.824 -24.370 -15.258  1.00 97.61           H  
ATOM    472  O   LYS A  28       1.600 -21.963 -16.062  1.00 97.61           O  
ATOM    473  CG  LYS A  28      -0.632 -24.382 -17.042  1.00 97.61           C  
ATOM    474  HG2 LYS A  28      -0.052 -23.676 -17.636  1.00 97.61           H  
ATOM    475  HG3 LYS A  28      -1.437 -24.759 -17.672  1.00 97.61           H  
ATOM    476  CD  LYS A  28       0.264 -25.571 -16.647  1.00 97.61           C  
ATOM    477  HD2 LYS A  28      -0.294 -26.257 -16.010  1.00 97.61           H  
ATOM    478  HD3 LYS A  28       1.144 -25.213 -16.112  1.00 97.61           H  
ATOM    479  CE  LYS A  28       0.694 -26.286 -17.936  1.00 97.61           C  
ATOM    480  HE2 LYS A  28       1.254 -25.577 -18.547  1.00 97.61           H  
ATOM    481  HE3 LYS A  28      -0.200 -26.573 -18.490  1.00 97.61           H  
ATOM    482  NZ  LYS A  28       1.530 -27.486 -17.698  1.00 97.61           N  
ATOM    483  HZ1 LYS A  28       1.850 -27.941 -18.541  1.00 97.61           H  
ATOM    484  HZ2 LYS A  28       1.119 -28.212 -17.128  1.00 97.61           H  
ATOM    485  HZ3 LYS A  28       2.376 -27.296 -17.181  1.00 97.61           H  
ATOM    486  N   GLN A  29      -0.150 -20.571 -15.887  1.00 97.13           N  
ATOM    487  H   GLN A  29      -1.117 -20.476 -15.610  1.00 97.13           H  
ATOM    488  CA  GLN A  29       0.494 -19.425 -16.545  1.00 97.13           C  
ATOM    489  HA  GLN A  29       0.829 -19.735 -17.534  1.00 97.13           H  
ATOM    490  C   GLN A  29       1.721 -18.932 -15.763  1.00 97.13           C  
ATOM    491  CB  GLN A  29      -0.529 -18.279 -16.694  1.00 97.13           C  
ATOM    492  HB2 GLN A  29      -1.441 -18.662 -17.151  1.00 97.13           H  
ATOM    493  HB3 GLN A  29      -0.787 -17.908 -15.702  1.00 97.13           H  
ATOM    494  O   GLN A  29       2.754 -18.621 -16.352  1.00 97.13           O  
ATOM    495  CG  GLN A  29      -0.022 -17.095 -17.541  1.00 97.13           C  
ATOM    496  HG2 GLN A  29       0.972 -16.788 -17.215  1.00 97.13           H  
ATOM    497  HG3 GLN A  29      -0.686 -16.246 -17.380  1.00 97.13           H  
ATOM    498  CD  GLN A  29       0.011 -17.380 -19.042  1.00 97.13           C  
ATOM    499  NE2 GLN A  29       0.282 -16.393 -19.865  1.00 97.13           N  
ATOM    500 HE21 GLN A  29       0.267 -16.627 -20.848  1.00 97.13           H  
ATOM    501 HE22 GLN A  29       0.485 -15.462 -19.532  1.00 97.13           H  
ATOM    502  OE1 GLN A  29      -0.227 -18.477 -19.516  1.00 97.13           O  
ATOM    503  N   TYR A  30       1.616 -18.864 -14.432  1.00 98.03           N  
ATOM    504  H   TYR A  30       0.727 -19.097 -14.014  1.00 98.03           H  
ATOM    505  CA  TYR A  30       2.646 -18.272 -13.573  1.00 98.03           C  
ATOM    506  HA  TYR A  30       3.389 -17.805 -14.219  1.00 98.03           H  
ATOM    507  C   TYR A  30       3.469 -19.287 -12.768  1.00 98.03           C  
ATOM    508  CB  TYR A  30       2.047 -17.130 -12.741  1.00 98.03           C  
ATOM    509  HB2 TYR A  30       2.837 -16.689 -12.132  1.00 98.03           H  
ATOM    510  HB3 TYR A  30       1.295 -17.539 -12.067  1.00 98.03           H  
ATOM    511  O   TYR A  30       4.204 -18.889 -11.864  1.00 98.03           O  
ATOM    512  CG  TYR A  30       1.439 -16.024 -13.591  1.00 98.03           C  
ATOM    513  CD1 TYR A  30       2.233 -15.331 -14.528  1.00 98.03           C  
ATOM    514  HD1 TYR A  30       3.282 -15.569 -14.632  1.00 98.03           H  
ATOM    515  CD2 TYR A  30       0.072 -15.713 -13.475  1.00 98.03           C  
ATOM    516  HD2 TYR A  30      -0.538 -16.261 -12.771  1.00 98.03           H  
ATOM    517  CE1 TYR A  30       1.656 -14.355 -15.361  1.00 98.03           C  
ATOM    518  HE1 TYR A  30       2.263 -13.858 -16.104  1.00 98.03           H  
ATOM    519  CE2 TYR A  30      -0.503 -14.716 -14.288  1.00 98.03           C  
ATOM    520  HE2 TYR A  30      -1.551 -14.474 -14.196  1.00 98.03           H  
ATOM    521  OH  TYR A  30      -0.272 -13.133 -16.087  1.00 98.03           O  
ATOM    522  HH  TYR A  30       0.351 -12.875 -16.771  1.00 98.03           H  
ATOM    523  CZ  TYR A  30       0.285 -14.049 -15.249  1.00 98.03           C  
ATOM    524  N   SER A  31       3.446 -20.574 -13.129  1.00 98.07           N  
ATOM    525  H   SER A  31       2.786 -20.891 -13.825  1.00 98.07           H  
ATOM    526  CA  SER A  31       4.447 -21.537 -12.645  1.00 98.07           C  
ATOM    527  HA  SER A  31       4.678 -21.299 -11.606  1.00 98.07           H  
ATOM    528  C   SER A  31       5.771 -21.494 -13.416  1.00 98.07           C  
ATOM    529  CB  SER A  31       3.903 -22.960 -12.653  1.00 98.07           C  
ATOM    530  HB2 SER A  31       2.909 -22.984 -12.205  1.00 98.07           H  
ATOM    531  HB3 SER A  31       4.563 -23.565 -12.032  1.00 98.07           H  
ATOM    532  O   SER A  31       6.744 -22.109 -12.991  1.00 98.07           O  
ATOM    533  OG  SER A  31       3.878 -23.513 -13.954  1.00 98.07           O  
ATOM    534  HG  SER A  31       4.009 -24.456 -13.829  1.00 98.07           H  
ATOM    535  N   GLY A  32       5.835 -20.775 -14.544  1.00 96.29           N  
ATOM    536  H   GLY A  32       4.995 -20.324 -14.875  1.00 96.29           H  
ATOM    537  CA  GLY A  32       7.041 -20.716 -15.379  1.00 96.29           C  
ATOM    538  HA2 GLY A  32       7.899 -20.455 -14.761  1.00 96.29           H  
ATOM    539  HA3 GLY A  32       6.909 -19.944 -16.137  1.00 96.29           H  
ATOM    540  C   GLY A  32       7.360 -22.032 -16.102  1.00 96.29           C  
ATOM    541  O   GLY A  32       8.488 -22.216 -16.545  1.00 96.29           O  
ATOM    542  N   GLY A  33       6.384 -22.943 -16.208  1.00 96.64           N  
ATOM    543  H   GLY A  33       5.492 -22.735 -15.783  1.00 96.64           H  
ATOM    544  CA  GLY A  33       6.544 -24.262 -16.829  1.00 96.64           C  
ATOM    545  HA2 GLY A  33       7.403 -24.252 -17.500  1.00 96.64           H  
ATOM    546  HA3 GLY A  33       5.656 -24.479 -17.423  1.00 96.64           H  
ATOM    547  C   GLY A  33       6.738 -25.423 -15.847  1.00 96.64           C  
ATOM    548  O   GLY A  33       6.765 -26.567 -16.286  1.00 96.64           O  
ATOM    549  N   ASP A  34       6.830 -25.167 -14.536  1.00 97.75           N  
ATOM    550  H   ASP A  34       6.855 -24.208 -14.221  1.00 97.75           H  
ATOM    551  CA  ASP A  34       6.811 -26.228 -13.518  1.00 97.75           C  
ATOM    552  HA  ASP A  34       7.344 -27.095 -13.908  1.00 97.75           H  
ATOM    553  C   ASP A  34       5.360 -26.674 -13.235  1.00 97.75           C  
ATOM    554  CB  ASP A  34       7.587 -25.773 -12.262  1.00 97.75           C  
ATOM    555  HB2 ASP A  34       8.627 -25.606 -12.543  1.00 97.75           H  
ATOM    556  HB3 ASP A  34       7.183 -24.817 -11.926  1.00 97.75           H  
ATOM    557  O   ASP A  34       4.544 -25.930 -12.680  1.00 97.75           O  
ATOM    558  CG  ASP A  34       7.556 -26.774 -11.089  1.00 97.75           C  
ATOM    559  OD1 ASP A  34       6.912 -27.838 -11.214  1.00 97.75           O  
ATOM    560  OD2 ASP A  34       8.086 -26.462 -10.001  1.00 97.75           O  
ATOM    561  N   ASP A  35       5.024 -27.905 -13.616  1.00 98.04           N  
ATOM    562  H   ASP A  35       5.695 -28.422 -14.165  1.00 98.04           H  
ATOM    563  CA  ASP A  35       3.695 -28.496 -13.413  1.00 98.04           C  
ATOM    564  HA  ASP A  35       2.944 -27.748 -13.666  1.00 98.04           H  
ATOM    565  C   ASP A  35       3.431 -28.898 -11.954  1.00 98.04           C  
ATOM    566  CB  ASP A  35       3.513 -29.685 -14.371  1.00 98.04           C  
ATOM    567  HB2 ASP A  35       2.736 -30.341 -13.978  1.00 98.04           H  
ATOM    568  HB3 ASP A  35       4.437 -30.259 -14.444  1.00 98.04           H  
ATOM    569  O   ASP A  35       2.281 -28.873 -11.500  1.00 98.04           O  
ATOM    570  CG  ASP A  35       3.079 -29.202 -15.755  1.00 98.04           C  
ATOM    571  OD1 ASP A  35       3.575 -28.152 -16.218  1.00 98.04           O  
ATOM    572  OD2 ASP A  35       2.119 -29.757 -16.336  1.00 98.04           O  
ATOM    573  N   ALA A  36       4.477 -29.195 -11.180  1.00 98.27           N  
ATOM    574  H   ALA A  36       5.404 -29.027 -11.545  1.00 98.27           H  
ATOM    575  CA  ALA A  36       4.354 -29.421  -9.748  1.00 98.27           C  
ATOM    576  HA  ALA A  36       3.499 -30.074  -9.574  1.00 98.27           H  
ATOM    577  C   ALA A  36       4.083 -28.096  -9.018  1.00 98.27           C  
ATOM    578  CB  ALA A  36       5.608 -30.143  -9.236  1.00 98.27           C  
ATOM    579  HB1 ALA A  36       5.477 -30.411  -8.187  1.00 98.27           H  
ATOM    580  HB2 ALA A  36       5.767 -31.054  -9.813  1.00 98.27           H  
ATOM    581  HB3 ALA A  36       6.486 -29.505  -9.338  1.00 98.27           H  
ATOM    582  O   ALA A  36       3.228 -28.062  -8.132  1.00 98.27           O  
ATOM    583  N   LEU A  37       4.747 -26.995  -9.393  1.00 98.59           N  
ATOM    584  H   LEU A  37       5.468 -27.097 -10.093  1.00 98.59           H  
ATOM    585  CA  LEU A  37       4.446 -25.659  -8.860  1.00 98.59           C  
ATOM    586  HA  LEU A  37       4.461 -25.717  -7.771  1.00 98.59           H  
ATOM    587  C   LEU A  37       3.035 -25.205  -9.255  1.00 98.59           C  
ATOM    588  CB  LEU A  37       5.528 -24.654  -9.293  1.00 98.59           C  
ATOM    589  HB2 LEU A  37       5.608 -24.691 -10.379  1.00 98.59           H  
ATOM    590  HB3 LEU A  37       6.481 -24.967  -8.865  1.00 98.59           H  
ATOM    591  O   LEU A  37       2.296 -24.741  -8.389  1.00 98.59           O  
ATOM    592  CG  LEU A  37       5.288 -23.190  -8.883  1.00 98.59           C  
ATOM    593  HG  LEU A  37       4.361 -22.841  -9.338  1.00 98.59           H  
ATOM    594  CD1 LEU A  37       5.203 -23.003  -7.370  1.00 98.59           C  
ATOM    595 HD11 LEU A  37       6.141 -23.311  -6.905  1.00 98.59           H  
ATOM    596 HD12 LEU A  37       4.382 -23.588  -6.955  1.00 98.59           H  
ATOM    597 HD13 LEU A  37       5.030 -21.950  -7.147  1.00 98.59           H  
ATOM    598  CD2 LEU A  37       6.426 -22.303  -9.386  1.00 98.59           C  
ATOM    599 HD21 LEU A  37       6.552 -22.438 -10.461  1.00 98.59           H  
ATOM    600 HD22 LEU A  37       7.359 -22.583  -8.898  1.00 98.59           H  
ATOM    601 HD23 LEU A  37       6.208 -21.257  -9.172  1.00 98.59           H  
ATOM    602  N   ALA A  38       2.616 -25.406 -10.510  1.00 98.55           N  
ATOM    603  H   ALA A  38       3.271 -25.766 -11.190  1.00 98.55           H  
ATOM    604  CA  ALA A  38       1.239 -25.130 -10.935  1.00 98.55           C  
ATOM    605  HA  ALA A  38       1.046 -24.064 -10.822  1.00 98.55           H  
ATOM    606  C   ALA A  38       0.213 -25.887 -10.070  1.00 98.55           C  
ATOM    607  CB  ALA A  38       1.079 -25.501 -12.415  1.00 98.55           C  
ATOM    608  HB1 ALA A  38       1.782 -24.932 -13.024  1.00 98.55           H  
ATOM    609  HB2 ALA A  38       0.064 -25.271 -12.740  1.00 98.55           H  
ATOM    610  HB3 ALA A  38       1.261 -26.566 -12.559  1.00 98.55           H  
ATOM    611  O   ALA A  38      -0.766 -25.303  -9.603  1.00 98.55           O  
ATOM    612  N   SER A  39       0.477 -27.165  -9.785  1.00 98.40           N  
ATOM    613  H   SER A  39       1.282 -27.593 -10.220  1.00 98.40           H  
ATOM    614  CA  SER A  39      -0.379 -27.998  -8.930  1.00 98.40           C  
ATOM    615  HA  SER A  39      -1.397 -27.966  -9.318  1.00 98.40           H  
ATOM    616  C   SER A  39      -0.428 -27.495  -7.479  1.00 98.40           C  
ATOM    617  CB  SER A  39       0.088 -29.456  -8.981  1.00 98.40           C  
ATOM    618  HB2 SER A  39      -0.588 -30.064  -8.380  1.00 98.40           H  
ATOM    619  HB3 SER A  39       1.094 -29.542  -8.571  1.00 98.40           H  
ATOM    620  O   SER A  39      -1.511 -27.399  -6.901  1.00 98.40           O  
ATOM    621  OG  SER A  39       0.078 -29.936 -10.312  1.00 98.40           O  
ATOM    622  HG  SER A  39       0.842 -29.594 -10.783  1.00 98.40           H  
ATOM    623  N   ARG A  40       0.714 -27.094  -6.894  1.00 98.54           N  
ATOM    624  H   ARG A  40       1.572 -27.183  -7.420  1.00 98.54           H  
ATOM    625  CA  ARG A  40       0.767 -26.525  -5.531  1.00 98.54           C  
ATOM    626  HA  ARG A  40       0.233 -27.192  -4.854  1.00 98.54           H  
ATOM    627  C   ARG A  40       0.021 -25.190  -5.440  1.00 98.54           C  
ATOM    628  CB  ARG A  40       2.224 -26.397  -5.041  1.00 98.54           C  
ATOM    629  HB2 ARG A  40       2.808 -25.834  -5.769  1.00 98.54           H  
ATOM    630  HB3 ARG A  40       2.229 -25.843  -4.102  1.00 98.54           H  
ATOM    631  O   ARG A  40      -0.832 -25.029  -4.571  1.00 98.54           O  
ATOM    632  CG  ARG A  40       2.883 -27.766  -4.788  1.00 98.54           C  
ATOM    633  HG2 ARG A  40       2.221 -28.358  -4.156  1.00 98.54           H  
ATOM    634  HG3 ARG A  40       2.998 -28.303  -5.730  1.00 98.54           H  
ATOM    635  CD  ARG A  40       4.251 -27.690  -4.086  1.00 98.54           C  
ATOM    636  HD2 ARG A  40       4.682 -28.689  -4.035  1.00 98.54           H  
ATOM    637  HD3 ARG A  40       4.080 -27.351  -3.064  1.00 98.54           H  
ATOM    638  NE  ARG A  40       5.215 -26.758  -4.706  1.00 98.54           N  
ATOM    639  HE  ARG A  40       5.334 -25.885  -4.214  1.00 98.54           H  
ATOM    640  NH1 ARG A  40       5.948 -27.979  -6.516  1.00 98.54           N  
ATOM    641 HH11 ARG A  40       6.532 -28.012  -7.340  1.00 98.54           H  
ATOM    642 HH12 ARG A  40       5.194 -28.637  -6.377  1.00 98.54           H  
ATOM    643  NH2 ARG A  40       6.862 -26.015  -6.091  1.00 98.54           N  
ATOM    644 HH21 ARG A  40       7.412 -26.082  -6.936  1.00 98.54           H  
ATOM    645 HH22 ARG A  40       6.945 -25.200  -5.501  1.00 98.54           H  
ATOM    646  CZ  ARG A  40       5.998 -26.924  -5.759  1.00 98.54           C  
ATOM    647  N   LEU A  41       0.268 -24.262  -6.370  1.00 98.54           N  
ATOM    648  H   LEU A  41       0.966 -24.477  -7.068  1.00 98.54           H  
ATOM    649  CA  LEU A  41      -0.416 -22.961  -6.438  1.00 98.54           C  
ATOM    650  HA  LEU A  41      -0.241 -22.416  -5.511  1.00 98.54           H  
ATOM    651  C   LEU A  41      -1.939 -23.110  -6.590  1.00 98.54           C  
ATOM    652  CB  LEU A  41       0.142 -22.153  -7.625  1.00 98.54           C  
ATOM    653  HB2 LEU A  41       0.075 -22.776  -8.517  1.00 98.54           H  
ATOM    654  HB3 LEU A  41      -0.492 -21.281  -7.785  1.00 98.54           H  
ATOM    655  O   LEU A  41      -2.699 -22.371  -5.961  1.00 98.54           O  
ATOM    656  CG  LEU A  41       1.596 -21.670  -7.476  1.00 98.54           C  
ATOM    657  HG  LEU A  41       2.239 -22.506  -7.202  1.00 98.54           H  
ATOM    658  CD1 LEU A  41       2.061 -21.109  -8.820  1.00 98.54           C  
ATOM    659 HD11 LEU A  41       1.997 -21.884  -9.584  1.00 98.54           H  
ATOM    660 HD12 LEU A  41       1.436 -20.266  -9.115  1.00 98.54           H  
ATOM    661 HD13 LEU A  41       3.101 -20.791  -8.746  1.00 98.54           H  
ATOM    662  CD2 LEU A  41       1.750 -20.584  -6.408  1.00 98.54           C  
ATOM    663 HD21 LEU A  41       1.486 -20.983  -5.429  1.00 98.54           H  
ATOM    664 HD22 LEU A  41       2.791 -20.262  -6.373  1.00 98.54           H  
ATOM    665 HD23 LEU A  41       1.115 -19.730  -6.647  1.00 98.54           H  
ATOM    666  N   TYR A  42      -2.383 -24.077  -7.402  1.00 97.32           N  
ATOM    667  H   TYR A  42      -1.700 -24.637  -7.892  1.00 97.32           H  
ATOM    668  CA  TYR A  42      -3.794 -24.423  -7.576  1.00 97.32           C  
ATOM    669  HA  TYR A  42      -4.341 -23.540  -7.907  1.00 97.32           H  
ATOM    670  C   TYR A  42      -4.440 -24.872  -6.259  1.00 97.32           C  
ATOM    671  CB  TYR A  42      -3.905 -25.496  -8.667  1.00 97.32           C  
ATOM    672  HB2 TYR A  42      -3.275 -26.346  -8.405  1.00 97.32           H  
ATOM    673  HB3 TYR A  42      -3.523 -25.086  -9.601  1.00 97.32           H  
ATOM    674  O   TYR A  42      -5.439 -24.281  -5.844  1.00 97.32           O  
ATOM    675  CG  TYR A  42      -5.313 -25.996  -8.904  1.00 97.32           C  
ATOM    676  CD1 TYR A  42      -5.726 -27.241  -8.392  1.00 97.32           C  
ATOM    677  HD1 TYR A  42      -5.051 -27.845  -7.805  1.00 97.32           H  
ATOM    678  CD2 TYR A  42      -6.208 -25.214  -9.652  1.00 97.32           C  
ATOM    679  HD2 TYR A  42      -5.874 -24.279 -10.077  1.00 97.32           H  
ATOM    680  CE1 TYR A  42      -7.028 -27.709  -8.648  1.00 97.32           C  
ATOM    681  HE1 TYR A  42      -7.329 -28.667  -8.249  1.00 97.32           H  
ATOM    682  CE2 TYR A  42      -7.520 -25.661  -9.877  1.00 97.32           C  
ATOM    683  HE2 TYR A  42      -8.217 -25.068 -10.450  1.00 97.32           H  
ATOM    684  OH  TYR A  42      -9.194 -27.348  -9.638  1.00 97.32           O  
ATOM    685  HH  TYR A  42      -9.330 -28.233  -9.291  1.00 97.32           H  
ATOM    686  CZ  TYR A  42      -7.929 -26.917  -9.392  1.00 97.32           C  
ATOM    687  N   GLU A  43      -3.842 -25.835  -5.552  1.00 97.27           N  
ATOM    688  H   GLU A  43      -3.026 -26.291  -5.934  1.00 97.27           H  
ATOM    689  CA  GLU A  43      -4.366 -26.309  -4.267  1.00 97.27           C  
ATOM    690  HA  GLU A  43      -5.412 -26.584  -4.403  1.00 97.27           H  
ATOM    691  C   GLU A  43      -4.367 -25.215  -3.192  1.00 97.27           C  
ATOM    692  CB  GLU A  43      -3.587 -27.548  -3.793  1.00 97.27           C  
ATOM    693  HB2 GLU A  43      -3.753 -27.688  -2.725  1.00 97.27           H  
ATOM    694  HB3 GLU A  43      -2.519 -27.391  -3.943  1.00 97.27           H  
ATOM    695  O   GLU A  43      -5.396 -24.982  -2.552  1.00 97.27           O  
ATOM    696  CG  GLU A  43      -4.027 -28.827  -4.525  1.00 97.27           C  
ATOM    697  HG2 GLU A  43      -3.464 -29.669  -4.123  1.00 97.27           H  
ATOM    698  HG3 GLU A  43      -3.775 -28.729  -5.581  1.00 97.27           H  
ATOM    699  CD  GLU A  43      -5.535 -29.100  -4.369  1.00 97.27           C  
ATOM    700  OE1 GLU A  43      -6.158 -29.515  -5.371  1.00 97.27           O  
ATOM    701  OE2 GLU A  43      -6.085 -28.822  -3.270  1.00 97.27           O  
ATOM    702  N   TYR A  44      -3.274 -24.459  -3.044  1.00 97.87           N  
ATOM    703  H   TYR A  44      -2.455 -24.684  -3.591  1.00 97.87           H  
ATOM    704  CA  TYR A  44      -3.200 -23.341  -2.094  1.00 97.87           C  
ATOM    705  HA  TYR A  44      -3.322 -23.726  -1.082  1.00 97.87           H  
ATOM    706  C   TYR A  44      -4.322 -22.317  -2.313  1.00 97.87           C  
ATOM    707  CB  TYR A  44      -1.832 -22.650  -2.217  1.00 97.87           C  
ATOM    708  HB2 TYR A  44      -1.735 -22.258  -3.230  1.00 97.87           H  
ATOM    709  HB3 TYR A  44      -1.826 -21.801  -1.534  1.00 97.87           H  
ATOM    710  O   TYR A  44      -4.897 -21.790  -1.352  1.00 97.87           O  
ATOM    711  CG  TYR A  44      -0.600 -23.485  -1.904  1.00 97.87           C  
ATOM    712  CD1 TYR A  44      -0.662 -24.578  -1.014  1.00 97.87           C  
ATOM    713  HD1 TYR A  44      -1.599 -24.881  -0.569  1.00 97.87           H  
ATOM    714  CD2 TYR A  44       0.634 -23.142  -2.494  1.00 97.87           C  
ATOM    715  HD2 TYR A  44       0.694 -22.318  -3.189  1.00 97.87           H  
ATOM    716  CE1 TYR A  44       0.497 -25.304  -0.695  1.00 97.87           C  
ATOM    717  HE1 TYR A  44       0.439 -26.135  -0.008  1.00 97.87           H  
ATOM    718  CE2 TYR A  44       1.796 -23.874  -2.181  1.00 97.87           C  
ATOM    719  HE2 TYR A  44       2.746 -23.629  -2.632  1.00 97.87           H  
ATOM    720  OH  TYR A  44       2.844 -25.652  -0.938  1.00 97.87           O  
ATOM    721  HH  TYR A  44       2.629 -26.372  -0.341  1.00 97.87           H  
ATOM    722  CZ  TYR A  44       1.732 -24.949  -1.271  1.00 97.87           C  
ATOM    723  N   ALA A  45      -4.683 -22.052  -3.570  1.00 95.32           N  
ATOM    724  H   ALA A  45      -4.182 -22.503  -4.322  1.00 95.32           H  
ATOM    725  CA  ALA A  45      -5.836 -21.230  -3.895  1.00 95.32           C  
ATOM    726  HA  ALA A  45      -5.806 -20.333  -3.276  1.00 95.32           H  
ATOM    727  C   ALA A  45      -7.161 -21.949  -3.576  1.00 95.32           C  
ATOM    728  CB  ALA A  45      -5.710 -20.782  -5.351  1.00 95.32           C  
ATOM    729  HB1 ALA A  45      -4.815 -20.171  -5.469  1.00 95.32           H  
ATOM    730  HB2 ALA A  45      -6.586 -20.201  -5.641  1.00 95.32           H  
ATOM    731  HB3 ALA A  45      -5.615 -21.658  -5.991  1.00 95.32           H  
ATOM    732  O   ALA A  45      -7.996 -21.367  -2.883  1.00 95.32           O  
ATOM    733  N   LEU A  46      -7.370 -23.206  -3.990  1.00 92.61           N  
ATOM    734  H   LEU A  46      -6.640 -23.668  -4.513  1.00 92.61           H  
ATOM    735  CA  LEU A  46      -8.612 -23.948  -3.713  1.00 92.61           C  
ATOM    736  HA  LEU A  46      -9.437 -23.430  -4.202  1.00 92.61           H  
ATOM    737  C   LEU A  46      -8.962 -24.000  -2.220  1.00 92.61           C  
ATOM    738  CB  LEU A  46      -8.536 -25.392  -4.239  1.00 92.61           C  
ATOM    739  HB2 LEU A  46      -9.342 -25.943  -3.755  1.00 92.61           H  
ATOM    740  HB3 LEU A  46      -7.604 -25.850  -3.907  1.00 92.61           H  
ATOM    741  O   LEU A  46     -10.108 -23.683  -1.856  1.00 92.61           O  
ATOM    742  CG  LEU A  46      -8.673 -25.615  -5.756  1.00 92.61           C  
ATOM    743  HG  LEU A  46      -7.740 -25.367  -6.261  1.00 92.61           H  
ATOM    744  CD1 LEU A  46      -8.988 -27.097  -5.960  1.00 92.61           C  
ATOM    745 HD11 LEU A  46      -9.880 -27.392  -5.407  1.00 92.61           H  
ATOM    746 HD12 LEU A  46      -9.160 -27.300  -7.017  1.00 92.61           H  
ATOM    747 HD13 LEU A  46      -8.140 -27.696  -5.628  1.00 92.61           H  
ATOM    748  CD2 LEU A  46      -9.807 -24.807  -6.394  1.00 92.61           C  
ATOM    749 HD21 LEU A  46     -10.750 -25.000  -5.882  1.00 92.61           H  
ATOM    750 HD22 LEU A  46      -9.899 -25.104  -7.439  1.00 92.61           H  
ATOM    751 HD23 LEU A  46      -9.562 -23.745  -6.376  1.00 92.61           H  
ATOM    752  N   GLN A  47      -7.991 -24.338  -1.361  1.00 93.03           N  
ATOM    753  H   GLN A  47      -7.093 -24.604  -1.739  1.00 93.03           H  
ATOM    754  CA  GLN A  47      -8.168 -24.335   0.095  1.00 93.03           C  
ATOM    755  HA  GLN A  47      -8.994 -25.000   0.347  1.00 93.03           H  
ATOM    756  C   GLN A  47      -8.559 -22.932   0.580  1.00 93.03           C  
ATOM    757  CB  GLN A  47      -6.902 -24.845   0.815  1.00 93.03           C  
ATOM    758  HB2 GLN A  47      -7.109 -24.858   1.885  1.00 93.03           H  
ATOM    759  HB3 GLN A  47      -6.084 -24.145   0.646  1.00 93.03           H  
ATOM    760  O   GLN A  47      -9.559 -22.763   1.285  1.00 93.03           O  
ATOM    761  CG  GLN A  47      -6.421 -26.255   0.409  1.00 93.03           C  
ATOM    762  HG2 GLN A  47      -5.942 -26.210  -0.569  1.00 93.03           H  
ATOM    763  HG3 GLN A  47      -5.658 -26.582   1.116  1.00 93.03           H  
ATOM    764  CD  GLN A  47      -7.512 -27.323   0.354  1.00 93.03           C  
ATOM    765  NE2 GLN A  47      -7.413 -28.286  -0.539  1.00 93.03           N  
ATOM    766 HE21 GLN A  47      -6.691 -28.310  -1.245  1.00 93.03           H  
ATOM    767 HE22 GLN A  47      -8.092 -29.034  -0.506  1.00 93.03           H  
ATOM    768  OE1 GLN A  47      -8.503 -27.288   1.073  1.00 93.03           O  
ATOM    769  N   GLY A  48      -7.899 -21.901   0.045  1.00 92.87           N  
ATOM    770  H   GLY A  48      -7.176 -22.120  -0.626  1.00 92.87           H  
ATOM    771  CA  GLY A  48      -8.109 -20.489   0.376  1.00 92.87           C  
ATOM    772  HA2 GLY A  48      -9.004 -20.364   0.985  1.00 92.87           H  
ATOM    773  HA3 GLY A  48      -8.225 -19.928  -0.551  1.00 92.87           H  
ATOM    774  C   GLY A  48      -6.949 -19.874   1.151  1.00 92.87           C  
ATOM    775  O   GLY A  48      -7.140 -18.844   1.795  1.00 92.87           O  
ATOM    776  N   TRP A  49      -5.778 -20.513   1.104  1.00 97.29           N  
ATOM    777  H   TRP A  49      -5.716 -21.361   0.560  1.00 97.29           H  
ATOM    778  CA  TRP A  49      -4.525 -20.036   1.683  1.00 97.29           C  
ATOM    779  HA  TRP A  49      -4.707 -19.607   2.669  1.00 97.29           H  
ATOM    780  C   TRP A  49      -3.881 -18.963   0.799  1.00 97.29           C  
ATOM    781  CB  TRP A  49      -3.570 -21.225   1.849  1.00 97.29           C  
ATOM    782  HB2 TRP A  49      -2.677 -20.872   2.364  1.00 97.29           H  
ATOM    783  HB3 TRP A  49      -3.256 -21.559   0.860  1.00 97.29           H  
ATOM    784  O   TRP A  49      -3.319 -18.004   1.315  1.00 97.29           O  
ATOM    785  CG  TRP A  49      -4.073 -22.432   2.589  1.00 97.29           C  
ATOM    786  CD1 TRP A  49      -5.155 -22.511   3.398  1.00 97.29           C  
ATOM    787  HD1 TRP A  49      -5.828 -21.700   3.633  1.00 97.29           H  
ATOM    788  CD2 TRP A  49      -3.453 -23.753   2.639  1.00 97.29           C  
ATOM    789  CE2 TRP A  49      -4.220 -24.586   3.506  1.00 97.29           C  
ATOM    790  CE3 TRP A  49      -2.283 -24.309   2.077  1.00 97.29           C  
ATOM    791  HE3 TRP A  49      -1.648 -23.690   1.461  1.00 97.29           H  
ATOM    792  NE1 TRP A  49      -5.250 -23.779   3.935  1.00 97.29           N  
ATOM    793  HE1 TRP A  49      -5.913 -24.028   4.655  1.00 97.29           H  
ATOM    794  CH2 TRP A  49      -2.676 -26.427   3.225  1.00 97.29           C  
ATOM    795  HH2 TRP A  49      -2.353 -27.426   3.481  1.00 97.29           H  
ATOM    796  CZ2 TRP A  49      -3.851 -25.906   3.791  1.00 97.29           C  
ATOM    797  HZ2 TRP A  49      -4.436 -26.500   4.478  1.00 97.29           H  
ATOM    798  CZ3 TRP A  49      -1.897 -25.630   2.369  1.00 97.29           C  
ATOM    799  HZ3 TRP A  49      -0.978 -26.028   1.964  1.00 97.29           H  
ATOM    800  N   LEU A  50      -4.008 -19.085  -0.528  1.00 97.36           N  
ATOM    801  H   LEU A  50      -4.463 -19.918  -0.873  1.00 97.36           H  
ATOM    802  CA  LEU A  50      -3.465 -18.145  -1.510  1.00 97.36           C  
ATOM    803  HA  LEU A  50      -2.752 -17.493  -1.005  1.00 97.36           H  
ATOM    804  C   LEU A  50      -4.551 -17.258  -2.135  1.00 97.36           C  
ATOM    805  CB  LEU A  50      -2.690 -18.942  -2.575  1.00 97.36           C  
ATOM    806  HB2 LEU A  50      -1.900 -19.502  -2.073  1.00 97.36           H  
ATOM    807  HB3 LEU A  50      -3.370 -19.659  -3.035  1.00 97.36           H  
ATOM    808  O   LEU A  50      -5.588 -17.736  -2.609  1.00 97.36           O  
ATOM    809  CG  LEU A  50      -2.053 -18.108  -3.702  1.00 97.36           C  
ATOM    810  HG  LEU A  50      -2.832 -17.611  -4.279  1.00 97.36           H  
ATOM    811  CD1 LEU A  50      -1.093 -17.047  -3.159  1.00 97.36           C  
ATOM    812 HD11 LEU A  50      -0.471 -17.488  -2.379  1.00 97.36           H  
ATOM    813 HD12 LEU A  50      -1.642 -16.206  -2.736  1.00 97.36           H  
ATOM    814 HD13 LEU A  50      -0.454 -16.688  -3.966  1.00 97.36           H  
ATOM    815  CD2 LEU A  50      -1.284 -19.038  -4.638  1.00 97.36           C  
ATOM    816 HD21 LEU A  50      -0.845 -18.469  -5.458  1.00 97.36           H  
ATOM    817 HD22 LEU A  50      -1.961 -19.779  -5.062  1.00 97.36           H  
ATOM    818 HD23 LEU A  50      -0.493 -19.556  -4.095  1.00 97.36           H  
ATOM    819  N   LYS A  51      -4.268 -15.953  -2.227  1.00 94.86           N  
ATOM    820  H   LYS A  51      -3.465 -15.606  -1.722  1.00 94.86           H  
ATOM    821  CA  LYS A  51      -5.042 -15.003  -3.026  1.00 94.86           C  
ATOM    822  HA  LYS A  51      -5.728 -15.582  -3.645  1.00 94.86           H  
ATOM    823  C   LYS A  51      -4.156 -14.190  -3.971  1.00 94.86           C  
ATOM    824  CB  LYS A  51      -5.870 -14.120  -2.079  1.00 94.86           C  
ATOM    825  HB2 LYS A  51      -6.454 -14.770  -1.428  1.00 94.86           H  
ATOM    826  HB3 LYS A  51      -5.197 -13.544  -1.444  1.00 94.86           H  
ATOM    827  O   LYS A  51      -3.548 -13.200  -3.569  1.00 94.86           O  
ATOM    828  CG  LYS A  51      -6.827 -13.150  -2.791  1.00 94.86           C  
ATOM    829  HG2 LYS A  51      -7.443 -12.690  -2.019  1.00 94.86           H  
ATOM    830  HG3 LYS A  51      -6.242 -12.373  -3.284  1.00 94.86           H  
ATOM    831  CD  LYS A  51      -7.767 -13.819  -3.807  1.00 94.86           C  
ATOM    832  HD2 LYS A  51      -7.185 -14.327  -4.576  1.00 94.86           H  
ATOM    833  HD3 LYS A  51      -8.363 -14.567  -3.283  1.00 94.86           H  
ATOM    834  CE  LYS A  51      -8.718 -12.854  -4.522  1.00 94.86           C  
ATOM    835  HE2 LYS A  51      -9.341 -13.451  -5.188  1.00 94.86           H  
ATOM    836  HE3 LYS A  51      -9.367 -12.375  -3.789  1.00 94.86           H  
ATOM    837  NZ  LYS A  51      -7.994 -11.833  -5.316  1.00 94.86           N  
ATOM    838  HZ1 LYS A  51      -7.726 -11.064  -4.719  1.00 94.86           H  
ATOM    839  HZ2 LYS A  51      -8.553 -11.478  -6.079  1.00 94.86           H  
ATOM    840  HZ3 LYS A  51      -7.139 -12.204  -5.705  1.00 94.86           H  
ATOM    841  N   PHE A  52      -4.192 -14.551  -5.255  1.00 94.50           N  
ATOM    842  H   PHE A  52      -4.614 -15.437  -5.494  1.00 94.50           H  
ATOM    843  CA  PHE A  52      -3.633 -13.753  -6.351  1.00 94.50           C  
ATOM    844  HA  PHE A  52      -2.549 -13.728  -6.244  1.00 94.50           H  
ATOM    845  C   PHE A  52      -4.172 -12.310  -6.328  1.00 94.50           C  
ATOM    846  CB  PHE A  52      -3.985 -14.405  -7.700  1.00 94.50           C  
ATOM    847  HB2 PHE A  52      -3.414 -13.912  -8.487  1.00 94.50           H  
ATOM    848  HB3 PHE A  52      -5.039 -14.223  -7.912  1.00 94.50           H  
ATOM    849  O   PHE A  52      -5.355 -12.086  -6.026  1.00 94.50           O  
ATOM    850  CG  PHE A  52      -3.734 -15.900  -7.786  1.00 94.50           C  
ATOM    851  CD1 PHE A  52      -2.430 -16.396  -7.976  1.00 94.50           C  
ATOM    852  HD1 PHE A  52      -1.594 -15.719  -8.080  1.00 94.50           H  
ATOM    853  CD2 PHE A  52      -4.813 -16.801  -7.684  1.00 94.50           C  
ATOM    854  HD2 PHE A  52      -5.823 -16.436  -7.568  1.00 94.50           H  
ATOM    855  CE1 PHE A  52      -2.211 -17.783  -8.062  1.00 94.50           C  
ATOM    856  HE1 PHE A  52      -1.219 -18.174  -8.234  1.00 94.50           H  
ATOM    857  CE2 PHE A  52      -4.587 -18.185  -7.764  1.00 94.50           C  
ATOM    858  HE2 PHE A  52      -5.416 -18.875  -7.704  1.00 94.50           H  
ATOM    859  CZ  PHE A  52      -3.286 -18.679  -7.953  1.00 94.50           C  
ATOM    860  HZ  PHE A  52      -3.114 -19.742  -8.037  1.00 94.50           H  
ATOM    861  N   ALA A  53      -3.339 -11.327  -6.681  1.00 92.49           N  
ATOM    862  H   ALA A  53      -2.379 -11.546  -6.906  1.00 92.49           H  
ATOM    863  CA  ALA A  53      -3.792  -9.951  -6.886  1.00 92.49           C  
ATOM    864  HA  ALA A  53      -4.320  -9.629  -5.988  1.00 92.49           H  
ATOM    865  C   ALA A  53      -4.769  -9.843  -8.071  1.00 92.49           C  
ATOM    866  CB  ALA A  53      -2.578  -9.036  -7.066  1.00 92.49           C  
ATOM    867  HB1 ALA A  53      -2.900  -8.012  -7.256  1.00 92.49           H  
ATOM    868  HB2 ALA A  53      -1.980  -9.045  -6.154  1.00 92.49           H  
ATOM    869  HB3 ALA A  53      -1.966  -9.379  -7.901  1.00 92.49           H  
ATOM    870  O   ALA A  53      -4.766 -10.670  -8.980  1.00 92.49           O  
ATOM    871  N   SER A  54      -5.609  -8.802  -8.080  1.00 88.82           N  
ATOM    872  H   SER A  54      -5.598  -8.144  -7.314  1.00 88.82           H  
ATOM    873  CA  SER A  54      -6.613  -8.619  -9.140  1.00 88.82           C  
ATOM    874  HA  SER A  54      -7.248  -9.504  -9.179  1.00 88.82           H  
ATOM    875  C   SER A  54      -6.004  -8.452 -10.533  1.00 88.82           C  
ATOM    876  CB  SER A  54      -7.514  -7.421  -8.847  1.00 88.82           C  
ATOM    877  HB2 SER A  54      -6.921  -6.506  -8.846  1.00 88.82           H  
ATOM    878  HB3 SER A  54      -8.270  -7.352  -9.628  1.00 88.82           H  
ATOM    879  O   SER A  54      -6.627  -8.887 -11.491  1.00 88.82           O  
ATOM    880  OG  SER A  54      -8.152  -7.577  -7.590  1.00 88.82           O  
ATOM    881  HG  SER A  54      -8.958  -7.057  -7.616  1.00 88.82           H  
ATOM    882  N   ALA A  55      -4.800  -7.879 -10.636  1.00 90.66           N  
ATOM    883  H   ALA A  55      -4.339  -7.545  -9.802  1.00 90.66           H  
ATOM    884  CA  ALA A  55      -4.087  -7.721 -11.903  1.00 90.66           C  
ATOM    885  HA  ALA A  55      -4.741  -7.222 -12.618  1.00 90.66           H  
ATOM    886  C   ALA A  55      -3.679  -9.080 -12.512  1.00 90.66           C  
ATOM    887  CB  ALA A  55      -2.893  -6.799 -11.649  1.00 90.66           C  
ATOM    888  HB1 ALA A  55      -3.242  -5.846 -11.250  1.00 90.66           H  
ATOM    889  HB2 ALA A  55      -2.383  -6.602 -12.592  1.00 90.66           H  
ATOM    890  HB3 ALA A  55      -2.195  -7.259 -10.949  1.00 90.66           H  
ATOM    891  O   ALA A  55      -3.949  -9.331 -13.683  1.00 90.66           O  
ATOM    892  N   ILE A  56      -3.138  -9.983 -11.680  1.00 93.75           N  
ATOM    893  H   ILE A  56      -2.954  -9.688 -10.732  1.00 93.75           H  
ATOM    894  CA  ILE A  56      -2.780 -11.374 -12.028  1.00 93.75           C  
ATOM    895  HA  ILE A  56      -2.100 -11.361 -12.880  1.00 93.75           H  
ATOM    896  C   ILE A  56      -4.019 -12.184 -12.455  1.00 93.75           C  
ATOM    897  CB  ILE A  56      -2.057 -12.035 -10.821  1.00 93.75           C  
ATOM    898  HB  ILE A  56      -2.723 -11.983  -9.959  1.00 93.75           H  
ATOM    899  O   ILE A  56      -3.927 -13.047 -13.322  1.00 93.75           O  
ATOM    900  CG1 ILE A  56      -0.753 -11.279 -10.468  1.00 93.75           C  
ATOM    901 HG12 ILE A  56      -0.061 -11.346 -11.308  1.00 93.75           H  
ATOM    902 HG13 ILE A  56      -0.975 -10.225 -10.304  1.00 93.75           H  
ATOM    903  CG2 ILE A  56      -1.740 -13.521 -11.066  1.00 93.75           C  
ATOM    904 HG21 ILE A  56      -1.317 -13.988 -10.177  1.00 93.75           H  
ATOM    905 HG22 ILE A  56      -2.644 -14.076 -11.317  1.00 93.75           H  
ATOM    906 HG23 ILE A  56      -1.026 -13.611 -11.885  1.00 93.75           H  
ATOM    907  CD1 ILE A  56      -0.044 -11.787  -9.204  1.00 93.75           C  
ATOM    908 HD11 ILE A  56       0.779 -11.115  -8.961  1.00 93.75           H  
ATOM    909 HD12 ILE A  56      -0.746 -11.811  -8.370  1.00 93.75           H  
ATOM    910 HD13 ILE A  56       0.366 -12.784  -9.362  1.00 93.75           H  
ATOM    911  N   LEU A  57      -5.189 -11.899 -11.865  1.00 89.47           N  
ATOM    912  H   LEU A  57      -5.192 -11.195 -11.141  1.00 89.47           H  
ATOM    913  CA  LEU A  57      -6.466 -12.485 -12.294  1.00 89.47           C  
ATOM    914  HA  LEU A  57      -6.335 -13.561 -12.406  1.00 89.47           H  
ATOM    915  C   LEU A  57      -6.888 -11.968 -13.683  1.00 89.47           C  
ATOM    916  CB  LEU A  57      -7.552 -12.225 -11.225  1.00 89.47           C  
ATOM    917  HB2 LEU A  57      -7.497 -11.180 -10.921  1.00 89.47           H  
ATOM    918  HB3 LEU A  57      -8.534 -12.377 -11.673  1.00 89.47           H  
ATOM    919  O   LEU A  57      -7.273 -12.767 -14.529  1.00 89.47           O  
ATOM    920  CG  LEU A  57      -7.429 -13.129  -9.980  1.00 89.47           C  
ATOM    921  HG  LEU A  57      -6.386 -13.401  -9.821  1.00 89.47           H  
ATOM    922  CD1 LEU A  57      -7.946 -12.434  -8.715  1.00 89.47           C  
ATOM    923 HD11 LEU A  57      -7.280 -11.603  -8.481  1.00 89.47           H  
ATOM    924 HD12 LEU A  57      -7.933 -13.148  -7.892  1.00 89.47           H  
ATOM    925 HD13 LEU A  57      -8.958 -12.068  -8.887  1.00 89.47           H  
ATOM    926  CD2 LEU A  57      -8.266 -14.401 -10.117  1.00 89.47           C  
ATOM    927 HD21 LEU A  57      -8.134 -14.824 -11.112  1.00 89.47           H  
ATOM    928 HD22 LEU A  57      -9.327 -14.175 -10.009  1.00 89.47           H  
ATOM    929 HD23 LEU A  57      -7.962 -15.137  -9.373  1.00 89.47           H  
ATOM    930  N   SER A  58      -6.806 -10.656 -13.937  1.00 86.65           N  
ATOM    931  H   SER A  58      -6.473 -10.031 -13.217  1.00 86.65           H  
ATOM    932  CA  SER A  58      -7.232 -10.062 -15.217  1.00 86.65           C  
ATOM    933  HA  SER A  58      -8.214 -10.463 -15.467  1.00 86.65           H  
ATOM    934  C   SER A  58      -6.327 -10.404 -16.404  1.00 86.65           C  
ATOM    935  CB  SER A  58      -7.389  -8.539 -15.104  1.00 86.65           C  
ATOM    936  HB2 SER A  58      -7.463  -8.106 -16.101  1.00 86.65           H  
ATOM    937  HB3 SER A  58      -8.317  -8.324 -14.574  1.00 86.65           H  
ATOM    938  O   SER A  58      -6.843 -10.636 -17.492  1.00 86.65           O  
ATOM    939  OG  SER A  58      -6.325  -7.931 -14.395  1.00 86.65           O  
ATOM    940  HG  SER A  58      -5.488  -8.304 -14.684  1.00 86.65           H  
ATOM    941  N   SER A  59      -5.007 -10.489 -16.212  1.00 90.11           N  
ATOM    942  H   SER A  59      -4.626 -10.356 -15.287  1.00 90.11           H  
ATOM    943  CA  SER A  59      -4.032 -10.732 -17.294  1.00 90.11           C  
ATOM    944  HA  SER A  59      -4.229 -10.034 -18.107  1.00 90.11           H  
ATOM    945  C   SER A  59      -4.082 -12.139 -17.906  1.00 90.11           C  
ATOM    946  CB  SER A  59      -2.625 -10.452 -16.767  1.00 90.11           C  
ATOM    947  HB2 SER A  59      -2.562  -9.398 -16.497  1.00 90.11           H  
ATOM    948  HB3 SER A  59      -1.886 -10.657 -17.542  1.00 90.11           H  
ATOM    949  O   SER A  59      -3.432 -12.391 -18.916  1.00 90.11           O  
ATOM    950  OG  SER A  59      -2.356 -11.232 -15.614  1.00 90.11           O  
ATOM    951  HG  SER A  59      -1.905 -12.038 -15.876  1.00 90.11           H  
ATOM    952  N   VAL A  60      -4.829 -13.060 -17.288  1.00 90.55           N  
ATOM    953  H   VAL A  60      -5.272 -12.786 -16.422  1.00 90.55           H  
ATOM    954  CA  VAL A  60      -5.062 -14.436 -17.770  1.00 90.55           C  
ATOM    955  HA  VAL A  60      -4.320 -14.679 -18.531  1.00 90.55           H  
ATOM    956  C   VAL A  60      -6.428 -14.582 -18.457  1.00 90.55           C  
ATOM    957  CB  VAL A  60      -4.872 -15.420 -16.597  1.00 90.55           C  
ATOM    958  HB  VAL A  60      -5.536 -15.141 -15.779  1.00 90.55           H  
ATOM    959  O   VAL A  60      -6.671 -15.561 -19.159  1.00 90.55           O  
ATOM    960  CG1 VAL A  60      -5.136 -16.886 -16.951  1.00 90.55           C  
ATOM    961 HG11 VAL A  60      -4.837 -17.527 -16.121  1.00 90.55           H  
ATOM    962 HG12 VAL A  60      -6.200 -17.039 -17.134  1.00 90.55           H  
ATOM    963 HG13 VAL A  60      -4.569 -17.162 -17.840  1.00 90.55           H  
ATOM    964  CG2 VAL A  60      -3.421 -15.331 -16.110  1.00 90.55           C  
ATOM    965 HG21 VAL A  60      -2.744 -15.495 -16.949  1.00 90.55           H  
ATOM    966 HG22 VAL A  60      -3.221 -16.076 -15.340  1.00 90.55           H  
ATOM    967 HG23 VAL A  60      -3.234 -14.344 -15.689  1.00 90.55           H  
ATOM    968  N   ILE A  61      -7.308 -13.595 -18.282  1.00 86.93           N  
ATOM    969  H   ILE A  61      -7.013 -12.796 -17.739  1.00 86.93           H  
ATOM    970  CA  ILE A  61      -8.622 -13.511 -18.934  1.00 86.93           C  
ATOM    971  HA  ILE A  61      -8.963 -14.508 -19.215  1.00 86.93           H  
ATOM    972  C   ILE A  61      -8.512 -12.687 -20.220  1.00 86.93           C  
ATOM    973  CB  ILE A  61      -9.641 -12.904 -17.948  1.00 86.93           C  
ATOM    974  HB  ILE A  61      -9.263 -11.932 -17.629  1.00 86.93           H  
ATOM    975  O   ILE A  61      -9.108 -13.039 -21.233  1.00 86.93           O  
ATOM    976  CG1 ILE A  61      -9.782 -13.813 -16.706  1.00 86.93           C  
ATOM    977 HG12 ILE A  61      -8.808 -14.166 -16.368  1.00 86.93           H  
ATOM    978 HG13 ILE A  61     -10.386 -14.686 -16.954  1.00 86.93           H  
ATOM    979  CG2 ILE A  61     -11.017 -12.686 -18.608  1.00 86.93           C  
ATOM    980 HG21 ILE A  61     -11.728 -12.256 -17.903  1.00 86.93           H  
ATOM    981 HG22 ILE A  61     -11.408 -13.635 -18.974  1.00 86.93           H  
ATOM    982 HG23 ILE A  61     -10.932 -11.996 -19.448  1.00 86.93           H  
ATOM    983  CD1 ILE A  61     -10.411 -13.073 -15.531  1.00 86.93           C  
ATOM    984 HD11 ILE A  61      -9.836 -12.176 -15.301  1.00 86.93           H  
ATOM    985 HD12 ILE A  61     -10.419 -13.721 -14.655  1.00 86.93           H  
ATOM    986 HD13 ILE A  61     -11.432 -12.794 -15.789  1.00 86.93           H  
ATOM    987  N   ASP A  62      -7.721 -11.615 -20.183  1.00 86.57           N  
ATOM    988  H   ASP A  62      -7.283 -11.365 -19.308  1.00 86.57           H  
ATOM    989  CA  ASP A  62      -7.441 -10.748 -21.322  1.00 86.57           C  
ATOM    990  HA  ASP A  62      -7.628 -11.285 -22.252  1.00 86.57           H  
ATOM    991  C   ASP A  62      -5.967 -10.316 -21.306  1.00 86.57           C  
ATOM    992  CB  ASP A  62      -8.404  -9.555 -21.273  1.00 86.57           C  
ATOM    993  HB2 ASP A  62      -8.356  -9.108 -20.280  1.00 86.57           H  
ATOM    994  HB3 ASP A  62      -9.421  -9.914 -21.430  1.00 86.57           H  
ATOM    995  O   ASP A  62      -5.502  -9.656 -20.373  1.00 86.57           O  
ATOM    996  CG  ASP A  62      -8.097  -8.476 -22.312  1.00 86.57           C  
ATOM    997  OD1 ASP A  62      -7.331  -8.749 -23.265  1.00 86.57           O  
ATOM    998  OD2 ASP A  62      -8.573  -7.346 -22.087  1.00 86.57           O  
ATOM    999  N   SER A  63      -5.239 -10.669 -22.367  1.00 84.01           N  
ATOM   1000  H   SER A  63      -5.722 -11.081 -23.153  1.00 84.01           H  
ATOM   1001  CA  SER A  63      -3.819 -10.359 -22.563  1.00 84.01           C  
ATOM   1002  HA  SER A  63      -3.285 -10.637 -21.655  1.00 84.01           H  
ATOM   1003  C   SER A  63      -3.530  -8.870 -22.804  1.00 84.01           C  
ATOM   1004  CB  SER A  63      -3.271 -11.208 -23.715  1.00 84.01           C  
ATOM   1005  HB2 SER A  63      -3.274 -12.255 -23.412  1.00 84.01           H  
ATOM   1006  HB3 SER A  63      -2.245 -10.911 -23.932  1.00 84.01           H  
ATOM   1007  O   SER A  63      -2.371  -8.456 -22.750  1.00 84.01           O  
ATOM   1008  OG  SER A  63      -4.070 -11.064 -24.877  1.00 84.01           O  
ATOM   1009  HG  SER A  63      -3.704 -11.613 -25.575  1.00 84.01           H  
ATOM   1010  N   TYR A  64      -4.551  -8.031 -23.012  1.00 86.03           N  
ATOM   1011  H   TYR A  64      -5.482  -8.411 -23.113  1.00 86.03           H  
ATOM   1012  CA  TYR A  64      -4.405  -6.575 -22.962  1.00 86.03           C  
ATOM   1013  HA  TYR A  64      -3.583  -6.286 -23.618  1.00 86.03           H  
ATOM   1014  C   TYR A  64      -4.080  -6.072 -21.542  1.00 86.03           C  
ATOM   1015  CB  TYR A  64      -5.693  -5.934 -23.488  1.00 86.03           C  
ATOM   1016  HB2 TYR A  64      -5.937  -6.361 -24.461  1.00 86.03           H  
ATOM   1017  HB3 TYR A  64      -6.508  -6.181 -22.807  1.00 86.03           H  
ATOM   1018  O   TYR A  64      -3.381  -5.062 -21.378  1.00 86.03           O  
ATOM   1019  CG  TYR A  64      -5.627  -4.427 -23.621  1.00 86.03           C  
ATOM   1020  CD1 TYR A  64      -6.180  -3.607 -22.618  1.00 86.03           C  
ATOM   1021  HD1 TYR A  64      -6.674  -4.057 -21.769  1.00 86.03           H  
ATOM   1022  CD2 TYR A  64      -5.021  -3.850 -24.752  1.00 86.03           C  
ATOM   1023  HD2 TYR A  64      -4.632  -4.491 -25.529  1.00 86.03           H  
ATOM   1024  CE1 TYR A  64      -6.116  -2.206 -22.738  1.00 86.03           C  
ATOM   1025  HE1 TYR A  64      -6.559  -1.574 -21.982  1.00 86.03           H  
ATOM   1026  CE2 TYR A  64      -4.963  -2.449 -24.883  1.00 86.03           C  
ATOM   1027  HE2 TYR A  64      -4.523  -2.009 -25.766  1.00 86.03           H  
ATOM   1028  OH  TYR A  64      -5.446  -0.275 -23.992  1.00 86.03           O  
ATOM   1029  HH  TYR A  64      -5.161  -0.016 -24.872  1.00 86.03           H  
ATOM   1030  CZ  TYR A  64      -5.508  -1.627 -23.870  1.00 86.03           C  
ATOM   1031  N   ASN A  65      -4.537  -6.782 -20.505  1.00 87.02           N  
ATOM   1032  H   ASN A  65      -5.016  -7.650 -20.697  1.00 87.02           H  
ATOM   1033  CA  ASN A  65      -4.292  -6.429 -19.111  1.00 87.02           C  
ATOM   1034  HA  ASN A  65      -4.293  -5.342 -19.033  1.00 87.02           H  
ATOM   1035  C   ASN A  65      -2.916  -6.910 -18.629  1.00 87.02           C  
ATOM   1036  CB  ASN A  65      -5.439  -6.944 -18.230  1.00 87.02           C  
ATOM   1037  HB2 ASN A  65      -5.161  -6.851 -17.180  1.00 87.02           H  
ATOM   1038  HB3 ASN A  65      -5.638  -7.995 -18.439  1.00 87.02           H  
ATOM   1039  O   ASN A  65      -2.485  -8.032 -18.886  1.00 87.02           O  
ATOM   1040  CG  ASN A  65      -6.692  -6.118 -18.440  1.00 87.02           C  
ATOM   1041  ND2 ASN A  65      -7.710  -6.662 -19.059  1.00 87.02           N  
ATOM   1042 HD21 ASN A  65      -7.612  -7.546 -19.538  1.00 87.02           H  
ATOM   1043 HD22 ASN A  65      -8.478  -6.060 -19.320  1.00 87.02           H  
ATOM   1044  OD1 ASN A  65      -6.740  -4.962 -18.049  1.00 87.02           O  
ATOM   1045  N   MET A  66      -2.226  -6.058 -17.870  1.00 90.10           N  
ATOM   1046  H   MET A  66      -2.664  -5.183 -17.618  1.00 90.10           H  
ATOM   1047  CA  MET A  66      -0.919  -6.378 -17.289  1.00 90.10           C  
ATOM   1048  HA  MET A  66      -0.413  -7.088 -17.943  1.00 90.10           H  
ATOM   1049  C   MET A  66      -1.090  -7.018 -15.900  1.00 90.10           C  
ATOM   1050  CB  MET A  66      -0.060  -5.106 -17.211  1.00 90.10           C  
ATOM   1051  HB2 MET A  66       0.905  -5.353 -16.769  1.00 90.10           H  
ATOM   1052  HB3 MET A  66      -0.559  -4.380 -16.570  1.00 90.10           H  
ATOM   1053  O   MET A  66      -1.972  -6.596 -15.152  1.00 90.10           O  
ATOM   1054  CG  MET A  66       0.177  -4.492 -18.598  1.00 90.10           C  
ATOM   1055  HG2 MET A  66       0.652  -5.244 -19.229  1.00 90.10           H  
ATOM   1056  HG3 MET A  66      -0.780  -4.232 -19.050  1.00 90.10           H  
ATOM   1057  SD  MET A  66       1.225  -3.013 -18.607  1.00 90.10           S  
ATOM   1058  CE  MET A  66       0.161  -1.810 -17.765  1.00 90.10           C  
ATOM   1059  HE1 MET A  66       0.674  -0.851 -17.704  1.00 90.10           H  
ATOM   1060  HE2 MET A  66      -0.072  -2.154 -16.757  1.00 90.10           H  
ATOM   1061  HE3 MET A  66      -0.766  -1.689 -18.325  1.00 90.10           H  
ATOM   1062  N   PRO A  67      -0.227  -7.964 -15.478  1.00 94.39           N  
ATOM   1063  CA  PRO A  67      -0.331  -8.591 -14.154  1.00 94.39           C  
ATOM   1064  HA  PRO A  67      -1.366  -8.872 -13.961  1.00 94.39           H  
ATOM   1065  C   PRO A  67       0.155  -7.689 -12.997  1.00 94.39           C  
ATOM   1066  CB  PRO A  67       0.511  -9.856 -14.266  1.00 94.39           C  
ATOM   1067  HB2 PRO A  67      -0.062 -10.656 -14.735  1.00 94.39           H  
ATOM   1068  HB3 PRO A  67       0.863 -10.182 -13.288  1.00 94.39           H  
ATOM   1069  O   PRO A  67       0.143  -8.093 -11.833  1.00 94.39           O  
ATOM   1070  CG  PRO A  67       1.634  -9.421 -15.206  1.00 94.39           C  
ATOM   1071  HG2 PRO A  67       2.122 -10.278 -15.669  1.00 94.39           H  
ATOM   1072  HG3 PRO A  67       2.359  -8.817 -14.659  1.00 94.39           H  
ATOM   1073  CD  PRO A  67       0.884  -8.551 -16.219  1.00 94.39           C  
ATOM   1074  HD2 PRO A  67       0.493  -9.176 -17.022  1.00 94.39           H  
ATOM   1075  HD3 PRO A  67       1.548  -7.787 -16.625  1.00 94.39           H  
ATOM   1076  N   ILE A  68       0.591  -6.464 -13.304  1.00 95.48           N  
ATOM   1077  H   ILE A  68       0.480  -6.169 -14.264  1.00 95.48           H  
ATOM   1078  CA  ILE A  68       1.120  -5.475 -12.360  1.00 95.48           C  
ATOM   1079  HA  ILE A  68       1.556  -5.995 -11.508  1.00 95.48           H  
ATOM   1080  C   ILE A  68      -0.016  -4.591 -11.834  1.00 95.48           C  
ATOM   1081  CB  ILE A  68       2.233  -4.656 -13.050  1.00 95.48           C  
ATOM   1082  HB  ILE A  68       1.802  -4.184 -13.933  1.00 95.48           H  
ATOM   1083  O   ILE A  68      -0.779  -4.013 -12.602  1.00 95.48           O  
ATOM   1084  CG1 ILE A  68       3.411  -5.535 -13.533  1.00 95.48           C  
ATOM   1085 HG12 ILE A  68       3.059  -6.178 -14.340  1.00 95.48           H  
ATOM   1086 HG13 ILE A  68       4.177  -4.885 -13.954  1.00 95.48           H  
ATOM   1087  CG2 ILE A  68       2.748  -3.529 -12.145  1.00 95.48           C  
ATOM   1088 HG21 ILE A  68       1.954  -2.807 -11.956  1.00 95.48           H  
ATOM   1089 HG22 ILE A  68       3.113  -3.937 -11.203  1.00 95.48           H  
ATOM   1090 HG23 ILE A  68       3.551  -2.993 -12.651  1.00 95.48           H  
ATOM   1091  CD1 ILE A  68       4.073  -6.431 -12.475  1.00 95.48           C  
ATOM   1092 HD11 ILE A  68       3.370  -7.182 -12.115  1.00 95.48           H  
ATOM   1093 HD12 ILE A  68       4.922  -6.945 -12.927  1.00 95.48           H  
ATOM   1094 HD13 ILE A  68       4.432  -5.833 -11.637  1.00 95.48           H  
ATOM   1095  N   SER A  69      -0.125  -4.457 -10.509  1.00 91.72           N  
ATOM   1096  H   SER A  69       0.592  -4.869  -9.929  1.00 91.72           H  
ATOM   1097  CA  SER A  69      -1.266  -3.772  -9.876  1.00 91.72           C  
ATOM   1098  HA  SER A  69      -2.168  -3.987 -10.449  1.00 91.72           H  
ATOM   1099  C   SER A  69      -1.133  -2.245  -9.840  1.00 91.72           C  
ATOM   1100  CB  SER A  69      -1.472  -4.312  -8.458  1.00 91.72           C  
ATOM   1101  HB2 SER A  69      -2.278  -3.762  -7.973  1.00 91.72           H  
ATOM   1102  HB3 SER A  69      -0.557  -4.183  -7.879  1.00 91.72           H  
ATOM   1103  O   SER A  69      -2.137  -1.531  -9.868  1.00 91.72           O  
ATOM   1104  OG  SER A  69      -1.815  -5.686  -8.507  1.00 91.72           O  
ATOM   1105  HG  SER A  69      -1.131  -6.134  -9.011  1.00 91.72           H  
ATOM   1106  N   CYS A  70       0.096  -1.734  -9.746  1.00 94.97           N  
ATOM   1107  H   CYS A  70       0.872  -2.375  -9.821  1.00 94.97           H  
ATOM   1108  CA  CYS A  70       0.422  -0.308  -9.679  1.00 94.97           C  
ATOM   1109  HA  CYS A  70      -0.316   0.231 -10.273  1.00 94.97           H  
ATOM   1110  C   CYS A  70       1.809  -0.012 -10.270  1.00 94.97           C  
ATOM   1111  CB  CYS A  70       0.384   0.204  -8.224  1.00 94.97           C  
ATOM   1112  HB2 CYS A  70       0.887   1.170  -8.176  1.00 94.97           H  
ATOM   1113  HB3 CYS A  70       0.921  -0.491  -7.579  1.00 94.97           H  
ATOM   1114  O   CYS A  70       2.684  -0.878 -10.283  1.00 94.97           O  
ATOM   1115  SG  CYS A  70      -1.307   0.425  -7.605  1.00 94.97           S  
ATOM   1116  HG  CYS A  70      -1.860  -0.559  -8.320  1.00 94.97           H  
ATOM   1117  N   PHE A  71       2.015   1.238 -10.670  1.00 97.64           N  
ATOM   1118  H   PHE A  71       1.231   1.875 -10.667  1.00 97.64           H  
ATOM   1119  CA  PHE A  71       3.267   1.764 -11.210  1.00 97.64           C  
ATOM   1120  HA  PHE A  71       4.064   1.030 -11.095  1.00 97.64           H  
ATOM   1121  C   PHE A  71       3.661   3.036 -10.446  1.00 97.64           C  
ATOM   1122  CB  PHE A  71       3.075   2.038 -12.708  1.00 97.64           C  
ATOM   1123  HB2 PHE A  71       2.246   2.734 -12.831  1.00 97.64           H  
ATOM   1124  HB3 PHE A  71       3.970   2.533 -13.085  1.00 97.64           H  
ATOM   1125  O   PHE A  71       2.795   3.850 -10.128  1.00 97.64           O  
ATOM   1126  CG  PHE A  71       2.807   0.797 -13.550  1.00 97.64           C  
ATOM   1127  CD1 PHE A  71       3.833   0.259 -14.347  1.00 97.64           C  
ATOM   1128  HD1 PHE A  71       4.803   0.734 -14.369  1.00 97.64           H  
ATOM   1129  CD2 PHE A  71       1.538   0.180 -13.549  1.00 97.64           C  
ATOM   1130  HD2 PHE A  71       0.734   0.600 -12.962  1.00 97.64           H  
ATOM   1131  CE1 PHE A  71       3.598  -0.890 -15.122  1.00 97.64           C  
ATOM   1132  HE1 PHE A  71       4.389  -1.293 -15.737  1.00 97.64           H  
ATOM   1133  CE2 PHE A  71       1.306  -0.978 -14.313  1.00 97.64           C  
ATOM   1134  HE2 PHE A  71       0.337  -1.456 -14.298  1.00 97.64           H  
ATOM   1135  CZ  PHE A  71       2.340  -1.514 -15.100  1.00 97.64           C  
ATOM   1136  HZ  PHE A  71       2.172  -2.401 -15.691  1.00 97.64           H  
ATOM   1137  N   LEU A  72       4.943   3.207 -10.132  1.00 98.12           N  
ATOM   1138  H   LEU A  72       5.603   2.497 -10.414  1.00 98.12           H  
ATOM   1139  CA  LEU A  72       5.488   4.426  -9.531  1.00 98.12           C  
ATOM   1140  HA  LEU A  72       4.684   5.097  -9.227  1.00 98.12           H  
ATOM   1141  C   LEU A  72       6.316   5.118 -10.614  1.00 98.12           C  
ATOM   1142  CB  LEU A  72       6.359   4.131  -8.291  1.00 98.12           C  
ATOM   1143  HB2 LEU A  72       6.724   5.096  -7.939  1.00 98.12           H  
ATOM   1144  HB3 LEU A  72       7.231   3.559  -8.607  1.00 98.12           H  
ATOM   1145  O   LEU A  72       7.342   4.576 -11.025  1.00 98.12           O  
ATOM   1146  CG  LEU A  72       5.719   3.421  -7.082  1.00 98.12           C  
ATOM   1147  HG  LEU A  72       4.811   3.944  -6.781  1.00 98.12           H  
ATOM   1148  CD1 LEU A  72       5.374   1.950  -7.335  1.00 98.12           C  
ATOM   1149 HD11 LEU A  72       5.149   1.457  -6.389  1.00 98.12           H  
ATOM   1150 HD12 LEU A  72       4.495   1.875  -7.976  1.00 98.12           H  
ATOM   1151 HD13 LEU A  72       6.216   1.446  -7.808  1.00 98.12           H  
ATOM   1152  CD2 LEU A  72       6.703   3.455  -5.907  1.00 98.12           C  
ATOM   1153 HD21 LEU A  72       6.921   4.490  -5.644  1.00 98.12           H  
ATOM   1154 HD22 LEU A  72       7.636   2.965  -6.186  1.00 98.12           H  
ATOM   1155 HD23 LEU A  72       6.275   2.957  -5.037  1.00 98.12           H  
ATOM   1156  N   LEU A  73       5.848   6.267 -11.095  1.00 97.44           N  
ATOM   1157  H   LEU A  73       5.025   6.673 -10.672  1.00 97.44           H  
ATOM   1158  CA  LEU A  73       6.490   7.031 -12.163  1.00 97.44           C  
ATOM   1159  HA  LEU A  73       7.187   6.387 -12.699  1.00 97.44           H  
ATOM   1160  C   LEU A  73       7.304   8.203 -11.612  1.00 97.44           C  
ATOM   1161  CB  LEU A  73       5.447   7.535 -13.172  1.00 97.44           C  
ATOM   1162  HB2 LEU A  73       4.788   8.237 -12.661  1.00 97.44           H  
ATOM   1163  HB3 LEU A  73       5.970   8.083 -13.956  1.00 97.44           H  
ATOM   1164  O   LEU A  73       7.139   8.636 -10.468  1.00 97.44           O  
ATOM   1165  CG  LEU A  73       4.575   6.467 -13.844  1.00 97.44           C  
ATOM   1166  HG  LEU A  73       3.889   6.058 -13.103  1.00 97.44           H  
ATOM   1167  CD1 LEU A  73       3.761   7.153 -14.935  1.00 97.44           C  
ATOM   1168 HD11 LEU A  73       4.429   7.481 -15.731  1.00 97.44           H  
ATOM   1169 HD12 LEU A  73       3.269   8.029 -14.513  1.00 97.44           H  
ATOM   1170 HD13 LEU A  73       3.019   6.469 -15.348  1.00 97.44           H  
ATOM   1171  CD2 LEU A  73       5.364   5.309 -14.444  1.00 97.44           C  
ATOM   1172 HD21 LEU A  73       5.777   4.699 -13.641  1.00 97.44           H  
ATOM   1173 HD22 LEU A  73       4.715   4.690 -15.063  1.00 97.44           H  
ATOM   1174 HD23 LEU A  73       6.171   5.695 -15.067  1.00 97.44           H  
ATOM   1175  N   HIS A  74       8.161   8.741 -12.471  1.00 96.17           N  
ATOM   1176  H   HIS A  74       8.155   8.411 -13.425  1.00 96.17           H  
ATOM   1177  CA  HIS A  74       9.084   9.821 -12.162  1.00 96.17           C  
ATOM   1178  HA  HIS A  74       8.949  10.151 -11.132  1.00 96.17           H  
ATOM   1179  C   HIS A  74       8.847  11.023 -13.082  1.00 96.17           C  
ATOM   1180  CB  HIS A  74      10.499   9.266 -12.302  1.00 96.17           C  
ATOM   1181  HB2 HIS A  74      10.630   8.417 -11.632  1.00 96.17           H  
ATOM   1182  HB3 HIS A  74      10.662   8.926 -13.325  1.00 96.17           H  
ATOM   1183  O   HIS A  74       8.619  10.843 -14.274  1.00 96.17           O  
ATOM   1184  CG  HIS A  74      11.513  10.305 -11.961  1.00 96.17           C  
ATOM   1185  CD2 HIS A  74      12.148  11.093 -12.868  1.00 96.17           C  
ATOM   1186  HD2 HIS A  74      12.034  11.058 -13.941  1.00 96.17           H  
ATOM   1187  ND1 HIS A  74      11.850  10.706 -10.669  1.00 96.17           N  
ATOM   1188  CE1 HIS A  74      12.703  11.724 -10.832  1.00 96.17           C  
ATOM   1189  HE1 HIS A  74      13.156  12.274 -10.020  1.00 96.17           H  
ATOM   1190  NE2 HIS A  74      12.911  11.961 -12.136  1.00 96.17           N  
ATOM   1191  HE2 HIS A  74      13.519  12.670 -12.520  1.00 96.17           H  
ATOM   1192  N   VAL A  75       8.927  12.242 -12.541  1.00 96.80           N  
ATOM   1193  H   VAL A  75       9.207  12.336 -11.575  1.00 96.80           H  
ATOM   1194  CA  VAL A  75       8.688  13.485 -13.290  1.00 96.80           C  
ATOM   1195  HA  VAL A  75       8.845  13.270 -14.347  1.00 96.80           H  
ATOM   1196  C   VAL A  75       9.712  14.567 -12.916  1.00 96.80           C  
ATOM   1197  CB  VAL A  75       7.210  13.921 -13.158  1.00 96.80           C  
ATOM   1198  HB  VAL A  75       6.602  13.081 -13.494  1.00 96.80           H  
ATOM   1199  O   VAL A  75      10.088  14.720 -11.752  1.00 96.80           O  
ATOM   1200  CG1 VAL A  75       6.767  14.225 -11.719  1.00 96.80           C  
ATOM   1201 HG11 VAL A  75       6.856  13.324 -11.113  1.00 96.80           H  
ATOM   1202 HG12 VAL A  75       7.393  15.003 -11.282  1.00 96.80           H  
ATOM   1203 HG13 VAL A  75       5.727  14.550 -11.711  1.00 96.80           H  
ATOM   1204  CG2 VAL A  75       6.854  15.094 -14.077  1.00 96.80           C  
ATOM   1205 HG21 VAL A  75       5.784  15.294 -14.018  1.00 96.80           H  
ATOM   1206 HG22 VAL A  75       7.100  14.834 -15.106  1.00 96.80           H  
ATOM   1207 HG23 VAL A  75       7.407  15.993 -13.801  1.00 96.80           H  
ATOM   1208  N   GLU A  76      10.192  15.297 -13.922  1.00 95.72           N  
ATOM   1209  H   GLU A  76       9.835  15.104 -14.847  1.00 95.72           H  
ATOM   1210  CA  GLU A  76      11.206  16.356 -13.832  1.00 95.72           C  
ATOM   1211  HA  GLU A  76      11.605  16.400 -12.818  1.00 95.72           H  
ATOM   1212  C   GLU A  76      10.612  17.744 -14.155  1.00 95.72           C  
ATOM   1213  CB  GLU A  76      12.371  16.051 -14.794  1.00 95.72           C  
ATOM   1214  HB2 GLU A  76      11.958  15.943 -15.797  1.00 95.72           H  
ATOM   1215  HB3 GLU A  76      13.051  16.903 -14.812  1.00 95.72           H  
ATOM   1216  O   GLU A  76       9.549  17.868 -14.761  1.00 95.72           O  
ATOM   1217  CG  GLU A  76      13.196  14.792 -14.485  1.00 95.72           C  
ATOM   1218  HG2 GLU A  76      12.527  13.939 -14.365  1.00 95.72           H  
ATOM   1219  HG3 GLU A  76      13.829  14.588 -15.349  1.00 95.72           H  
ATOM   1220  CD  GLU A  76      14.102  14.906 -13.251  1.00 95.72           C  
ATOM   1221  OE1 GLU A  76      14.689  13.875 -12.843  1.00 95.72           O  
ATOM   1222  OE2 GLU A  76      14.209  15.970 -12.604  1.00 95.72           O  
ATOM   1223  N   ASP A  77      11.319  18.816 -13.783  1.00 94.65           N  
ATOM   1224  H   ASP A  77      12.204  18.655 -13.323  1.00 94.65           H  
ATOM   1225  CA  ASP A  77      10.876  20.215 -13.943  1.00 94.65           C  
ATOM   1226  HA  ASP A  77       9.796  20.232 -13.799  1.00 94.65           H  
ATOM   1227  C   ASP A  77      11.129  20.792 -15.359  1.00 94.65           C  
ATOM   1228  CB  ASP A  77      11.491  21.060 -12.812  1.00 94.65           C  
ATOM   1229  HB2 ASP A  77      12.561  21.171 -12.988  1.00 94.65           H  
ATOM   1230  HB3 ASP A  77      11.366  20.519 -11.874  1.00 94.65           H  
ATOM   1231  O   ASP A  77      11.699  21.881 -15.513  1.00 94.65           O  
ATOM   1232  CG  ASP A  77      10.846  22.442 -12.652  1.00 94.65           C  
ATOM   1233  OD1 ASP A  77       9.603  22.533 -12.594  1.00 94.65           O  
ATOM   1234  OD2 ASP A  77      11.585  23.448 -12.503  1.00 94.65           O  
ATOM   1235  N   HIS A  78      10.733  20.049 -16.400  1.00 94.09           N  
ATOM   1236  H   HIS A  78      10.258  19.181 -16.194  1.00 94.09           H  
ATOM   1237  CA  HIS A  78      10.726  20.497 -17.801  1.00 94.09           C  
ATOM   1238  HA  HIS A  78      10.618  21.582 -17.794  1.00 94.09           H  
ATOM   1239  C   HIS A  78       9.528  19.944 -18.589  1.00 94.09           C  
ATOM   1240  CB  HIS A  78      12.052  20.181 -18.516  1.00 94.09           C  
ATOM   1241  HB2 HIS A  78      12.068  20.706 -19.472  1.00 94.09           H  
ATOM   1242  HB3 HIS A  78      12.877  20.571 -17.920  1.00 94.09           H  
ATOM   1243  O   HIS A  78       8.928  18.932 -18.228  1.00 94.09           O  
ATOM   1244  CG  HIS A  78      12.297  18.718 -18.782  1.00 94.09           C  
ATOM   1245  CD2 HIS A  78      12.741  17.815 -17.858  1.00 94.09           C  
ATOM   1246  HD2 HIS A  78      12.951  18.026 -16.819  1.00 94.09           H  
ATOM   1247  ND1 HIS A  78      12.199  18.053 -19.993  1.00 94.09           N  
ATOM   1248  HD1 HIS A  78      11.994  18.440 -20.903  1.00 94.09           H  
ATOM   1249  CE1 HIS A  78      12.581  16.781 -19.784  1.00 94.09           C  
ATOM   1250  HE1 HIS A  78      12.642  16.024 -20.552  1.00 94.09           H  
ATOM   1251  NE2 HIS A  78      12.912  16.588 -18.498  1.00 94.09           N  
ATOM   1252  N   VAL A  79       9.177  20.640 -19.675  1.00 92.61           N  
ATOM   1253  H   VAL A  79       9.772  21.405 -19.960  1.00 92.61           H  
ATOM   1254  CA  VAL A  79       7.925  20.445 -20.427  1.00 92.61           C  
ATOM   1255  HA  VAL A  79       7.086  20.622 -19.753  1.00 92.61           H  
ATOM   1256  C   VAL A  79       7.765  19.013 -20.942  1.00 92.61           C  
ATOM   1257  CB  VAL A  79       7.833  21.470 -21.578  1.00 92.61           C  
ATOM   1258  HB  VAL A  79       8.714  21.374 -22.213  1.00 92.61           H  
ATOM   1259  O   VAL A  79       6.688  18.443 -20.797  1.00 92.61           O  
ATOM   1260  CG1 VAL A  79       6.586  21.279 -22.446  1.00 92.61           C  
ATOM   1261 HG11 VAL A  79       6.515  22.079 -23.183  1.00 92.61           H  
ATOM   1262 HG12 VAL A  79       6.664  20.337 -22.990  1.00 92.61           H  
ATOM   1263 HG13 VAL A  79       5.689  21.268 -21.828  1.00 92.61           H  
ATOM   1264  CG2 VAL A  79       7.786  22.902 -21.020  1.00 92.61           C  
ATOM   1265 HG21 VAL A  79       6.923  23.020 -20.366  1.00 92.61           H  
ATOM   1266 HG22 VAL A  79       7.710  23.612 -21.844  1.00 92.61           H  
ATOM   1267 HG23 VAL A  79       8.696  23.128 -20.465  1.00 92.61           H  
ATOM   1268  N   ASP A  80       8.821  18.404 -21.477  1.00 95.28           N  
ATOM   1269  H   ASP A  80       9.668  18.932 -21.635  1.00 95.28           H  
ATOM   1270  CA  ASP A  80       8.743  17.073 -22.096  1.00 95.28           C  
ATOM   1271  HA  ASP A  80       7.920  17.078 -22.812  1.00 95.28           H  
ATOM   1272  C   ASP A  80       8.461  15.977 -21.062  1.00 95.28           C  
ATOM   1273  CB  ASP A  80      10.031  16.766 -22.876  1.00 95.28           C  
ATOM   1274  HB2 ASP A  80      10.782  16.367 -22.194  1.00 95.28           H  
ATOM   1275  HB3 ASP A  80       9.825  16.010 -23.633  1.00 95.28           H  
ATOM   1276  O   ASP A  80       7.611  15.122 -21.295  1.00 95.28           O  
ATOM   1277  CG  ASP A  80      10.580  18.029 -23.528  1.00 95.28           C  
ATOM   1278  OD1 ASP A  80      10.038  18.430 -24.577  1.00 95.28           O  
ATOM   1279  OD2 ASP A  80      11.430  18.658 -22.847  1.00 95.28           O  
ATOM   1280  N   SER A  81       9.098  16.041 -19.885  1.00 95.93           N  
ATOM   1281  H   SER A  81       9.745  16.800 -19.728  1.00 95.93           H  
ATOM   1282  CA  SER A  81       8.817  15.106 -18.786  1.00 95.93           C  
ATOM   1283  HA  SER A  81       8.859  14.091 -19.180  1.00 95.93           H  
ATOM   1284  C   SER A  81       7.413  15.315 -18.216  1.00 95.93           C  
ATOM   1285  CB  SER A  81       9.873  15.235 -17.686  1.00 95.93           C  
ATOM   1286  HB2 SER A  81       9.884  16.255 -17.301  1.00 95.93           H  
ATOM   1287  HB3 SER A  81      10.852  15.001 -18.104  1.00 95.93           H  
ATOM   1288  O   SER A  81       6.714  14.343 -17.939  1.00 95.93           O  
ATOM   1289  OG  SER A  81       9.603  14.335 -16.626  1.00 95.93           O  
ATOM   1290  HG  SER A  81       9.528  13.450 -16.991  1.00 95.93           H  
ATOM   1291  N   LEU A  82       6.955  16.567 -18.105  1.00 96.15           N  
ATOM   1292  H   LEU A  82       7.578  17.326 -18.340  1.00 96.15           H  
ATOM   1293  CA  LEU A  82       5.589  16.881 -17.677  1.00 96.15           C  
ATOM   1294  HA  LEU A  82       5.404  16.387 -16.723  1.00 96.15           H  
ATOM   1295  C   LEU A  82       4.535  16.341 -18.660  1.00 96.15           C  
ATOM   1296  CB  LEU A  82       5.463  18.404 -17.492  1.00 96.15           C  
ATOM   1297  HB2 LEU A  82       5.845  18.893 -18.389  1.00 96.15           H  
ATOM   1298  HB3 LEU A  82       4.410  18.668 -17.400  1.00 96.15           H  
ATOM   1299  O   LEU A  82       3.517  15.814 -18.218  1.00 96.15           O  
ATOM   1300  CG  LEU A  82       6.220  18.940 -16.262  1.00 96.15           C  
ATOM   1301  HG  LEU A  82       7.205  18.479 -16.190  1.00 96.15           H  
ATOM   1302  CD1 LEU A  82       6.399  20.452 -16.385  1.00 96.15           C  
ATOM   1303 HD11 LEU A  82       6.999  20.677 -17.267  1.00 96.15           H  
ATOM   1304 HD12 LEU A  82       6.915  20.835 -15.505  1.00 96.15           H  
ATOM   1305 HD13 LEU A  82       5.423  20.929 -16.480  1.00 96.15           H  
ATOM   1306  CD2 LEU A  82       5.442  18.668 -14.973  1.00 96.15           C  
ATOM   1307 HD21 LEU A  82       5.991  19.088 -14.130  1.00 96.15           H  
ATOM   1308 HD22 LEU A  82       4.455  19.126 -15.028  1.00 96.15           H  
ATOM   1309 HD23 LEU A  82       5.342  17.593 -14.821  1.00 96.15           H  
ATOM   1310  N   ILE A  83       4.776  16.432 -19.973  1.00 95.82           N  
ATOM   1311  H   ILE A  83       5.624  16.895 -20.266  1.00 95.82           H  
ATOM   1312  CA  ILE A  83       3.888  15.886 -21.013  1.00 95.82           C  
ATOM   1313  HA  ILE A  83       2.862  16.169 -20.777  1.00 95.82           H  
ATOM   1314  C   ILE A  83       3.923  14.353 -21.015  1.00 95.82           C  
ATOM   1315  CB  ILE A  83       4.244  16.485 -22.397  1.00 95.82           C  
ATOM   1316  HB  ILE A  83       5.322  16.412 -22.539  1.00 95.82           H  
ATOM   1317  O   ILE A  83       2.868  13.715 -20.977  1.00 95.82           O  
ATOM   1318  CG1 ILE A  83       3.834  17.977 -22.439  1.00 95.82           C  
ATOM   1319 HG12 ILE A  83       2.748  18.056 -22.379  1.00 95.82           H  
ATOM   1320 HG13 ILE A  83       4.247  18.491 -21.571  1.00 95.82           H  
ATOM   1321  CG2 ILE A  83       3.559  15.721 -23.551  1.00 95.82           C  
ATOM   1322 HG21 ILE A  83       3.902  14.687 -23.579  1.00 95.82           H  
ATOM   1323 HG22 ILE A  83       2.477  15.739 -23.425  1.00 95.82           H  
ATOM   1324 HG23 ILE A  83       3.824  16.161 -24.512  1.00 95.82           H  
ATOM   1325  CD1 ILE A  83       4.316  18.724 -23.689  1.00 95.82           C  
ATOM   1326 HD11 ILE A  83       5.380  18.544 -23.842  1.00 95.82           H  
ATOM   1327 HD12 ILE A  83       3.762  18.397 -24.569  1.00 95.82           H  
ATOM   1328 HD13 ILE A  83       4.147  19.793 -23.557  1.00 95.82           H  
ATOM   1329  N   GLU A  84       5.111  13.748 -21.031  1.00 95.58           N  
ATOM   1330  H   GLU A  84       5.952  14.306 -21.073  1.00 95.58           H  
ATOM   1331  CA  GLU A  84       5.248  12.293 -21.129  1.00 95.58           C  
ATOM   1332  HA  GLU A  84       4.592  11.960 -21.933  1.00 95.58           H  
ATOM   1333  C   GLU A  84       4.769  11.583 -19.856  1.00 95.58           C  
ATOM   1334  CB  GLU A  84       6.687  11.929 -21.527  1.00 95.58           C  
ATOM   1335  HB2 GLU A  84       7.365  12.295 -20.756  1.00 95.58           H  
ATOM   1336  HB3 GLU A  84       6.930  12.444 -22.456  1.00 95.58           H  
ATOM   1337  O   GLU A  84       4.159  10.523 -19.954  1.00 95.58           O  
ATOM   1338  CG  GLU A  84       6.947  10.425 -21.723  1.00 95.58           C  
ATOM   1339  HG2 GLU A  84       6.846   9.930 -20.757  1.00 95.58           H  
ATOM   1340  HG3 GLU A  84       7.984  10.304 -22.037  1.00 95.58           H  
ATOM   1341  CD  GLU A  84       6.041   9.716 -22.748  1.00 95.58           C  
ATOM   1342  OE1 GLU A  84       6.001   8.466 -22.750  1.00 95.58           O  
ATOM   1343  OE2 GLU A  84       5.324  10.350 -23.555  1.00 95.58           O  
ATOM   1344  N   HIS A  85       4.892  12.197 -18.673  1.00 96.47           N  
ATOM   1345  H   HIS A  85       5.439  13.044 -18.621  1.00 96.47           H  
ATOM   1346  CA  HIS A  85       4.277  11.681 -17.442  1.00 96.47           C  
ATOM   1347  HA  HIS A  85       4.626  10.662 -17.277  1.00 96.47           H  
ATOM   1348  C   HIS A  85       2.744  11.622 -17.548  1.00 96.47           C  
ATOM   1349  CB  HIS A  85       4.737  12.538 -16.256  1.00 96.47           C  
ATOM   1350  HB2 HIS A  85       5.826  12.517 -16.218  1.00 96.47           H  
ATOM   1351  HB3 HIS A  85       4.428  13.570 -16.418  1.00 96.47           H  
ATOM   1352  O   HIS A  85       2.137  10.632 -17.143  1.00 96.47           O  
ATOM   1353  CG  HIS A  85       4.230  12.077 -14.913  1.00 96.47           C  
ATOM   1354  CD2 HIS A  85       3.331  12.748 -14.138  1.00 96.47           C  
ATOM   1355  HD2 HIS A  85       2.845  13.675 -14.405  1.00 96.47           H  
ATOM   1356  ND1 HIS A  85       4.727  10.998 -14.183  1.00 96.47           N  
ATOM   1357  CE1 HIS A  85       4.142  11.054 -12.985  1.00 96.47           C  
ATOM   1358  HE1 HIS A  85       4.379  10.386 -12.170  1.00 96.47           H  
ATOM   1359  NE2 HIS A  85       3.288  12.092 -12.928  1.00 96.47           N  
ATOM   1360  HE2 HIS A  85       2.820  12.427 -12.098  1.00 96.47           H  
ATOM   1361  N   VAL A  86       2.087  12.620 -18.158  1.00 96.41           N  
ATOM   1362  H   VAL A  86       2.624  13.390 -18.530  1.00 96.41           H  
ATOM   1363  CA  VAL A  86       0.636  12.548 -18.442  1.00 96.41           C  
ATOM   1364  HA  VAL A  86       0.118  12.304 -17.514  1.00 96.41           H  
ATOM   1365  C   VAL A  86       0.332  11.420 -19.431  1.00 96.41           C  
ATOM   1366  CB  VAL A  86       0.073  13.885 -18.973  1.00 96.41           C  
ATOM   1367  HB  VAL A  86       0.583  14.151 -19.899  1.00 96.41           H  
ATOM   1368  O   VAL A  86      -0.646  10.687 -19.247  1.00 96.41           O  
ATOM   1369  CG1 VAL A  86      -1.437  13.808 -19.261  1.00 96.41           C  
ATOM   1370 HG11 VAL A  86      -1.804  14.793 -19.551  1.00 96.41           H  
ATOM   1371 HG12 VAL A  86      -1.973  13.470 -18.374  1.00 96.41           H  
ATOM   1372 HG13 VAL A  86      -1.628  13.121 -20.085  1.00 96.41           H  
ATOM   1373  CG2 VAL A  86       0.258  15.031 -17.974  1.00 96.41           C  
ATOM   1374 HG21 VAL A  86      -0.412  14.910 -17.123  1.00 96.41           H  
ATOM   1375 HG22 VAL A  86       0.043  15.982 -18.462  1.00 96.41           H  
ATOM   1376 HG23 VAL A  86       1.282  15.060 -17.605  1.00 96.41           H  
ATOM   1377  N   ALA A  87       1.162  11.249 -20.461  1.00 95.33           N  
ATOM   1378  H   ALA A  87       1.956  11.867 -20.551  1.00 95.33           H  
ATOM   1379  CA  ALA A  87       0.981  10.207 -21.464  1.00 95.33           C  
ATOM   1380  HA  ALA A  87      -0.040  10.274 -21.839  1.00 95.33           H  
ATOM   1381  C   ALA A  87       1.161   8.795 -20.874  1.00 95.33           C  
ATOM   1382  CB  ALA A  87       1.924  10.485 -22.638  1.00 95.33           C  
ATOM   1383  HB1 ALA A  87       2.958  10.319 -22.335  1.00 95.33           H  
ATOM   1384  HB2 ALA A  87       1.682   9.817 -23.464  1.00 95.33           H  
ATOM   1385  HB3 ALA A  87       1.816  11.517 -22.973  1.00 95.33           H  
ATOM   1386  O   ALA A  87       0.283   7.950 -21.052  1.00 95.33           O  
ATOM   1387  N   GLU A  88       2.225   8.541 -20.111  1.00 95.09           N  
ATOM   1388  H   GLU A  88       2.923   9.264 -20.014  1.00 95.09           H  
ATOM   1389  CA  GLU A  88       2.505   7.254 -19.468  1.00 95.09           C  
ATOM   1390  HA  GLU A  88       2.454   6.479 -20.233  1.00 95.09           H  
ATOM   1391  C   GLU A  88       1.443   6.909 -18.406  1.00 95.09           C  
ATOM   1392  CB  GLU A  88       3.944   7.251 -18.916  1.00 95.09           C  
ATOM   1393  HB2 GLU A  88       4.018   7.950 -18.083  1.00 95.09           H  
ATOM   1394  HB3 GLU A  88       4.619   7.577 -19.707  1.00 95.09           H  
ATOM   1395  O   GLU A  88       0.883   5.809 -18.442  1.00 95.09           O  
ATOM   1396  CG  GLU A  88       4.370   5.844 -18.466  1.00 95.09           C  
ATOM   1397  HG2 GLU A  88       4.126   5.144 -19.265  1.00 95.09           H  
ATOM   1398  HG3 GLU A  88       3.785   5.565 -17.590  1.00 95.09           H  
ATOM   1399  CD  GLU A  88       5.868   5.725 -18.131  1.00 95.09           C  
ATOM   1400  OE1 GLU A  88       6.480   4.699 -18.513  1.00 95.09           O  
ATOM   1401  OE2 GLU A  88       6.403   6.615 -17.440  1.00 95.09           O  
ATOM   1402  N   VAL A  89       1.033   7.868 -17.557  1.00 95.59           N  
ATOM   1403  H   VAL A  89       1.526   8.750 -17.560  1.00 95.59           H  
ATOM   1404  CA  VAL A  89      -0.121   7.699 -16.644  1.00 95.59           C  
ATOM   1405  HA  VAL A  89       0.113   6.900 -15.942  1.00 95.59           H  
ATOM   1406  C   VAL A  89      -1.378   7.279 -17.411  1.00 95.59           C  
ATOM   1407  CB  VAL A  89      -0.418   8.990 -15.844  1.00 95.59           C  
ATOM   1408  HB  VAL A  89      -0.464   9.837 -16.528  1.00 95.59           H  
ATOM   1409  O   VAL A  89      -2.122   6.409 -16.949  1.00 95.59           O  
ATOM   1410  CG1 VAL A  89      -1.748   8.917 -15.074  1.00 95.59           C  
ATOM   1411 HG11 VAL A  89      -2.588   8.973 -15.767  1.00 95.59           H  
ATOM   1412 HG12 VAL A  89      -1.803   7.988 -14.507  1.00 95.59           H  
ATOM   1413 HG13 VAL A  89      -1.819   9.758 -14.385  1.00 95.59           H  
ATOM   1414  CG2 VAL A  89       0.653   9.262 -14.785  1.00 95.59           C  
ATOM   1415 HG21 VAL A  89       0.595   8.522 -13.987  1.00 95.59           H  
ATOM   1416 HG22 VAL A  89       0.525  10.259 -14.363  1.00 95.59           H  
ATOM   1417 HG23 VAL A  89       1.643   9.222 -15.239  1.00 95.59           H  
ATOM   1418  N   SER A  90      -1.623   7.867 -18.584  1.00 94.32           N  
ATOM   1419  H   SER A  90      -0.966   8.560 -18.911  1.00 94.32           H  
ATOM   1420  CA  SER A  90      -2.793   7.559 -19.415  1.00 94.32           C  
ATOM   1421  HA  SER A  90      -3.682   7.585 -18.786  1.00 94.32           H  
ATOM   1422  C   SER A  90      -2.711   6.154 -20.029  1.00 94.32           C  
ATOM   1423  CB  SER A  90      -2.975   8.628 -20.498  1.00 94.32           C  
ATOM   1424  HB2 SER A  90      -3.875   8.401 -21.068  1.00 94.32           H  
ATOM   1425  HB3 SER A  90      -2.125   8.628 -21.180  1.00 94.32           H  
ATOM   1426  O   SER A  90      -3.675   5.392 -19.926  1.00 94.32           O  
ATOM   1427  OG  SER A  90      -3.103   9.905 -19.899  1.00 94.32           O  
ATOM   1428  HG  SER A  90      -2.226  10.206 -19.650  1.00 94.32           H  
ATOM   1429  N   ARG A  91      -1.549   5.768 -20.583  1.00 93.30           N  
ATOM   1430  H   ARG A  91      -0.797   6.442 -20.592  1.00 93.30           H  
ATOM   1431  CA  ARG A  91      -1.285   4.424 -21.144  1.00 93.30           C  
ATOM   1432  HA  ARG A  91      -2.025   4.202 -21.913  1.00 93.30           H  
ATOM   1433  C   ARG A  91      -1.409   3.314 -20.096  1.00 93.30           C  
ATOM   1434  CB  ARG A  91       0.123   4.369 -21.765  1.00 93.30           C  
ATOM   1435  HB2 ARG A  91       0.341   3.336 -22.034  1.00 93.30           H  
ATOM   1436  HB3 ARG A  91       0.848   4.674 -21.010  1.00 93.30           H  
ATOM   1437  O   ARG A  91      -1.914   2.237 -20.406  1.00 93.30           O  
ATOM   1438  CG  ARG A  91       0.310   5.236 -23.021  1.00 93.30           C  
ATOM   1439  HG2 ARG A  91       0.107   6.280 -22.783  1.00 93.30           H  
ATOM   1440  HG3 ARG A  91      -0.390   4.923 -23.796  1.00 93.30           H  
ATOM   1441  CD  ARG A  91       1.748   5.093 -23.543  1.00 93.30           C  
ATOM   1442  HD2 ARG A  91       2.392   4.786 -22.719  1.00 93.30           H  
ATOM   1443  HD3 ARG A  91       1.764   4.297 -24.288  1.00 93.30           H  
ATOM   1444  NE  ARG A  91       2.269   6.342 -24.137  1.00 93.30           N  
ATOM   1445  HE  ARG A  91       1.674   6.848 -24.777  1.00 93.30           H  
ATOM   1446  NH1 ARG A  91       4.291   6.424 -23.015  1.00 93.30           N  
ATOM   1447 HH11 ARG A  91       4.275   5.474 -22.674  1.00 93.30           H  
ATOM   1448 HH12 ARG A  91       5.082   7.012 -22.791  1.00 93.30           H  
ATOM   1449  NH2 ARG A  91       3.704   8.111 -24.295  1.00 93.30           N  
ATOM   1450 HH21 ARG A  91       4.531   8.565 -23.936  1.00 93.30           H  
ATOM   1451 HH22 ARG A  91       3.105   8.662 -24.892  1.00 93.30           H  
ATOM   1452  CZ  ARG A  91       3.408   6.942 -23.814  1.00 93.30           C  
ATOM   1453  N   ILE A  92      -0.989   3.574 -18.857  1.00 92.95           N  
ATOM   1454  H   ILE A  92      -0.490   4.439 -18.701  1.00 92.95           H  
ATOM   1455  CA  ILE A  92      -1.134   2.634 -17.736  1.00 92.95           C  
ATOM   1456  HA  ILE A  92      -0.862   1.634 -18.076  1.00 92.95           H  
ATOM   1457  C   ILE A  92      -2.591   2.565 -17.260  1.00 92.95           C  
ATOM   1458  CB  ILE A  92      -0.173   3.025 -16.593  1.00 92.95           C  
ATOM   1459  HB  ILE A  92      -0.335   4.074 -16.342  1.00 92.95           H  
ATOM   1460  O   ILE A  92      -3.113   1.474 -17.021  1.00 92.95           O  
ATOM   1461  CG1 ILE A  92       1.291   2.837 -17.045  1.00 92.95           C  
ATOM   1462 HG12 ILE A  92       1.421   3.268 -18.038  1.00 92.95           H  
ATOM   1463 HG13 ILE A  92       1.529   1.775 -17.105  1.00 92.95           H  
ATOM   1464  CG2 ILE A  92      -0.449   2.174 -15.343  1.00 92.95           C  
ATOM   1465 HG21 ILE A  92      -1.422   2.422 -14.919  1.00 92.95           H  
ATOM   1466 HG22 ILE A  92      -0.416   1.116 -15.603  1.00 92.95           H  
ATOM   1467 HG23 ILE A  92       0.303   2.371 -14.579  1.00 92.95           H  
ATOM   1468  CD1 ILE A  92       2.305   3.536 -16.139  1.00 92.95           C  
ATOM   1469 HD11 ILE A  92       3.302   3.428 -16.566  1.00 92.95           H  
ATOM   1470 HD12 ILE A  92       2.055   4.594 -16.066  1.00 92.95           H  
ATOM   1471 HD13 ILE A  92       2.306   3.094 -15.143  1.00 92.95           H  
ATOM   1472  N   THR A  93      -3.266   3.716 -17.161  1.00 90.88           N  
ATOM   1473  H   THR A  93      -2.769   4.571 -17.367  1.00 90.88           H  
ATOM   1474  CA  THR A  93      -4.647   3.816 -16.659  1.00 90.88           C  
ATOM   1475  HA  THR A  93      -4.670   3.433 -15.639  1.00 90.88           H  
ATOM   1476  C   THR A  93      -5.628   2.975 -17.477  1.00 90.88           C  
ATOM   1477  CB  THR A  93      -5.108   5.284 -16.625  1.00 90.88           C  
ATOM   1478  HB  THR A  93      -4.896   5.761 -17.582  1.00 90.88           H  
ATOM   1479  O   THR A  93      -6.470   2.293 -16.884  1.00 90.88           O  
ATOM   1480  CG2 THR A  93      -6.599   5.441 -16.330  1.00 90.88           C  
ATOM   1481 HG21 THR A  93      -6.875   4.801 -15.493  1.00 90.88           H  
ATOM   1482 HG22 THR A  93      -6.824   6.484 -16.103  1.00 90.88           H  
ATOM   1483 HG23 THR A  93      -7.180   5.148 -17.204  1.00 90.88           H  
ATOM   1484  OG1 THR A  93      -4.426   5.978 -15.607  1.00 90.88           O  
ATOM   1485  HG1 THR A  93      -3.543   6.142 -15.946  1.00 90.88           H  
ATOM   1486  N   VAL A  94      -5.520   2.989 -18.814  1.00 88.50           N  
ATOM   1487  H   VAL A  94      -4.815   3.575 -19.238  1.00 88.50           H  
ATOM   1488  CA  VAL A  94      -6.399   2.192 -19.696  1.00 88.50           C  
ATOM   1489  HA  VAL A  94      -7.429   2.353 -19.377  1.00 88.50           H  
ATOM   1490  C   VAL A  94      -6.171   0.679 -19.573  1.00 88.50           C  
ATOM   1491  CB  VAL A  94      -6.321   2.632 -21.175  1.00 88.50           C  
ATOM   1492  HB  VAL A  94      -6.984   1.988 -21.752  1.00 88.50           H  
ATOM   1493  O   VAL A  94      -7.108  -0.082 -19.775  1.00 88.50           O  
ATOM   1494  CG1 VAL A  94      -6.812   4.073 -21.352  1.00 88.50           C  
ATOM   1495 HG11 VAL A  94      -6.112   4.767 -20.887  1.00 88.50           H  
ATOM   1496 HG12 VAL A  94      -7.801   4.180 -20.906  1.00 88.50           H  
ATOM   1497 HG13 VAL A  94      -6.880   4.302 -22.416  1.00 88.50           H  
ATOM   1498  CG2 VAL A  94      -4.918   2.534 -21.784  1.00 88.50           C  
ATOM   1499 HG21 VAL A  94      -4.555   1.509 -21.720  1.00 88.50           H  
ATOM   1500 HG22 VAL A  94      -4.959   2.815 -22.837  1.00 88.50           H  
ATOM   1501 HG23 VAL A  94      -4.228   3.199 -21.265  1.00 88.50           H  
ATOM   1502  N   ARG A  95      -4.974   0.236 -19.162  1.00 87.66           N  
ATOM   1503  H   ARG A  95      -4.274   0.934 -18.953  1.00 87.66           H  
ATOM   1504  CA  ARG A  95      -4.583  -1.181 -18.983  1.00 87.66           C  
ATOM   1505  HA  ARG A  95      -5.261  -1.811 -19.558  1.00 87.66           H  
ATOM   1506  C   ARG A  95      -4.715  -1.685 -17.534  1.00 87.66           C  
ATOM   1507  CB  ARG A  95      -3.161  -1.388 -19.530  1.00 87.66           C  
ATOM   1508  HB2 ARG A  95      -2.788  -2.358 -19.200  1.00 87.66           H  
ATOM   1509  HB3 ARG A  95      -2.513  -0.609 -19.128  1.00 87.66           H  
ATOM   1510  O   ARG A  95      -3.915  -2.496 -17.071  1.00 87.66           O  
ATOM   1511  CG  ARG A  95      -3.066  -1.396 -21.057  1.00 87.66           C  
ATOM   1512  HG2 ARG A  95      -3.673  -2.212 -21.449  1.00 87.66           H  
ATOM   1513  HG3 ARG A  95      -3.414  -0.448 -21.468  1.00 87.66           H  
ATOM   1514  CD  ARG A  95      -1.601  -1.623 -21.441  1.00 87.66           C  
ATOM   1515  HD2 ARG A  95      -1.221  -2.497 -20.912  1.00 87.66           H  
ATOM   1516  HD3 ARG A  95      -1.018  -0.761 -21.115  1.00 87.66           H  
ATOM   1517  NE  ARG A  95      -1.425  -1.800 -22.894  1.00 87.66           N  
ATOM   1518  HE  ARG A  95      -1.388  -0.955 -23.446  1.00 87.66           H  
ATOM   1519  NH1 ARG A  95      -1.332  -4.109 -22.957  1.00 87.66           N  
ATOM   1520 HH11 ARG A  95      -1.121  -4.968 -23.444  1.00 87.66           H  
ATOM   1521 HH12 ARG A  95      -1.906  -4.194 -22.130  1.00 87.66           H  
ATOM   1522  NH2 ARG A  95      -0.796  -2.941 -24.760  1.00 87.66           N  
ATOM   1523 HH21 ARG A  95      -0.674  -2.073 -25.262  1.00 87.66           H  
ATOM   1524 HH22 ARG A  95      -0.626  -3.826 -25.216  1.00 87.66           H  
ATOM   1525  CZ  ARG A  95      -1.196  -2.944 -23.520  1.00 87.66           C  
ATOM   1526  N   GLY A  96      -5.674  -1.157 -16.774  1.00 82.67           N  
ATOM   1527  H   GLY A  96      -6.302  -0.504 -17.222  1.00 82.67           H  
ATOM   1528  CA  GLY A  96      -5.971  -1.627 -15.411  1.00 82.67           C  
ATOM   1529  HA2 GLY A  96      -7.028  -1.471 -15.195  1.00 82.67           H  
ATOM   1530  HA3 GLY A  96      -5.809  -2.705 -15.385  1.00 82.67           H  
ATOM   1531  C   GLY A  96      -5.123  -1.020 -14.279  1.00 82.67           C  
ATOM   1532  O   GLY A  96      -5.540  -1.066 -13.115  1.00 82.67           O  
ATOM   1533  N   GLY A  97      -3.975  -0.407 -14.584  1.00 87.68           N  
ATOM   1534  H   GLY A  97      -3.720  -0.326 -15.558  1.00 87.68           H  
ATOM   1535  CA  GLY A  97      -2.989   0.006 -13.581  1.00 87.68           C  
ATOM   1536  HA2 GLY A  97      -2.051   0.246 -14.083  1.00 87.68           H  
ATOM   1537  HA3 GLY A  97      -2.794  -0.840 -12.922  1.00 87.68           H  
ATOM   1538  C   GLY A  97      -3.396   1.213 -12.726  1.00 87.68           C  
ATOM   1539  O   GLY A  97      -3.944   2.200 -13.219  1.00 87.68           O  
ATOM   1540  N   GLY A  98      -3.092   1.149 -11.425  1.00 93.07           N  
ATOM   1541  H   GLY A  98      -2.690   0.289 -11.081  1.00 93.07           H  
ATOM   1542  CA  GLY A  98      -2.973   2.340 -10.575  1.00 93.07           C  
ATOM   1543  HA2 GLY A  98      -3.741   3.067 -10.843  1.00 93.07           H  
ATOM   1544  HA3 GLY A  98      -3.106   2.063  -9.529  1.00 93.07           H  
ATOM   1545  C   GLY A  98      -1.598   2.996 -10.734  1.00 93.07           C  
ATOM   1546  O   GLY A  98      -0.636   2.324 -11.102  1.00 93.07           O  
ATOM   1547  N   VAL A  99      -1.477   4.294 -10.451  1.00 96.92           N  
ATOM   1548  H   VAL A  99      -2.293   4.815 -10.165  1.00 96.92           H  
ATOM   1549  CA  VAL A  99      -0.213   5.029 -10.644  1.00 96.92           C  
ATOM   1550  HA  VAL A  99       0.591   4.299 -10.730  1.00 96.92           H  
ATOM   1551  C   VAL A  99       0.129   5.906  -9.431  1.00 96.92           C  
ATOM   1552  CB  VAL A  99      -0.220   5.823 -11.973  1.00 96.92           C  
ATOM   1553  HB  VAL A  99      -0.884   6.681 -11.869  1.00 96.92           H  
ATOM   1554  O   VAL A  99      -0.744   6.272  -8.642  1.00 96.92           O  
ATOM   1555  CG1 VAL A  99       1.193   6.297 -12.338  1.00 96.92           C  
ATOM   1556 HG11 VAL A  99       1.473   7.169 -11.747  1.00 96.92           H  
ATOM   1557 HG12 VAL A  99       1.258   6.564 -13.393  1.00 96.92           H  
ATOM   1558 HG13 VAL A  99       1.908   5.493 -12.164  1.00 96.92           H  
ATOM   1559  CG2 VAL A  99      -0.717   4.999 -13.169  1.00 96.92           C  
ATOM   1560 HG21 VAL A  99      -0.097   4.107 -13.266  1.00 96.92           H  
ATOM   1561 HG22 VAL A  99      -0.654   5.582 -14.087  1.00 96.92           H  
ATOM   1562 HG23 VAL A  99      -1.759   4.708 -13.034  1.00 96.92           H  
ATOM   1563  N   SER A 100       1.396   6.263  -9.263  1.00 98.17           N  
ATOM   1564  H   SER A 100       2.101   5.834  -9.846  1.00 98.17           H  
ATOM   1565  CA  SER A 100       1.834   7.374  -8.416  1.00 98.17           C  
ATOM   1566  HA  SER A 100       1.018   8.094  -8.349  1.00 98.17           H  
ATOM   1567  C   SER A 100       3.026   8.110  -9.029  1.00 98.17           C  
ATOM   1568  CB  SER A 100       2.168   6.885  -7.002  1.00 98.17           C  
ATOM   1569  HB2 SER A 100       2.376   7.739  -6.357  1.00 98.17           H  
ATOM   1570  HB3 SER A 100       1.317   6.340  -6.592  1.00 98.17           H  
ATOM   1571  O   SER A 100       3.564   7.693 -10.054  1.00 98.17           O  
ATOM   1572  OG  SER A 100       3.302   6.052  -7.013  1.00 98.17           O  
ATOM   1573  HG  SER A 100       3.664   6.052  -6.124  1.00 98.17           H  
ATOM   1574  N   GLY A 101       3.430   9.224  -8.421  1.00 97.80           N  
ATOM   1575  H   GLY A 101       2.898   9.568  -7.634  1.00 97.80           H  
ATOM   1576  CA  GLY A 101       4.692   9.895  -8.732  1.00 97.80           C  
ATOM   1577  HA2 GLY A 101       4.690  10.262  -9.758  1.00 97.80           H  
ATOM   1578  HA3 GLY A 101       5.500   9.169  -8.638  1.00 97.80           H  
ATOM   1579  C   GLY A 101       4.983  11.059  -7.788  1.00 97.80           C  
ATOM   1580  O   GLY A 101       4.062  11.640  -7.201  1.00 97.80           O  
ATOM   1581  N   ASN A 102       6.267  11.381  -7.620  1.00 98.20           N  
ATOM   1582  H   ASN A 102       6.962  10.885  -8.160  1.00 98.20           H  
ATOM   1583  CA  ASN A 102       6.721  12.475  -6.763  1.00 98.20           C  
ATOM   1584  HA  ASN A 102       5.977  12.629  -5.981  1.00 98.20           H  
ATOM   1585  C   ASN A 102       6.830  13.794  -7.546  1.00 98.20           C  
ATOM   1586  CB  ASN A 102       8.041  12.091  -6.066  1.00 98.20           C  
ATOM   1587  HB2 ASN A 102       8.856  12.100  -6.790  1.00 98.20           H  
ATOM   1588  HB3 ASN A 102       7.969  11.083  -5.659  1.00 98.20           H  
ATOM   1589  O   ASN A 102       7.524  13.867  -8.553  1.00 98.20           O  
ATOM   1590  CG  ASN A 102       8.384  13.056  -4.939  1.00 98.20           C  
ATOM   1591  ND2 ASN A 102       9.249  12.711  -4.023  1.00 98.20           N  
ATOM   1592 HD21 ASN A 102       9.570  11.757  -3.935  1.00 98.20           H  
ATOM   1593 HD22 ASN A 102       9.447  13.399  -3.311  1.00 98.20           H  
ATOM   1594  OD1 ASN A 102       7.855  14.145  -4.849  1.00 98.20           O  
ATOM   1595  N   TRP A 103       6.178  14.842  -7.044  1.00 98.19           N  
ATOM   1596  H   TRP A 103       5.702  14.713  -6.162  1.00 98.19           H  
ATOM   1597  CA  TRP A 103       6.137  16.178  -7.637  1.00 98.19           C  
ATOM   1598  HA  TRP A 103       6.469  16.114  -8.673  1.00 98.19           H  
ATOM   1599  C   TRP A 103       7.069  17.194  -6.958  1.00 98.19           C  
ATOM   1600  CB  TRP A 103       4.682  16.652  -7.650  1.00 98.19           C  
ATOM   1601  HB2 TRP A 103       4.660  17.704  -7.936  1.00 98.19           H  
ATOM   1602  HB3 TRP A 103       4.267  16.575  -6.646  1.00 98.19           H  
ATOM   1603  O   TRP A 103       7.101  18.348  -7.376  1.00 98.19           O  
ATOM   1604  CG  TRP A 103       3.806  15.911  -8.610  1.00 98.19           C  
ATOM   1605  CD1 TRP A 103       3.251  14.696  -8.406  1.00 98.19           C  
ATOM   1606  HD1 TRP A 103       3.388  14.102  -7.515  1.00 98.19           H  
ATOM   1607  CD2 TRP A 103       3.432  16.299  -9.966  1.00 98.19           C  
ATOM   1608  CE2 TRP A 103       2.608  15.274 -10.518  1.00 98.19           C  
ATOM   1609  CE3 TRP A 103       3.748  17.392 -10.799  1.00 98.19           C  
ATOM   1610  HE3 TRP A 103       4.408  18.164 -10.432  1.00 98.19           H  
ATOM   1611  NE1 TRP A 103       2.530  14.322  -9.522  1.00 98.19           N  
ATOM   1612  HE1 TRP A 103       2.134  13.399  -9.632  1.00 98.19           H  
ATOM   1613  CH2 TRP A 103       2.436  16.443 -12.631  1.00 98.19           C  
ATOM   1614  HH2 TRP A 103       2.088  16.496 -13.652  1.00 98.19           H  
ATOM   1615  CZ2 TRP A 103       2.103  15.341 -11.824  1.00 98.19           C  
ATOM   1616  HZ2 TRP A 103       1.502  14.535 -12.220  1.00 98.19           H  
ATOM   1617  CZ3 TRP A 103       3.267  17.456 -12.120  1.00 98.19           C  
ATOM   1618  HZ3 TRP A 103       3.570  18.273 -12.758  1.00 98.19           H  
ATOM   1619  N   SER A 104       7.845  16.799  -5.943  1.00 97.80           N  
ATOM   1620  H   SER A 104       7.754  15.852  -5.603  1.00 97.80           H  
ATOM   1621  CA  SER A 104       8.777  17.678  -5.214  1.00 97.80           C  
ATOM   1622  HA  SER A 104       8.219  18.440  -4.669  1.00 97.80           H  
ATOM   1623  C   SER A 104       9.821  18.379  -6.073  1.00 97.80           C  
ATOM   1624  CB  SER A 104       9.607  16.862  -4.235  1.00 97.80           C  
ATOM   1625  HB2 SER A 104      10.082  16.029  -4.752  1.00 97.80           H  
ATOM   1626  HB3 SER A 104      10.383  17.494  -3.802  1.00 97.80           H  
ATOM   1627  O   SER A 104      10.341  19.411  -5.660  1.00 97.80           O  
ATOM   1628  OG  SER A 104       8.815  16.376  -3.194  1.00 97.80           O  
ATOM   1629  HG  SER A 104       9.479  16.036  -2.590  1.00 97.80           H  
ATOM   1630  N   LYS A 105      10.175  17.810  -7.230  1.00 96.56           N  
ATOM   1631  H   LYS A 105       9.716  16.950  -7.498  1.00 96.56           H  
ATOM   1632  CA  LYS A 105      11.141  18.415  -8.152  1.00 96.56           C  
ATOM   1633  HA  LYS A 105      11.995  18.792  -7.589  1.00 96.56           H  
ATOM   1634  C   LYS A 105      10.578  19.621  -8.905  1.00 96.56           C  
ATOM   1635  CB  LYS A 105      11.626  17.368  -9.161  1.00 96.56           C  
ATOM   1636  HB2 LYS A 105      10.778  16.848  -9.608  1.00 96.56           H  
ATOM   1637  HB3 LYS A 105      12.139  17.905  -9.958  1.00 96.56           H  
ATOM   1638  O   LYS A 105      11.352  20.477  -9.325  1.00 96.56           O  
ATOM   1639  CG  LYS A 105      12.592  16.340  -8.549  1.00 96.56           C  
ATOM   1640  HG2 LYS A 105      12.040  15.579  -7.997  1.00 96.56           H  
ATOM   1641  HG3 LYS A 105      13.288  16.845  -7.879  1.00 96.56           H  
ATOM   1642  CD  LYS A 105      13.379  15.708  -9.697  1.00 96.56           C  
ATOM   1643  HD2 LYS A 105      12.706  15.149 -10.347  1.00 96.56           H  
ATOM   1644  HD3 LYS A 105      13.809  16.530 -10.269  1.00 96.56           H  
ATOM   1645  CE  LYS A 105      14.538  14.817  -9.254  1.00 96.56           C  
ATOM   1646  HE2 LYS A 105      14.153  13.872  -8.870  1.00 96.56           H  
ATOM   1647  HE3 LYS A 105      15.078  15.325  -8.455  1.00 96.56           H  
ATOM   1648  NZ  LYS A 105      15.444  14.600 -10.407  1.00 96.56           N  
ATOM   1649  HZ1 LYS A 105      16.317  14.147 -10.179  1.00 96.56           H  
ATOM   1650  HZ2 LYS A 105      15.601  15.465 -10.904  1.00 96.56           H  
ATOM   1651  HZ3 LYS A 105      14.995  14.087 -11.152  1.00 96.56           H  
ATOM   1652  N   ILE A 106       9.261  19.671  -9.099  1.00 96.79           N  
ATOM   1653  H   ILE A 106       8.675  19.013  -8.606  1.00 96.79           H  
ATOM   1654  CA  ILE A 106       8.612  20.623  -9.999  1.00 96.79           C  
ATOM   1655  HA  ILE A 106       9.252  20.775 -10.867  1.00 96.79           H  
ATOM   1656  C   ILE A 106       8.491  21.960  -9.273  1.00 96.79           C  
ATOM   1657  CB  ILE A 106       7.267  20.064 -10.517  1.00 96.79           C  
ATOM   1658  HB  ILE A 106       6.716  19.645  -9.675  1.00 96.79           H  
ATOM   1659  O   ILE A 106       7.945  22.033  -8.175  1.00 96.79           O  
ATOM   1660  CG1 ILE A 106       7.439  18.963 -11.590  1.00 96.79           C  
ATOM   1661 HG12 ILE A 106       7.862  19.406 -12.491  1.00 96.79           H  
ATOM   1662 HG13 ILE A 106       6.452  18.575 -11.842  1.00 96.79           H  
ATOM   1663  CG2 ILE A 106       6.394  21.157 -11.160  1.00 96.79           C  
ATOM   1664 HG21 ILE A 106       6.938  21.632 -11.976  1.00 96.79           H  
ATOM   1665 HG22 ILE A 106       5.480  20.713 -11.555  1.00 96.79           H  
ATOM   1666 HG23 ILE A 106       6.123  21.917 -10.427  1.00 96.79           H  
ATOM   1667  CD1 ILE A 106       8.312  17.763 -11.212  1.00 96.79           C  
ATOM   1668 HD11 ILE A 106       8.231  17.008 -11.993  1.00 96.79           H  
ATOM   1669 HD12 ILE A 106       7.984  17.338 -10.263  1.00 96.79           H  
ATOM   1670 HD13 ILE A 106       9.359  18.061 -11.158  1.00 96.79           H  
ATOM   1671  N   SER A 107       8.997  23.023  -9.893  1.00 94.72           N  
ATOM   1672  H   SER A 107       9.329  22.896 -10.838  1.00 94.72           H  
ATOM   1673  CA  SER A 107       9.066  24.357  -9.300  1.00 94.72           C  
ATOM   1674  HA  SER A 107       9.740  24.320  -8.444  1.00 94.72           H  
ATOM   1675  C   SER A 107       7.697  24.837  -8.821  1.00 94.72           C  
ATOM   1676  CB  SER A 107       9.615  25.358 -10.315  1.00 94.72           C  
ATOM   1677  HB2 SER A 107       9.477  26.369  -9.931  1.00 94.72           H  
ATOM   1678  HB3 SER A 107       9.079  25.265 -11.260  1.00 94.72           H  
ATOM   1679  O   SER A 107       6.683  24.613  -9.478  1.00 94.72           O  
ATOM   1680  OG  SER A 107      10.994  25.140 -10.515  1.00 94.72           O  
ATOM   1681  HG  SER A 107      11.098  24.449 -11.174  1.00 94.72           H  
ATOM   1682  N   GLY A 108       7.666  25.555  -7.693  1.00 93.81           N  
ATOM   1683  H   GLY A 108       8.534  25.696  -7.197  1.00 93.81           H  
ATOM   1684  CA  GLY A 108       6.454  26.231  -7.223  1.00 93.81           C  
ATOM   1685  HA2 GLY A 108       5.691  25.476  -7.035  1.00 93.81           H  
ATOM   1686  HA3 GLY A 108       6.666  26.758  -6.293  1.00 93.81           H  
ATOM   1687  C   GLY A 108       5.899  27.246  -8.242  1.00 93.81           C  
ATOM   1688  O   GLY A 108       6.612  27.640  -9.169  1.00 93.81           O  
ATOM   1689  N   PRO A 109       4.636  27.682  -8.076  1.00 91.35           N  
ATOM   1690  CA  PRO A 109       3.995  28.611  -9.003  1.00 91.35           C  
ATOM   1691  HA  PRO A 109       3.946  28.149  -9.989  1.00 91.35           H  
ATOM   1692  C   PRO A 109       4.764  29.936  -9.114  1.00 91.35           C  
ATOM   1693  CB  PRO A 109       2.571  28.812  -8.473  1.00 91.35           C  
ATOM   1694  HB2 PRO A 109       1.907  28.080  -8.933  1.00 91.35           H  
ATOM   1695  HB3 PRO A 109       2.201  29.822  -8.653  1.00 91.35           H  
ATOM   1696  O   PRO A 109       5.244  30.476  -8.116  1.00 91.35           O  
ATOM   1697  CG  PRO A 109       2.704  28.512  -6.980  1.00 91.35           C  
ATOM   1698  HG2 PRO A 109       3.085  29.392  -6.461  1.00 91.35           H  
ATOM   1699  HG3 PRO A 109       1.760  28.185  -6.546  1.00 91.35           H  
ATOM   1700  CD  PRO A 109       3.756  27.403  -6.952  1.00 91.35           C  
ATOM   1701  HD2 PRO A 109       4.293  27.424  -6.004  1.00 91.35           H  
ATOM   1702  HD3 PRO A 109       3.277  26.435  -7.098  1.00 91.35           H  
ATOM   1703  N   GLY A 110       4.853  30.467 -10.331  1.00 88.74           N  
ATOM   1704  H   GLY A 110       4.406  29.982 -11.096  1.00 88.74           H  
ATOM   1705  CA  GLY A 110       5.578  31.693 -10.663  1.00 88.74           C  
ATOM   1706  HA2 GLY A 110       5.259  32.494  -9.996  1.00 88.74           H  
ATOM   1707  HA3 GLY A 110       6.646  31.525 -10.521  1.00 88.74           H  
ATOM   1708  C   GLY A 110       5.325  32.129 -12.113  1.00 88.74           C  
ATOM   1709  O   GLY A 110       4.517  31.504 -12.796  1.00 88.74           O  
ATOM   1710  N   PRO A 111       6.016  33.168 -12.623  1.00 86.66           N  
ATOM   1711  CA  PRO A 111       5.694  33.785 -13.918  1.00 86.66           C  
ATOM   1712  HA  PRO A 111       4.723  34.274 -13.833  1.00 86.66           H  
ATOM   1713  C   PRO A 111       5.635  32.819 -15.111  1.00 86.66           C  
ATOM   1714  CB  PRO A 111       6.771  34.854 -14.128  1.00 86.66           C  
ATOM   1715  HB2 PRO A 111       7.644  34.421 -14.616  1.00 86.66           H  
ATOM   1716  HB3 PRO A 111       6.393  35.697 -14.706  1.00 86.66           H  
ATOM   1717  O   PRO A 111       4.820  33.005 -16.007  1.00 86.66           O  
ATOM   1718  CG  PRO A 111       7.139  35.262 -12.702  1.00 86.66           C  
ATOM   1719  HG2 PRO A 111       8.141  35.686 -12.647  1.00 86.66           H  
ATOM   1720  HG3 PRO A 111       6.401  35.969 -12.322  1.00 86.66           H  
ATOM   1721  CD  PRO A 111       7.035  33.946 -11.932  1.00 86.66           C  
ATOM   1722  HD2 PRO A 111       6.761  34.144 -10.895  1.00 86.66           H  
ATOM   1723  HD3 PRO A 111       7.987  33.417 -11.976  1.00 86.66           H  
ATOM   1724  N   ASN A 112       6.463  31.767 -15.090  1.00 84.60           N  
ATOM   1725  H   ASN A 112       7.083  31.682 -14.297  1.00 84.60           H  
ATOM   1726  CA  ASN A 112       6.606  30.800 -16.182  1.00 84.60           C  
ATOM   1727  HA  ASN A 112       5.952  31.096 -17.002  1.00 84.60           H  
ATOM   1728  C   ASN A 112       6.173  29.370 -15.782  1.00 84.60           C  
ATOM   1729  CB  ASN A 112       8.061  30.839 -16.705  1.00 84.60           C  
ATOM   1730  HB2 ASN A 112       8.148  30.138 -17.536  1.00 84.60           H  
ATOM   1731  HB3 ASN A 112       8.732  30.503 -15.915  1.00 84.60           H  
ATOM   1732  O   ASN A 112       6.551  28.415 -16.455  1.00 84.60           O  
ATOM   1733  CG  ASN A 112       8.550  32.190 -17.212  1.00 84.60           C  
ATOM   1734  ND2 ASN A 112       9.806  32.280 -17.576  1.00 84.60           N  
ATOM   1735 HD21 ASN A 112      10.394  31.459 -17.612  1.00 84.60           H  
ATOM   1736 HD22 ASN A 112      10.079  33.175 -17.957  1.00 84.60           H  
ATOM   1737  OD1 ASN A 112       7.857  33.186 -17.274  1.00 84.60           O  
ATOM   1738  N   SER A 113       5.453  29.186 -14.665  1.00 89.68           N  
ATOM   1739  H   SER A 113       5.119  29.995 -14.161  1.00 89.68           H  
ATOM   1740  CA  SER A 113       4.996  27.861 -14.208  1.00 89.68           C  
ATOM   1741  HA  SER A 113       4.805  27.246 -15.088  1.00 89.68           H  
ATOM   1742  C   SER A 113       3.726  27.952 -13.347  1.00 89.68           C  
ATOM   1743  CB  SER A 113       6.094  27.163 -13.391  1.00 89.68           C  
ATOM   1744  HB2 SER A 113       6.960  26.992 -14.030  1.00 89.68           H  
ATOM   1745  HB3 SER A 113       6.387  27.802 -12.558  1.00 89.68           H  
ATOM   1746  O   SER A 113       3.718  28.704 -12.370  1.00 89.68           O  
ATOM   1747  OG  SER A 113       5.631  25.923 -12.884  1.00 89.68           O  
ATOM   1748  HG  SER A 113       6.364  25.476 -12.454  1.00 89.68           H  
ATOM   1749  N   PRO A 114       2.681  27.141 -13.611  1.00 91.90           N  
ATOM   1750  CA  PRO A 114       1.514  27.017 -12.731  1.00 91.90           C  
ATOM   1751  HA  PRO A 114       1.136  28.004 -12.462  1.00 91.90           H  
ATOM   1752  C   PRO A 114       1.822  26.242 -11.433  1.00 91.90           C  
ATOM   1753  CB  PRO A 114       0.478  26.289 -13.592  1.00 91.90           C  
ATOM   1754  HB2 PRO A 114      -0.018  27.004 -14.248  1.00 91.90           H  
ATOM   1755  HB3 PRO A 114      -0.260  25.757 -12.992  1.00 91.90           H  
ATOM   1756  O   PRO A 114       0.970  26.122 -10.550  1.00 91.90           O  
ATOM   1757  CG  PRO A 114       1.338  25.340 -14.425  1.00 91.90           C  
ATOM   1758  HG2 PRO A 114       0.835  25.032 -15.342  1.00 91.90           H  
ATOM   1759  HG3 PRO A 114       1.618  24.471 -13.829  1.00 91.90           H  
ATOM   1760  CD  PRO A 114       2.572  26.195 -14.714  1.00 91.90           C  
ATOM   1761  HD2 PRO A 114       3.456  25.561 -14.769  1.00 91.90           H  
ATOM   1762  HD3 PRO A 114       2.436  26.739 -15.649  1.00 91.90           H  
ATOM   1763  N   GLY A 115       3.034  25.698 -11.302  1.00 94.51           N  
ATOM   1764  H   GLY A 115       3.699  25.829 -12.051  1.00 94.51           H  
ATOM   1765  CA  GLY A 115       3.441  24.845 -10.196  1.00 94.51           C  
ATOM   1766  HA2 GLY A 115       3.150  25.304  -9.251  1.00 94.51           H  
ATOM   1767  HA3 GLY A 115       4.528  24.768 -10.229  1.00 94.51           H  
ATOM   1768  C   GLY A 115       2.867  23.424 -10.265  1.00 94.51           C  
ATOM   1769  O   GLY A 115       2.006  23.122 -11.097  1.00 94.51           O  
ATOM   1770  N   PRO A 116       3.309  22.521  -9.370  1.00 97.01           N  
ATOM   1771  CA  PRO A 116       2.950  21.105  -9.435  1.00 97.01           C  
ATOM   1772  HA  PRO A 116       3.283  20.683 -10.384  1.00 97.01           H  
ATOM   1773  C   PRO A 116       1.443  20.860  -9.314  1.00 97.01           C  
ATOM   1774  CB  PRO A 116       3.724  20.440  -8.294  1.00 97.01           C  
ATOM   1775  HB2 PRO A 116       4.679  20.074  -8.670  1.00 97.01           H  
ATOM   1776  HB3 PRO A 116       3.166  19.628  -7.827  1.00 97.01           H  
ATOM   1777  O   PRO A 116       0.935  19.930  -9.926  1.00 97.01           O  
ATOM   1778  CG  PRO A 116       3.975  21.576  -7.310  1.00 97.01           C  
ATOM   1779  HG2 PRO A 116       4.854  21.363  -6.701  1.00 97.01           H  
ATOM   1780  HG3 PRO A 116       3.094  21.738  -6.690  1.00 97.01           H  
ATOM   1781  CD  PRO A 116       4.184  22.772  -8.233  1.00 97.01           C  
ATOM   1782  HD2 PRO A 116       3.928  23.699  -7.719  1.00 97.01           H  
ATOM   1783  HD3 PRO A 116       5.222  22.796  -8.563  1.00 97.01           H  
ATOM   1784  N   ILE A 117       0.707  21.698  -8.574  1.00 96.87           N  
ATOM   1785  H   ILE A 117       1.168  22.486  -8.142  1.00 96.87           H  
ATOM   1786  CA  ILE A 117      -0.745  21.526  -8.399  1.00 96.87           C  
ATOM   1787  HA  ILE A 117      -0.926  20.477  -8.168  1.00 96.87           H  
ATOM   1788  C   ILE A 117      -1.500  21.825  -9.702  1.00 96.87           C  
ATOM   1789  CB  ILE A 117      -1.289  22.371  -7.224  1.00 96.87           C  
ATOM   1790  HB  ILE A 117      -1.341  23.412  -7.545  1.00 96.87           H  
ATOM   1791  O   ILE A 117      -2.384  21.058 -10.073  1.00 96.87           O  
ATOM   1792  CG1 ILE A 117      -0.406  22.330  -5.956  1.00 96.87           C  
ATOM   1793 HG12 ILE A 117       0.555  22.795  -6.177  1.00 96.87           H  
ATOM   1794 HG13 ILE A 117      -0.876  22.933  -5.179  1.00 96.87           H  
ATOM   1795  CG2 ILE A 117      -2.714  21.913  -6.870  1.00 96.87           C  
ATOM   1796 HG21 ILE A 117      -2.724  20.849  -6.635  1.00 96.87           H  
ATOM   1797 HG22 ILE A 117      -3.083  22.468  -6.008  1.00 96.87           H  
ATOM   1798 HG23 ILE A 117      -3.381  22.092  -7.714  1.00 96.87           H  
ATOM   1799  CD1 ILE A 117      -0.143  20.930  -5.386  1.00 96.87           C  
ATOM   1800 HD11 ILE A 117       0.296  20.279  -6.142  1.00 96.87           H  
ATOM   1801 HD12 ILE A 117       0.563  21.022  -4.561  1.00 96.87           H  
ATOM   1802 HD13 ILE A 117      -1.069  20.490  -5.015  1.00 96.87           H  
ATOM   1803  N   GLY A 118      -1.109  22.873 -10.435  1.00 95.19           N  
ATOM   1804  H   GLY A 118      -0.343  23.451 -10.119  1.00 95.19           H  
ATOM   1805  CA  GLY A 118      -1.701  23.185 -11.736  1.00 95.19           C  
ATOM   1806  HA2 GLY A 118      -2.785  23.242 -11.637  1.00 95.19           H  
ATOM   1807  HA3 GLY A 118      -1.334  24.155 -12.071  1.00 95.19           H  
ATOM   1808  C   GLY A 118      -1.357  22.137 -12.798  1.00 95.19           C  
ATOM   1809  O   GLY A 118      -2.221  21.744 -13.577  1.00 95.19           O  
ATOM   1810  N   TYR A 119      -0.139  21.582 -12.781  1.00 96.40           N  
ATOM   1811  H   TYR A 119       0.567  21.958 -12.164  1.00 96.40           H  
ATOM   1812  CA  TYR A 119       0.188  20.433 -13.632  1.00 96.40           C  
ATOM   1813  HA  TYR A 119      -0.112  20.673 -14.653  1.00 96.40           H  
ATOM   1814  C   TYR A 119      -0.601  19.170 -13.241  1.00 96.40           C  
ATOM   1815  CB  TYR A 119       1.698  20.181 -13.640  1.00 96.40           C  
ATOM   1816  HB2 TYR A 119       1.880  19.232 -14.144  1.00 96.40           H  
ATOM   1817  HB3 TYR A 119       2.043  20.084 -12.611  1.00 96.40           H  
ATOM   1818  O   TYR A 119      -1.104  18.477 -14.126  1.00 96.40           O  
ATOM   1819  CG  TYR A 119       2.518  21.237 -14.362  1.00 96.40           C  
ATOM   1820  CD1 TYR A 119       2.310  21.476 -15.736  1.00 96.40           C  
ATOM   1821  HD1 TYR A 119       1.562  20.915 -16.276  1.00 96.40           H  
ATOM   1822  CD2 TYR A 119       3.521  21.948 -13.676  1.00 96.40           C  
ATOM   1823  HD2 TYR A 119       3.695  21.762 -12.626  1.00 96.40           H  
ATOM   1824  CE1 TYR A 119       3.091  22.430 -16.418  1.00 96.40           C  
ATOM   1825  HE1 TYR A 119       2.934  22.603 -17.472  1.00 96.40           H  
ATOM   1826  CE2 TYR A 119       4.310  22.895 -14.355  1.00 96.40           C  
ATOM   1827  HE2 TYR A 119       5.094  23.432 -13.840  1.00 96.40           H  
ATOM   1828  OH  TYR A 119       4.871  24.045 -16.378  1.00 96.40           O  
ATOM   1829  HH  TYR A 119       4.678  24.083 -17.318  1.00 96.40           H  
ATOM   1830  CZ  TYR A 119       4.098  23.138 -15.727  1.00 96.40           C  
ATOM   1831  N   MET A 120      -0.820  18.899 -11.948  1.00 97.61           N  
ATOM   1832  H   MET A 120      -0.358  19.468 -11.254  1.00 97.61           H  
ATOM   1833  CA  MET A 120      -1.684  17.800 -11.483  1.00 97.61           C  
ATOM   1834  HA  MET A 120      -1.279  16.860 -11.859  1.00 97.61           H  
ATOM   1835  C   MET A 120      -3.131  17.901 -11.994  1.00 97.61           C  
ATOM   1836  CB  MET A 120      -1.713  17.733  -9.949  1.00 97.61           C  
ATOM   1837  HB2 MET A 120      -1.847  18.738  -9.549  1.00 97.61           H  
ATOM   1838  HB3 MET A 120      -2.573  17.143  -9.632  1.00 97.61           H  
ATOM   1839  O   MET A 120      -3.768  16.855 -12.145  1.00 97.61           O  
ATOM   1840  CG  MET A 120      -0.474  17.120  -9.301  1.00 97.61           C  
ATOM   1841  HG2 MET A 120       0.419  17.585  -9.718  1.00 97.61           H  
ATOM   1842  HG3 MET A 120      -0.431  16.053  -9.519  1.00 97.61           H  
ATOM   1843  SD  MET A 120      -0.508  17.374  -7.503  1.00 97.61           S  
ATOM   1844  CE  MET A 120       1.263  17.370  -7.165  1.00 97.61           C  
ATOM   1845  HE1 MET A 120       1.454  17.782  -6.175  1.00 97.61           H  
ATOM   1846  HE2 MET A 120       1.776  17.967  -7.919  1.00 97.61           H  
ATOM   1847  HE3 MET A 120       1.631  16.345  -7.208  1.00 97.61           H  
ATOM   1848  N   ASN A 121      -3.644  19.095 -12.334  1.00 96.39           N  
ATOM   1849  H   ASN A 121      -3.116  19.932 -12.132  1.00 96.39           H  
ATOM   1850  CA  ASN A 121      -4.980  19.235 -12.930  1.00 96.39           C  
ATOM   1851  HA  ASN A 121      -5.695  18.788 -12.240  1.00 96.39           H  
ATOM   1852  C   ASN A 121      -5.109  18.451 -14.255  1.00 96.39           C  
ATOM   1853  CB  ASN A 121      -5.397  20.716 -13.073  1.00 96.39           C  
ATOM   1854  HB2 ASN A 121      -4.605  21.306 -13.536  1.00 96.39           H  
ATOM   1855  HB3 ASN A 121      -6.260  20.761 -13.738  1.00 96.39           H  
ATOM   1856  O   ASN A 121      -6.183  17.914 -14.544  1.00 96.39           O  
ATOM   1857  CG  ASN A 121      -5.806  21.368 -11.755  1.00 96.39           C  
ATOM   1858  ND2 ASN A 121      -6.738  22.292 -11.784  1.00 96.39           N  
ATOM   1859 HD21 ASN A 121      -7.004  22.702 -10.900  1.00 96.39           H  
ATOM   1860 HD22 ASN A 121      -7.019  22.727 -12.651  1.00 96.39           H  
ATOM   1861  OD1 ASN A 121      -5.348  21.019 -10.681  1.00 96.39           O  
ATOM   1862  N   THR A 122      -4.015  18.283 -15.012  1.00 95.45           N  
ATOM   1863  H   THR A 122      -3.155  18.715 -14.706  1.00 95.45           H  
ATOM   1864  CA  THR A 122      -3.987  17.435 -16.219  1.00 95.45           C  
ATOM   1865  HA  THR A 122      -4.818  17.726 -16.861  1.00 95.45           H  
ATOM   1866  C   THR A 122      -4.181  15.952 -15.882  1.00 95.45           C  
ATOM   1867  CB  THR A 122      -2.696  17.615 -17.036  1.00 95.45           C  
ATOM   1868  HB  THR A 122      -2.796  17.040 -17.957  1.00 95.45           H  
ATOM   1869  O   THR A 122      -5.012  15.288 -16.497  1.00 95.45           O  
ATOM   1870  CG2 THR A 122      -2.408  19.069 -17.406  1.00 95.45           C  
ATOM   1871 HG21 THR A 122      -1.526  19.108 -18.045  1.00 95.45           H  
ATOM   1872 HG22 THR A 122      -3.255  19.484 -17.951  1.00 95.45           H  
ATOM   1873 HG23 THR A 122      -2.224  19.667 -16.513  1.00 95.45           H  
ATOM   1874  OG1 THR A 122      -1.586  17.119 -16.334  1.00 95.45           O  
ATOM   1875  HG1 THR A 122      -1.339  17.738 -15.642  1.00 95.45           H  
ATOM   1876  N   ILE A 123      -3.512  15.445 -14.839  1.00 96.58           N  
ATOM   1877  H   ILE A 123      -2.830  16.045 -14.398  1.00 96.58           H  
ATOM   1878  CA  ILE A 123      -3.652  14.064 -14.349  1.00 96.58           C  
ATOM   1879  HA  ILE A 123      -3.523  13.387 -15.193  1.00 96.58           H  
ATOM   1880  C   ILE A 123      -5.058  13.824 -13.779  1.00 96.58           C  
ATOM   1881  CB  ILE A 123      -2.559  13.751 -13.299  1.00 96.58           C  
ATOM   1882  HB  ILE A 123      -2.717  14.398 -12.435  1.00 96.58           H  
ATOM   1883  O   ILE A 123      -5.686  12.808 -14.071  1.00 96.58           O  
ATOM   1884  CG1 ILE A 123      -1.121  14.008 -13.803  1.00 96.58           C  
ATOM   1885 HG12 ILE A 123      -1.007  15.059 -14.067  1.00 96.58           H  
ATOM   1886 HG13 ILE A 123      -0.435  13.808 -12.980  1.00 96.58           H  
ATOM   1887  CG2 ILE A 123      -2.675  12.297 -12.813  1.00 96.58           C  
ATOM   1888 HG21 ILE A 123      -3.607  12.136 -12.273  1.00 96.58           H  
ATOM   1889 HG22 ILE A 123      -2.663  11.621 -13.668  1.00 96.58           H  
ATOM   1890 HG23 ILE A 123      -1.843  12.061 -12.150  1.00 96.58           H  
ATOM   1891  CD1 ILE A 123      -0.683  13.154 -14.999  1.00 96.58           C  
ATOM   1892 HD11 ILE A 123      -1.358  13.305 -15.842  1.00 96.58           H  
ATOM   1893 HD12 ILE A 123       0.327  13.437 -15.293  1.00 96.58           H  
ATOM   1894 HD13 ILE A 123      -0.680  12.097 -14.732  1.00 96.58           H  
ATOM   1895  N   ASN A 124      -5.586  14.781 -13.012  1.00 95.57           N  
ATOM   1896  H   ASN A 124      -4.993  15.573 -12.809  1.00 95.57           H  
ATOM   1897  CA  ASN A 124      -6.954  14.804 -12.473  1.00 95.57           C  
ATOM   1898  HA  ASN A 124      -7.097  13.949 -11.812  1.00 95.57           H  
ATOM   1899  C   ASN A 124      -8.009  14.691 -13.583  1.00 95.57           C  
ATOM   1900  CB  ASN A 124      -7.050  16.097 -11.640  1.00 95.57           C  
ATOM   1901  HB2 ASN A 124      -6.453  16.855 -12.147  1.00 95.57           H  
ATOM   1902  HB3 ASN A 124      -6.571  15.918 -10.678  1.00 95.57           H  
ATOM   1903  O   ASN A 124      -8.970  13.931 -13.432  1.00 95.57           O  
ATOM   1904  CG  ASN A 124      -8.398  16.760 -11.387  1.00 95.57           C  
ATOM   1905  ND2 ASN A 124      -8.348  17.968 -10.881  1.00 95.57           N  
ATOM   1906 HD21 ASN A 124      -7.443  18.363 -10.671  1.00 95.57           H  
ATOM   1907 HD22 ASN A 124      -9.168  18.553 -10.810  1.00 95.57           H  
ATOM   1908  OD1 ASN A 124      -9.488  16.237 -11.578  1.00 95.57           O  
ATOM   1909  N   ALA A 125      -7.808  15.378 -14.712  1.00 94.45           N  
ATOM   1910  H   ALA A 125      -7.026  16.015 -14.761  1.00 94.45           H  
ATOM   1911  CA  ALA A 125      -8.624  15.202 -15.908  1.00 94.45           C  
ATOM   1912  HA  ALA A 125      -9.674  15.259 -15.620  1.00 94.45           H  
ATOM   1913  C   ALA A 125      -8.404  13.821 -16.553  1.00 94.45           C  
ATOM   1914  CB  ALA A 125      -8.344  16.358 -16.875  1.00 94.45           C  
ATOM   1915  HB1 ALA A 125      -7.302  16.342 -17.196  1.00 94.45           H  
ATOM   1916  HB2 ALA A 125      -8.982  16.267 -17.754  1.00 94.45           H  
ATOM   1917  HB3 ALA A 125      -8.543  17.311 -16.385  1.00 94.45           H  
ATOM   1918  O   ALA A 125      -9.376  13.088 -16.756  1.00 94.45           O  
ATOM   1919  N   ALA A 126      -7.149  13.436 -16.806  1.00 93.60           N  
ATOM   1920  H   ALA A 126      -6.404  14.087 -16.603  1.00 93.60           H  
ATOM   1921  CA  ALA A 126      -6.772  12.191 -17.473  1.00 93.60           C  
ATOM   1922  HA  ALA A 126      -7.126  12.231 -18.503  1.00 93.60           H  
ATOM   1923  C   ALA A 126      -7.415  10.961 -16.812  1.00 93.60           C  
ATOM   1924  CB  ALA A 126      -5.238  12.097 -17.503  1.00 93.60           C  
ATOM   1925  HB1 ALA A 126      -4.840  12.043 -16.490  1.00 93.60           H  
ATOM   1926  HB2 ALA A 126      -4.821  12.970 -18.005  1.00 93.60           H  
ATOM   1927  HB3 ALA A 126      -4.922  11.206 -18.045  1.00 93.60           H  
ATOM   1928  O   ALA A 126      -8.123  10.212 -17.483  1.00 93.60           O  
ATOM   1929  N   VAL A 127      -7.293  10.796 -15.489  1.00 92.52           N  
ATOM   1930  H   VAL A 127      -6.716  11.451 -14.981  1.00 92.52           H  
ATOM   1931  CA  VAL A 127      -7.844   9.620 -14.784  1.00 92.52           C  
ATOM   1932  HA  VAL A 127      -7.497   8.736 -15.319  1.00 92.52           H  
ATOM   1933  C   VAL A 127      -9.382   9.532 -14.800  1.00 92.52           C  
ATOM   1934  CB  VAL A 127      -7.317   9.502 -13.340  1.00 92.52           C  
ATOM   1935  HB  VAL A 127      -7.730   8.581 -12.927  1.00 92.52           H  
ATOM   1936  O   VAL A 127      -9.933   8.483 -14.469  1.00 92.52           O  
ATOM   1937  CG1 VAL A 127      -5.794   9.365 -13.272  1.00 92.52           C  
ATOM   1938 HG11 VAL A 127      -5.486   9.181 -12.243  1.00 92.52           H  
ATOM   1939 HG12 VAL A 127      -5.307  10.272 -13.630  1.00 92.52           H  
ATOM   1940 HG13 VAL A 127      -5.471   8.527 -13.890  1.00 92.52           H  
ATOM   1941  CG2 VAL A 127      -7.782  10.642 -12.425  1.00 92.52           C  
ATOM   1942 HG21 VAL A 127      -7.468  10.440 -11.401  1.00 92.52           H  
ATOM   1943 HG22 VAL A 127      -8.868  10.719 -12.474  1.00 92.52           H  
ATOM   1944 HG23 VAL A 127      -7.350  11.589 -12.747  1.00 92.52           H  
ATOM   1945  N   LYS A 128     -10.105  10.607 -15.156  1.00 89.95           N  
ATOM   1946  H   LYS A 128      -9.594  11.431 -15.438  1.00 89.95           H  
ATOM   1947  CA  LYS A 128     -11.575  10.593 -15.341  1.00 89.95           C  
ATOM   1948  HA  LYS A 128     -12.027   9.902 -14.629  1.00 89.95           H  
ATOM   1949  C   LYS A 128     -11.991  10.121 -16.738  1.00 89.95           C  
ATOM   1950  CB  LYS A 128     -12.160  12.002 -15.135  1.00 89.95           C  
ATOM   1951  HB2 LYS A 128     -13.223  11.969 -15.372  1.00 89.95           H  
ATOM   1952  HB3 LYS A 128     -11.688  12.679 -15.847  1.00 89.95           H  
ATOM   1953  O   LYS A 128     -13.096   9.586 -16.893  1.00 89.95           O  
ATOM   1954  CG  LYS A 128     -12.004  12.574 -13.719  1.00 89.95           C  
ATOM   1955  HG2 LYS A 128     -12.712  12.085 -13.049  1.00 89.95           H  
ATOM   1956  HG3 LYS A 128     -10.994  12.368 -13.364  1.00 89.95           H  
ATOM   1957  CD  LYS A 128     -12.221  14.097 -13.691  1.00 89.95           C  
ATOM   1958  HD2 LYS A 128     -12.038  14.460 -12.680  1.00 89.95           H  
ATOM   1959  HD3 LYS A 128     -11.476  14.553 -14.343  1.00 89.95           H  
ATOM   1960  CE  LYS A 128     -13.628  14.517 -14.145  1.00 89.95           C  
ATOM   1961  HE2 LYS A 128     -14.348  14.225 -13.380  1.00 89.95           H  
ATOM   1962  HE3 LYS A 128     -13.873  13.980 -15.062  1.00 89.95           H  
ATOM   1963  NZ  LYS A 128     -13.700  15.978 -14.405  1.00 89.95           N  
ATOM   1964  HZ1 LYS A 128     -13.063  16.233 -15.146  1.00 89.95           H  
ATOM   1965  HZ2 LYS A 128     -13.432  16.508 -13.588  1.00 89.95           H  
ATOM   1966  HZ3 LYS A 128     -14.628  16.259 -14.688  1.00 89.95           H  
ATOM   1967  N   VAL A 129     -11.151  10.409 -17.733  1.00 88.34           N  
ATOM   1968  H   VAL A 129     -10.257  10.806 -17.482  1.00 88.34           H  
ATOM   1969  CA  VAL A 129     -11.415  10.225 -19.168  1.00 88.34           C  
ATOM   1970  HA  VAL A 129     -12.491  10.214 -19.345  1.00 88.34           H  
ATOM   1971  C   VAL A 129     -10.877   8.879 -19.635  1.00 88.34           C  
ATOM   1972  CB  VAL A 129     -10.813  11.390 -19.982  1.00 88.34           C  
ATOM   1973  HB  VAL A 129      -9.745  11.459 -19.774  1.00 88.34           H  
ATOM   1974  O   VAL A 129     -11.634   8.081 -20.181  1.00 88.34           O  
ATOM   1975  CG1 VAL A 129     -11.004  11.201 -21.491  1.00 88.34           C  
ATOM   1976 HG11 VAL A 129     -12.060  11.077 -21.730  1.00 88.34           H  
ATOM   1977 HG12 VAL A 129     -10.616  12.068 -22.026  1.00 88.34           H  
ATOM   1978 HG13 VAL A 129     -10.453  10.327 -21.838  1.00 88.34           H  
ATOM   1979  CG2 VAL A 129     -11.473  12.722 -19.595  1.00 88.34           C  
ATOM   1980 HG21 VAL A 129     -12.543  12.683 -19.799  1.00 88.34           H  
ATOM   1981 HG22 VAL A 129     -11.028  13.529 -20.178  1.00 88.34           H  
ATOM   1982 HG23 VAL A 129     -11.307  12.936 -18.539  1.00 88.34           H  
ATOM   1983  N   TYR A 130      -9.611   8.587 -19.338  1.00 83.74           N  
ATOM   1984  H   TYR A 130      -9.049   9.269 -18.849  1.00 83.74           H  
ATOM   1985  CA  TYR A 130      -9.037   7.261 -19.516  1.00 83.74           C  
ATOM   1986  HA  TYR A 130      -9.320   6.889 -20.501  1.00 83.74           H  
ATOM   1987  C   TYR A 130      -9.625   6.326 -18.456  1.00 83.74           C  
ATOM   1988  CB  TYR A 130      -7.508   7.349 -19.468  1.00 83.74           C  
ATOM   1989  HB2 TYR A 130      -7.201   7.701 -18.483  1.00 83.74           H  
ATOM   1990  HB3 TYR A 130      -7.088   6.351 -19.602  1.00 83.74           H  
ATOM   1991  O   TYR A 130      -9.547   6.589 -17.252  1.00 83.74           O  
ATOM   1992  CG  TYR A 130      -6.943   8.269 -20.537  1.00 83.74           C  
ATOM   1993  CD1 TYR A 130      -7.052   7.934 -21.901  1.00 83.74           C  
ATOM   1994  HD1 TYR A 130      -7.499   6.997 -22.198  1.00 83.74           H  
ATOM   1995  CD2 TYR A 130      -6.354   9.491 -20.166  1.00 83.74           C  
ATOM   1996  HD2 TYR A 130      -6.235   9.731 -19.120  1.00 83.74           H  
ATOM   1997  CE1 TYR A 130      -6.577   8.823 -22.885  1.00 83.74           C  
ATOM   1998  HE1 TYR A 130      -6.649   8.576 -23.934  1.00 83.74           H  
ATOM   1999  CE2 TYR A 130      -5.884  10.386 -21.145  1.00 83.74           C  
ATOM   2000  HE2 TYR A 130      -5.400  11.306 -20.850  1.00 83.74           H  
ATOM   2001  OH  TYR A 130      -5.512  10.891 -23.461  1.00 83.74           O  
ATOM   2002  HH  TYR A 130      -5.068  11.653 -23.083  1.00 83.74           H  
ATOM   2003  CZ  TYR A 130      -5.989  10.049 -22.510  1.00 83.74           C  
ATOM   2004  N   ARG A 131     -10.275   5.254 -18.913  1.00 70.55           N  
ATOM   2005  H   ARG A 131     -10.281   5.085 -19.909  1.00 70.55           H  
ATOM   2006  CA  ARG A 131     -11.022   4.317 -18.071  1.00 70.55           C  
ATOM   2007  HA  ARG A 131     -10.710   4.431 -17.033  1.00 70.55           H  
ATOM   2008  C   ARG A 131     -10.748   2.882 -18.470  1.00 70.55           C  
ATOM   2009  CB  ARG A 131     -12.530   4.568 -18.173  1.00 70.55           C  
ATOM   2010  HB2 ARG A 131     -12.831   4.497 -19.218  1.00 70.55           H  
ATOM   2011  HB3 ARG A 131     -13.049   3.786 -17.618  1.00 70.55           H  
ATOM   2012  O   ARG A 131     -10.531   2.585 -19.638  1.00 70.55           O  
ATOM   2013  CG  ARG A 131     -12.956   5.925 -17.613  1.00 70.55           C  
ATOM   2014  HG2 ARG A 131     -12.623   6.031 -16.580  1.00 70.55           H  
ATOM   2015  HG3 ARG A 131     -12.534   6.728 -18.217  1.00 70.55           H  
ATOM   2016  CD  ARG A 131     -14.478   5.973 -17.678  1.00 70.55           C  
ATOM   2017  HD2 ARG A 131     -14.876   5.256 -16.961  1.00 70.55           H  
ATOM   2018  HD3 ARG A 131     -14.789   5.679 -18.681  1.00 70.55           H  
ATOM   2019  NE  ARG A 131     -15.008   7.311 -17.393  1.00 70.55           N  
ATOM   2020  HE  ARG A 131     -14.338   8.056 -17.269  1.00 70.55           H  
ATOM   2021  NH1 ARG A 131     -17.212   6.707 -17.618  1.00 70.55           N  
ATOM   2022 HH11 ARG A 131     -18.186   6.950 -17.721  1.00 70.55           H  
ATOM   2023 HH12 ARG A 131     -16.927   5.748 -17.761  1.00 70.55           H  
ATOM   2024  NH2 ARG A 131     -16.654   8.858 -17.297  1.00 70.55           N  
ATOM   2025 HH21 ARG A 131     -15.929   9.560 -17.263  1.00 70.55           H  
ATOM   2026 HH22 ARG A 131     -17.627   9.112 -17.389  1.00 70.55           H  
ATOM   2027  CZ  ARG A 131     -16.289   7.615 -17.433  1.00 70.55           C  
ATOM   2028  N   GLN A 132     -10.858   2.017 -17.477  1.00 66.71           N  
ATOM   2029  H   GLN A 132     -11.106   2.385 -16.570  1.00 66.71           H  
ATOM   2030  CA  GLN A 132     -10.817   0.568 -17.601  1.00 66.71           C  
ATOM   2031  HA  GLN A 132     -10.113   0.276 -18.381  1.00 66.71           H  
ATOM   2032  C   GLN A 132     -12.232   0.119 -17.992  1.00 66.71           C  
ATOM   2033  CB  GLN A 132     -10.348  -0.010 -16.251  1.00 66.71           C  
ATOM   2034  HB2 GLN A 132     -11.099   0.236 -15.500  1.00 66.71           H  
ATOM   2035  HB3 GLN A 132     -10.268  -1.095 -16.324  1.00 66.71           H  
ATOM   2036  O   GLN A 132     -13.190   0.418 -17.265  1.00 66.71           O  
ATOM   2037  CG  GLN A 132      -9.000   0.581 -15.796  1.00 66.71           C  
ATOM   2038  HG2 GLN A 132      -8.986   1.662 -15.941  1.00 66.71           H  
ATOM   2039  HG3 GLN A 132      -8.217   0.166 -16.430  1.00 66.71           H  
ATOM   2040  CD  GLN A 132      -8.620   0.368 -14.331  1.00 66.71           C  
ATOM   2041  NE2 GLN A 132      -7.498   0.945 -13.957  1.00 66.71           N  
ATOM   2042 HE21 GLN A 132      -6.966   1.435 -14.662  1.00 66.71           H  
ATOM   2043 HE22 GLN A 132      -7.027   0.565 -13.149  1.00 66.71           H  
ATOM   2044  OE1 GLN A 132      -9.270  -0.281 -13.513  1.00 66.71           O  
ATOM   2045  N   ASP A 133     -12.367  -0.492 -19.170  1.00 61.20           N  
ATOM   2046  H   ASP A 133     -11.527  -0.801 -19.639  1.00 61.20           H  
ATOM   2047  CA  ASP A 133     -13.608  -1.053 -19.735  1.00 61.20           C  
ATOM   2048  HA  ASP A 133     -13.415  -1.207 -20.797  1.00 61.20           H  
ATOM   2049  C   ASP A 133     -14.819  -0.100 -19.675  1.00 61.20           C  
ATOM   2050  CB  ASP A 133     -13.852  -2.454 -19.153  1.00 61.20           C  
ATOM   2051  HB2 ASP A 133     -14.191  -2.357 -18.122  1.00 61.20           H  
ATOM   2052  HB3 ASP A 133     -14.630  -2.955 -19.729  1.00 61.20           H  
ATOM   2053  O   ASP A 133     -15.945  -0.480 -19.353  1.00 61.20           O  
ATOM   2054  CG  ASP A 133     -12.569  -3.290 -19.198  1.00 61.20           C  
ATOM   2055  OD1 ASP A 133     -11.857  -3.175 -20.219  1.00 61.20           O  
ATOM   2056  OD2 ASP A 133     -12.272  -3.924 -18.162  1.00 61.20           O  
ATOM   2057  N   GLY A 134     -14.566   1.199 -19.887  1.00 54.57           N  
ATOM   2058  H   GLY A 134     -13.611   1.424 -20.128  1.00 54.57           H  
ATOM   2059  CA  GLY A 134     -15.542   2.298 -19.797  1.00 54.57           C  
ATOM   2060  HA2 GLY A 134     -15.086   3.206 -20.190  1.00 54.57           H  
ATOM   2061  HA3 GLY A 134     -16.392   2.044 -20.431  1.00 54.57           H  
ATOM   2062  C   GLY A 134     -16.091   2.600 -18.389  1.00 54.57           C  
ATOM   2063  O   GLY A 134     -16.554   3.718 -18.130  1.00 54.57           O  
ATOM   2064  N   ALA A 135     -16.010   1.640 -17.466  1.00 57.57           N  
ATOM   2065  H   ALA A 135     -15.623   0.760 -17.775  1.00 57.57           H  
ATOM   2066  CA  ALA A 135     -16.684   1.654 -16.174  1.00 57.57           C  
ATOM   2067  HA  ALA A 135     -17.549   2.314 -16.236  1.00 57.57           H  
ATOM   2068  C   ALA A 135     -15.810   2.159 -15.018  1.00 57.57           C  
ATOM   2069  CB  ALA A 135     -17.197   0.235 -15.899  1.00 57.57           C  
ATOM   2070  HB1 ALA A 135     -17.746   0.216 -14.958  1.00 57.57           H  
ATOM   2071  HB2 ALA A 135     -16.360  -0.460 -15.842  1.00 57.57           H  
ATOM   2072  HB3 ALA A 135     -17.859  -0.081 -16.705  1.00 57.57           H  
ATOM   2073  O   ALA A 135     -16.304   2.905 -14.167  1.00 57.57           O  
ATOM   2074  N   ARG A 136     -14.526   1.775 -14.950  1.00 66.10           N  
ATOM   2075  H   ARG A 136     -14.151   1.211 -15.699  1.00 66.10           H  
ATOM   2076  CA  ARG A 136     -13.672   2.091 -13.792  1.00 66.10           C  
ATOM   2077  HA  ARG A 136     -14.323   2.464 -13.001  1.00 66.10           H  
ATOM   2078  C   ARG A 136     -12.682   3.220 -14.086  1.00 66.10           C  
ATOM   2079  CB  ARG A 136     -13.055   0.810 -13.211  1.00 66.10           C  
ATOM   2080  HB2 ARG A 136     -12.489   0.281 -13.978  1.00 66.10           H  
ATOM   2081  HB3 ARG A 136     -13.870   0.155 -12.903  1.00 66.10           H  
ATOM   2082  O   ARG A 136     -11.870   3.162 -15.004  1.00 66.10           O  
ATOM   2083  CG  ARG A 136     -12.150   1.082 -12.000  1.00 66.10           C  
ATOM   2084  HG2 ARG A 136     -11.245   1.592 -12.328  1.00 66.10           H  
ATOM   2085  HG3 ARG A 136     -12.679   1.708 -11.281  1.00 66.10           H  
ATOM   2086  CD  ARG A 136     -11.773  -0.238 -11.326  1.00 66.10           C  
ATOM   2087  HD2 ARG A 136     -12.684  -0.751 -11.016  1.00 66.10           H  
ATOM   2088  HD3 ARG A 136     -11.272  -0.871 -12.059  1.00 66.10           H  
ATOM   2089  NE  ARG A 136     -10.933  -0.019 -10.132  1.00 66.10           N  
ATOM   2090  HE  ARG A 136     -11.274   0.640  -9.447  1.00 66.10           H  
ATOM   2091  NH1 ARG A 136      -9.239  -1.466 -10.699  1.00 66.10           N  
ATOM   2092 HH11 ARG A 136      -8.376  -1.948 -10.491  1.00 66.10           H  
ATOM   2093 HH12 ARG A 136      -9.495  -1.386 -11.673  1.00 66.10           H  
ATOM   2094  NH2 ARG A 136      -9.189  -0.416  -8.731  1.00 66.10           N  
ATOM   2095 HH21 ARG A 136      -8.251  -0.774  -8.620  1.00 66.10           H  
ATOM   2096 HH22 ARG A 136      -9.523   0.314  -8.118  1.00 66.10           H  
ATOM   2097  CZ  ARG A 136      -9.799  -0.640  -9.861  1.00 66.10           C  
ATOM   2098  N   ARG A 137     -12.770   4.256 -13.247  1.00 75.07           N  
ATOM   2099  H   ARG A 137     -13.497   4.197 -12.548  1.00 75.07           H  
ATOM   2100  CA  ARG A 137     -11.876   5.422 -13.192  1.00 75.07           C  
ATOM   2101  HA  ARG A 137     -11.896   5.941 -14.150  1.00 75.07           H  
ATOM   2102  C   ARG A 137     -10.428   4.995 -12.908  1.00 75.07           C  
ATOM   2103  CB  ARG A 137     -12.394   6.345 -12.070  1.00 75.07           C  
ATOM   2104  HB2 ARG A 137     -13.465   6.507 -12.194  1.00 75.07           H  
ATOM   2105  HB3 ARG A 137     -12.238   5.841 -11.116  1.00 75.07           H  
ATOM   2106  O   ARG A 137     -10.211   4.135 -12.052  1.00 75.07           O  
ATOM   2107  CG  ARG A 137     -11.704   7.713 -12.037  1.00 75.07           C  
ATOM   2108  HG2 ARG A 137     -12.186   8.380 -12.752  1.00 75.07           H  
ATOM   2109  HG3 ARG A 137     -10.659   7.602 -12.325  1.00 75.07           H  
ATOM   2110  CD  ARG A 137     -11.703   8.349 -10.646  1.00 75.07           C  
ATOM   2111  HD2 ARG A 137     -12.730   8.540 -10.333  1.00 75.07           H  
ATOM   2112  HD3 ARG A 137     -11.247   7.652  -9.943  1.00 75.07           H  
ATOM   2113  NE  ARG A 137     -10.895   9.581 -10.672  1.00 75.07           N  
ATOM   2114  HE  ARG A 137      -9.924   9.452 -10.921  1.00 75.07           H  
ATOM   2115  NH1 ARG A 137     -12.510  11.131 -10.124  1.00 75.07           N  
ATOM   2116 HH11 ARG A 137     -13.139  10.388  -9.853  1.00 75.07           H  
ATOM   2117 HH12 ARG A 137     -12.716  12.096  -9.910  1.00 75.07           H  
ATOM   2118  NH2 ARG A 137     -10.531  11.823 -10.796  1.00 75.07           N  
ATOM   2119 HH21 ARG A 137      -9.538  11.686 -10.917  1.00 75.07           H  
ATOM   2120 HH22 ARG A 137     -10.892  12.766 -10.763  1.00 75.07           H  
ATOM   2121  CZ  ARG A 137     -11.312  10.824 -10.531  1.00 75.07           C  
ATOM   2122  N   GLY A 138      -9.462   5.664 -13.541  1.00 87.71           N  
ATOM   2123  H   GLY A 138      -9.724   6.368 -14.216  1.00 87.71           H  
ATOM   2124  CA  GLY A 138      -8.054   5.615 -13.144  1.00 87.71           C  
ATOM   2125  HA2 GLY A 138      -7.466   6.234 -13.822  1.00 87.71           H  
ATOM   2126  HA3 GLY A 138      -7.698   4.587 -13.218  1.00 87.71           H  
ATOM   2127  C   GLY A 138      -7.815   6.128 -11.720  1.00 87.71           C  
ATOM   2128  O   GLY A 138      -8.606   6.900 -11.172  1.00 87.71           O  
ATOM   2129  N   ASN A 139      -6.715   5.694 -11.105  1.00 92.20           N  
ATOM   2130  H   ASN A 139      -6.050   5.141 -11.627  1.00 92.20           H  
ATOM   2131  CA  ASN A 139      -6.392   6.012  -9.714  1.00 92.20           C  
ATOM   2132  HA  ASN A 139      -6.984   6.866  -9.384  1.00 92.20           H  
ATOM   2133  C   ASN A 139      -4.914   6.399  -9.626  1.00 92.20           C  
ATOM   2134  CB  ASN A 139      -6.743   4.818  -8.804  1.00 92.20           C  
ATOM   2135  HB2 ASN A 139      -6.094   3.977  -9.049  1.00 92.20           H  
ATOM   2136  HB3 ASN A 139      -6.570   5.104  -7.767  1.00 92.20           H  
ATOM   2137  O   ASN A 139      -4.050   5.604  -9.993  1.00 92.20           O  
ATOM   2138  CG  ASN A 139      -8.189   4.372  -8.928  1.00 92.20           C  
ATOM   2139  ND2 ASN A 139      -8.474   3.486  -9.856  1.00 92.20           N  
ATOM   2140 HD21 ASN A 139      -9.420   3.523 -10.206  1.00 92.20           H  
ATOM   2141 HD22 ASN A 139      -7.740   3.195 -10.486  1.00 92.20           H  
ATOM   2142  OD1 ASN A 139      -9.076   4.824  -8.227  1.00 92.20           O  
ATOM   2143  N   TYR A 140      -4.639   7.615  -9.154  1.00 97.19           N  
ATOM   2144  H   TYR A 140      -5.398   8.198  -8.829  1.00 97.19           H  
ATOM   2145  CA  TYR A 140      -3.299   8.197  -9.091  1.00 97.19           C  
ATOM   2146  HA  TYR A 140      -2.563   7.423  -9.308  1.00 97.19           H  
ATOM   2147  C   TYR A 140      -3.032   8.770  -7.694  1.00 97.19           C  
ATOM   2148  CB  TYR A 140      -3.161   9.269 -10.182  1.00 97.19           C  
ATOM   2149  HB2 TYR A 140      -3.352   8.803 -11.149  1.00 97.19           H  
ATOM   2150  HB3 TYR A 140      -3.931  10.025 -10.030  1.00 97.19           H  
ATOM   2151  O   TYR A 140      -3.904   9.464  -7.168  1.00 97.19           O  
ATOM   2152  CG  TYR A 140      -1.797   9.937 -10.232  1.00 97.19           C  
ATOM   2153  CD1 TYR A 140      -1.463  10.965  -9.326  1.00 97.19           C  
ATOM   2154  HD1 TYR A 140      -2.187  11.319  -8.607  1.00 97.19           H  
ATOM   2155  CD2 TYR A 140      -0.848   9.511 -11.181  1.00 97.19           C  
ATOM   2156  HD2 TYR A 140      -1.119   8.774 -11.923  1.00 97.19           H  
ATOM   2157  CE1 TYR A 140      -0.168  11.519  -9.341  1.00 97.19           C  
ATOM   2158  HE1 TYR A 140       0.107  12.299  -8.646  1.00 97.19           H  
ATOM   2159  CE2 TYR A 140       0.457  10.034 -11.172  1.00 97.19           C  
ATOM   2160  HE2 TYR A 140       1.190   9.681 -11.882  1.00 97.19           H  
ATOM   2161  OH  TYR A 140       2.069  11.505 -10.194  1.00 97.19           O  
ATOM   2162  HH  TYR A 140       2.663  10.920 -10.670  1.00 97.19           H  
ATOM   2163  CZ  TYR A 140       0.801  11.029 -10.237  1.00 97.19           C  
ATOM   2164  N   ALA A 141      -1.848   8.528  -7.121  1.00 98.16           N  
ATOM   2165  H   ALA A 141      -1.205   7.918  -7.604  1.00 98.16           H  
ATOM   2166  CA  ALA A 141      -1.384   9.180  -5.892  1.00 98.16           C  
ATOM   2167  HA  ALA A 141      -2.199   9.783  -5.492  1.00 98.16           H  
ATOM   2168  C   ALA A 141      -0.200  10.127  -6.143  1.00 98.16           C  
ATOM   2169  CB  ALA A 141      -1.065   8.132  -4.822  1.00 98.16           C  
ATOM   2170  HB1 ALA A 141      -1.972   7.584  -4.567  1.00 98.16           H  
ATOM   2171  HB2 ALA A 141      -0.698   8.628  -3.923  1.00 98.16           H  
ATOM   2172  HB3 ALA A 141      -0.300   7.446  -5.185  1.00 98.16           H  
ATOM   2173  O   ALA A 141       0.868   9.705  -6.583  1.00 98.16           O  
ATOM   2174  N   ALA A 142      -0.371  11.409  -5.825  1.00 98.67           N  
ATOM   2175  H   ALA A 142      -1.259  11.699  -5.441  1.00 98.67           H  
ATOM   2176  CA  ALA A 142       0.713  12.386  -5.856  1.00 98.67           C  
ATOM   2177  HA  ALA A 142       1.386  12.155  -6.682  1.00 98.67           H  
ATOM   2178  C   ALA A 142       1.528  12.342  -4.554  1.00 98.67           C  
ATOM   2179  CB  ALA A 142       0.111  13.773  -6.101  1.00 98.67           C  
ATOM   2180  HB1 ALA A 142       0.920  14.496  -6.211  1.00 98.67           H  
ATOM   2181  HB2 ALA A 142      -0.490  13.777  -7.011  1.00 98.67           H  
ATOM   2182  HB3 ALA A 142      -0.518  14.057  -5.258  1.00 98.67           H  
ATOM   2183  O   ALA A 142       0.948  12.281  -3.471  1.00 98.67           O  
ATOM   2184  N   TYR A 143       2.854  12.426  -4.648  1.00 98.79           N  
ATOM   2185  H   TYR A 143       3.276  12.421  -5.566  1.00 98.79           H  
ATOM   2186  CA  TYR A 143       3.759  12.569  -3.501  1.00 98.79           C  
ATOM   2187  HA  TYR A 143       3.180  12.531  -2.578  1.00 98.79           H  
ATOM   2188  C   TYR A 143       4.448  13.942  -3.534  1.00 98.79           C  
ATOM   2189  CB  TYR A 143       4.744  11.387  -3.452  1.00 98.79           C  
ATOM   2190  HB2 TYR A 143       5.591  11.670  -2.827  1.00 98.79           H  
ATOM   2191  HB3 TYR A 143       5.130  11.189  -4.452  1.00 98.79           H  
ATOM   2192  O   TYR A 143       4.704  14.471  -4.617  1.00 98.79           O  
ATOM   2193  CG  TYR A 143       4.136  10.107  -2.893  1.00 98.79           C  
ATOM   2194  CD1 TYR A 143       4.551   9.620  -1.637  1.00 98.79           C  
ATOM   2195  HD1 TYR A 143       5.327  10.136  -1.089  1.00 98.79           H  
ATOM   2196  CD2 TYR A 143       3.139   9.412  -3.609  1.00 98.79           C  
ATOM   2197  HD2 TYR A 143       2.845   9.744  -4.594  1.00 98.79           H  
ATOM   2198  CE1 TYR A 143       3.926   8.493  -1.070  1.00 98.79           C  
ATOM   2199  HE1 TYR A 143       4.231   8.135  -0.098  1.00 98.79           H  
ATOM   2200  CE2 TYR A 143       2.488   8.306  -3.028  1.00 98.79           C  
ATOM   2201  HE2 TYR A 143       1.701   7.786  -3.554  1.00 98.79           H  
ATOM   2202  OH  TYR A 143       2.168   6.861  -1.138  1.00 98.79           O  
ATOM   2203  HH  TYR A 143       2.519   6.650  -0.270  1.00 98.79           H  
ATOM   2204  CZ  TYR A 143       2.857   7.864  -1.743  1.00 98.79           C  
ATOM   2205  N   MET A 144       4.713  14.533  -2.364  1.00 98.74           N  
ATOM   2206  H   MET A 144       4.404  14.079  -1.516  1.00 98.74           H  
ATOM   2207  CA  MET A 144       5.426  15.812  -2.219  1.00 98.74           C  
ATOM   2208  HA  MET A 144       6.188  15.878  -2.996  1.00 98.74           H  
ATOM   2209  C   MET A 144       6.120  15.909  -0.852  1.00 98.74           C  
ATOM   2210  CB  MET A 144       4.429  16.972  -2.399  1.00 98.74           C  
ATOM   2211  HB2 MET A 144       3.898  16.824  -3.339  1.00 98.74           H  
ATOM   2212  HB3 MET A 144       3.703  16.949  -1.587  1.00 98.74           H  
ATOM   2213  O   MET A 144       5.561  15.489   0.161  1.00 98.74           O  
ATOM   2214  CG  MET A 144       5.091  18.358  -2.421  1.00 98.74           C  
ATOM   2215  HG2 MET A 144       5.530  18.543  -1.441  1.00 98.74           H  
ATOM   2216  HG3 MET A 144       5.898  18.352  -3.154  1.00 98.74           H  
ATOM   2217  SD  MET A 144       3.975  19.747  -2.801  1.00 98.74           S  
ATOM   2218  CE  MET A 144       3.656  19.411  -4.553  1.00 98.74           C  
ATOM   2219  HE1 MET A 144       2.987  20.173  -4.954  1.00 98.74           H  
ATOM   2220  HE2 MET A 144       4.596  19.418  -5.106  1.00 98.74           H  
ATOM   2221  HE3 MET A 144       3.184  18.435  -4.665  1.00 98.74           H  
ATOM   2222  N   ASP A 145       7.313  16.496  -0.810  1.00 98.74           N  
ATOM   2223  H   ASP A 145       7.739  16.764  -1.686  1.00 98.74           H  
ATOM   2224  CA  ASP A 145       8.080  16.732   0.416  1.00 98.74           C  
ATOM   2225  HA  ASP A 145       7.984  15.863   1.067  1.00 98.74           H  
ATOM   2226  C   ASP A 145       7.526  17.906   1.225  1.00 98.74           C  
ATOM   2227  CB  ASP A 145       9.581  16.900   0.120  1.00 98.74           C  
ATOM   2228  HB2 ASP A 145      10.105  17.090   1.057  1.00 98.74           H  
ATOM   2229  HB3 ASP A 145       9.720  17.767  -0.526  1.00 98.74           H  
ATOM   2230  O   ASP A 145       7.119  18.938   0.688  1.00 98.74           O  
ATOM   2231  CG  ASP A 145      10.195  15.657  -0.537  1.00 98.74           C  
ATOM   2232  OD1 ASP A 145      10.028  14.544  -0.001  1.00 98.74           O  
ATOM   2233  OD2 ASP A 145      10.746  15.791  -1.648  1.00 98.74           O  
ATOM   2234  N   VAL A 146       7.554  17.764   2.552  1.00 98.79           N  
ATOM   2235  H   VAL A 146       7.837  16.868   2.921  1.00 98.79           H  
ATOM   2236  CA  VAL A 146       7.043  18.766   3.503  1.00 98.79           C  
ATOM   2237  HA  VAL A 146       6.020  18.988   3.199  1.00 98.79           H  
ATOM   2238  C   VAL A 146       7.802  20.110   3.474  1.00 98.79           C  
ATOM   2239  CB  VAL A 146       6.974  18.123   4.901  1.00 98.79           C  
ATOM   2240  HB  VAL A 146       6.498  17.150   4.785  1.00 98.79           H  
ATOM   2241  O   VAL A 146       7.351  21.099   4.046  1.00 98.79           O  
ATOM   2242  CG1 VAL A 146       8.358  17.882   5.514  1.00 98.79           C  
ATOM   2243 HG11 VAL A 146       8.984  17.314   4.826  1.00 98.79           H  
ATOM   2244 HG12 VAL A 146       8.840  18.830   5.750  1.00 98.79           H  
ATOM   2245 HG13 VAL A 146       8.243  17.301   6.429  1.00 98.79           H  
ATOM   2246  CG2 VAL A 146       6.095  18.908   5.877  1.00 98.79           C  
ATOM   2247 HG21 VAL A 146       5.940  18.314   6.778  1.00 98.79           H  
ATOM   2248 HG22 VAL A 146       5.127  19.114   5.421  1.00 98.79           H  
ATOM   2249 HG23 VAL A 146       6.574  19.847   6.154  1.00 98.79           H  
ATOM   2250  N   SER A 147       8.945  20.181   2.786  1.00 98.48           N  
ATOM   2251  H   SER A 147       9.279  19.337   2.343  1.00 98.48           H  
ATOM   2252  CA  SER A 147       9.706  21.404   2.483  1.00 98.48           C  
ATOM   2253  HA  SER A 147       9.511  22.154   3.250  1.00 98.48           H  
ATOM   2254  C   SER A 147       9.343  22.060   1.140  1.00 98.48           C  
ATOM   2255  CB  SER A 147      11.206  21.088   2.520  1.00 98.48           C  
ATOM   2256  HB2 SER A 147      11.780  21.951   2.180  1.00 98.48           H  
ATOM   2257  HB3 SER A 147      11.501  20.857   3.544  1.00 98.48           H  
ATOM   2258  O   SER A 147       9.932  23.079   0.787  1.00 98.48           O  
ATOM   2259  OG  SER A 147      11.469  19.968   1.693  1.00 98.48           O  
ATOM   2260  HG  SER A 147      12.415  19.891   1.552  1.00 98.48           H  
ATOM   2261  N   HIS A 148       8.394  21.530   0.363  1.00 98.42           N  
ATOM   2262  H   HIS A 148       7.935  20.676   0.648  1.00 98.42           H  
ATOM   2263  CA  HIS A 148       8.078  22.088  -0.953  1.00 98.42           C  
ATOM   2264  HA  HIS A 148       9.032  22.311  -1.432  1.00 98.42           H  
ATOM   2265  C   HIS A 148       7.232  23.387  -0.865  1.00 98.42           C  
ATOM   2266  CB  HIS A 148       7.396  21.019  -1.816  1.00 98.42           C  
ATOM   2267  HB2 HIS A 148       6.396  20.825  -1.427  1.00 98.42           H  
ATOM   2268  HB3 HIS A 148       7.971  20.095  -1.775  1.00 98.42           H  
ATOM   2269  O   HIS A 148       6.242  23.411  -0.131  1.00 98.42           O  
ATOM   2270  CG  HIS A 148       7.318  21.470  -3.247  1.00 98.42           C  
ATOM   2271  CD2 HIS A 148       8.386  21.608  -4.089  1.00 98.42           C  
ATOM   2272  HD2 HIS A 148       9.408  21.327  -3.882  1.00 98.42           H  
ATOM   2273  ND1 HIS A 148       6.219  22.008  -3.876  1.00 98.42           N  
ATOM   2274  HD1 HIS A 148       5.264  21.800  -3.622  1.00 98.42           H  
ATOM   2275  CE1 HIS A 148       6.629  22.499  -5.059  1.00 98.42           C  
ATOM   2276  HE1 HIS A 148       6.003  22.948  -5.816  1.00 98.42           H  
ATOM   2277  NE2 HIS A 148       7.942  22.311  -5.205  1.00 98.42           N  
ATOM   2278  N   PRO A 149       7.495  24.454  -1.655  1.00 97.47           N  
ATOM   2279  CA  PRO A 149       6.738  25.717  -1.607  1.00 97.47           C  
ATOM   2280  HA  PRO A 149       6.858  26.161  -0.618  1.00 97.47           H  
ATOM   2281  C   PRO A 149       5.231  25.608  -1.869  1.00 97.47           C  
ATOM   2282  CB  PRO A 149       7.411  26.637  -2.630  1.00 97.47           C  
ATOM   2283  HB2 PRO A 149       7.344  27.684  -2.333  1.00 97.47           H  
ATOM   2284  HB3 PRO A 149       6.974  26.489  -3.617  1.00 97.47           H  
ATOM   2285  O   PRO A 149       4.477  26.508  -1.516  1.00 97.47           O  
ATOM   2286  CG  PRO A 149       8.854  26.144  -2.636  1.00 97.47           C  
ATOM   2287  HG2 PRO A 149       9.366  26.399  -3.564  1.00 97.47           H  
ATOM   2288  HG3 PRO A 149       9.389  26.544  -1.774  1.00 97.47           H  
ATOM   2289  CD  PRO A 149       8.677  24.637  -2.481  1.00 97.47           C  
ATOM   2290  HD2 PRO A 149       9.555  24.212  -1.995  1.00 97.47           H  
ATOM   2291  HD3 PRO A 149       8.524  24.188  -3.462  1.00 97.47           H  
ATOM   2292  N   SER A 150       4.765  24.513  -2.476  1.00 97.58           N  
ATOM   2293  H   SER A 150       5.435  23.791  -2.697  1.00 97.58           H  
ATOM   2294  CA  SER A 150       3.330  24.264  -2.700  1.00 97.58           C  
ATOM   2295  HA  SER A 150       2.815  25.224  -2.735  1.00 97.58           H  
ATOM   2296  C   SER A 150       2.641  23.464  -1.584  1.00 97.58           C  
ATOM   2297  CB  SER A 150       3.104  23.599  -4.060  1.00 97.58           C  
ATOM   2298  HB2 SER A 150       2.035  23.494  -4.249  1.00 97.58           H  
ATOM   2299  HB3 SER A 150       3.559  22.609  -4.069  1.00 97.58           H  
ATOM   2300  O   SER A 150       1.448  23.188  -1.712  1.00 97.58           O  
ATOM   2301  OG  SER A 150       3.678  24.399  -5.074  1.00 97.58           O  
ATOM   2302  HG  SER A 150       4.425  24.868  -4.695  1.00 97.58           H  
ATOM   2303  N   ILE A 151       3.342  23.089  -0.504  1.00 98.53           N  
ATOM   2304  H   ILE A 151       4.310  23.368  -0.431  1.00 98.53           H  
ATOM   2305  CA  ILE A 151       2.871  22.090   0.473  1.00 98.53           C  
ATOM   2306  HA  ILE A 151       2.736  21.165  -0.088  1.00 98.53           H  
ATOM   2307  C   ILE A 151       1.505  22.422   1.101  1.00 98.53           C  
ATOM   2308  CB  ILE A 151       3.965  21.815   1.536  1.00 98.53           C  
ATOM   2309  HB  ILE A 151       4.885  21.561   1.009  1.00 98.53           H  
ATOM   2310  O   ILE A 151       0.662  21.539   1.221  1.00 98.53           O  
ATOM   2311  CG1 ILE A 151       3.639  20.625   2.459  1.00 98.53           C  
ATOM   2312 HG12 ILE A 151       4.441  20.523   3.190  1.00 98.53           H  
ATOM   2313 HG13 ILE A 151       2.722  20.836   3.009  1.00 98.53           H  
ATOM   2314  CG2 ILE A 151       4.252  23.034   2.430  1.00 98.53           C  
ATOM   2315 HG21 ILE A 151       3.404  23.255   3.078  1.00 98.53           H  
ATOM   2316 HG22 ILE A 151       4.491  23.908   1.824  1.00 98.53           H  
ATOM   2317 HG23 ILE A 151       5.115  22.815   3.058  1.00 98.53           H  
ATOM   2318  CD1 ILE A 151       3.485  19.285   1.731  1.00 98.53           C  
ATOM   2319 HD11 ILE A 151       2.610  19.300   1.082  1.00 98.53           H  
ATOM   2320 HD12 ILE A 151       3.354  18.497   2.472  1.00 98.53           H  
ATOM   2321 HD13 ILE A 151       4.376  19.074   1.139  1.00 98.53           H  
ATOM   2322  N   LEU A 152       1.220  23.690   1.424  1.00 97.73           N  
ATOM   2323  H   LEU A 152       1.947  24.381   1.306  1.00 97.73           H  
ATOM   2324  CA  LEU A 152      -0.067  24.093   2.020  1.00 97.73           C  
ATOM   2325  HA  LEU A 152      -0.266  23.462   2.887  1.00 97.73           H  
ATOM   2326  C   LEU A 152      -1.254  23.906   1.054  1.00 97.73           C  
ATOM   2327  CB  LEU A 152       0.005  25.560   2.483  1.00 97.73           C  
ATOM   2328  HB2 LEU A 152      -0.948  25.805   2.952  1.00 97.73           H  
ATOM   2329  HB3 LEU A 152       0.109  26.195   1.603  1.00 97.73           H  
ATOM   2330  O   LEU A 152      -2.332  23.453   1.452  1.00 97.73           O  
ATOM   2331  CG  LEU A 152       1.135  25.920   3.466  1.00 97.73           C  
ATOM   2332  HG  LEU A 152       2.099  25.781   2.977  1.00 97.73           H  
ATOM   2333  CD1 LEU A 152       0.989  27.392   3.851  1.00 97.73           C  
ATOM   2334 HD11 LEU A 152       0.026  27.566   4.331  1.00 97.73           H  
ATOM   2335 HD12 LEU A 152       1.784  27.677   4.540  1.00 97.73           H  
ATOM   2336 HD13 LEU A 152       1.071  28.016   2.961  1.00 97.73           H  
ATOM   2337  CD2 LEU A 152       1.109  25.083   4.746  1.00 97.73           C  
ATOM   2338 HD21 LEU A 152       1.907  25.415   5.410  1.00 97.73           H  
ATOM   2339 HD22 LEU A 152       1.271  24.031   4.514  1.00 97.73           H  
ATOM   2340 HD23 LEU A 152       0.152  25.207   5.253  1.00 97.73           H  
ATOM   2341  N   ASN A 153      -1.049  24.215  -0.233  1.00 96.75           N  
ATOM   2342  H   ASN A 153      -0.121  24.504  -0.507  1.00 96.75           H  
ATOM   2343  CA  ASN A 153      -2.036  23.940  -1.279  1.00 96.75           C  
ATOM   2344  HA  ASN A 153      -3.010  24.317  -0.968  1.00 96.75           H  
ATOM   2345  C   ASN A 153      -2.171  22.425  -1.486  1.00 96.75           C  
ATOM   2346  CB  ASN A 153      -1.633  24.622  -2.600  1.00 96.75           C  
ATOM   2347  HB2 ASN A 153      -2.306  24.277  -3.386  1.00 96.75           H  
ATOM   2348  HB3 ASN A 153      -0.626  24.308  -2.872  1.00 96.75           H  
ATOM   2349  O   ASN A 153      -3.286  21.927  -1.568  1.00 96.75           O  
ATOM   2350  CG  ASN A 153      -1.699  26.140  -2.602  1.00 96.75           C  
ATOM   2351  ND2 ASN A 153      -0.861  26.773  -3.389  1.00 96.75           N  
ATOM   2352 HD21 ASN A 153      -0.874  27.783  -3.385  1.00 96.75           H  
ATOM   2353 HD22 ASN A 153      -0.203  26.256  -3.954  1.00 96.75           H  
ATOM   2354  OD1 ASN A 153      -2.520  26.785  -1.969  1.00 96.75           O  
ATOM   2355  N   PHE A 154      -1.046  21.700  -1.521  1.00 98.37           N  
ATOM   2356  H   PHE A 154      -0.165  22.185  -1.426  1.00 98.37           H  
ATOM   2357  CA  PHE A 154      -0.997  20.252  -1.721  1.00 98.37           C  
ATOM   2358  HA  PHE A 154      -1.447  20.014  -2.684  1.00 98.37           H  
ATOM   2359  C   PHE A 154      -1.791  19.493  -0.654  1.00 98.37           C  
ATOM   2360  CB  PHE A 154       0.466  19.802  -1.748  1.00 98.37           C  
ATOM   2361  HB2 PHE A 154       0.938  20.054  -0.798  1.00 98.37           H  
ATOM   2362  HB3 PHE A 154       1.003  20.351  -2.522  1.00 98.37           H  
ATOM   2363  O   PHE A 154      -2.720  18.778  -1.011  1.00 98.37           O  
ATOM   2364  CG  PHE A 154       0.650  18.321  -1.984  1.00 98.37           C  
ATOM   2365  CD1 PHE A 154       0.866  17.464  -0.890  1.00 98.37           C  
ATOM   2366  HD1 PHE A 154       0.881  17.856   0.117  1.00 98.37           H  
ATOM   2367  CD2 PHE A 154       0.620  17.801  -3.290  1.00 98.37           C  
ATOM   2368  HD2 PHE A 154       0.436  18.452  -4.132  1.00 98.37           H  
ATOM   2369  CE1 PHE A 154       1.083  16.096  -1.105  1.00 98.37           C  
ATOM   2370  HE1 PHE A 154       1.269  15.443  -0.265  1.00 98.37           H  
ATOM   2371  CE2 PHE A 154       0.857  16.433  -3.504  1.00 98.37           C  
ATOM   2372  HE2 PHE A 154       0.870  16.039  -4.510  1.00 98.37           H  
ATOM   2373  CZ  PHE A 154       1.102  15.585  -2.412  1.00 98.37           C  
ATOM   2374  HZ  PHE A 154       1.317  14.538  -2.571  1.00 98.37           H  
ATOM   2375  N   ILE A 155      -1.512  19.719   0.638  1.00 98.40           N  
ATOM   2376  H   ILE A 155      -0.745  20.341   0.853  1.00 98.40           H  
ATOM   2377  CA  ILE A 155      -2.238  19.099   1.766  1.00 98.40           C  
ATOM   2378  HA  ILE A 155      -2.052  18.025   1.765  1.00 98.40           H  
ATOM   2379  C   ILE A 155      -3.753  19.300   1.630  1.00 98.40           C  
ATOM   2380  CB  ILE A 155      -1.756  19.703   3.110  1.00 98.40           C  
ATOM   2381  HB  ILE A 155      -1.861  20.786   3.048  1.00 98.40           H  
ATOM   2382  O   ILE A 155      -4.538  18.424   1.973  1.00 98.40           O  
ATOM   2383  CG1 ILE A 155      -0.278  19.371   3.411  1.00 98.40           C  
ATOM   2384 HG12 ILE A 155      -0.214  18.367   3.830  1.00 98.40           H  
ATOM   2385 HG13 ILE A 155       0.311  19.368   2.494  1.00 98.40           H  
ATOM   2386  CG2 ILE A 155      -2.614  19.202   4.292  1.00 98.40           C  
ATOM   2387 HG21 ILE A 155      -2.683  18.114   4.270  1.00 98.40           H  
ATOM   2388 HG22 ILE A 155      -3.619  19.621   4.238  1.00 98.40           H  
ATOM   2389 HG23 ILE A 155      -2.186  19.504   5.247  1.00 98.40           H  
ATOM   2390  CD1 ILE A 155       0.357  20.383   4.379  1.00 98.40           C  
ATOM   2391 HD11 ILE A 155       1.353  20.039   4.660  1.00 98.40           H  
ATOM   2392 HD12 ILE A 155      -0.241  20.496   5.284  1.00 98.40           H  
ATOM   2393 HD13 ILE A 155       0.438  21.357   3.898  1.00 98.40           H  
ATOM   2394  N   THR A 156      -4.182  20.462   1.131  1.00 97.22           N  
ATOM   2395  H   THR A 156      -3.490  21.125   0.811  1.00 97.22           H  
ATOM   2396  CA  THR A 156      -5.598  20.837   1.058  1.00 97.22           C  
ATOM   2397  HA  THR A 156      -6.155  20.181   1.726  1.00 97.22           H  
ATOM   2398  C   THR A 156      -6.225  20.637  -0.325  1.00 97.22           C  
ATOM   2399  CB  THR A 156      -5.827  22.263   1.580  1.00 97.22           C  
ATOM   2400  HB  THR A 156      -6.898  22.467   1.559  1.00 97.22           H  
ATOM   2401  O   THR A 156      -7.402  20.971  -0.504  1.00 97.22           O  
ATOM   2402  CG2 THR A 156      -5.342  22.451   3.017  1.00 97.22           C  
ATOM   2403 HG21 THR A 156      -5.604  23.451   3.361  1.00 97.22           H  
ATOM   2404 HG22 THR A 156      -4.261  22.328   3.078  1.00 97.22           H  
ATOM   2405 HG23 THR A 156      -5.816  21.715   3.667  1.00 97.22           H  
ATOM   2406  OG1 THR A 156      -5.185  23.219   0.771  1.00 97.22           O  
ATOM   2407  HG1 THR A 156      -4.270  23.274   1.057  1.00 97.22           H  
ATOM   2408  N   MET A 157      -5.514  20.082  -1.318  1.00 96.88           N  
ATOM   2409  H   MET A 157      -4.551  19.832  -1.140  1.00 96.88           H  
ATOM   2410  CA  MET A 157      -5.997  20.040  -2.710  1.00 96.88           C  
ATOM   2411  HA  MET A 157      -6.348  21.044  -2.949  1.00 96.88           H  
ATOM   2412  C   MET A 157      -7.186  19.096  -2.923  1.00 96.88           C  
ATOM   2413  CB  MET A 157      -4.862  19.753  -3.704  1.00 96.88           C  
ATOM   2414  HB2 MET A 157      -5.196  20.047  -4.699  1.00 96.88           H  
ATOM   2415  HB3 MET A 157      -3.996  20.366  -3.456  1.00 96.88           H  
ATOM   2416  O   MET A 157      -7.880  19.197  -3.934  1.00 96.88           O  
ATOM   2417  CG  MET A 157      -4.430  18.291  -3.788  1.00 96.88           C  
ATOM   2418  HG2 MET A 157      -5.256  17.684  -4.160  1.00 96.88           H  
ATOM   2419  HG3 MET A 157      -4.156  17.931  -2.796  1.00 96.88           H  
ATOM   2420  SD  MET A 157      -3.020  18.096  -4.904  1.00 96.88           S  
ATOM   2421  CE  MET A 157      -2.773  16.320  -4.730  1.00 96.88           C  
ATOM   2422  HE1 MET A 157      -3.348  15.790  -5.489  1.00 96.88           H  
ATOM   2423  HE2 MET A 157      -3.110  16.021  -3.737  1.00 96.88           H  
ATOM   2424  HE3 MET A 157      -1.715  16.086  -4.845  1.00 96.88           H  
ATOM   2425  N   ARG A 158      -7.457  18.207  -1.961  1.00 95.25           N  
ATOM   2426  H   ARG A 158      -6.788  18.132  -1.208  1.00 95.25           H  
ATOM   2427  CA  ARG A 158      -8.647  17.343  -1.936  1.00 95.25           C  
ATOM   2428  HA  ARG A 158      -8.994  17.197  -2.959  1.00 95.25           H  
ATOM   2429  C   ARG A 158      -9.848  17.925  -1.189  1.00 95.25           C  
ATOM   2430  CB  ARG A 158      -8.271  15.972  -1.375  1.00 95.25           C  
ATOM   2431  HB2 ARG A 158      -9.187  15.389  -1.276  1.00 95.25           H  
ATOM   2432  HB3 ARG A 158      -7.833  16.076  -0.382  1.00 95.25           H  
ATOM   2433  O   ARG A 158     -10.938  17.367  -1.281  1.00 95.25           O  
ATOM   2434  CG  ARG A 158      -7.285  15.241  -2.300  1.00 95.25           C  
ATOM   2435  HG2 ARG A 158      -7.534  15.427  -3.345  1.00 95.25           H  
ATOM   2436  HG3 ARG A 158      -6.273  15.602  -2.117  1.00 95.25           H  
ATOM   2437  CD  ARG A 158      -7.359  13.740  -2.041  1.00 95.25           C  
ATOM   2438  HD2 ARG A 158      -6.541  13.248  -2.567  1.00 95.25           H  
ATOM   2439  HD3 ARG A 158      -7.243  13.555  -0.973  1.00 95.25           H  
ATOM   2440  NE  ARG A 158      -8.648  13.211  -2.516  1.00 95.25           N  
ATOM   2441  HE  ARG A 158      -9.085  13.695  -3.287  1.00 95.25           H  
ATOM   2442  NH1 ARG A 158      -8.701  11.308  -1.270  1.00 95.25           N  
ATOM   2443 HH11 ARG A 158      -9.075  10.399  -1.039  1.00 95.25           H  
ATOM   2444 HH12 ARG A 158      -7.708  11.398  -1.108  1.00 95.25           H  
ATOM   2445  NH2 ARG A 158     -10.443  11.857  -2.555  1.00 95.25           N  
ATOM   2446 HH21 ARG A 158     -10.822  12.496  -3.239  1.00 95.25           H  
ATOM   2447 HH22 ARG A 158     -10.935  11.046  -2.209  1.00 95.25           H  
ATOM   2448  CZ  ARG A 158      -9.251  12.122  -2.108  1.00 95.25           C  
ATOM   2449  N   ILE A 159      -9.678  19.031  -0.463  1.00 94.45           N  
ATOM   2450  H   ILE A 159      -8.775  19.483  -0.485  1.00 94.45           H  
ATOM   2451  CA  ILE A 159     -10.782  19.715   0.220  1.00 94.45           C  
ATOM   2452  HA  ILE A 159     -11.403  18.961   0.704  1.00 94.45           H  
ATOM   2453  C   ILE A 159     -11.610  20.478  -0.832  1.00 94.45           C  
ATOM   2454  CB  ILE A 159     -10.256  20.651   1.334  1.00 94.45           C  
ATOM   2455  HB  ILE A 159      -9.599  21.398   0.889  1.00 94.45           H  
ATOM   2456  O   ILE A 159     -11.040  21.341  -1.500  1.00 94.45           O  
ATOM   2457  CG1 ILE A 159      -9.450  19.848   2.386  1.00 94.45           C  
ATOM   2458 HG12 ILE A 159      -8.593  19.382   1.899  1.00 94.45           H  
ATOM   2459 HG13 ILE A 159     -10.075  19.055   2.797  1.00 94.45           H  
ATOM   2460  CG2 ILE A 159     -11.438  21.387   1.991  1.00 94.45           C  
ATOM   2461 HG21 ILE A 159     -12.124  20.660   2.426  1.00 94.45           H  
ATOM   2462 HG22 ILE A 159     -11.079  22.075   2.756  1.00 94.45           H  
ATOM   2463 HG23 ILE A 159     -11.970  21.989   1.254  1.00 94.45           H  
ATOM   2464  CD1 ILE A 159      -8.907  20.692   3.547  1.00 94.45           C  
ATOM   2465 HD11 ILE A 159      -8.190  20.107   4.123  1.00 94.45           H  
ATOM   2466 HD12 ILE A 159      -9.717  20.988   4.215  1.00 94.45           H  
ATOM   2467 HD13 ILE A 159      -8.407  21.581   3.162  1.00 94.45           H  
ATOM   2468  N   PRO A 160     -12.924  20.215  -0.990  1.00 91.14           N  
ATOM   2469  CA  PRO A 160     -13.757  20.936  -1.953  1.00 91.14           C  
ATOM   2470  HA  PRO A 160     -13.301  20.836  -2.938  1.00 91.14           H  
ATOM   2471  C   PRO A 160     -13.913  22.428  -1.622  1.00 91.14           C  
ATOM   2472  CB  PRO A 160     -15.115  20.222  -1.959  1.00 91.14           C  
ATOM   2473  HB2 PRO A 160     -15.803  20.716  -1.273  1.00 91.14           H  
ATOM   2474  HB3 PRO A 160     -15.543  20.182  -2.961  1.00 91.14           H  
ATOM   2475  O   PRO A 160     -13.971  22.805  -0.450  1.00 91.14           O  
ATOM   2476  CG  PRO A 160     -14.792  18.828  -1.428  1.00 91.14           C  
ATOM   2477  HG2 PRO A 160     -14.402  18.207  -2.234  1.00 91.14           H  
ATOM   2478  HG3 PRO A 160     -15.657  18.359  -0.960  1.00 91.14           H  
ATOM   2479  CD  PRO A 160     -13.684  19.112  -0.418  1.00 91.14           C  
ATOM   2480  HD2 PRO A 160     -14.116  19.426   0.532  1.00 91.14           H  
ATOM   2481  HD3 PRO A 160     -13.082  18.213  -0.283  1.00 91.14           H  
ATOM   2482  N   GLY A 161     -14.058  23.250  -2.665  1.00 90.48           N  
ATOM   2483  H   GLY A 161     -13.961  22.861  -3.592  1.00 90.48           H  
ATOM   2484  CA  GLY A 161     -14.209  24.707  -2.572  1.00 90.48           C  
ATOM   2485  HA2 GLY A 161     -14.830  25.047  -3.400  1.00 90.48           H  
ATOM   2486  HA3 GLY A 161     -14.717  24.968  -1.644  1.00 90.48           H  
ATOM   2487  C   GLY A 161     -12.882  25.477  -2.624  1.00 90.48           C  
ATOM   2488  O   GLY A 161     -11.803  24.906  -2.464  1.00 90.48           O  
ATOM   2489  N   GLY A 162     -12.973  26.789  -2.849  1.00 89.52           N  
ATOM   2490  H   GLY A 162     -13.887  27.183  -3.022  1.00 89.52           H  
ATOM   2491  CA  GLY A 162     -11.819  27.653  -3.121  1.00 89.52           C  
ATOM   2492  HA2 GLY A 162     -10.987  27.361  -2.480  1.00 89.52           H  
ATOM   2493  HA3 GLY A 162     -12.078  28.687  -2.888  1.00 89.52           H  
ATOM   2494  C   GLY A 162     -11.354  27.598  -4.582  1.00 89.52           C  
ATOM   2495  O   GLY A 162     -12.083  27.133  -5.454  1.00 89.52           O  
ATOM   2496  N   ASP A 163     -10.139  28.092  -4.823  1.00 90.17           N  
ATOM   2497  H   ASP A 163      -9.612  28.465  -4.046  1.00 90.17           H  
ATOM   2498  CA  ASP A 163      -9.484  28.171  -6.138  1.00 90.17           C  
ATOM   2499  HA  ASP A 163     -10.051  28.841  -6.784  1.00 90.17           H  
ATOM   2500  C   ASP A 163      -9.393  26.795  -6.832  1.00 90.17           C  
ATOM   2501  CB  ASP A 163      -8.097  28.797  -5.902  1.00 90.17           C  
ATOM   2502  HB2 ASP A 163      -7.549  28.176  -5.193  1.00 90.17           H  
ATOM   2503  HB3 ASP A 163      -8.234  29.777  -5.444  1.00 90.17           H  
ATOM   2504  O   ASP A 163      -8.747  25.876  -6.321  1.00 90.17           O  
ATOM   2505  CG  ASP A 163      -7.237  28.968  -7.156  1.00 90.17           C  
ATOM   2506  OD1 ASP A 163      -7.681  28.527  -8.233  1.00 90.17           O  
ATOM   2507  OD2 ASP A 163      -6.112  29.496  -6.981  1.00 90.17           O  
ATOM   2508  N   ALA A 164     -10.039  26.662  -7.995  1.00 88.30           N  
ATOM   2509  H   ALA A 164     -10.441  27.492  -8.407  1.00 88.30           H  
ATOM   2510  CA  ALA A 164     -10.134  25.416  -8.757  1.00 88.30           C  
ATOM   2511  HA  ALA A 164     -10.473  24.628  -8.084  1.00 88.30           H  
ATOM   2512  C   ALA A 164      -8.789  24.962  -9.350  1.00 88.30           C  
ATOM   2513  CB  ALA A 164     -11.190  25.605  -9.852  1.00 88.30           C  
ATOM   2514  HB1 ALA A 164     -12.144  25.891  -9.408  1.00 88.30           H  
ATOM   2515  HB2 ALA A 164     -11.314  24.673 -10.404  1.00 88.30           H  
ATOM   2516  HB3 ALA A 164     -10.867  26.381 -10.546  1.00 88.30           H  
ATOM   2517  O   ALA A 164      -8.534  23.755  -9.424  1.00 88.30           O  
ATOM   2518  N   ASP A 165      -7.888  25.894  -9.669  1.00 88.48           N  
ATOM   2519  H   ASP A 165      -8.100  26.870  -9.515  1.00 88.48           H  
ATOM   2520  CA  ASP A 165      -6.550  25.588 -10.197  1.00 88.48           C  
ATOM   2521  HA  ASP A 165      -6.649  24.824 -10.968  1.00 88.48           H  
ATOM   2522  C   ASP A 165      -5.625  25.001  -9.115  1.00 88.48           C  
ATOM   2523  CB  ASP A 165      -5.964  26.836 -10.876  1.00 88.48           C  
ATOM   2524  HB2 ASP A 165      -4.946  26.615 -11.197  1.00 88.48           H  
ATOM   2525  HB3 ASP A 165      -5.920  27.653 -10.156  1.00 88.48           H  
ATOM   2526  O   ASP A 165      -4.523  24.525  -9.390  1.00 88.48           O  
ATOM   2527  CG  ASP A 165      -6.771  27.265 -12.110  1.00 88.48           C  
ATOM   2528  OD1 ASP A 165      -7.420  26.380 -12.721  1.00 88.48           O  
ATOM   2529  OD2 ASP A 165      -6.716  28.467 -12.446  1.00 88.48           O  
ATOM   2530  N   ARG A 166      -6.110  24.960  -7.865  1.00 90.47           N  
ATOM   2531  H   ARG A 166      -6.996  25.425  -7.722  1.00 90.47           H  
ATOM   2532  CA  ARG A 166      -5.455  24.328  -6.715  1.00 90.47           C  
ATOM   2533  HA  ARG A 166      -4.459  24.019  -7.033  1.00 90.47           H  
ATOM   2534  C   ARG A 166      -6.154  23.054  -6.232  1.00 90.47           C  
ATOM   2535  CB  ARG A 166      -5.289  25.353  -5.583  1.00 90.47           C  
ATOM   2536  HB2 ARG A 166      -6.274  25.643  -5.218  1.00 90.47           H  
ATOM   2537  HB3 ARG A 166      -4.736  24.895  -4.763  1.00 90.47           H  
ATOM   2538  O   ARG A 166      -5.777  22.556  -5.168  1.00 90.47           O  
ATOM   2539  CG  ARG A 166      -4.532  26.603  -6.042  1.00 90.47           C  
ATOM   2540  HG2 ARG A 166      -5.089  27.092  -6.841  1.00 90.47           H  
ATOM   2541  HG3 ARG A 166      -3.548  26.327  -6.421  1.00 90.47           H  
ATOM   2542  CD  ARG A 166      -4.380  27.576  -4.874  1.00 90.47           C  
ATOM   2543  HD2 ARG A 166      -5.331  27.658  -4.349  1.00 90.47           H  
ATOM   2544  HD3 ARG A 166      -3.625  27.188  -4.190  1.00 90.47           H  
ATOM   2545  NE  ARG A 166      -4.016  28.899  -5.380  1.00 90.47           N  
ATOM   2546  HE  ARG A 166      -4.555  29.191  -6.183  1.00 90.47           H  
ATOM   2547  NH1 ARG A 166      -2.653  29.626  -3.685  1.00 90.47           N  
ATOM   2548 HH11 ARG A 166      -2.903  28.803  -3.156  1.00 90.47           H  
ATOM   2549 HH12 ARG A 166      -2.138  30.384  -3.261  1.00 90.47           H  
ATOM   2550  NH2 ARG A 166      -3.028  30.913  -5.494  1.00 90.47           N  
ATOM   2551 HH21 ARG A 166      -2.434  31.649  -5.140  1.00 90.47           H  
ATOM   2552 HH22 ARG A 166      -3.528  31.033  -6.363  1.00 90.47           H  
ATOM   2553  CZ  ARG A 166      -3.228  29.803  -4.847  1.00 90.47           C  
ATOM   2554  N   LYS A 167      -7.175  22.527  -6.934  1.00 95.09           N  
ATOM   2555  H   LYS A 167      -7.423  22.971  -7.806  1.00 95.09           H  
ATOM   2556  CA  LYS A 167      -7.977  21.370  -6.475  1.00 95.09           C  
ATOM   2557  HA  LYS A 167      -7.552  21.032  -5.529  1.00 95.09           H  
ATOM   2558  C   LYS A 167      -7.907  20.141  -7.382  1.00 95.09           C  
ATOM   2559  CB  LYS A 167      -9.440  21.761  -6.195  1.00 95.09           C  
ATOM   2560  HB2 LYS A 167      -9.880  22.163  -7.108  1.00 95.09           H  
ATOM   2561  HB3 LYS A 167      -9.990  20.858  -5.931  1.00 95.09           H  
ATOM   2562  O   LYS A 167      -8.331  20.140  -8.532  1.00 95.09           O  
ATOM   2563  CG  LYS A 167      -9.646  22.780  -5.061  1.00 95.09           C  
ATOM   2564  HG2 LYS A 167      -9.269  23.746  -5.398  1.00 95.09           H  
ATOM   2565  HG3 LYS A 167     -10.715  22.882  -4.873  1.00 95.09           H  
ATOM   2566  CD  LYS A 167      -8.936  22.426  -3.749  1.00 95.09           C  
ATOM   2567  HD2 LYS A 167      -9.291  21.463  -3.382  1.00 95.09           H  
ATOM   2568  HD3 LYS A 167      -7.863  22.368  -3.927  1.00 95.09           H  
ATOM   2569  CE  LYS A 167      -9.169  23.511  -2.702  1.00 95.09           C  
ATOM   2570  HE2 LYS A 167      -9.117  24.485  -3.189  1.00 95.09           H  
ATOM   2571  HE3 LYS A 167     -10.175  23.391  -2.302  1.00 95.09           H  
ATOM   2572  NZ  LYS A 167      -8.165  23.424  -1.617  1.00 95.09           N  
ATOM   2573  HZ1 LYS A 167      -7.234  23.568  -1.980  1.00 95.09           H  
ATOM   2574  HZ2 LYS A 167      -8.183  22.505  -1.197  1.00 95.09           H  
ATOM   2575  HZ3 LYS A 167      -8.351  24.113  -0.902  1.00 95.09           H  
ATOM   2576  N   ASN A 168      -7.505  19.027  -6.773  1.00 96.49           N  
ATOM   2577  H   ASN A 168      -7.299  19.103  -5.787  1.00 96.49           H  
ATOM   2578  CA  ASN A 168      -7.299  17.725  -7.400  1.00 96.49           C  
ATOM   2579  HA  ASN A 168      -7.752  17.733  -8.392  1.00 96.49           H  
ATOM   2580  C   ASN A 168      -8.038  16.628  -6.617  1.00 96.49           C  
ATOM   2581  CB  ASN A 168      -5.789  17.518  -7.586  1.00 96.49           C  
ATOM   2582  HB2 ASN A 168      -5.598  16.472  -7.827  1.00 96.49           H  
ATOM   2583  HB3 ASN A 168      -5.248  17.768  -6.673  1.00 96.49           H  
ATOM   2584  O   ASN A 168      -7.460  15.753  -5.982  1.00 96.49           O  
ATOM   2585  CG  ASN A 168      -5.296  18.358  -8.749  1.00 96.49           C  
ATOM   2586  ND2 ASN A 168      -4.440  19.324  -8.539  1.00 96.49           N  
ATOM   2587 HD21 ASN A 168      -4.283  19.950  -9.315  1.00 96.49           H  
ATOM   2588 HD22 ASN A 168      -4.018  19.490  -7.636  1.00 96.49           H  
ATOM   2589  OD1 ASN A 168      -5.750  18.162  -9.860  1.00 96.49           O  
ATOM   2590  N   LEU A 169      -9.367  16.719  -6.638  1.00 94.41           N  
ATOM   2591  H   LEU A 169      -9.743  17.486  -7.177  1.00 94.41           H  
ATOM   2592  CA  LEU A 169     -10.278  16.056  -5.706  1.00 94.41           C  
ATOM   2593  HA  LEU A 169      -9.960  16.346  -4.705  1.00 94.41           H  
ATOM   2594  C   LEU A 169     -10.350  14.509  -5.658  1.00 94.41           C  
ATOM   2595  CB  LEU A 169     -11.699  16.620  -5.913  1.00 94.41           C  
ATOM   2596  HB2 LEU A 169     -12.048  16.316  -6.899  1.00 94.41           H  
ATOM   2597  HB3 LEU A 169     -12.355  16.155  -5.176  1.00 94.41           H  
ATOM   2598  O   LEU A 169     -10.530  13.989  -4.558  1.00 94.41           O  
ATOM   2599  CG  LEU A 169     -11.859  18.150  -5.789  1.00 94.41           C  
ATOM   2600  HG  LEU A 169     -11.256  18.641  -6.554  1.00 94.41           H  
ATOM   2601  CD1 LEU A 169     -13.323  18.524  -6.023  1.00 94.41           C  
ATOM   2602 HD11 LEU A 169     -13.433  19.608  -5.990  1.00 94.41           H  
ATOM   2603 HD12 LEU A 169     -13.954  18.074  -5.256  1.00 94.41           H  
ATOM   2604 HD13 LEU A 169     -13.642  18.175  -7.005  1.00 94.41           H  
ATOM   2605  CD2 LEU A 169     -11.450  18.685  -4.417  1.00 94.41           C  
ATOM   2606 HD21 LEU A 169     -10.380  18.543  -4.268  1.00 94.41           H  
ATOM   2607 HD22 LEU A 169     -11.653  19.754  -4.359  1.00 94.41           H  
ATOM   2608 HD23 LEU A 169     -12.000  18.169  -3.630  1.00 94.41           H  
ATOM   2609  N   ASN A 170     -10.396  13.660  -6.695  1.00 94.09           N  
ATOM   2610  H   ASN A 170     -10.646  12.751  -6.331  1.00 94.09           H  
ATOM   2611  CA  ASN A 170      -9.881  13.536  -8.073  1.00 94.09           C  
ATOM   2612  HA  ASN A 170     -10.469  12.693  -8.437  1.00 94.09           H  
ATOM   2613  C   ASN A 170      -8.460  12.975  -8.245  1.00 94.09           C  
ATOM   2614  CB  ASN A 170     -10.195  14.665  -9.069  1.00 94.09           C  
ATOM   2615  HB2 ASN A 170      -9.664  14.420  -9.989  1.00 94.09           H  
ATOM   2616  HB3 ASN A 170      -9.787  15.623  -8.747  1.00 94.09           H  
ATOM   2617  O   ASN A 170      -8.244  12.252  -9.217  1.00 94.09           O  
ATOM   2618  CG  ASN A 170     -11.647  14.821  -9.465  1.00 94.09           C  
ATOM   2619  ND2 ASN A 170     -12.031  15.994  -9.902  1.00 94.09           N  
ATOM   2620 HD21 ASN A 170     -13.010  16.135 -10.108  1.00 94.09           H  
ATOM   2621 HD22 ASN A 170     -11.323  16.686 -10.101  1.00 94.09           H  
ATOM   2622  OD1 ASN A 170     -12.424  13.875  -9.482  1.00 94.09           O  
ATOM   2623  N   LEU A 171      -7.558  13.193  -7.296  1.00 96.62           N  
ATOM   2624  H   LEU A 171      -7.779  13.833  -6.546  1.00 96.62           H  
ATOM   2625  CA  LEU A 171      -6.345  12.399  -7.094  1.00 96.62           C  
ATOM   2626  HA  LEU A 171      -6.353  11.518  -7.735  1.00 96.62           H  
ATOM   2627  C   LEU A 171      -6.335  11.905  -5.644  1.00 96.62           C  
ATOM   2628  CB  LEU A 171      -5.088  13.239  -7.408  1.00 96.62           C  
ATOM   2629  HB2 LEU A 171      -4.205  12.622  -7.243  1.00 96.62           H  
ATOM   2630  HB3 LEU A 171      -5.046  14.069  -6.703  1.00 96.62           H  
ATOM   2631  O   LEU A 171      -7.097  12.408  -4.822  1.00 96.62           O  
ATOM   2632  CG  LEU A 171      -5.019  13.811  -8.835  1.00 96.62           C  
ATOM   2633  HG  LEU A 171      -5.881  14.456  -9.006  1.00 96.62           H  
ATOM   2634  CD1 LEU A 171      -3.744  14.634  -9.017  1.00 96.62           C  
ATOM   2635 HD11 LEU A 171      -2.863  13.995  -8.949  1.00 96.62           H  
ATOM   2636 HD12 LEU A 171      -3.757  15.116  -9.994  1.00 96.62           H  
ATOM   2637 HD13 LEU A 171      -3.668  15.400  -8.246  1.00 96.62           H  
ATOM   2638  CD2 LEU A 171      -4.988  12.734  -9.914  1.00 96.62           C  
ATOM   2639 HD21 LEU A 171      -5.027  13.213 -10.892  1.00 96.62           H  
ATOM   2640 HD22 LEU A 171      -5.834  12.052  -9.827  1.00 96.62           H  
ATOM   2641 HD23 LEU A 171      -4.056  12.174  -9.837  1.00 96.62           H  
ATOM   2642  N   HIS A 172      -5.475  10.943  -5.337  1.00 97.51           N  
ATOM   2643  H   HIS A 172      -4.895  10.571  -6.076  1.00 97.51           H  
ATOM   2644  CA  HIS A 172      -5.009  10.679  -3.977  1.00 97.51           C  
ATOM   2645  HA  HIS A 172      -5.742  11.040  -3.254  1.00 97.51           H  
ATOM   2646  C   HIS A 172      -3.698  11.430  -3.742  1.00 97.51           C  
ATOM   2647  CB  HIS A 172      -4.842   9.173  -3.771  1.00 97.51           C  
ATOM   2648  HB2 HIS A 172      -4.429   8.997  -2.778  1.00 97.51           H  
ATOM   2649  HB3 HIS A 172      -4.148   8.772  -4.509  1.00 97.51           H  
ATOM   2650  O   HIS A 172      -3.038  11.844  -4.702  1.00 97.51           O  
ATOM   2651  CG  HIS A 172      -6.155   8.453  -3.879  1.00 97.51           C  
ATOM   2652  CD2 HIS A 172      -6.693   7.888  -5.001  1.00 97.51           C  
ATOM   2653  HD2 HIS A 172      -6.225   7.853  -5.974  1.00 97.51           H  
ATOM   2654  ND1 HIS A 172      -7.080   8.331  -2.875  1.00 97.51           N  
ATOM   2655  HD1 HIS A 172      -6.949   8.623  -1.917  1.00 97.51           H  
ATOM   2656  CE1 HIS A 172      -8.148   7.694  -3.377  1.00 97.51           C  
ATOM   2657  HE1 HIS A 172      -9.026   7.432  -2.805  1.00 97.51           H  
ATOM   2658  NE2 HIS A 172      -7.966   7.405  -4.675  1.00 97.51           N  
ATOM   2659  N   HIS A 173      -3.294  11.609  -2.487  1.00 98.31           N  
ATOM   2660  H   HIS A 173      -3.864  11.275  -1.723  1.00 98.31           H  
ATOM   2661  CA  HIS A 173      -2.040  12.301  -2.193  1.00 98.31           C  
ATOM   2662  HA  HIS A 173      -1.335  12.027  -2.978  1.00 98.31           H  
ATOM   2663  C   HIS A 173      -1.376  11.904  -0.879  1.00 98.31           C  
ATOM   2664  CB  HIS A 173      -2.252  13.813  -2.286  1.00 98.31           C  
ATOM   2665  HB2 HIS A 173      -2.669  14.025  -3.270  1.00 98.31           H  
ATOM   2666  HB3 HIS A 173      -1.278  14.299  -2.237  1.00 98.31           H  
ATOM   2667  O   HIS A 173      -2.031  11.423   0.043  1.00 98.31           O  
ATOM   2668  CG  HIS A 173      -3.147  14.440  -1.246  1.00 98.31           C  
ATOM   2669  CD2 HIS A 173      -2.971  15.690  -0.720  1.00 98.31           C  
ATOM   2670  HD2 HIS A 173      -2.163  16.366  -0.959  1.00 98.31           H  
ATOM   2671  ND1 HIS A 173      -4.302  13.927  -0.691  1.00 98.31           N  
ATOM   2672  HD1 HIS A 173      -4.688  13.005  -0.834  1.00 98.31           H  
ATOM   2673  CE1 HIS A 173      -4.795  14.848   0.153  1.00 98.31           C  
ATOM   2674  HE1 HIS A 173      -5.684  14.735   0.756  1.00 98.31           H  
ATOM   2675  NE2 HIS A 173      -4.025  15.939   0.161  1.00 98.31           N  
ATOM   2676  N   ALA A 174      -0.064  12.125  -0.813  1.00 98.73           N  
ATOM   2677  H   ALA A 174       0.397  12.462  -1.645  1.00 98.73           H  
ATOM   2678  CA  ALA A 174       0.809  11.733   0.281  1.00 98.73           C  
ATOM   2679  HA  ALA A 174       0.218  11.608   1.188  1.00 98.73           H  
ATOM   2680  C   ALA A 174       1.906  12.777   0.529  1.00 98.73           C  
ATOM   2681  CB  ALA A 174       1.439  10.398  -0.099  1.00 98.73           C  
ATOM   2682  HB1 ALA A 174       2.043  10.541  -0.995  1.00 98.73           H  
ATOM   2683  HB2 ALA A 174       0.662   9.667  -0.321  1.00 98.73           H  
ATOM   2684  HB3 ALA A 174       2.070  10.037   0.714  1.00 98.73           H  
ATOM   2685  O   ALA A 174       2.513  13.281  -0.417  1.00 98.73           O  
ATOM   2686  N   VAL A 175       2.192  13.076   1.796  1.00 98.88           N  
ATOM   2687  H   VAL A 175       1.709  12.573   2.526  1.00 98.88           H  
ATOM   2688  CA  VAL A 175       3.308  13.951   2.182  1.00 98.88           C  
ATOM   2689  HA  VAL A 175       3.631  14.518   1.310  1.00 98.88           H  
ATOM   2690  C   VAL A 175       4.485  13.099   2.643  1.00 98.88           C  
ATOM   2691  CB  VAL A 175       2.899  14.985   3.248  1.00 98.88           C  
ATOM   2692  HB  VAL A 175       2.548  14.469   4.142  1.00 98.88           H  
ATOM   2693  O   VAL A 175       4.347  12.269   3.545  1.00 98.88           O  
ATOM   2694  CG1 VAL A 175       4.073  15.897   3.627  1.00 98.88           C  
ATOM   2695 HG11 VAL A 175       4.494  16.363   2.737  1.00 98.88           H  
ATOM   2696 HG12 VAL A 175       3.740  16.671   4.319  1.00 98.88           H  
ATOM   2697 HG13 VAL A 175       4.852  15.316   4.121  1.00 98.88           H  
ATOM   2698  CG2 VAL A 175       1.775  15.895   2.733  1.00 98.88           C  
ATOM   2699 HG21 VAL A 175       0.904  15.298   2.461  1.00 98.88           H  
ATOM   2700 HG22 VAL A 175       2.118  16.442   1.855  1.00 98.88           H  
ATOM   2701 HG23 VAL A 175       1.488  16.601   3.511  1.00 98.88           H  
ATOM   2702  N   ASN A 176       5.653  13.336   2.050  1.00 98.89           N  
ATOM   2703  H   ASN A 176       5.686  14.046   1.333  1.00 98.89           H  
ATOM   2704  CA  ASN A 176       6.922  12.832   2.556  1.00 98.89           C  
ATOM   2705  HA  ASN A 176       6.814  11.783   2.834  1.00 98.89           H  
ATOM   2706  C   ASN A 176       7.323  13.642   3.801  1.00 98.89           C  
ATOM   2707  CB  ASN A 176       7.989  12.932   1.466  1.00 98.89           C  
ATOM   2708  HB2 ASN A 176       7.884  13.905   0.985  1.00 98.89           H  
ATOM   2709  HB3 ASN A 176       8.980  12.887   1.919  1.00 98.89           H  
ATOM   2710  O   ASN A 176       7.545  14.855   3.740  1.00 98.89           O  
ATOM   2711  CG  ASN A 176       7.953  11.913   0.351  1.00 98.89           C  
ATOM   2712  ND2 ASN A 176       8.773  12.143  -0.639  1.00 98.89           N  
ATOM   2713 HD21 ASN A 176       9.364  12.958  -0.567  1.00 98.89           H  
ATOM   2714 HD22 ASN A 176       8.872  11.468  -1.384  1.00 98.89           H  
ATOM   2715  OD1 ASN A 176       7.237  10.922   0.360  1.00 98.89           O  
ATOM   2716  N   ILE A 177       7.404  12.950   4.933  1.00 98.86           N  
ATOM   2717  H   ILE A 177       7.242  11.955   4.869  1.00 98.86           H  
ATOM   2718  CA  ILE A 177       7.766  13.468   6.250  1.00 98.86           C  
ATOM   2719  HA  ILE A 177       7.727  14.558   6.245  1.00 98.86           H  
ATOM   2720  C   ILE A 177       9.199  13.035   6.562  1.00 98.86           C  
ATOM   2721  CB  ILE A 177       6.771  12.931   7.306  1.00 98.86           C  
ATOM   2722  HB  ILE A 177       6.791  11.842   7.256  1.00 98.86           H  
ATOM   2723  O   ILE A 177       9.477  11.836   6.628  1.00 98.86           O  
ATOM   2724  CG1 ILE A 177       5.306  13.355   7.051  1.00 98.86           C  
ATOM   2725 HG12 ILE A 177       4.672  12.862   7.787  1.00 98.86           H  
ATOM   2726 HG13 ILE A 177       4.995  12.991   6.072  1.00 98.86           H  
ATOM   2727  CG2 ILE A 177       7.196  13.328   8.728  1.00 98.86           C  
ATOM   2728 HG21 ILE A 177       7.353  14.405   8.791  1.00 98.86           H  
ATOM   2729 HG22 ILE A 177       8.122  12.823   9.001  1.00 98.86           H  
ATOM   2730 HG23 ILE A 177       6.428  13.035   9.444  1.00 98.86           H  
ATOM   2731  CD1 ILE A 177       5.031  14.863   7.115  1.00 98.86           C  
ATOM   2732 HD11 ILE A 177       5.653  15.398   6.397  1.00 98.86           H  
ATOM   2733 HD12 ILE A 177       3.983  15.035   6.868  1.00 98.86           H  
ATOM   2734 HD13 ILE A 177       5.221  15.243   8.118  1.00 98.86           H  
ATOM   2735  N   SER A 178      10.095  13.998   6.779  1.00 98.75           N  
ATOM   2736  H   SER A 178       9.810  14.965   6.711  1.00 98.75           H  
ATOM   2737  CA  SER A 178      11.466  13.741   7.233  1.00 98.75           C  
ATOM   2738  HA  SER A 178      11.758  12.738   6.922  1.00 98.75           H  
ATOM   2739  C   SER A 178      11.586  13.794   8.759  1.00 98.75           C  
ATOM   2740  CB  SER A 178      12.454  14.704   6.564  1.00 98.75           C  
ATOM   2741  HB2 SER A 178      13.472  14.419   6.826  1.00 98.75           H  
ATOM   2742  HB3 SER A 178      12.347  14.625   5.482  1.00 98.75           H  
ATOM   2743  O   SER A 178      10.829  14.483   9.451  1.00 98.75           O  
ATOM   2744  OG  SER A 178      12.229  16.047   6.966  1.00 98.75           O  
ATOM   2745  HG  SER A 178      12.784  16.601   6.412  1.00 98.75           H  
ATOM   2746  N   ASN A 179      12.599  13.117   9.290  1.00 98.75           N  
ATOM   2747  H   ASN A 179      13.185  12.593   8.655  1.00 98.75           H  
ATOM   2748  CA  ASN A 179      13.013  13.180  10.688  1.00 98.75           C  
ATOM   2749  HA  ASN A 179      12.198  12.834  11.324  1.00 98.75           H  
ATOM   2750  C   ASN A 179      13.354  14.621  11.094  1.00 98.75           C  
ATOM   2751  CB  ASN A 179      14.242  12.268  10.867  1.00 98.75           C  
ATOM   2752  HB2 ASN A 179      15.020  12.570  10.166  1.00 98.75           H  
ATOM   2753  HB3 ASN A 179      14.630  12.387  11.879  1.00 98.75           H  
ATOM   2754  O   ASN A 179      13.020  15.049  12.196  1.00 98.75           O  
ATOM   2755  CG  ASN A 179      13.957  10.790  10.658  1.00 98.75           C  
ATOM   2756  ND2 ASN A 179      14.979   9.983  10.514  1.00 98.75           N  
ATOM   2757 HD21 ASN A 179      14.758   9.012  10.344  1.00 98.75           H  
ATOM   2758 HD22 ASN A 179      15.915  10.355  10.436  1.00 98.75           H  
ATOM   2759  OD1 ASN A 179      12.828  10.330  10.655  1.00 98.75           O  
ATOM   2760  N   GLN A 180      13.961  15.392  10.184  1.00 98.69           N  
ATOM   2761  H   GLN A 180      14.199  14.973   9.296  1.00 98.69           H  
ATOM   2762  CA  GLN A 180      14.282  16.804  10.402  1.00 98.69           C  
ATOM   2763  HA  GLN A 180      14.886  16.881  11.306  1.00 98.69           H  
ATOM   2764  C   GLN A 180      13.016  17.655  10.605  1.00 98.69           C  
ATOM   2765  CB  GLN A 180      15.104  17.313   9.209  1.00 98.69           C  
ATOM   2766  HB2 GLN A 180      15.868  16.580   8.951  1.00 98.69           H  
ATOM   2767  HB3 GLN A 180      14.437  17.424   8.354  1.00 98.69           H  
ATOM   2768  O   GLN A 180      12.995  18.514  11.486  1.00 98.69           O  
ATOM   2769  CG  GLN A 180      15.808  18.648   9.512  1.00 98.69           C  
ATOM   2770  HG2 GLN A 180      15.123  19.332  10.012  1.00 98.69           H  
ATOM   2771  HG3 GLN A 180      16.640  18.458  10.190  1.00 98.69           H  
ATOM   2772  CD  GLN A 180      16.336  19.350   8.262  1.00 98.69           C  
ATOM   2773  NE2 GLN A 180      17.164  20.359   8.410  1.00 98.69           N  
ATOM   2774 HE21 GLN A 180      17.499  20.773   7.552  1.00 98.69           H  
ATOM   2775 HE22 GLN A 180      17.486  20.643   9.324  1.00 98.69           H  
ATOM   2776  OE1 GLN A 180      16.003  19.030   7.134  1.00 98.69           O  
ATOM   2777  N   PHE A 181      11.944  17.397   9.843  1.00 98.86           N  
ATOM   2778  H   PHE A 181      12.004  16.682   9.132  1.00 98.86           H  
ATOM   2779  CA  PHE A 181      10.653  18.057  10.051  1.00 98.86           C  
ATOM   2780  HA  PHE A 181      10.807  19.135  10.083  1.00 98.86           H  
ATOM   2781  C   PHE A 181      10.020  17.650  11.386  1.00 98.86           C  
ATOM   2782  CB  PHE A 181       9.707  17.748   8.884  1.00 98.86           C  
ATOM   2783  HB2 PHE A 181      10.132  18.161   7.969  1.00 98.86           H  
ATOM   2784  HB3 PHE A 181       9.633  16.669   8.752  1.00 98.86           H  
ATOM   2785  O   PHE A 181       9.532  18.505  12.120  1.00 98.86           O  
ATOM   2786  CG  PHE A 181       8.312  18.313   9.081  1.00 98.86           C  
ATOM   2787  CD1 PHE A 181       7.270  17.488   9.545  1.00 98.86           C  
ATOM   2788  HD1 PHE A 181       7.459  16.448   9.766  1.00 98.86           H  
ATOM   2789  CD2 PHE A 181       8.065  19.677   8.852  1.00 98.86           C  
ATOM   2790  HD2 PHE A 181       8.866  20.319   8.519  1.00 98.86           H  
ATOM   2791  CE1 PHE A 181       5.988  18.022   9.759  1.00 98.86           C  
ATOM   2792  HE1 PHE A 181       5.199  17.386  10.133  1.00 98.86           H  
ATOM   2793  CE2 PHE A 181       6.785  20.216   9.069  1.00 98.86           C  
ATOM   2794  HE2 PHE A 181       6.607  21.266   8.894  1.00 98.86           H  
ATOM   2795  CZ  PHE A 181       5.744  19.386   9.518  1.00 98.86           C  
ATOM   2796  HZ  PHE A 181       4.763  19.803   9.694  1.00 98.86           H  
ATOM   2797  N   MET A 182      10.064  16.365  11.746  1.00 98.78           N  
ATOM   2798  H   MET A 182      10.468  15.698  11.105  1.00 98.78           H  
ATOM   2799  CA  MET A 182       9.489  15.882  13.008  1.00 98.78           C  
ATOM   2800  HA  MET A 182       8.465  16.249  13.080  1.00 98.78           H  
ATOM   2801  C   MET A 182      10.230  16.435  14.235  1.00 98.78           C  
ATOM   2802  CB  MET A 182       9.445  14.349  13.002  1.00 98.78           C  
ATOM   2803  HB2 MET A 182       9.130  13.994  13.983  1.00 98.78           H  
ATOM   2804  HB3 MET A 182      10.444  13.963  12.797  1.00 98.78           H  
ATOM   2805  O   MET A 182       9.593  16.883  15.189  1.00 98.78           O  
ATOM   2806  CG  MET A 182       8.472  13.814  11.941  1.00 98.78           C  
ATOM   2807  HG2 MET A 182       8.553  12.727  11.905  1.00 98.78           H  
ATOM   2808  HG3 MET A 182       8.780  14.193  10.966  1.00 98.78           H  
ATOM   2809  SD  MET A 182       6.727  14.257  12.190  1.00 98.78           S  
ATOM   2810  CE  MET A 182       6.284  13.034  13.449  1.00 98.78           C  
ATOM   2811  HE1 MET A 182       5.267  13.218  13.794  1.00 98.78           H  
ATOM   2812  HE2 MET A 182       6.345  12.035  13.018  1.00 98.78           H  
ATOM   2813  HE3 MET A 182       6.974  13.102  14.290  1.00 98.78           H  
ATOM   2814  N   GLU A 183      11.561  16.524  14.198  1.00 98.68           N  
ATOM   2815  H   GLU A 183      12.056  16.104  13.424  1.00 98.68           H  
ATOM   2816  CA  GLU A 183      12.338  17.231  15.225  1.00 98.68           C  
ATOM   2817  HA  GLU A 183      12.030  16.869  16.206  1.00 98.68           H  
ATOM   2818  C   GLU A 183      12.060  18.748  15.224  1.00 98.68           C  
ATOM   2819  CB  GLU A 183      13.838  16.934  15.058  1.00 98.68           C  
ATOM   2820  HB2 GLU A 183      14.412  17.663  15.630  1.00 98.68           H  
ATOM   2821  HB3 GLU A 183      14.111  17.052  14.010  1.00 98.68           H  
ATOM   2822  O   GLU A 183      12.026  19.362  16.291  1.00 98.68           O  
ATOM   2823  CG  GLU A 183      14.229  15.520  15.530  1.00 98.68           C  
ATOM   2824  HG2 GLU A 183      13.640  14.784  14.983  1.00 98.68           H  
ATOM   2825  HG3 GLU A 183      15.278  15.354  15.283  1.00 98.68           H  
ATOM   2826  CD  GLU A 183      14.042  15.319  17.043  1.00 98.68           C  
ATOM   2827  OE1 GLU A 183      13.477  14.286  17.475  1.00 98.68           O  
ATOM   2828  OE2 GLU A 183      14.425  16.207  17.844  1.00 98.68           O  
ATOM   2829  N   ALA A 184      11.771  19.373  14.077  1.00 98.78           N  
ATOM   2830  H   ALA A 184      11.843  18.869  13.205  1.00 98.78           H  
ATOM   2831  CA  ALA A 184      11.318  20.766  14.052  1.00 98.78           C  
ATOM   2832  HA  ALA A 184      12.026  21.347  14.643  1.00 98.78           H  
ATOM   2833  C   ALA A 184       9.935  20.940  14.718  1.00 98.78           C  
ATOM   2834  CB  ALA A 184      11.363  21.297  12.612  1.00 98.78           C  
ATOM   2835  HB1 ALA A 184      12.364  21.170  12.201  1.00 98.78           H  
ATOM   2836  HB2 ALA A 184      10.651  20.762  11.983  1.00 98.78           H  
ATOM   2837  HB3 ALA A 184      11.107  22.356  12.598  1.00 98.78           H  
ATOM   2838  O   ALA A 184       9.751  21.854  15.522  1.00 98.78           O  
ATOM   2839  N   VAL A 185       8.985  20.029  14.467  1.00 98.70           N  
ATOM   2840  H   VAL A 185       9.197  19.327  13.772  1.00 98.70           H  
ATOM   2841  CA  VAL A 185       7.663  19.982  15.124  1.00 98.70           C  
ATOM   2842  HA  VAL A 185       7.144  20.923  14.940  1.00 98.70           H  
ATOM   2843  C   VAL A 185       7.805  19.832  16.641  1.00 98.70           C  
ATOM   2844  CB  VAL A 185       6.816  18.832  14.534  1.00 98.70           C  
ATOM   2845  HB  VAL A 185       7.421  17.927  14.491  1.00 98.70           H  
ATOM   2846  O   VAL A 185       7.217  20.610  17.394  1.00 98.70           O  
ATOM   2847  CG1 VAL A 185       5.551  18.501  15.340  1.00 98.70           C  
ATOM   2848 HG11 VAL A 185       5.811  18.171  16.345  1.00 98.70           H  
ATOM   2849 HG12 VAL A 185       5.032  17.677  14.849  1.00 98.70           H  
ATOM   2850 HG13 VAL A 185       4.893  19.368  15.389  1.00 98.70           H  
ATOM   2851  CG2 VAL A 185       6.360  19.170  13.114  1.00 98.70           C  
ATOM   2852 HG21 VAL A 185       5.870  18.301  12.675  1.00 98.70           H  
ATOM   2853 HG22 VAL A 185       5.668  20.012  13.132  1.00 98.70           H  
ATOM   2854 HG23 VAL A 185       7.212  19.426  12.483  1.00 98.70           H  
ATOM   2855  N   LYS A 186       8.611  18.871  17.103  1.00 98.38           N  
ATOM   2856  H   LYS A 186       9.043  18.268  16.418  1.00 98.38           H  
ATOM   2857  CA  LYS A 186       8.913  18.623  18.524  1.00 98.38           C  
ATOM   2858  HA  LYS A 186       8.022  18.269  19.043  1.00 98.38           H  
ATOM   2859  C   LYS A 186       9.403  19.885  19.222  1.00 98.38           C  
ATOM   2860  CB  LYS A 186       9.989  17.539  18.555  1.00 98.38           C  
ATOM   2861  HB2 LYS A 186      10.835  17.901  17.971  1.00 98.38           H  
ATOM   2862  HB3 LYS A 186       9.585  16.676  18.026  1.00 98.38           H  
ATOM   2863  O   LYS A 186       8.768  20.349  20.168  1.00 98.38           O  
ATOM   2864  CG  LYS A 186      10.504  17.039  19.914  1.00 98.38           C  
ATOM   2865  HG2 LYS A 186       9.748  16.427  20.406  1.00 98.38           H  
ATOM   2866  HG3 LYS A 186      10.796  17.874  20.552  1.00 98.38           H  
ATOM   2867  CD  LYS A 186      11.737  16.204  19.556  1.00 98.38           C  
ATOM   2868  HD2 LYS A 186      12.445  16.889  19.089  1.00 98.38           H  
ATOM   2869  HD3 LYS A 186      11.453  15.453  18.818  1.00 98.38           H  
ATOM   2870  CE  LYS A 186      12.482  15.498  20.683  1.00 98.38           C  
ATOM   2871  HE2 LYS A 186      12.769  16.235  21.433  1.00 98.38           H  
ATOM   2872  HE3 LYS A 186      11.833  14.750  21.139  1.00 98.38           H  
ATOM   2873  NZ  LYS A 186      13.687  14.866  20.095  1.00 98.38           N  
ATOM   2874  HZ1 LYS A 186      13.445  14.271  19.315  1.00 98.38           H  
ATOM   2875  HZ2 LYS A 186      14.279  14.381  20.753  1.00 98.38           H  
ATOM   2876  HZ3 LYS A 186      14.219  15.552  19.579  1.00 98.38           H  
ATOM   2877  N   ASN A 187      10.471  20.476  18.691  1.00 98.54           N  
ATOM   2878  H   ASN A 187      10.889  20.044  17.879  1.00 98.54           H  
ATOM   2879  CA  ASN A 187      11.183  21.596  19.299  1.00 98.54           C  
ATOM   2880  HA  ASN A 187      11.170  21.461  20.381  1.00 98.54           H  
ATOM   2881  C   ASN A 187      10.510  22.966  19.048  1.00 98.54           C  
ATOM   2882  CB  ASN A 187      12.654  21.512  18.851  1.00 98.54           C  
ATOM   2883  HB2 ASN A 187      13.217  22.329  19.303  1.00 98.54           H  
ATOM   2884  HB3 ASN A 187      12.710  21.627  17.768  1.00 98.54           H  
ATOM   2885  O   ASN A 187      11.018  23.984  19.499  1.00 98.54           O  
ATOM   2886  CG  ASN A 187      13.314  20.199  19.271  1.00 98.54           C  
ATOM   2887  ND2 ASN A 187      13.904  19.473  18.351  1.00 98.54           N  
ATOM   2888 HD21 ASN A 187      14.282  18.574  18.613  1.00 98.54           H  
ATOM   2889 HD22 ASN A 187      13.722  19.681  17.379  1.00 98.54           H  
ATOM   2890  OD1 ASN A 187      13.249  19.779  20.413  1.00 98.54           O  
ATOM   2891  N   ASN A 188       9.343  22.994  18.384  1.00 97.90           N  
ATOM   2892  H   ASN A 188       9.011  22.120  18.002  1.00 97.90           H  
ATOM   2893  CA  ASN A 188       8.600  24.211  18.016  1.00 97.90           C  
ATOM   2894  HA  ASN A 188       7.746  23.877  17.426  1.00 97.90           H  
ATOM   2895  C   ASN A 188       9.383  25.161  17.085  1.00 97.90           C  
ATOM   2896  CB  ASN A 188       8.046  24.892  19.283  1.00 97.90           C  
ATOM   2897  HB2 ASN A 188       7.670  24.142  19.979  1.00 97.90           H  
ATOM   2898  HB3 ASN A 188       8.854  25.432  19.777  1.00 97.90           H  
ATOM   2899  O   ASN A 188       9.217  26.381  17.129  1.00 97.90           O  
ATOM   2900  CG  ASN A 188       6.913  25.851  18.973  1.00 97.90           C  
ATOM   2901  ND2 ASN A 188       6.976  27.071  19.447  1.00 97.90           N  
ATOM   2902 HD21 ASN A 188       6.238  27.701  19.166  1.00 97.90           H  
ATOM   2903 HD22 ASN A 188       7.839  27.396  19.861  1.00 97.90           H  
ATOM   2904  OD1 ASN A 188       5.931  25.496  18.345  1.00 97.90           O  
ATOM   2905  N   ASN A 189      10.242  24.593  16.240  1.00 98.65           N  
ATOM   2906  H   ASN A 189      10.269  23.584  16.199  1.00 98.65           H  
ATOM   2907  CA  ASN A 189      11.084  25.345  15.321  1.00 98.65           C  
ATOM   2908  HA  ASN A 189      11.482  26.208  15.855  1.00 98.65           H  
ATOM   2909  C   ASN A 189      10.289  25.875  14.119  1.00 98.65           C  
ATOM   2910  CB  ASN A 189      12.268  24.472  14.865  1.00 98.65           C  
ATOM   2911  HB2 ASN A 189      12.806  24.975  14.061  1.00 98.65           H  
ATOM   2912  HB3 ASN A 189      11.879  23.535  14.466  1.00 98.65           H  
ATOM   2913  O   ASN A 189       9.230  25.364  13.737  1.00 98.65           O  
ATOM   2914  CG  ASN A 189      13.279  24.174  15.958  1.00 98.65           C  
ATOM   2915  ND2 ASN A 189      14.152  23.218  15.746  1.00 98.65           N  
ATOM   2916 HD21 ASN A 189      14.838  23.089  16.475  1.00 98.65           H  
ATOM   2917 HD22 ASN A 189      14.174  22.717  14.869  1.00 98.65           H  
ATOM   2918  OD1 ASN A 189      13.330  24.802  16.996  1.00 98.65           O  
ATOM   2919  N   GLN A 190      10.872  26.877  13.467  1.00 98.66           N  
ATOM   2920  H   GLN A 190      11.758  27.218  13.814  1.00 98.66           H  
ATOM   2921  CA  GLN A 190      10.486  27.253  12.114  1.00 98.66           C  
ATOM   2922  HA  GLN A 190       9.398  27.294  12.058  1.00 98.66           H  
ATOM   2923  C   GLN A 190      10.961  26.199  11.098  1.00 98.66           C  
ATOM   2924  CB  GLN A 190      11.036  28.644  11.777  1.00 98.66           C  
ATOM   2925  HB2 GLN A 190      10.703  28.892  10.769  1.00 98.66           H  
ATOM   2926  HB3 GLN A 190      12.126  28.611  11.776  1.00 98.66           H  
ATOM   2927  O   GLN A 190      11.919  25.461  11.330  1.00 98.66           O  
ATOM   2928  CG  GLN A 190      10.574  29.759  12.731  1.00 98.66           C  
ATOM   2929  HG2 GLN A 190      10.981  30.709  12.386  1.00 98.66           H  
ATOM   2930  HG3 GLN A 190      10.977  29.573  13.727  1.00 98.66           H  
ATOM   2931  CD  GLN A 190       9.055  29.897  12.812  1.00 98.66           C  
ATOM   2932  NE2 GLN A 190       8.488  29.975  13.995  1.00 98.66           N  
ATOM   2933 HE21 GLN A 190       7.485  30.093  14.005  1.00 98.66           H  
ATOM   2934 HE22 GLN A 190       9.040  29.927  14.839  1.00 98.66           H  
ATOM   2935  OE1 GLN A 190       8.345  29.929  11.821  1.00 98.66           O  
ATOM   2936  N   TRP A 191      10.285  26.156   9.957  1.00 98.67           N  
ATOM   2937  H   TRP A 191       9.499  26.782   9.863  1.00 98.67           H  
ATOM   2938  CA  TRP A 191      10.515  25.265   8.832  1.00 98.67           C  
ATOM   2939  HA  TRP A 191      11.457  24.737   8.977  1.00 98.67           H  
ATOM   2940  C   TRP A 191      10.596  26.077   7.543  1.00 98.67           C  
ATOM   2941  CB  TRP A 191       9.379  24.241   8.753  1.00 98.67           C  
ATOM   2942  HB2 TRP A 191       8.450  24.745   8.486  1.00 98.67           H  
ATOM   2943  HB3 TRP A 191       9.245  23.790   9.736  1.00 98.67           H  
ATOM   2944  O   TRP A 191       9.783  26.973   7.313  1.00 98.67           O  
ATOM   2945  CG  TRP A 191       9.646  23.135   7.789  1.00 98.67           C  
ATOM   2946  CD1 TRP A 191       8.986  22.895   6.636  1.00 98.67           C  
ATOM   2947  HD1 TRP A 191       8.157  23.475   6.258  1.00 98.67           H  
ATOM   2948  CD2 TRP A 191      10.686  22.118   7.876  1.00 98.67           C  
ATOM   2949  CE2 TRP A 191      10.607  21.288   6.717  1.00 98.67           C  
ATOM   2950  CE3 TRP A 191      11.682  21.815   8.829  1.00 98.67           C  
ATOM   2951  HE3 TRP A 191      11.758  22.414   9.724  1.00 98.67           H  
ATOM   2952  NE1 TRP A 191       9.530  21.790   6.014  1.00 98.67           N  
ATOM   2953  HE1 TRP A 191       9.142  21.411   5.163  1.00 98.67           H  
ATOM   2954  CH2 TRP A 191      12.489  19.959   7.462  1.00 98.67           C  
ATOM   2955  HH2 TRP A 191      13.192  19.155   7.303  1.00 98.67           H  
ATOM   2956  CZ2 TRP A 191      11.491  20.220   6.506  1.00 98.67           C  
ATOM   2957  HZ2 TRP A 191      11.409  19.609   5.619  1.00 98.67           H  
ATOM   2958  CZ3 TRP A 191      12.575  20.749   8.623  1.00 98.67           C  
ATOM   2959  HZ3 TRP A 191      13.333  20.539   9.363  1.00 98.67           H  
ATOM   2960  N   ASN A 192      11.575  25.762   6.699  1.00 98.65           N  
ATOM   2961  H   ASN A 192      12.140  24.948   6.894  1.00 98.65           H  
ATOM   2962  CA  ASN A 192      11.806  26.472   5.448  1.00 98.65           C  
ATOM   2963  HA  ASN A 192      11.340  27.457   5.494  1.00 98.65           H  
ATOM   2964  C   ASN A 192      11.165  25.721   4.282  1.00 98.65           C  
ATOM   2965  CB  ASN A 192      13.316  26.678   5.253  1.00 98.65           C  
ATOM   2966  HB2 ASN A 192      13.495  27.064   4.250  1.00 98.65           H  
ATOM   2967  HB3 ASN A 192      13.827  25.719   5.342  1.00 98.65           H  
ATOM   2968  O   ASN A 192      11.415  24.532   4.087  1.00 98.65           O  
ATOM   2969  CG  ASN A 192      13.901  27.669   6.243  1.00 98.65           C  
ATOM   2970  ND2 ASN A 192      15.158  27.527   6.589  1.00 98.65           N  
ATOM   2971 HD21 ASN A 192      15.722  26.787   6.197  1.00 98.65           H  
ATOM   2972 HD22 ASN A 192      15.522  28.208   7.240  1.00 98.65           H  
ATOM   2973  OD1 ASN A 192      13.248  28.589   6.711  1.00 98.65           O  
ATOM   2974  N   LEU A 193      10.385  26.441   3.479  1.00 98.54           N  
ATOM   2975  H   LEU A 193      10.228  27.413   3.705  1.00 98.54           H  
ATOM   2976  CA  LEU A 193       9.923  25.974   2.182  1.00 98.54           C  
ATOM   2977  HA  LEU A 193       9.875  24.886   2.215  1.00 98.54           H  
ATOM   2978  C   LEU A 193      10.945  26.381   1.116  1.00 98.54           C  
ATOM   2979  CB  LEU A 193       8.513  26.497   1.874  1.00 98.54           C  
ATOM   2980  HB2 LEU A 193       8.223  26.038   0.929  1.00 98.54           H  
ATOM   2981  HB3 LEU A 193       8.555  27.577   1.732  1.00 98.54           H  
ATOM   2982  O   LEU A 193      11.227  27.569   0.955  1.00 98.54           O  
ATOM   2983  CG  LEU A 193       7.429  26.182   2.923  1.00 98.54           C  
ATOM   2984  HG  LEU A 193       7.603  26.784   3.815  1.00 98.54           H  
ATOM   2985  CD1 LEU A 193       6.058  26.548   2.348  1.00 98.54           C  
ATOM   2986 HD11 LEU A 193       5.855  25.956   1.455  1.00 98.54           H  
ATOM   2987 HD12 LEU A 193       5.279  26.346   3.083  1.00 98.54           H  
ATOM   2988 HD13 LEU A 193       6.030  27.607   2.093  1.00 98.54           H  
ATOM   2989  CD2 LEU A 193       7.387  24.707   3.329  1.00 98.54           C  
ATOM   2990 HD21 LEU A 193       8.314  24.430   3.831  1.00 98.54           H  
ATOM   2991 HD22 LEU A 193       7.254  24.078   2.448  1.00 98.54           H  
ATOM   2992 HD23 LEU A 193       6.564  24.538   4.023  1.00 98.54           H  
ATOM   2993  N   ILE A 194      11.515  25.408   0.408  1.00 98.07           N  
ATOM   2994  H   ILE A 194      11.166  24.469   0.536  1.00 98.07           H  
ATOM   2995  CA  ILE A 194      12.717  25.570  -0.422  1.00 98.07           C  
ATOM   2996  HA  ILE A 194      13.050  26.607  -0.375  1.00 98.07           H  
ATOM   2997  C   ILE A 194      12.386  25.245  -1.879  1.00 98.07           C  
ATOM   2998  CB  ILE A 194      13.871  24.687   0.114  1.00 98.07           C  
ATOM   2999  HB  ILE A 194      13.566  23.643   0.044  1.00 98.07           H  
ATOM   3000  O   ILE A 194      11.876  24.170  -2.180  1.00 98.07           O  
ATOM   3001  CG1 ILE A 194      14.181  25.005   1.599  1.00 98.07           C  
ATOM   3002 HG12 ILE A 194      13.273  24.886   2.190  1.00 98.07           H  
ATOM   3003 HG13 ILE A 194      14.506  26.042   1.688  1.00 98.07           H  
ATOM   3004  CG2 ILE A 194      15.129  24.884  -0.751  1.00 98.07           C  
ATOM   3005 HG21 ILE A 194      14.932  24.623  -1.791  1.00 98.07           H  
ATOM   3006 HG22 ILE A 194      15.929  24.224  -0.413  1.00 98.07           H  
ATOM   3007 HG23 ILE A 194      15.475  25.916  -0.689  1.00 98.07           H  
ATOM   3008  CD1 ILE A 194      15.237  24.095   2.239  1.00 98.07           C  
ATOM   3009 HD11 ILE A 194      15.275  24.290   3.311  1.00 98.07           H  
ATOM   3010 HD12 ILE A 194      14.972  23.050   2.079  1.00 98.07           H  
ATOM   3011 HD13 ILE A 194      16.222  24.294   1.817  1.00 98.07           H  
ATOM   3012  N   CYS A 195      12.679  26.161  -2.804  1.00 96.21           N  
ATOM   3013  H   CYS A 195      13.154  27.003  -2.514  1.00 96.21           H  
ATOM   3014  CA  CYS A 195      12.453  25.917  -4.228  1.00 96.21           C  
ATOM   3015  HA  CYS A 195      11.427  25.570  -4.346  1.00 96.21           H  
ATOM   3016  C   CYS A 195      13.420  24.839  -4.757  1.00 96.21           C  
ATOM   3017  CB  CYS A 195      12.596  27.236  -4.992  1.00 96.21           C  
ATOM   3018  HB2 CYS A 195      11.819  27.919  -4.650  1.00 96.21           H  
ATOM   3019  HB3 CYS A 195      13.575  27.668  -4.788  1.00 96.21           H  
ATOM   3020  O   CYS A 195      14.632  25.065  -4.707  1.00 96.21           O  
ATOM   3021  SG  CYS A 195      12.396  26.951  -6.776  1.00 96.21           S  
ATOM   3022  HG  CYS A 195      12.148  28.214  -7.137  1.00 96.21           H  
ATOM   3023  N   PRO A 196      12.927  23.720  -5.327  1.00 95.73           N  
ATOM   3024  CA  PRO A 196      13.776  22.603  -5.758  1.00 95.73           C  
ATOM   3025  HA  PRO A 196      14.341  22.219  -4.910  1.00 95.73           H  
ATOM   3026  C   PRO A 196      14.775  22.998  -6.856  1.00 95.73           C  
ATOM   3027  CB  PRO A 196      12.799  21.523  -6.243  1.00 95.73           C  
ATOM   3028  HB2 PRO A 196      13.202  20.939  -7.070  1.00 95.73           H  
ATOM   3029  HB3 PRO A 196      12.547  20.868  -5.408  1.00 95.73           H  
ATOM   3030  O   PRO A 196      15.889  22.487  -6.890  1.00 95.73           O  
ATOM   3031  CG  PRO A 196      11.560  22.317  -6.663  1.00 95.73           C  
ATOM   3032  HG2 PRO A 196      10.647  21.723  -6.643  1.00 95.73           H  
ATOM   3033  HG3 PRO A 196      11.713  22.742  -7.655  1.00 95.73           H  
ATOM   3034  CD  PRO A 196      11.529  23.428  -5.621  1.00 95.73           C  
ATOM   3035  HD2 PRO A 196      11.034  23.071  -4.717  1.00 95.73           H  
ATOM   3036  HD3 PRO A 196      11.004  24.292  -6.026  1.00 95.73           H  
ATOM   3037  N   LYS A 197      14.408  23.955  -7.722  1.00 92.93           N  
ATOM   3038  H   LYS A 197      13.459  24.293  -7.654  1.00 92.93           H  
ATOM   3039  CA  LYS A 197      15.227  24.410  -8.857  1.00 92.93           C  
ATOM   3040  HA  LYS A 197      15.718  23.541  -9.294  1.00 92.93           H  
ATOM   3041  C   LYS A 197      16.343  25.389  -8.479  1.00 92.93           C  
ATOM   3042  CB  LYS A 197      14.279  25.018  -9.903  1.00 92.93           C  
ATOM   3043  HB2 LYS A 197      13.449  24.326 -10.045  1.00 92.93           H  
ATOM   3044  HB3 LYS A 197      13.880  25.962  -9.530  1.00 92.93           H  
ATOM   3045  O   LYS A 197      17.337  25.482  -9.188  1.00 92.93           O  
ATOM   3046  CG  LYS A 197      14.935  25.241 -11.275  1.00 92.93           C  
ATOM   3047  HG2 LYS A 197      15.249  24.269 -11.656  1.00 92.93           H  
ATOM   3048  HG3 LYS A 197      15.812  25.883 -11.189  1.00 92.93           H  
ATOM   3049  CD  LYS A 197      13.956  25.894 -12.264  1.00 92.93           C  
ATOM   3050  HD2 LYS A 197      14.018  26.978 -12.171  1.00 92.93           H  
ATOM   3051  HD3 LYS A 197      12.938  25.601 -12.010  1.00 92.93           H  
ATOM   3052  CE  LYS A 197      14.253  25.479 -13.713  1.00 92.93           C  
ATOM   3053  HE2 LYS A 197      15.083  24.772 -13.704  1.00 92.93           H  
ATOM   3054  HE3 LYS A 197      14.561  26.351 -14.291  1.00 92.93           H  
ATOM   3055  NZ  LYS A 197      13.067  24.828 -14.331  1.00 92.93           N  
ATOM   3056  HZ1 LYS A 197      12.658  24.167 -13.685  1.00 92.93           H  
ATOM   3057  HZ2 LYS A 197      12.319  25.478 -14.525  1.00 92.93           H  
ATOM   3058  HZ3 LYS A 197      13.284  24.295 -15.161  1.00 92.93           H  
ATOM   3059  N   THR A 198      16.174  26.165  -7.404  1.00 94.76           N  
ATOM   3060  H   THR A 198      15.349  26.017  -6.841  1.00 94.76           H  
ATOM   3061  CA  THR A 198      17.119  27.243  -7.031  1.00 94.76           C  
ATOM   3062  HA  THR A 198      17.957  27.240  -7.729  1.00 94.76           H  
ATOM   3063  C   THR A 198      17.753  27.069  -5.655  1.00 94.76           C  
ATOM   3064  CB  THR A 198      16.473  28.635  -7.124  1.00 94.76           C  
ATOM   3065  HB  THR A 198      17.237  29.387  -6.925  1.00 94.76           H  
ATOM   3066  O   THR A 198      18.626  27.855  -5.293  1.00 94.76           O  
ATOM   3067  CG2 THR A 198      15.861  28.932  -8.492  1.00 94.76           C  
ATOM   3068 HG21 THR A 198      15.525  29.968  -8.530  1.00 94.76           H  
ATOM   3069 HG22 THR A 198      15.018  28.269  -8.690  1.00 94.76           H  
ATOM   3070 HG23 THR A 198      16.615  28.779  -9.264  1.00 94.76           H  
ATOM   3071  OG1 THR A 198      15.440  28.789  -6.179  1.00 94.76           O  
ATOM   3072  HG1 THR A 198      14.648  29.011  -6.673  1.00 94.76           H  
ATOM   3073  N   ASN A 199      17.296  26.083  -4.876  1.00 96.42           N  
ATOM   3074  H   ASN A 199      16.574  25.483  -5.249  1.00 96.42           H  
ATOM   3075  CA  ASN A 199      17.643  25.847  -3.473  1.00 96.42           C  
ATOM   3076  HA  ASN A 199      16.922  25.111  -3.118  1.00 96.42           H  
ATOM   3077  C   ASN A 199      17.451  27.073  -2.548  1.00 96.42           C  
ATOM   3078  CB  ASN A 199      19.033  25.189  -3.394  1.00 96.42           C  
ATOM   3079  HB2 ASN A 199      19.152  24.478  -4.212  1.00 96.42           H  
ATOM   3080  HB3 ASN A 199      19.800  25.958  -3.491  1.00 96.42           H  
ATOM   3081  O   ASN A 199      18.009  27.141  -1.454  1.00 96.42           O  
ATOM   3082  CG  ASN A 199      19.246  24.417  -2.102  1.00 96.42           C  
ATOM   3083  ND2 ASN A 199      20.473  24.280  -1.661  1.00 96.42           N  
ATOM   3084 HD21 ASN A 199      20.578  23.741  -0.813  1.00 96.42           H  
ATOM   3085 HD22 ASN A 199      21.250  24.693  -2.157  1.00 96.42           H  
ATOM   3086  OD1 ASN A 199      18.330  23.889  -1.496  1.00 96.42           O  
ATOM   3087  N   LYS A 200      16.660  28.069  -2.976  1.00 96.89           N  
ATOM   3088  H   LYS A 200      16.233  27.965  -3.885  1.00 96.89           H  
ATOM   3089  CA  LYS A 200      16.345  29.266  -2.184  1.00 96.89           C  
ATOM   3090  HA  LYS A 200      17.188  29.468  -1.523  1.00 96.89           H  
ATOM   3091  C   LYS A 200      15.130  29.023  -1.299  1.00 96.89           C  
ATOM   3092  CB  LYS A 200      16.137  30.494  -3.086  1.00 96.89           C  
ATOM   3093  HB2 LYS A 200      15.785  31.323  -2.472  1.00 96.89           H  
ATOM   3094  HB3 LYS A 200      15.374  30.274  -3.833  1.00 96.89           H  
ATOM   3095  O   LYS A 200      14.143  28.430  -1.740  1.00 96.89           O  
ATOM   3096  CG  LYS A 200      17.442  30.916  -3.777  1.00 96.89           C  
ATOM   3097  HG2 LYS A 200      17.784  30.110  -4.427  1.00 96.89           H  
ATOM   3098  HG3 LYS A 200      18.203  31.098  -3.018  1.00 96.89           H  
ATOM   3099  CD  LYS A 200      17.265  32.183  -4.622  1.00 96.89           C  
ATOM   3100  HD2 LYS A 200      16.523  31.995  -5.399  1.00 96.89           H  
ATOM   3101  HD3 LYS A 200      16.924  32.996  -3.981  1.00 96.89           H  
ATOM   3102  CE  LYS A 200      18.614  32.545  -5.257  1.00 96.89           C  
ATOM   3103  HE2 LYS A 200      19.351  32.650  -4.461  1.00 96.89           H  
ATOM   3104  HE3 LYS A 200      18.933  31.715  -5.888  1.00 96.89           H  
ATOM   3105  NZ  LYS A 200      18.540  33.799  -6.049  1.00 96.89           N  
ATOM   3106  HZ1 LYS A 200      18.263  34.572  -5.462  1.00 96.89           H  
ATOM   3107  HZ2 LYS A 200      19.443  34.014  -6.448  1.00 96.89           H  
ATOM   3108  HZ3 LYS A 200      17.873  33.707  -6.802  1.00 96.89           H  
ATOM   3109  N   ILE A 201      15.181  29.549  -0.077  1.00 97.92           N  
ATOM   3110  H   ILE A 201      16.027  30.026   0.201  1.00 97.92           H  
ATOM   3111  CA  ILE A 201      14.017  29.649   0.808  1.00 97.92           C  
ATOM   3112  HA  ILE A 201      13.562  28.662   0.896  1.00 97.92           H  
ATOM   3113  C   ILE A 201      13.010  30.604   0.154  1.00 97.92           C  
ATOM   3114  CB  ILE A 201      14.421  30.125   2.225  1.00 97.92           C  
ATOM   3115  HB  ILE A 201      14.828  31.133   2.145  1.00 97.92           H  
ATOM   3116  O   ILE A 201      13.352  31.737  -0.178  1.00 97.92           O  
ATOM   3117  CG1 ILE A 201      15.509  29.212   2.845  1.00 97.92           C  
ATOM   3118 HG12 ILE A 201      16.328  29.078   2.138  1.00 97.92           H  
ATOM   3119 HG13 ILE A 201      15.087  28.227   3.048  1.00 97.92           H  
ATOM   3120  CG2 ILE A 201      13.172  30.173   3.128  1.00 97.92           C  
ATOM   3121 HG21 ILE A 201      12.447  30.888   2.739  1.00 97.92           H  
ATOM   3122 HG22 ILE A 201      13.432  30.508   4.132  1.00 97.92           H  
ATOM   3123 HG23 ILE A 201      12.705  29.190   3.191  1.00 97.92           H  
ATOM   3124  CD1 ILE A 201      16.133  29.772   4.129  1.00 97.92           C  
ATOM   3125 HD11 ILE A 201      16.559  30.756   3.935  1.00 97.92           H  
ATOM   3126 HD12 ILE A 201      16.927  29.104   4.464  1.00 97.92           H  
ATOM   3127 HD13 ILE A 201      15.390  29.852   4.922  1.00 97.92           H  
ATOM   3128  N   ILE A 202      11.782  30.131  -0.046  1.00 96.61           N  
ATOM   3129  H   ILE A 202      11.612  29.173   0.226  1.00 96.61           H  
ATOM   3130  CA  ILE A 202      10.652  30.901  -0.584  1.00 96.61           C  
ATOM   3131  HA  ILE A 202      11.023  31.771  -1.126  1.00 96.61           H  
ATOM   3132  C   ILE A 202       9.778  31.440   0.550  1.00 96.61           C  
ATOM   3133  CB  ILE A 202       9.840  30.013  -1.557  1.00 96.61           C  
ATOM   3134  HB  ILE A 202       9.495  29.138  -1.006  1.00 96.61           H  
ATOM   3135  O   ILE A 202       9.255  32.547   0.462  1.00 96.61           O  
ATOM   3136  CG1 ILE A 202      10.691  29.498  -2.741  1.00 96.61           C  
ATOM   3137 HG12 ILE A 202      10.050  28.916  -3.403  1.00 96.61           H  
ATOM   3138 HG13 ILE A 202      11.453  28.820  -2.358  1.00 96.61           H  
ATOM   3139  CG2 ILE A 202       8.586  30.732  -2.089  1.00 96.61           C  
ATOM   3140 HG21 ILE A 202       7.874  30.896  -1.280  1.00 96.61           H  
ATOM   3141 HG22 ILE A 202       8.855  31.699  -2.513  1.00 96.61           H  
ATOM   3142 HG23 ILE A 202       8.097  30.128  -2.853  1.00 96.61           H  
ATOM   3143  CD1 ILE A 202      11.387  30.588  -3.573  1.00 96.61           C  
ATOM   3144 HD11 ILE A 202      12.120  31.119  -2.966  1.00 96.61           H  
ATOM   3145 HD12 ILE A 202      11.911  30.131  -4.413  1.00 96.61           H  
ATOM   3146 HD13 ILE A 202      10.656  31.294  -3.965  1.00 96.61           H  
ATOM   3147  N   GLN A 203       9.625  30.663   1.623  1.00 97.54           N  
ATOM   3148  H   GLN A 203      10.104  29.774   1.648  1.00 97.54           H  
ATOM   3149  CA  GLN A 203       8.859  31.041   2.805  1.00 97.54           C  
ATOM   3150  HA  GLN A 203       8.977  32.111   2.971  1.00 97.54           H  
ATOM   3151  C   GLN A 203       9.386  30.289   4.030  1.00 97.54           C  
ATOM   3152  CB  GLN A 203       7.372  30.727   2.554  1.00 97.54           C  
ATOM   3153  HB2 GLN A 203       7.099  31.078   1.558  1.00 97.54           H  
ATOM   3154  HB3 GLN A 203       7.219  29.649   2.588  1.00 97.54           H  
ATOM   3155  O   GLN A 203       9.850  29.156   3.911  1.00 97.54           O  
ATOM   3156  CG  GLN A 203       6.438  31.414   3.561  1.00 97.54           C  
ATOM   3157  HG2 GLN A 203       6.623  31.033   4.566  1.00 97.54           H  
ATOM   3158  HG3 GLN A 203       6.644  32.485   3.557  1.00 97.54           H  
ATOM   3159  CD  GLN A 203       4.960  31.205   3.244  1.00 97.54           C  
ATOM   3160  NE2 GLN A 203       4.089  32.043   3.760  1.00 97.54           N  
ATOM   3161 HE21 GLN A 203       3.122  31.884   3.515  1.00 97.54           H  
ATOM   3162 HE22 GLN A 203       4.396  32.811   4.340  1.00 97.54           H  
ATOM   3163  OE1 GLN A 203       4.548  30.289   2.551  1.00 97.54           O  
ATOM   3164  N   THR A 204       9.256  30.891   5.208  1.00 98.54           N  
ATOM   3165  H   THR A 204       8.876  31.826   5.238  1.00 98.54           H  
ATOM   3166  CA  THR A 204       9.517  30.247   6.501  1.00 98.54           C  
ATOM   3167  HA  THR A 204       9.836  29.218   6.340  1.00 98.54           H  
ATOM   3168  C   THR A 204       8.215  30.225   7.305  1.00 98.54           C  
ATOM   3169  CB  THR A 204      10.652  30.970   7.237  1.00 98.54           C  
ATOM   3170  HB  THR A 204      10.365  32.009   7.401  1.00 98.54           H  
ATOM   3171  O   THR A 204       7.483  31.214   7.320  1.00 98.54           O  
ATOM   3172  CG2 THR A 204      10.996  30.335   8.576  1.00 98.54           C  
ATOM   3173 HG21 THR A 204      11.184  29.269   8.447  1.00 98.54           H  
ATOM   3174 HG22 THR A 204      10.166  30.486   9.267  1.00 98.54           H  
ATOM   3175 HG23 THR A 204      11.884  30.814   8.990  1.00 98.54           H  
ATOM   3176  OG1 THR A 204      11.827  30.943   6.458  1.00 98.54           O  
ATOM   3177  HG1 THR A 204      12.271  30.105   6.604  1.00 98.54           H  
ATOM   3178  N   LEU A 205       7.893  29.087   7.923  1.00 98.40           N  
ATOM   3179  H   LEU A 205       8.546  28.319   7.863  1.00 98.40           H  
ATOM   3180  CA  LEU A 205       6.627  28.822   8.618  1.00 98.40           C  
ATOM   3181  HA  LEU A 205       6.143  29.760   8.889  1.00 98.40           H  
ATOM   3182  C   LEU A 205       6.865  28.016   9.899  1.00 98.40           C  
ATOM   3183  CB  LEU A 205       5.712  27.992   7.694  1.00 98.40           C  
ATOM   3184  HB2 LEU A 205       6.272  27.105   7.398  1.00 98.40           H  
ATOM   3185  HB3 LEU A 205       4.847  27.656   8.264  1.00 98.40           H  
ATOM   3186  O   LEU A 205       7.813  27.246   9.972  1.00 98.40           O  
ATOM   3187  CG  LEU A 205       5.209  28.692   6.422  1.00 98.40           C  
ATOM   3188  HG  LEU A 205       6.052  29.057   5.835  1.00 98.40           H  
ATOM   3189  CD1 LEU A 205       4.439  27.681   5.576  1.00 98.40           C  
ATOM   3190 HD11 LEU A 205       4.135  28.150   4.640  1.00 98.40           H  
ATOM   3191 HD12 LEU A 205       5.087  26.835   5.346  1.00 98.40           H  
ATOM   3192 HD13 LEU A 205       3.563  27.325   6.119  1.00 98.40           H  
ATOM   3193  CD2 LEU A 205       4.268  29.853   6.748  1.00 98.40           C  
ATOM   3194 HD21 LEU A 205       4.824  30.651   7.240  1.00 98.40           H  
ATOM   3195 HD22 LEU A 205       3.460  29.515   7.396  1.00 98.40           H  
ATOM   3196 HD23 LEU A 205       3.842  30.248   5.825  1.00 98.40           H  
ATOM   3197  N   SER A 206       5.959  28.084  10.875  1.00 98.67           N  
ATOM   3198  H   SER A 206       5.197  28.741  10.785  1.00 98.67           H  
ATOM   3199  CA  SER A 206       5.988  27.164  12.025  1.00 98.67           C  
ATOM   3200  HA  SER A 206       6.941  27.272  12.542  1.00 98.67           H  
ATOM   3201  C   SER A 206       5.841  25.708  11.563  1.00 98.67           C  
ATOM   3202  CB  SER A 206       4.869  27.531  13.001  1.00 98.67           C  
ATOM   3203  HB2 SER A 206       3.971  27.754  12.425  1.00 98.67           H  
ATOM   3204  HB3 SER A 206       5.152  28.424  13.559  1.00 98.67           H  
ATOM   3205  O   SER A 206       4.855  25.360  10.904  1.00 98.67           O  
ATOM   3206  OG  SER A 206       4.578  26.478  13.901  1.00 98.67           O  
ATOM   3207  HG  SER A 206       3.705  26.655  14.260  1.00 98.67           H  
ATOM   3208  N   ALA A 207       6.781  24.838  11.956  1.00 98.80           N  
ATOM   3209  H   ALA A 207       7.572  25.172  12.488  1.00 98.80           H  
ATOM   3210  CA  ALA A 207       6.709  23.407  11.659  1.00 98.80           C  
ATOM   3211  HA  ALA A 207       6.693  23.269  10.577  1.00 98.80           H  
ATOM   3212  C   ALA A 207       5.430  22.777  12.239  1.00 98.80           C  
ATOM   3213  CB  ALA A 207       7.962  22.727  12.226  1.00 98.80           C  
ATOM   3214  HB1 ALA A 207       7.981  21.680  11.923  1.00 98.80           H  
ATOM   3215  HB2 ALA A 207       7.962  22.788  13.315  1.00 98.80           H  
ATOM   3216  HB3 ALA A 207       8.860  23.219  11.854  1.00 98.80           H  
ATOM   3217  O   ALA A 207       4.771  21.967  11.582  1.00 98.80           O  
ATOM   3218  N   ARG A 208       5.026  23.207  13.447  1.00 98.42           N  
ATOM   3219  H   ARG A 208       5.567  23.936  13.890  1.00 98.42           H  
ATOM   3220  CA  ARG A 208       3.790  22.745  14.094  1.00 98.42           C  
ATOM   3221  HA  ARG A 208       3.789  21.655  14.105  1.00 98.42           H  
ATOM   3222  C   ARG A 208       2.543  23.135  13.309  1.00 98.42           C  
ATOM   3223  CB  ARG A 208       3.685  23.242  15.543  1.00 98.42           C  
ATOM   3224  HB2 ARG A 208       3.761  24.329  15.578  1.00 98.42           H  
ATOM   3225  HB3 ARG A 208       2.703  22.960  15.922  1.00 98.42           H  
ATOM   3226  O   ARG A 208       1.669  22.295  13.158  1.00 98.42           O  
ATOM   3227  CG  ARG A 208       4.756  22.618  16.446  1.00 98.42           C  
ATOM   3228  HG2 ARG A 208       5.716  23.103  16.266  1.00 98.42           H  
ATOM   3229  HG3 ARG A 208       4.847  21.555  16.221  1.00 98.42           H  
ATOM   3230  CD  ARG A 208       4.362  22.769  17.917  1.00 98.42           C  
ATOM   3231  HD2 ARG A 208       3.416  22.253  18.081  1.00 98.42           H  
ATOM   3232  HD3 ARG A 208       4.212  23.827  18.132  1.00 98.42           H  
ATOM   3233  NE  ARG A 208       5.388  22.196  18.809  1.00 98.42           N  
ATOM   3234  HE  ARG A 208       6.088  21.611  18.377  1.00 98.42           H  
ATOM   3235  NH1 ARG A 208       4.645  23.129  20.759  1.00 98.42           N  
ATOM   3236 HH11 ARG A 208       4.739  23.282  21.753  1.00 98.42           H  
ATOM   3237 HH12 ARG A 208       3.970  23.645  20.214  1.00 98.42           H  
ATOM   3238  NH2 ARG A 208       6.419  21.780  20.802  1.00 98.42           N  
ATOM   3239 HH21 ARG A 208       6.504  21.930  21.797  1.00 98.42           H  
ATOM   3240 HH22 ARG A 208       7.128  21.225  20.344  1.00 98.42           H  
ATOM   3241  CZ  ARG A 208       5.481  22.366  20.113  1.00 98.42           C  
ATOM   3242  N   ASN A 209       2.484  24.335  12.729  1.00 98.63           N  
ATOM   3243  H   ASN A 209       3.245  24.981  12.879  1.00 98.63           H  
ATOM   3244  CA  ASN A 209       1.312  24.770  11.958  1.00 98.63           C  
ATOM   3245  HA  ASN A 209       0.420  24.614  12.565  1.00 98.63           H  
ATOM   3246  C   ASN A 209       1.136  23.931  10.676  1.00 98.63           C  
ATOM   3247  CB  ASN A 209       1.414  26.269  11.618  1.00 98.63           C  
ATOM   3248  HB2 ASN A 209       2.326  26.456  11.050  1.00 98.63           H  
ATOM   3249  HB3 ASN A 209       0.567  26.521  10.980  1.00 98.63           H  
ATOM   3250  O   ASN A 209       0.010  23.607  10.300  1.00 98.63           O  
ATOM   3251  CG  ASN A 209       1.394  27.207  12.817  1.00 98.63           C  
ATOM   3252  ND2 ASN A 209       0.882  28.402  12.653  1.00 98.63           N  
ATOM   3253 HD21 ASN A 209       0.416  28.651  11.792  1.00 98.63           H  
ATOM   3254 HD22 ASN A 209       0.843  28.981  13.480  1.00 98.63           H  
ATOM   3255  OD1 ASN A 209       1.912  26.935  13.887  1.00 98.63           O  
ATOM   3256  N   ILE A 210       2.239  23.535  10.025  1.00 98.77           N  
ATOM   3257  H   ILE A 210       3.136  23.845  10.372  1.00 98.77           H  
ATOM   3258  CA  ILE A 210       2.204  22.603   8.884  1.00 98.77           C  
ATOM   3259  HA  ILE A 210       1.476  22.967   8.160  1.00 98.77           H  
ATOM   3260  C   ILE A 210       1.723  21.219   9.350  1.00 98.77           C  
ATOM   3261  CB  ILE A 210       3.585  22.524   8.182  1.00 98.77           C  
ATOM   3262  HB  ILE A 210       4.321  22.188   8.912  1.00 98.77           H  
ATOM   3263  O   ILE A 210       0.858  20.618   8.713  1.00 98.77           O  
ATOM   3264  CG1 ILE A 210       4.027  23.907   7.648  1.00 98.77           C  
ATOM   3265 HG12 ILE A 210       3.973  24.644   8.449  1.00 98.77           H  
ATOM   3266 HG13 ILE A 210       3.347  24.225   6.857  1.00 98.77           H  
ATOM   3267  CG2 ILE A 210       3.546  21.502   7.027  1.00 98.77           C  
ATOM   3268 HG21 ILE A 210       3.296  20.509   7.400  1.00 98.77           H  
ATOM   3269 HG22 ILE A 210       4.524  21.419   6.552  1.00 98.77           H  
ATOM   3270 HG23 ILE A 210       2.809  21.801   6.282  1.00 98.77           H  
ATOM   3271  CD1 ILE A 210       5.464  23.935   7.109  1.00 98.77           C  
ATOM   3272 HD11 ILE A 210       5.735  24.960   6.855  1.00 98.77           H  
ATOM   3273 HD12 ILE A 210       6.152  23.567   7.871  1.00 98.77           H  
ATOM   3274 HD13 ILE A 210       5.555  23.331   6.207  1.00 98.77           H  
ATOM   3275  N   TRP A 211       2.241  20.720  10.476  1.00 98.77           N  
ATOM   3276  H   TRP A 211       2.946  21.258  10.959  1.00 98.77           H  
ATOM   3277  CA  TRP A 211       1.862  19.417  11.033  1.00 98.77           C  
ATOM   3278  HA  TRP A 211       1.993  18.661  10.260  1.00 98.77           H  
ATOM   3279  C   TRP A 211       0.395  19.356  11.473  1.00 98.77           C  
ATOM   3280  CB  TRP A 211       2.800  19.091  12.197  1.00 98.77           C  
ATOM   3281  HB2 TRP A 211       3.823  19.141  11.826  1.00 98.77           H  
ATOM   3282  HB3 TRP A 211       2.692  19.857  12.965  1.00 98.77           H  
ATOM   3283  O   TRP A 211      -0.296  18.384  11.178  1.00 98.77           O  
ATOM   3284  CG  TRP A 211       2.618  17.748  12.835  1.00 98.77           C  
ATOM   3285  CD1 TRP A 211       2.416  17.532  14.154  1.00 98.77           C  
ATOM   3286  HD1 TRP A 211       2.345  18.319  14.890  1.00 98.77           H  
ATOM   3287  CD2 TRP A 211       2.679  16.425  12.216  1.00 98.77           C  
ATOM   3288  CE2 TRP A 211       2.567  15.444  13.247  1.00 98.77           C  
ATOM   3289  CE3 TRP A 211       2.849  15.947  10.897  1.00 98.77           C  
ATOM   3290  HE3 TRP A 211       2.941  16.652  10.084  1.00 98.77           H  
ATOM   3291  NE1 TRP A 211       2.409  16.171  14.406  1.00 98.77           N  
ATOM   3292  HE1 TRP A 211       2.367  15.762  15.328  1.00 98.77           H  
ATOM   3293  CH2 TRP A 211       2.849  13.631  11.674  1.00 98.77           C  
ATOM   3294  HH2 TRP A 211       2.961  12.578  11.461  1.00 98.77           H  
ATOM   3295  CZ2 TRP A 211       2.650  14.069  12.994  1.00 98.77           C  
ATOM   3296  HZ2 TRP A 211       2.601  13.361  13.809  1.00 98.77           H  
ATOM   3297  CZ3 TRP A 211       2.934  14.568  10.629  1.00 98.77           C  
ATOM   3298  HZ3 TRP A 211       3.096  14.230   9.616  1.00 98.77           H  
ATOM   3299  N   GLU A 212      -0.112  20.406  12.112  1.00 98.41           N  
ATOM   3300  H   GLU A 212       0.506  21.165  12.360  1.00 98.41           H  
ATOM   3301  CA  GLU A 212      -1.522  20.531  12.483  1.00 98.41           C  
ATOM   3302  HA  GLU A 212      -1.815  19.660  13.068  1.00 98.41           H  
ATOM   3303  C   GLU A 212      -2.416  20.535  11.237  1.00 98.41           C  
ATOM   3304  CB  GLU A 212      -1.722  21.781  13.355  1.00 98.41           C  
ATOM   3305  HB2 GLU A 212      -1.218  22.630  12.893  1.00 98.41           H  
ATOM   3306  HB3 GLU A 212      -2.787  21.999  13.426  1.00 98.41           H  
ATOM   3307  O   GLU A 212      -3.358  19.747  11.179  1.00 98.41           O  
ATOM   3308  CG  GLU A 212      -1.172  21.540  14.774  1.00 98.41           C  
ATOM   3309  HG2 GLU A 212      -0.157  21.147  14.708  1.00 98.41           H  
ATOM   3310  HG3 GLU A 212      -1.782  20.771  15.249  1.00 98.41           H  
ATOM   3311  CD  GLU A 212      -1.157  22.788  15.671  1.00 98.41           C  
ATOM   3312  OE1 GLU A 212      -0.549  22.681  16.762  1.00 98.41           O  
ATOM   3313  OE2 GLU A 212      -1.768  23.813  15.294  1.00 98.41           O  
ATOM   3314  N   LEU A 213      -2.072  21.296  10.189  1.00 98.59           N  
ATOM   3315  H   LEU A 213      -1.287  21.924  10.284  1.00 98.59           H  
ATOM   3316  CA  LEU A 213      -2.811  21.283   8.919  1.00 98.59           C  
ATOM   3317  HA  LEU A 213      -3.843  21.558   9.138  1.00 98.59           H  
ATOM   3318  C   LEU A 213      -2.835  19.889   8.261  1.00 98.59           C  
ATOM   3319  CB  LEU A 213      -2.197  22.341   7.982  1.00 98.59           C  
ATOM   3320  HB2 LEU A 213      -2.210  23.307   8.487  1.00 98.59           H  
ATOM   3321  HB3 LEU A 213      -1.155  22.078   7.798  1.00 98.59           H  
ATOM   3322  O   LEU A 213      -3.875  19.471   7.741  1.00 98.59           O  
ATOM   3323  CG  LEU A 213      -2.912  22.479   6.624  1.00 98.59           C  
ATOM   3324  HG  LEU A 213      -2.930  21.514   6.117  1.00 98.59           H  
ATOM   3325  CD1 LEU A 213      -4.351  22.977   6.773  1.00 98.59           C  
ATOM   3326 HD11 LEU A 213      -4.791  23.136   5.788  1.00 98.59           H  
ATOM   3327 HD12 LEU A 213      -4.366  23.913   7.332  1.00 98.59           H  
ATOM   3328 HD13 LEU A 213      -4.950  22.234   7.299  1.00 98.59           H  
ATOM   3329  CD2 LEU A 213      -2.149  23.455   5.729  1.00 98.59           C  
ATOM   3330 HD21 LEU A 213      -2.633  23.522   4.755  1.00 98.59           H  
ATOM   3331 HD22 LEU A 213      -2.122  24.441   6.193  1.00 98.59           H  
ATOM   3332 HD23 LEU A 213      -1.130  23.093   5.589  1.00 98.59           H  
ATOM   3333  N   ILE A 214      -1.717  19.154   8.303  1.00 98.69           N  
ATOM   3334  H   ILE A 214      -0.898  19.579   8.717  1.00 98.69           H  
ATOM   3335  CA  ILE A 214      -1.623  17.760   7.838  1.00 98.69           C  
ATOM   3336  HA  ILE A 214      -1.948  17.711   6.798  1.00 98.69           H  
ATOM   3337  C   ILE A 214      -2.573  16.861   8.637  1.00 98.69           C  
ATOM   3338  CB  ILE A 214      -0.155  17.263   7.912  1.00 98.69           C  
ATOM   3339  HB  ILE A 214       0.265  17.545   8.877  1.00 98.69           H  
ATOM   3340  O   ILE A 214      -3.376  16.134   8.049  1.00 98.69           O  
ATOM   3341  CG1 ILE A 214       0.685  17.930   6.804  1.00 98.69           C  
ATOM   3342 HG12 ILE A 214       0.484  19.001   6.810  1.00 98.69           H  
ATOM   3343 HG13 ILE A 214       0.377  17.533   5.837  1.00 98.69           H  
ATOM   3344  CG2 ILE A 214      -0.049  15.734   7.786  1.00 98.69           C  
ATOM   3345 HG21 ILE A 214       0.998  15.431   7.820  1.00 98.69           H  
ATOM   3346 HG22 ILE A 214      -0.494  15.400   6.849  1.00 98.69           H  
ATOM   3347 HG23 ILE A 214      -0.544  15.245   8.625  1.00 98.69           H  
ATOM   3348  CD1 ILE A 214       2.201  17.755   6.948  1.00 98.69           C  
ATOM   3349 HD11 ILE A 214       2.705  18.362   6.195  1.00 98.69           H  
ATOM   3350 HD12 ILE A 214       2.524  18.079   7.937  1.00 98.69           H  
ATOM   3351 HD13 ILE A 214       2.480  16.714   6.789  1.00 98.69           H  
ATOM   3352  N   LEU A 215      -2.506  16.914   9.969  1.00 98.12           N  
ATOM   3353  H   LEU A 215      -1.848  17.555  10.387  1.00 98.12           H  
ATOM   3354  CA  LEU A 215      -3.308  16.068  10.852  1.00 98.12           C  
ATOM   3355  HA  LEU A 215      -3.185  15.028  10.549  1.00 98.12           H  
ATOM   3356  C   LEU A 215      -4.808  16.370  10.748  1.00 98.12           C  
ATOM   3357  CB  LEU A 215      -2.816  16.234  12.299  1.00 98.12           C  
ATOM   3358  HB2 LEU A 215      -2.769  17.297  12.535  1.00 98.12           H  
ATOM   3359  HB3 LEU A 215      -3.558  15.785  12.961  1.00 98.12           H  
ATOM   3360  O   LEU A 215      -5.611  15.442  10.645  1.00 98.12           O  
ATOM   3361  CG  LEU A 215      -1.452  15.593  12.612  1.00 98.12           C  
ATOM   3362  HG  LEU A 215      -0.658  16.073  12.040  1.00 98.12           H  
ATOM   3363  CD1 LEU A 215      -1.167  15.786  14.102  1.00 98.12           C  
ATOM   3364 HD11 LEU A 215      -1.946  15.318  14.703  1.00 98.12           H  
ATOM   3365 HD12 LEU A 215      -0.197  15.350  14.342  1.00 98.12           H  
ATOM   3366 HD13 LEU A 215      -1.128  16.854  14.319  1.00 98.12           H  
ATOM   3367  CD2 LEU A 215      -1.427  14.098  12.292  1.00 98.12           C  
ATOM   3368 HD21 LEU A 215      -1.274  13.961  11.221  1.00 98.12           H  
ATOM   3369 HD22 LEU A 215      -0.596  13.623  12.813  1.00 98.12           H  
ATOM   3370 HD23 LEU A 215      -2.365  13.630  12.592  1.00 98.12           H  
ATOM   3371  N   GLU A 216      -5.204  17.642  10.729  1.00 95.87           N  
ATOM   3372  H   GLU A 216      -4.510  18.369  10.832  1.00 95.87           H  
ATOM   3373  CA  GLU A 216      -6.609  18.037  10.594  1.00 95.87           C  
ATOM   3374  HA  GLU A 216      -7.199  17.499  11.336  1.00 95.87           H  
ATOM   3375  C   GLU A 216      -7.183  17.665   9.227  1.00 95.87           C  
ATOM   3376  CB  GLU A 216      -6.781  19.540  10.840  1.00 95.87           C  
ATOM   3377  HB2 GLU A 216      -6.116  20.109  10.191  1.00 95.87           H  
ATOM   3378  HB3 GLU A 216      -7.812  19.801  10.598  1.00 95.87           H  
ATOM   3379  O   GLU A 216      -8.315  17.180   9.145  1.00 95.87           O  
ATOM   3380  CG  GLU A 216      -6.523  19.895  12.308  1.00 95.87           C  
ATOM   3381  HG2 GLU A 216      -5.453  19.923  12.516  1.00 95.87           H  
ATOM   3382  HG3 GLU A 216      -6.953  19.112  12.933  1.00 95.87           H  
ATOM   3383  CD  GLU A 216      -7.157  21.229  12.698  1.00 95.87           C  
ATOM   3384  OE1 GLU A 216      -7.712  21.266  13.822  1.00 95.87           O  
ATOM   3385  OE2 GLU A 216      -7.149  22.190  11.903  1.00 95.87           O  
ATOM   3386  N   THR A 217      -6.400  17.809   8.153  1.00 96.57           N  
ATOM   3387  H   THR A 217      -5.484  18.219   8.266  1.00 96.57           H  
ATOM   3388  CA  THR A 217      -6.845  17.397   6.816  1.00 96.57           C  
ATOM   3389  HA  THR A 217      -7.845  17.805   6.667  1.00 96.57           H  
ATOM   3390  C   THR A 217      -6.971  15.876   6.719  1.00 96.57           C  
ATOM   3391  CB  THR A 217      -5.963  17.977   5.703  1.00 96.57           C  
ATOM   3392  HB  THR A 217      -4.965  17.540   5.733  1.00 96.57           H  
ATOM   3393  O   THR A 217      -7.995  15.389   6.223  1.00 96.57           O  
ATOM   3394  CG2 THR A 217      -6.597  17.740   4.332  1.00 96.57           C  
ATOM   3395 HG21 THR A 217      -6.290  18.529   3.646  1.00 96.57           H  
ATOM   3396 HG22 THR A 217      -6.265  16.781   3.933  1.00 96.57           H  
ATOM   3397 HG23 THR A 217      -7.685  17.745   4.398  1.00 96.57           H  
ATOM   3398  OG1 THR A 217      -5.865  19.374   5.875  1.00 96.57           O  
ATOM   3399  HG1 THR A 217      -5.172  19.518   6.523  1.00 96.57           H  
ATOM   3400  N   ARG A 218      -6.032  15.123   7.318  1.00 95.84           N  
ATOM   3401  H   ARG A 218      -5.214  15.590   7.682  1.00 95.84           H  
ATOM   3402  CA  ARG A 218      -6.122  13.660   7.472  1.00 95.84           C  
ATOM   3403  HA  ARG A 218      -6.232  13.202   6.489  1.00 95.84           H  
ATOM   3404  C   ARG A 218      -7.359  13.240   8.248  1.00 95.84           C  
ATOM   3405  CB  ARG A 218      -4.852  13.104   8.136  1.00 95.84           C  
ATOM   3406  HB2 ARG A 218      -4.535  13.748   8.956  1.00 95.84           H  
ATOM   3407  HB3 ARG A 218      -5.073  12.114   8.533  1.00 95.84           H  
ATOM   3408  O   ARG A 218      -8.059  12.327   7.825  1.00 95.84           O  
ATOM   3409  CG  ARG A 218      -3.721  12.945   7.119  1.00 95.84           C  
ATOM   3410  HG2 ARG A 218      -4.064  12.241   6.361  1.00 95.84           H  
ATOM   3411  HG3 ARG A 218      -3.526  13.903   6.636  1.00 95.84           H  
ATOM   3412  CD  ARG A 218      -2.410  12.438   7.744  1.00 95.84           C  
ATOM   3413  HD2 ARG A 218      -2.086  13.162   8.492  1.00 95.84           H  
ATOM   3414  HD3 ARG A 218      -1.642  12.406   6.972  1.00 95.84           H  
ATOM   3415  NE  ARG A 218      -2.526  11.107   8.380  1.00 95.84           N  
ATOM   3416  HE  ARG A 218      -2.455  11.077   9.387  1.00 95.84           H  
ATOM   3417  NH1 ARG A 218      -2.741   9.763   6.514  1.00 95.84           N  
ATOM   3418 HH11 ARG A 218      -2.875   8.849   6.106  1.00 95.84           H  
ATOM   3419 HH12 ARG A 218      -2.651  10.569   5.912  1.00 95.84           H  
ATOM   3420  NH2 ARG A 218      -2.717   8.855   8.527  1.00 95.84           N  
ATOM   3421 HH21 ARG A 218      -2.611   8.950   9.526  1.00 95.84           H  
ATOM   3422 HH22 ARG A 218      -2.837   7.963   8.068  1.00 95.84           H  
ATOM   3423  CZ  ARG A 218      -2.658   9.927   7.796  1.00 95.84           C  
ATOM   3424  N   TYR A 219      -7.677  13.917   9.346  1.00 94.31           N  
ATOM   3425  H   TYR A 219      -7.041  14.634   9.665  1.00 94.31           H  
ATOM   3426  CA  TYR A 219      -8.855  13.600  10.152  1.00 94.31           C  
ATOM   3427  HA  TYR A 219      -8.851  12.530  10.359  1.00 94.31           H  
ATOM   3428  C   TYR A 219     -10.176  13.916   9.428  1.00 94.31           C  
ATOM   3429  CB  TYR A 219      -8.744  14.354  11.478  1.00 94.31           C  
ATOM   3430  HB2 TYR A 219      -7.737  14.219  11.873  1.00 94.31           H  
ATOM   3431  HB3 TYR A 219      -8.895  15.421  11.310  1.00 94.31           H  
ATOM   3432  O   TYR A 219     -11.143  13.158   9.524  1.00 94.31           O  
ATOM   3433  CG  TYR A 219      -9.714  13.850  12.519  1.00 94.31           C  
ATOM   3434  CD1 TYR A 219     -10.816  14.632  12.915  1.00 94.31           C  
ATOM   3435  HD1 TYR A 219     -10.966  15.614  12.492  1.00 94.31           H  
ATOM   3436  CD2 TYR A 219      -9.511  12.572  13.073  1.00 94.31           C  
ATOM   3437  HD2 TYR A 219      -8.660  11.982  12.766  1.00 94.31           H  
ATOM   3438  CE1 TYR A 219     -11.719  14.129  13.871  1.00 94.31           C  
ATOM   3439  HE1 TYR A 219     -12.567  14.712  14.197  1.00 94.31           H  
ATOM   3440  CE2 TYR A 219     -10.418  12.060  14.015  1.00 94.31           C  
ATOM   3441  HE2 TYR A 219     -10.271  11.075  14.433  1.00 94.31           H  
ATOM   3442  OH  TYR A 219     -12.404  12.339  15.307  1.00 94.31           O  
ATOM   3443  HH  TYR A 219     -12.279  11.403  15.479  1.00 94.31           H  
ATOM   3444  CZ  TYR A 219     -11.520  12.842  14.415  1.00 94.31           C  
ATOM   3445  N   ARG A 220     -10.203  15.014   8.661  1.00 92.12           N  
ATOM   3446  H   ARG A 220      -9.385  15.606   8.684  1.00 92.12           H  
ATOM   3447  CA  ARG A 220     -11.368  15.482   7.896  1.00 92.12           C  
ATOM   3448  HA  ARG A 220     -12.259  15.363   8.513  1.00 92.12           H  
ATOM   3449  C   ARG A 220     -11.631  14.684   6.614  1.00 92.12           C  
ATOM   3450  CB  ARG A 220     -11.157  16.978   7.600  1.00 92.12           C  
ATOM   3451  HB2 ARG A 220     -10.229  17.099   7.042  1.00 92.12           H  
ATOM   3452  HB3 ARG A 220     -11.056  17.510   8.545  1.00 92.12           H  
ATOM   3453  O   ARG A 220     -12.789  14.569   6.219  1.00 92.12           O  
ATOM   3454  CG  ARG A 220     -12.300  17.613   6.795  1.00 92.12           C  
ATOM   3455  HG2 ARG A 220     -12.385  17.120   5.826  1.00 92.12           H  
ATOM   3456  HG3 ARG A 220     -13.238  17.498   7.338  1.00 92.12           H  
ATOM   3457  CD  ARG A 220     -12.028  19.099   6.548  1.00 92.12           C  
ATOM   3458  HD2 ARG A 220     -11.039  19.203   6.102  1.00 92.12           H  
ATOM   3459  HD3 ARG A 220     -12.040  19.625   7.503  1.00 92.12           H  
ATOM   3460  NE  ARG A 220     -13.038  19.675   5.638  1.00 92.12           N  
ATOM   3461  HE  ARG A 220     -13.773  19.055   5.330  1.00 92.12           H  
ATOM   3462  NH1 ARG A 220     -12.165  21.797   5.525  1.00 92.12           N  
ATOM   3463 HH11 ARG A 220     -12.209  22.748   5.188  1.00 92.12           H  
ATOM   3464 HH12 ARG A 220     -11.437  21.528   6.172  1.00 92.12           H  
ATOM   3465  NH2 ARG A 220     -13.993  21.294   4.349  1.00 92.12           N  
ATOM   3466 HH21 ARG A 220     -13.987  22.235   3.981  1.00 92.12           H  
ATOM   3467 HH22 ARG A 220     -14.716  20.652   4.057  1.00 92.12           H  
ATOM   3468  CZ  ARG A 220     -13.060  20.915   5.178  1.00 92.12           C  
ATOM   3469  N   THR A 221     -10.589  14.203   5.933  1.00 93.24           N  
ATOM   3470  H   THR A 221      -9.667  14.407   6.292  1.00 93.24           H  
ATOM   3471  CA  THR A 221     -10.693  13.639   4.568  1.00 93.24           C  
ATOM   3472  HA  THR A 221     -11.743  13.590   4.279  1.00 93.24           H  
ATOM   3473  C   THR A 221     -10.161  12.211   4.421  1.00 93.24           C  
ATOM   3474  CB  THR A 221      -9.986  14.530   3.532  1.00 93.24           C  
ATOM   3475  HB  THR A 221     -10.266  14.171   2.541  1.00 93.24           H  
ATOM   3476  O   THR A 221     -10.411  11.572   3.402  1.00 93.24           O  
ATOM   3477  CG2 THR A 221     -10.350  16.014   3.609  1.00 93.24           C  
ATOM   3478 HG21 THR A 221      -9.985  16.449   4.539  1.00 93.24           H  
ATOM   3479 HG22 THR A 221      -9.888  16.533   2.770  1.00 93.24           H  
ATOM   3480 HG23 THR A 221     -11.433  16.127   3.547  1.00 93.24           H  
ATOM   3481  OG1 THR A 221      -8.590  14.423   3.641  1.00 93.24           O  
ATOM   3482  HG1 THR A 221      -8.275  14.851   4.441  1.00 93.24           H  
ATOM   3483  N   GLY A 222      -9.432  11.711   5.421  1.00 94.41           N  
ATOM   3484  H   GLY A 222      -9.293  12.275   6.248  1.00 94.41           H  
ATOM   3485  CA  GLY A 222      -8.663  10.467   5.372  1.00 94.41           C  
ATOM   3486  HA2 GLY A 222      -9.184   9.740   4.749  1.00 94.41           H  
ATOM   3487  HA3 GLY A 222      -8.598  10.070   6.386  1.00 94.41           H  
ATOM   3488  C   GLY A 222      -7.232  10.622   4.844  1.00 94.41           C  
ATOM   3489  O   GLY A 222      -6.440   9.696   4.997  1.00 94.41           O  
ATOM   3490  N   GLU A 223      -6.888  11.778   4.268  1.00 94.80           N  
ATOM   3491  H   GLU A 223      -7.581  12.512   4.234  1.00 94.80           H  
ATOM   3492  CA  GLU A 223      -5.656  12.055   3.515  1.00 94.80           C  
ATOM   3493  HA  GLU A 223      -4.895  11.321   3.779  1.00 94.80           H  
ATOM   3494  C   GLU A 223      -5.094  13.467   3.815  1.00 94.80           C  
ATOM   3495  CB  GLU A 223      -5.995  11.931   2.022  1.00 94.80           C  
ATOM   3496  HB2 GLU A 223      -7.055  12.122   1.855  1.00 94.80           H  
ATOM   3497  HB3 GLU A 223      -5.443  12.690   1.468  1.00 94.80           H  
ATOM   3498  O   GLU A 223      -5.816  14.282   4.388  1.00 94.80           O  
ATOM   3499  CG  GLU A 223      -5.621  10.570   1.437  1.00 94.80           C  
ATOM   3500  HG2 GLU A 223      -6.114   9.783   2.008  1.00 94.80           H  
ATOM   3501  HG3 GLU A 223      -4.541  10.443   1.513  1.00 94.80           H  
ATOM   3502  CD  GLU A 223      -6.039  10.502  -0.032  1.00 94.80           C  
ATOM   3503  OE1 GLU A 223      -6.785   9.576  -0.412  1.00 94.80           O  
ATOM   3504  OE2 GLU A 223      -5.760  11.461  -0.793  1.00 94.80           O  
ATOM   3505  N   PRO A 224      -3.841  13.809   3.448  1.00 97.99           N  
ATOM   3506  CA  PRO A 224      -2.860  13.014   2.695  1.00 97.99           C  
ATOM   3507  HA  PRO A 224      -3.282  12.689   1.744  1.00 97.99           H  
ATOM   3508  C   PRO A 224      -2.349  11.788   3.459  1.00 97.99           C  
ATOM   3509  CB  PRO A 224      -1.698  13.977   2.412  1.00 97.99           C  
ATOM   3510  HB2 PRO A 224      -1.865  14.486   1.463  1.00 97.99           H  
ATOM   3511  HB3 PRO A 224      -0.733  13.471   2.395  1.00 97.99           H  
ATOM   3512  O   PRO A 224      -2.347  11.784   4.686  1.00 97.99           O  
ATOM   3513  CG  PRO A 224      -1.779  14.990   3.554  1.00 97.99           C  
ATOM   3514  HG2 PRO A 224      -1.318  14.576   4.450  1.00 97.99           H  
ATOM   3515  HG3 PRO A 224      -1.327  15.945   3.286  1.00 97.99           H  
ATOM   3516  CD  PRO A 224      -3.283  15.120   3.756  1.00 97.99           C  
ATOM   3517  HD2 PRO A 224      -3.501  15.419   4.782  1.00 97.99           H  
ATOM   3518  HD3 PRO A 224      -3.688  15.856   3.062  1.00 97.99           H  
ATOM   3519  N   TYR A 225      -1.875  10.750   2.770  1.00 98.59           N  
ATOM   3520  H   TYR A 225      -1.919  10.778   1.761  1.00 98.59           H  
ATOM   3521  CA  TYR A 225      -1.061   9.699   3.398  1.00 98.59           C  
ATOM   3522  HA  TYR A 225      -1.633   9.241   4.205  1.00 98.59           H  
ATOM   3523  C   TYR A 225       0.221  10.317   3.993  1.00 98.59           C  
ATOM   3524  CB  TYR A 225      -0.704   8.586   2.396  1.00 98.59           C  
ATOM   3525  HB2 TYR A 225       0.137   8.939   1.800  1.00 98.59           H  
ATOM   3526  HB3 TYR A 225      -0.341   7.720   2.951  1.00 98.59           H  
ATOM   3527  O   TYR A 225       0.673  11.368   3.530  1.00 98.59           O  
ATOM   3528  CG  TYR A 225      -1.787   8.106   1.439  1.00 98.59           C  
ATOM   3529  CD1 TYR A 225      -3.146   8.043   1.820  1.00 98.59           C  
ATOM   3530  HD1 TYR A 225      -3.449   8.333   2.815  1.00 98.59           H  
ATOM   3531  CD2 TYR A 225      -1.410   7.692   0.147  1.00 98.59           C  
ATOM   3532  HD2 TYR A 225      -0.370   7.692  -0.143  1.00 98.59           H  
ATOM   3533  CE1 TYR A 225      -4.120   7.614   0.893  1.00 98.59           C  
ATOM   3534  HE1 TYR A 225      -5.162   7.565   1.171  1.00 98.59           H  
ATOM   3535  CE2 TYR A 225      -2.377   7.258  -0.775  1.00 98.59           C  
ATOM   3536  HE2 TYR A 225      -2.071   6.934  -1.759  1.00 98.59           H  
ATOM   3537  OH  TYR A 225      -4.656   6.746  -1.289  1.00 98.59           O  
ATOM   3538  HH  TYR A 225      -4.217   6.357  -2.048  1.00 98.59           H  
ATOM   3539  CZ  TYR A 225      -3.738   7.226  -0.408  1.00 98.59           C  
ATOM   3540  N   LEU A 226       0.831   9.681   4.994  1.00 98.75           N  
ATOM   3541  H   LEU A 226       0.468   8.781   5.271  1.00 98.75           H  
ATOM   3542  CA  LEU A 226       2.180  10.047   5.443  1.00 98.75           C  
ATOM   3543  HA  LEU A 226       2.467  11.011   5.023  1.00 98.75           H  
ATOM   3544  C   LEU A 226       3.185   9.024   4.935  1.00 98.75           C  
ATOM   3545  CB  LEU A 226       2.283  10.161   6.971  1.00 98.75           C  
ATOM   3546  HB2 LEU A 226       3.303  10.467   7.203  1.00 98.75           H  
ATOM   3547  HB3 LEU A 226       2.134   9.176   7.412  1.00 98.75           H  
ATOM   3548  O   LEU A 226       2.955   7.828   5.070  1.00 98.75           O  
ATOM   3549  CG  LEU A 226       1.316  11.146   7.641  1.00 98.75           C  
ATOM   3550  HG  LEU A 226       0.315  10.716   7.648  1.00 98.75           H  
ATOM   3551  CD1 LEU A 226       1.771  11.363   9.084  1.00 98.75           C  
ATOM   3552 HD11 LEU A 226       1.062  12.004   9.608  1.00 98.75           H  
ATOM   3553 HD12 LEU A 226       2.753  11.837   9.091  1.00 98.75           H  
ATOM   3554 HD13 LEU A 226       1.852  10.402   9.591  1.00 98.75           H  
ATOM   3555  CD2 LEU A 226       1.259  12.516   6.969  1.00 98.75           C  
ATOM   3556 HD21 LEU A 226       2.258  12.948   6.902  1.00 98.75           H  
ATOM   3557 HD22 LEU A 226       0.614  13.169   7.557  1.00 98.75           H  
ATOM   3558 HD23 LEU A 226       0.837  12.431   5.968  1.00 98.75           H  
ATOM   3559  N   ASN A 227       4.313   9.490   4.417  1.00 98.64           N  
ATOM   3560  H   ASN A 227       4.413  10.488   4.293  1.00 98.64           H  
ATOM   3561  CA  ASN A 227       5.425   8.649   3.997  1.00 98.64           C  
ATOM   3562  HA  ASN A 227       5.221   7.603   4.226  1.00 98.64           H  
ATOM   3563  C   ASN A 227       6.673   9.078   4.775  1.00 98.64           C  
ATOM   3564  CB  ASN A 227       5.551   8.805   2.476  1.00 98.64           C  
ATOM   3565  HB2 ASN A 227       4.570   8.655   2.025  1.00 98.64           H  
ATOM   3566  HB3 ASN A 227       5.884   9.815   2.236  1.00 98.64           H  
ATOM   3567  O   ASN A 227       7.179  10.178   4.566  1.00 98.64           O  
ATOM   3568  CG  ASN A 227       6.493   7.790   1.865  1.00 98.64           C  
ATOM   3569  ND2 ASN A 227       7.278   8.165   0.887  1.00 98.64           N  
ATOM   3570 HD21 ASN A 227       7.312   9.138   0.621  1.00 98.64           H  
ATOM   3571 HD22 ASN A 227       7.920   7.474   0.526  1.00 98.64           H  
ATOM   3572  OD1 ASN A 227       6.501   6.635   2.234  1.00 98.64           O  
ATOM   3573  N   PHE A 228       7.146   8.260   5.713  1.00 98.78           N  
ATOM   3574  H   PHE A 228       6.775   7.323   5.773  1.00 98.78           H  
ATOM   3575  CA  PHE A 228       8.279   8.594   6.578  1.00 98.78           C  
ATOM   3576  HA  PHE A 228       8.249   9.661   6.803  1.00 98.78           H  
ATOM   3577  C   PHE A 228       9.584   8.333   5.815  1.00 98.78           C  
ATOM   3578  CB  PHE A 228       8.151   7.849   7.915  1.00 98.78           C  
ATOM   3579  HB2 PHE A 228       8.162   6.775   7.728  1.00 98.78           H  
ATOM   3580  HB3 PHE A 228       9.025   8.081   8.525  1.00 98.78           H  
ATOM   3581  O   PHE A 228      10.191   7.267   5.916  1.00 98.78           O  
ATOM   3582  CG  PHE A 228       6.906   8.216   8.713  1.00 98.78           C  
ATOM   3583  CD1 PHE A 228       6.722   9.532   9.179  1.00 98.78           C  
ATOM   3584  HD1 PHE A 228       7.470  10.284   8.974  1.00 98.78           H  
ATOM   3585  CD2 PHE A 228       5.932   7.242   9.005  1.00 98.78           C  
ATOM   3586  HD2 PHE A 228       6.056   6.233   8.642  1.00 98.78           H  
ATOM   3587  CE1 PHE A 228       5.577   9.869   9.925  1.00 98.78           C  
ATOM   3588  HE1 PHE A 228       5.449  10.879  10.286  1.00 98.78           H  
ATOM   3589  CE2 PHE A 228       4.810   7.566   9.787  1.00 98.78           C  
ATOM   3590  HE2 PHE A 228       4.097   6.798  10.046  1.00 98.78           H  
ATOM   3591  CZ  PHE A 228       4.628   8.882  10.244  1.00 98.78           C  
ATOM   3592  HZ  PHE A 228       3.772   9.130  10.854  1.00 98.78           H  
ATOM   3593  N   ILE A 229       9.964   9.298   4.973  1.00 98.55           N  
ATOM   3594  H   ILE A 229       9.430  10.155   4.996  1.00 98.55           H  
ATOM   3595  CA  ILE A 229      10.888   9.106   3.845  1.00 98.55           C  
ATOM   3596  HA  ILE A 229      10.482   8.285   3.253  1.00 98.55           H  
ATOM   3597  C   ILE A 229      12.299   8.678   4.277  1.00 98.55           C  
ATOM   3598  CB  ILE A 229      10.881  10.378   2.962  1.00 98.55           C  
ATOM   3599  HB  ILE A 229       9.839  10.651   2.797  1.00 98.55           H  
ATOM   3600  O   ILE A 229      12.946   7.884   3.590  1.00 98.55           O  
ATOM   3601  CG1 ILE A 229      11.514  10.173   1.571  1.00 98.55           C  
ATOM   3602 HG12 ILE A 229      12.558   9.879   1.672  1.00 98.55           H  
ATOM   3603 HG13 ILE A 229      11.485  11.123   1.036  1.00 98.55           H  
ATOM   3604  CG2 ILE A 229      11.558  11.580   3.643  1.00 98.55           C  
ATOM   3605 HG21 ILE A 229      11.127  11.758   4.628  1.00 98.55           H  
ATOM   3606 HG22 ILE A 229      11.414  12.475   3.038  1.00 98.55           H  
ATOM   3607 HG23 ILE A 229      12.629  11.411   3.752  1.00 98.55           H  
ATOM   3608  CD1 ILE A 229      10.775   9.140   0.713  1.00 98.55           C  
ATOM   3609 HD11 ILE A 229      11.139   9.205  -0.312  1.00 98.55           H  
ATOM   3610 HD12 ILE A 229       9.708   9.360   0.710  1.00 98.55           H  
ATOM   3611 HD13 ILE A 229      10.948   8.131   1.088  1.00 98.55           H  
ATOM   3612  N   ASP A 230      12.736   9.121   5.456  1.00 98.51           N  
ATOM   3613  H   ASP A 230      12.174   9.806   5.940  1.00 98.51           H  
ATOM   3614  CA  ASP A 230      14.017   8.728   6.047  1.00 98.51           C  
ATOM   3615  HA  ASP A 230      14.792   8.774   5.281  1.00 98.51           H  
ATOM   3616  C   ASP A 230      13.972   7.290   6.581  1.00 98.51           C  
ATOM   3617  CB  ASP A 230      14.397   9.705   7.165  1.00 98.51           C  
ATOM   3618  HB2 ASP A 230      15.318   9.360   7.633  1.00 98.51           H  
ATOM   3619  HB3 ASP A 230      13.608   9.698   7.917  1.00 98.51           H  
ATOM   3620  O   ASP A 230      14.904   6.523   6.360  1.00 98.51           O  
ATOM   3621  CG  ASP A 230      14.615  11.138   6.673  1.00 98.51           C  
ATOM   3622  OD1 ASP A 230      15.062  11.315   5.523  1.00 98.51           O  
ATOM   3623  OD2 ASP A 230      14.309  12.060   7.462  1.00 98.51           O  
ATOM   3624  N   THR A 231      12.869   6.876   7.213  1.00 98.23           N  
ATOM   3625  H   THR A 231      12.124   7.541   7.366  1.00 98.23           H  
ATOM   3626  CA  THR A 231      12.637   5.488   7.650  1.00 98.23           C  
ATOM   3627  HA  THR A 231      13.472   5.169   8.274  1.00 98.23           H  
ATOM   3628  C   THR A 231      12.546   4.542   6.451  1.00 98.23           C  
ATOM   3629  CB  THR A 231      11.342   5.397   8.475  1.00 98.23           C  
ATOM   3630  HB  THR A 231      10.484   5.580   7.828  1.00 98.23           H  
ATOM   3631  O   THR A 231      13.113   3.450   6.464  1.00 98.23           O  
ATOM   3632  CG2 THR A 231      11.156   4.045   9.158  1.00 98.23           C  
ATOM   3633 HG21 THR A 231      11.064   3.256   8.411  1.00 98.23           H  
ATOM   3634 HG22 THR A 231      12.004   3.830   9.809  1.00 98.23           H  
ATOM   3635 HG23 THR A 231      10.236   4.067   9.742  1.00 98.23           H  
ATOM   3636  OG1 THR A 231      11.358   6.374   9.488  1.00 98.23           O  
ATOM   3637  HG1 THR A 231      11.296   5.933  10.338  1.00 98.23           H  
ATOM   3638  N   VAL A 232      11.882   4.976   5.378  1.00 98.39           N  
ATOM   3639  H   VAL A 232      11.419   5.872   5.449  1.00 98.39           H  
ATOM   3640  CA  VAL A 232      11.823   4.266   4.094  1.00 98.39           C  
ATOM   3641  HA  VAL A 232      11.394   3.277   4.251  1.00 98.39           H  
ATOM   3642  C   VAL A 232      13.228   4.058   3.524  1.00 98.39           C  
ATOM   3643  CB  VAL A 232      10.914   5.039   3.119  1.00 98.39           C  
ATOM   3644  HB  VAL A 232      11.190   6.093   3.124  1.00 98.39           H  
ATOM   3645  O   VAL A 232      13.616   2.920   3.257  1.00 98.39           O  
ATOM   3646  CG1 VAL A 232      11.017   4.533   1.681  1.00 98.39           C  
ATOM   3647 HG11 VAL A 232      10.300   5.066   1.057  1.00 98.39           H  
ATOM   3648 HG12 VAL A 232      12.014   4.735   1.290  1.00 98.39           H  
ATOM   3649 HG13 VAL A 232      10.823   3.461   1.645  1.00 98.39           H  
ATOM   3650  CG2 VAL A 232       9.451   4.917   3.544  1.00 98.39           C  
ATOM   3651 HG21 VAL A 232       9.114   3.890   3.404  1.00 98.39           H  
ATOM   3652 HG22 VAL A 232       8.833   5.579   2.938  1.00 98.39           H  
ATOM   3653 HG23 VAL A 232       9.322   5.203   4.587  1.00 98.39           H  
ATOM   3654  N   ASN A 233      14.024   5.123   3.393  1.00 97.73           N  
ATOM   3655  H   ASN A 233      13.666   6.036   3.638  1.00 97.73           H  
ATOM   3656  CA  ASN A 233      15.379   5.022   2.851  1.00 97.73           C  
ATOM   3657  HA  ASN A 233      15.335   4.392   1.962  1.00 97.73           H  
ATOM   3658  C   ASN A 233      16.360   4.317   3.800  1.00 97.73           C  
ATOM   3659  CB  ASN A 233      15.873   6.403   2.400  1.00 97.73           C  
ATOM   3660  HB2 ASN A 233      15.608   7.167   3.130  1.00 97.73           H  
ATOM   3661  HB3 ASN A 233      16.958   6.388   2.302  1.00 97.73           H  
ATOM   3662  O   ASN A 233      17.268   3.638   3.325  1.00 97.73           O  
ATOM   3663  CG  ASN A 233      15.302   6.745   1.038  1.00 97.73           C  
ATOM   3664  ND2 ASN A 233      14.221   7.481   0.998  1.00 97.73           N  
ATOM   3665 HD21 ASN A 233      13.805   7.823   1.853  1.00 97.73           H  
ATOM   3666 HD22 ASN A 233      13.829   7.711   0.096  1.00 97.73           H  
ATOM   3667  OD1 ASN A 233      15.802   6.291   0.016  1.00 97.73           O  
ATOM   3668  N   TYR A 234      16.159   4.375   5.118  1.00 96.20           N  
ATOM   3669  H   TYR A 234      15.460   5.011   5.474  1.00 96.20           H  
ATOM   3670  CA  TYR A 234      16.931   3.593   6.087  1.00 96.20           C  
ATOM   3671  HA  TYR A 234      17.983   3.862   5.990  1.00 96.20           H  
ATOM   3672  C   TYR A 234      16.810   2.086   5.818  1.00 96.20           C  
ATOM   3673  CB  TYR A 234      16.487   3.944   7.513  1.00 96.20           C  
ATOM   3674  HB2 TYR A 234      16.652   5.008   7.684  1.00 96.20           H  
ATOM   3675  HB3 TYR A 234      15.419   3.753   7.619  1.00 96.20           H  
ATOM   3676  O   TYR A 234      17.823   1.387   5.801  1.00 96.20           O  
ATOM   3677  CG  TYR A 234      17.230   3.163   8.578  1.00 96.20           C  
ATOM   3678  CD1 TYR A 234      16.682   1.969   9.087  1.00 96.20           C  
ATOM   3679  HD1 TYR A 234      15.719   1.621   8.746  1.00 96.20           H  
ATOM   3680  CD2 TYR A 234      18.487   3.611   9.027  1.00 96.20           C  
ATOM   3681  HD2 TYR A 234      18.903   4.529   8.639  1.00 96.20           H  
ATOM   3682  CE1 TYR A 234      17.397   1.219  10.039  1.00 96.20           C  
ATOM   3683  HE1 TYR A 234      16.989   0.300  10.434  1.00 96.20           H  
ATOM   3684  CE2 TYR A 234      19.203   2.864   9.984  1.00 96.20           C  
ATOM   3685  HE2 TYR A 234      20.166   3.210  10.330  1.00 96.20           H  
ATOM   3686  OH  TYR A 234      19.340   0.931  11.406  1.00 96.20           O  
ATOM   3687  HH  TYR A 234      20.174   1.338  11.651  1.00 96.20           H  
ATOM   3688  CZ  TYR A 234      18.657   1.663  10.488  1.00 96.20           C  
ATOM   3689  N   PHE A 235      15.610   1.594   5.496  1.00 94.93           N  
ATOM   3690  H   PHE A 235      14.819   2.222   5.517  1.00 94.93           H  
ATOM   3691  CA  PHE A 235      15.367   0.181   5.175  1.00 94.93           C  
ATOM   3692  HA  PHE A 235      16.094  -0.421   5.720  1.00 94.93           H  
ATOM   3693  C   PHE A 235      15.559  -0.204   3.691  1.00 94.93           C  
ATOM   3694  CB  PHE A 235      13.977  -0.209   5.687  1.00 94.93           C  
ATOM   3695  HB2 PHE A 235      13.706  -1.179   5.270  1.00 94.93           H  
ATOM   3696  HB3 PHE A 235      13.269   0.526   5.305  1.00 94.93           H  
ATOM   3697  O   PHE A 235      15.489  -1.392   3.378  1.00 94.93           O  
ATOM   3698  CG  PHE A 235      13.862  -0.322   7.200  1.00 94.93           C  
ATOM   3699  CD1 PHE A 235      14.571  -1.330   7.883  1.00 94.93           C  
ATOM   3700  HD1 PHE A 235      15.208  -2.010   7.337  1.00 94.93           H  
ATOM   3701  CD2 PHE A 235      13.032   0.552   7.930  1.00 94.93           C  
ATOM   3702  HD2 PHE A 235      12.478   1.330   7.426  1.00 94.93           H  
ATOM   3703  CE1 PHE A 235      14.461  -1.454   9.279  1.00 94.93           C  
ATOM   3704  HE1 PHE A 235      15.012  -2.224   9.798  1.00 94.93           H  
ATOM   3705  CE2 PHE A 235      12.918   0.426   9.326  1.00 94.93           C  
ATOM   3706  HE2 PHE A 235      12.281   1.100   9.880  1.00 94.93           H  
ATOM   3707  CZ  PHE A 235      13.636  -0.574  10.002  1.00 94.93           C  
ATOM   3708  HZ  PHE A 235      13.553  -0.667  11.074  1.00 94.93           H  
ATOM   3709  N   ASN A 236      15.830   0.747   2.788  1.00 95.49           N  
ATOM   3710  H   ASN A 236      15.808   1.710   3.091  1.00 95.49           H  
ATOM   3711  CA  ASN A 236      16.182   0.473   1.384  1.00 95.49           C  
ATOM   3712  HA  ASN A 236      15.336  -0.023   0.908  1.00 95.49           H  
ATOM   3713  C   ASN A 236      17.436  -0.444   1.314  1.00 95.49           C  
ATOM   3714  CB  ASN A 236      16.401   1.832   0.680  1.00 95.49           C  
ATOM   3715  HB2 ASN A 236      15.532   2.465   0.863  1.00 95.49           H  
ATOM   3716  HB3 ASN A 236      17.276   2.320   1.109  1.00 95.49           H  
ATOM   3717  O   ASN A 236      18.404  -0.167   2.038  1.00 95.49           O  
ATOM   3718  CG  ASN A 236      16.594   1.772  -0.829  1.00 95.49           C  
ATOM   3719  ND2 ASN A 236      17.100   2.831  -1.417  1.00 95.49           N  
ATOM   3720 HD21 ASN A 236      17.318   3.668  -0.895  1.00 95.49           H  
ATOM   3721 HD22 ASN A 236      17.226   2.804  -2.419  1.00 95.49           H  
ATOM   3722  OD1 ASN A 236      16.275   0.802  -1.487  1.00 95.49           O  
ATOM   3723  N   PRO A 237      17.463  -1.526   0.506  1.00 94.27           N  
ATOM   3724  CA  PRO A 237      18.608  -2.436   0.432  1.00 94.27           C  
ATOM   3725  HA  PRO A 237      18.686  -2.941   1.395  1.00 94.27           H  
ATOM   3726  C   PRO A 237      19.947  -1.745   0.129  1.00 94.27           C  
ATOM   3727  CB  PRO A 237      18.247  -3.477  -0.631  1.00 94.27           C  
ATOM   3728  HB2 PRO A 237      18.545  -3.124  -1.617  1.00 94.27           H  
ATOM   3729  HB3 PRO A 237      18.699  -4.447  -0.421  1.00 94.27           H  
ATOM   3730  O   PRO A 237      20.017  -0.767  -0.615  1.00 94.27           O  
ATOM   3731  CG  PRO A 237      16.723  -3.536  -0.553  1.00 94.27           C  
ATOM   3732  HG2 PRO A 237      16.417  -4.194   0.261  1.00 94.27           H  
ATOM   3733  HG3 PRO A 237      16.286  -3.858  -1.498  1.00 94.27           H  
ATOM   3734  CD  PRO A 237      16.338  -2.096  -0.225  1.00 94.27           C  
ATOM   3735  HD2 PRO A 237      15.425  -2.090   0.370  1.00 94.27           H  
ATOM   3736  HD3 PRO A 237      16.183  -1.554  -1.158  1.00 94.27           H  
ATOM   3737  N   VAL A 238      21.032  -2.271   0.709  1.00 93.62           N  
ATOM   3738  H   VAL A 238      20.914  -3.092   1.285  1.00 93.62           H  
ATOM   3739  CA  VAL A 238      22.365  -1.636   0.674  1.00 93.62           C  
ATOM   3740  HA  VAL A 238      22.268  -0.622   1.061  1.00 93.62           H  
ATOM   3741  C   VAL A 238      22.905  -1.486  -0.752  1.00 93.62           C  
ATOM   3742  CB  VAL A 238      23.360  -2.384   1.586  1.00 93.62           C  
ATOM   3743  HB  VAL A 238      23.437  -3.421   1.259  1.00 93.62           H  
ATOM   3744  O   VAL A 238      23.395  -0.410  -1.084  1.00 93.62           O  
ATOM   3745  CG1 VAL A 238      24.758  -1.756   1.566  1.00 93.62           C  
ATOM   3746 HG11 VAL A 238      25.201  -1.869   0.577  1.00 93.62           H  
ATOM   3747 HG12 VAL A 238      25.408  -2.265   2.277  1.00 93.62           H  
ATOM   3748 HG13 VAL A 238      24.706  -0.697   1.817  1.00 93.62           H  
ATOM   3749  CG2 VAL A 238      22.874  -2.362   3.044  1.00 93.62           C  
ATOM   3750 HG21 VAL A 238      21.915  -2.872   3.140  1.00 93.62           H  
ATOM   3751 HG22 VAL A 238      23.593  -2.884   3.676  1.00 93.62           H  
ATOM   3752 HG23 VAL A 238      22.778  -1.334   3.393  1.00 93.62           H  
ATOM   3753  N   ALA A 239      22.721  -2.491  -1.614  1.00 94.46           N  
ATOM   3754  H   ALA A 239      22.334  -3.362  -1.281  1.00 94.46           H  
ATOM   3755  CA  ALA A 239      23.119  -2.418  -3.023  1.00 94.46           C  
ATOM   3756  HA  ALA A 239      24.196  -2.265  -3.080  1.00 94.46           H  
ATOM   3757  C   ALA A 239      22.447  -1.249  -3.768  1.00 94.46           C  
ATOM   3758  CB  ALA A 239      22.787  -3.760  -3.683  1.00 94.46           C  
ATOM   3759  HB1 ALA A 239      21.719  -3.970  -3.620  1.00 94.46           H  
ATOM   3760  HB2 ALA A 239      23.352  -4.554  -3.194  1.00 94.46           H  
ATOM   3761  HB3 ALA A 239      23.076  -3.730  -4.734  1.00 94.46           H  
ATOM   3762  O   ALA A 239      23.103  -0.531  -4.517  1.00 94.46           O  
ATOM   3763  N   LEU A 240      21.163  -0.985  -3.497  1.00 95.74           N  
ATOM   3764  H   LEU A 240      20.683  -1.550  -2.811  1.00 95.74           H  
ATOM   3765  CA  LEU A 240      20.435   0.113  -4.139  1.00 95.74           C  
ATOM   3766  HA  LEU A 240      20.633   0.077  -5.210  1.00 95.74           H  
ATOM   3767  C   LEU A 240      20.951   1.474  -3.655  1.00 95.74           C  
ATOM   3768  CB  LEU A 240      18.919  -0.051  -3.924  1.00 95.74           C  
ATOM   3769  HB2 LEU A 240      18.690   0.089  -2.868  1.00 95.74           H  
ATOM   3770  HB3 LEU A 240      18.411   0.741  -4.474  1.00 95.74           H  
ATOM   3771  O   LEU A 240      21.177   2.365  -4.468  1.00 95.74           O  
ATOM   3772  CG  LEU A 240      18.342  -1.409  -4.371  1.00 95.74           C  
ATOM   3773  HG  LEU A 240      18.644  -2.171  -3.653  1.00 95.74           H  
ATOM   3774  CD1 LEU A 240      16.816  -1.333  -4.382  1.00 95.74           C  
ATOM   3775 HD11 LEU A 240      16.467  -1.002  -3.404  1.00 95.74           H  
ATOM   3776 HD12 LEU A 240      16.400  -2.316  -4.605  1.00 95.74           H  
ATOM   3777 HD13 LEU A 240      16.486  -0.621  -5.139  1.00 95.74           H  
ATOM   3778  CD2 LEU A 240      18.803  -1.863  -5.755  1.00 95.74           C  
ATOM   3779 HD21 LEU A 240      18.548  -1.112  -6.502  1.00 95.74           H  
ATOM   3780 HD22 LEU A 240      18.338  -2.815  -6.012  1.00 95.74           H  
ATOM   3781 HD23 LEU A 240      19.881  -2.020  -5.772  1.00 95.74           H  
ATOM   3782  N   LYS A 241      21.249   1.614  -2.355  1.00 94.57           N  
ATOM   3783  H   LYS A 241      21.058   0.830  -1.747  1.00 94.57           H  
ATOM   3784  CA  LYS A 241      21.927   2.807  -1.811  1.00 94.57           C  
ATOM   3785  HA  LYS A 241      21.336   3.694  -2.040  1.00 94.57           H  
ATOM   3786  C   LYS A 241      23.299   3.033  -2.453  1.00 94.57           C  
ATOM   3787  CB  LYS A 241      22.105   2.685  -0.294  1.00 94.57           C  
ATOM   3788  HB2 LYS A 241      22.734   3.506   0.049  1.00 94.57           H  
ATOM   3789  HB3 LYS A 241      22.629   1.755  -0.074  1.00 94.57           H  
ATOM   3790  O   LYS A 241      23.616   4.160  -2.809  1.00 94.57           O  
ATOM   3791  CG  LYS A 241      20.794   2.730   0.496  1.00 94.57           C  
ATOM   3792  HG2 LYS A 241      20.059   2.055   0.057  1.00 94.57           H  
ATOM   3793  HG3 LYS A 241      20.400   3.747   0.486  1.00 94.57           H  
ATOM   3794  CD  LYS A 241      21.085   2.284   1.933  1.00 94.57           C  
ATOM   3795  HD2 LYS A 241      21.338   1.224   1.910  1.00 94.57           H  
ATOM   3796  HD3 LYS A 241      21.929   2.842   2.338  1.00 94.57           H  
ATOM   3797  CE  LYS A 241      19.865   2.508   2.821  1.00 94.57           C  
ATOM   3798  HE2 LYS A 241      18.974   2.506   2.194  1.00 94.57           H  
ATOM   3799  HE3 LYS A 241      19.932   3.489   3.291  1.00 94.57           H  
ATOM   3800  NZ  LYS A 241      19.727   1.442   3.833  1.00 94.57           N  
ATOM   3801  HZ1 LYS A 241      18.967   1.644   4.467  1.00 94.57           H  
ATOM   3802  HZ2 LYS A 241      20.569   1.305   4.372  1.00 94.57           H  
ATOM   3803  HZ3 LYS A 241      19.459   0.589   3.363  1.00 94.57           H  
ATOM   3804  N   GLN A 242      24.097   1.977  -2.626  1.00 94.03           N  
ATOM   3805  H   GLN A 242      23.772   1.077  -2.305  1.00 94.03           H  
ATOM   3806  CA  GLN A 242      25.418   2.046  -3.269  1.00 94.03           C  
ATOM   3807  HA  GLN A 242      26.011   2.820  -2.782  1.00 94.03           H  
ATOM   3808  C   GLN A 242      25.332   2.437  -4.756  1.00 94.03           C  
ATOM   3809  CB  GLN A 242      26.132   0.695  -3.096  1.00 94.03           C  
ATOM   3810  HB2 GLN A 242      27.009   0.665  -3.743  1.00 94.03           H  
ATOM   3811  HB3 GLN A 242      25.458  -0.105  -3.404  1.00 94.03           H  
ATOM   3812  O   GLN A 242      26.252   3.059  -5.277  1.00 94.03           O  
ATOM   3813  CG  GLN A 242      26.595   0.467  -1.647  1.00 94.03           C  
ATOM   3814  HG2 GLN A 242      27.417   1.150  -1.433  1.00 94.03           H  
ATOM   3815  HG3 GLN A 242      25.786   0.689  -0.951  1.00 94.03           H  
ATOM   3816  CD  GLN A 242      27.045  -0.969  -1.389  1.00 94.03           C  
ATOM   3817  NE2 GLN A 242      28.091  -1.180  -0.621  1.00 94.03           N  
ATOM   3818 HE21 GLN A 242      28.644  -0.410  -0.272  1.00 94.03           H  
ATOM   3819 HE22 GLN A 242      28.368  -2.146  -0.526  1.00 94.03           H  
ATOM   3820  OE1 GLN A 242      26.447  -1.936  -1.826  1.00 94.03           O  
ATOM   3821  N   GLN A 243      24.212   2.138  -5.417  1.00 94.40           N  
ATOM   3822  H   GLN A 243      23.536   1.546  -4.955  1.00 94.40           H  
ATOM   3823  CA  GLN A 243      23.894   2.575  -6.781  1.00 94.40           C  
ATOM   3824  HA  GLN A 243      24.827   2.687  -7.334  1.00 94.40           H  
ATOM   3825  C   GLN A 243      23.201   3.958  -6.842  1.00 94.40           C  
ATOM   3826  CB  GLN A 243      23.072   1.471  -7.474  1.00 94.40           C  
ATOM   3827  HB2 GLN A 243      22.733   1.830  -8.446  1.00 94.40           H  
ATOM   3828  HB3 GLN A 243      22.195   1.241  -6.869  1.00 94.40           H  
ATOM   3829  O   GLN A 243      22.780   4.378  -7.917  1.00 94.40           O  
ATOM   3830  CG  GLN A 243      23.893   0.187  -7.704  1.00 94.40           C  
ATOM   3831  HG2 GLN A 243      24.290  -0.182  -6.758  1.00 94.40           H  
ATOM   3832  HG3 GLN A 243      24.739   0.422  -8.349  1.00 94.40           H  
ATOM   3833  CD  GLN A 243      23.096  -0.943  -8.355  1.00 94.40           C  
ATOM   3834  NE2 GLN A 243      23.727  -2.067  -8.623  1.00 94.40           N  
ATOM   3835 HE21 GLN A 243      23.194  -2.793  -9.081  1.00 94.40           H  
ATOM   3836 HE22 GLN A 243      24.696  -2.194  -8.369  1.00 94.40           H  
ATOM   3837  OE1 GLN A 243      21.918  -0.838  -8.660  1.00 94.40           O  
ATOM   3838  N   ASN A 244      23.079   4.680  -5.717  1.00 94.34           N  
ATOM   3839  H   ASN A 244      23.492   4.306  -4.875  1.00 94.34           H  
ATOM   3840  CA  ASN A 244      22.320   5.936  -5.563  1.00 94.34           C  
ATOM   3841  HA  ASN A 244      22.338   6.168  -4.499  1.00 94.34           H  
ATOM   3842  C   ASN A 244      20.817   5.828  -5.915  1.00 94.34           C  
ATOM   3843  CB  ASN A 244      23.034   7.108  -6.266  1.00 94.34           C  
ATOM   3844  HB2 ASN A 244      22.981   6.973  -7.346  1.00 94.34           H  
ATOM   3845  HB3 ASN A 244      22.521   8.037  -6.019  1.00 94.34           H  
ATOM   3846  O   ASN A 244      20.142   6.831  -6.155  1.00 94.34           O  
ATOM   3847  CG  ASN A 244      24.481   7.259  -5.837  1.00 94.34           C  
ATOM   3848  ND2 ASN A 244      25.417   6.885  -6.677  1.00 94.34           N  
ATOM   3849 HD21 ASN A 244      25.159   6.454  -7.553  1.00 94.34           H  
ATOM   3850 HD22 ASN A 244      26.366   6.928  -6.334  1.00 94.34           H  
ATOM   3851  OD1 ASN A 244      24.792   7.700  -4.745  1.00 94.34           O  
ATOM   3852  N   LEU A 245      20.259   4.615  -5.910  1.00 95.72           N  
ATOM   3853  H   LEU A 245      20.842   3.834  -5.644  1.00 95.72           H  
ATOM   3854  CA  LEU A 245      18.846   4.340  -6.168  1.00 95.72           C  
ATOM   3855  HA  LEU A 245      18.484   5.045  -6.916  1.00 95.72           H  
ATOM   3856  C   LEU A 245      18.022   4.582  -4.893  1.00 95.72           C  
ATOM   3857  CB  LEU A 245      18.694   2.919  -6.744  1.00 95.72           C  
ATOM   3858  HB2 LEU A 245      19.116   2.209  -6.033  1.00 95.72           H  
ATOM   3859  HB3 LEU A 245      17.632   2.699  -6.847  1.00 95.72           H  
ATOM   3860  O   LEU A 245      17.676   3.662  -4.144  1.00 95.72           O  
ATOM   3861  CG  LEU A 245      19.364   2.694  -8.111  1.00 95.72           C  
ATOM   3862  HG  LEU A 245      20.427   2.923  -8.045  1.00 95.72           H  
ATOM   3863  CD1 LEU A 245      19.211   1.226  -8.504  1.00 95.72           C  
ATOM   3864 HD11 LEU A 245      19.672   0.594  -7.744  1.00 95.72           H  
ATOM   3865 HD12 LEU A 245      18.159   0.966  -8.616  1.00 95.72           H  
ATOM   3866 HD13 LEU A 245      19.739   1.044  -9.440  1.00 95.72           H  
ATOM   3867  CD2 LEU A 245      18.732   3.545  -9.215  1.00 95.72           C  
ATOM   3868 HD21 LEU A 245      17.654   3.387  -9.248  1.00 95.72           H  
ATOM   3869 HD22 LEU A 245      19.170   3.278 -10.178  1.00 95.72           H  
ATOM   3870 HD23 LEU A 245      18.943   4.599  -9.036  1.00 95.72           H  
ATOM   3871  N   HIS A 246      17.723   5.856  -4.641  1.00 95.15           N  
ATOM   3872  H   HIS A 246      18.108   6.548  -5.267  1.00 95.15           H  
ATOM   3873  CA  HIS A 246      16.929   6.314  -3.501  1.00 95.15           C  
ATOM   3874  HA  HIS A 246      17.157   5.671  -2.650  1.00 95.15           H  
ATOM   3875  C   HIS A 246      15.419   6.210  -3.750  1.00 95.15           C  
ATOM   3876  CB  HIS A 246      17.343   7.738  -3.117  1.00 95.15           C  
ATOM   3877  HB2 HIS A 246      17.246   8.394  -3.982  1.00 95.15           H  
ATOM   3878  HB3 HIS A 246      16.680   8.107  -2.335  1.00 95.15           H  
ATOM   3879  O   HIS A 246      14.924   6.444  -4.852  1.00 95.15           O  
ATOM   3880  CG  HIS A 246      18.757   7.787  -2.600  1.00 95.15           C  
ATOM   3881  CD2 HIS A 246      19.875   8.152  -3.301  1.00 95.15           C  
ATOM   3882  HD2 HIS A 246      19.904   8.500  -4.323  1.00 95.15           H  
ATOM   3883  ND1 HIS A 246      19.168   7.395  -1.347  1.00 95.15           N  
ATOM   3884  HD1 HIS A 246      18.562   7.111  -0.591  1.00 95.15           H  
ATOM   3885  CE1 HIS A 246      20.506   7.516  -1.296  1.00 95.15           C  
ATOM   3886  HE1 HIS A 246      21.124   7.297  -0.438  1.00 95.15           H  
ATOM   3887  NE2 HIS A 246      20.978   7.970  -2.463  1.00 95.15           N  
ATOM   3888  N   ILE A 247      14.668   5.888  -2.696  1.00 97.94           N  
ATOM   3889  H   ILE A 247      15.117   5.817  -1.794  1.00 97.94           H  
ATOM   3890  CA  ILE A 247      13.205   5.828  -2.737  1.00 97.94           C  
ATOM   3891  HA  ILE A 247      12.882   5.482  -3.719  1.00 97.94           H  
ATOM   3892  C   ILE A 247      12.669   7.243  -2.526  1.00 97.94           C  
ATOM   3893  CB  ILE A 247      12.660   4.833  -1.690  1.00 97.94           C  
ATOM   3894  HB  ILE A 247      12.961   5.185  -0.703  1.00 97.94           H  
ATOM   3895  O   ILE A 247      12.937   7.852  -1.491  1.00 97.94           O  
ATOM   3896  CG1 ILE A 247      13.239   3.411  -1.893  1.00 97.94           C  
ATOM   3897 HG12 ILE A 247      14.323   3.464  -1.995  1.00 97.94           H  
ATOM   3898 HG13 ILE A 247      12.841   2.982  -2.813  1.00 97.94           H  
ATOM   3899  CG2 ILE A 247      11.121   4.816  -1.767  1.00 97.94           C  
ATOM   3900 HG21 ILE A 247      10.713   5.781  -1.467  1.00 97.94           H  
ATOM   3901 HG22 ILE A 247      10.794   4.595  -2.784  1.00 97.94           H  
ATOM   3902 HG23 ILE A 247      10.704   4.061  -1.101  1.00 97.94           H  
ATOM   3903  CD1 ILE A 247      12.954   2.447  -0.734  1.00 97.94           C  
ATOM   3904 HD11 ILE A 247      13.474   1.506  -0.913  1.00 97.94           H  
ATOM   3905 HD12 ILE A 247      13.305   2.877   0.203  1.00 97.94           H  
ATOM   3906 HD13 ILE A 247      11.887   2.238  -0.659  1.00 97.94           H  
ATOM   3907  N   THR A 248      11.907   7.768  -3.486  1.00 97.46           N  
ATOM   3908  H   THR A 248      11.779   7.246  -4.341  1.00 97.46           H  
ATOM   3909  CA  THR A 248      11.372   9.142  -3.435  1.00 97.46           C  
ATOM   3910  HA  THR A 248      11.912   9.717  -2.682  1.00 97.46           H  
ATOM   3911  C   THR A 248       9.889   9.194  -3.061  1.00 97.46           C  
ATOM   3912  CB  THR A 248      11.568   9.859  -4.779  1.00 97.46           C  
ATOM   3913  HB  THR A 248      11.282  10.905  -4.661  1.00 97.46           H  
ATOM   3914  O   THR A 248       9.397  10.244  -2.654  1.00 97.46           O  
ATOM   3915  CG2 THR A 248      13.005   9.815  -5.298  1.00 97.46           C  
ATOM   3916 HG21 THR A 248      13.091  10.437  -6.189  1.00 97.46           H  
ATOM   3917 HG22 THR A 248      13.297   8.796  -5.552  1.00 97.46           H  
ATOM   3918 HG23 THR A 248      13.682  10.199  -4.536  1.00 97.46           H  
ATOM   3919  OG1 THR A 248      10.719   9.266  -5.732  1.00 97.46           O  
ATOM   3920  HG1 THR A 248      11.216   9.106  -6.537  1.00 97.46           H  
ATOM   3921  N   CYS A 249       9.152   8.095  -3.220  1.00 97.99           N  
ATOM   3922  H   CYS A 249       9.608   7.257  -3.552  1.00 97.99           H  
ATOM   3923  CA  CYS A 249       7.709   8.022  -3.008  1.00 97.99           C  
ATOM   3924  HA  CYS A 249       7.445   8.602  -2.124  1.00 97.99           H  
ATOM   3925  C   CYS A 249       7.257   6.577  -2.748  1.00 97.99           C  
ATOM   3926  CB  CYS A 249       6.999   8.650  -4.223  1.00 97.99           C  
ATOM   3927  HB2 CYS A 249       7.284   9.700  -4.282  1.00 97.99           H  
ATOM   3928  HB3 CYS A 249       5.918   8.613  -4.087  1.00 97.99           H  
ATOM   3929  O   CYS A 249       8.064   5.688  -2.474  1.00 97.99           O  
ATOM   3930  SG  CYS A 249       7.402   7.814  -5.786  1.00 97.99           S  
ATOM   3931  HG  CYS A 249       8.690   8.158  -5.868  1.00 97.99           H  
ATOM   3932  N   SER A 250       5.947   6.354  -2.806  1.00 98.37           N  
ATOM   3933  H   SER A 250       5.344   7.116  -3.081  1.00 98.37           H  
ATOM   3934  CA  SER A 250       5.315   5.044  -2.695  1.00 98.37           C  
ATOM   3935  HA  SER A 250       6.045   4.282  -2.969  1.00 98.37           H  
ATOM   3936  C   SER A 250       4.151   4.948  -3.700  1.00 98.37           C  
ATOM   3937  CB  SER A 250       4.942   4.849  -1.220  1.00 98.37           C  
ATOM   3938  HB2 SER A 250       5.852   4.900  -0.622  1.00 98.37           H  
ATOM   3939  HB3 SER A 250       4.290   5.661  -0.898  1.00 98.37           H  
ATOM   3940  O   SER A 250       3.862   5.916  -4.407  1.00 98.37           O  
ATOM   3941  OG  SER A 250       4.310   3.619  -0.968  1.00 98.37           O  
ATOM   3942  HG  SER A 250       4.897   2.940  -1.309  1.00 98.37           H  
ATOM   3943  N   ASN A 251       3.515   3.785  -3.851  1.00 97.66           N  
ATOM   3944  H   ASN A 251       3.717   3.047  -3.192  1.00 97.66           H  
ATOM   3945  CA  ASN A 251       2.388   3.594  -4.776  1.00 97.66           C  
ATOM   3946  HA  ASN A 251       2.616   4.108  -5.709  1.00 97.66           H  
ATOM   3947  C   ASN A 251       1.065   4.175  -4.240  1.00 97.66           C  
ATOM   3948  CB  ASN A 251       2.218   2.099  -5.107  1.00 97.66           C  
ATOM   3949  HB2 ASN A 251       1.521   1.990  -5.937  1.00 97.66           H  
ATOM   3950  HB3 ASN A 251       3.170   1.675  -5.425  1.00 97.66           H  
ATOM   3951  O   ASN A 251       0.953   4.611  -3.098  1.00 97.66           O  
ATOM   3952  CG  ASN A 251       1.692   1.335  -3.908  1.00 97.66           C  
ATOM   3953  ND2 ASN A 251       0.652   0.554  -4.060  1.00 97.66           N  
ATOM   3954 HD21 ASN A 251       0.223   0.360  -4.954  1.00 97.66           H  
ATOM   3955 HD22 ASN A 251       0.374   0.077  -3.215  1.00 97.66           H  
ATOM   3956  OD1 ASN A 251       2.191   1.475  -2.809  1.00 97.66           O  
ATOM   3957  N   LEU A 252       0.019   4.062  -5.065  1.00 95.67           N  
ATOM   3958  H   LEU A 252       0.211   3.726  -5.998  1.00 95.67           H  
ATOM   3959  CA  LEU A 252      -1.377   4.405  -4.766  1.00 95.67           C  
ATOM   3960  HA  LEU A 252      -1.488   5.486  -4.852  1.00 95.67           H  
ATOM   3961  C   LEU A 252      -1.891   3.997  -3.367  1.00 95.67           C  
ATOM   3962  CB  LEU A 252      -2.225   3.728  -5.858  1.00 95.67           C  
ATOM   3963  HB2 LEU A 252      -2.035   2.656  -5.810  1.00 95.67           H  
ATOM   3964  HB3 LEU A 252      -1.897   4.086  -6.834  1.00 95.67           H  
ATOM   3965  O   LEU A 252      -2.717   4.719  -2.806  1.00 95.67           O  
ATOM   3966  CG  LEU A 252      -3.744   3.943  -5.737  1.00 95.67           C  
ATOM   3967  HG  LEU A 252      -4.100   3.587  -4.770  1.00 95.67           H  
ATOM   3968  CD1 LEU A 252      -4.140   5.411  -5.907  1.00 95.67           C  
ATOM   3969 HD11 LEU A 252      -3.725   6.001  -5.090  1.00 95.67           H  
ATOM   3970 HD12 LEU A 252      -3.767   5.793  -6.858  1.00 95.67           H  
ATOM   3971 HD13 LEU A 252      -5.226   5.501  -5.864  1.00 95.67           H  
ATOM   3972  CD2 LEU A 252      -4.446   3.117  -6.812  1.00 95.67           C  
ATOM   3973 HD21 LEU A 252      -4.150   3.473  -7.799  1.00 95.67           H  
ATOM   3974 HD22 LEU A 252      -4.166   2.069  -6.706  1.00 95.67           H  
ATOM   3975 HD23 LEU A 252      -5.525   3.203  -6.684  1.00 95.67           H  
ATOM   3976  N   CYS A 253      -1.438   2.858  -2.832  1.00 96.68           N  
ATOM   3977  H   CYS A 253      -0.734   2.335  -3.334  1.00 96.68           H  
ATOM   3978  CA  CYS A 253      -1.908   2.282  -1.568  1.00 96.68           C  
ATOM   3979  HA  CYS A 253      -2.763   2.869  -1.231  1.00 96.68           H  
ATOM   3980  C   CYS A 253      -0.877   2.365  -0.412  1.00 96.68           C  
ATOM   3981  CB  CYS A 253      -2.445   0.867  -1.837  1.00 96.68           C  
ATOM   3982  HB2 CYS A 253      -1.684   0.281  -2.352  1.00 96.68           H  
ATOM   3983  HB3 CYS A 253      -2.671   0.378  -0.890  1.00 96.68           H  
ATOM   3984  O   CYS A 253      -1.114   1.818   0.667  1.00 96.68           O  
ATOM   3985  SG  CYS A 253      -3.923   0.888  -2.893  1.00 96.68           S  
ATOM   3986  HG  CYS A 253      -3.833  -0.402  -3.230  1.00 96.68           H  
ATOM   3987  N   ASN A 254       0.234   3.084  -0.611  1.00 97.77           N  
ATOM   3988  H   ASN A 254       0.351   3.514  -1.518  1.00 97.77           H  
ATOM   3989  CA  ASN A 254       1.317   3.322   0.349  1.00 97.77           C  
ATOM   3990  HA  ASN A 254       2.090   3.773  -0.273  1.00 97.77           H  
ATOM   3991  C   ASN A 254       1.997   2.067   0.958  1.00 97.77           C  
ATOM   3992  CB  ASN A 254       0.905   4.421   1.355  1.00 97.77           C  
ATOM   3993  HB2 ASN A 254       0.462   5.251   0.805  1.00 97.77           H  
ATOM   3994  HB3 ASN A 254       0.154   4.013   2.031  1.00 97.77           H  
ATOM   3995  O   ASN A 254       2.538   2.122   2.060  1.00 97.77           O  
ATOM   3996  CG  ASN A 254       2.042   4.989   2.201  1.00 97.77           C  
ATOM   3997  ND2 ASN A 254       3.238   5.141   1.664  1.00 97.77           N  
ATOM   3998 HD21 ASN A 254       3.981   5.401   2.297  1.00 97.77           H  
ATOM   3999 HD22 ASN A 254       3.484   4.615   0.837  1.00 97.77           H  
ATOM   4000  OD1 ASN A 254       1.839   5.368   3.343  1.00 97.77           O  
ATOM   4001  N   GLU A 255       2.013   0.931   0.258  1.00 98.04           N  
ATOM   4002  H   GLU A 255       1.455   0.877  -0.582  1.00 98.04           H  
ATOM   4003  CA  GLU A 255       2.742  -0.283   0.654  1.00 98.04           C  
ATOM   4004  HA  GLU A 255       3.081  -0.145   1.680  1.00 98.04           H  
ATOM   4005  C   GLU A 255       4.018  -0.533  -0.162  1.00 98.04           C  
ATOM   4006  CB  GLU A 255       1.817  -1.518   0.695  1.00 98.04           C  
ATOM   4007  HB2 GLU A 255       2.326  -2.259   1.311  1.00 98.04           H  
ATOM   4008  HB3 GLU A 255       0.900  -1.255   1.222  1.00 98.04           H  
ATOM   4009  O   GLU A 255       4.989  -1.056   0.381  1.00 98.04           O  
ATOM   4010  CG  GLU A 255       1.467  -2.227  -0.632  1.00 98.04           C  
ATOM   4011  HG2 GLU A 255       1.077  -3.214  -0.380  1.00 98.04           H  
ATOM   4012  HG3 GLU A 255       2.380  -2.393  -1.203  1.00 98.04           H  
ATOM   4013  CD  GLU A 255       0.430  -1.517  -1.515  1.00 98.04           C  
ATOM   4014  OE1 GLU A 255      -0.246  -2.182  -2.329  1.00 98.04           O  
ATOM   4015  OE2 GLU A 255       0.324  -0.277  -1.461  1.00 98.04           O  
ATOM   4016  N   ILE A 256       4.078  -0.127  -1.430  1.00 98.53           N  
ATOM   4017  H   ILE A 256       3.282   0.371  -1.802  1.00 98.53           H  
ATOM   4018  CA  ILE A 256       5.247  -0.327  -2.300  1.00 98.53           C  
ATOM   4019  HA  ILE A 256       5.752  -1.244  -1.996  1.00 98.53           H  
ATOM   4020  C   ILE A 256       6.220   0.832  -2.138  1.00 98.53           C  
ATOM   4021  CB  ILE A 256       4.824  -0.476  -3.771  1.00 98.53           C  
ATOM   4022  HB  ILE A 256       4.302   0.441  -4.045  1.00 98.53           H  
ATOM   4023  O   ILE A 256       5.828   1.982  -2.301  1.00 98.53           O  
ATOM   4024  CG1 ILE A 256       3.850  -1.646  -3.990  1.00 98.53           C  
ATOM   4025 HG12 ILE A 256       2.936  -1.476  -3.421  1.00 98.53           H  
ATOM   4026 HG13 ILE A 256       3.579  -1.634  -5.045  1.00 98.53           H  
ATOM   4027  CG2 ILE A 256       6.007  -0.602  -4.745  1.00 98.53           C  
ATOM   4028 HG21 ILE A 256       5.645  -0.753  -5.762  1.00 98.53           H  
ATOM   4029 HG22 ILE A 256       6.614   0.303  -4.728  1.00 98.53           H  
ATOM   4030 HG23 ILE A 256       6.635  -1.452  -4.479  1.00 98.53           H  
ATOM   4031  CD1 ILE A 256       4.391  -3.042  -3.649  1.00 98.53           C  
ATOM   4032 HD11 ILE A 256       3.632  -3.784  -3.898  1.00 98.53           H  
ATOM   4033 HD12 ILE A 256       5.283  -3.264  -4.234  1.00 98.53           H  
ATOM   4034 HD13 ILE A 256       4.620  -3.114  -2.585  1.00 98.53           H  
ATOM   4035  N   HIS A 257       7.481   0.543  -1.840  1.00 98.35           N  
ATOM   4036  H   HIS A 257       7.761  -0.427  -1.862  1.00 98.35           H  
ATOM   4037  CA  HIS A 257       8.516   1.543  -1.586  1.00 98.35           C  
ATOM   4038  HA  HIS A 257       8.190   2.529  -1.920  1.00 98.35           H  
ATOM   4039  C   HIS A 257       9.755   1.156  -2.385  1.00 98.35           C  
ATOM   4040  CB  HIS A 257       8.793   1.615  -0.080  1.00 98.35           C  
ATOM   4041  HB2 HIS A 257       9.046   0.622   0.291  1.00 98.35           H  
ATOM   4042  HB3 HIS A 257       9.656   2.260   0.082  1.00 98.35           H  
ATOM   4043  O   HIS A 257      10.507   0.275  -1.979  1.00 98.35           O  
ATOM   4044  CG  HIS A 257       7.639   2.159   0.720  1.00 98.35           C  
ATOM   4045  CD2 HIS A 257       7.483   3.448   1.152  1.00 98.35           C  
ATOM   4046  HD2 HIS A 257       8.156   4.272   0.964  1.00 98.35           H  
ATOM   4047  ND1 HIS A 257       6.537   1.453   1.148  1.00 98.35           N  
ATOM   4048  HD1 HIS A 257       6.282   0.514   0.878  1.00 98.35           H  
ATOM   4049  CE1 HIS A 257       5.756   2.295   1.842  1.00 98.35           C  
ATOM   4050  HE1 HIS A 257       4.813   2.036   2.301  1.00 98.35           H  
ATOM   4051  NE2 HIS A 257       6.297   3.515   1.883  1.00 98.35           N  
ATOM   4052  N   LEU A 258       9.911   1.771  -3.556  1.00 98.15           N  
ATOM   4053  H   LEU A 258       9.295   2.536  -3.790  1.00 98.15           H  
ATOM   4054  CA  LEU A 258      10.902   1.409  -4.567  1.00 98.15           C  
ATOM   4055  HA  LEU A 258      11.700   0.834  -4.097  1.00 98.15           H  
ATOM   4056  C   LEU A 258      11.511   2.683  -5.172  1.00 98.15           C  
ATOM   4057  CB  LEU A 258      10.224   0.561  -5.660  1.00 98.15           C  
ATOM   4058  HB2 LEU A 258       9.401   1.147  -6.068  1.00 98.15           H  
ATOM   4059  HB3 LEU A 258      10.940   0.387  -6.463  1.00 98.15           H  
ATOM   4060  O   LEU A 258      10.826   3.708  -5.226  1.00 98.15           O  
ATOM   4061  CG  LEU A 258       9.671  -0.799  -5.196  1.00 98.15           C  
ATOM   4062  HG  LEU A 258       8.983  -0.650  -4.363  1.00 98.15           H  
ATOM   4063  CD1 LEU A 258       8.897  -1.466  -6.332  1.00 98.15           C  
ATOM   4064 HD11 LEU A 258       9.571  -1.691  -7.158  1.00 98.15           H  
ATOM   4065 HD12 LEU A 258       8.436  -2.387  -5.976  1.00 98.15           H  
ATOM   4066 HD13 LEU A 258       8.107  -0.803  -6.685  1.00 98.15           H  
ATOM   4067  CD2 LEU A 258      10.780  -1.756  -4.766  1.00 98.15           C  
ATOM   4068 HD21 LEU A 258      10.344  -2.710  -4.471  1.00 98.15           H  
ATOM   4069 HD22 LEU A 258      11.296  -1.346  -3.897  1.00 98.15           H  
ATOM   4070 HD23 LEU A 258      11.492  -1.904  -5.578  1.00 98.15           H  
ATOM   4071  N   PRO A 259      12.781   2.650  -5.609  1.00 97.37           N  
ATOM   4072  CA  PRO A 259      13.424   3.806  -6.215  1.00 97.37           C  
ATOM   4073  HA  PRO A 259      13.294   4.679  -5.576  1.00 97.37           H  
ATOM   4074  C   PRO A 259      12.831   4.130  -7.587  1.00 97.37           C  
ATOM   4075  CB  PRO A 259      14.909   3.456  -6.279  1.00 97.37           C  
ATOM   4076  HB2 PRO A 259      15.373   3.719  -5.329  1.00 97.37           H  
ATOM   4077  HB3 PRO A 259      15.419   3.946  -7.109  1.00 97.37           H  
ATOM   4078  O   PRO A 259      12.506   3.233  -8.366  1.00 97.37           O  
ATOM   4079  CG  PRO A 259      14.895   1.937  -6.425  1.00 97.37           C  
ATOM   4080  HG2 PRO A 259      14.707   1.680  -7.467  1.00 97.37           H  
ATOM   4081  HG3 PRO A 259      15.820   1.482  -6.071  1.00 97.37           H  
ATOM   4082  CD  PRO A 259      13.702   1.523  -5.566  1.00 97.37           C  
ATOM   4083  HD2 PRO A 259      14.029   1.360  -4.539  1.00 97.37           H  
ATOM   4084  HD3 PRO A 259      13.248   0.617  -5.968  1.00 97.37           H  
ATOM   4085  N   THR A 260      12.730   5.425  -7.880  1.00 96.92           N  
ATOM   4086  H   THR A 260      13.049   6.099  -7.199  1.00 96.92           H  
ATOM   4087  CA  THR A 260      12.287   5.961  -9.172  1.00 96.92           C  
ATOM   4088  HA  THR A 260      12.382   5.185  -9.931  1.00 96.92           H  
ATOM   4089  C   THR A 260      13.183   7.130  -9.560  1.00 96.92           C  
ATOM   4090  CB  THR A 260      10.824   6.437  -9.158  1.00 96.92           C  
ATOM   4091  HB  THR A 260      10.567   6.774 -10.162  1.00 96.92           H  
ATOM   4092  O   THR A 260      13.497   7.975  -8.719  1.00 96.92           O  
ATOM   4093  CG2 THR A 260       9.829   5.348  -8.767  1.00 96.92           C  
ATOM   4094 HG21 THR A 260       8.820   5.743  -8.880  1.00 96.92           H  
ATOM   4095 HG22 THR A 260       9.985   5.042  -7.732  1.00 96.92           H  
ATOM   4096 HG23 THR A 260       9.952   4.489  -9.426  1.00 96.92           H  
ATOM   4097  OG1 THR A 260      10.667   7.524  -8.267  1.00 96.92           O  
ATOM   4098  HG1 THR A 260      11.219   8.228  -8.616  1.00 96.92           H  
ATOM   4099  N   GLN A 261      13.571   7.197 -10.826  1.00 93.98           N  
ATOM   4100  H   GLN A 261      13.183   6.533 -11.481  1.00 93.98           H  
ATOM   4101  CA  GLN A 261      14.388   8.274 -11.392  1.00 93.98           C  
ATOM   4102  HA  GLN A 261      14.112   9.216 -10.919  1.00 93.98           H  
ATOM   4103  C   GLN A 261      14.080   8.409 -12.889  1.00 93.98           C  
ATOM   4104  CB  GLN A 261      15.883   8.017 -11.104  1.00 93.98           C  
ATOM   4105  HB2 GLN A 261      16.471   8.843 -11.507  1.00 93.98           H  
ATOM   4106  HB3 GLN A 261      16.032   8.007 -10.024  1.00 93.98           H  
ATOM   4107  O   GLN A 261      13.217   7.694 -13.405  1.00 93.98           O  
ATOM   4108  CG  GLN A 261      16.416   6.699 -11.687  1.00 93.98           C  
ATOM   4109  HG2 GLN A 261      15.891   5.869 -11.215  1.00 93.98           H  
ATOM   4110  HG3 GLN A 261      16.231   6.675 -12.761  1.00 93.98           H  
ATOM   4111  CD  GLN A 261      17.902   6.479 -11.441  1.00 93.98           C  
ATOM   4112  NE2 GLN A 261      18.568   5.718 -12.280  1.00 93.98           N  
ATOM   4113 HE21 GLN A 261      19.550   5.604 -12.073  1.00 93.98           H  
ATOM   4114 HE22 GLN A 261      18.121   5.369 -13.116  1.00 93.98           H  
ATOM   4115  OE1 GLN A 261      18.491   6.963 -10.492  1.00 93.98           O  
ATOM   4116  N   ASN A 262      14.771   9.302 -13.604  1.00 91.24           N  
ATOM   4117  H   ASN A 262      15.475   9.871 -13.156  1.00 91.24           H  
ATOM   4118  CA  ASN A 262      14.599   9.395 -15.052  1.00 91.24           C  
ATOM   4119  HA  ASN A 262      13.561   9.671 -15.238  1.00 91.24           H  
ATOM   4120  C   ASN A 262      14.838   8.024 -15.720  1.00 91.24           C  
ATOM   4121  CB  ASN A 262      15.500  10.494 -15.639  1.00 91.24           C  
ATOM   4122  HB2 ASN A 262      16.544  10.193 -15.553  1.00 91.24           H  
ATOM   4123  HB3 ASN A 262      15.348  11.431 -15.103  1.00 91.24           H  
ATOM   4124  O   ASN A 262      15.752   7.294 -15.332  1.00 91.24           O  
ATOM   4125  CG  ASN A 262      15.153  10.730 -17.100  1.00 91.24           C  
ATOM   4126  ND2 ASN A 262      16.117  10.992 -17.948  1.00 91.24           N  
ATOM   4127 HD21 ASN A 262      15.848  11.030 -18.921  1.00 91.24           H  
ATOM   4128 HD22 ASN A 262      17.087  10.988 -17.666  1.00 91.24           H  
ATOM   4129  OD1 ASN A 262      14.003  10.644 -17.494  1.00 91.24           O  
ATOM   4130  N   GLU A 263      13.986   7.673 -16.685  1.00 90.53           N  
ATOM   4131  H   GLU A 263      13.350   8.386 -17.012  1.00 90.53           H  
ATOM   4132  CA  GLU A 263      13.943   6.365 -17.363  1.00 90.53           C  
ATOM   4133  HA  GLU A 263      13.073   6.382 -18.020  1.00 90.53           H  
ATOM   4134  C   GLU A 263      13.739   5.130 -16.452  1.00 90.53           C  
ATOM   4135  CB  GLU A 263      15.172   6.181 -18.273  1.00 90.53           C  
ATOM   4136  HB2 GLU A 263      15.049   5.259 -18.842  1.00 90.53           H  
ATOM   4137  HB3 GLU A 263      16.053   6.073 -17.640  1.00 90.53           H  
ATOM   4138  O   GLU A 263      13.863   4.001 -16.930  1.00 90.53           O  
ATOM   4139  CG  GLU A 263      15.405   7.321 -19.276  1.00 90.53           C  
ATOM   4140  HG2 GLU A 263      15.462   8.270 -18.743  1.00 90.53           H  
ATOM   4141  HG3 GLU A 263      14.555   7.362 -19.957  1.00 90.53           H  
ATOM   4142  CD  GLU A 263      16.705   7.147 -20.077  1.00 90.53           C  
ATOM   4143  OE1 GLU A 263      16.928   7.974 -20.982  1.00 90.53           O  
ATOM   4144  OE2 GLU A 263      17.487   6.209 -19.773  1.00 90.53           O  
ATOM   4145  N   LEU A 264      13.413   5.297 -15.162  1.00 95.64           N  
ATOM   4146  H   LEU A 264      13.339   6.238 -14.804  1.00 95.64           H  
ATOM   4147  CA  LEU A 264      13.243   4.196 -14.208  1.00 95.64           C  
ATOM   4148  HA  LEU A 264      13.143   3.262 -14.761  1.00 95.64           H  
ATOM   4149  C   LEU A 264      11.968   4.371 -13.371  1.00 95.64           C  
ATOM   4150  CB  LEU A 264      14.498   4.103 -13.320  1.00 95.64           C  
ATOM   4151  HB2 LEU A 264      14.487   4.963 -12.650  1.00 95.64           H  
ATOM   4152  HB3 LEU A 264      15.392   4.174 -13.940  1.00 95.64           H  
ATOM   4153  O   LEU A 264      11.965   5.046 -12.337  1.00 95.64           O  
ATOM   4154  CG  LEU A 264      14.557   2.810 -12.485  1.00 95.64           C  
ATOM   4155  HG  LEU A 264      13.576   2.587 -12.065  1.00 95.64           H  
ATOM   4156  CD1 LEU A 264      15.007   1.633 -13.352  1.00 95.64           C  
ATOM   4157 HD11 LEU A 264      14.274   1.451 -14.138  1.00 95.64           H  
ATOM   4158 HD12 LEU A 264      15.974   1.850 -13.805  1.00 95.64           H  
ATOM   4159 HD13 LEU A 264      15.093   0.739 -12.735  1.00 95.64           H  
ATOM   4160  CD2 LEU A 264      15.547   2.949 -11.328  1.00 95.64           C  
ATOM   4161 HD21 LEU A 264      15.196   3.722 -10.644  1.00 95.64           H  
ATOM   4162 HD22 LEU A 264      15.604   2.011 -10.775  1.00 95.64           H  
ATOM   4163 HD23 LEU A 264      16.536   3.211 -11.703  1.00 95.64           H  
ATOM   4164  N   ALA A 265      10.902   3.700 -13.799  1.00 97.33           N  
ATOM   4165  H   ALA A 265      11.009   3.112 -14.613  1.00 97.33           H  
ATOM   4166  CA  ALA A 265       9.682   3.527 -13.019  1.00 97.33           C  
ATOM   4167  HA  ALA A 265       9.599   4.333 -12.290  1.00 97.33           H  
ATOM   4168  C   ALA A 265       9.712   2.196 -12.259  1.00 97.33           C  
ATOM   4169  CB  ALA A 265       8.474   3.607 -13.949  1.00 97.33           C  
ATOM   4170  HB1 ALA A 265       8.421   4.595 -14.406  1.00 97.33           H  
ATOM   4171  HB2 ALA A 265       7.562   3.420 -13.381  1.00 97.33           H  
ATOM   4172  HB3 ALA A 265       8.552   2.850 -14.729  1.00 97.33           H  
ATOM   4173  O   ALA A 265      10.367   1.241 -12.676  1.00 97.33           O  
ATOM   4174  N   ALA A 266       8.962   2.101 -11.162  1.00 97.84           N  
ATOM   4175  H   ALA A 266       8.403   2.902 -10.903  1.00 97.84           H  
ATOM   4176  CA  ALA A 266       8.884   0.883 -10.360  1.00 97.84           C  
ATOM   4177  HA  ALA A 266       9.616   0.168 -10.736  1.00 97.84           H  
ATOM   4178  C   ALA A 266       7.514   0.195 -10.463  1.00 97.84           C  
ATOM   4179  CB  ALA A 266       9.307   1.201  -8.927  1.00 97.84           C  
ATOM   4180  HB1 ALA A 266       8.557   1.816  -8.431  1.00 97.84           H  
ATOM   4181  HB2 ALA A 266      10.261   1.729  -8.931  1.00 97.84           H  
ATOM   4182  HB3 ALA A 266       9.430   0.263  -8.386  1.00 97.84           H  
ATOM   4183  O   ALA A 266       6.482   0.849 -10.615  1.00 97.84           O  
ATOM   4184  N   VAL A 267       7.499  -1.138 -10.354  1.00 97.79           N  
ATOM   4185  H   VAL A 267       8.376  -1.612 -10.185  1.00 97.79           H  
ATOM   4186  CA  VAL A 267       6.305  -1.979 -10.549  1.00 97.79           C  
ATOM   4187  HA  VAL A 267       5.482  -1.336 -10.861  1.00 97.79           H  
ATOM   4188  C   VAL A 267       5.840  -2.668  -9.265  1.00 97.79           C  
ATOM   4189  CB  VAL A 267       6.499  -3.005 -11.684  1.00 97.79           C  
ATOM   4190  HB  VAL A 267       5.616  -3.644 -11.711  1.00 97.79           H  
ATOM   4191  O   VAL A 267       6.634  -3.087  -8.427  1.00 97.79           O  
ATOM   4192  CG1 VAL A 267       6.601  -2.299 -13.038  1.00 97.79           C  
ATOM   4193 HG11 VAL A 267       7.537  -1.744 -13.112  1.00 97.79           H  
ATOM   4194 HG12 VAL A 267       6.567  -3.039 -13.837  1.00 97.79           H  
ATOM   4195 HG13 VAL A 267       5.766  -1.610 -13.163  1.00 97.79           H  
ATOM   4196  CG2 VAL A 267       7.720  -3.916 -11.504  1.00 97.79           C  
ATOM   4197 HG21 VAL A 267       7.721  -4.672 -12.288  1.00 97.79           H  
ATOM   4198 HG22 VAL A 267       8.643  -3.339 -11.571  1.00 97.79           H  
ATOM   4199 HG23 VAL A 267       7.675  -4.422 -10.540  1.00 97.79           H  
ATOM   4200  N   CYS A 268       4.523  -2.807  -9.124  1.00 97.28           N  
ATOM   4201  H   CYS A 268       3.940  -2.369  -9.822  1.00 97.28           H  
ATOM   4202  CA  CYS A 268       3.849  -3.435  -7.989  1.00 97.28           C  
ATOM   4203  HA  CYS A 268       4.540  -3.536  -7.152  1.00 97.28           H  
ATOM   4204  C   CYS A 268       3.349  -4.846  -8.361  1.00 97.28           C  
ATOM   4205  CB  CYS A 268       2.743  -2.460  -7.574  1.00 97.28           C  
ATOM   4206  HB2 CYS A 268       2.123  -2.273  -8.451  1.00 97.28           H  
ATOM   4207  HB3 CYS A 268       3.200  -1.523  -7.257  1.00 97.28           H  
ATOM   4208  O   CYS A 268       2.229  -5.019  -8.858  1.00 97.28           O  
ATOM   4209  SG  CYS A 268       1.664  -3.104  -6.275  1.00 97.28           S  
ATOM   4210  HG  CYS A 268       1.143  -1.955  -5.836  1.00 97.28           H  
ATOM   4211  N   CYS A 269       4.198  -5.852  -8.131  1.00 98.11           N  
ATOM   4212  H   CYS A 269       5.115  -5.631  -7.770  1.00 98.11           H  
ATOM   4213  CA  CYS A 269       3.867  -7.273  -8.265  1.00 98.11           C  
ATOM   4214  HA  CYS A 269       3.028  -7.392  -8.950  1.00 98.11           H  
ATOM   4215  C   CYS A 269       3.463  -7.842  -6.891  1.00 98.11           C  
ATOM   4216  CB  CYS A 269       5.076  -7.992  -8.877  1.00 98.11           C  
ATOM   4217  HB2 CYS A 269       5.369  -7.493  -9.801  1.00 98.11           H  
ATOM   4218  HB3 CYS A 269       5.915  -7.976  -8.182  1.00 98.11           H  
ATOM   4219  O   CYS A 269       4.292  -7.904  -5.981  1.00 98.11           O  
ATOM   4220  SG  CYS A 269       4.616  -9.703  -9.250  1.00 98.11           S  
ATOM   4221  HG  CYS A 269       5.817 -10.164  -9.609  1.00 98.11           H  
ATOM   4222  N   LEU A 270       2.188  -8.215  -6.721  1.00 97.74           N  
ATOM   4223  H   LEU A 270       1.585  -8.238  -7.531  1.00 97.74           H  
ATOM   4224  CA  LEU A 270       1.589  -8.541  -5.418  1.00 97.74           C  
ATOM   4225  HA  LEU A 270       2.373  -8.552  -4.661  1.00 97.74           H  
ATOM   4226  C   LEU A 270       0.907  -9.911  -5.377  1.00 97.74           C  
ATOM   4227  CB  LEU A 270       0.540  -7.482  -5.025  1.00 97.74           C  
ATOM   4228  HB2 LEU A 270      -0.041  -7.872  -4.189  1.00 97.74           H  
ATOM   4229  HB3 LEU A 270      -0.144  -7.354  -5.864  1.00 97.74           H  
ATOM   4230  O   LEU A 270       0.233 -10.321  -6.320  1.00 97.74           O  
ATOM   4231  CG  LEU A 270       1.066  -6.102  -4.609  1.00 97.74           C  
ATOM   4232  HG  LEU A 270       1.656  -5.688  -5.426  1.00 97.74           H  
ATOM   4233  CD1 LEU A 270      -0.142  -5.205  -4.332  1.00 97.74           C  
ATOM   4234 HD11 LEU A 270      -0.775  -5.652  -3.565  1.00 97.74           H  
ATOM   4235 HD12 LEU A 270      -0.716  -5.069  -5.249  1.00 97.74           H  
ATOM   4236 HD13 LEU A 270       0.191  -4.228  -3.984  1.00 97.74           H  
ATOM   4237  CD2 LEU A 270       1.924  -6.144  -3.349  1.00 97.74           C  
ATOM   4238 HD21 LEU A 270       2.085  -5.136  -2.967  1.00 97.74           H  
ATOM   4239 HD22 LEU A 270       1.443  -6.743  -2.575  1.00 97.74           H  
ATOM   4240 HD23 LEU A 270       2.890  -6.580  -3.605  1.00 97.74           H  
ATOM   4241  N   SER A 271       0.951 -10.544  -4.207  1.00 97.83           N  
ATOM   4242  H   SER A 271       1.509 -10.129  -3.475  1.00 97.83           H  
ATOM   4243  CA  SER A 271       0.010 -11.599  -3.807  1.00 97.83           C  
ATOM   4244  HA  SER A 271      -0.946 -11.432  -4.304  1.00 97.83           H  
ATOM   4245  C   SER A 271      -0.235 -11.527  -2.296  1.00 97.83           C  
ATOM   4246  CB  SER A 271       0.528 -12.975  -4.240  1.00 97.83           C  
ATOM   4247  HB2 SER A 271       0.820 -12.938  -5.289  1.00 97.83           H  
ATOM   4248  HB3 SER A 271       1.392 -13.252  -3.637  1.00 97.83           H  
ATOM   4249  O   SER A 271       0.380 -10.721  -1.592  1.00 97.83           O  
ATOM   4250  OG  SER A 271      -0.491 -13.946  -4.107  1.00 97.83           O  
ATOM   4251  HG  SER A 271      -0.104 -14.808  -4.276  1.00 97.83           H  
ATOM   4252  N   SER A 272      -1.165 -12.315  -1.761  1.00 98.51           N  
ATOM   4253  H   SER A 272      -1.665 -12.953  -2.363  1.00 98.51           H  
ATOM   4254  CA  SER A 272      -1.429 -12.342  -0.319  1.00 98.51           C  
ATOM   4255  HA  SER A 272      -0.526 -12.022   0.202  1.00 98.51           H  
ATOM   4256  C   SER A 272      -1.760 -13.738   0.191  1.00 98.51           C  
ATOM   4257  CB  SER A 272      -2.545 -11.362   0.047  1.00 98.51           C  
ATOM   4258  HB2 SER A 272      -2.704 -11.381   1.125  1.00 98.51           H  
ATOM   4259  HB3 SER A 272      -3.464 -11.659  -0.457  1.00 98.51           H  
ATOM   4260  O   SER A 272      -2.582 -14.439  -0.403  1.00 98.51           O  
ATOM   4261  OG  SER A 272      -2.193 -10.049  -0.352  1.00 98.51           O  
ATOM   4262  HG  SER A 272      -1.290 -10.081  -0.677  1.00 98.51           H  
ATOM   4263  N   LEU A 273      -1.146 -14.111   1.317  1.00 98.66           N  
ATOM   4264  H   LEU A 273      -0.478 -13.480   1.737  1.00 98.66           H  
ATOM   4265  CA  LEU A 273      -1.492 -15.316   2.067  1.00 98.66           C  
ATOM   4266  HA  LEU A 273      -1.859 -16.065   1.364  1.00 98.66           H  
ATOM   4267  C   LEU A 273      -2.624 -15.023   3.055  1.00 98.66           C  
ATOM   4268  CB  LEU A 273      -0.265 -15.913   2.780  1.00 98.66           C  
ATOM   4269  HB2 LEU A 273      -0.576 -16.842   3.257  1.00 98.66           H  
ATOM   4270  HB3 LEU A 273       0.057 -15.229   3.566  1.00 98.66           H  
ATOM   4271  O   LEU A 273      -2.690 -13.950   3.657  1.00 98.66           O  
ATOM   4272  CG  LEU A 273       0.944 -16.213   1.875  1.00 98.66           C  
ATOM   4273  HG  LEU A 273       1.389 -15.268   1.567  1.00 98.66           H  
ATOM   4274  CD1 LEU A 273       1.996 -17.000   2.652  1.00 98.66           C  
ATOM   4275 HD11 LEU A 273       1.586 -17.956   2.977  1.00 98.66           H  
ATOM   4276 HD12 LEU A 273       2.306 -16.437   3.532  1.00 98.66           H  
ATOM   4277 HD13 LEU A 273       2.864 -17.182   2.018  1.00 98.66           H  
ATOM   4278  CD2 LEU A 273       0.576 -17.016   0.625  1.00 98.66           C  
ATOM   4279 HD21 LEU A 273       1.483 -17.285   0.084  1.00 98.66           H  
ATOM   4280 HD22 LEU A 273       0.046 -17.923   0.916  1.00 98.66           H  
ATOM   4281 HD23 LEU A 273      -0.055 -16.422  -0.035  1.00 98.66           H  
ATOM   4282  N   ASN A 274      -3.528 -15.976   3.230  1.00 98.11           N  
ATOM   4283  H   ASN A 274      -3.421 -16.833   2.706  1.00 98.11           H  
ATOM   4284  CA  ASN A 274      -4.624 -15.875   4.178  1.00 98.11           C  
ATOM   4285  HA  ASN A 274      -4.970 -14.843   4.226  1.00 98.11           H  
ATOM   4286  C   ASN A 274      -4.136 -16.280   5.574  1.00 98.11           C  
ATOM   4287  CB  ASN A 274      -5.779 -16.735   3.660  1.00 98.11           C  
ATOM   4288  HB2 ASN A 274      -5.484 -17.784   3.673  1.00 98.11           H  
ATOM   4289  HB3 ASN A 274      -6.010 -16.454   2.632  1.00 98.11           H  
ATOM   4290  O   ASN A 274      -4.063 -17.466   5.898  1.00 98.11           O  
ATOM   4291  CG  ASN A 274      -7.041 -16.589   4.481  1.00 98.11           C  
ATOM   4292  ND2 ASN A 274      -8.067 -17.314   4.110  1.00 98.11           N  
ATOM   4293 HD21 ASN A 274      -8.919 -17.225   4.644  1.00 98.11           H  
ATOM   4294 HD22 ASN A 274      -7.947 -17.947   3.332  1.00 98.11           H  
ATOM   4295  OD1 ASN A 274      -7.133 -15.822   5.425  1.00 98.11           O  
ATOM   4296  N   ALA A 275      -3.810 -15.289   6.402  1.00 98.61           N  
ATOM   4297  H   ALA A 275      -3.935 -14.339   6.081  1.00 98.61           H  
ATOM   4298  CA  ALA A 275      -3.358 -15.486   7.773  1.00 98.61           C  
ATOM   4299  HA  ALA A 275      -2.466 -16.113   7.762  1.00 98.61           H  
ATOM   4300  C   ALA A 275      -4.407 -16.207   8.632  1.00 98.61           C  
ATOM   4301  CB  ALA A 275      -2.982 -14.123   8.363  1.00 98.61           C  
ATOM   4302  HB1 ALA A 275      -3.848 -13.462   8.357  1.00 98.61           H  
ATOM   4303  HB2 ALA A 275      -2.638 -14.253   9.390  1.00 98.61           H  
ATOM   4304  HB3 ALA A 275      -2.178 -13.677   7.778  1.00 98.61           H  
ATOM   4305  O   ALA A 275      -4.029 -16.943   9.531  1.00 98.61           O  
ATOM   4306  N   ALA A 276      -5.709 -16.104   8.329  1.00 97.46           N  
ATOM   4307  H   ALA A 276      -5.991 -15.531   7.546  1.00 97.46           H  
ATOM   4308  CA  ALA A 276      -6.738 -16.864   9.049  1.00 97.46           C  
ATOM   4309  HA  ALA A 276      -6.711 -16.575  10.100  1.00 97.46           H  
ATOM   4310  C   ALA A 276      -6.514 -18.388   8.982  1.00 97.46           C  
ATOM   4311  CB  ALA A 276      -8.110 -16.502   8.474  1.00 97.46           C  
ATOM   4312  HB1 ALA A 276      -8.226 -16.940   7.483  1.00 97.46           H  
ATOM   4313  HB2 ALA A 276      -8.205 -15.419   8.397  1.00 97.46           H  
ATOM   4314  HB3 ALA A 276      -8.888 -16.898   9.126  1.00 97.46           H  
ATOM   4315  O   ALA A 276      -6.932 -19.111   9.882  1.00 97.46           O  
ATOM   4316  N   ALA A 277      -5.848 -18.859   7.924  1.00 97.50           N  
ATOM   4317  H   ALA A 277      -5.493 -18.190   7.256  1.00 97.50           H  
ATOM   4318  CA  ALA A 277      -5.473 -20.249   7.699  1.00 97.50           C  
ATOM   4319  HA  ALA A 277      -6.074 -20.893   8.341  1.00 97.50           H  
ATOM   4320  C   ALA A 277      -3.998 -20.543   8.047  1.00 97.50           C  
ATOM   4321  CB  ALA A 277      -5.820 -20.588   6.244  1.00 97.50           C  
ATOM   4322  HB1 ALA A 277      -5.224 -19.979   5.564  1.00 97.50           H  
ATOM   4323  HB2 ALA A 277      -5.602 -21.640   6.059  1.00 97.50           H  
ATOM   4324  HB3 ALA A 277      -6.881 -20.419   6.065  1.00 97.50           H  
ATOM   4325  O   ALA A 277      -3.477 -21.558   7.607  1.00 97.50           O  
ATOM   4326  N   TYR A 278      -3.306 -19.674   8.795  1.00 98.59           N  
ATOM   4327  H   TYR A 278      -3.774 -18.851   9.147  1.00 98.59           H  
ATOM   4328  CA  TYR A 278      -1.866 -19.795   9.078  1.00 98.59           C  
ATOM   4329  HA  TYR A 278      -1.313 -19.659   8.149  1.00 98.59           H  
ATOM   4330  C   TYR A 278      -1.472 -21.185   9.601  1.00 98.59           C  
ATOM   4331  CB  TYR A 278      -1.463 -18.661  10.027  1.00 98.59           C  
ATOM   4332  HB2 TYR A 278      -1.559 -17.714   9.496  1.00 98.59           H  
ATOM   4333  HB3 TYR A 278      -2.164 -18.648  10.862  1.00 98.59           H  
ATOM   4334  O   TYR A 278      -0.668 -21.853   8.959  1.00 98.59           O  
ATOM   4335  CG  TYR A 278      -0.059 -18.727  10.582  1.00 98.59           C  
ATOM   4336  CD1 TYR A 278       0.126 -18.675  11.975  1.00 98.59           C  
ATOM   4337  HD1 TYR A 278      -0.719 -18.624  12.645  1.00 98.59           H  
ATOM   4338  CD2 TYR A 278       1.057 -18.820   9.724  1.00 98.59           C  
ATOM   4339  HD2 TYR A 278       0.921 -18.884   8.654  1.00 98.59           H  
ATOM   4340  CE1 TYR A 278       1.422 -18.729  12.511  1.00 98.59           C  
ATOM   4341  HE1 TYR A 278       1.567 -18.714  13.581  1.00 98.59           H  
ATOM   4342  CE2 TYR A 278       2.358 -18.865  10.265  1.00 98.59           C  
ATOM   4343  HE2 TYR A 278       3.221 -18.969   9.625  1.00 98.59           H  
ATOM   4344  OH  TYR A 278       3.784 -18.926  12.202  1.00 98.59           O  
ATOM   4345  HH  TYR A 278       3.719 -19.139  13.136  1.00 98.59           H  
ATOM   4346  CZ  TYR A 278       2.540 -18.847  11.665  1.00 98.59           C  
ATOM   4347  N   ARG A 279      -2.159 -21.692  10.634  1.00 98.02           N  
ATOM   4348  H   ARG A 279      -2.792 -21.072  11.119  1.00 98.02           H  
ATOM   4349  CA  ARG A 279      -1.975 -23.053  11.188  1.00 98.02           C  
ATOM   4350  HA  ARG A 279      -0.921 -23.186  11.433  1.00 98.02           H  
ATOM   4351  C   ARG A 279      -2.289 -24.213  10.224  1.00 98.02           C  
ATOM   4352  CB  ARG A 279      -2.788 -23.206  12.490  1.00 98.02           C  
ATOM   4353  HB2 ARG A 279      -2.542 -24.169  12.936  1.00 98.02           H  
ATOM   4354  HB3 ARG A 279      -3.849 -23.219  12.240  1.00 98.02           H  
ATOM   4355  O   ARG A 279      -2.083 -25.372  10.557  1.00 98.02           O  
ATOM   4356  CG  ARG A 279      -2.560 -22.117  13.556  1.00 98.02           C  
ATOM   4357  HG2 ARG A 279      -3.152 -22.365  14.436  1.00 98.02           H  
ATOM   4358  HG3 ARG A 279      -2.906 -21.154  13.180  1.00 98.02           H  
ATOM   4359  CD  ARG A 279      -1.094 -21.993  13.972  1.00 98.02           C  
ATOM   4360  HD2 ARG A 279      -0.739 -22.959  14.332  1.00 98.02           H  
ATOM   4361  HD3 ARG A 279      -0.504 -21.704  13.102  1.00 98.02           H  
ATOM   4362  NE  ARG A 279      -0.910 -20.988  15.027  1.00 98.02           N  
ATOM   4363  HE  ARG A 279      -1.733 -20.515  15.373  1.00 98.02           H  
ATOM   4364  NH1 ARG A 279       1.390 -20.982  14.991  1.00 98.02           N  
ATOM   4365 HH11 ARG A 279       1.410 -21.546  14.154  1.00 98.02           H  
ATOM   4366 HH12 ARG A 279       2.246 -20.476  15.170  1.00 98.02           H  
ATOM   4367  NH2 ARG A 279       0.301 -19.690  16.431  1.00 98.02           N  
ATOM   4368 HH21 ARG A 279       1.205 -19.321  16.690  1.00 98.02           H  
ATOM   4369 HH22 ARG A 279      -0.565 -19.336  16.811  1.00 98.02           H  
ATOM   4370  CZ  ARG A 279       0.257 -20.572  15.478  1.00 98.02           C  
ATOM   4371  N   GLU A 280      -2.832 -23.924   9.041  1.00 98.21           N  
ATOM   4372  H   GLU A 280      -2.958 -22.948   8.810  1.00 98.21           H  
ATOM   4373  CA  GLU A 280      -3.078 -24.901   7.972  1.00 98.21           C  
ATOM   4374  HA  GLU A 280      -3.161 -25.899   8.403  1.00 98.21           H  
ATOM   4375  C   GLU A 280      -1.912 -24.940   6.962  1.00 98.21           C  
ATOM   4376  CB  GLU A 280      -4.402 -24.583   7.235  1.00 98.21           C  
ATOM   4377  HB2 GLU A 280      -4.626 -25.423   6.577  1.00 98.21           H  
ATOM   4378  HB3 GLU A 280      -4.241 -23.713   6.599  1.00 98.21           H  
ATOM   4379  O   GLU A 280      -1.705 -25.962   6.310  1.00 98.21           O  
ATOM   4380  CG  GLU A 280      -5.650 -24.322   8.110  1.00 98.21           C  
ATOM   4381  HG2 GLU A 280      -5.931 -25.248   8.612  1.00 98.21           H  
ATOM   4382  HG3 GLU A 280      -5.406 -23.587   8.877  1.00 98.21           H  
ATOM   4383  CD  GLU A 280      -6.859 -23.784   7.308  1.00 98.21           C  
ATOM   4384  OE1 GLU A 280      -7.670 -23.006   7.882  1.00 98.21           O  
ATOM   4385  OE2 GLU A 280      -6.989 -24.099   6.102  1.00 98.21           O  
ATOM   4386  N   TRP A 281      -1.151 -23.842   6.822  1.00 98.21           N  
ATOM   4387  H   TRP A 281      -1.346 -23.051   7.419  1.00 98.21           H  
ATOM   4388  CA  TRP A 281      -0.083 -23.694   5.822  1.00 98.21           C  
ATOM   4389  HA  TRP A 281       0.019 -24.650   5.308  1.00 98.21           H  
ATOM   4390  C   TRP A 281       1.315 -23.403   6.385  1.00 98.21           C  
ATOM   4391  CB  TRP A 281      -0.503 -22.679   4.746  1.00 98.21           C  
ATOM   4392  HB2 TRP A 281       0.240 -22.703   3.949  1.00 98.21           H  
ATOM   4393  HB3 TRP A 281      -1.429 -23.054   4.310  1.00 98.21           H  
ATOM   4394  O   TRP A 281       2.277 -23.397   5.611  1.00 98.21           O  
ATOM   4395  CG  TRP A 281      -0.742 -21.241   5.130  1.00 98.21           C  
ATOM   4396  CD1 TRP A 281      -1.966 -20.674   5.203  1.00 98.21           C  
ATOM   4397  HD1 TRP A 281      -2.888 -21.216   5.051  1.00 98.21           H  
ATOM   4398  CD2 TRP A 281       0.204 -20.165   5.453  1.00 98.21           C  
ATOM   4399  CE2 TRP A 281      -0.542 -18.971   5.707  1.00 98.21           C  
ATOM   4400  CE3 TRP A 281       1.610 -20.061   5.561  1.00 98.21           C  
ATOM   4401  HE3 TRP A 281       2.218 -20.936   5.383  1.00 98.21           H  
ATOM   4402  NE1 TRP A 281      -1.858 -19.340   5.540  1.00 98.21           N  
ATOM   4403  HE1 TRP A 281      -2.657 -18.746   5.713  1.00 98.21           H  
ATOM   4404  CH2 TRP A 281       1.467 -17.697   6.160  1.00 98.21           C  
ATOM   4405  HH2 TRP A 281       1.960 -16.776   6.435  1.00 98.21           H  
ATOM   4406  CZ2 TRP A 281       0.067 -17.756   6.059  1.00 98.21           C  
ATOM   4407  HZ2 TRP A 281      -0.535 -16.882   6.262  1.00 98.21           H  
ATOM   4408  CZ3 TRP A 281       2.234 -18.849   5.914  1.00 98.21           C  
ATOM   4409  HZ3 TRP A 281       3.309 -18.808   6.010  1.00 98.21           H  
ATOM   4410  N   GLU A 282       1.462 -23.186   7.694  1.00 98.34           N  
ATOM   4411  H   GLU A 282       0.633 -23.147   8.269  1.00 98.34           H  
ATOM   4412  CA  GLU A 282       2.720 -22.776   8.334  1.00 98.34           C  
ATOM   4413  HA  GLU A 282       3.041 -21.853   7.852  1.00 98.34           H  
ATOM   4414  C   GLU A 282       3.872 -23.769   8.146  1.00 98.34           C  
ATOM   4415  CB  GLU A 282       2.502 -22.423   9.815  1.00 98.34           C  
ATOM   4416  HB2 GLU A 282       3.423 -21.986  10.201  1.00 98.34           H  
ATOM   4417  HB3 GLU A 282       1.728 -21.657   9.865  1.00 98.34           H  
ATOM   4418  O   GLU A 282       5.007 -23.328   8.014  1.00 98.34           O  
ATOM   4419  CG  GLU A 282       2.099 -23.601  10.716  1.00 98.34           C  
ATOM   4420  HG2 GLU A 282       2.943 -24.286  10.804  1.00 98.34           H  
ATOM   4421  HG3 GLU A 282       1.275 -24.135  10.244  1.00 98.34           H  
ATOM   4422  CD  GLU A 282       1.656 -23.143  12.116  1.00 98.34           C  
ATOM   4423  OE1 GLU A 282       0.932 -23.903  12.790  1.00 98.34           O  
ATOM   4424  OE2 GLU A 282       1.924 -21.985  12.505  1.00 98.34           O  
ATOM   4425  N   ASP A 283       3.620 -25.068   7.976  1.00 97.98           N  
ATOM   4426  H   ASP A 283       2.693 -25.400   8.203  1.00 97.98           H  
ATOM   4427  CA  ASP A 283       4.658 -26.073   7.673  1.00 97.98           C  
ATOM   4428  HA  ASP A 283       5.618 -25.696   8.026  1.00 97.98           H  
ATOM   4429  C   ASP A 283       4.874 -26.328   6.166  1.00 97.98           C  
ATOM   4430  CB  ASP A 283       4.378 -27.358   8.467  1.00 97.98           C  
ATOM   4431  HB2 ASP A 283       3.339 -27.654   8.322  1.00 97.98           H  
ATOM   4432  HB3 ASP A 283       5.012 -28.162   8.095  1.00 97.98           H  
ATOM   4433  O   ASP A 283       5.592 -27.244   5.770  1.00 97.98           O  
ATOM   4434  CG  ASP A 283       4.684 -27.187   9.958  1.00 97.98           C  
ATOM   4435  OD1 ASP A 283       5.707 -26.529  10.263  1.00 97.98           O  
ATOM   4436  OD2 ASP A 283       3.913 -27.754  10.759  1.00 97.98           O  
ATOM   4437  N   THR A 284       4.278 -25.513   5.287  1.00 98.40           N  
ATOM   4438  H   THR A 284       3.702 -24.770   5.655  1.00 98.40           H  
ATOM   4439  CA  THR A 284       4.311 -25.733   3.827  1.00 98.40           C  
ATOM   4440  HA  THR A 284       4.687 -26.741   3.651  1.00 98.40           H  
ATOM   4441  C   THR A 284       5.252 -24.790   3.066  1.00 98.40           C  
ATOM   4442  CB  THR A 284       2.906 -25.702   3.202  1.00 98.40           C  
ATOM   4443  HB  THR A 284       2.982 -26.105   2.192  1.00 98.40           H  
ATOM   4444  O   THR A 284       5.628 -23.705   3.524  1.00 98.40           O  
ATOM   4445  CG2 THR A 284       1.866 -26.533   3.951  1.00 98.40           C  
ATOM   4446 HG21 THR A 284       2.192 -27.572   3.999  1.00 98.40           H  
ATOM   4447 HG22 THR A 284       0.909 -26.484   3.431  1.00 98.40           H  
ATOM   4448 HG23 THR A 284       1.731 -26.164   4.968  1.00 98.40           H  
ATOM   4449  OG1 THR A 284       2.438 -24.384   3.091  1.00 98.40           O  
ATOM   4450  HG1 THR A 284       2.359 -24.037   3.983  1.00 98.40           H  
ATOM   4451  N   ASN A 285       5.580 -25.171   1.828  1.00 98.09           N  
ATOM   4452  H   ASN A 285       5.269 -26.079   1.512  1.00 98.09           H  
ATOM   4453  CA  ASN A 285       6.415 -24.386   0.911  1.00 98.09           C  
ATOM   4454  HA  ASN A 285       7.272 -24.014   1.473  1.00 98.09           H  
ATOM   4455  C   ASN A 285       5.726 -23.134   0.329  1.00 98.09           C  
ATOM   4456  CB  ASN A 285       6.945 -25.317  -0.197  1.00 98.09           C  
ATOM   4457  HB2 ASN A 285       7.438 -24.725  -0.968  1.00 98.09           H  
ATOM   4458  HB3 ASN A 285       6.112 -25.835  -0.672  1.00 98.09           H  
ATOM   4459  O   ASN A 285       6.371 -22.393  -0.414  1.00 98.09           O  
ATOM   4460  CG  ASN A 285       7.964 -26.320   0.316  1.00 98.09           C  
ATOM   4461  ND2 ASN A 285       8.099 -27.451  -0.333  1.00 98.09           N  
ATOM   4462 HD21 ASN A 285       8.789 -28.090   0.035  1.00 98.09           H  
ATOM   4463 HD22 ASN A 285       7.578 -27.620  -1.181  1.00 98.09           H  
ATOM   4464  OD1 ASN A 285       8.653 -26.104   1.295  1.00 98.09           O  
ATOM   4465  N   ILE A 286       4.465 -22.847   0.691  1.00 98.80           N  
ATOM   4466  H   ILE A 286       4.013 -23.475   1.340  1.00 98.80           H  
ATOM   4467  CA  ILE A 286       3.626 -21.792   0.093  1.00 98.80           C  
ATOM   4468  HA  ILE A 286       3.392 -22.112  -0.922  1.00 98.80           H  
ATOM   4469  C   ILE A 286       4.314 -20.426  -0.033  1.00 98.80           C  
ATOM   4470  CB  ILE A 286       2.291 -21.676   0.869  1.00 98.80           C  
ATOM   4471  HB  ILE A 286       1.849 -22.672   0.907  1.00 98.80           H  
ATOM   4472  O   ILE A 286       4.156 -19.751  -1.046  1.00 98.80           O  
ATOM   4473  CG1 ILE A 286       1.304 -20.753   0.120  1.00 98.80           C  
ATOM   4474 HG12 ILE A 286       1.658 -19.723   0.170  1.00 98.80           H  
ATOM   4475 HG13 ILE A 286       1.274 -21.041  -0.931  1.00 98.80           H  
ATOM   4476  CG2 ILE A 286       2.494 -21.184   2.316  1.00 98.80           C  
ATOM   4477 HG21 ILE A 286       2.788 -20.134   2.338  1.00 98.80           H  
ATOM   4478 HG22 ILE A 286       3.244 -21.785   2.829  1.00 98.80           H  
ATOM   4479 HG23 ILE A 286       1.562 -21.284   2.873  1.00 98.80           H  
ATOM   4480  CD1 ILE A 286      -0.129 -20.803   0.667  1.00 98.80           C  
ATOM   4481 HD11 ILE A 286      -0.777 -20.195   0.036  1.00 98.80           H  
ATOM   4482 HD12 ILE A 286      -0.166 -20.409   1.682  1.00 98.80           H  
ATOM   4483 HD13 ILE A 286      -0.489 -21.832   0.663  1.00 98.80           H  
ATOM   4484  N   VAL A 287       5.114 -20.016   0.957  1.00 98.87           N  
ATOM   4485  H   VAL A 287       5.209 -20.619   1.762  1.00 98.87           H  
ATOM   4486  CA  VAL A 287       5.838 -18.734   0.915  1.00 98.87           C  
ATOM   4487  HA  VAL A 287       5.121 -17.938   0.712  1.00 98.87           H  
ATOM   4488  C   VAL A 287       6.865 -18.718  -0.223  1.00 98.87           C  
ATOM   4489  CB  VAL A 287       6.527 -18.433   2.260  1.00 98.87           C  
ATOM   4490  HB  VAL A 287       7.281 -19.198   2.447  1.00 98.87           H  
ATOM   4491  O   VAL A 287       6.948 -17.738  -0.958  1.00 98.87           O  
ATOM   4492  CG1 VAL A 287       7.214 -17.063   2.235  1.00 98.87           C  
ATOM   4493 HG11 VAL A 287       6.484 -16.277   2.040  1.00 98.87           H  
ATOM   4494 HG12 VAL A 287       7.691 -16.875   3.196  1.00 98.87           H  
ATOM   4495 HG13 VAL A 287       7.990 -17.032   1.470  1.00 98.87           H  
ATOM   4496  CG2 VAL A 287       5.546 -18.433   3.441  1.00 98.87           C  
ATOM   4497 HG21 VAL A 287       6.084 -18.228   4.367  1.00 98.87           H  
ATOM   4498 HG22 VAL A 287       5.063 -19.405   3.543  1.00 98.87           H  
ATOM   4499 HG23 VAL A 287       4.783 -17.667   3.298  1.00 98.87           H  
ATOM   4500  N   GLY A 288       7.626 -19.803  -0.393  1.00 98.84           N  
ATOM   4501  H   GLY A 288       7.389 -20.636   0.125  1.00 98.84           H  
ATOM   4502  CA  GLY A 288       8.612 -19.934  -1.466  1.00 98.84           C  
ATOM   4503  HA2 GLY A 288       9.223 -20.817  -1.283  1.00 98.84           H  
ATOM   4504  HA3 GLY A 288       9.253 -19.052  -1.482  1.00 98.84           H  
ATOM   4505  C   GLY A 288       7.950 -20.084  -2.835  1.00 98.84           C  
ATOM   4506  O   GLY A 288       8.293 -19.360  -3.765  1.00 98.84           O  
ATOM   4507  N   ASP A 289       6.945 -20.952  -2.938  1.00 98.87           N  
ATOM   4508  H   ASP A 289       6.714 -21.519  -2.135  1.00 98.87           H  
ATOM   4509  CA  ASP A 289       6.195 -21.181  -4.179  1.00 98.87           C  
ATOM   4510  HA  ASP A 289       6.871 -21.546  -4.952  1.00 98.87           H  
ATOM   4511  C   ASP A 289       5.549 -19.891  -4.711  1.00 98.87           C  
ATOM   4512  CB  ASP A 289       5.120 -22.244  -3.908  1.00 98.87           C  
ATOM   4513  HB2 ASP A 289       4.417 -22.261  -4.740  1.00 98.87           H  
ATOM   4514  HB3 ASP A 289       4.561 -21.968  -3.014  1.00 98.87           H  
ATOM   4515  O   ASP A 289       5.592 -19.605  -5.908  1.00 98.87           O  
ATOM   4516  CG  ASP A 289       5.695 -23.654  -3.741  1.00 98.87           C  
ATOM   4517  OD1 ASP A 289       6.758 -23.966  -4.317  1.00 98.87           O  
ATOM   4518  OD2 ASP A 289       5.030 -24.495  -3.105  1.00 98.87           O  
ATOM   4519  N   VAL A 290       5.001 -19.057  -3.821  1.00 98.87           N  
ATOM   4520  H   VAL A 290       4.964 -19.348  -2.855  1.00 98.87           H  
ATOM   4521  CA  VAL A 290       4.384 -17.779  -4.202  1.00 98.87           C  
ATOM   4522  HA  VAL A 290       3.828 -17.941  -5.126  1.00 98.87           H  
ATOM   4523  C   VAL A 290       5.431 -16.702  -4.514  1.00 98.87           C  
ATOM   4524  CB  VAL A 290       3.366 -17.336  -3.138  1.00 98.87           C  
ATOM   4525  HB  VAL A 290       3.858 -17.274  -2.167  1.00 98.87           H  
ATOM   4526  O   VAL A 290       5.176 -15.856  -5.368  1.00 98.87           O  
ATOM   4527  CG1 VAL A 290       2.724 -15.977  -3.451  1.00 98.87           C  
ATOM   4528 HG11 VAL A 290       3.479 -15.193  -3.400  1.00 98.87           H  
ATOM   4529 HG12 VAL A 290       1.944 -15.766  -2.720  1.00 98.87           H  
ATOM   4530 HG13 VAL A 290       2.294 -15.995  -4.452  1.00 98.87           H  
ATOM   4531  CG2 VAL A 290       2.210 -18.345  -3.063  1.00 98.87           C  
ATOM   4532 HG21 VAL A 290       1.603 -18.291  -3.966  1.00 98.87           H  
ATOM   4533 HG22 VAL A 290       2.583 -19.365  -2.970  1.00 98.87           H  
ATOM   4534 HG23 VAL A 290       1.608 -18.138  -2.178  1.00 98.87           H  
ATOM   4535  N   ILE A 291       6.620 -16.733  -3.902  1.00 98.89           N  
ATOM   4536  H   ILE A 291       6.792 -17.454  -3.217  1.00 98.89           H  
ATOM   4537  CA  ILE A 291       7.736 -15.849  -4.287  1.00 98.89           C  
ATOM   4538  HA  ILE A 291       7.354 -14.832  -4.372  1.00 98.89           H  
ATOM   4539  C   ILE A 291       8.262 -16.199  -5.685  1.00 98.89           C  
ATOM   4540  CB  ILE A 291       8.830 -15.862  -3.192  1.00 98.89           C  
ATOM   4541  HB  ILE A 291       8.954 -16.891  -2.856  1.00 98.89           H  
ATOM   4542  O   ILE A 291       8.462 -15.296  -6.495  1.00 98.89           O  
ATOM   4543  CG1 ILE A 291       8.377 -15.031  -1.967  1.00 98.89           C  
ATOM   4544 HG12 ILE A 291       7.383 -15.359  -1.661  1.00 98.89           H  
ATOM   4545 HG13 ILE A 291       9.054 -15.253  -1.143  1.00 98.89           H  
ATOM   4546  CG2 ILE A 291      10.215 -15.396  -3.679  1.00 98.89           C  
ATOM   4547 HG21 ILE A 291      10.630 -16.123  -4.378  1.00 98.89           H  
ATOM   4548 HG22 ILE A 291      10.900 -15.307  -2.836  1.00 98.89           H  
ATOM   4549 HG23 ILE A 291      10.141 -14.434  -4.186  1.00 98.89           H  
ATOM   4550  CD1 ILE A 291       8.322 -13.504  -2.142  1.00 98.89           C  
ATOM   4551 HD11 ILE A 291       7.621 -13.230  -2.931  1.00 98.89           H  
ATOM   4552 HD12 ILE A 291       7.986 -13.051  -1.210  1.00 98.89           H  
ATOM   4553 HD13 ILE A 291       9.310 -13.111  -2.381  1.00 98.89           H  
ATOM   4554  N   GLU A 292       8.397 -17.484  -6.023  1.00 98.85           N  
ATOM   4555  H   GLU A 292       8.210 -18.195  -5.331  1.00 98.85           H  
ATOM   4556  CA  GLU A 292       8.750 -17.898  -7.386  1.00 98.85           C  
ATOM   4557  HA  GLU A 292       9.642 -17.354  -7.697  1.00 98.85           H  
ATOM   4558  C   GLU A 292       7.657 -17.551  -8.402  1.00 98.85           C  
ATOM   4559  CB  GLU A 292       9.073 -19.392  -7.411  1.00 98.85           C  
ATOM   4560  HB2 GLU A 292       9.922 -19.565  -6.750  1.00 98.85           H  
ATOM   4561  HB3 GLU A 292       8.220 -19.963  -7.043  1.00 98.85           H  
ATOM   4562  O   GLU A 292       7.962 -17.002  -9.459  1.00 98.85           O  
ATOM   4563  CG  GLU A 292       9.427 -19.855  -8.834  1.00 98.85           C  
ATOM   4564  HG2 GLU A 292      10.079 -19.109  -9.288  1.00 98.85           H  
ATOM   4565  HG3 GLU A 292       8.520 -19.928  -9.434  1.00 98.85           H  
ATOM   4566  CD  GLU A 292      10.143 -21.203  -8.830  1.00 98.85           C  
ATOM   4567  OE1 GLU A 292      10.986 -21.412  -9.734  1.00 98.85           O  
ATOM   4568  OE2 GLU A 292       9.933 -21.972  -7.867  1.00 98.85           O  
ATOM   4569  N   MET A 293       6.385 -17.777  -8.065  1.00 98.79           N  
ATOM   4570  H   MET A 293       6.195 -18.296  -7.220  1.00 98.79           H  
ATOM   4571  CA  MET A 293       5.259 -17.336  -8.890  1.00 98.79           C  
ATOM   4572  HA  MET A 293       5.314 -17.841  -9.855  1.00 98.79           H  
ATOM   4573  C   MET A 293       5.302 -15.819  -9.144  1.00 98.79           C  
ATOM   4574  CB  MET A 293       3.951 -17.733  -8.198  1.00 98.79           C  
ATOM   4575  HB2 MET A 293       3.964 -18.801  -7.982  1.00 98.79           H  
ATOM   4576  HB3 MET A 293       3.896 -17.203  -7.247  1.00 98.79           H  
ATOM   4577  O   MET A 293       5.063 -15.376 -10.264  1.00 98.79           O  
ATOM   4578  CG  MET A 293       2.702 -17.412  -9.030  1.00 98.79           C  
ATOM   4579  HG2 MET A 293       2.467 -18.278  -9.648  1.00 98.79           H  
ATOM   4580  HG3 MET A 293       2.901 -16.581  -9.708  1.00 98.79           H  
ATOM   4581  SD  MET A 293       1.247 -16.964  -8.043  1.00 98.79           S  
ATOM   4582  CE  MET A 293       1.764 -15.333  -7.456  1.00 98.79           C  
ATOM   4583  HE1 MET A 293       2.614 -15.445  -6.782  1.00 98.79           H  
ATOM   4584  HE2 MET A 293       2.054 -14.712  -8.304  1.00 98.79           H  
ATOM   4585  HE3 MET A 293       0.941 -14.857  -6.922  1.00 98.79           H  
ATOM   4586  N   LEU A 294       5.641 -15.003  -8.140  1.00 98.86           N  
ATOM   4587  H   LEU A 294       5.834 -15.407  -7.235  1.00 98.86           H  
ATOM   4588  CA  LEU A 294       5.783 -13.555  -8.313  1.00 98.86           C  
ATOM   4589  HA  LEU A 294       4.930 -13.202  -8.893  1.00 98.86           H  
ATOM   4590  C   LEU A 294       7.024 -13.176  -9.154  1.00 98.86           C  
ATOM   4591  CB  LEU A 294       5.741 -12.864  -6.935  1.00 98.86           C  
ATOM   4592  HB2 LEU A 294       6.465 -13.357  -6.287  1.00 98.86           H  
ATOM   4593  HB3 LEU A 294       6.036 -11.822  -7.054  1.00 98.86           H  
ATOM   4594  O   LEU A 294       6.945 -12.217  -9.923  1.00 98.86           O  
ATOM   4595  CG  LEU A 294       4.369 -12.860  -6.234  1.00 98.86           C  
ATOM   4596  HG  LEU A 294       3.963 -13.871  -6.198  1.00 98.86           H  
ATOM   4597  CD1 LEU A 294       4.515 -12.344  -4.799  1.00 98.86           C  
ATOM   4598 HD11 LEU A 294       4.916 -11.330  -4.802  1.00 98.86           H  
ATOM   4599 HD12 LEU A 294       3.547 -12.351  -4.298  1.00 98.86           H  
ATOM   4600 HD13 LEU A 294       5.196 -12.998  -4.254  1.00 98.86           H  
ATOM   4601  CD2 LEU A 294       3.348 -11.967  -6.940  1.00 98.86           C  
ATOM   4602 HD21 LEU A 294       3.234 -12.264  -7.982  1.00 98.86           H  
ATOM   4603 HD22 LEU A 294       3.670 -10.927  -6.891  1.00 98.86           H  
ATOM   4604 HD23 LEU A 294       2.376 -12.063  -6.455  1.00 98.86           H  
ATOM   4605  N   ASP A 295       8.125 -13.940  -9.102  1.00 98.84           N  
ATOM   4606  H   ASP A 295       8.166 -14.683  -8.419  1.00 98.84           H  
ATOM   4607  CA  ASP A 295       9.260 -13.785 -10.035  1.00 98.84           C  
ATOM   4608  HA  ASP A 295       9.548 -12.734 -10.037  1.00 98.84           H  
ATOM   4609  C   ASP A 295       8.880 -14.163 -11.480  1.00 98.84           C  
ATOM   4610  CB  ASP A 295      10.485 -14.604  -9.576  1.00 98.84           C  
ATOM   4611  HB2 ASP A 295      10.296 -15.668  -9.715  1.00 98.84           H  
ATOM   4612  HB3 ASP A 295      10.660 -14.421  -8.516  1.00 98.84           H  
ATOM   4613  O   ASP A 295       9.299 -13.490 -12.423  1.00 98.84           O  
ATOM   4614  CG  ASP A 295      11.746 -14.195 -10.355  1.00 98.84           C  
ATOM   4615  OD1 ASP A 295      12.203 -13.048 -10.167  1.00 98.84           O  
ATOM   4616  OD2 ASP A 295      12.266 -14.950 -11.218  1.00 98.84           O  
ATOM   4617  N   ASN A 296       8.042 -15.191 -11.660  1.00 98.71           N  
ATOM   4618  H   ASN A 296       7.794 -15.735 -10.846  1.00 98.71           H  
ATOM   4619  CA  ASN A 296       7.473 -15.584 -12.954  1.00 98.71           C  
ATOM   4620  HA  ASN A 296       8.280 -15.695 -13.678  1.00 98.71           H  
ATOM   4621  C   ASN A 296       6.512 -14.510 -13.497  1.00 98.71           C  
ATOM   4622  CB  ASN A 296       6.744 -16.936 -12.816  1.00 98.71           C  
ATOM   4623  HB2 ASN A 296       6.294 -17.194 -13.775  1.00 98.71           H  
ATOM   4624  HB3 ASN A 296       5.935 -16.837 -12.092  1.00 98.71           H  
ATOM   4625  O   ASN A 296       6.531 -14.213 -14.689  1.00 98.71           O  
ATOM   4626  CG  ASN A 296       7.618 -18.107 -12.402  1.00 98.71           C  
ATOM   4627  ND2 ASN A 296       7.026 -19.131 -11.841  1.00 98.71           N  
ATOM   4628 HD21 ASN A 296       7.568 -19.954 -11.619  1.00 98.71           H  
ATOM   4629 HD22 ASN A 296       6.030 -19.095 -11.677  1.00 98.71           H  
ATOM   4630  OD1 ASN A 296       8.822 -18.137 -12.605  1.00 98.71           O  
ATOM   4631  N   VAL A 297       5.707 -13.877 -12.634  1.00 98.58           N  
ATOM   4632  H   VAL A 297       5.678 -14.221 -11.685  1.00 98.58           H  
ATOM   4633  CA  VAL A 297       4.842 -12.741 -13.002  1.00 98.58           C  
ATOM   4634  HA  VAL A 297       4.232 -13.031 -13.858  1.00 98.58           H  
ATOM   4635  C   VAL A 297       5.668 -11.526 -13.439  1.00 98.58           C  
ATOM   4636  CB  VAL A 297       3.895 -12.369 -11.843  1.00 98.58           C  
ATOM   4637  HB  VAL A 297       4.465 -12.289 -10.918  1.00 98.58           H  
ATOM   4638  O   VAL A 297       5.331 -10.893 -14.441  1.00 98.58           O  
ATOM   4639  CG1 VAL A 297       3.188 -11.036 -12.099  1.00 98.58           C  
ATOM   4640 HG11 VAL A 297       2.393 -10.878 -11.371  1.00 98.58           H  
ATOM   4641 HG12 VAL A 297       3.892 -10.208 -12.022  1.00 98.58           H  
ATOM   4642 HG13 VAL A 297       2.783 -11.058 -13.111  1.00 98.58           H  
ATOM   4643  CG2 VAL A 297       2.790 -13.415 -11.656  1.00 98.58           C  
ATOM   4644 HG21 VAL A 297       2.088 -13.376 -12.489  1.00 98.58           H  
ATOM   4645 HG22 VAL A 297       3.218 -14.417 -11.610  1.00 98.58           H  
ATOM   4646 HG23 VAL A 297       2.256 -13.223 -10.725  1.00 98.58           H  
ATOM   4647  N   ILE A 298       6.761 -11.210 -12.730  1.00 98.54           N  
ATOM   4648  H   ILE A 298       6.965 -11.747 -11.899  1.00 98.54           H  
ATOM   4649  CA  ILE A 298       7.714 -10.173 -13.156  1.00 98.54           C  
ATOM   4650  HA  ILE A 298       7.172  -9.238 -13.295  1.00 98.54           H  
ATOM   4651  C   ILE A 298       8.308 -10.517 -14.526  1.00 98.54           C  
ATOM   4652  CB  ILE A 298       8.813  -9.963 -12.085  1.00 98.54           C  
ATOM   4653  HB  ILE A 298       9.108 -10.944 -11.711  1.00 98.54           H  
ATOM   4654  O   ILE A 298       8.384  -9.637 -15.378  1.00 98.54           O  
ATOM   4655  CG1 ILE A 298       8.307  -9.151 -10.871  1.00 98.54           C  
ATOM   4656 HG12 ILE A 298       7.440  -9.656 -10.443  1.00 98.54           H  
ATOM   4657 HG13 ILE A 298       9.092  -9.157 -10.115  1.00 98.54           H  
ATOM   4658  CG2 ILE A 298      10.092  -9.310 -12.642  1.00 98.54           C  
ATOM   4659 HG21 ILE A 298      10.786  -9.104 -11.827  1.00 98.54           H  
ATOM   4660 HG22 ILE A 298      10.591  -9.991 -13.332  1.00 98.54           H  
ATOM   4661 HG23 ILE A 298       9.856  -8.386 -13.170  1.00 98.54           H  
ATOM   4662  CD1 ILE A 298       7.930  -7.685 -11.138  1.00 98.54           C  
ATOM   4663 HD11 ILE A 298       7.084  -7.624 -11.822  1.00 98.54           H  
ATOM   4664 HD12 ILE A 298       8.777  -7.139 -11.553  1.00 98.54           H  
ATOM   4665 HD13 ILE A 298       7.653  -7.211 -10.196  1.00 98.54           H  
ATOM   4666  N   GLN A 299       8.682 -11.780 -14.761  1.00 98.21           N  
ATOM   4667  H   GLN A 299       8.608 -12.457 -14.015  1.00 98.21           H  
ATOM   4668  CA  GLN A 299       9.212 -12.214 -16.054  1.00 98.21           C  
ATOM   4669  HA  GLN A 299      10.056 -11.565 -16.289  1.00 98.21           H  
ATOM   4670  C   GLN A 299       8.188 -12.022 -17.180  1.00 98.21           C  
ATOM   4671  CB  GLN A 299       9.702 -13.671 -15.952  1.00 98.21           C  
ATOM   4672  HB2 GLN A 299       8.850 -14.347 -15.880  1.00 98.21           H  
ATOM   4673  HB3 GLN A 299      10.298 -13.793 -15.047  1.00 98.21           H  
ATOM   4674  O   GLN A 299       8.463 -11.313 -18.141  1.00 98.21           O  
ATOM   4675  CG  GLN A 299      10.557 -14.084 -17.156  1.00 98.21           C  
ATOM   4676  HG2 GLN A 299      10.956 -15.085 -16.995  1.00 98.21           H  
ATOM   4677  HG3 GLN A 299       9.922 -14.122 -18.042  1.00 98.21           H  
ATOM   4678  CD  GLN A 299      11.721 -13.126 -17.388  1.00 98.21           C  
ATOM   4679  NE2 GLN A 299      11.901 -12.638 -18.588  1.00 98.21           N  
ATOM   4680 HE21 GLN A 299      12.613 -11.949 -18.785  1.00 98.21           H  
ATOM   4681 HE22 GLN A 299      11.228 -12.822 -19.318  1.00 98.21           H  
ATOM   4682  OE1 GLN A 299      12.437 -12.763 -16.454  1.00 98.21           O  
ATOM   4683  N   TYR A 300       6.966 -12.532 -17.003  1.00 97.47           N  
ATOM   4684  H   TYR A 300       6.796 -13.100 -16.185  1.00 97.47           H  
ATOM   4685  CA  TYR A 300       5.883 -12.359 -17.971  1.00 97.47           C  
ATOM   4686  HA  TYR A 300       6.173 -12.842 -18.904  1.00 97.47           H  
ATOM   4687  C   TYR A 300       5.601 -10.881 -18.282  1.00 97.47           C  
ATOM   4688  CB  TYR A 300       4.621 -13.041 -17.432  1.00 97.47           C  
ATOM   4689  HB2 TYR A 300       4.343 -12.579 -16.485  1.00 97.47           H  
ATOM   4690  HB3 TYR A 300       4.846 -14.089 -17.230  1.00 97.47           H  
ATOM   4691  O   TYR A 300       5.365 -10.535 -19.438  1.00 97.47           O  
ATOM   4692  CG  TYR A 300       3.440 -12.971 -18.383  1.00 97.47           C  
ATOM   4693  CD1 TYR A 300       2.544 -11.883 -18.328  1.00 97.47           C  
ATOM   4694  HD1 TYR A 300       2.714 -11.086 -17.619  1.00 97.47           H  
ATOM   4695  CD2 TYR A 300       3.266 -13.974 -19.353  1.00 97.47           C  
ATOM   4696  HD2 TYR A 300       3.967 -14.792 -19.421  1.00 97.47           H  
ATOM   4697  CE1 TYR A 300       1.464 -11.804 -19.229  1.00 97.47           C  
ATOM   4698  HE1 TYR A 300       0.784 -10.966 -19.202  1.00 97.47           H  
ATOM   4699  CE2 TYR A 300       2.202 -13.887 -20.269  1.00 97.47           C  
ATOM   4700  HE2 TYR A 300       2.090 -14.626 -21.049  1.00 97.47           H  
ATOM   4701  OH  TYR A 300       0.248 -12.765 -21.068  1.00 97.47           O  
ATOM   4702  HH  TYR A 300      -0.304 -11.989 -20.952  1.00 97.47           H  
ATOM   4703  CZ  TYR A 300       1.295 -12.810 -20.206  1.00 97.47           C  
ATOM   4704  N   PHE A 301       5.647  -9.997 -17.277  1.00 97.49           N  
ATOM   4705  H   PHE A 301       5.841 -10.333 -16.344  1.00 97.49           H  
ATOM   4706  CA  PHE A 301       5.524  -8.555 -17.497  1.00 97.49           C  
ATOM   4707  HA  PHE A 301       4.615  -8.370 -18.070  1.00 97.49           H  
ATOM   4708  C   PHE A 301       6.680  -7.995 -18.340  1.00 97.49           C  
ATOM   4709  CB  PHE A 301       5.399  -7.817 -16.156  1.00 97.49           C  
ATOM   4710  HB2 PHE A 301       4.440  -8.067 -15.701  1.00 97.49           H  
ATOM   4711  HB3 PHE A 301       6.182  -8.164 -15.481  1.00 97.49           H  
ATOM   4712  O   PHE A 301       6.414  -7.255 -19.280  1.00 97.49           O  
ATOM   4713  CG  PHE A 301       5.511  -6.309 -16.297  1.00 97.49           C  
ATOM   4714  CD1 PHE A 301       6.744  -5.675 -16.050  1.00 97.49           C  
ATOM   4715  HD1 PHE A 301       7.593  -6.256 -15.723  1.00 97.49           H  
ATOM   4716  CD2 PHE A 301       4.421  -5.552 -16.770  1.00 97.49           C  
ATOM   4717  HD2 PHE A 301       3.485  -6.038 -17.001  1.00 97.49           H  
ATOM   4718  CE1 PHE A 301       6.892  -4.299 -16.291  1.00 97.49           C  
ATOM   4719  HE1 PHE A 301       7.850  -3.825 -16.136  1.00 97.49           H  
ATOM   4720  CE2 PHE A 301       4.566  -4.170 -16.992  1.00 97.49           C  
ATOM   4721  HE2 PHE A 301       3.742  -3.594 -17.388  1.00 97.49           H  
ATOM   4722  CZ  PHE A 301       5.807  -3.548 -16.770  1.00 97.49           C  
ATOM   4723  HZ  PHE A 301       5.938  -2.499 -16.994  1.00 97.49           H  
ATOM   4724  N   ILE A 302       7.934  -8.354 -18.047  1.00 97.84           N  
ATOM   4725  H   ILE A 302       8.084  -9.016 -17.299  1.00 97.84           H  
ATOM   4726  CA  ILE A 302       9.104  -7.910 -18.826  1.00 97.84           C  
ATOM   4727  HA  ILE A 302       9.142  -6.820 -18.812  1.00 97.84           H  
ATOM   4728  C   ILE A 302       8.976  -8.322 -20.300  1.00 97.84           C  
ATOM   4729  CB  ILE A 302      10.404  -8.458 -18.187  1.00 97.84           C  
ATOM   4730  HB  ILE A 302      10.282  -9.527 -18.013  1.00 97.84           H  
ATOM   4731  O   ILE A 302       9.284  -7.521 -21.179  1.00 97.84           O  
ATOM   4732  CG1 ILE A 302      10.663  -7.759 -16.832  1.00 97.84           C  
ATOM   4733 HG12 ILE A 302      11.017  -6.744 -17.008  1.00 97.84           H  
ATOM   4734 HG13 ILE A 302       9.731  -7.679 -16.274  1.00 97.84           H  
ATOM   4735  CG2 ILE A 302      11.624  -8.274 -19.110  1.00 97.84           C  
ATOM   4736 HG21 ILE A 302      11.708  -7.228 -19.401  1.00 97.84           H  
ATOM   4737 HG22 ILE A 302      11.504  -8.885 -20.005  1.00 97.84           H  
ATOM   4738 HG23 ILE A 302      12.536  -8.612 -18.619  1.00 97.84           H  
ATOM   4739  CD1 ILE A 302      11.665  -8.508 -15.943  1.00 97.84           C  
ATOM   4740 HD11 ILE A 302      12.660  -8.501 -16.389  1.00 97.84           H  
ATOM   4741 HD12 ILE A 302      11.337  -9.538 -15.805  1.00 97.84           H  
ATOM   4742 HD13 ILE A 302      11.715  -8.023 -14.968  1.00 97.84           H  
ATOM   4743  N   ASP A 303       8.488  -9.537 -20.555  1.00 96.62           N  
ATOM   4744  H   ASP A 303       8.347 -10.156 -19.770  1.00 96.62           H  
ATOM   4745  CA  ASP A 303       8.455 -10.128 -21.896  1.00 96.62           C  
ATOM   4746  HA  ASP A 303       9.337  -9.797 -22.444  1.00 96.62           H  
ATOM   4747  C   ASP A 303       7.224  -9.711 -22.731  1.00 96.62           C  
ATOM   4748  CB  ASP A 303       8.545 -11.660 -21.758  1.00 96.62           C  
ATOM   4749  HB2 ASP A 303       8.549 -12.104 -22.753  1.00 96.62           H  
ATOM   4750  HB3 ASP A 303       7.658 -12.014 -21.233  1.00 96.62           H  
ATOM   4751  O   ASP A 303       7.260  -9.800 -23.956  1.00 96.62           O  
ATOM   4752  CG  ASP A 303       9.793 -12.148 -21.003  1.00 96.62           C  
ATOM   4753  OD1 ASP A 303      10.851 -11.484 -21.053  1.00 96.62           O  
ATOM   4754  OD2 ASP A 303       9.700 -13.196 -20.324  1.00 96.62           O  
ATOM   4755  N   ASN A 304       6.131  -9.257 -22.095  1.00 95.83           N  
ATOM   4756  H   ASN A 304       6.170  -9.224 -21.086  1.00 95.83           H  
ATOM   4757  CA  ASN A 304       4.841  -8.982 -22.760  1.00 95.83           C  
ATOM   4758  HA  ASN A 304       4.972  -9.091 -23.837  1.00 95.83           H  
ATOM   4759  C   ASN A 304       4.300  -7.552 -22.556  1.00 95.83           C  
ATOM   4760  CB  ASN A 304       3.789 -10.022 -22.321  1.00 95.83           C  
ATOM   4761  HB2 ASN A 304       3.622  -9.952 -21.246  1.00 95.83           H  
ATOM   4762  HB3 ASN A 304       2.846  -9.802 -22.823  1.00 95.83           H  
ATOM   4763  O   ASN A 304       3.254  -7.203 -23.112  1.00 95.83           O  
ATOM   4764  CG  ASN A 304       4.156 -11.449 -22.681  1.00 95.83           C  
ATOM   4765  ND2 ASN A 304       4.912 -12.117 -21.844  1.00 95.83           N  
ATOM   4766 HD21 ASN A 304       5.256 -11.647 -21.019  1.00 95.83           H  
ATOM   4767 HD22 ASN A 304       5.230 -13.027 -22.145  1.00 95.83           H  
ATOM   4768  OD1 ASN A 304       3.749 -11.982 -23.697  1.00 95.83           O  
ATOM   4769  N   ALA A 305       4.952  -6.707 -21.752  1.00 95.18           N  
ATOM   4770  H   ALA A 305       5.799  -7.010 -21.294  1.00 95.18           H  
ATOM   4771  CA  ALA A 305       4.541  -5.313 -21.603  1.00 95.18           C  
ATOM   4772  HA  ALA A 305       3.479  -5.312 -21.356  1.00 95.18           H  
ATOM   4773  C   ALA A 305       4.742  -4.524 -22.914  1.00 95.18           C  
ATOM   4774  CB  ALA A 305       5.295  -4.667 -20.441  1.00 95.18           C  
ATOM   4775  HB1 ALA A 305       6.366  -4.802 -20.594  1.00 95.18           H  
ATOM   4776  HB2 ALA A 305       5.004  -5.150 -19.508  1.00 95.18           H  
ATOM   4777  HB3 ALA A 305       5.069  -3.603 -20.381  1.00 95.18           H  
ATOM   4778  O   ALA A 305       5.710  -4.753 -23.641  1.00 95.18           O  
ATOM   4779  N   PRO A 306       3.860  -3.558 -23.232  1.00 93.53           N  
ATOM   4780  CA  PRO A 306       4.031  -2.729 -24.416  1.00 93.53           C  
ATOM   4781  HA  PRO A 306       4.099  -3.361 -25.301  1.00 93.53           H  
ATOM   4782  C   PRO A 306       5.302  -1.875 -24.311  1.00 93.53           C  
ATOM   4783  CB  PRO A 306       2.767  -1.868 -24.493  1.00 93.53           C  
ATOM   4784  HB2 PRO A 306       2.955  -0.895 -24.948  1.00 93.53           H  
ATOM   4785  HB3 PRO A 306       1.997  -2.406 -25.047  1.00 93.53           H  
ATOM   4786  O   PRO A 306       5.574  -1.269 -23.275  1.00 93.53           O  
ATOM   4787  CG  PRO A 306       2.356  -1.743 -23.026  1.00 93.53           C  
ATOM   4788  HG2 PRO A 306       1.297  -1.511 -22.910  1.00 93.53           H  
ATOM   4789  HG3 PRO A 306       2.967  -0.980 -22.544  1.00 93.53           H  
ATOM   4790  CD  PRO A 306       2.710  -3.116 -22.458  1.00 93.53           C  
ATOM   4791  HD2 PRO A 306       2.946  -3.034 -21.397  1.00 93.53           H  
ATOM   4792  HD3 PRO A 306       1.884  -3.810 -22.609  1.00 93.53           H  
ATOM   4793  N   SER A 307       6.012  -1.725 -25.430  1.00 93.31           N  
ATOM   4794  H   SER A 307       5.735  -2.241 -26.252  1.00 93.31           H  
ATOM   4795  CA  SER A 307       7.220  -0.891 -25.560  1.00 93.31           C  
ATOM   4796  HA  SER A 307       7.968  -1.258 -24.857  1.00 93.31           H  
ATOM   4797  C   SER A 307       7.014   0.600 -25.250  1.00 93.31           C  
ATOM   4798  CB  SER A 307       7.784  -1.043 -26.976  1.00 93.31           C  
ATOM   4799  HB2 SER A 307       8.626  -0.364 -27.111  1.00 93.31           H  
ATOM   4800  HB3 SER A 307       8.137  -2.066 -27.112  1.00 93.31           H  
ATOM   4801  O   SER A 307       7.976   1.352 -25.175  1.00 93.31           O  
ATOM   4802  OG  SER A 307       6.779  -0.767 -27.939  1.00 93.31           O  
ATOM   4803  HG  SER A 307       7.192  -0.767 -28.806  1.00 93.31           H  
ATOM   4804  N   SER A 308       5.775   1.043 -25.027  1.00 92.56           N  
ATOM   4805  H   SER A 308       5.026   0.366 -25.066  1.00 92.56           H  
ATOM   4806  CA  SER A 308       5.439   2.383 -24.537  1.00 92.56           C  
ATOM   4807  HA  SER A 308       6.160   3.086 -24.956  1.00 92.56           H  
ATOM   4808  C   SER A 308       5.524   2.546 -23.010  1.00 92.56           C  
ATOM   4809  CB  SER A 308       4.062   2.776 -25.067  1.00 92.56           C  
ATOM   4810  HB2 SER A 308       3.849   3.805 -24.777  1.00 92.56           H  
ATOM   4811  HB3 SER A 308       4.081   2.727 -26.155  1.00 92.56           H  
ATOM   4812  O   SER A 308       5.110   3.590 -22.503  1.00 92.56           O  
ATOM   4813  OG  SER A 308       3.048   1.908 -24.580  1.00 92.56           O  
ATOM   4814  HG  SER A 308       2.263   2.049 -25.114  1.00 92.56           H  
ATOM   4815  N   LEU A 309       6.034   1.528 -22.297  1.00 94.35           N  
ATOM   4816  H   LEU A 309       6.245   0.681 -22.804  1.00 94.35           H  
ATOM   4817  CA  LEU A 309       6.273   1.488 -20.843  1.00 94.35           C  
ATOM   4818  HA  LEU A 309       6.132   2.489 -20.436  1.00 94.35           H  
ATOM   4819  C   LEU A 309       7.733   1.107 -20.504  1.00 94.35           C  
ATOM   4820  CB  LEU A 309       5.261   0.538 -20.167  1.00 94.35           C  
ATOM   4821  HB2 LEU A 309       5.431  -0.469 -20.548  1.00 94.35           H  
ATOM   4822  HB3 LEU A 309       5.461   0.528 -19.096  1.00 94.35           H  
ATOM   4823  O   LEU A 309       8.001   0.426 -19.510  1.00 94.35           O  
ATOM   4824  CG  LEU A 309       3.780   0.897 -20.366  1.00 94.35           C  
ATOM   4825  HG  LEU A 309       3.537   0.888 -21.429  1.00 94.35           H  
ATOM   4826  CD1 LEU A 309       2.907  -0.138 -19.655  1.00 94.35           C  
ATOM   4827 HD11 LEU A 309       3.157  -1.134 -20.020  1.00 94.35           H  
ATOM   4828 HD12 LEU A 309       1.855   0.065 -19.857  1.00 94.35           H  
ATOM   4829 HD13 LEU A 309       3.087  -0.100 -18.581  1.00 94.35           H  
ATOM   4830  CD2 LEU A 309       3.412   2.264 -19.798  1.00 94.35           C  
ATOM   4831 HD21 LEU A 309       3.970   3.046 -20.312  1.00 94.35           H  
ATOM   4832 HD22 LEU A 309       2.348   2.452 -19.946  1.00 94.35           H  
ATOM   4833 HD23 LEU A 309       3.664   2.309 -18.738  1.00 94.35           H  
ATOM   4834  N   THR A 310       8.691   1.525 -21.341  1.00 95.96           N  
ATOM   4835  H   THR A 310       8.409   2.012 -22.180  1.00 95.96           H  
ATOM   4836  CA  THR A 310      10.132   1.223 -21.213  1.00 95.96           C  
ATOM   4837  HA  THR A 310      10.294   0.172 -21.452  1.00 95.96           H  
ATOM   4838  C   THR A 310      10.685   1.483 -19.811  1.00 95.96           C  
ATOM   4839  CB  THR A 310      10.936   2.075 -22.210  1.00 95.96           C  
ATOM   4840  HB  THR A 310      10.872   3.126 -21.927  1.00 95.96           H  
ATOM   4841  O   THR A 310      11.481   0.688 -19.312  1.00 95.96           O  
ATOM   4842  CG2 THR A 310      12.405   1.671 -22.324  1.00 95.96           C  
ATOM   4843 HG21 THR A 310      12.481   0.614 -22.579  1.00 95.96           H  
ATOM   4844 HG22 THR A 310      12.918   1.850 -21.379  1.00 95.96           H  
ATOM   4845 HG23 THR A 310      12.892   2.265 -23.097  1.00 95.96           H  
ATOM   4846  OG1 THR A 310      10.377   1.918 -23.486  1.00 95.96           O  
ATOM   4847  HG1 THR A 310      10.806   2.524 -24.094  1.00 95.96           H  
ATOM   4848  N   SER A 311      10.233   2.557 -19.153  1.00 96.44           N  
ATOM   4849  H   SER A 311       9.513   3.118 -19.585  1.00 96.44           H  
ATOM   4850  CA  SER A 311      10.662   2.944 -17.802  1.00 96.44           C  
ATOM   4851  HA  SER A 311      11.738   3.118 -17.818  1.00 96.44           H  
ATOM   4852  C   SER A 311      10.376   1.844 -16.764  1.00 96.44           C  
ATOM   4853  CB  SER A 311       9.956   4.258 -17.417  1.00 96.44           C  
ATOM   4854  HB2 SER A 311      10.443   4.681 -16.539  1.00 96.44           H  
ATOM   4855  HB3 SER A 311      10.022   4.975 -18.235  1.00 96.44           H  
ATOM   4856  O   SER A 311      11.218   1.534 -15.917  1.00 96.44           O  
ATOM   4857  OG  SER A 311       8.601   3.995 -17.107  1.00 96.44           O  
ATOM   4858  HG  SER A 311       7.982   4.503 -17.636  1.00 96.44           H  
ATOM   4859  N   ALA A 312       9.204   1.211 -16.865  1.00 97.30           N  
ATOM   4860  H   ALA A 312       8.568   1.555 -17.570  1.00 97.30           H  
ATOM   4861  CA  ALA A 312       8.715   0.183 -15.958  1.00 97.30           C  
ATOM   4862  HA  ALA A 312       9.037   0.421 -14.944  1.00 97.30           H  
ATOM   4863  C   ALA A 312       9.271  -1.202 -16.309  1.00 97.30           C  
ATOM   4864  CB  ALA A 312       7.184   0.212 -16.004  1.00 97.30           C  
ATOM   4865  HB1 ALA A 312       6.828   1.206 -15.731  1.00 97.30           H  
ATOM   4866  HB2 ALA A 312       6.786  -0.520 -15.301  1.00 97.30           H  
ATOM   4867  HB3 ALA A 312       6.835  -0.026 -17.008  1.00 97.30           H  
ATOM   4868  O   ALA A 312       9.573  -1.984 -15.407  1.00 97.30           O  
ATOM   4869  N   ILE A 313       9.463  -1.491 -17.602  1.00 98.03           N  
ATOM   4870  H   ILE A 313       9.159  -0.813 -18.286  1.00 98.03           H  
ATOM   4871  CA  ILE A 313      10.154  -2.703 -18.073  1.00 98.03           C  
ATOM   4872  HA  ILE A 313       9.657  -3.580 -17.659  1.00 98.03           H  
ATOM   4873  C   ILE A 313      11.595  -2.709 -17.545  1.00 98.03           C  
ATOM   4874  CB  ILE A 313      10.092  -2.804 -19.617  1.00 98.03           C  
ATOM   4875  HB  ILE A 313      10.488  -1.882 -20.042  1.00 98.03           H  
ATOM   4876  O   ILE A 313      12.014  -3.683 -16.920  1.00 98.03           O  
ATOM   4877  CG1 ILE A 313       8.627  -2.978 -20.078  1.00 98.03           C  
ATOM   4878 HG12 ILE A 313       7.993  -2.236 -19.592  1.00 98.03           H  
ATOM   4879 HG13 ILE A 313       8.276  -3.963 -19.768  1.00 98.03           H  
ATOM   4880  CG2 ILE A 313      10.947  -3.982 -20.125  1.00 98.03           C  
ATOM   4881 HG21 ILE A 313      10.589  -4.920 -19.700  1.00 98.03           H  
ATOM   4882 HG22 ILE A 313      11.996  -3.842 -19.866  1.00 98.03           H  
ATOM   4883 HG23 ILE A 313      10.892  -4.053 -21.212  1.00 98.03           H  
ATOM   4884  CD1 ILE A 313       8.419  -2.819 -21.590  1.00 98.03           C  
ATOM   4885 HD11 ILE A 313       8.833  -1.869 -21.926  1.00 98.03           H  
ATOM   4886 HD12 ILE A 313       8.889  -3.639 -22.133  1.00 98.03           H  
ATOM   4887 HD13 ILE A 313       7.351  -2.832 -21.809  1.00 98.03           H  
ATOM   4888  N   ARG A 314      12.320  -1.591 -17.690  1.00 97.80           N  
ATOM   4889  H   ARG A 314      11.916  -0.829 -18.215  1.00 97.80           H  
ATOM   4890  CA  ARG A 314      13.681  -1.420 -17.160  1.00 97.80           C  
ATOM   4891  HA  ARG A 314      14.310  -2.210 -17.569  1.00 97.80           H  
ATOM   4892  C   ARG A 314      13.733  -1.555 -15.639  1.00 97.80           C  
ATOM   4893  CB  ARG A 314      14.222  -0.065 -17.634  1.00 97.80           C  
ATOM   4894  HB2 ARG A 314      14.180  -0.044 -18.723  1.00 97.80           H  
ATOM   4895  HB3 ARG A 314      13.584   0.733 -17.254  1.00 97.80           H  
ATOM   4896  O   ARG A 314      14.623  -2.228 -15.127  1.00 97.80           O  
ATOM   4897  CG  ARG A 314      15.670   0.196 -17.190  1.00 97.80           C  
ATOM   4898  HG2 ARG A 314      16.311  -0.625 -17.512  1.00 97.80           H  
ATOM   4899  HG3 ARG A 314      15.717   0.295 -16.105  1.00 97.80           H  
ATOM   4900  CD  ARG A 314      16.135   1.498 -17.842  1.00 97.80           C  
ATOM   4901  HD2 ARG A 314      16.121   1.364 -18.923  1.00 97.80           H  
ATOM   4902  HD3 ARG A 314      15.422   2.282 -17.585  1.00 97.80           H  
ATOM   4903  NE  ARG A 314      17.484   1.928 -17.420  1.00 97.80           N  
ATOM   4904  HE  ARG A 314      17.967   1.378 -16.725  1.00 97.80           H  
ATOM   4905  NH1 ARG A 314      17.494   3.746 -18.787  1.00 97.80           N  
ATOM   4906 HH11 ARG A 314      17.824   4.650 -19.092  1.00 97.80           H  
ATOM   4907 HH12 ARG A 314      16.555   3.522 -19.085  1.00 97.80           H  
ATOM   4908  NH2 ARG A 314      19.239   3.410 -17.458  1.00 97.80           N  
ATOM   4909 HH21 ARG A 314      19.757   2.882 -16.771  1.00 97.80           H  
ATOM   4910 HH22 ARG A 314      19.605   4.259 -17.865  1.00 97.80           H  
ATOM   4911  CZ  ARG A 314      18.072   3.021 -17.881  1.00 97.80           C  
ATOM   4912  N   GLY A 315      12.778  -0.978 -14.906  1.00 97.89           N  
ATOM   4913  H   GLY A 315      12.110  -0.377 -15.367  1.00 97.89           H  
ATOM   4914  CA  GLY A 315      12.689  -1.144 -13.450  1.00 97.89           C  
ATOM   4915  HA2 GLY A 315      13.621  -0.823 -12.985  1.00 97.89           H  
ATOM   4916  HA3 GLY A 315      11.878  -0.520 -13.073  1.00 97.89           H  
ATOM   4917  C   GLY A 315      12.415  -2.584 -13.010  1.00 97.89           C  
ATOM   4918  O   GLY A 315      13.043  -3.077 -12.070  1.00 97.89           O  
ATOM   4919  N   ALA A 316      11.533  -3.291 -13.721  1.00 98.35           N  
ATOM   4920  H   ALA A 316      11.034  -2.832 -14.469  1.00 98.35           H  
ATOM   4921  CA  ALA A 316      11.267  -4.707 -13.490  1.00 98.35           C  
ATOM   4922  HA  ALA A 316      11.001  -4.842 -12.441  1.00 98.35           H  
ATOM   4923  C   ALA A 316      12.512  -5.570 -13.763  1.00 98.35           C  
ATOM   4924  CB  ALA A 316      10.066  -5.125 -14.344  1.00 98.35           C  
ATOM   4925  HB1 ALA A 316       9.209  -4.491 -14.115  1.00 98.35           H  
ATOM   4926  HB2 ALA A 316      10.301  -5.022 -15.404  1.00 98.35           H  
ATOM   4927  HB3 ALA A 316       9.808  -6.164 -14.136  1.00 98.35           H  
ATOM   4928  O   ALA A 316      12.862  -6.400 -12.925  1.00 98.35           O  
ATOM   4929  N   GLN A 317      13.218  -5.332 -14.874  1.00 98.27           N  
ATOM   4930  H   GLN A 317      12.858  -4.650 -15.526  1.00 98.27           H  
ATOM   4931  CA  GLN A 317      14.481  -5.999 -15.218  1.00 98.27           C  
ATOM   4932  HA  GLN A 317      14.322  -7.077 -15.260  1.00 98.27           H  
ATOM   4933  C   GLN A 317      15.583  -5.740 -14.180  1.00 98.27           C  
ATOM   4934  CB  GLN A 317      14.960  -5.510 -16.596  1.00 98.27           C  
ATOM   4935  HB2 GLN A 317      14.919  -4.421 -16.612  1.00 98.27           H  
ATOM   4936  HB3 GLN A 317      15.998  -5.809 -16.740  1.00 98.27           H  
ATOM   4937  O   GLN A 317      16.250  -6.679 -13.752  1.00 98.27           O  
ATOM   4938  CG  GLN A 317      14.143  -6.074 -17.769  1.00 98.27           C
[truncated: 300,357 more chars]
