# Supplementary material for: Widespread Horizontal Gene Transfer Among Animal Viruses
Source: bioRxiv. 2024 Mar 26:2024.03.25.586562. Preprint. [Version 2] doi: 10.1101/2024.03.25.586562 (PMC11071296; doi:10.1101/2024.03.25.586562)
Supplement: Supplement 7 [file media-7.zip › File7_PDB/Mald8210_Penton.pdb]

ATOM      1  N   MET A   1     -17.660 -16.924  28.788  1.00 46.61           N  
ATOM      2  H   MET A   1     -17.204 -16.603  29.631  1.00 46.61           H  
ATOM      3  H2  MET A   1     -18.039 -17.848  28.937  1.00 46.61           H  
ATOM      4  H3  MET A   1     -18.426 -16.301  28.573  1.00 46.61           H  
ATOM      5  CA  MET A   1     -16.706 -16.964  27.656  1.00 46.61           C  
ATOM      6  HA  MET A   1     -16.365 -15.954  27.429  1.00 46.61           H  
ATOM      7  C   MET A   1     -17.475 -17.493  26.458  1.00 46.61           C  
ATOM      8  CB  MET A   1     -15.482 -17.836  28.002  1.00 46.61           C  
ATOM      9  HB2 MET A   1     -15.077 -17.512  28.961  1.00 46.61           H  
ATOM     10  HB3 MET A   1     -15.788 -18.878  28.098  1.00 46.61           H  
ATOM     11  O   MET A   1     -17.943 -18.623  26.526  1.00 46.61           O  
ATOM     12  CG  MET A   1     -14.361 -17.737  26.961  1.00 46.61           C  
ATOM     13  HG2 MET A   1     -13.996 -16.710  26.916  1.00 46.61           H  
ATOM     14  HG3 MET A   1     -14.780 -17.989  25.987  1.00 46.61           H  
ATOM     15  SD  MET A   1     -12.957 -18.855  27.252  1.00 46.61           S  
ATOM     16  CE  MET A   1     -11.895 -17.838  28.321  1.00 46.61           C  
ATOM     17  HE1 MET A   1     -11.614 -16.925  27.797  1.00 46.61           H  
ATOM     18  HE2 MET A   1     -12.425 -17.582  29.238  1.00 46.61           H  
ATOM     19  HE3 MET A   1     -10.991 -18.394  28.569  1.00 46.61           H  
ATOM     20  N   THR A   2     -17.723 -16.667  25.445  1.00 53.18           N  
ATOM     21  H   THR A   2     -17.254 -15.776  25.366  1.00 53.18           H  
ATOM     22  CA  THR A   2     -18.541 -17.052  24.283  1.00 53.18           C  
ATOM     23  HA  THR A   2     -19.337 -17.719  24.615  1.00 53.18           H  
ATOM     24  C   THR A   2     -17.693 -17.830  23.272  1.00 53.18           C  
ATOM     25  CB  THR A   2     -19.217 -15.822  23.647  1.00 53.18           C  
ATOM     26  HB  THR A   2     -19.747 -16.127  22.744  1.00 53.18           H  
ATOM     27  O   THR A   2     -16.470 -17.693  23.233  1.00 53.18           O  
ATOM     28  CG2 THR A   2     -20.211 -15.166  24.606  1.00 53.18           C  
ATOM     29 HG21 THR A   2     -20.718 -14.345  24.098  1.00 53.18           H  
ATOM     30 HG22 THR A   2     -19.701 -14.767  25.483  1.00 53.18           H  
ATOM     31 HG23 THR A   2     -20.963 -15.890  24.918  1.00 53.18           H  
ATOM     32  OG1 THR A   2     -18.242 -14.864  23.314  1.00 53.18           O  
ATOM     33  HG1 THR A   2     -18.690 -14.034  23.138  1.00 53.18           H  
ATOM     34  N   LEU A   3     -18.327 -18.673  22.449  1.00 52.02           N  
ATOM     35  H   LEU A   3     -19.327 -18.784  22.539  1.00 52.02           H  
ATOM     36  CA  LEU A   3     -17.652 -19.429  21.380  1.00 52.02           C  
ATOM     37  HA  LEU A   3     -16.979 -20.158  21.833  1.00 52.02           H  
ATOM     38  C   LEU A   3     -16.813 -18.499  20.479  1.00 52.02           C  
ATOM     39  CB  LEU A   3     -18.743 -20.156  20.567  1.00 52.02           C  
ATOM     40  HB2 LEU A   3     -19.471 -20.600  21.247  1.00 52.02           H  
ATOM     41  HB3 LEU A   3     -19.271 -19.414  19.968  1.00 52.02           H  
ATOM     42  O   LEU A   3     -15.713 -18.847  20.057  1.00 52.02           O  
ATOM     43  CG  LEU A   3     -18.219 -21.266  19.636  1.00 52.02           C  
ATOM     44  HG  LEU A   3     -17.333 -20.916  19.106  1.00 52.02           H  
ATOM     45  CD1 LEU A   3     -17.873 -22.530  20.427  1.00 52.02           C  
ATOM     46 HD11 LEU A   3     -17.079 -22.320  21.144  1.00 52.02           H  
ATOM     47 HD12 LEU A   3     -17.522 -23.299  19.739  1.00 52.02           H  
ATOM     48 HD13 LEU A   3     -18.754 -22.902  20.950  1.00 52.02           H  
ATOM     49  CD2 LEU A   3     -19.287 -21.626  18.605  1.00 52.02           C  
ATOM     50 HD21 LEU A   3     -20.189 -21.987  19.098  1.00 52.02           H  
ATOM     51 HD22 LEU A   3     -19.534 -20.751  18.003  1.00 52.02           H  
ATOM     52 HD23 LEU A   3     -18.910 -22.401  17.938  1.00 52.02           H  
ATOM     53  N   LEU A   4     -17.306 -17.275  20.278  1.00 48.07           N  
ATOM     54  H   LEU A   4     -18.217 -17.066  20.660  1.00 48.07           H  
ATOM     55  CA  LEU A   4     -16.672 -16.246  19.467  1.00 48.07           C  
ATOM     56  HA  LEU A   4     -16.353 -16.715  18.536  1.00 48.07           H  
ATOM     57  C   LEU A   4     -15.426 -15.630  20.123  1.00 48.07           C  
ATOM     58  CB  LEU A   4     -17.743 -15.189  19.155  1.00 48.07           C  
ATOM     59  HB2 LEU A   4     -17.973 -14.642  20.069  1.00 48.07           H  
ATOM     60  HB3 LEU A   4     -18.653 -15.688  18.824  1.00 48.07           H  
ATOM     61  O   LEU A   4     -14.439 -15.399  19.432  1.00 48.07           O  
ATOM     62  CG  LEU A   4     -17.329 -14.185  18.065  1.00 48.07           C  
ATOM     63  HG  LEU A   4     -16.407 -13.684  18.358  1.00 48.07           H  
ATOM     64  CD1 LEU A   4     -17.126 -14.862  16.709  1.00 48.07           C  
ATOM     65 HD11 LEU A   4     -16.937 -14.104  15.950  1.00 48.07           H  
ATOM     66 HD12 LEU A   4     -18.016 -15.425  16.427  1.00 48.07           H  
ATOM     67 HD13 LEU A   4     -16.260 -15.523  16.740  1.00 48.07           H  
ATOM     68  CD2 LEU A   4     -18.424 -13.134  17.919  1.00 48.07           C  
ATOM     69 HD21 LEU A   4     -18.560 -12.606  18.863  1.00 48.07           H  
ATOM     70 HD22 LEU A   4     -19.366 -13.598  17.625  1.00 48.07           H  
ATOM     71 HD23 LEU A   4     -18.139 -12.407  17.159  1.00 48.07           H  
ATOM     72  N   SER A   5     -15.407 -15.430  21.449  1.00 47.20           N  
ATOM     73  H   SER A   5     -16.223 -15.654  22.001  1.00 47.20           H  
ATOM     74  CA  SER A   5     -14.207 -14.920  22.134  1.00 47.20           C  
ATOM     75  HA  SER A   5     -13.902 -14.002  21.632  1.00 47.20           H  
ATOM     76  C   SER A   5     -13.034 -15.902  22.017  1.00 47.20           C  
ATOM     77  CB  SER A   5     -14.512 -14.557  23.596  1.00 47.20           C  
ATOM     78  HB2 SER A   5     -15.429 -13.969  23.630  1.00 47.20           H  
ATOM     79  HB3 SER A   5     -13.699 -13.940  23.980  1.00 47.20           H  
ATOM     80  O   SER A   5     -11.884 -15.485  21.888  1.00 47.20           O  
ATOM     81  OG  SER A   5     -14.659 -15.692  24.434  1.00 47.20           O  
ATOM     82  HG  SER A   5     -13.801 -16.120  24.465  1.00 47.20           H  
ATOM     83  N   LYS A   6     -13.328 -17.212  21.994  1.00 50.93           N  
ATOM     84  H   LYS A   6     -14.301 -17.468  22.082  1.00 50.93           H  
ATOM     85  CA  LYS A   6     -12.344 -18.255  21.660  1.00 50.93           C  
ATOM     86  HA  LYS A   6     -11.430 -18.079  22.228  1.00 50.93           H  
ATOM     87  C   LYS A   6     -11.921 -18.197  20.192  1.00 50.93           C  
ATOM     88  CB  LYS A   6     -12.882 -19.655  21.992  1.00 50.93           C  
ATOM     89  HB2 LYS A   6     -13.928 -19.734  21.694  1.00 50.93           H  
ATOM     90  HB3 LYS A   6     -12.314 -20.383  21.414  1.00 50.93           H  
ATOM     91  O   LYS A   6     -10.728 -18.289  19.925  1.00 50.93           O  
ATOM     92  CG  LYS A   6     -12.734 -20.013  23.475  1.00 50.93           C  
ATOM     93  HG2 LYS A   6     -13.347 -19.342  24.077  1.00 50.93           H  
ATOM     94  HG3 LYS A   6     -11.690 -19.905  23.769  1.00 50.93           H  
ATOM     95  CD  LYS A   6     -13.178 -21.464  23.703  1.00 50.93           C  
ATOM     96  HD2 LYS A   6     -12.613 -22.117  23.037  1.00 50.93           H  
ATOM     97  HD3 LYS A   6     -14.239 -21.553  23.467  1.00 50.93           H  
ATOM     98  CE  LYS A   6     -12.929 -21.885  25.154  1.00 50.93           C  
ATOM     99  HE2 LYS A   6     -13.497 -21.227  25.810  1.00 50.93           H  
ATOM    100  HE3 LYS A   6     -11.871 -21.743  25.378  1.00 50.93           H  
ATOM    101  NZ  LYS A   6     -13.315 -23.302  25.380  1.00 50.93           N  
ATOM    102  HZ1 LYS A   6     -12.779 -23.912  24.779  1.00 50.93           H  
ATOM    103  HZ2 LYS A   6     -14.295 -23.442  25.180  1.00 50.93           H  
ATOM    104  HZ3 LYS A   6     -13.139 -23.571  26.338  1.00 50.93           H  
ATOM    105  N   LEU A   7     -12.868 -18.023  19.266  1.00 49.25           N  
ATOM    106  H   LEU A   7     -13.832 -17.989  19.563  1.00 49.25           H  
ATOM    107  CA  LEU A   7     -12.589 -17.962  17.825  1.00 49.25           C  
ATOM    108  HA  LEU A   7     -12.087 -18.885  17.537  1.00 49.25           H  
ATOM    109  C   LEU A   7     -11.652 -16.799  17.461  1.00 49.25           C  
ATOM    110  CB  LEU A   7     -13.924 -17.843  17.064  1.00 49.25           C  
ATOM    111  HB2 LEU A   7     -14.661 -18.516  17.504  1.00 49.25           H  
ATOM    112  HB3 LEU A   7     -14.292 -16.823  17.178  1.00 49.25           H  
ATOM    113  O   LEU A   7     -10.779 -16.952  16.616  1.00 49.25           O  
ATOM    114  CG  LEU A   7     -13.806 -18.163  15.562  1.00 49.25           C  
ATOM    115  HG  LEU A   7     -12.936 -17.661  15.138  1.00 49.25           H  
ATOM    116  CD1 LEU A   7     -13.681 -19.671  15.328  1.00 49.25           C  
ATOM    117 HD11 LEU A   7     -12.769 -20.050  15.789  1.00 49.25           H  
ATOM    118 HD12 LEU A   7     -14.545 -20.191  15.741  1.00 49.25           H  
ATOM    119 HD13 LEU A   7     -13.626 -19.868  14.257  1.00 49.25           H  
ATOM    120  CD2 LEU A   7     -15.046 -17.666  14.820  1.00 49.25           C  
ATOM    121 HD21 LEU A   7     -15.946 -18.119  15.236  1.00 49.25           H  
ATOM    122 HD22 LEU A   7     -14.970 -17.922  13.764  1.00 49.25           H  
ATOM    123 HD23 LEU A   7     -15.111 -16.581  14.901  1.00 49.25           H  
ATOM    124  N   LEU A   8     -11.804 -15.659  18.136  1.00 51.33           N  
ATOM    125  H   LEU A   8     -12.595 -15.587  18.761  1.00 51.33           H  
ATOM    126  CA  LEU A   8     -10.982 -14.467  17.924  1.00 51.33           C  
ATOM    127  HA  LEU A   8     -10.696 -14.421  16.873  1.00 51.33           H  
ATOM    128  C   LEU A   8      -9.654 -14.480  18.706  1.00 51.33           C  
ATOM    129  CB  LEU A   8     -11.835 -13.227  18.255  1.00 51.33           C  
ATOM    130  HB2 LEU A   8     -12.158 -13.294  19.294  1.00 51.33           H  
ATOM    131  HB3 LEU A   8     -11.200 -12.348  18.153  1.00 51.33           H  
ATOM    132  O   LEU A   8      -8.858 -13.559  18.561  1.00 51.33           O  
ATOM    133  CG  LEU A   8     -13.072 -13.024  17.356  1.00 51.33           C  
ATOM    134  HG  LEU A   8     -13.717 -13.902  17.386  1.00 51.33           H  
ATOM    135  CD1 LEU A   8     -13.877 -11.816  17.839  1.00 51.33           C  
ATOM    136 HD11 LEU A   8     -13.272 -10.911  17.780  1.00 51.33           H  
ATOM    137 HD12 LEU A   8     -14.197 -11.977  18.869  1.00 51.33           H  
ATOM    138 HD13 LEU A   8     -14.762 -11.693  17.215  1.00 51.33           H  
ATOM    139  CD2 LEU A   8     -12.658 -12.763  15.916  1.00 51.33           C  
ATOM    140 HD21 LEU A   8     -12.233 -13.666  15.478  1.00 51.33           H  
ATOM    141 HD22 LEU A   8     -11.915 -11.966  15.913  1.00 51.33           H  
ATOM    142 HD23 LEU A   8     -13.521 -12.465  15.321  1.00 51.33           H  
ATOM    143  N   GLY A   9      -9.403 -15.482  19.558  1.00 47.71           N  
ATOM    144  H   GLY A   9     -10.041 -16.265  19.581  1.00 47.71           H  
ATOM    145  CA  GLY A   9      -8.217 -15.518  20.427  1.00 47.71           C  
ATOM    146  HA2 GLY A   9      -8.179 -16.487  20.924  1.00 47.71           H  
ATOM    147  HA3 GLY A   9      -7.323 -15.406  19.813  1.00 47.71           H  
ATOM    148  C   GLY A   9      -8.195 -14.425  21.507  1.00 47.71           C  
ATOM    149  O   GLY A   9      -7.146 -14.126  22.079  1.00 47.71           O  
ATOM    150  N   LEU A  10      -9.344 -13.814  21.809  1.00 45.95           N  
ATOM    151  H   LEU A  10     -10.187 -14.171  21.381  1.00 45.95           H  
ATOM    152  CA  LEU A  10      -9.459 -12.666  22.706  1.00 45.95           C  
ATOM    153  HA  LEU A  10      -8.477 -12.210  22.831  1.00 45.95           H  
ATOM    154  C   LEU A  10      -9.903 -13.161  24.088  1.00 45.95           C  
ATOM    155  CB  LEU A  10     -10.382 -11.602  22.072  1.00 45.95           C  
ATOM    156  HB2 LEU A  10     -11.361 -12.051  21.903  1.00 45.95           H  
ATOM    157  HB3 LEU A  10     -10.498 -10.781  22.781  1.00 45.95           H  
ATOM    158  O   LEU A  10     -11.089 -13.299  24.382  1.00 45.95           O  
ATOM    159  CG  LEU A  10      -9.853 -11.034  20.734  1.00 45.95           C  
ATOM    160  HG  LEU A  10      -9.584 -11.876  20.096  1.00 45.95           H  
ATOM    161  CD1 LEU A  10     -10.889 -10.225  19.947  1.00 45.95           C  
ATOM    162 HD11 LEU A  10     -10.612 -10.241  18.893  1.00 45.95           H  
ATOM    163 HD12 LEU A  10     -11.881 -10.665  20.051  1.00 45.95           H  
ATOM    164 HD13 LEU A  10     -10.902  -9.178  20.249  1.00 45.95           H  
ATOM    165  CD2 LEU A  10      -8.608 -10.164  20.918  1.00 45.95           C  
ATOM    166 HD21 LEU A  10      -8.296  -9.770  19.951  1.00 45.95           H  
ATOM    167 HD22 LEU A  10      -8.819  -9.335  21.594  1.00 45.95           H  
ATOM    168 HD23 LEU A  10      -7.787 -10.765  21.310  1.00 45.95           H  
ATOM    169  N   ASN A  11      -8.929 -13.471  24.948  1.00 43.32           N  
ATOM    170  H   ASN A  11      -7.985 -13.425  24.592  1.00 43.32           H  
ATOM    171  CA  ASN A  11      -9.171 -14.196  26.202  1.00 43.32           C  
ATOM    172  HA  ASN A  11      -9.764 -15.076  25.954  1.00 43.32           H  
ATOM    173  C   ASN A  11     -10.026 -13.455  27.249  1.00 43.32           C  
ATOM    174  CB  ASN A  11      -7.819 -14.664  26.785  1.00 43.32           C  
ATOM    175  HB2 ASN A  11      -7.048 -13.917  26.598  1.00 43.32           H  
ATOM    176  HB3 ASN A  11      -7.913 -14.791  27.864  1.00 43.32           H  
ATOM    177  O   ASN A  11     -10.560 -14.112  28.140  1.00 43.32           O  
ATOM    178  CG  ASN A  11      -7.387 -16.015  26.234  1.00 43.32           C  
ATOM    179  ND2 ASN A  11      -6.105 -16.249  26.085  1.00 43.32           N  
ATOM    180 HD21 ASN A  11      -5.414 -15.530  26.250  1.00 43.32           H  
ATOM    181 HD22 ASN A  11      -5.867 -17.142  25.679  1.00 43.32           H  
ATOM    182  OD1 ASN A  11      -8.191 -16.889  25.968  1.00 43.32           O  
ATOM    183  N   LYS A  12     -10.186 -12.129  27.172  1.00 43.25           N  
ATOM    184  H   LYS A  12      -9.757 -11.656  26.389  1.00 43.25           H  
ATOM    185  CA  LYS A  12     -11.028 -11.341  28.092  1.00 43.25           C  
ATOM    186  HA  LYS A  12     -11.943 -11.889  28.317  1.00 43.25           H  
ATOM    187  C   LYS A  12     -11.433 -10.019  27.442  1.00 43.25           C  
ATOM    188  CB  LYS A  12     -10.279 -11.043  29.413  1.00 43.25           C  
ATOM    189  HB2 LYS A  12      -9.300 -10.623  29.186  1.00 43.25           H  
ATOM    190  HB3 LYS A  12     -10.849 -10.288  29.954  1.00 43.25           H  
ATOM    191  O   LYS A  12     -10.744  -9.017  27.623  1.00 43.25           O  
ATOM    192  CG  LYS A  12     -10.105 -12.241  30.355  1.00 43.25           C  
ATOM    193  HG2 LYS A  12      -9.408 -12.951  29.910  1.00 43.25           H  
ATOM    194  HG3 LYS A  12     -11.071 -12.718  30.519  1.00 43.25           H  
ATOM    195  CD  LYS A  12      -9.505 -11.824  31.698  1.00 43.25           C  
ATOM    196  HD2 LYS A  12      -8.518 -11.394  31.526  1.00 43.25           H  
ATOM    197  HD3 LYS A  12     -10.146 -11.081  32.172  1.00 43.25           H  
ATOM    198  CE  LYS A  12      -9.391 -13.063  32.593  1.00 43.25           C  
ATOM    199  HE2 LYS A  12      -8.871 -13.844  32.040  1.00 43.25           H  
ATOM    200  HE3 LYS A  12     -10.396 -13.425  32.810  1.00 43.25           H  
ATOM    201  NZ  LYS A  12      -8.667 -12.766  33.856  1.00 43.25           N  
ATOM    202  HZ1 LYS A  12      -8.630 -13.586  34.444  1.00 43.25           H  
ATOM    203  HZ2 LYS A  12      -7.719 -12.474  33.663  1.00 43.25           H  
ATOM    204  HZ3 LYS A  12      -9.132 -12.032  34.370  1.00 43.25           H  
ATOM    205  N   ILE A  13     -12.537 -10.000  26.707  1.00 42.82           N  
ATOM    206  H   ILE A  13     -13.074 -10.846  26.582  1.00 42.82           H  
ATOM    207  CA  ILE A  13     -13.189  -8.735  26.363  1.00 42.82           C  
ATOM    208  HA  ILE A  13     -12.512  -7.901  26.547  1.00 42.82           H  
ATOM    209  C   ILE A  13     -14.351  -8.575  27.333  1.00 42.82           C  
ATOM    210  CB  ILE A  13     -13.537  -8.654  24.865  1.00 42.82           C  
ATOM    211  HB  ILE A  13     -14.121  -9.528  24.579  1.00 42.82           H  
ATOM    212  O   ILE A  13     -15.256  -9.396  27.379  1.00 42.82           O  
ATOM    213  CG1 ILE A  13     -12.199  -8.638  24.096  1.00 42.82           C  
ATOM    214 HG12 ILE A  13     -11.665  -7.719  24.337  1.00 42.82           H  
ATOM    215 HG13 ILE A  13     -11.575  -9.477  24.402  1.00 42.82           H  
ATOM    216  CG2 ILE A  13     -14.348  -7.381  24.560  1.00 42.82           C  
ATOM    217 HG21 ILE A  13     -14.620  -7.325  23.506  1.00 42.82           H  
ATOM    218 HG22 ILE A  13     -13.798  -6.481  24.838  1.00 42.82           H  
ATOM    219 HG23 ILE A  13     -15.292  -7.408  25.104  1.00 42.82           H  
ATOM    220  CD1 ILE A  13     -12.349  -8.720  22.586  1.00 42.82           C  
ATOM    221 HD11 ILE A  13     -13.027  -7.948  22.222  1.00 42.82           H  
ATOM    222 HD12 ILE A  13     -12.725  -9.701  22.297  1.00 42.82           H  
ATOM    223 HD13 ILE A  13     -11.361  -8.538  22.163  1.00 42.82           H  
ATOM    224  N   ASP A  14     -14.223  -7.571  28.193  1.00 44.84           N  
ATOM    225  H   ASP A  14     -13.417  -6.978  28.054  1.00 44.84           H  
ATOM    226  CA  ASP A  14     -15.361  -6.898  28.812  1.00 44.84           C  
ATOM    227  HA  ASP A  14     -16.017  -7.603  29.323  1.00 44.84           H  
ATOM    228  C   ASP A  14     -16.110  -6.233  27.656  1.00 44.84           C  
ATOM    229  CB  ASP A  14     -14.751  -5.898  29.812  1.00 44.84           C  
ATOM    230  HB2 ASP A  14     -13.978  -5.327  29.299  1.00 44.84           H  
ATOM    231  HB3 ASP A  14     -14.253  -6.472  30.594  1.00 44.84           H  
ATOM    232  O   ASP A  14     -15.470  -5.513  26.891  1.00 44.84           O  
ATOM    233  CG  ASP A  14     -15.692  -4.900  30.489  1.00 44.84           C  
ATOM    234  OD1 ASP A  14     -16.900  -4.865  30.169  1.00 44.84           O  
ATOM    235  OD2 ASP A  14     -15.141  -4.152  31.328  1.00 44.84           O  
ATOM    236  N   ASP A  15     -17.401  -6.513  27.473  1.00 46.71           N  
ATOM    237  H   ASP A  15     -17.848  -7.165  28.102  1.00 46.71           H  
ATOM    238  CA  ASP A  15     -18.183  -6.114  26.289  1.00 46.71           C  
ATOM    239  HA  ASP A  15     -17.758  -6.604  25.413  1.00 46.71           H  
ATOM    240  C   ASP A  15     -18.143  -4.591  26.016  1.00 46.71           C  
ATOM    241  CB  ASP A  15     -19.628  -6.627  26.453  1.00 46.71           C  
ATOM    242  HB2 ASP A  15     -20.068  -6.160  27.334  1.00 46.71           H  
ATOM    243  HB3 ASP A  15     -20.209  -6.320  25.584  1.00 46.71           H  
ATOM    244  O   ASP A  15     -18.393  -4.134  24.901  1.00 46.71           O  
ATOM    245  CG  ASP A  15     -19.717  -8.158  26.578  1.00 46.71           C  
ATOM    246  OD1 ASP A  15     -18.954  -8.854  25.872  1.00 46.71           O  
ATOM    247  OD2 ASP A  15     -20.489  -8.627  27.445  1.00 46.71           O  
ATOM    248  N   ARG A  16     -17.728  -3.787  27.008  1.00 42.66           N  
ATOM    249  H   ARG A  16     -17.516  -4.241  27.885  1.00 42.66           H  
ATOM    250  CA  ARG A  16     -17.517  -2.331  26.897  1.00 42.66           C  
ATOM    251  HA  ARG A  16     -18.215  -1.939  26.157  1.00 42.66           H  
ATOM    252  C   ARG A  16     -16.122  -1.912  26.426  1.00 42.66           C  
ATOM    253  CB  ARG A  16     -17.812  -1.677  28.249  1.00 42.66           C  
ATOM    254  HB2 ARG A  16     -17.084  -2.030  28.980  1.00 42.66           H  
ATOM    255  HB3 ARG A  16     -17.709  -0.596  28.149  1.00 42.66           H  
ATOM    256  O   ARG A  16     -15.886  -0.727  26.189  1.00 42.66           O  
ATOM    257  CG  ARG A  16     -19.222  -1.994  28.752  1.00 42.66           C  
ATOM    258  HG2 ARG A  16     -19.962  -1.701  28.007  1.00 42.66           H  
ATOM    259  HG3 ARG A  16     -19.308  -3.066  28.928  1.00 42.66           H  
ATOM    260  CD  ARG A  16     -19.482  -1.237  30.056  1.00 42.66           C  
ATOM    261  HD2 ARG A  16     -20.118  -0.378  29.842  1.00 42.66           H  
ATOM    262  HD3 ARG A  16     -18.536  -0.882  30.465  1.00 42.66           H  
ATOM    263  NE  ARG A  16     -20.117  -2.115  31.050  1.00 42.66           N  
ATOM    264  HE  ARG A  16     -20.189  -3.089  30.793  1.00 42.66           H  
ATOM    265  NH1 ARG A  16     -20.371  -0.550  32.703  1.00 42.66           N  
ATOM    266 HH11 ARG A  16     -19.978   0.140  32.079  1.00 42.66           H  
ATOM    267 HH12 ARG A  16     -20.679  -0.298  33.631  1.00 42.66           H  
ATOM    268  NH2 ARG A  16     -21.007  -2.664  33.062  1.00 42.66           N  
ATOM    269 HH21 ARG A  16     -21.313  -2.409  33.990  1.00 42.66           H  
ATOM    270 HH22 ARG A  16     -21.096  -3.617  32.739  1.00 42.66           H  
ATOM    271  CZ  ARG A  16     -20.494  -1.772  32.263  1.00 42.66           C  
ATOM    272  N   LYS A  17     -15.164  -2.832  26.325  1.00 45.02           N  
ATOM    273  H   LYS A  17     -15.427  -3.796  26.475  1.00 45.02           H  
ATOM    274  CA  LYS A  17     -13.793  -2.526  25.907  1.00 45.02           C  
ATOM    275  HA  LYS A  17     -13.544  -1.525  26.259  1.00 45.02           H  
ATOM    276  C   LYS A  17     -13.716  -2.484  24.391  1.00 45.02           C  
ATOM    277  CB  LYS A  17     -12.770  -3.487  26.525  1.00 45.02           C  
ATOM    278  HB2 LYS A  17     -13.113  -4.517  26.432  1.00 45.02           H  
ATOM    279  HB3 LYS A  17     -11.829  -3.386  25.985  1.00 45.02           H  
ATOM    280  O   LYS A  17     -13.658  -3.507  23.718  1.00 45.02           O  
ATOM    281  CG  LYS A  17     -12.530  -3.125  27.995  1.00 45.02           C  
ATOM    282  HG2 LYS A  17     -13.456  -3.253  28.556  1.00 45.02           H  
ATOM    283  HG3 LYS A  17     -12.228  -2.079  28.063  1.00 45.02           H  
ATOM    284  CD  LYS A  17     -11.426  -3.993  28.602  1.00 45.02           C  
ATOM    285  HD2 LYS A  17     -10.492  -3.807  28.071  1.00 45.02           H  
ATOM    286  HD3 LYS A  17     -11.697  -5.045  28.503  1.00 45.02           H  
ATOM    287  CE  LYS A  17     -11.280  -3.624  30.079  1.00 45.02           C  
ATOM    288  HE2 LYS A  17     -12.228  -3.829  30.578  1.00 45.02           H  
ATOM    289  HE3 LYS A  17     -11.099  -2.552  30.154  1.00 45.02           H  
ATOM    290  NZ  LYS A  17     -10.180  -4.381  30.720  1.00 45.02           N  
ATOM    291  HZ1 LYS A  17      -9.302  -4.163  30.272  1.00 45.02           H  
ATOM    292  HZ2 LYS A  17     -10.364  -5.371  30.641  1.00 45.02           H  
ATOM    293  HZ3 LYS A  17     -10.129  -4.134  31.697  1.00 45.02           H  
ATOM    294  N   LEU A  18     -13.671  -1.253  23.897  1.00 45.38           N  
ATOM    295  H   LEU A  18     -13.902  -0.511  24.543  1.00 45.38           H  
ATOM    296  CA  LEU A  18     -13.133  -0.859  22.602  1.00 45.38           C  
ATOM    297  HA  LEU A  18     -13.916  -0.894  21.845  1.00 45.38           H  
ATOM    298  C   LEU A  18     -11.991  -1.792  22.160  1.00 45.38           C  
ATOM    299  CB  LEU A  18     -12.616   0.579  22.795  1.00 45.38           C  
ATOM    300  HB2 LEU A  18     -11.904   0.814  22.003  1.00 45.38           H  
ATOM    301  HB3 LEU A  18     -12.020   0.600  23.707  1.00 45.38           H  
ATOM    302  O   LEU A  18     -10.936  -1.843  22.800  1.00 45.38           O  
ATOM    303  CG  LEU A  18     -13.715   1.661  22.923  1.00 45.38           C  
ATOM    304  HG  LEU A  18     -14.331   1.392  23.781  1.00 45.38           H  
ATOM    305  CD1 LEU A  18     -13.065   3.009  23.237  1.00 45.38           C  
ATOM    306 HD11 LEU A  18     -12.420   3.316  22.413  1.00 45.38           H  
ATOM    307 HD12 LEU A  18     -12.479   2.936  24.153  1.00 45.38           H  
ATOM    308 HD13 LEU A  18     -13.840   3.762  23.379  1.00 45.38           H  
ATOM    309  CD2 LEU A  18     -14.663   1.849  21.729  1.00 45.38           C  
ATOM    310 HD21 LEU A  18     -14.266   2.551  20.996  1.00 45.38           H  
ATOM    311 HD22 LEU A  18     -14.892   0.900  21.243  1.00 45.38           H  
ATOM    312 HD23 LEU A  18     -15.597   2.276  22.094  1.00 45.38           H  
ATOM    313  N   ILE A  19     -12.202  -2.534  21.074  1.00 51.70           N  
ATOM    314  H   ILE A  19     -13.085  -2.451  20.589  1.00 51.70           H  
ATOM    315  CA  ILE A  19     -11.176  -3.403  20.497  1.00 51.70           C  
ATOM    316  HA  ILE A  19     -10.533  -3.773  21.296  1.00 51.70           H  
ATOM    317  C   ILE A  19     -10.341  -2.535  19.557  1.00 51.70           C  
ATOM    318  CB  ILE A  19     -11.789  -4.635  19.790  1.00 51.70           C  
ATOM    319  HB  ILE A  19     -12.375  -4.285  18.939  1.00 51.70           H  
ATOM    320  O   ILE A  19     -10.780  -2.188  18.461  1.00 51.70           O  
ATOM    321  CG1 ILE A  19     -12.731  -5.424  20.730  1.00 51.70           C  
ATOM    322 HG12 ILE A  19     -12.157  -5.847  21.555  1.00 51.70           H  
ATOM    323 HG13 ILE A  19     -13.474  -4.747  21.151  1.00 51.70           H  
ATOM    324  CG2 ILE A  19     -10.661  -5.552  19.269  1.00 51.70           C  
ATOM    325 HG21 ILE A  19     -10.002  -4.999  18.599  1.00 51.70           H  
ATOM    326 HG22 ILE A  19     -10.079  -5.946  20.102  1.00 51.70           H  
ATOM    327 HG23 ILE A  19     -11.082  -6.379  18.697  1.00 51.70           H  
ATOM    328  CD1 ILE A  19     -13.511  -6.533  20.013  1.00 51.70           C  
ATOM    329 HD11 ILE A  19     -12.852  -7.357  19.739  1.00 51.70           H  
ATOM    330 HD12 ILE A  19     -13.983  -6.127  19.118  1.00 51.70           H  
ATOM    331 HD13 ILE A  19     -14.296  -6.906  20.671  1.00 51.70           H  
ATOM    332  N   TYR A  20      -9.135  -2.166  19.985  1.00 50.41           N  
ATOM    333  H   TYR A  20      -8.857  -2.414  20.924  1.00 50.41           H  
ATOM    334  CA  TYR A  20      -8.135  -1.586  19.091  1.00 50.41           C  
ATOM    335  HA  TYR A  20      -8.627  -0.954  18.351  1.00 50.41           H  
ATOM    336  C   TYR A  20      -7.423  -2.726  18.358  1.00 50.41           C  
ATOM    337  CB  TYR A  20      -7.154  -0.699  19.867  1.00 50.41           C  
ATOM    338  HB2 TYR A  20      -6.350  -0.406  19.192  1.00 50.41           H  
ATOM    339  HB3 TYR A  20      -6.702  -1.280  20.672  1.00 50.41           H  
ATOM    340  O   TYR A  20      -6.613  -3.445  18.941  1.00 50.41           O  
ATOM    341  CG  TYR A  20      -7.773   0.561  20.444  1.00 50.41           C  
ATOM    342  CD1 TYR A  20      -7.850   1.730  19.660  1.00 50.41           C  
ATOM    343  HD1 TYR A  20      -7.485   1.727  18.644  1.00 50.41           H  
ATOM    344  CD2 TYR A  20      -8.261   0.567  21.766  1.00 50.41           C  
ATOM    345  HD2 TYR A  20      -8.222  -0.335  22.359  1.00 50.41           H  
ATOM    346  CE1 TYR A  20      -8.393   2.910  20.207  1.00 50.41           C  
ATOM    347  HE1 TYR A  20      -8.450   3.815  19.621  1.00 50.41           H  
ATOM    348  CE2 TYR A  20      -8.815   1.740  22.312  1.00 50.41           C  
ATOM    349  HE2 TYR A  20      -9.202   1.736  23.320  1.00 50.41           H  
ATOM    350  OH  TYR A  20      -9.444   4.044  22.034  1.00 50.41           O  
ATOM    351  HH  TYR A  20      -9.737   3.942  22.942  1.00 50.41           H  
ATOM    352  CZ  TYR A  20      -8.878   2.916  21.533  1.00 50.41           C  
ATOM    353  N   GLY A  21      -7.750  -2.919  17.082  1.00 56.47           N  
ATOM    354  H   GLY A  21      -8.472  -2.338  16.681  1.00 56.47           H  
ATOM    355  CA  GLY A  21      -7.057  -3.867  16.212  1.00 56.47           C  
ATOM    356  HA2 GLY A  21      -6.649  -4.696  16.790  1.00 56.47           H  
ATOM    357  HA3 GLY A  21      -7.765  -4.270  15.489  1.00 56.47           H  
ATOM    358  C   GLY A  21      -5.927  -3.180  15.450  1.00 56.47           C  
ATOM    359  O   GLY A  21      -6.143  -2.731  14.325  1.00 56.47           O  
ATOM    360  N   THR A  22      -4.730  -3.102  16.034  1.00 54.49           N  
ATOM    361  H   THR A  22      -4.633  -3.437  16.981  1.00 54.49           H  
ATOM    362  CA  THR A  22      -3.517  -2.668  15.317  1.00 54.49           C  
ATOM    363  HA  THR A  22      -3.787  -1.932  14.559  1.00 54.49           H  
ATOM    364  C   THR A  22      -2.887  -3.871  14.628  1.00 54.49           C  
ATOM    365  CB  THR A  22      -2.505  -2.003  16.262  1.00 54.49           C  
ATOM    366  HB  THR A  22      -2.229  -2.702  17.051  1.00 54.49           H  
ATOM    367  O   THR A  22      -2.419  -4.789  15.299  1.00 54.49           O  
ATOM    368  CG2 THR A  22      -1.234  -1.521  15.557  1.00 54.49           C  
ATOM    369 HG21 THR A  22      -0.690  -2.370  15.145  1.00 54.49           H  
ATOM    370 HG22 THR A  22      -0.588  -1.016  16.275  1.00 54.49           H  
ATOM    371 HG23 THR A  22      -1.482  -0.827  14.753  1.00 54.49           H  
ATOM    372  OG1 THR A  22      -3.105  -0.872  16.845  1.00 54.49           O  
ATOM    373  HG1 THR A  22      -2.438  -0.397  17.347  1.00 54.49           H  
ATOM    374  N   HIS A  23      -2.841  -3.863  13.297  1.00 58.97           N  
ATOM    375  H   HIS A  23      -3.227  -3.083  12.785  1.00 58.97           H  
ATOM    376  CA  HIS A  23      -2.286  -4.954  12.500  1.00 58.97           C  
ATOM    377  HA  HIS A  23      -1.882  -5.723  13.158  1.00 58.97           H  
ATOM    378  C   HIS A  23      -1.133  -4.431  11.642  1.00 58.97           C  
ATOM    379  CB  HIS A  23      -3.401  -5.616  11.681  1.00 58.97           C  
ATOM    380  HB2 HIS A  23      -3.891  -4.868  11.058  1.00 58.97           H  
ATOM    381  HB3 HIS A  23      -2.963  -6.367  11.023  1.00 58.97           H  
ATOM    382  O   HIS A  23      -1.321  -3.755  10.632  1.00 58.97           O  
ATOM    383  CG  HIS A  23      -4.430  -6.281  12.559  1.00 58.97           C  
ATOM    384  CD2 HIS A  23      -4.420  -7.582  12.983  1.00 58.97           C  
ATOM    385  HD2 HIS A  23      -3.687  -8.332  12.723  1.00 58.97           H  
ATOM    386  ND1 HIS A  23      -5.515  -5.670  13.150  1.00 58.97           N  
ATOM    387  HD1 HIS A  23      -5.779  -4.699  13.057  1.00 58.97           H  
ATOM    388  CE1 HIS A  23      -6.146  -6.587  13.901  1.00 58.97           C  
ATOM    389  HE1 HIS A  23      -7.046  -6.418  14.472  1.00 58.97           H  
ATOM    390  NE2 HIS A  23      -5.503  -7.762  13.842  1.00 58.97           N  
ATOM    391  N   ALA A  24       0.094  -4.738  12.055  1.00 55.92           N  
ATOM    392  H   ALA A  24       0.199  -5.305  12.885  1.00 55.92           H  
ATOM    393  CA  ALA A  24       1.279  -4.485  11.244  1.00 55.92           C  
ATOM    394  HA  ALA A  24       1.139  -3.583  10.648  1.00 55.92           H  
ATOM    395  C   ALA A  24       1.484  -5.653  10.281  1.00 55.92           C  
ATOM    396  CB  ALA A  24       2.479  -4.247  12.164  1.00 55.92           C  
ATOM    397  HB1 ALA A  24       2.279  -3.401  12.821  1.00 55.92           H  
ATOM    398  HB2 ALA A  24       3.359  -4.028  11.559  1.00 55.92           H  
ATOM    399  HB3 ALA A  24       2.671  -5.136  12.766  1.00 55.92           H  
ATOM    400  O   ALA A  24       1.671  -6.784  10.732  1.00 55.92           O  
ATOM    401  N   ILE A  25       1.452  -5.398   8.972  1.00 57.68           N  
ATOM    402  H   ILE A  25       1.354  -4.449   8.640  1.00 57.68           H  
ATOM    403  CA  ILE A  25       1.579  -6.453   7.968  1.00 57.68           C  
ATOM    404  HA  ILE A  25       1.898  -7.354   8.492  1.00 57.68           H  
ATOM    405  C   ILE A  25       2.645  -6.074   6.930  1.00 57.68           C  
ATOM    406  CB  ILE A  25       0.244  -6.821   7.300  1.00 57.68           C  
ATOM    407  HB  ILE A  25       0.044  -6.096   6.511  1.00 57.68           H  
ATOM    408  O   ILE A  25       2.434  -5.207   6.081  1.00 57.68           O  
ATOM    409  CG1 ILE A  25      -0.969  -6.802   8.249  1.00 57.68           C  
ATOM    410 HG12 ILE A  25      -0.885  -7.583   9.004  1.00 57.68           H  
ATOM    411 HG13 ILE A  25      -1.017  -5.836   8.752  1.00 57.68           H  
ATOM    412  CG2 ILE A  25       0.440  -8.232   6.710  1.00 57.68           C  
ATOM    413 HG21 ILE A  25       1.165  -8.214   5.896  1.00 57.68           H  
ATOM    414 HG22 ILE A  25       0.790  -8.919   7.480  1.00 57.68           H  
ATOM    415 HG23 ILE A  25      -0.502  -8.639   6.344  1.00 57.68           H  
ATOM    416  CD1 ILE A  25      -2.284  -6.940   7.489  1.00 57.68           C  
ATOM    417 HD11 ILE A  25      -2.211  -6.461   6.512  1.00 57.68           H  
ATOM    418 HD12 ILE A  25      -2.546  -7.991   7.363  1.00 57.68           H  
ATOM    419 HD13 ILE A  25      -3.046  -6.410   8.060  1.00 57.68           H  
ATOM    420  N   PRO A  26       3.826  -6.711   6.961  1.00 56.30           N  
ATOM    421  CA  PRO A  26       4.854  -6.458   5.959  1.00 56.30           C  
ATOM    422  HA  PRO A  26       5.053  -5.390   5.874  1.00 56.30           H  
ATOM    423  C   PRO A  26       4.377  -7.002   4.605  1.00 56.30           C  
ATOM    424  CB  PRO A  26       6.095  -7.177   6.496  1.00 56.30           C  
ATOM    425  HB2 PRO A  26       6.646  -6.498   7.146  1.00 56.30           H  
ATOM    426  HB3 PRO A  26       6.739  -7.537   5.694  1.00 56.30           H  
ATOM    427  O   PRO A  26       4.215  -8.213   4.475  1.00 56.30           O  
ATOM    428  CG  PRO A  26       5.532  -8.329   7.333  1.00 56.30           C  
ATOM    429  HG2 PRO A  26       6.209  -8.609   8.140  1.00 56.30           H  
ATOM    430  HG3 PRO A  26       5.332  -9.188   6.692  1.00 56.30           H  
ATOM    431  CD  PRO A  26       4.216  -7.779   7.871  1.00 56.30           C  
ATOM    432  HD2 PRO A  26       4.361  -7.371   8.871  1.00 56.30           H  
ATOM    433  HD3 PRO A  26       3.476  -8.578   7.889  1.00 56.30           H  
ATOM    434  N   PHE A  27       4.140  -6.133   3.613  1.00 60.35           N  
ATOM    435  H   PHE A  27       4.229  -5.144   3.794  1.00 60.35           H  
ATOM    436  CA  PHE A  27       3.364  -6.539   2.432  1.00 60.35           C  
ATOM    437  HA  PHE A  27       3.231  -7.619   2.488  1.00 60.35           H  
ATOM    438  C   PHE A  27       4.007  -6.395   1.051  1.00 60.35           C  
ATOM    439  CB  PHE A  27       1.940  -5.969   2.479  1.00 60.35           C  
ATOM    440  HB2 PHE A  27       1.844  -5.277   3.316  1.00 60.35           H  
ATOM    441  HB3 PHE A  27       1.759  -5.389   1.574  1.00 60.35           H  
ATOM    442  O   PHE A  27       3.350  -6.743   0.079  1.00 60.35           O  
ATOM    443  CG  PHE A  27       0.877  -7.050   2.592  1.00 60.35           C  
ATOM    444  CD1 PHE A  27       0.726  -8.040   1.599  1.00 60.35           C  
ATOM    445  HD1 PHE A  27       1.334  -8.019   0.706  1.00 60.35           H  
ATOM    446  CD2 PHE A  27       0.023  -7.062   3.703  1.00 60.35           C  
ATOM    447  HD2 PHE A  27       0.079  -6.255   4.419  1.00 60.35           H  
ATOM    448  CE1 PHE A  27      -0.224  -9.066   1.757  1.00 60.35           C  
ATOM    449  HE1 PHE A  27      -0.350  -9.822   0.997  1.00 60.35           H  
ATOM    450  CE2 PHE A  27      -0.944  -8.072   3.847  1.00 60.35           C  
ATOM    451  HE2 PHE A  27      -1.659  -8.040   4.656  1.00 60.35           H  
ATOM    452  CZ  PHE A  27      -1.043  -9.094   2.895  1.00 60.35           C  
ATOM    453  HZ  PHE A  27      -1.793  -9.864   2.996  1.00 60.35           H  
ATOM    454  N   LEU A  28       5.292  -6.054   0.906  1.00 62.41           N  
ATOM    455  H   LEU A  28       5.826  -5.718   1.694  1.00 62.41           H  
ATOM    456  CA  LEU A  28       5.978  -6.485  -0.323  1.00 62.41           C  
ATOM    457  HA  LEU A  28       5.249  -6.552  -1.131  1.00 62.41           H  
ATOM    458  C   LEU A  28       6.515  -7.902  -0.133  1.00 62.41           C  
ATOM    459  CB  LEU A  28       7.043  -5.488  -0.801  1.00 62.41           C  
ATOM    460  HB2 LEU A  28       8.004  -5.998  -0.875  1.00 62.41           H  
ATOM    461  HB3 LEU A  28       7.158  -4.671  -0.089  1.00 62.41           H  
ATOM    462  O   LEU A  28       7.609  -8.093   0.403  1.00 62.41           O  
ATOM    463  CG  LEU A  28       6.704  -4.952  -2.206  1.00 62.41           C  
ATOM    464  HG  LEU A  28       6.136  -5.670  -2.797  1.00 62.41           H  
ATOM    465  CD1 LEU A  28       5.952  -3.656  -2.049  1.00 62.41           C  
ATOM    466 HD11 LEU A  28       5.684  -3.271  -3.033  1.00 62.41           H  
ATOM    467 HD12 LEU A  28       6.640  -2.947  -1.588  1.00 62.41           H  
ATOM    468 HD13 LEU A  28       5.048  -3.800  -1.457  1.00 62.41           H  
ATOM    469  CD2 LEU A  28       7.982  -4.613  -2.954  1.00 62.41           C  
ATOM    470 HD21 LEU A  28       8.588  -3.932  -2.356  1.00 62.41           H  
ATOM    471 HD22 LEU A  28       8.568  -5.512  -3.147  1.00 62.41           H  
ATOM    472 HD23 LEU A  28       7.751  -4.147  -3.912  1.00 62.41           H  
ATOM    473  N   ASN A  29       5.739  -8.904  -0.548  1.00 71.76           N  
ATOM    474  H   ASN A  29       4.834  -8.671  -0.931  1.00 71.76           H  
ATOM    475  CA  ASN A  29       6.181 -10.303  -0.604  1.00 71.76           C  
ATOM    476  HA  ASN A  29       6.974 -10.420   0.135  1.00 71.76           H  
ATOM    477  C   ASN A  29       6.793 -10.693  -1.966  1.00 71.76           C  
ATOM    478  CB  ASN A  29       5.041 -11.241  -0.168  1.00 71.76           C  
ATOM    479  HB2 ASN A  29       5.432 -12.252  -0.053  1.00 71.76           H  
ATOM    480  HB3 ASN A  29       4.644 -10.911   0.792  1.00 71.76           H  
ATOM    481  O   ASN A  29       7.391 -11.771  -2.066  1.00 71.76           O  
ATOM    482  CG  ASN A  29       3.894 -11.293  -1.160  1.00 71.76           C  
ATOM    483  ND2 ASN A  29       2.940 -12.168  -0.961  1.00 71.76           N  
ATOM    484 HD21 ASN A  29       2.900 -12.743  -0.131  1.00 71.76           H  
ATOM    485 HD22 ASN A  29       2.171 -12.128  -1.615  1.00 71.76           H  
ATOM    486  OD1 ASN A  29       3.839 -10.542  -2.112  1.00 71.76           O  
ATOM    487  N   SER A  30       6.706  -9.802  -2.953  1.00 83.21           N  
ATOM    488  H   SER A  30       6.135  -8.984  -2.798  1.00 83.21           H  
ATOM    489  CA  SER A  30       7.242  -9.908  -4.311  1.00 83.21           C  
ATOM    490  HA  SER A  30       8.004 -10.687  -4.349  1.00 83.21           H  
ATOM    491  C   SER A  30       7.886  -8.586  -4.733  1.00 83.21           C  
ATOM    492  CB  SER A  30       6.115 -10.284  -5.283  1.00 83.21           C  
ATOM    493  HB2 SER A  30       6.486 -10.299  -6.308  1.00 83.21           H  
ATOM    494  HB3 SER A  30       5.756 -11.282  -5.032  1.00 83.21           H  
ATOM    495  O   SER A  30       7.727  -7.575  -4.058  1.00 83.21           O  
ATOM    496  OG  SER A  30       5.032  -9.384  -5.182  1.00 83.21           O  
ATOM    497  HG  SER A  30       5.183  -8.600  -5.716  1.00 83.21           H  
ATOM    498  N   THR A  31       8.638  -8.599  -5.830  1.00 90.77           N  
ATOM    499  H   THR A  31       8.708  -9.456  -6.360  1.00 90.77           H  
ATOM    500  CA  THR A  31       9.142  -7.380  -6.477  1.00 90.77           C  
ATOM    501  HA  THR A  31       9.482  -6.679  -5.714  1.00 90.77           H  
ATOM    502  C   THR A  31       8.016  -6.728  -7.283  1.00 90.77           C  
ATOM    503  CB  THR A  31      10.324  -7.742  -7.391  1.00 90.77           C  
ATOM    504  HB  THR A  31       9.997  -8.513  -8.088  1.00 90.77           H  
ATOM    505  O   THR A  31       7.269  -7.455  -7.934  1.00 90.77           O  
ATOM    506  CG2 THR A  31      10.917  -6.591  -8.201  1.00 90.77           C  
ATOM    507 HG21 THR A  31      10.161  -6.168  -8.863  1.00 90.77           H  
ATOM    508 HG22 THR A  31      11.734  -6.961  -8.820  1.00 90.77           H  
ATOM    509 HG23 THR A  31      11.294  -5.810  -7.541  1.00 90.77           H  
ATOM    510  OG1 THR A  31      11.376  -8.267  -6.603  1.00 90.77           O  
ATOM    511  HG1 THR A  31      12.057  -8.543  -7.221  1.00 90.77           H  
ATOM    512  N   ILE A  32       7.915  -5.396  -7.278  1.00 93.33           N  
ATOM    513  H   ILE A  32       8.566  -4.869  -6.714  1.00 93.33           H  
ATOM    514  CA  ILE A  32       7.025  -4.638  -8.172  1.00 93.33           C  
ATOM    515  HA  ILE A  32       6.263  -5.312  -8.565  1.00 93.33           H  
ATOM    516  C   ILE A  32       7.863  -4.083  -9.337  1.00 93.33           C  
ATOM    517  CB  ILE A  32       6.248  -3.520  -7.437  1.00 93.33           C  
ATOM    518  HB  ILE A  32       6.946  -2.749  -7.111  1.00 93.33           H  
ATOM    519  O   ILE A  32       8.711  -3.209  -9.109  1.00 93.33           O  
ATOM    520  CG1 ILE A  32       5.505  -4.074  -6.202  1.00 93.33           C  
ATOM    521 HG12 ILE A  32       4.836  -4.873  -6.521  1.00 93.33           H  
ATOM    522 HG13 ILE A  32       6.222  -4.503  -5.503  1.00 93.33           H  
ATOM    523  CG2 ILE A  32       5.230  -2.895  -8.414  1.00 93.33           C  
ATOM    524 HG21 ILE A  32       4.758  -2.013  -7.980  1.00 93.33           H  
ATOM    525 HG22 ILE A  32       4.458  -3.620  -8.672  1.00 93.33           H  
ATOM    526 HG23 ILE A  32       5.712  -2.569  -9.335  1.00 93.33           H  
ATOM    527  CD1 ILE A  32       4.687  -3.019  -5.446  1.00 93.33           C  
ATOM    528 HD11 ILE A  32       4.225  -3.482  -4.573  1.00 93.33           H  
ATOM    529 HD12 ILE A  32       5.327  -2.192  -5.138  1.00 93.33           H  
ATOM    530 HD13 ILE A  32       3.875  -2.643  -6.068  1.00 93.33           H  
ATOM    531  N   PRO A  33       7.683  -4.582 -10.575  1.00 94.65           N  
ATOM    532  CA  PRO A  33       8.323  -4.019 -11.763  1.00 94.65           C  
ATOM    533  HA  PRO A  33       9.403  -4.127 -11.660  1.00 94.65           H  
ATOM    534  C   PRO A  33       7.982  -2.540 -11.981  1.00 94.65           C  
ATOM    535  CB  PRO A  33       7.844  -4.872 -12.943  1.00 94.65           C  
ATOM    536  HB2 PRO A  33       6.966  -4.417 -13.403  1.00 94.65           H  
ATOM    537  HB3 PRO A  33       8.628  -5.011 -13.686  1.00 94.65           H  
ATOM    538  O   PRO A  33       7.032  -2.012 -11.412  1.00 94.65           O  
ATOM    539  CG  PRO A  33       7.435  -6.194 -12.299  1.00 94.65           C  
ATOM    540  HG2 PRO A  33       6.672  -6.709 -12.883  1.00 94.65           H  
ATOM    541  HG3 PRO A  33       8.312  -6.826 -12.164  1.00 94.65           H  
ATOM    542  CD  PRO A  33       6.902  -5.758 -10.940  1.00 94.65           C  
ATOM    543  HD2 PRO A  33       7.027  -6.571 -10.226  1.00 94.65           H  
ATOM    544  HD3 PRO A  33       5.847  -5.496 -11.022  1.00 94.65           H  
ATOM    545  N   VAL A  34       8.770  -1.858 -12.811  1.00 94.18           N  
ATOM    546  H   VAL A  34       9.491  -2.353 -13.316  1.00 94.18           H  
ATOM    547  CA  VAL A  34       8.535  -0.447 -13.163  1.00 94.18           C  
ATOM    548  HA  VAL A  34       8.501   0.151 -12.253  1.00 94.18           H  
ATOM    549  C   VAL A  34       7.193  -0.299 -13.879  1.00 94.18           C  
ATOM    550  CB  VAL A  34       9.678   0.084 -14.045  1.00 94.18           C  
ATOM    551  HB  VAL A  34       9.805  -0.576 -14.904  1.00 94.18           H  
ATOM    552  O   VAL A  34       6.924  -1.030 -14.831  1.00 94.18           O  
ATOM    553  CG1 VAL A  34       9.413   1.501 -14.563  1.00 94.18           C  
ATOM    554 HG11 VAL A  34      10.312   1.907 -15.027  1.00 94.18           H  
ATOM    555 HG12 VAL A  34       9.108   2.151 -13.743  1.00 94.18           H  
ATOM    556 HG13 VAL A  34       8.621   1.485 -15.311  1.00 94.18           H  
ATOM    557  CG2 VAL A  34      10.985   0.086 -13.249  1.00 94.18           C  
ATOM    558 HG21 VAL A  34      11.799   0.422 -13.892  1.00 94.18           H  
ATOM    559 HG22 VAL A  34      10.889   0.767 -12.403  1.00 94.18           H  
ATOM    560 HG23 VAL A  34      11.224  -0.914 -12.887  1.00 94.18           H  
ATOM    561  N   GLY A  35       6.361   0.643 -13.425  1.00 90.99           N  
ATOM    562  H   GLY A  35       6.639   1.204 -12.633  1.00 90.99           H  
ATOM    563  CA  GLY A  35       5.033   0.905 -13.992  1.00 90.99           C  
ATOM    564  HA2 GLY A  35       4.694   1.880 -13.642  1.00 90.99           H  
ATOM    565  HA3 GLY A  35       5.109   0.935 -15.078  1.00 90.99           H  
ATOM    566  C   GLY A  35       3.954  -0.122 -13.627  1.00 90.99           C  
ATOM    567  O   GLY A  35       2.791   0.077 -13.974  1.00 90.99           O  
ATOM    568  N   ASP A  36       4.314  -1.190 -12.916  1.00 94.65           N  
ATOM    569  H   ASP A  36       5.278  -1.278 -12.628  1.00 94.65           H  
ATOM    570  CA  ASP A  36       3.379  -2.212 -12.453  1.00 94.65           C  
ATOM    571  HA  ASP A  36       2.513  -2.214 -13.115  1.00 94.65           H  
ATOM    572  C   ASP A  36       2.874  -1.904 -11.033  1.00 94.65           C  
ATOM    573  CB  ASP A  36       4.057  -3.589 -12.573  1.00 94.65           C  
ATOM    574  HB2 ASP A  36       4.681  -3.595 -13.466  1.00 94.65           H  
ATOM    575  HB3 ASP A  36       4.705  -3.737 -11.709  1.00 94.65           H  
ATOM    576  O   ASP A  36       3.252  -0.901 -10.408  1.00 94.65           O  
ATOM    577  CG  ASP A  36       3.077  -4.764 -12.696  1.00 94.65           C  
ATOM    578  OD1 ASP A  36       1.848  -4.523 -12.654  1.00 94.65           O  
ATOM    579  OD2 ASP A  36       3.585  -5.899 -12.829  1.00 94.65           O  
ATOM    580  N   PHE A  37       1.999  -2.758 -10.509  1.00 93.10           N  
ATOM    581  H   PHE A  37       1.723  -3.556 -11.063  1.00 93.10           H  
ATOM    582  CA  PHE A  37       1.439  -2.612  -9.175  1.00 93.10           C  
ATOM    583  HA  PHE A  37       2.133  -2.000  -8.599  1.00 93.10           H  
ATOM    584  C   PHE A  37       1.288  -3.929  -8.420  1.00 93.10           C  
ATOM    585  CB  PHE A  37       0.099  -1.873  -9.261  1.00 93.10           C  
ATOM    586  HB2 PHE A  37      -0.217  -1.592  -8.256  1.00 93.10           H  
ATOM    587  HB3 PHE A  37       0.259  -0.950  -9.818  1.00 93.10           H  
ATOM    588  O   PHE A  37       1.229  -5.016  -8.987  1.00 93.10           O  
ATOM    589  CG  PHE A  37      -1.019  -2.658  -9.920  1.00 93.10           C  
ATOM    590  CD1 PHE A  37      -1.237  -2.549 -11.306  1.00 93.10           C  
ATOM    591  HD1 PHE A  37      -0.574  -1.947 -11.910  1.00 93.10           H  
ATOM    592  CD2 PHE A  37      -1.839  -3.507  -9.151  1.00 93.10           C  
ATOM    593  HD2 PHE A  37      -1.656  -3.617  -8.092  1.00 93.10           H  
ATOM    594  CE1 PHE A  37      -2.276  -3.274 -11.915  1.00 93.10           C  
ATOM    595  HE1 PHE A  37      -2.404  -3.227 -12.987  1.00 93.10           H  
ATOM    596  CE2 PHE A  37      -2.877  -4.234  -9.760  1.00 93.10           C  
ATOM    597  HE2 PHE A  37      -3.485  -4.906  -9.173  1.00 93.10           H  
ATOM    598  CZ  PHE A  37      -3.097  -4.115 -11.143  1.00 93.10           C  
ATOM    599  HZ  PHE A  37      -3.868  -4.701 -11.621  1.00 93.10           H  
ATOM    600  N   GLN A  38       1.141  -3.811  -7.104  1.00 91.44           N  
ATOM    601  H   GLN A  38       1.241  -2.888  -6.706  1.00 91.44           H  
ATOM    602  CA  GLN A  38       0.707  -4.895  -6.234  1.00 91.44           C  
ATOM    603  HA  GLN A  38       0.525  -5.784  -6.838  1.00 91.44           H  
ATOM    604  C   GLN A  38      -0.606  -4.520  -5.548  1.00 91.44           C  
ATOM    605  CB  GLN A  38       1.828  -5.230  -5.246  1.00 91.44           C  
ATOM    606  HB2 GLN A  38       2.720  -5.479  -5.821  1.00 91.44           H  
ATOM    607  HB3 GLN A  38       2.037  -4.368  -4.613  1.00 91.44           H  
ATOM    608  O   GLN A  38      -0.721  -3.444  -4.965  1.00 91.44           O  
ATOM    609  CG  GLN A  38       1.460  -6.429  -4.367  1.00 91.44           C  
ATOM    610  HG2 GLN A  38       1.008  -7.198  -4.992  1.00 91.44           H  
ATOM    611  HG3 GLN A  38       0.725  -6.122  -3.623  1.00 91.44           H  
ATOM    612  CD  GLN A  38       2.649  -7.056  -3.645  1.00 91.44           C  
ATOM    613  NE2 GLN A  38       2.430  -8.229  -3.093  1.00 91.44           N  
ATOM    614 HE21 GLN A  38       1.511  -8.641  -3.162  1.00 91.44           H  
ATOM    615 HE22 GLN A  38       3.224  -8.779  -2.799  1.00 91.44           H  
ATOM    616  OE1 GLN A  38       3.760  -6.550  -3.585  1.00 91.44           O  
ATOM    617  N   LEU A  39      -1.594  -5.412  -5.612  1.00 89.73           N  
ATOM    618  H   LEU A  39      -1.426  -6.285  -6.093  1.00 89.73           H  
ATOM    619  CA  LEU A  39      -2.869  -5.264  -4.916  1.00 89.73           C  
ATOM    620  HA  LEU A  39      -3.025  -4.210  -4.682  1.00 89.73           H  
ATOM    621  C   LEU A  39      -2.843  -6.043  -3.599  1.00 89.73           C  
ATOM    622  CB  LEU A  39      -4.013  -5.720  -5.839  1.00 89.73           C  
ATOM    623  HB2 LEU A  39      -3.980  -5.133  -6.756  1.00 89.73           H  
ATOM    624  HB3 LEU A  39      -3.842  -6.764  -6.100  1.00 89.73           H  
ATOM    625  O   LEU A  39      -2.455  -7.210  -3.564  1.00 89.73           O  
ATOM    626  CG  LEU A  39      -5.421  -5.598  -5.220  1.00 89.73           C  
ATOM    627  HG  LEU A  39      -5.459  -6.136  -4.273  1.00 89.73           H  
ATOM    628  CD1 LEU A  39      -5.829  -4.142  -4.985  1.00 89.73           C  
ATOM    629 HD11 LEU A  39      -5.757  -3.572  -5.911  1.00 89.73           H  
ATOM    630 HD12 LEU A  39      -6.854  -4.104  -4.617  1.00 89.73           H  
ATOM    631 HD13 LEU A  39      -5.187  -3.688  -4.230  1.00 89.73           H  
ATOM    632  CD2 LEU A  39      -6.446  -6.231  -6.159  1.00 89.73           C  
ATOM    633 HD21 LEU A  39      -7.436  -6.185  -5.705  1.00 89.73           H  
ATOM    634 HD22 LEU A  39      -6.460  -5.709  -7.116  1.00 89.73           H  
ATOM    635 HD23 LEU A  39      -6.196  -7.280  -6.323  1.00 89.73           H  
ATOM    636  N   ILE A  40      -3.302  -5.398  -2.534  1.00 86.61           N  
ATOM    637  H   ILE A  40      -3.537  -4.422  -2.639  1.00 86.61           H  
ATOM    638  CA  ILE A  40      -3.537  -5.992  -1.222  1.00 86.61           C  
ATOM    639  HA  ILE A  40      -3.262  -7.046  -1.232  1.00 86.61           H  
ATOM    640  C   ILE A  40      -5.027  -5.866  -0.940  1.00 86.61           C  
ATOM    641  CB  ILE A  40      -2.706  -5.273  -0.139  1.00 86.61           C  
ATOM    642  HB  ILE A  40      -3.040  -4.237  -0.084  1.00 86.61           H  
ATOM    643  O   ILE A  40      -5.534  -4.752  -0.846  1.00 86.61           O  
ATOM    644  CG1 ILE A  40      -1.199  -5.277  -0.479  1.00 86.61           C  
ATOM    645 HG12 ILE A  40      -0.791  -6.279  -0.343  1.00 86.61           H  
ATOM    646 HG13 ILE A  40      -1.039  -4.987  -1.517  1.00 86.61           H  
ATOM    647  CG2 ILE A  40      -2.950  -5.941   1.229  1.00 86.61           C  
ATOM    648 HG21 ILE A  40      -2.390  -5.430   2.012  1.00 86.61           H  
ATOM    649 HG22 ILE A  40      -2.644  -6.986   1.198  1.00 86.61           H  
ATOM    650 HG23 ILE A  40      -4.005  -5.887   1.498  1.00 86.61           H  
ATOM    651  CD1 ILE A  40      -0.412  -4.281   0.371  1.00 86.61           C  
ATOM    652 HD11 ILE A  40      -0.820  -3.279   0.237  1.00 86.61           H  
ATOM    653 HD12 ILE A  40       0.625  -4.291   0.035  1.00 86.61           H  
ATOM    654 HD13 ILE A  40      -0.450  -4.550   1.427  1.00 86.61           H  
ATOM    655  N   ASP A  41      -5.720  -6.991  -0.790  1.00 86.84           N  
ATOM    656  H   ASP A  41      -5.243  -7.877  -0.868  1.00 86.84           H  
ATOM    657  CA  ASP A  41      -7.140  -7.026  -0.435  1.00 86.84           C  
ATOM    658  HA  ASP A  41      -7.539  -6.013  -0.405  1.00 86.84           H  
ATOM    659  C   ASP A  41      -7.314  -7.629   0.963  1.00 86.84           C  
ATOM    660  CB  ASP A  41      -7.931  -7.778  -1.512  1.00 86.84           C  
ATOM    661  HB2 ASP A  41      -7.681  -7.355  -2.485  1.00 86.84           H  
ATOM    662  HB3 ASP A  41      -7.644  -8.830  -1.516  1.00 86.84           H  
ATOM    663  O   ASP A  41      -7.127  -8.829   1.180  1.00 86.84           O  
ATOM    664  CG  ASP A  41      -9.444  -7.663  -1.300  1.00 86.84           C  
ATOM    665  OD1 ASP A  41      -9.881  -7.584  -0.127  1.00 86.84           O  
ATOM    666  OD2 ASP A  41     -10.164  -7.657  -2.318  1.00 86.84           O  
ATOM    667  N   PHE A  42      -7.680  -6.789   1.931  1.00 79.16           N  
ATOM    668  H   PHE A  42      -7.936  -5.843   1.687  1.00 79.16           H  
ATOM    669  CA  PHE A  42      -7.816  -7.210   3.321  1.00 79.16           C  
ATOM    670  HA  PHE A  42      -6.977  -7.864   3.560  1.00 79.16           H  
ATOM    671  C   PHE A  42      -9.095  -7.994   3.605  1.00 79.16           C  
ATOM    672  CB  PHE A  42      -7.754  -6.003   4.251  1.00 79.16           C  
ATOM    673  HB2 PHE A  42      -7.865  -6.378   5.268  1.00 79.16           H  
ATOM    674  HB3 PHE A  42      -8.599  -5.346   4.047  1.00 79.16           H  
ATOM    675  O   PHE A  42      -9.156  -8.666   4.637  1.00 79.16           O  
ATOM    676  CG  PHE A  42      -6.462  -5.222   4.176  1.00 79.16           C  
ATOM    677  CD1 PHE A  42      -5.249  -5.825   4.559  1.00 79.16           C  
ATOM    678  HD1 PHE A  42      -5.235  -6.853   4.889  1.00 79.16           H  
ATOM    679  CD2 PHE A  42      -6.475  -3.891   3.730  1.00 79.16           C  
ATOM    680  HD2 PHE A  42      -7.404  -3.422   3.442  1.00 79.16           H  
ATOM    681  CE1 PHE A  42      -4.050  -5.096   4.484  1.00 79.16           C  
ATOM    682  HE1 PHE A  42      -3.112  -5.568   4.737  1.00 79.16           H  
ATOM    683  CE2 PHE A  42      -5.279  -3.161   3.677  1.00 79.16           C  
ATOM    684  HE2 PHE A  42      -5.309  -2.129   3.357  1.00 79.16           H  
ATOM    685  CZ  PHE A  42      -4.065  -3.762   4.052  1.00 79.16           C  
ATOM    686  HZ  PHE A  42      -3.143  -3.202   4.009  1.00 79.16           H  
ATOM    687  N   ILE A  43     -10.103  -7.912   2.731  1.00 75.68           N  
ATOM    688  H   ILE A  43      -9.942  -7.427   1.860  1.00 75.68           H  
ATOM    689  CA  ILE A  43     -11.339  -8.696   2.842  1.00 75.68           C  
ATOM    690  HA  ILE A  43     -11.685  -8.670   3.875  1.00 75.68           H  
ATOM    691  C   ILE A  43     -11.054 -10.153   2.473  1.00 75.68           C  
ATOM    692  CB  ILE A  43     -12.447  -8.118   1.929  1.00 75.68           C  
ATOM    693  HB  ILE A  43     -12.108  -8.176   0.895  1.00 75.68           H  
ATOM    694  O   ILE A  43     -11.635 -11.069   3.058  1.00 75.68           O  
ATOM    695  CG1 ILE A  43     -12.754  -6.637   2.254  1.00 75.68           C  
ATOM    696 HG12 ILE A  43     -13.142  -6.553   3.269  1.00 75.68           H  
ATOM    697 HG13 ILE A  43     -11.837  -6.051   2.185  1.00 75.68           H  
ATOM    698  CG2 ILE A  43     -13.731  -8.971   2.040  1.00 75.68           C  
ATOM    699 HG21 ILE A  43     -14.497  -8.604   1.357  1.00 75.68           H  
ATOM    700 HG22 ILE A  43     -13.536 -10.001   1.742  1.00 75.68           H  
ATOM    701 HG23 ILE A  43     -14.109  -8.946   3.062  1.00 75.68           H  
ATOM    702  CD1 ILE A  43     -13.765  -6.028   1.270  1.00 75.68           C  
ATOM    703 HD11 ILE A  43     -13.435  -6.206   0.246  1.00 75.68           H  
ATOM    704 HD12 ILE A  43     -14.758  -6.452   1.416  1.00 75.68           H  
ATOM    705 HD13 ILE A  43     -13.847  -4.952   1.419  1.00 75.68           H  
ATOM    706  N   VAL A  44     -10.165 -10.378   1.507  1.00 75.95           N  
ATOM    707  H   VAL A  44      -9.781  -9.578   1.024  1.00 75.95           H  
ATOM    708  CA  VAL A  44      -9.771 -11.725   1.074  1.00 75.95           C  
ATOM    709  HA  VAL A  44     -10.642 -12.377   1.128  1.00 75.95           H  
ATOM    710  C   VAL A  44      -8.718 -12.325   2.011  1.00 75.95           C  
ATOM    711  CB  VAL A  44      -9.311 -11.696  -0.395  1.00 75.95           C  
ATOM    712  HB  VAL A  44      -8.435 -11.054  -0.488  1.00 75.95           H  
ATOM    713  O   VAL A  44      -8.680 -13.540   2.205  1.00 75.95           O  
ATOM    714  CG1 VAL A  44      -8.959 -13.097  -0.912  1.00 75.95           C  
ATOM    715 HG11 VAL A  44      -8.090 -13.484  -0.380  1.00 75.95           H  
ATOM    716 HG12 VAL A  44      -8.708 -13.045  -1.971  1.00 75.95           H  
ATOM    717 HG13 VAL A  44      -9.802 -13.774  -0.771  1.00 75.95           H  
ATOM    718  CG2 VAL A  44     -10.426 -11.153  -1.303  1.00 75.95           C  
ATOM    719 HG21 VAL A  44     -10.081 -11.126  -2.337  1.00 75.95           H  
ATOM    720 HG22 VAL A  44     -10.692 -10.133  -1.025  1.00 75.95           H  
ATOM    721 HG23 VAL A  44     -11.314 -11.782  -1.234  1.00 75.95           H  
ATOM    722  N   GLU A  45      -7.903 -11.493   2.658  1.00 70.33           N  
ATOM    723  H   GLU A  45      -7.917 -10.515   2.406  1.00 70.33           H  
ATOM    724  CA  GLU A  45      -6.900 -11.950   3.619  1.00 70.33           C  
ATOM    725  HA  GLU A  45      -6.357 -12.775   3.158  1.00 70.33           H  
ATOM    726  C   GLU A  45      -7.522 -12.494   4.914  1.00 70.33           C  
ATOM    727  CB  GLU A  45      -5.893 -10.828   3.909  1.00 70.33           C  
ATOM    728  HB2 GLU A  45      -6.428  -9.881   3.987  1.00 70.33           H  
ATOM    729  HB3 GLU A  45      -5.402 -11.009   4.865  1.00 70.33           H  
ATOM    730  O   GLU A  45      -7.987 -11.756   5.787  1.00 70.33           O  
ATOM    731  CG  GLU A  45      -4.816 -10.717   2.818  1.00 70.33           C  
ATOM    732  HG2 GLU A  45      -4.258  -9.797   2.991  1.00 70.33           H  
ATOM    733  HG3 GLU A  45      -5.294 -10.642   1.841  1.00 70.33           H  
ATOM    734  CD  GLU A  45      -3.831 -11.901   2.811  1.00 70.33           C  
ATOM    735  OE1 GLU A  45      -2.881 -11.861   1.999  1.00 70.33           O  
ATOM    736  OE2 GLU A  45      -3.986 -12.828   3.648  1.00 70.33           O  
ATOM    737  N   ASN A  46      -7.460 -13.820   5.083  1.00 64.58           N  
ATOM    738  H   ASN A  46      -7.155 -14.349   4.279  1.00 64.58           H  
ATOM    739  CA  ASN A  46      -8.058 -14.550   6.209  1.00 64.58           C  
ATOM    740  HA  ASN A  46      -9.143 -14.482   6.136  1.00 64.58           H  
ATOM    741  C   ASN A  46      -7.672 -13.995   7.590  1.00 64.58           C  
ATOM    742  CB  ASN A  46      -7.627 -16.029   6.117  1.00 64.58           C  
ATOM    743  HB2 ASN A  46      -6.557 -16.086   5.914  1.00 64.58           H  
ATOM    744  HB3 ASN A  46      -7.822 -16.516   7.072  1.00 64.58           H  
ATOM    745  O   ASN A  46      -8.468 -14.061   8.524  1.00 64.58           O  
ATOM    746  CG  ASN A  46      -8.386 -16.819   5.067  1.00 64.58           C  
ATOM    747  ND2 ASN A  46      -7.828 -17.910   4.597  1.00 64.58           N  
ATOM    748 HD21 ASN A  46      -6.893 -18.181   4.865  1.00 64.58           H  
ATOM    749 HD22 ASN A  46      -8.353 -18.380   3.873  1.00 64.58           H  
ATOM    750  OD1 ASN A  46      -9.497 -16.505   4.688  1.00 64.58           O  
ATOM    751  N   LYS A  47      -6.456 -13.453   7.736  1.00 66.31           N  
ATOM    752  H   LYS A  47      -5.892 -13.360   6.903  1.00 66.31           H  
ATOM    753  CA  LYS A  47      -5.953 -12.924   9.016  1.00 66.31           C  
ATOM    754  HA  LYS A  47      -6.246 -13.600   9.820  1.00 66.31           H  
ATOM    755  C   LYS A  47      -6.551 -11.569   9.391  1.00 66.31           C  
ATOM    756  CB  LYS A  47      -4.424 -12.821   8.979  1.00 66.31           C  
ATOM    757  HB2 LYS A  47      -4.126 -12.192   8.140  1.00 66.31           H  
ATOM    758  HB3 LYS A  47      -4.084 -12.348   9.900  1.00 66.31           H  
ATOM    759  O   LYS A  47      -6.519 -11.208  10.563  1.00 66.31           O  
ATOM    760  CG  LYS A  47      -3.754 -14.195   8.860  1.00 66.31           C  
ATOM    761  HG2 LYS A  47      -4.056 -14.821   9.700  1.00 66.31           H  
ATOM    762  HG3 LYS A  47      -4.059 -14.674   7.930  1.00 66.31           H  
ATOM    763  CD  LYS A  47      -2.232 -14.034   8.864  1.00 66.31           C  
ATOM    764  HD2 LYS A  47      -1.918 -13.586   9.807  1.00 66.31           H  
ATOM    765  HD3 LYS A  47      -1.946 -13.379   8.041  1.00 66.31           H  
ATOM    766  CE  LYS A  47      -1.572 -15.402   8.686  1.00 66.31           C  
ATOM    767  HE2 LYS A  47      -1.851 -16.039   9.525  1.00 66.31           H  
ATOM    768  HE3 LYS A  47      -1.965 -15.854   7.775  1.00 66.31           H  
ATOM    769  NZ  LYS A  47      -0.098 -15.274   8.592  1.00 66.31           N  
ATOM    770  HZ1 LYS A  47       0.274 -14.853   9.431  1.00 66.31           H  
ATOM    771  HZ2 LYS A  47       0.326 -16.181   8.456  1.00 66.31           H  
ATOM    772  HZ3 LYS A  47       0.139 -14.690   7.802  1.00 66.31           H  
ATOM    773  N   THR A  48      -7.058 -10.816   8.420  1.00 67.34           N  
ATOM    774  H   THR A  48      -7.039 -11.169   7.474  1.00 67.34           H  
ATOM    775  CA  THR A  48      -7.498  -9.427   8.616  1.00 67.34           C  
ATOM    776  HA  THR A  48      -7.422  -9.170   9.672  1.00 67.34           H  
ATOM    777  C   THR A  48      -8.941  -9.159   8.244  1.00 67.34           C  
ATOM    778  CB  THR A  48      -6.605  -8.458   7.850  1.00 67.34           C  
ATOM    779  HB  THR A  48      -7.044  -7.461   7.881  1.00 67.34           H  
ATOM    780  O   THR A  48      -9.474  -8.128   8.652  1.00 67.34           O  
ATOM    781  CG2 THR A  48      -5.229  -8.420   8.500  1.00 67.34           C  
ATOM    782 HG21 THR A  48      -5.306  -8.473   9.586  1.00 67.34           H  
ATOM    783 HG22 THR A  48      -4.606  -9.235   8.131  1.00 67.34           H  
ATOM    784 HG23 THR A  48      -4.799  -7.454   8.235  1.00 67.34           H  
ATOM    785  OG1 THR A  48      -6.444  -8.841   6.504  1.00 67.34           O  
ATOM    786  HG1 THR A  48      -7.290  -8.821   6.050  1.00 67.34           H  
ATOM    787  N   LYS A  49      -9.589 -10.089   7.537  1.00 66.61           N  
ATOM    788  H   LYS A  49      -9.037 -10.834   7.138  1.00 66.61           H  
ATOM    789  CA  LYS A  49     -10.967  -9.966   7.054  1.00 66.61           C  
ATOM    790  HA  LYS A  49     -10.996  -9.219   6.261  1.00 66.61           H  
ATOM    791  C   LYS A  49     -11.956  -9.508   8.123  1.00 66.61           C  
ATOM    792  CB  LYS A  49     -11.376 -11.323   6.467  1.00 66.61           C  
ATOM    793  HB2 LYS A  49     -10.707 -11.562   5.640  1.00 66.61           H  
ATOM    794  HB3 LYS A  49     -11.280 -12.099   7.227  1.00 66.61           H  
ATOM    795  O   LYS A  49     -12.793  -8.660   7.855  1.00 66.61           O  
ATOM    796  CG  LYS A  49     -12.818 -11.296   5.949  1.00 66.61           C  
ATOM    797  HG2 LYS A  49     -13.511 -11.112   6.770  1.00 66.61           H  
ATOM    798  HG3 LYS A  49     -12.922 -10.490   5.223  1.00 66.61           H  
ATOM    799  CD  LYS A  49     -13.194 -12.631   5.306  1.00 66.61           C  
ATOM    800  HD2 LYS A  49     -12.438 -12.915   4.574  1.00 66.61           H  
ATOM    801  HD3 LYS A  49     -13.252 -13.402   6.075  1.00 66.61           H  
ATOM    802  CE  LYS A  49     -14.547 -12.458   4.617  1.00 66.61           C  
ATOM    803  HE2 LYS A  49     -15.294 -12.186   5.363  1.00 66.61           H  
ATOM    804  HE3 LYS A  49     -14.460 -11.632   3.912  1.00 66.61           H  
ATOM    805  NZ  LYS A  49     -14.945 -13.691   3.901  1.00 66.61           N  
ATOM    806  HZ1 LYS A  49     -14.243 -13.911   3.208  1.00 66.61           H  
ATOM    807  HZ2 LYS A  49     -15.826 -13.550   3.429  1.00 66.61           H  
ATOM    808  HZ3 LYS A  49     -15.027 -14.466   4.543  1.00 66.61           H  
ATOM    809  N   ILE A  50     -11.853 -10.068   9.327  1.00 65.41           N  
ATOM    810  H   ILE A  50     -11.130 -10.760   9.459  1.00 65.41           H  
ATOM    811  CA  ILE A  50     -12.765  -9.777  10.446  1.00 65.41           C  
ATOM    812  HA  ILE A  50     -13.793  -9.827  10.087  1.00 65.41           H  
ATOM    813  C   ILE A  50     -12.588  -8.378  11.038  1.00 65.41           C  
ATOM    814  CB  ILE A  50     -12.580 -10.815  11.567  1.00 65.41           C  
ATOM    815  HB  ILE A  50     -13.202 -10.512  12.410  1.00 65.41           H  
ATOM    816  O   ILE A  50     -13.470  -7.896  11.743  1.00 65.41           O  
ATOM    817  CG1 ILE A  50     -11.109 -10.890  12.036  1.00 65.41           C  
ATOM    818 HG12 ILE A  50     -10.680  -9.889  12.091  1.00 65.41           H  
ATOM    819 HG13 ILE A  50     -10.519 -11.470  11.327  1.00 65.41           H  
ATOM    820  CG2 ILE A  50     -13.077 -12.190  11.089  1.00 65.41           C  
ATOM    821 HG21 ILE A  50     -12.440 -12.575  10.292  1.00 65.41           H  
ATOM    822 HG22 ILE A  50     -13.076 -12.898  11.918  1.00 65.41           H  
ATOM    823 HG23 ILE A  50     -14.098 -12.103  10.717  1.00 65.41           H  
ATOM    824  CD1 ILE A  50     -10.962 -11.501  13.422  1.00 65.41           C  
ATOM    825 HD11 ILE A  50     -11.437 -10.834  14.141  1.00 65.41           H  
ATOM    826 HD12 ILE A  50      -9.905 -11.598  13.668  1.00 65.41           H  
ATOM    827 HD13 ILE A  50     -11.415 -12.491  13.449  1.00 65.41           H  
ATOM    828  N   TYR A  51     -11.430  -7.762  10.804  1.00 66.98           N  
ATOM    829  H   TYR A  51     -10.766  -8.185  10.171  1.00 66.98           H  
ATOM    830  CA  TYR A  51     -11.153  -6.430  11.301  1.00 66.98           C  
ATOM    831  HA  TYR A  51     -11.740  -6.258  12.204  1.00 66.98           H  
ATOM    832  C   TYR A  51     -11.647  -5.415  10.288  1.00 66.98           C  
ATOM    833  CB  TYR A  51      -9.678  -6.303  11.694  1.00 66.98           C  
ATOM    834  HB2 TYR A  51      -9.489  -5.284  12.032  1.00 66.98           H  
ATOM    835  HB3 TYR A  51      -9.049  -6.490  10.824  1.00 66.98           H  
ATOM    836  O   TYR A  51     -12.387  -4.529  10.694  1.00 66.98           O  
ATOM    837  CG  TYR A  51      -9.319  -7.262  12.816  1.00 66.98           C  
ATOM    838  CD1 TYR A  51      -9.862  -7.070  14.102  1.00 66.98           C  
ATOM    839  HD1 TYR A  51     -10.506  -6.223  14.289  1.00 66.98           H  
ATOM    840  CD2 TYR A  51      -8.510  -8.384  12.560  1.00 66.98           C  
ATOM    841  HD2 TYR A  51      -8.081  -8.534  11.580  1.00 66.98           H  
ATOM    842  CE1 TYR A  51      -9.602  -7.999  15.129  1.00 66.98           C  
ATOM    843  HE1 TYR A  51     -10.037  -7.858  16.107  1.00 66.98           H  
ATOM    844  CE2 TYR A  51      -8.251  -9.318  13.580  1.00 66.98           C  
ATOM    845  HE2 TYR A  51      -7.623 -10.176  13.388  1.00 66.98           H  
ATOM    846  OH  TYR A  51      -8.551 -10.039  15.845  1.00 66.98           O  
ATOM    847  HH  TYR A  51      -8.970  -9.806  16.676  1.00 66.98           H  
ATOM    848  CZ  TYR A  51      -8.795  -9.129  14.866  1.00 66.98           C  
ATOM    849  N   ALA A  52     -11.342  -5.612   9.000  1.00 68.34           N  
ATOM    850  H   ALA A  52     -10.806  -6.434   8.764  1.00 68.34           H  
ATOM    851  CA  ALA A  52     -11.649  -4.683   7.919  1.00 68.34           C  
ATOM    852  HA  ALA A  52     -10.947  -3.855   8.020  1.00 68.34           H  
ATOM    853  C   ALA A  52     -13.094  -4.118   7.952  1.00 68.34           C  
ATOM    854  CB  ALA A  52     -11.361  -5.395   6.588  1.00 68.34           C  
ATOM    855  HB1 ALA A  52     -12.023  -6.254   6.482  1.00 68.34           H  
ATOM    856  HB2 ALA A  52     -10.327  -5.739   6.566  1.00 68.34           H  
ATOM    857  HB3 ALA A  52     -11.525  -4.717   5.750  1.00 68.34           H  
ATOM    858  O   ALA A  52     -14.046  -4.832   8.277  1.00 68.34           O  
ATOM    859  N   PRO A  53     -13.301  -2.846   7.557  1.00 76.70           N  
ATOM    860  CA  PRO A  53     -12.311  -1.958   6.929  1.00 76.70           C  
ATOM    861  HA  PRO A  53     -11.591  -2.528   6.343  1.00 76.70           H  
ATOM    862  C   PRO A  53     -11.549  -0.996   7.844  1.00 76.70           C  
ATOM    863  CB  PRO A  53     -13.134  -1.139   5.977  1.00 76.70           C  
ATOM    864  HB2 PRO A  53     -13.191  -1.712   5.052  1.00 76.70           H  
ATOM    865  HB3 PRO A  53     -12.648  -0.190   5.749  1.00 76.70           H  
ATOM    866  O   PRO A  53     -12.164  -0.276   8.637  1.00 76.70           O  
ATOM    867  CG  PRO A  53     -14.495  -0.983   6.659  1.00 76.70           C  
ATOM    868  HG2 PRO A  53     -15.292  -0.777   5.945  1.00 76.70           H  
ATOM    869  HG3 PRO A  53     -14.454  -0.205   7.422  1.00 76.70           H  
ATOM    870  CD  PRO A  53     -14.650  -2.353   7.306  1.00 76.70           C  
ATOM    871  HD2 PRO A  53     -15.141  -3.024   6.602  1.00 76.70           H  
ATOM    872  HD3 PRO A  53     -15.240  -2.303   8.222  1.00 76.70           H  
ATOM    873  N   PHE A  54     -10.224  -0.947   7.685  1.00 80.47           N  
ATOM    874  H   PHE A  54      -9.827  -1.458   6.910  1.00 80.47           H  
ATOM    875  CA  PHE A  54      -9.305  -0.175   8.531  1.00 80.47           C  
ATOM    876  HA  PHE A  54      -9.519  -0.397   9.577  1.00 80.47           H  
ATOM    877  C   PHE A  54      -9.509   1.334   8.366  1.00 80.47           C  
ATOM    878  CB  PHE A  54      -7.855  -0.604   8.249  1.00 80.47           C  
ATOM    879  HB2 PHE A  54      -7.596  -0.365   7.218  1.00 80.47           H  
ATOM    880  HB3 PHE A  54      -7.188  -0.018   8.882  1.00 80.47           H  
ATOM    881  O   PHE A  54     -10.075   1.781   7.379  1.00 80.47           O  
ATOM    882  CG  PHE A  54      -7.578  -2.077   8.488  1.00 80.47           C  
ATOM    883  CD1 PHE A  54      -7.138  -2.505   9.752  1.00 80.47           C  
ATOM    884  HD1 PHE A  54      -6.974  -1.776  10.532  1.00 80.47           H  
ATOM    885  CD2 PHE A  54      -7.748  -3.022   7.459  1.00 80.47           C  
ATOM    886  HD2 PHE A  54      -8.059  -2.708   6.474  1.00 80.47           H  
ATOM    887  CE1 PHE A  54      -6.952  -3.871  10.022  1.00 80.47           C  
ATOM    888  HE1 PHE A  54      -6.647  -4.195  11.006  1.00 80.47           H  
ATOM    889  CE2 PHE A  54      -7.535  -4.387   7.723  1.00 80.47           C  
ATOM    890  HE2 PHE A  54      -7.684  -5.115   6.939  1.00 80.47           H  
ATOM    891  CZ  PHE A  54      -7.158  -4.813   9.007  1.00 80.47           C  
ATOM    892  HZ  PHE A  54      -7.017  -5.862   9.222  1.00 80.47           H  
ATOM    893  N   THR A  55      -9.069   2.138   9.328  1.00 81.76           N  
ATOM    894  H   THR A  55      -8.604   1.741  10.132  1.00 81.76           H  
ATOM    895  CA  THR A  55      -9.226   3.606   9.269  1.00 81.76           C  
ATOM    896  HA  THR A  55      -9.744   3.897   8.355  1.00 81.76           H  
ATOM    897  C   THR A  55      -7.900   4.343   9.243  1.00 81.76           C  
ATOM    898  CB  THR A  55     -10.068   4.125  10.432  1.00 81.76           C  
ATOM    899  HB  THR A  55     -10.145   5.210  10.363  1.00 81.76           H  
ATOM    900  O   THR A  55      -7.819   5.460   8.761  1.00 81.76           O  
ATOM    901  CG2 THR A  55     -11.476   3.532  10.416  1.00 81.76           C  
ATOM    902 HG21 THR A  55     -11.447   2.473  10.671  1.00 81.76           H  
ATOM    903 HG22 THR A  55     -11.910   3.653   9.423  1.00 81.76           H  
ATOM    904 HG23 THR A  55     -12.099   4.065  11.134  1.00 81.76           H  
ATOM    905  OG1 THR A  55      -9.445   3.778  11.648  1.00 81.76           O  
ATOM    906  HG1 THR A  55      -8.839   4.500  11.831  1.00 81.76           H  
ATOM    907  N   PHE A  56      -6.835   3.727   9.747  1.00 84.38           N  
ATOM    908  H   PHE A  56      -6.941   2.797  10.126  1.00 84.38           H  
ATOM    909  CA  PHE A  56      -5.506   4.311   9.702  1.00 84.38           C  
ATOM    910  HA  PHE A  56      -5.530   5.255   9.158  1.00 84.38           H  
ATOM    911  C   PHE A  56      -4.556   3.393   8.978  1.00 84.38           C  
ATOM    912  CB  PHE A  56      -4.983   4.599  11.103  1.00 84.38           C  
ATOM    913  HB2 PHE A  56      -4.901   3.655  11.642  1.00 84.38           H  
ATOM    914  HB3 PHE A  56      -3.984   5.027  11.023  1.00 84.38           H  
ATOM    915  O   PHE A  56      -4.613   2.167   9.112  1.00 84.38           O  
ATOM    916  CG  PHE A  56      -5.846   5.555  11.882  1.00 84.38           C  
ATOM    917  CD1 PHE A  56      -5.806   6.929  11.587  1.00 84.38           C  
ATOM    918  HD1 PHE A  56      -5.181   7.300  10.788  1.00 84.38           H  
ATOM    919  CD2 PHE A  56      -6.700   5.071  12.887  1.00 84.38           C  
ATOM    920  HD2 PHE A  56      -6.732   4.015  13.114  1.00 84.38           H  
ATOM    921  CE1 PHE A  56      -6.631   7.820  12.292  1.00 84.38           C  
ATOM    922  HE1 PHE A  56      -6.652   8.867  12.027  1.00 84.38           H  
ATOM    923  CE2 PHE A  56      -7.492   5.970  13.615  1.00 84.38           C  
ATOM    924  HE2 PHE A  56      -8.098   5.604  14.431  1.00 84.38           H  
ATOM    925  CZ  PHE A  56      -7.476   7.340  13.305  1.00 84.38           C  
ATOM    926  HZ  PHE A  56      -8.116   8.032  13.834  1.00 84.38           H  
ATOM    927  N   ILE A  57      -3.613   4.010   8.287  1.00 87.71           N  
ATOM    928  H   ILE A  57      -3.666   5.013   8.180  1.00 87.71           H  
ATOM    929  CA  ILE A  57      -2.506   3.313   7.673  1.00 87.71           C  
ATOM    930  HA  ILE A  57      -2.424   2.334   8.146  1.00 87.71           H  
ATOM    931  C   ILE A  57      -1.210   4.058   7.936  1.00 87.71           C  
ATOM    932  CB  ILE A  57      -2.788   3.068   6.186  1.00 87.71           C  
ATOM    933  HB  ILE A  57      -3.718   2.503   6.130  1.00 87.71           H  
ATOM    934  O   ILE A  57      -1.115   5.269   7.769  1.00 87.71           O  
ATOM    935  CG1 ILE A  57      -1.676   2.174   5.619  1.00 87.71           C  
ATOM    936 HG12 ILE A  57      -1.607   1.272   6.228  1.00 87.71           H  
ATOM    937 HG13 ILE A  57      -0.720   2.696   5.663  1.00 87.71           H  
ATOM    938  CG2 ILE A  57      -2.980   4.372   5.389  1.00 87.71           C  
ATOM    939 HG21 ILE A  57      -3.331   4.153   4.380  1.00 87.71           H  
ATOM    940 HG22 ILE A  57      -2.047   4.932   5.332  1.00 87.71           H  
ATOM    941 HG23 ILE A  57      -3.740   4.997   5.857  1.00 87.71           H  
ATOM    942  CD1 ILE A  57      -1.944   1.762   4.179  1.00 87.71           C  
ATOM    943 HD11 ILE A  57      -1.861   2.623   3.516  1.00 87.71           H  
ATOM    944 HD12 ILE A  57      -2.950   1.348   4.109  1.00 87.71           H  
ATOM    945 HD13 ILE A  57      -1.202   1.030   3.862  1.00 87.71           H  
ATOM    946  N   LYS A  58      -0.186   3.311   8.327  1.00 89.75           N  
ATOM    947  H   LYS A  58      -0.370   2.327   8.461  1.00 89.75           H  
ATOM    948  CA  LYS A  58       1.201   3.746   8.333  1.00 89.75           C  
ATOM    949  HA  LYS A  58       1.248   4.809   8.098  1.00 89.75           H  
ATOM    950  C   LYS A  58       1.944   2.992   7.243  1.00 89.75           C  
ATOM    951  CB  LYS A  58       1.786   3.545   9.732  1.00 89.75           C  
ATOM    952  HB2 LYS A  58       1.697   2.497  10.017  1.00 89.75           H  
ATOM    953  HB3 LYS A  58       1.212   4.148  10.436  1.00 89.75           H  
ATOM    954  O   LYS A  58       1.952   1.762   7.239  1.00 89.75           O  
ATOM    955  CG  LYS A  58       3.257   3.968   9.790  1.00 89.75           C  
ATOM    956  HG2 LYS A  58       3.849   3.351   9.114  1.00 89.75           H  
ATOM    957  HG3 LYS A  58       3.343   5.011   9.485  1.00 89.75           H  
ATOM    958  CD  LYS A  58       3.795   3.804  11.212  1.00 89.75           C  
ATOM    959  HD2 LYS A  58       3.193   4.410  11.889  1.00 89.75           H  
ATOM    960  HD3 LYS A  58       3.735   2.757  11.506  1.00 89.75           H  
ATOM    961  CE  LYS A  58       5.248   4.281  11.243  1.00 89.75           C  
ATOM    962  HE2 LYS A  58       5.275   5.301  10.860  1.00 89.75           H  
ATOM    963  HE3 LYS A  58       5.838   3.662  10.568  1.00 89.75           H  
ATOM    964  NZ  LYS A  58       5.806   4.244  12.617  1.00 89.75           N  
ATOM    965  HZ1 LYS A  58       5.259   4.839  13.222  1.00 89.75           H  
ATOM    966  HZ2 LYS A  58       5.796   3.303  12.985  1.00 89.75           H  
ATOM    967  HZ3 LYS A  58       6.755   4.591  12.616  1.00 89.75           H  
ATOM    968  N   ILE A  59       2.593   3.725   6.353  1.00 91.29           N  
ATOM    969  H   ILE A  59       2.557   4.730   6.449  1.00 91.29           H  
ATOM    970  CA  ILE A  59       3.422   3.186   5.280  1.00 91.29           C  
ATOM    971  HA  ILE A  59       3.367   2.098   5.301  1.00 91.29           H  
ATOM    972  C   ILE A  59       4.862   3.590   5.526  1.00 91.29           C  
ATOM    973  CB  ILE A  59       2.939   3.638   3.890  1.00 91.29           C  
ATOM    974  HB  ILE A  59       3.084   4.714   3.802  1.00 91.29           H  
ATOM    975  O   ILE A  59       5.161   4.716   5.914  1.00 91.29           O  
ATOM    976  CG1 ILE A  59       1.448   3.289   3.691  1.00 91.29           C  
ATOM    977 HG12 ILE A  59       1.285   2.860   2.703  1.00 91.29           H  
ATOM    978 HG13 ILE A  59       1.127   2.534   4.409  1.00 91.29           H  
ATOM    979  CG2 ILE A  59       3.770   2.970   2.780  1.00 91.29           C  
ATOM    980 HG21 ILE A  59       3.722   1.884   2.866  1.00 91.29           H  
ATOM    981 HG22 ILE A  59       4.809   3.297   2.824  1.00 91.29           H  
ATOM    982 HG23 ILE A  59       3.389   3.264   1.802  1.00 91.29           H  
ATOM    983  CD1 ILE A  59       0.588   4.545   3.815  1.00 91.29           C  
ATOM    984 HD11 ILE A  59       0.629   4.943   4.828  1.00 91.29           H  
ATOM    985 HD12 ILE A  59       0.968   5.288   3.114  1.00 91.29           H  
ATOM    986 HD13 ILE A  59      -0.446   4.315   3.556  1.00 91.29           H  
ATOM    987  N   ILE A  60       5.753   2.640   5.301  1.00 92.25           N  
ATOM    988  H   ILE A  60       5.410   1.735   5.011  1.00 92.25           H  
ATOM    989  CA  ILE A  60       7.191   2.827   5.336  1.00 92.25           C  
ATOM    990  HA  ILE A  60       7.444   3.876   5.495  1.00 92.25           H  
ATOM    991  C   ILE A  60       7.708   2.402   3.966  1.00 92.25           C  
ATOM    992  CB  ILE A  60       7.777   1.984   6.483  1.00 92.25           C  
ATOM    993  HB  ILE A  60       7.476   0.950   6.313  1.00 92.25           H  
ATOM    994  O   ILE A  60       7.691   1.207   3.652  1.00 92.25           O  
ATOM    995  CG1 ILE A  60       7.259   2.405   7.877  1.00 92.25           C  
ATOM    996 HG12 ILE A  60       6.182   2.570   7.843  1.00 92.25           H  
ATOM    997 HG13 ILE A  60       7.735   3.341   8.171  1.00 92.25           H  
ATOM    998  CG2 ILE A  60       9.302   2.046   6.435  1.00 92.25           C  
ATOM    999 HG21 ILE A  60       9.651   3.079   6.427  1.00 92.25           H  
ATOM   1000 HG22 ILE A  60       9.667   1.553   5.534  1.00 92.25           H  
ATOM   1001 HG23 ILE A  60       9.737   1.532   7.293  1.00 92.25           H  
ATOM   1002  CD1 ILE A  60       7.519   1.362   8.972  1.00 92.25           C  
ATOM   1003 HD11 ILE A  60       7.083   0.407   8.679  1.00 92.25           H  
ATOM   1004 HD12 ILE A  60       8.588   1.239   9.149  1.00 92.25           H  
ATOM   1005 HD13 ILE A  60       7.049   1.692   9.898  1.00 92.25           H  
ATOM   1006  N   ASN A  61       8.147   3.364   3.160  1.00 93.79           N  
ATOM   1007  H   ASN A  61       8.135   4.323   3.479  1.00 93.79           H  
ATOM   1008  CA  ASN A  61       8.800   3.112   1.883  1.00 93.79           C  
ATOM   1009  HA  ASN A  61       8.535   2.120   1.517  1.00 93.79           H  
ATOM   1010  C   ASN A  61      10.321   3.152   2.091  1.00 93.79           C  
ATOM   1011  CB  ASN A  61       8.305   4.144   0.848  1.00 93.79           C  
ATOM   1012  HB2 ASN A  61       7.220   4.091   0.755  1.00 93.79           H  
ATOM   1013  HB3 ASN A  61       8.572   5.151   1.170  1.00 93.79           H  
ATOM   1014  O   ASN A  61      10.906   4.221   2.114  1.00 93.79           O  
ATOM   1015  CG  ASN A  61       8.909   3.905  -0.525  1.00 93.79           C  
ATOM   1016  ND2 ASN A  61       8.694   4.795  -1.462  1.00 93.79           N  
ATOM   1017 HD21 ASN A  61       8.214   5.662  -1.268  1.00 93.79           H  
ATOM   1018 HD22 ASN A  61       9.154   4.687  -2.355  1.00 93.79           H  
ATOM   1019  OD1 ASN A  61       9.571   2.897  -0.757  1.00 93.79           O  
ATOM   1020  N   HIS A  62      10.972   2.001   2.264  1.00 93.34           N  
ATOM   1021  H   HIS A  62      10.444   1.140   2.231  1.00 93.34           H  
ATOM   1022  CA  HIS A  62      12.442   1.889   2.314  1.00 93.34           C  
ATOM   1023  HA  HIS A  62      12.868   2.839   2.636  1.00 93.34           H  
ATOM   1024  C   HIS A  62      13.065   1.590   0.941  1.00 93.34           C  
ATOM   1025  CB  HIS A  62      12.866   0.800   3.312  1.00 93.34           C  
ATOM   1026  HB2 HIS A  62      12.454  -0.158   2.997  1.00 93.34           H  
ATOM   1027  HB3 HIS A  62      13.952   0.710   3.280  1.00 93.34           H  
ATOM   1028  O   HIS A  62      14.196   1.094   0.862  1.00 93.34           O  
ATOM   1029  CG  HIS A  62      12.529   1.024   4.756  1.00 93.34           C  
ATOM   1030  CD2 HIS A  62      12.395   2.220   5.410  1.00 93.34           C  
ATOM   1031  HD2 HIS A  62      12.422   3.202   4.960  1.00 93.34           H  
ATOM   1032  ND1 HIS A  62      12.550   0.033   5.706  1.00 93.34           N  
ATOM   1033  HD1 HIS A  62      12.763  -0.935   5.514  1.00 93.34           H  
ATOM   1034  CE1 HIS A  62      12.438   0.614   6.910  1.00 93.34           C  
ATOM   1035  HE1 HIS A  62      12.485   0.104   7.861  1.00 93.34           H  
ATOM   1036  NE2 HIS A  62      12.331   1.940   6.783  1.00 93.34           N  
ATOM   1037  N   SER A  63      12.304   1.752  -0.140  1.00 92.85           N  
ATOM   1038  H   SER A  63      11.415   2.222  -0.051  1.00 92.85           H  
ATOM   1039  CA  SER A  63      12.846   1.605  -1.485  1.00 92.85           C  
ATOM   1040  HA  SER A  63      13.596   0.814  -1.477  1.00 92.85           H  
ATOM   1041  C   SER A  63      13.556   2.883  -1.924  1.00 92.85           C  
ATOM   1042  CB  SER A  63      11.758   1.162  -2.463  1.00 92.85           C  
ATOM   1043  HB2 SER A  63      11.094   0.444  -1.983  1.00 92.85           H  
ATOM   1044  HB3 SER A  63      12.236   0.682  -3.317  1.00 92.85           H  
ATOM   1045  O   SER A  63      13.351   3.950  -1.346  1.00 92.85           O  
ATOM   1046  OG  SER A  63      10.994   2.226  -2.945  1.00 92.85           O  
ATOM   1047  HG  SER A  63      10.463   2.607  -2.242  1.00 92.85           H  
ATOM   1048  N   ASP A  64      14.370   2.757  -2.968  1.00 91.69           N  
ATOM   1049  H   ASP A  64      14.531   1.845  -3.371  1.00 91.69           H  
ATOM   1050  CA  ASP A  64      15.045   3.882  -3.620  1.00 91.69           C  
ATOM   1051  HA  ASP A  64      15.326   4.613  -2.862  1.00 91.69           H  
ATOM   1052  C   ASP A  64      14.127   4.601  -4.627  1.00 91.69           C  
ATOM   1053  CB  ASP A  64      16.337   3.366  -4.276  1.00 91.69           C  
ATOM   1054  HB2 ASP A  64      16.078   2.708  -5.105  1.00 91.69           H  
ATOM   1055  HB3 ASP A  64      16.905   4.208  -4.671  1.00 91.69           H  
ATOM   1056  O   ASP A  64      14.578   5.457  -5.384  1.00 91.69           O  
ATOM   1057  CG  ASP A  64      17.211   2.607  -3.271  1.00 91.69           C  
ATOM   1058  OD1 ASP A  64      17.557   3.197  -2.225  1.00 91.69           O  
ATOM   1059  OD2 ASP A  64      17.451   1.395  -3.494  1.00 91.69           O  
ATOM   1060  N   GLY A  65      12.846   4.224  -4.662  1.00 92.99           N  
ATOM   1061  H   GLY A  65      12.508   3.594  -3.948  1.00 92.99           H  
ATOM   1062  CA  GLY A  65      11.860   4.696  -5.615  1.00 92.99           C  
ATOM   1063  HA2 GLY A  65      12.279   5.493  -6.230  1.00 92.99           H  
ATOM   1064  HA3 GLY A  65      11.593   3.856  -6.256  1.00 92.99           H  
ATOM   1065  C   GLY A  65      10.585   5.203  -4.952  1.00 92.99           C  
ATOM   1066  O   GLY A  65      10.201   4.771  -3.863  1.00 92.99           O  
ATOM   1067  N   ASP A  66       9.913   6.121  -5.631  1.00 95.11           N  
ATOM   1068  H   ASP A  66      10.306   6.513  -6.474  1.00 95.11           H  
ATOM   1069  CA  ASP A  66       8.606   6.606  -5.209  1.00 95.11           C  
ATOM   1070  HA  ASP A  66       8.624   6.777  -4.133  1.00 95.11           H  
ATOM   1071  C   ASP A  66       7.523   5.559  -5.499  1.00 95.11           C  
ATOM   1072  CB  ASP A  66       8.299   7.952  -5.882  1.00 95.11           C  
ATOM   1073  HB2 ASP A  66       7.303   8.275  -5.576  1.00 95.11           H  
ATOM   1074  HB3 ASP A  66       8.292   7.813  -6.963  1.00 95.11           H  
ATOM   1075  O   ASP A  66       7.635   4.742  -6.423  1.00 95.11           O  
ATOM   1076  CG  ASP A  66       9.297   9.063  -5.520  1.00 95.11           C  
ATOM   1077  OD1 ASP A  66      10.066   8.892  -4.543  1.00 95.11           O  
ATOM   1078  OD2 ASP A  66       9.278  10.097  -6.216  1.00 95.11           O  
ATOM   1079  N   ILE A  67       6.456   5.593  -4.706  1.00 94.92           N  
ATOM   1080  H   ILE A  67       6.415   6.296  -3.982  1.00 94.92           H  
ATOM   1081  CA  ILE A  67       5.260   4.776  -4.922  1.00 94.92           C  
ATOM   1082  HA  ILE A  67       5.329   4.314  -5.907  1.00 94.92           H  
ATOM   1083  C   ILE A  67       4.013   5.638  -4.943  1.00 94.92           C  
ATOM   1084  CB  ILE A  67       5.120   3.654  -3.873  1.00 94.92           C  
ATOM   1085  HB  ILE A  67       4.215   3.094  -4.111  1.00 94.92           H  
ATOM   1086  O   ILE A  67       3.931   6.610  -4.198  1.00 94.92           O  
ATOM   1087  CG1 ILE A  67       4.972   4.198  -2.436  1.00 94.92           C  
ATOM   1088 HG12 ILE A  67       4.061   4.795  -2.393  1.00 94.92           H  
ATOM   1089 HG13 ILE A  67       5.825   4.838  -2.212  1.00 94.92           H  
ATOM   1090  CG2 ILE A  67       6.297   2.696  -4.025  1.00 94.92           C  
ATOM   1091 HG21 ILE A  67       6.028   1.745  -3.565  1.00 94.92           H  
ATOM   1092 HG22 ILE A  67       6.472   2.517  -5.086  1.00 94.92           H  
ATOM   1093 HG23 ILE A  67       7.199   3.113  -3.577  1.00 94.92           H  
ATOM   1094  CD1 ILE A  67       4.868   3.161  -1.316  1.00 94.92           C  
ATOM   1095 HD11 ILE A  67       4.128   2.403  -1.573  1.00 94.92           H  
ATOM   1096 HD12 ILE A  67       5.846   2.709  -1.151  1.00 94.92           H  
ATOM   1097 HD13 ILE A  67       4.563   3.660  -0.396  1.00 94.92           H  
ATOM   1098  N   ASP A  68       3.013   5.211  -5.708  1.00 95.32           N  
ATOM   1099  H   ASP A  68       3.155   4.382  -6.267  1.00 95.32           H  
ATOM   1100  CA  ASP A  68       1.658   5.743  -5.583  1.00 95.32           C  
ATOM   1101  HA  ASP A  68       1.672   6.640  -4.964  1.00 95.32           H  
ATOM   1102  C   ASP A  68       0.767   4.710  -4.897  1.00 95.32           C  
ATOM   1103  CB  ASP A  68       1.051   6.152  -6.931  1.00 95.32           C  
ATOM   1104  HB2 ASP A  68       0.951   5.282  -7.580  1.00 95.32           H  
ATOM   1105  HB3 ASP A  68       0.041   6.515  -6.741  1.00 95.32           H  
ATOM   1106  O   ASP A  68       0.748   3.535  -5.276  1.00 95.32           O  
ATOM   1107  CG  ASP A  68       1.809   7.243  -7.681  1.00 95.32           C  
ATOM   1108  OD1 ASP A  68       2.309   8.169  -7.010  1.00 95.32           O  
ATOM   1109  OD2 ASP A  68       1.777   7.168  -8.937  1.00 95.32           O  
ATOM   1110  N   LEU A  69       0.009   5.148  -3.895  1.00 93.69           N  
ATOM   1111  H   LEU A  69       0.123   6.102  -3.586  1.00 93.69           H  
ATOM   1112  CA  LEU A  69      -1.000   4.324  -3.238  1.00 93.69           C  
ATOM   1113  HA  LEU A  69      -0.858   3.281  -3.519  1.00 93.69           H  
ATOM   1114  C   LEU A  69      -2.400   4.725  -3.687  1.00 93.69           C  
ATOM   1115  CB  LEU A  69      -0.860   4.429  -1.714  1.00 93.69           C  
ATOM   1116  HB2 LEU A  69      -1.673   3.870  -1.250  1.00 93.69           H  
ATOM   1117  HB3 LEU A  69      -0.968   5.475  -1.429  1.00 93.69           H  
ATOM   1118  O   LEU A  69      -2.789   5.883  -3.550  1.00 93.69           O  
ATOM   1119  CG  LEU A  69       0.478   3.919  -1.166  1.00 93.69           C  
ATOM   1120  HG  LEU A  69       1.306   4.464  -1.618  1.00 93.69           H  
ATOM   1121  CD1 LEU A  69       0.513   4.153   0.338  1.00 93.69           C  
ATOM   1122 HD11 LEU A  69       1.495   3.864   0.711  1.00 93.69           H  
ATOM   1123 HD12 LEU A  69      -0.273   3.580   0.830  1.00 93.69           H  
ATOM   1124 HD13 LEU A  69       0.369   5.216   0.533  1.00 93.69           H  
ATOM   1125  CD2 LEU A  69       0.668   2.426  -1.406  1.00 93.69           C  
ATOM   1126 HD21 LEU A  69       1.574   2.080  -0.908  1.00 93.69           H  
ATOM   1127 HD22 LEU A  69       0.771   2.255  -2.478  1.00 93.69           H  
ATOM   1128 HD23 LEU A  69      -0.199   1.880  -1.032  1.00 93.69           H  
ATOM   1129  N   GLU A  70      -3.179   3.751  -4.141  1.00 93.72           N  
ATOM   1130  H   GLU A  70      -2.779   2.830  -4.252  1.00 93.72           H  
ATOM   1131  CA  GLU A  70      -4.617   3.906  -4.358  1.00 93.72           C  
ATOM   1132  HA  GLU A  70      -4.895   4.954  -4.248  1.00 93.72           H  
ATOM   1133  C   GLU A  70      -5.363   3.097  -3.296  1.00 93.72           C  
ATOM   1134  CB  GLU A  70      -5.035   3.486  -5.776  1.00 93.72           C  
ATOM   1135  HB2 GLU A  70      -6.112   3.625  -5.869  1.00 93.72           H  
ATOM   1136  HB3 GLU A  70      -4.825   2.424  -5.901  1.00 93.72           H  
ATOM   1137  O   GLU A  70      -5.109   1.903  -3.102  1.00 93.72           O  
ATOM   1138  CG  GLU A  70      -4.340   4.279  -6.897  1.00 93.72           C  
ATOM   1139  HG2 GLU A  70      -4.644   5.323  -6.825  1.00 93.72           H  
ATOM   1140  HG3 GLU A  70      -3.261   4.233  -6.749  1.00 93.72           H  
ATOM   1141  CD  GLU A  70      -4.650   3.752  -8.314  1.00 93.72           C  
ATOM   1142  OE1 GLU A  70      -4.055   4.297  -9.275  1.00 93.72           O  
ATOM   1143  OE2 GLU A  70      -5.430   2.774  -8.457  1.00 93.72           O  
ATOM   1144  N   PHE A  71      -6.294   3.747  -2.604  1.00 91.58           N  
ATOM   1145  H   PHE A  71      -6.472   4.716  -2.827  1.00 91.58           H  
ATOM   1146  CA  PHE A  71      -7.146   3.110  -1.605  1.00 91.58           C  
ATOM   1147  HA  PHE A  71      -6.688   2.178  -1.272  1.00 91.58           H  
ATOM   1148  C   PHE A  71      -8.501   2.779  -2.212  1.00 91.58           C  
ATOM   1149  CB  PHE A  71      -7.297   4.024  -0.386  1.00 91.58           C  
ATOM   1150  HB2 PHE A  71      -7.780   4.952  -0.690  1.00 91.58           H  
ATOM   1151  HB3 PHE A  71      -7.946   3.534   0.340  1.00 91.58           H  
ATOM   1152  O   PHE A  71      -9.074   3.601  -2.926  1.00 91.58           O  
ATOM   1153  CG  PHE A  71      -5.975   4.335   0.279  1.00 91.58           C  
ATOM   1154  CD1 PHE A  71      -5.319   3.328   1.004  1.00 91.58           C  
ATOM   1155  HD1 PHE A  71      -5.782   2.357   1.101  1.00 91.58           H  
ATOM   1156  CD2 PHE A  71      -5.383   5.604   0.146  1.00 91.58           C  
ATOM   1157  HD2 PHE A  71      -5.884   6.386  -0.405  1.00 91.58           H  
ATOM   1158  CE1 PHE A  71      -4.059   3.574   1.567  1.00 91.58           C  
ATOM   1159  HE1 PHE A  71      -3.549   2.780   2.093  1.00 91.58           H  
ATOM   1160  CE2 PHE A  71      -4.126   5.857   0.724  1.00 91.58           C  
ATOM   1161  HE2 PHE A  71      -3.675   6.833   0.622  1.00 91.58           H  
ATOM   1162  CZ  PHE A  71      -3.459   4.834   1.422  1.00 91.58           C  
ATOM   1163  HZ  PHE A  71      -2.479   5.010   1.839  1.00 91.58           H  
ATOM   1164  N   ASN A  72      -9.029   1.592  -1.909  1.00 89.15           N  
ATOM   1165  H   ASN A  72      -8.481   0.944  -1.362  1.00 89.15           H  
ATOM   1166  CA  ASN A  72     -10.383   1.179  -2.296  1.00 89.15           C  
ATOM   1167  HA  ASN A  72     -10.477   0.118  -2.063  1.00 89.15           H  
ATOM   1168  C   ASN A  72     -10.681   1.289  -3.802  1.00 89.15           C  
ATOM   1169  CB  ASN A  72     -11.406   1.924  -1.423  1.00 89.15           C  
ATOM   1170  HB2 ASN A  72     -12.415   1.609  -1.692  1.00 89.15           H  
ATOM   1171  HB3 ASN A  72     -11.336   2.995  -1.616  1.00 89.15           H  
ATOM   1172  O   ASN A  72     -11.837   1.415  -4.186  1.00 89.15           O  
ATOM   1173  CG  ASN A  72     -11.222   1.656   0.053  1.00 89.15           C  
ATOM   1174  ND2 ASN A  72     -11.629   2.578   0.888  1.00 89.15           N  
ATOM   1175 HD21 ASN A  72     -12.048   3.432   0.547  1.00 89.15           H  
ATOM   1176 HD22 ASN A  72     -11.689   2.326   1.865  1.00 89.15           H  
ATOM   1177  OD1 ASN A  72     -10.733   0.613   0.470  1.00 89.15           O  
ATOM   1178  N   GLN A  73      -9.649   1.235  -4.653  1.00 79.43           N  
ATOM   1179  H   GLN A  73      -8.733   1.088  -4.256  1.00 79.43           H  
ATOM   1180  CA  GLN A  73      -9.756   1.437  -6.105  1.00 79.43           C  
ATOM   1181  HA  GLN A  73      -8.740   1.430  -6.500  1.00 79.43           H  
ATOM   1182  C   GLN A  73     -10.340   2.804  -6.517  1.00 79.43           C  
ATOM   1183  CB  GLN A  73     -10.507   0.265  -6.768  1.00 79.43           C  
ATOM   1184  HB2 GLN A  73     -10.460   0.382  -7.850  1.00 79.43           H  
ATOM   1185  HB3 GLN A  73     -11.557   0.299  -6.476  1.00 79.43           H  
ATOM   1186  O   GLN A  73     -10.818   2.950  -7.639  1.00 79.43           O  
ATOM   1187  CG  GLN A  73      -9.930  -1.113  -6.414  1.00 79.43           C  
ATOM   1188  HG2 GLN A  73      -9.928  -1.251  -5.333  1.00 79.43           H  
ATOM   1189  HG3 GLN A  73      -8.900  -1.167  -6.769  1.00 79.43           H  
ATOM   1190  CD  GLN A  73     -10.725  -2.263  -7.019  1.00 79.43           C  
ATOM   1191  NE2 GLN A  73     -10.208  -3.469  -6.955  1.00 79.43           N  
ATOM   1192 HE21 GLN A  73     -10.787  -4.205  -7.334  1.00 79.43           H  
ATOM   1193 HE22 GLN A  73      -9.333  -3.634  -6.477  1.00 79.43           H  
ATOM   1194  OE1 GLN A  73     -11.817  -2.132  -7.539  1.00 79.43           O  
ATOM   1195  N   ASN A  74     -10.262   3.823  -5.653  1.00 79.89           N  
ATOM   1196  H   ASN A  74      -9.901   3.648  -4.726  1.00 79.89           H  
ATOM   1197  CA  ASN A  74     -10.818   5.154  -5.927  1.00 79.89           C  
ATOM   1198  HA  ASN A  74     -11.839   5.029  -6.285  1.00 79.89           H  
ATOM   1199  C   ASN A  74     -10.080   5.925  -7.041  1.00 79.89           C  
ATOM   1200  CB  ASN A  74     -10.864   5.962  -4.614  1.00 79.89           C  
ATOM   1201  HB2 ASN A  74     -11.056   7.009  -4.849  1.00 79.89           H  
ATOM   1202  HB3 ASN A  74      -9.896   5.910  -4.114  1.00 79.89           H  
ATOM   1203  O   ASN A  74     -10.501   7.019  -7.397  1.00 79.89           O  
ATOM   1204  CG  ASN A  74     -11.955   5.522  -3.653  1.00 79.89           C  
ATOM   1205  ND2 ASN A  74     -11.971   6.079  -2.465  1.00 79.89           N  
ATOM   1206 HD21 ASN A  74     -12.767   5.855  -1.886  1.00 79.89           H  
ATOM   1207 HD22 ASN A  74     -11.316   6.821  -2.266  1.00 79.89           H  
ATOM   1208  OD1 ASN A  74     -12.823   4.717  -3.936  1.00 79.89           O  
ATOM   1209  N   GLY A  75      -8.976   5.400  -7.585  1.00 80.97           N  
ATOM   1210  H   GLY A  75      -8.693   4.480  -7.279  1.00 80.97           H  
ATOM   1211  CA  GLY A  75      -8.157   6.060  -8.612  1.00 80.97           C  
ATOM   1212  HA2 GLY A  75      -7.467   5.333  -9.039  1.00 80.97           H  
ATOM   1213  HA3 GLY A  75      -8.811   6.426  -9.404  1.00 80.97           H  
ATOM   1214  C   GLY A  75      -7.333   7.250  -8.102  1.00 80.97           C  
ATOM   1215  O   GLY A  75      -6.346   7.620  -8.735  1.00 80.97           O  
ATOM   1216  N   ASP A  76      -7.686   7.810  -6.943  1.00 88.44           N  
ATOM   1217  H   ASP A  76      -8.603   7.596  -6.580  1.00 88.44           H  
ATOM   1218  CA  ASP A  76      -6.905   8.837  -6.261  1.00 88.44           C  
ATOM   1219  HA  ASP A  76      -6.702   9.640  -6.969  1.00 88.44           H  
ATOM   1220  C   ASP A  76      -5.570   8.268  -5.776  1.00 88.44           C  
ATOM   1221  CB  ASP A  76      -7.687   9.438  -5.087  1.00 88.44           C  
ATOM   1222  HB2 ASP A  76      -7.016  10.079  -4.515  1.00 88.44           H  
ATOM   1223  HB3 ASP A  76      -8.022   8.634  -4.431  1.00 88.44           H  
ATOM   1224  O   ASP A  76      -5.503   7.398  -4.897  1.00 88.44           O  
ATOM   1225  CG  ASP A  76      -8.887  10.281  -5.522  1.00 88.44           C  
ATOM   1226  OD1 ASP A  76      -8.812  10.899  -6.608  1.00 88.44           O  
ATOM   1227  OD2 ASP A  76      -9.855  10.319  -4.731  1.00 88.44           O  
ATOM   1228  N   LYS A  77      -4.495   8.795  -6.359  1.00 90.85           N  
ATOM   1229  H   LYS A  77      -4.651   9.488  -7.077  1.00 90.85           H  
ATOM   1230  CA  LYS A  77      -3.123   8.408  -6.052  1.00 90.85           C  
ATOM   1231  HA  LYS A  77      -3.117   7.361  -5.749  1.00 90.85           H  
ATOM   1232  C   LYS A  77      -2.566   9.232  -4.904  1.00 90.85           C  
ATOM   1233  CB  LYS A  77      -2.252   8.557  -7.296  1.00 90.85           C  
ATOM   1234  HB2 LYS A  77      -1.207   8.435  -7.009  1.00 90.85           H  
ATOM   1235  HB3 LYS A  77      -2.376   9.557  -7.712  1.00 90.85           H  
ATOM   1236  O   LYS A  77      -2.598  10.459  -4.925  1.00 90.85           O  
ATOM   1237  CG  LYS A  77      -2.616   7.504  -8.346  1.00 90.85           C  
ATOM   1238  HG2 LYS A  77      -3.649   7.622  -8.672  1.00 90.85           H  
ATOM   1239  HG3 LYS A  77      -2.480   6.510  -7.919  1.00 90.85           H  
ATOM   1240  CD  LYS A  77      -1.684   7.680  -9.535  1.00 90.85           C  
ATOM   1241  HD2 LYS A  77      -0.660   7.711  -9.163  1.00 90.85           H  
ATOM   1242  HD3 LYS A  77      -1.902   8.620 -10.042  1.00 90.85           H  
ATOM   1243  CE  LYS A  77      -1.834   6.514 -10.502  1.00 90.85           C  
ATOM   1244  HE2 LYS A  77      -2.752   6.630 -11.079  1.00 90.85           H  
ATOM   1245  HE3 LYS A  77      -1.930   5.595  -9.924  1.00 90.85           H  
ATOM   1246  NZ  LYS A  77      -0.628   6.465 -11.357  1.00 90.85           N  
ATOM   1247  HZ1 LYS A  77       0.184   6.465 -10.756  1.00 90.85           H  
ATOM   1248  HZ2 LYS A  77      -0.623   5.626 -11.919  1.00 90.85           H  
ATOM   1249  HZ3 LYS A  77      -0.569   7.293 -11.933  1.00 90.85           H  
ATOM   1250  N   ASN A  78      -1.992   8.537  -3.932  1.00 93.57           N  
ATOM   1251  H   ASN A  78      -2.071   7.531  -3.979  1.00 93.57           H  
ATOM   1252  CA  ASN A  78      -1.333   9.114  -2.771  1.00 93.57           C  
ATOM   1253  HA  ASN A  78      -1.502  10.190  -2.745  1.00 93.57           H  
ATOM   1254  C   ASN A  78       0.170   8.831  -2.895  1.00 93.57           C  
ATOM   1255  CB  ASN A  78      -1.961   8.538  -1.493  1.00 93.57           C  
ATOM   1256  HB2 ASN A  78      -1.451   8.950  -0.623  1.00 93.57           H  
ATOM   1257  HB3 ASN A  78      -1.857   7.453  -1.478  1.00 93.57           H  
ATOM   1258  O   ASN A  78       0.598   7.722  -2.551  1.00 93.57           O  
ATOM   1259  CG  ASN A  78      -3.430   8.887  -1.391  1.00 93.57           C  
ATOM   1260  ND2 ASN A  78      -4.298   8.090  -1.970  1.00 93.57           N  
ATOM   1261 HD21 ASN A  78      -3.973   7.344  -2.569  1.00 93.57           H  
ATOM   1262 HD22 ASN A  78      -5.242   8.441  -2.051  1.00 93.57           H  
ATOM   1263  OD1 ASN A  78      -3.804   9.885  -0.805  1.00 93.57           O  
ATOM   1264  N   PRO A  79       0.961   9.777  -3.431  1.00 95.00           N  
ATOM   1265  CA  PRO A  79       2.384   9.569  -3.653  1.00 95.00           C  
ATOM   1266  HA  PRO A  79       2.540   8.640  -4.201  1.00 95.00           H  
ATOM   1267  C   PRO A  79       3.131   9.515  -2.319  1.00 95.00           C  
ATOM   1268  CB  PRO A  79       2.843  10.733  -4.534  1.00 95.00           C  
ATOM   1269  HB2 PRO A  79       2.716  10.464  -5.583  1.00 95.00           H  
ATOM   1270  HB3 PRO A  79       3.878  11.016  -4.341  1.00 95.00           H  
ATOM   1271  O   PRO A  79       2.962  10.379  -1.456  1.00 95.00           O  
ATOM   1272  CG  PRO A  79       1.868  11.853  -4.177  1.00 95.00           C  
ATOM   1273  HG2 PRO A  79       1.754  12.566  -4.993  1.00 95.00           H  
ATOM   1274  HG3 PRO A  79       2.201  12.357  -3.270  1.00 95.00           H  
ATOM   1275  CD  PRO A  79       0.567  11.101  -3.900  1.00 95.00           C  
ATOM   1276  HD2 PRO A  79      -0.014  11.640  -3.152  1.00 95.00           H  
ATOM   1277  HD3 PRO A  79      -0.001  11.002  -4.825  1.00 95.00           H  
ATOM   1278  N   ILE A  80       3.987   8.510  -2.154  1.00 94.91           N  
ATOM   1279  H   ILE A  80       4.060   7.844  -2.909  1.00 94.91           H  
ATOM   1280  CA  ILE A  80       4.875   8.340  -1.003  1.00 94.91           C  
ATOM   1281  HA  ILE A  80       4.762   9.196  -0.337  1.00 94.91           H  
ATOM   1282  C   ILE A  80       6.314   8.277  -1.526  1.00 94.91           C  
ATOM   1283  CB  ILE A  80       4.517   7.090  -0.173  1.00 94.91           C  
ATOM   1284  HB  ILE A  80       4.753   6.210  -0.772  1.00 94.91           H  
ATOM   1285  O   ILE A  80       6.689   7.277  -2.149  1.00 94.91           O  
ATOM   1286  CG1 ILE A  80       3.020   6.974   0.189  1.00 94.91           C  
ATOM   1287 HG12 ILE A  80       2.865   6.024   0.700  1.00 94.91           H  
ATOM   1288 HG13 ILE A  80       2.431   6.938  -0.727  1.00 94.91           H  
ATOM   1289  CG2 ILE A  80       5.397   7.018   1.091  1.00 94.91           C  
ATOM   1290 HG21 ILE A  80       5.119   6.150   1.689  1.00 94.91           H  
ATOM   1291 HG22 ILE A  80       5.284   7.922   1.689  1.00 94.91           H  
ATOM   1292 HG23 ILE A  80       6.445   6.917   0.811  1.00 94.91           H  
ATOM   1293  CD1 ILE A  80       2.468   8.088   1.085  1.00 94.91           C  
ATOM   1294 HD11 ILE A  80       2.660   9.072   0.655  1.00 94.91           H  
ATOM   1295 HD12 ILE A  80       1.391   7.960   1.191  1.00 94.91           H  
ATOM   1296 HD13 ILE A  80       2.930   8.031   2.071  1.00 94.91           H  
ATOM   1297  N   PRO A  81       7.137   9.308  -1.267  1.00 96.14           N  
ATOM   1298  CA  PRO A  81       8.499   9.333  -1.775  1.00 96.14           C  
ATOM   1299  HA  PRO A  81       8.437   9.248  -2.860  1.00 96.14           H  
ATOM   1300  C   PRO A  81       9.370   8.195  -1.232  1.00 96.14           C  
ATOM   1301  CB  PRO A  81       9.069  10.711  -1.429  1.00 96.14           C  
ATOM   1302  HB2 PRO A  81       9.638  10.662  -0.501  1.00 96.14           H  
ATOM   1303  HB3 PRO A  81       9.699  11.090  -2.234  1.00 96.14           H  
ATOM   1304  O   PRO A  81       9.085   7.600  -0.183  1.00 96.14           O  
ATOM   1305  CG  PRO A  81       7.827  11.577  -1.234  1.00 96.14           C  
ATOM   1306  HG2 PRO A  81       8.010  12.402  -0.546  1.00 96.14           H  
ATOM   1307  HG3 PRO A  81       7.491  11.952  -2.202  1.00 96.14           H  
ATOM   1308  CD  PRO A  81       6.794  10.598  -0.685  1.00 96.14           C  
ATOM   1309  HD2 PRO A  81       5.796  10.926  -0.978  1.00 96.14           H  
ATOM   1310  HD3 PRO A  81       6.875  10.539   0.400  1.00 96.14           H  
ATOM   1311  N   ALA A  82      10.458   7.913  -1.940  1.00 94.81           N  
ATOM   1312  H   ALA A  82      10.561   8.364  -2.838  1.00 94.81           H  
ATOM   1313  CA  ALA A  82      11.516   7.018  -1.494  1.00 94.81           C  
ATOM   1314  HA  ALA A  82      11.130   5.998  -1.475  1.00 94.81           H  
ATOM   1315  C   ALA A  82      12.013   7.394  -0.087  1.00 94.81           C  
ATOM   1316  CB  ALA A  82      12.659   7.082  -2.510  1.00 94.81           C  
ATOM   1317  HB1 ALA A  82      12.287   6.836  -3.505  1.00 94.81           H  
ATOM   1318  HB2 ALA A  82      13.072   8.090  -2.537  1.00 94.81           H  
ATOM   1319  HB3 ALA A  82      13.446   6.380  -2.235  1.00 94.81           H  
ATOM   1320  O   ALA A  82      12.206   8.566   0.235  1.00 94.81           O  
ATOM   1321  N   ASN A  83      12.268   6.390   0.752  1.00 94.57           N  
ATOM   1322  H   ASN A  83      12.131   5.449   0.411  1.00 94.57           H  
ATOM   1323  CA  ASN A  83      12.790   6.546   2.118  1.00 94.57           C  
ATOM   1324  HA  ASN A  83      12.806   5.550   2.560  1.00 94.57           H  
ATOM   1325  C   ASN A  83      11.908   7.367   3.083  1.00 94.57           C  
ATOM   1326  CB  ASN A  83      14.262   6.980   2.056  1.00 94.57           C  
ATOM   1327  HB2 ASN A  83      14.344   7.967   1.601  1.00 94.57           H  
ATOM   1328  HB3 ASN A  83      14.673   7.033   3.064  1.00 94.57           H  
ATOM   1329  O   ASN A  83      12.394   7.845   4.111  1.00 94.57           O  
ATOM   1330  CG  ASN A  83      15.074   5.968   1.275  1.00 94.57           C  
ATOM   1331  ND2 ASN A  83      15.619   6.340   0.141  1.00 94.57           N  
ATOM   1332 HD21 ASN A  83      15.424   7.253  -0.244  1.00 94.57           H  
ATOM   1333 HD22 ASN A  83      16.066   5.611  -0.398  1.00 94.57           H  
ATOM   1334  OD1 ASN A  83      15.199   4.822   1.680  1.00 94.57           O  
ATOM   1335  N   VAL A  84      10.608   7.500   2.799  1.00 96.17           N  
ATOM   1336  H   VAL A  84      10.277   7.129   1.920  1.00 96.17           H  
ATOM   1337  CA  VAL A  84       9.653   8.225   3.650  1.00 96.17           C  
ATOM   1338  HA  VAL A  84      10.222   8.812   4.370  1.00 96.17           H  
ATOM   1339  C   VAL A  84       8.776   7.275   4.470  1.00 96.17           C  
ATOM   1340  CB  VAL A  84       8.839   9.246   2.826  1.00 96.17           C  
ATOM   1341  HB  VAL A  84       8.347   8.740   1.996  1.00 96.17           H  
ATOM   1342  O   VAL A  84       8.403   6.176   4.048  1.00 96.17           O  
ATOM   1343  CG1 VAL A  84       7.760   9.965   3.644  1.00 96.17           C  
ATOM   1344 HG11 VAL A  84       7.266  10.713   3.025  1.00 96.17           H  
ATOM   1345 HG12 VAL A  84       6.998   9.254   3.962  1.00 96.17           H  
ATOM   1346 HG13 VAL A  84       8.197  10.457   4.513  1.00 96.17           H  
ATOM   1347  CG2 VAL A  84       9.770  10.339   2.286  1.00 96.17           C  
ATOM   1348 HG21 VAL A  84       9.193  11.086   1.741  1.00 96.17           H  
ATOM   1349 HG22 VAL A  84      10.496   9.902   1.600  1.00 96.17           H  
ATOM   1350 HG23 VAL A  84      10.304  10.826   3.102  1.00 96.17           H  
ATOM   1351  N   ILE A  85       8.428   7.732   5.676  1.00 93.17           N  
ATOM   1352  H   ILE A  85       8.744   8.658   5.925  1.00 93.17           H  
ATOM   1353  CA  ILE A  85       7.418   7.124   6.541  1.00 93.17           C  
ATOM   1354  HA  ILE A  85       7.081   6.190   6.092  1.00 93.17           H  
ATOM   1355  C   ILE A  85       6.231   8.078   6.627  1.00 93.17           C  
ATOM   1356  CB  ILE A  85       7.982   6.810   7.944  1.00 93.17           C  
ATOM   1357  HB  ILE A  85       8.271   7.746   8.421  1.00 93.17           H  
ATOM   1358  O   ILE A  85       6.371   9.190   7.132  1.00 93.17           O  
ATOM   1359  CG1 ILE A  85       9.246   5.929   7.834  1.00 93.17           C  
ATOM   1360 HG12 ILE A  85       9.005   5.025   7.274  1.00 93.17           H  
ATOM   1361 HG13 ILE A  85      10.008   6.469   7.272  1.00 93.17           H  
ATOM   1362  CG2 ILE A  85       6.882   6.151   8.806  1.00 93.17           C  
ATOM   1363 HG21 ILE A  85       7.273   5.916   9.795  1.00 93.17           H  
ATOM   1364 HG22 ILE A  85       6.513   5.253   8.312  1.00 93.17           H  
ATOM   1365 HG23 ILE A  85       6.051   6.844   8.935  1.00 93.17           H  
ATOM   1366  CD1 ILE A  85       9.883   5.543   9.174  1.00 93.17           C  
ATOM   1367 HD11 ILE A  85      10.845   5.066   8.986  1.00 93.17           H  
ATOM   1368 HD12 ILE A  85      10.045   6.435   9.780  1.00 93.17           H  
ATOM   1369 HD13 ILE A  85       9.250   4.838   9.711  1.00 93.17           H  
ATOM   1370  N   THR A  86       5.057   7.613   6.217  1.00 93.61           N  
ATOM   1371  H   THR A  86       5.013   6.671   5.855  1.00 93.61           H  
ATOM   1372  CA  THR A  86       3.828   8.414   6.215  1.00 93.61           C  
ATOM   1373  HA  THR A  86       4.017   9.368   6.708  1.00 93.61           H  
ATOM   1374  C   THR A  86       2.738   7.692   6.985  1.00 93.61           C  
ATOM   1375  CB  THR A  86       3.373   8.737   4.787  1.00 93.61           C  
ATOM   1376  HB  THR A  86       3.128   7.810   4.269  1.00 93.61           H  
ATOM   1377  O   THR A  86       2.625   6.468   6.927  1.00 93.61           O  
ATOM   1378  CG2 THR A  86       2.173   9.681   4.743  1.00 93.61           C  
ATOM   1379 HG21 THR A  86       1.300   9.200   5.184  1.00 93.61           H  
ATOM   1380 HG22 THR A  86       2.391  10.600   5.287  1.00 93.61           H  
ATOM   1381 HG23 THR A  86       1.930   9.929   3.710  1.00 93.61           H  
ATOM   1382  OG1 THR A  86       4.415   9.393   4.111  1.00 93.61           O  
ATOM   1383  HG1 THR A  86       4.097   9.652   3.243  1.00 93.61           H  
ATOM   1384  N   THR A  87       1.922   8.449   7.712  1.00 91.06           N  
ATOM   1385  H   THR A  87       2.018   9.453   7.652  1.00 91.06           H  
ATOM   1386  CA  THR A  87       0.675   7.949   8.300  1.00 91.06           C  
ATOM   1387  HA  THR A  87       0.547   6.898   8.041  1.00 91.06           H  
ATOM   1388  C   THR A  87      -0.482   8.729   7.702  1.00 91.06           C  
ATOM   1389  CB  THR A  87       0.678   8.055   9.830  1.00 91.06           C  
ATOM   1390  HB  THR A  87       0.655   9.105  10.118  1.00 91.06           H  
ATOM   1391  O   THR A  87      -0.385   9.946   7.576  1.00 91.06           O  
ATOM   1392  CG2 THR A  87      -0.501   7.332  10.478  1.00 91.06           C  
ATOM   1393 HG21 THR A  87      -0.427   7.419  11.562  1.00 91.06           H  
ATOM   1394 HG22 THR A  87      -1.441   7.781  10.160  1.00 91.06           H  
ATOM   1395 HG23 THR A  87      -0.493   6.278  10.200  1.00 91.06           H  
ATOM   1396  OG1 THR A  87       1.864   7.469  10.330  1.00 91.06           O  
ATOM   1397  HG1 THR A  87       2.573   7.978   9.930  1.00 91.06           H  
ATOM   1398  N   MET A  88      -1.552   8.037   7.331  1.00 89.74           N  
ATOM   1399  H   MET A  88      -1.565   7.038   7.479  1.00 89.74           H  
ATOM   1400  CA  MET A  88      -2.758   8.633   6.767  1.00 89.74           C  
ATOM   1401  HA  MET A  88      -2.732   9.714   6.906  1.00 89.74           H  
ATOM   1402  C   MET A  88      -3.988   8.107   7.498  1.00 89.74           C  
ATOM   1403  CB  MET A  88      -2.848   8.358   5.259  1.00 89.74           C  
ATOM   1404  HB2 MET A  88      -2.808   7.283   5.082  1.00 89.74           H  
ATOM   1405  HB3 MET A  88      -3.800   8.733   4.883  1.00 89.74           H  
ATOM   1406  O   MET A  88      -4.045   6.933   7.881  1.00 89.74           O  
ATOM   1407  CG  MET A  88      -1.719   9.053   4.492  1.00 89.74           C  
ATOM   1408  HG2 MET A  88      -0.760   8.716   4.886  1.00 89.74           H  
ATOM   1409  HG3 MET A  88      -1.801  10.126   4.661  1.00 89.74           H  
ATOM   1410  SD  MET A  88      -1.727   8.761   2.708  1.00 89.74           S  
ATOM   1411  CE  MET A  88      -1.011   7.113   2.677  1.00 89.74           C  
ATOM   1412  HE1 MET A  88      -1.616   6.438   3.282  1.00 89.74           H  
ATOM   1413  HE2 MET A  88      -0.001   7.179   3.081  1.00 89.74           H  
ATOM   1414  HE3 MET A  88      -0.971   6.763   1.645  1.00 89.74           H  
ATOM   1415  N   ASP A  89      -4.957   8.997   7.679  1.00 87.55           N  
ATOM   1416  H   ASP A  89      -4.839   9.925   7.296  1.00 87.55           H  
ATOM   1417  CA  ASP A  89      -6.331   8.631   7.996  1.00 87.55           C  
ATOM   1418  HA  ASP A  89      -6.353   7.708   8.574  1.00 87.55           H  
ATOM   1419  C   ASP A  89      -7.049   8.400   6.667  1.00 87.55           C  
ATOM   1420  CB  ASP A  89      -6.986   9.733   8.839  1.00 87.55           C  
ATOM   1421  HB2 ASP A  89      -6.304   9.995   9.648  1.00 87.55           H  
ATOM   1422  HB3 ASP A  89      -7.139  10.624   8.230  1.00 87.55           H  
ATOM   1423  O   ASP A  89      -7.120   9.298   5.825  1.00 87.55           O  
ATOM   1424  CG  ASP A  89      -8.321   9.304   9.462  1.00 87.55           C  
ATOM   1425  OD1 ASP A  89      -8.927   8.319   8.986  1.00 87.55           O  
ATOM   1426  OD2 ASP A  89      -8.705   9.952  10.460  1.00 87.55           O  
ATOM   1427  N   VAL A  90      -7.488   7.168   6.448  1.00 84.24           N  
ATOM   1428  H   VAL A  90      -7.520   6.541   7.239  1.00 84.24           H  
ATOM   1429  CA  VAL A  90      -8.209   6.774   5.243  1.00 84.24           C  
ATOM   1430  HA  VAL A  90      -8.474   7.672   4.684  1.00 84.24           H  
ATOM   1431  C   VAL A  90      -9.460   6.045   5.706  1.00 84.24           C  
ATOM   1432  CB  VAL A  90      -7.368   5.901   4.304  1.00 84.24           C  
ATOM   1433  HB  VAL A  90      -7.111   4.977   4.821  1.00 84.24           H  
ATOM   1434  O   VAL A  90      -9.362   4.936   6.239  1.00 84.24           O  
ATOM   1435  CG1 VAL A  90      -8.162   5.563   3.035  1.00 84.24           C  
ATOM   1436 HG11 VAL A  90      -9.072   5.017   3.282  1.00 84.24           H  
ATOM   1437 HG12 VAL A  90      -7.552   4.933   2.388  1.00 84.24           H  
ATOM   1438 HG13 VAL A  90      -8.422   6.476   2.500  1.00 84.24           H  
ATOM   1439  CG2 VAL A  90      -6.057   6.574   3.887  1.00 84.24           C  
ATOM   1440 HG21 VAL A  90      -5.513   5.927   3.200  1.00 84.24           H  
ATOM   1441 HG22 VAL A  90      -6.264   7.527   3.400  1.00 84.24           H  
ATOM   1442 HG23 VAL A  90      -5.434   6.749   4.765  1.00 84.24           H  
ATOM   1443  N   PRO A  91     -10.651   6.633   5.520  1.00 80.20           N  
ATOM   1444  CA  PRO A  91     -11.873   6.024   5.998  1.00 80.20           C  
ATOM   1445  HA  PRO A  91     -11.782   5.824   7.066  1.00 80.20           H  
ATOM   1446  C   PRO A  91     -12.127   4.714   5.254  1.00 80.20           C  
ATOM   1447  CB  PRO A  91     -12.970   7.068   5.781  1.00 80.20           C  
ATOM   1448  HB2 PRO A  91     -13.932   6.615   5.538  1.00 80.20           H  
ATOM   1449  HB3 PRO A  91     -13.057   7.688   6.673  1.00 80.20           H  
ATOM   1450  O   PRO A  91     -12.233   4.675   4.030  1.00 80.20           O  
ATOM   1451  CG  PRO A  91     -12.436   7.918   4.629  1.00 80.20           C  
ATOM   1452  HG2 PRO A  91     -12.674   7.440   3.679  1.00 80.20           H  
ATOM   1453  HG3 PRO A  91     -12.830   8.934   4.657  1.00 80.20           H  
ATOM   1454  CD  PRO A  91     -10.926   7.893   4.848  1.00 80.20           C  
ATOM   1455  HD2 PRO A  91     -10.418   7.957   3.886  1.00 80.20           H  
ATOM   1456  HD3 PRO A  91     -10.627   8.720   5.492  1.00 80.20           H  
ATOM   1457  N   ALA A  92     -12.266   3.643   6.029  1.00 82.83           N  
ATOM   1458  H   ALA A  92     -12.005   3.735   7.000  1.00 82.83           H  
ATOM   1459  CA  ALA A  92     -12.670   2.331   5.560  1.00 82.83           C  
ATOM   1460  HA  ALA A  92     -12.555   1.692   6.436  1.00 82.83           H  
ATOM   1461  C   ALA A  92     -11.778   1.724   4.445  1.00 82.83           C  
ATOM   1462  CB  ALA A  92     -14.170   2.360   5.215  1.00 82.83           C  
ATOM   1463  HB1 ALA A  92     -14.344   3.032   4.374  1.00 82.83           H  
ATOM   1464  HB2 ALA A  92     -14.748   2.701   6.073  1.00 82.83           H  
ATOM   1465  HB3 ALA A  92     -14.505   1.364   4.924  1.00 82.83           H  
ATOM   1466  O   ALA A  92     -12.253   1.385   3.365  1.00 82.83           O  
ATOM   1467  N   ILE A  93     -10.493   1.500   4.718  1.00 86.51           N  
ATOM   1468  H   ILE A  93     -10.154   1.823   5.613  1.00 86.51           H  
ATOM   1469  CA  ILE A  93      -9.565   0.755   3.857  1.00 86.51           C  
ATOM   1470  HA  ILE A  93      -9.621   1.183   2.856  1.00 86.51           H  
ATOM   1471  C   ILE A  93      -9.963  -0.728   3.787  1.00 86.51           C  
ATOM   1472  CB  ILE A  93      -8.103   0.872   4.345  1.00 86.51           C  
ATOM   1473  HB  ILE A  93      -8.004   0.263   5.243  1.00 86.51           H  
ATOM   1474  O   ILE A  93      -9.835  -1.477   4.763  1.00 86.51           O  
ATOM   1475  CG1 ILE A  93      -7.688   2.309   4.720  1.00 86.51           C  
ATOM   1476 HG12 ILE A  93      -7.678   2.926   3.821  1.00 86.51           H  
ATOM   1477 HG13 ILE A  93      -8.408   2.726   5.424  1.00 86.51           H  
ATOM   1478  CG2 ILE A  93      -7.156   0.294   3.275  1.00 86.51           C  
ATOM   1479 HG21 ILE A  93      -7.233   0.878   2.357  1.00 86.51           H  
ATOM   1480 HG22 ILE A  93      -6.124   0.311   3.625  1.00 86.51           H  
ATOM   1481 HG23 ILE A  93      -7.415  -0.740   3.050  1.00 86.51           H  
ATOM   1482  CD1 ILE A  93      -6.320   2.375   5.409  1.00 86.51           C  
ATOM   1483 HD11 ILE A  93      -6.185   3.343   5.893  1.00 86.51           H  
ATOM   1484 HD12 ILE A  93      -6.249   1.604   6.176  1.00 86.51           H  
ATOM   1485 HD13 ILE A  93      -5.529   2.237   4.673  1.00 86.51           H  
ATOM   1486  N   HIS A  94     -10.381  -1.164   2.605  1.00 83.92           N  
ATOM   1487  H   HIS A  94     -10.540  -0.467   1.892  1.00 83.92           H  
ATOM   1488  CA  HIS A  94     -10.647  -2.559   2.252  1.00 83.92           C  
ATOM   1489  HA  HIS A  94     -10.741  -3.166   3.152  1.00 83.92           H  
ATOM   1490  C   HIS A  94      -9.526  -3.157   1.399  1.00 83.92           C  
ATOM   1491  CB  HIS A  94     -11.964  -2.621   1.478  1.00 83.92           C  
ATOM   1492  HB2 HIS A  94     -11.908  -1.962   0.611  1.00 83.92           H  
ATOM   1493  HB3 HIS A  94     -12.094  -3.635   1.101  1.00 83.92           H  
ATOM   1494  O   HIS A  94      -9.154  -4.314   1.587  1.00 83.92           O  
ATOM   1495  CG  HIS A  94     -13.170  -2.246   2.296  1.00 83.92           C  
ATOM   1496  CD2 HIS A  94     -13.841  -1.052   2.266  1.00 83.92           C  
ATOM   1497  HD2 HIS A  94     -13.567  -0.185   1.683  1.00 83.92           H  
ATOM   1498  ND1 HIS A  94     -13.865  -3.082   3.136  1.00 83.92           N  
ATOM   1499  HD1 HIS A  94     -13.665  -4.059   3.294  1.00 83.92           H  
ATOM   1500  CE1 HIS A  94     -14.954  -2.424   3.566  1.00 83.92           C  
ATOM   1501  HE1 HIS A  94     -15.722  -2.842   4.200  1.00 83.92           H  
ATOM   1502  NE2 HIS A  94     -14.964  -1.170   3.095  1.00 83.92           N  
ATOM   1503  N   ASN A  95      -8.962  -2.362   0.489  1.00 87.99           N  
ATOM   1504  H   ASN A  95      -9.296  -1.413   0.398  1.00 87.99           H  
ATOM   1505  CA  ASN A  95      -7.830  -2.752  -0.338  1.00 87.99           C  
ATOM   1506  HA  ASN A  95      -7.266  -3.506   0.211  1.00 87.99           H  
ATOM   1507  C   ASN A  95      -6.869  -1.578  -0.567  1.00 87.99           C  
ATOM   1508  CB  ASN A  95      -8.334  -3.398  -1.645  1.00 87.99           C  
ATOM   1509  HB2 ASN A  95      -8.951  -4.261  -1.395  1.00 87.99           H  
ATOM   1510  HB3 ASN A  95      -7.485  -3.762  -2.222  1.00 87.99           H  
ATOM   1511  O   ASN A  95      -7.226  -0.410  -0.389  1.00 87.99           O  
ATOM   1512  CG  ASN A  95      -9.121  -2.456  -2.538  1.00 87.99           C  
ATOM   1513  ND2 ASN A  95     -10.312  -2.836  -2.935  1.00 87.99           N  
ATOM   1514 HD21 ASN A  95     -10.836  -2.199  -3.518  1.00 87.99           H  
ATOM   1515 HD22 ASN A  95     -10.676  -3.737  -2.660  1.00 87.99           H  
ATOM   1516  OD1 ASN A  95      -8.674  -1.386  -2.909  1.00 87.99           O  
ATOM   1517  N   ILE A  96      -5.634  -1.913  -0.931  1.00 90.34           N  
ATOM   1518  H   ILE A  96      -5.432  -2.897  -1.037  1.00 90.34           H  
ATOM   1519  CA  ILE A  96      -4.571  -0.968  -1.272  1.00 90.34           C  
ATOM   1520  HA  ILE A  96      -5.003   0.015  -1.456  1.00 90.34           H  
ATOM   1521  C   ILE A  96      -3.898  -1.463  -2.538  1.00 90.34           C  
ATOM   1522  CB  ILE A  96      -3.516  -0.847  -0.154  1.00 90.34           C  
ATOM   1523  HB  ILE A  96      -3.021  -1.813  -0.055  1.00 90.34           H  
ATOM   1524  O   ILE A  96      -3.448  -2.608  -2.602  1.00 90.34           O  
ATOM   1525  CG1 ILE A  96      -4.145  -0.488   1.206  1.00 90.34           C  
ATOM   1526 HG12 ILE A  96      -5.022  -1.107   1.394  1.00 90.34           H  
ATOM   1527 HG13 ILE A  96      -4.456   0.556   1.210  1.00 90.34           H  
ATOM   1528  CG2 ILE A  96      -2.453   0.204  -0.542  1.00 90.34           C  
ATOM   1529 HG21 ILE A  96      -1.679   0.282   0.221  1.00 90.34           H  
ATOM   1530 HG22 ILE A  96      -1.954  -0.073  -1.471  1.00 90.34           H  
ATOM   1531 HG23 ILE A  96      -2.924   1.178  -0.677  1.00 90.34           H  
ATOM   1532  CD1 ILE A  96      -3.164  -0.742   2.348  1.00 90.34           C  
ATOM   1533 HD11 ILE A  96      -3.663  -0.581   3.304  1.00 90.34           H  
ATOM   1534 HD12 ILE A  96      -2.806  -1.771   2.299  1.00 90.34           H  
ATOM   1535 HD13 ILE A  96      -2.308  -0.073   2.262  1.00 90.34           H  
ATOM   1536  N   LYS A  97      -3.766  -0.586  -3.521  1.00 92.07           N  
ATOM   1537  H   LYS A  97      -4.167   0.333  -3.398  1.00 92.07           H  
ATOM   1538  CA  LYS A  97      -2.951  -0.822  -4.704  1.00 92.07           C  
ATOM   1539  HA  LYS A  97      -2.673  -1.874  -4.759  1.00 92.07           H  
ATOM   1540  C   LYS A  97      -1.685   0.013  -4.597  1.00 92.07           C  
ATOM   1541  CB  LYS A  97      -3.798  -0.480  -5.918  1.00 92.07           C  
ATOM   1542  HB2 LYS A  97      -4.811  -0.851  -5.762  1.00 92.07           H  
ATOM   1543  HB3 LYS A  97      -3.834   0.605  -6.015  1.00 92.07           H  
ATOM   1544  O   LYS A  97      -1.755   1.219  -4.385  1.00 92.07           O  
ATOM   1545  CG  LYS A  97      -3.258  -1.076  -7.213  1.00 92.07           C  
ATOM   1546  HG2 LYS A  97      -3.233  -2.163  -7.139  1.00 92.07           H  
ATOM   1547  HG3 LYS A  97      -2.263  -0.682  -7.418  1.00 92.07           H  
ATOM   1548  CD  LYS A  97      -4.238  -0.643  -8.301  1.00 92.07           C  
ATOM   1549  HD2 LYS A  97      -5.215  -1.093  -8.124  1.00 92.07           H  
ATOM   1550  HD3 LYS A  97      -4.349   0.439  -8.233  1.00 92.07           H  
ATOM   1551  CE  LYS A  97      -3.766  -0.992  -9.702  1.00 92.07           C  
ATOM   1552  HE2 LYS A  97      -3.974  -2.040  -9.917  1.00 92.07           H  
ATOM   1553  HE3 LYS A  97      -2.690  -0.827  -9.750  1.00 92.07           H  
ATOM   1554  NZ  LYS A  97      -4.452  -0.094 -10.652  1.00 92.07           N  
ATOM   1555  HZ1 LYS A  97      -4.248   0.856 -10.376  1.00 92.07           H  
ATOM   1556  HZ2 LYS A  97      -4.151  -0.243 -11.605  1.00 92.07           H  
ATOM   1557  HZ3 LYS A  97      -5.455  -0.180 -10.573  1.00 92.07           H  
ATOM   1558  N   ILE A  98      -0.537  -0.640  -4.702  1.00 92.93           N  
ATOM   1559  H   ILE A  98      -0.575  -1.639  -4.844  1.00 92.93           H  
ATOM   1560  CA  ILE A  98       0.781  -0.016  -4.603  1.00 92.93           C  
ATOM   1561  HA  ILE A  98       0.675   1.016  -4.270  1.00 92.93           H  
ATOM   1562  C   ILE A  98       1.399  -0.012  -5.987  1.00 92.93           C  
ATOM   1563  CB  ILE A  98       1.696  -0.766  -3.612  1.00 92.93           C  
ATOM   1564  HB  ILE A  98       1.982  -1.719  -4.057  1.00 92.93           H  
ATOM   1565  O   ILE A  98       1.746  -1.072  -6.500  1.00 92.93           O  
ATOM   1566  CG1 ILE A  98       0.992  -1.093  -2.278  1.00 92.93           C  
ATOM   1567 HG12 ILE A  98       0.669  -0.176  -1.784  1.00 92.93           H  
ATOM   1568 HG13 ILE A  98       0.108  -1.701  -2.473  1.00 92.93           H  
ATOM   1569  CG2 ILE A  98       2.977   0.065  -3.403  1.00 92.93           C  
ATOM   1570 HG21 ILE A  98       3.463   0.272  -4.357  1.00 92.93           H  
ATOM   1571 HG22 ILE A  98       2.740   1.013  -2.922  1.00 92.93           H  
ATOM   1572 HG23 ILE A  98       3.689  -0.489  -2.791  1.00 92.93           H  
ATOM   1573  CD1 ILE A  98       1.874  -1.895  -1.323  1.00 92.93           C  
ATOM   1574 HD11 ILE A  98       2.275  -2.773  -1.830  1.00 92.93           H  
ATOM   1575 HD12 ILE A  98       1.263  -2.222  -0.481  1.00 92.93           H  
ATOM   1576 HD13 ILE A  98       2.690  -1.282  -0.942  1.00 92.93           H  
ATOM   1577  N   HIS A  99       1.546   1.160  -6.579  1.00 94.18           N  
ATOM   1578  H   HIS A  99       1.244   1.992  -6.091  1.00 94.18           H  
ATOM   1579  CA  HIS A  99       2.201   1.343  -7.864  1.00 94.18           C  
ATOM   1580  HA  HIS A  99       2.120   0.433  -8.459  1.00 94.18           H  
ATOM   1581  C   HIS A  99       3.674   1.667  -7.674  1.00 94.18           C  
ATOM   1582  CB  HIS A  99       1.507   2.470  -8.615  1.00 94.18           C  
ATOM   1583  HB2 HIS A  99       2.108   2.750  -9.481  1.00 94.18           H  
ATOM   1584  HB3 HIS A  99       1.441   3.334  -7.953  1.00 94.18           H  
ATOM   1585  O   HIS A  99       4.031   2.480  -6.822  1.00 94.18           O  
ATOM   1586  CG  HIS A  99       0.139   2.084  -9.085  1.00 94.18           C  
ATOM   1587  CD2 HIS A  99      -1.039   2.123  -8.386  1.00 94.18           C  
ATOM   1588  HD2 HIS A  99      -1.172   2.478  -7.375  1.00 94.18           H  
ATOM   1589  ND1 HIS A  99      -0.124   1.552 -10.320  1.00 94.18           N  
ATOM   1590  HD1 HIS A  99       0.562   1.363 -11.037  1.00 94.18           H  
ATOM   1591  CE1 HIS A  99      -1.429   1.277 -10.376  1.00 94.18           C  
ATOM   1592  HE1 HIS A  99      -1.919   0.851 -11.239  1.00 94.18           H  
ATOM   1593  NE2 HIS A  99      -2.029   1.576  -9.216  1.00 94.18           N  
ATOM   1594  N   ASN A 100       4.523   1.081  -8.512  1.00 95.45           N  
ATOM   1595  H   ASN A 100       4.166   0.442  -9.208  1.00 95.45           H  
ATOM   1596  CA  ASN A 100       5.901   1.527  -8.630  1.00 95.45           C  
ATOM   1597  HA  ASN A 100       6.280   1.811  -7.649  1.00 95.45           H  
ATOM   1598  C   ASN A 100       5.956   2.764  -9.537  1.00 95.45           C  
ATOM   1599  CB  ASN A 100       6.747   0.361  -9.143  1.00 95.45           C  
ATOM   1600  HB2 ASN A 100       6.395   0.069 -10.133  1.00 95.45           H  
ATOM   1601  HB3 ASN A 100       6.642  -0.485  -8.463  1.00 95.45           H  
ATOM   1602  O   ASN A 100       5.867   2.643 -10.761  1.00 95.45           O  
ATOM   1603  CG  ASN A 100       8.216   0.705  -9.228  1.00 95.45           C  
ATOM   1604  ND2 ASN A 100       9.033  -0.255  -9.572  1.00 95.45           N  
ATOM   1605 HD21 ASN A 100       8.666  -1.172  -9.780  1.00 95.45           H  
ATOM   1606 HD22 ASN A 100      10.008   0.004  -9.628  1.00 95.45           H  
ATOM   1607  OD1 ASN A 100       8.659   1.808  -8.953  1.00 95.45           O  
ATOM   1608  N   ALA A 101       6.106   3.938  -8.922  1.00 95.36           N  
ATOM   1609  H   ALA A 101       6.224   3.954  -7.919  1.00 95.36           H  
ATOM   1610  CA  ALA A 101       6.220   5.224  -9.608  1.00 95.36           C  
ATOM   1611  HA  ALA A 101       5.707   5.154 -10.568  1.00 95.36           H  
ATOM   1612  C   ALA A 101       7.681   5.602  -9.920  1.00 95.36           C  
ATOM   1613  CB  ALA A 101       5.492   6.284  -8.772  1.00 95.36           C  
ATOM   1614  HB1 ALA A 101       5.991   6.419  -7.813  1.00 95.36           H  
ATOM   1615  HB2 ALA A 101       5.494   7.237  -9.302  1.00 95.36           H  
ATOM   1616  HB3 ALA A 101       4.458   5.986  -8.602  1.00 95.36           H  
ATOM   1617  O   ALA A 101       7.961   6.706 -10.383  1.00 95.36           O  
ATOM   1618  N   SER A 102       8.625   4.693  -9.672  1.00 93.38           N  
ATOM   1619  H   SER A 102       8.338   3.792  -9.319  1.00 93.38           H  
ATOM   1620  CA  SER A 102      10.049   4.917  -9.894  1.00 93.38           C  
ATOM   1621  HA  SER A 102      10.232   5.992  -9.916  1.00 93.38           H  
ATOM   1622  C   SER A 102      10.541   4.346 -11.224  1.00 93.38           C  
ATOM   1623  CB  SER A 102      10.826   4.365  -8.707  1.00 93.38           C  
ATOM   1624  HB2 SER A 102      11.789   4.872  -8.643  1.00 93.38           H  
ATOM   1625  HB3 SER A 102      10.258   4.566  -7.798  1.00 93.38           H  
ATOM   1626  O   SER A 102       9.829   3.638 -11.932  1.00 93.38           O  
ATOM   1627  OG  SER A 102      11.056   2.984  -8.824  1.00 93.38           O  
ATOM   1628  HG  SER A 102      10.206   2.537  -8.837  1.00 93.38           H  
ATOM   1629  N   THR A 103      11.798   4.630 -11.558  1.00 92.99           N  
ATOM   1630  H   THR A 103      12.346   5.220 -10.948  1.00 92.99           H  
ATOM   1631  CA  THR A 103      12.474   4.101 -12.753  1.00 92.99           C  
ATOM   1632  HA  THR A 103      11.740   3.965 -13.547  1.00 92.99           H  
ATOM   1633  C   THR A 103      13.134   2.740 -12.529  1.00 92.99           C  
ATOM   1634  CB  THR A 103      13.529   5.098 -13.245  1.00 92.99           C  
ATOM   1635  HB  THR A 103      14.083   4.667 -14.079  1.00 92.99           H  
ATOM   1636  O   THR A 103      13.669   2.163 -13.476  1.00 92.99           O  
ATOM   1637  CG2 THR A 103      12.901   6.414 -13.703  1.00 92.99           C  
ATOM   1638 HG21 THR A 103      13.671   7.064 -14.119  1.00 92.99           H  
ATOM   1639 HG22 THR A 103      12.418   6.920 -12.867  1.00 92.99           H  
ATOM   1640 HG23 THR A 103      12.157   6.213 -14.474  1.00 92.99           H  
ATOM   1641  OG1 THR A 103      14.420   5.402 -12.195  1.00 92.99           O  
ATOM   1642  HG1 THR A 103      15.017   6.088 -12.504  1.00 92.99           H  
ATOM   1643  N   LEU A 104      13.110   2.212 -11.300  1.00 93.03           N  
ATOM   1644  H   LEU A 104      12.575   2.685 -10.586  1.00 93.03           H  
ATOM   1645  CA  LEU A 104      13.741   0.947 -10.929  1.00 93.03           C  
ATOM   1646  HA  LEU A 104      14.122   0.473 -11.834  1.00 93.03           H  
ATOM   1647  C   LEU A 104      12.725  -0.011 -10.288  1.00 93.03           C  
ATOM   1648  CB  LEU A 104      14.926   1.213  -9.983  1.00 93.03           C  
ATOM   1649  HB2 LEU A 104      14.560   1.792  -9.135  1.00 93.03           H  
ATOM   1650  HB3 LEU A 104      15.290   0.260  -9.599  1.00 93.03           H  
ATOM   1651  O   LEU A 104      11.772   0.421  -9.648  1.00 93.03           O  
ATOM   1652  CG  LEU A 104      16.106   1.965 -10.627  1.00 93.03           C  
ATOM   1653  HG  LEU A 104      15.765   2.918 -11.031  1.00 93.03           H  
ATOM   1654  CD1 LEU A 104      17.165   2.247  -9.561  1.00 93.03           C  
ATOM   1655 HD11 LEU A 104      16.723   2.842  -8.762  1.00 93.03           H  
ATOM   1656 HD12 LEU A 104      17.984   2.818  -9.998  1.00 93.03           H  
ATOM   1657 HD13 LEU A 104      17.547   1.315  -9.146  1.00 93.03           H  
ATOM   1658  CD2 LEU A 104      16.767   1.156 -11.750  1.00 93.03           C  
ATOM   1659 HD21 LEU A 104      17.021   0.157 -11.396  1.00 93.03           H  
ATOM   1660 HD22 LEU A 104      17.672   1.664 -12.082  1.00 93.03           H  
ATOM   1661 HD23 LEU A 104      16.090   1.088 -12.602  1.00 93.03           H  
ATOM   1662  N   PRO A 105      12.892  -1.336 -10.418  1.00 93.78           N  
ATOM   1663  CA  PRO A 105      12.025  -2.281  -9.724  1.00 93.78           C  
ATOM   1664  HA  PRO A 105      10.996  -2.105 -10.038  1.00 93.78           H  
ATOM   1665  C   PRO A 105      12.134  -2.142  -8.202  1.00 93.78           C  
ATOM   1666  CB  PRO A 105      12.456  -3.671 -10.196  1.00 93.78           C  
ATOM   1667  HB2 PRO A 105      11.600  -4.334 -10.318  1.00 93.78           H  
ATOM   1668  HB3 PRO A 105      13.175  -4.102  -9.500  1.00 93.78           H  
ATOM   1669  O   PRO A 105      13.235  -2.110  -7.647  1.00 93.78           O  
ATOM   1670  CG  PRO A 105      13.153  -3.395 -11.528  1.00 93.78           C  
ATOM   1671  HG2 PRO A 105      13.891  -4.161 -11.766  1.00 93.78           H  
ATOM   1672  HG3 PRO A 105      12.408  -3.320 -12.320  1.00 93.78           H  
ATOM   1673  CD  PRO A 105      13.802  -2.032 -11.310  1.00 93.78           C  
ATOM   1674  HD2 PRO A 105      14.771  -2.148 -10.825  1.00 93.78           H  
ATOM   1675  HD3 PRO A 105      13.909  -1.526 -12.270  1.00 93.78           H  
ATOM   1676  N   ILE A 106      10.997  -2.153  -7.508  1.00 92.67           N  
ATOM   1677  H   ILE A 106      10.121  -2.203  -8.009  1.00 92.67           H  
ATOM   1678  CA  ILE A 106      10.974  -2.155  -6.045  1.00 92.67           C  
ATOM   1679  HA  ILE A 106      11.859  -1.633  -5.682  1.00 92.67           H  
ATOM   1680  C   ILE A 106      11.044  -3.600  -5.568  1.00 92.67           C  
ATOM   1681  CB  ILE A 106       9.757  -1.394  -5.491  1.00 92.67           C  
ATOM   1682  HB  ILE A 106       8.844  -1.834  -5.892  1.00 92.67           H  
ATOM   1683  O   ILE A 106      10.117  -4.384  -5.764  1.00 92.67           O  
ATOM   1684  CG1 ILE A 106       9.842   0.087  -5.918  1.00 92.67           C  
ATOM   1685 HG12 ILE A 106       9.972   0.155  -6.998  1.00 92.67           H  
ATOM   1686 HG13 ILE A 106      10.710   0.557  -5.454  1.00 92.67           H  
ATOM   1687  CG2 ILE A 106       9.747  -1.515  -3.957  1.00 92.67           C  
ATOM   1688 HG21 ILE A 106      10.672  -1.105  -3.552  1.00 92.67           H  
ATOM   1689 HG22 ILE A 106       9.664  -2.560  -3.660  1.00 92.67           H  
ATOM   1690 HG23 ILE A 106       8.895  -0.977  -3.541  1.00 92.67           H  
ATOM   1691  CD1 ILE A 106       8.596   0.896  -5.562  1.00 92.67           C  
ATOM   1692 HD11 ILE A 106       8.529   1.026  -4.482  1.00 92.67           H  
ATOM   1693 HD12 ILE A 106       8.672   1.882  -6.021  1.00 92.67           H  
ATOM   1694 HD13 ILE A 106       7.703   0.396  -5.938  1.00 92.67           H  
ATOM   1695  N   THR A 107      12.159  -3.968  -4.945  1.00 91.51           N  
ATOM   1696  H   THR A 107      12.887  -3.278  -4.824  1.00 91.51           H  
ATOM   1697  CA  THR A 107      12.393  -5.335  -4.471  1.00 91.51           C  
ATOM   1698  HA  THR A 107      12.093  -6.014  -5.269  1.00 91.51           H  
ATOM   1699  C   THR A 107      11.540  -5.694  -3.252  1.00 91.51           C  
ATOM   1700  CB  THR A 107      13.882  -5.596  -4.193  1.00 91.51           C  
ATOM   1701  HB  THR A 107      13.994  -6.577  -3.731  1.00 91.51           H  
ATOM   1702  O   THR A 107      11.127  -4.841  -2.462  1.00 91.51           O  
ATOM   1703  CG2 THR A 107      14.707  -5.568  -5.478  1.00 91.51           C  
ATOM   1704 HG21 THR A 107      14.651  -4.589  -5.954  1.00 91.51           H  
ATOM   1705 HG22 THR A 107      15.748  -5.802  -5.254  1.00 91.51           H  
ATOM   1706 HG23 THR A 107      14.326  -6.316  -6.174  1.00 91.51           H  
ATOM   1707  OG1 THR A 107      14.442  -4.620  -3.347  1.00 91.51           O  
ATOM   1708  HG1 THR A 107      15.042  -4.110  -3.895  1.00 91.51           H  
ATOM   1709  N   LYS A 108      11.297  -6.998  -3.080  1.00 89.24           N  
ATOM   1710  H   LYS A 108      11.606  -7.624  -3.810  1.00 89.24           H  
ATOM   1711  CA  LYS A 108      10.590  -7.575  -1.928  1.00 89.24           C  
ATOM   1712  HA  LYS A 108       9.531  -7.340  -2.031  1.00 89.24           H  
ATOM   1713  C   LYS A 108      11.089  -7.004  -0.590  1.00 89.24           C  
ATOM   1714  CB  LYS A 108      10.770  -9.098  -1.975  1.00 89.24           C  
ATOM   1715  HB2 LYS A 108      10.379  -9.469  -2.922  1.00 89.24           H  
ATOM   1716  HB3 LYS A 108      11.833  -9.332  -1.923  1.00 89.24           H  
ATOM   1717  O   LYS A 108      12.287  -6.873  -0.359  1.00 89.24           O  
ATOM   1718  CG  LYS A 108      10.044  -9.805  -0.826  1.00 89.24           C  
ATOM   1719  HG2 LYS A 108       8.980  -9.591  -0.921  1.00 89.24           H  
ATOM   1720  HG3 LYS A 108      10.408  -9.448   0.137  1.00 89.24           H  
ATOM   1721  CD  LYS A 108      10.248 -11.316  -0.884  1.00 89.24           C  
ATOM   1722  HD2 LYS A 108      11.308 -11.551  -0.786  1.00 89.24           H  
ATOM   1723  HD3 LYS A 108       9.906 -11.673  -1.856  1.00 89.24           H  
ATOM   1724  CE  LYS A 108       9.466 -11.984   0.253  1.00 89.24           C  
ATOM   1725  HE2 LYS A 108      10.112 -12.073   1.126  1.00 89.24           H  
ATOM   1726  HE3 LYS A 108       8.626 -11.343   0.521  1.00 89.24           H  
ATOM   1727  NZ  LYS A 108       8.959 -13.307  -0.177  1.00 89.24           N  
ATOM   1728  HZ1 LYS A 108       9.714 -13.907  -0.478  1.00 89.24           H  
ATOM   1729  HZ2 LYS A 108       8.347 -13.160  -0.967  1.00 89.24           H  
ATOM   1730  HZ3 LYS A 108       8.430 -13.761   0.554  1.00 89.24           H  
ATOM   1731  N   GLY A 109      10.166  -6.740   0.333  1.00 87.37           N  
ATOM   1732  H   GLY A 109       9.207  -6.967   0.113  1.00 87.37           H  
ATOM   1733  CA  GLY A 109      10.457  -6.295   1.699  1.00 87.37           C  
ATOM   1734  HA2 GLY A 109      11.294  -6.874   2.088  1.00 87.37           H  
ATOM   1735  HA3 GLY A 109       9.584  -6.497   2.319  1.00 87.37           H  
ATOM   1736  C   GLY A 109      10.807  -4.812   1.855  1.00 87.37           C  
ATOM   1737  O   GLY A 109      10.983  -4.362   2.989  1.00 87.37           O  
ATOM   1738  N   LYS A 110      10.883  -4.043   0.761  1.00 91.12           N  
ATOM   1739  H   LYS A 110      10.808  -4.481  -0.146  1.00 91.12           H  
ATOM   1740  CA  LYS A 110      11.185  -2.605   0.803  1.00 91.12           C  
ATOM   1741  HA  LYS A 110      11.980  -2.428   1.528  1.00 91.12           H  
ATOM   1742  C   LYS A 110      10.022  -1.742   1.283  1.00 91.12           C  
ATOM   1743  CB  LYS A 110      11.659  -2.147  -0.581  1.00 91.12           C  
ATOM   1744  HB2 LYS A 110      10.918  -2.427  -1.329  1.00 91.12           H  
ATOM   1745  HB3 LYS A 110      11.729  -1.060  -0.574  1.00 91.12           H  
ATOM   1746  O   LYS A 110      10.264  -0.692   1.862  1.00 91.12           O  
ATOM   1747  CG  LYS A 110      13.032  -2.712  -0.986  1.00 91.12           C  
ATOM   1748  HG2 LYS A 110      13.240  -2.369  -2.000  1.00 91.12           H  
ATOM   1749  HG3 LYS A 110      13.016  -3.802  -0.985  1.00 91.12           H  
ATOM   1750  CD  LYS A 110      14.142  -2.221  -0.051  1.00 91.12           C  
ATOM   1751  HD2 LYS A 110      13.950  -1.168   0.157  1.00 91.12           H  
ATOM   1752  HD3 LYS A 110      14.120  -2.773   0.889  1.00 91.12           H  
ATOM   1753  CE  LYS A 110      15.526  -2.348  -0.693  1.00 91.12           C  
ATOM   1754  HE2 LYS A 110      15.895  -3.367  -0.582  1.00 91.12           H  
ATOM   1755  HE3 LYS A 110      15.420  -2.148  -1.759  1.00 91.12           H  
ATOM   1756  NZ  LYS A 110      16.473  -1.354  -0.119  1.00 91.12           N  
ATOM   1757  HZ1 LYS A 110      16.712  -1.549   0.843  1.00 91.12           H  
ATOM   1758  HZ2 LYS A 110      16.063  -0.431  -0.147  1.00 91.12           H  
ATOM   1759  HZ3 LYS A 110      17.311  -1.280  -0.676  1.00 91.12           H  
ATOM   1760  N   ILE A 111       8.781  -2.192   1.112  1.00 90.07           N  
ATOM   1761  H   ILE A 111       8.647  -3.067   0.626  1.00 90.07           H  
ATOM   1762  CA  ILE A 111       7.602  -1.476   1.609  1.00 90.07           C  
ATOM   1763  HA  ILE A 111       7.919  -0.508   1.996  1.00 90.07           H  
ATOM   1764  C   ILE A 111       6.990  -2.260   2.759  1.00 90.07           C  
ATOM   1765  CB  ILE A 111       6.581  -1.167   0.499  1.00 90.07           C  
ATOM   1766  HB  ILE A 111       6.118  -2.109   0.203  1.00 90.07           H  
ATOM   1767  O   ILE A 111       6.773  -3.475   2.670  1.00 90.07           O  
ATOM   1768  CG1 ILE A 111       7.305  -0.507  -0.702  1.00 90.07           C  
ATOM   1769 HG12 ILE A 111       7.767   0.426  -0.380  1.00 90.07           H  
ATOM   1770 HG13 ILE A 111       8.096  -1.162  -1.067  1.00 90.07           H  
ATOM   1771  CG2 ILE A 111       5.446  -0.273   1.027  1.00 90.07           C  
ATOM   1772 HG21 ILE A 111       4.706  -0.102   0.245  1.00 90.07           H  
ATOM   1773 HG22 ILE A 111       5.843   0.690   1.349  1.00 90.07           H  
ATOM   1774 HG23 ILE A 111       4.929  -0.750   1.859  1.00 90.07           H  
ATOM   1775  CD1 ILE A 111       6.409  -0.215  -1.901  1.00 90.07           C  
ATOM   1776 HD11 ILE A 111       7.041   0.062  -2.745  1.00 90.07           H  
ATOM   1777 HD12 ILE A 111       5.806  -1.078  -2.185  1.00 90.07           H  
ATOM   1778 HD13 ILE A 111       5.725   0.599  -1.664  1.00 90.07           H  
ATOM   1779  N   LYS A 112       6.705  -1.557   3.852  1.00 88.76           N  
ATOM   1780  H   LYS A 112       6.907  -0.568   3.832  1.00 88.76           H  
ATOM   1781  CA  LYS A 112       5.981  -2.096   5.004  1.00 88.76           C  
ATOM   1782  HA  LYS A 112       5.658  -3.112   4.778  1.00 88.76           H  
ATOM   1783  C   LYS A 112       4.732  -1.269   5.242  1.00 88.76           C  
ATOM   1784  CB  LYS A 112       6.868  -2.139   6.253  1.00 88.76           C  
ATOM   1785  HB2 LYS A 112       6.282  -2.545   7.078  1.00 88.76           H  
ATOM   1786  HB3 LYS A 112       7.169  -1.126   6.519  1.00 88.76           H  
ATOM   1787  O   LYS A 112       4.782  -0.043   5.186  1.00 88.76           O  
ATOM   1788  CG  LYS A 112       8.122  -3.000   6.062  1.00 88.76           C  
ATOM   1789  HG2 LYS A 112       8.727  -2.602   5.247  1.00 88.76           H  
ATOM   1790  HG3 LYS A 112       7.826  -4.021   5.821  1.00 88.76           H  
ATOM   1791  CD  LYS A 112       8.959  -2.995   7.344  1.00 88.76           C  
ATOM   1792  HD2 LYS A 112       9.253  -1.971   7.573  1.00 88.76           H  
ATOM   1793  HD3 LYS A 112       8.362  -3.392   8.165  1.00 88.76           H  
ATOM   1794  CE  LYS A 112      10.205  -3.860   7.139  1.00 88.76           C  
ATOM   1795  HE2 LYS A 112      10.765  -3.460   6.294  1.00 88.76           H  
ATOM   1796  HE3 LYS A 112       9.889  -4.868   6.871  1.00 88.76           H  
ATOM   1797  NZ  LYS A 112      11.053  -3.889   8.357  1.00 88.76           N  
ATOM   1798  HZ1 LYS A 112      10.546  -4.287   9.135  1.00 88.76           H  
ATOM   1799  HZ2 LYS A 112      11.879  -4.448   8.194  1.00 88.76           H  
ATOM   1800  HZ3 LYS A 112      11.345  -2.955   8.604  1.00 88.76           H  
ATOM   1801  N   ILE A 113       3.634  -1.954   5.533  1.00 87.24           N  
ATOM   1802  H   ILE A 113       3.669  -2.961   5.606  1.00 87.24           H  
ATOM   1803  CA  ILE A 113       2.338  -1.340   5.779  1.00 87.24           C  
ATOM   1804  HA  ILE A 113       2.447  -0.256   5.825  1.00 87.24           H  
ATOM   1805  C   ILE A 113       1.838  -1.799   7.145  1.00 87.24           C  
ATOM   1806  CB  ILE A 113       1.372  -1.654   4.615  1.00 87.24           C  
ATOM   1807  HB  ILE A 113       1.405  -2.724   4.405  1.00 87.24           H  
ATOM   1808  O   ILE A 113       1.937  -2.963   7.520  1.00 87.24           O  
ATOM   1809  CG1 ILE A 113       1.829  -0.877   3.358  1.00 87.24           C  
ATOM   1810 HG12 ILE A 113       1.689   0.191   3.525  1.00 87.24           H  
ATOM   1811 HG13 ILE A 113       2.890  -1.051   3.181  1.00 87.24           H  
ATOM   1812  CG2 ILE A 113      -0.067  -1.281   4.996  1.00 87.24           C  
ATOM   1813 HG21 ILE A 113      -0.100  -0.246   5.339  1.00 87.24           H  
ATOM   1814 HG22 ILE A 113      -0.423  -1.937   5.790  1.00 87.24           H  
ATOM   1815 HG23 ILE A 113      -0.743  -1.412   4.152  1.00 87.24           H  
ATOM   1816  CD1 ILE A 113       1.102  -1.273   2.073  1.00 87.24           C  
ATOM   1817 HD11 ILE A 113       0.038  -1.048   2.134  1.00 87.24           H  
ATOM   1818 HD12 ILE A 113       1.245  -2.337   1.886  1.00 87.24           H  
ATOM   1819 HD13 ILE A 113       1.523  -0.696   1.249  1.00 87.24           H  
ATOM   1820  N   THR A 114       1.290  -0.873   7.909  1.00 84.83           N  
ATOM   1821  H   THR A 114       1.290   0.082   7.580  1.00 84.83           H  
ATOM   1822  CA  THR A 114       0.583  -1.169   9.147  1.00 84.83           C  
ATOM   1823  HA  THR A 114       0.437  -2.243   9.256  1.00 84.83           H  
ATOM   1824  C   THR A 114      -0.778  -0.527   9.047  1.00 84.83           C  
ATOM   1825  CB  THR A 114       1.361  -0.645  10.357  1.00 84.83           C  
ATOM   1826  HB  THR A 114       1.563   0.417  10.218  1.00 84.83           H  
ATOM   1827  O   THR A 114      -0.863   0.680   8.857  1.00 84.83           O  
ATOM   1828  CG2 THR A 114       0.619  -0.826  11.682  1.00 84.83           C  
ATOM   1829 HG21 THR A 114      -0.261  -0.184  11.700  1.00 84.83           H  
ATOM   1830 HG22 THR A 114       1.262  -0.541  12.516  1.00 84.83           H  
ATOM   1831 HG23 THR A 114       0.296  -1.859  11.808  1.00 84.83           H  
ATOM   1832  OG1 THR A 114       2.597  -1.314  10.482  1.00 84.83           O  
ATOM   1833  HG1 THR A 114       2.989  -1.025  11.310  1.00 84.83           H  
ATOM   1834  N   VAL A 115      -1.832  -1.319   9.181  1.00 83.04           N  
ATOM   1835  H   VAL A 115      -1.692  -2.287   9.432  1.00 83.04           H  
ATOM   1836  CA  VAL A 115      -3.213  -0.842   9.158  1.00 83.04           C  
ATOM   1837  HA  VAL A 115      -3.214   0.221   8.917  1.00 83.04           H  
ATOM   1838  C   VAL A 115      -3.828  -0.973  10.544  1.00 83.04           C  
ATOM   1839  CB  VAL A 115      -4.056  -1.528   8.071  1.00 83.04           C  
ATOM   1840  HB  VAL A 115      -5.089  -1.209   8.207  1.00 83.04           H  
ATOM   1841  O   VAL A 115      -3.523  -1.893  11.306  1.00 83.04           O  
ATOM   1842  CG1 VAL A 115      -3.623  -1.068   6.676  1.00 83.04           C  
ATOM   1843 HG11 VAL A 115      -3.711   0.016   6.605  1.00 83.04           H  
ATOM   1844 HG12 VAL A 115      -2.595  -1.369   6.477  1.00 83.04           H  
ATOM   1845 HG13 VAL A 115      -4.281  -1.514   5.930  1.00 83.04           H  
ATOM   1846  CG2 VAL A 115      -3.996  -3.058   8.137  1.00 83.04           C  
ATOM   1847 HG21 VAL A 115      -4.694  -3.477   7.413  1.00 83.04           H  
ATOM   1848 HG22 VAL A 115      -2.993  -3.417   7.905  1.00 83.04           H  
ATOM   1849 HG23 VAL A 115      -4.282  -3.402   9.132  1.00 83.04           H  
ATOM   1850  N   MET A 116      -4.663  -0.013  10.914  1.00 77.11           N  
ATOM   1851  H   MET A 116      -4.872   0.727  10.259  1.00 77.11           H  
ATOM   1852  CA  MET A 116      -5.279   0.045  12.235  1.00 77.11           C  
ATOM   1853  HA  MET A 116      -5.258  -0.950  12.680  1.00 77.11           H  
ATOM   1854  C   MET A 116      -6.735   0.461  12.106  1.00 77.11           C  
ATOM   1855  CB  MET A 116      -4.535   1.003  13.182  1.00 77.11           C  
ATOM   1856  HB2 MET A 116      -4.810   0.756  14.207  1.00 77.11           H  
ATOM   1857  HB3 MET A 116      -4.872   2.022  12.993  1.00 77.11           H  
ATOM   1858  O   MET A 116      -7.096   1.246  11.232  1.00 77.11           O  
ATOM   1859  CG  MET A 116      -3.008   0.951  13.057  1.00 77.11           C  
ATOM   1860  HG2 MET A 116      -2.690  -0.081  13.208  1.00 77.11           H  
ATOM   1861  HG3 MET A 116      -2.725   1.238  12.044  1.00 77.11           H  
ATOM   1862  SD  MET A 116      -2.100   2.032  14.196  1.00 77.11           S  
ATOM   1863  CE  MET A 116      -2.589   3.653  13.541  1.00 77.11           C  
ATOM   1864  HE1 MET A 116      -2.029   4.435  14.053  1.00 77.11           H  
ATOM   1865  HE2 MET A 116      -2.376   3.701  12.473  1.00 77.11           H  
ATOM   1866  HE3 MET A 116      -3.653   3.819  13.711  1.00 77.11           H  
ATOM   1867  N   HIS A 117      -7.564  -0.051  13.001  1.00 72.56           N  
ATOM   1868  H   HIS A 117      -7.199  -0.696  13.688  1.00 72.56           H  
ATOM   1869  CA  HIS A 117      -8.923   0.435  13.186  1.00 72.56           C  
ATOM   1870  HA  HIS A 117      -9.277   0.934  12.283  1.00 72.56           H  
ATOM   1871  C   HIS A 117      -8.996   1.438  14.324  1.00 72.56           C  
ATOM   1872  CB  HIS A 117      -9.845  -0.742  13.474  1.00 72.56           C  
ATOM   1873  HB2 HIS A 117      -9.356  -1.465  14.127  1.00 72.56           H  
ATOM   1874  HB3 HIS A 117     -10.746  -0.390  13.977  1.00 72.56           H  
ATOM   1875  O   HIS A 117      -8.393   1.227  15.380  1.00 72.56           O  
ATOM   1876  CG  HIS A 117     -10.268  -1.389  12.210  1.00 72.56           C  
ATOM   1877  CD2 HIS A 117      -9.572  -2.321  11.506  1.00 72.56           C  
ATOM   1878  HD2 HIS A 117      -8.623  -2.745  11.800  1.00 72.56           H  
ATOM   1879  ND1 HIS A 117     -11.452  -1.164  11.574  1.00 72.56           N  
ATOM   1880  HD1 HIS A 117     -12.198  -0.556  11.880  1.00 72.56           H  
ATOM   1881  CE1 HIS A 117     -11.490  -2.008  10.546  1.00 72.56           C  
ATOM   1882  HE1 HIS A 117     -12.370  -2.191   9.947  1.00 72.56           H  
ATOM   1883  NE2 HIS A 117     -10.332  -2.670  10.402  1.00 72.56           N  
ATOM   1884  N   THR A 118      -9.815   2.472  14.148  1.00 63.82           N  
ATOM   1885  H   THR A 118     -10.216   2.643  13.237  1.00 63.82           H  
ATOM   1886  CA  THR A 118     -10.443   3.149  15.277  1.00 63.82           C  
ATOM   1887  HA  THR A 118      -9.666   3.601  15.894  1.00 63.82           H  
ATOM   1888  C   THR A 118     -11.183   2.116  16.109  1.00 63.82           C  
ATOM   1889  CB  THR A 118     -11.437   4.242  14.854  1.00 63.82           C  
ATOM   1890  HB  THR A 118     -12.100   4.460  15.691  1.00 63.82           H  
ATOM   1891  O   THR A 118     -11.792   1.178  15.593  1.00 63.82           O  
ATOM   1892  CG2 THR A 118     -10.755   5.541  14.453  1.00 63.82           C  
ATOM   1893 HG21 THR A 118     -10.136   5.903  15.273  1.00 63.82           H  
ATOM   1894 HG22 THR A 118     -11.511   6.298  14.242  1.00 63.82           H  
ATOM   1895 HG23 THR A 118     -10.158   5.393  13.553  1.00 63.82           H  
ATOM   1896  OG1 THR A 118     -12.209   3.833  13.755  1.00 63.82           O  
ATOM   1897  HG1 THR A 118     -12.629   4.617  13.392  1.00 63.82           H  
ATOM   1898  N   ALA A 119     -11.093   2.280  17.422  1.00 58.56           N  
ATOM   1899  H   ALA A 119     -10.566   3.059  17.789  1.00 58.56           H  
ATOM   1900  CA  ALA A 119     -11.762   1.413  18.362  1.00 58.56           C  
ATOM   1901  HA  ALA A 119     -11.268   0.442  18.370  1.00 58.56           H  
ATOM   1902  C   ALA A 119     -13.239   1.210  18.000  1.00 58.56           C  
ATOM   1903  CB  ALA A 119     -11.623   2.050  19.727  1.00 58.56           C  
ATOM   1904  HB1 ALA A 119     -11.625   3.138  19.674  1.00 58.56           H  
ATOM   1905  HB2 ALA A 119     -12.491   1.731  20.305  1.00 58.56           H  
ATOM   1906  HB3 ALA A 119     -10.715   1.673  20.199  1.00 58.56           H  
ATOM   1907  O   ALA A 119     -14.041   2.143  18.024  1.00 58.56           O  
ATOM   1908  N   ILE A 120     -13.585  -0.037  17.704  1.00 56.80           N  
ATOM   1909  H   ILE A 120     -12.858  -0.737  17.674  1.00 56.80           H  
ATOM   1910  CA  ILE A 120     -14.957  -0.476  17.495  1.00 56.80           C  
ATOM   1911  HA  ILE A 120     -15.591   0.400  17.355  1.00 56.80           H  
ATOM   1912  C   ILE A 120     -15.431  -1.146  18.788  1.00 56.80           C  
ATOM   1913  CB  ILE A 120     -15.023  -1.312  16.192  1.00 56.80           C  
ATOM   1914  HB  ILE A 120     -14.036  -1.732  15.997  1.00 56.80           H  
ATOM   1915  O   ILE A 120     -14.690  -1.904  19.424  1.00 56.80           O  
ATOM   1916  CG1 ILE A 120     -15.386  -0.367  15.025  1.00 56.80           C  
ATOM   1917 HG12 ILE A 120     -14.674   0.459  15.017  1.00 56.80           H  
ATOM   1918 HG13 ILE A 120     -16.380   0.049  15.191  1.00 56.80           H  
ATOM   1919  CG2 ILE A 120     -15.988  -2.492  16.266  1.00 56.80           C  
ATOM   1920 HG21 ILE A 120     -17.011  -2.136  16.394  1.00 56.80           H  
ATOM   1921 HG22 ILE A 120     -15.708  -3.133  17.102  1.00 56.80           H  
ATOM   1922 HG23 ILE A 120     -15.931  -3.091  15.357  1.00 56.80           H  
ATOM   1923  CD1 ILE A 120     -15.358  -1.019  13.639  1.00 56.80           C  
ATOM   1924 HD11 ILE A 120     -16.161  -1.749  13.540  1.00 56.80           H  
ATOM   1925 HD12 ILE A 120     -15.498  -0.242  12.887  1.00 56.80           H  
ATOM   1926 HD13 ILE A 120     -14.395  -1.504  13.475  1.00 56.80           H  
ATOM   1927  N   SER A 121     -16.657  -0.826  19.210  1.00 55.34           N  
ATOM   1928  H   SER A 121     -17.217  -0.203  18.646  1.00 55.34           H  
ATOM   1929  CA  SER A 121     -17.303  -1.536  20.318  1.00 55.34           C  
ATOM   1930  HA  SER A 121     -16.630  -1.521  21.176  1.00 55.34           H  
ATOM   1931  C   SER A 121     -17.539  -3.000  19.927  1.00 55.34           C  
ATOM   1932  CB  SER A 121     -18.609  -0.847  20.738  1.00 55.34           C  
ATOM   1933  HB2 SER A 121     -18.453   0.228  20.834  1.00 55.34           H  
ATOM   1934  HB3 SER A 121     -18.906  -1.238  21.710  1.00 55.34           H  
ATOM   1935  O   SER A 121     -17.723  -3.293  18.743  1.00 55.34           O  
ATOM   1936  OG  SER A 121     -19.657  -1.109  19.824  1.00 55.34           O  
ATOM   1937  HG  SER A 121     -19.693  -0.465  19.113  1.00 55.34           H  
ATOM   1938  N   HIS A 122     -17.532  -3.923  20.895  1.00 54.41           N  
ATOM   1939  H   HIS A 122     -17.419  -3.642  21.859  1.00 54.41           H  
ATOM   1940  CA  HIS A 122     -17.770  -5.344  20.620  1.00 54.41           C  
ATOM   1941  HA  HIS A 122     -16.954  -5.719  20.001  1.00 54.41           H  
ATOM   1942  C   HIS A 122     -19.075  -5.552  19.835  1.00 54.41           C  
ATOM   1943  CB  HIS A 122     -17.786  -6.124  21.943  1.00 54.41           C  
ATOM   1944  HB2 HIS A 122     -16.894  -5.877  22.518  1.00 54.41           H  
ATOM   1945  HB3 HIS A 122     -18.655  -5.830  22.532  1.00 54.41           H  
ATOM   1946  O   HIS A 122     -19.072  -6.248  18.823  1.00 54.41           O  
ATOM   1947  CG  HIS A 122     -17.811  -7.617  21.734  1.00 54.41           C  
ATOM   1948  CD2 HIS A 122     -18.855  -8.474  21.973  1.00 54.41           C  
ATOM   1949  HD2 HIS A 122     -19.822  -8.201  22.369  1.00 54.41           H  
ATOM   1950  ND1 HIS A 122     -16.775  -8.369  21.233  1.00 54.41           N  
ATOM   1951  HD1 HIS A 122     -15.880  -8.011  20.930  1.00 54.41           H  
ATOM   1952  CE1 HIS A 122     -17.183  -9.645  21.164  1.00 54.41           C  
ATOM   1953  HE1 HIS A 122     -16.591 -10.466  20.785  1.00 54.41           H  
ATOM   1954  NE2 HIS A 122     -18.442  -9.765  21.602  1.00 54.41           N  
ATOM   1955  N   ASP A 123     -20.139  -4.846  20.224  1.00 61.29           N  
ATOM   1956  H   ASP A 123     -20.104  -4.387  21.123  1.00 61.29           H  
ATOM   1957  CA  ASP A 123     -21.444  -4.879  19.558  1.00 61.29           C  
ATOM   1958  HA  ASP A 123     -21.821  -5.902  19.559  1.00 61.29           H  
ATOM   1959  C   ASP A 123     -21.378  -4.396  18.105  1.00 61.29           C  
ATOM   1960  CB  ASP A 123     -22.434  -3.989  20.325  1.00 61.29           C  
ATOM   1961  HB2 ASP A 123     -23.371  -3.956  19.770  1.00 61.29           H  
ATOM   1962  HB3 ASP A 123     -22.037  -2.974  20.371  1.00 61.29           H  
ATOM   1963  O   ASP A 123     -21.965  -5.008  17.214  1.00 61.29           O  
ATOM   1964  CG  ASP A 123     -22.742  -4.470  21.744  1.00 61.29           C  
ATOM   1965  OD1 ASP A 123     -22.419  -5.637  22.054  1.00 61.29           O  
ATOM   1966  OD2 ASP A 123     -23.293  -3.642  22.501  1.00 61.29           O  
ATOM   1967  N   SER A 124     -20.644  -3.312  17.835  1.00 59.86           N  
ATOM   1968  H   SER A 124     -20.178  -2.849  18.601  1.00 59.86           H  
ATOM   1969  CA  SER A 124     -20.459  -2.804  16.471  1.00 59.86           C  
ATOM   1970  HA  SER A 124     -21.436  -2.691  16.000  1.00 59.86           H  
ATOM   1971  C   SER A 124     -19.652  -3.774  15.601  1.00 59.86           C  
ATOM   1972  CB  SER A 124     -19.766  -1.439  16.497  1.00 59.86           C  
ATOM   1973  HB2 SER A 124     -19.564  -1.114  15.476  1.00 59.86           H  
ATOM   1974  HB3 SER A 124     -18.825  -1.529  17.041  1.00 59.86           H  
ATOM   1975  O   SER A 124     -19.941  -3.900  14.410  1.00 59.86           O  
ATOM   1976  OG  SER A 124     -20.538  -0.457  17.159  1.00 59.86           O  
ATOM   1977  HG  SER A 124     -21.423  -0.465  16.786  1.00 59.86           H  
ATOM   1978  N   LEU A 125     -18.671  -4.479  16.179  1.00 59.28           N  
ATOM   1979  H   LEU A 125     -18.490  -4.336  17.162  1.00 59.28           H  
ATOM   1980  CA  LEU A 125     -17.949  -5.549  15.484  1.00 59.28           C  
ATOM   1981  HA  LEU A 125     -17.581  -5.163  14.533  1.00 59.28           H  
ATOM   1982  C   LEU A 125     -18.889  -6.724  15.191  1.00 59.28           C  
ATOM   1983  CB  LEU A 125     -16.758  -6.041  16.331  1.00 59.28           C  
ATOM   1984  HB2 LEU A 125     -16.286  -5.211  16.857  1.00 59.28           H  
ATOM   1985  HB3 LEU A 125     -17.138  -6.717  17.098  1.00 59.28           H  
ATOM   1986  O   LEU A 125     -18.879  -7.261  14.087  1.00 59.28           O  
ATOM   1987  CG  LEU A 125     -15.703  -6.777  15.480  1.00 59.28           C  
ATOM   1988  HG  LEU A 125     -16.178  -7.252  14.622  1.00 59.28           H  
ATOM   1989  CD1 LEU A 125     -14.626  -5.811  14.978  1.00 59.28           C  
ATOM   1990 HD11 LEU A 125     -14.117  -5.333  15.815  1.00 59.28           H  
ATOM   1991 HD12 LEU A 125     -13.902  -6.358  14.373  1.00 59.28           H  
ATOM   1992 HD13 LEU A 125     -15.084  -5.054  14.342  1.00 59.28           H  
ATOM   1993  CD2 LEU A 125     -15.019  -7.874  16.296  1.00 59.28           C  
ATOM   1994 HD21 LEU A 125     -15.764  -8.598  16.623  1.00 59.28           H  
ATOM   1995 HD22 LEU A 125     -14.520  -7.441  17.163  1.00 59.28           H  
ATOM   1996 HD23 LEU A 125     -14.288  -8.386  15.670  1.00 59.28           H  
ATOM   1997  N   LEU A 126     -19.714  -7.103  16.171  1.00 61.20           N  
ATOM   1998  H   LEU A 126     -19.648  -6.628  17.060  1.00 61.20           H  
ATOM   1999  CA  LEU A 126     -20.651  -8.217  16.070  1.00 61.20           C  
ATOM   2000  HA  LEU A 126     -20.084  -9.110  15.808  1.00 61.20           H  
ATOM   2001  C   LEU A 126     -21.686  -7.976  14.968  1.00 61.20           C  
ATOM   2002  CB  LEU A 126     -21.339  -8.436  17.429  1.00 61.20           C  
ATOM   2003  HB2 LEU A 126     -22.187  -7.756  17.514  1.00 61.20           H  
ATOM   2004  HB3 LEU A 126     -20.654  -8.188  18.240  1.00 61.20           H  
ATOM   2005  O   LEU A 126     -21.876  -8.846  14.127  1.00 61.20           O  
ATOM   2006  CG  LEU A 126     -21.808  -9.893  17.600  1.00 61.20           C  
ATOM   2007  HG  LEU A 126     -21.860 -10.388  16.631  1.00 61.20           H  
ATOM   2008  CD1 LEU A 126     -20.824 -10.653  18.492  1.00 61.20           C  
ATOM   2009 HD11 LEU A 126     -19.826 -10.591  18.058  1.00 61.20           H  
ATOM   2010 HD12 LEU A 126     -21.128 -11.698  18.561  1.00 61.20           H  
ATOM   2011 HD13 LEU A 126     -20.805 -10.214  19.489  1.00 61.20           H  
ATOM   2012  CD2 LEU A 126     -23.191  -9.963  18.239  1.00 61.20           C  
ATOM   2013 HD21 LEU A 126     -23.499 -11.003  18.350  1.00 61.20           H  
ATOM   2014 HD22 LEU A 126     -23.913  -9.454  17.600  1.00 61.20           H  
ATOM   2015 HD23 LEU A 126     -23.178  -9.479  19.216  1.00 61.20           H  
ATOM   2016  N   LYS A 127     -22.283  -6.778  14.921  1.00 64.10           N  
ATOM   2017  H   LYS A 127     -22.101  -6.133  15.677  1.00 64.10           H  
ATOM   2018  CA  LYS A 127     -23.211  -6.374  13.852  1.00 64.10           C  
ATOM   2019  HA  LYS A 127     -24.071  -7.044  13.829  1.00 64.10           H  
ATOM   2020  C   LYS A 127     -22.570  -6.490  12.472  1.00 64.10           C  
ATOM   2021  CB  LYS A 127     -23.708  -4.944  14.094  1.00 64.10           C  
ATOM   2022  HB2 LYS A 127     -24.186  -4.585  13.182  1.00 64.10           H  
ATOM   2023  HB3 LYS A 127     -22.867  -4.291  14.324  1.00 64.10           H  
ATOM   2024  O   LYS A 127     -23.121  -7.130  11.587  1.00 64.10           O  
ATOM   2025  CG  LYS A 127     -24.740  -4.899  15.225  1.00 64.10           C  
ATOM   2026  HG2 LYS A 127     -25.574  -5.553  14.970  1.00 64.10           H  
ATOM   2027  HG3 LYS A 127     -24.295  -5.248  16.157  1.00 64.10           H  
ATOM   2028  CD  LYS A 127     -25.260  -3.473  15.405  1.00 64.10           C  
ATOM   2029  HD2 LYS A 127     -24.432  -2.809  15.651  1.00 64.10           H  
ATOM   2030  HD3 LYS A 127     -25.722  -3.154  14.471  1.00 64.10           H  
ATOM   2031  CE  LYS A 127     -26.296  -3.465  16.528  1.00 64.10           C  
ATOM   2032  HE2 LYS A 127     -27.031  -4.240  16.310  1.00 64.10           H  
ATOM   2033  HE3 LYS A 127     -25.804  -3.726  17.465  1.00 64.10           H  
ATOM   2034  NZ  LYS A 127     -26.966  -2.148  16.625  1.00 64.10           N  
ATOM   2035  HZ1 LYS A 127     -26.294  -1.421  16.827  1.00 64.10           H  
ATOM   2036  HZ2 LYS A 127     -27.672  -2.172  17.347  1.00 64.10           H  
ATOM   2037  HZ3 LYS A 127     -27.418  -1.949  15.744  1.00 64.10           H  
ATOM   2038  N   ARG A 128     -21.335  -5.991  12.317  1.00 59.72           N  
ATOM   2039  H   ARG A 128     -20.917  -5.513  13.103  1.00 59.72           H  
ATOM   2040  CA  ARG A 128     -20.574  -6.140  11.063  1.00 59.72           C  
ATOM   2041  HA  ARG A 128     -21.175  -5.750  10.242  1.00 59.72           H  
ATOM   2042  C   ARG A 128     -20.307  -7.598  10.682  1.00 59.72           C  
ATOM   2043  CB  ARG A 128     -19.246  -5.378  11.143  1.00 59.72           C  
ATOM   2044  HB2 ARG A 128     -18.821  -5.461  12.143  1.00 59.72           H  
ATOM   2045  HB3 ARG A 128     -18.544  -5.828  10.440  1.00 59.72           H  
ATOM   2046  O   ARG A 128     -20.320  -7.908   9.497  1.00 59.72           O  
ATOM   2047  CG  ARG A 128     -19.409  -3.905  10.761  1.00 59.72           C  
ATOM   2048  HG2 ARG A 128     -19.845  -3.841   9.764  1.00 59.72           H  
ATOM   2049  HG3 ARG A 128     -20.064  -3.405  11.475  1.00 59.72           H  
ATOM   2050  CD  ARG A 128     -18.032  -3.234  10.758  1.00 59.72           C  
ATOM   2051  HD2 ARG A 128     -17.664  -3.188  11.783  1.00 59.72           H  
ATOM   2052  HD3 ARG A 128     -17.348  -3.843  10.167  1.00 59.72           H  
ATOM   2053  NE  ARG A 128     -18.089  -1.879  10.178  1.00 59.72           N  
ATOM   2054  HE  ARG A 128     -18.990  -1.575   9.837  1.00 59.72           H  
ATOM   2055  NH1 ARG A 128     -15.859  -1.380  10.405  1.00 59.72           N  
ATOM   2056 HH11 ARG A 128     -15.700  -2.307  10.774  1.00 59.72           H  
ATOM   2057 HH12 ARG A 128     -15.071  -0.788  10.184  1.00 59.72           H  
ATOM   2058  NH2 ARG A 128     -17.222   0.087   9.425  1.00 59.72           N  
ATOM   2059 HH21 ARG A 128     -16.429   0.698   9.284  1.00 59.72           H  
ATOM   2060 HH22 ARG A 128     -18.128   0.351   9.065  1.00 59.72           H  
ATOM   2061  CZ  ARG A 128     -17.062  -1.066  10.011  1.00 59.72           C  
ATOM   2062  N   LEU A 129     -20.043  -8.473  11.653  1.00 60.43           N  
ATOM   2063  H   LEU A 129     -20.016  -8.132  12.603  1.00 60.43           H  
ATOM   2064  CA  LEU A 129     -19.798  -9.897  11.403  1.00 60.43           C  
ATOM   2065  HA  LEU A 129     -19.138  -9.998  10.542  1.00 60.43           H  
ATOM   2066  C   LEU A 129     -21.075 -10.666  11.048  1.00 60.43           C  
ATOM   2067  CB  LEU A 129     -19.137 -10.533  12.640  1.00 60.43           C  
ATOM   2068  HB2 LEU A 129     -19.699 -10.233  13.525  1.00 60.43           H  
ATOM   2069  HB3 LEU A 129     -19.215 -11.618  12.560  1.00 60.43           H  
ATOM   2070  O   LEU A 129     -21.010 -11.592  10.243  1.00 60.43           O  
ATOM   2071  CG  LEU A 129     -17.656 -10.171  12.832  1.00 60.43           C  
ATOM   2072  HG  LEU A 129     -17.523  -9.091  12.773  1.00 60.43           H  
ATOM   2073  CD1 LEU A 129     -17.192 -10.646  14.212  1.00 60.43           C  
ATOM   2074 HD11 LEU A 129     -17.318 -11.725  14.299  1.00 60.43           H  
ATOM   2075 HD12 LEU A 129     -16.144 -10.383  14.354  1.00 60.43           H  
ATOM   2076 HD13 LEU A 129     -17.783 -10.146  14.979  1.00 60.43           H  
ATOM   2077  CD2 LEU A 129     -16.761 -10.835  11.781  1.00 60.43           C  
ATOM   2078 HD21 LEU A 129     -16.884 -11.917  11.808  1.00 60.43           H  
ATOM   2079 HD22 LEU A 129     -17.018 -10.465  10.789  1.00 60.43           H  
ATOM   2080 HD23 LEU A 129     -15.721 -10.573  11.979  1.00 60.43           H  
ATOM   2081  N   LEU A 130     -22.203 -10.312  11.664  1.00 65.38           N  
ATOM   2082  H   LEU A 130     -22.169  -9.563  12.340  1.00 65.38           H  
ATOM   2083  CA  LEU A 130     -23.489 -10.982  11.459  1.00 65.38           C  
ATOM   2084  HA  LEU A 130     -23.307 -12.027  11.207  1.00 65.38           H  
ATOM   2085  C   LEU A 130     -24.271 -10.426  10.262  1.00 65.38           C  
ATOM   2086  CB  LEU A 130     -24.300 -10.936  12.766  1.00 65.38           C  
ATOM   2087  HB2 LEU A 130     -24.427  -9.894  13.060  1.00 65.38           H  
ATOM   2088  HB3 LEU A 130     -25.293 -11.341  12.574  1.00 65.38           H  
ATOM   2089  O   LEU A 130     -25.137 -11.122   9.746  1.00 65.38           O  
ATOM   2090  CG  LEU A 130     -23.664 -11.721  13.932  1.00 65.38           C  
ATOM   2091  HG  LEU A 130     -22.662 -11.341  14.134  1.00 65.38           H  
ATOM   2092  CD1 LEU A 130     -24.499 -11.537  15.198  1.00 65.38           C  
ATOM   2093 HD11 LEU A 130     -25.507 -11.917  15.032  1.00 65.38           H  
ATOM   2094 HD12 LEU A 130     -24.037 -12.059  16.036  1.00 65.38           H  
ATOM   2095 HD13 LEU A 130     -24.567 -10.474  15.428  1.00 65.38           H  
ATOM   2096  CD2 LEU A 130     -23.552 -13.224  13.652  1.00 65.38           C  
ATOM   2097 HD21 LEU A 130     -22.849 -13.397  12.837  1.00 65.38           H  
ATOM   2098 HD22 LEU A 130     -24.530 -13.615  13.373  1.00 65.38           H  
ATOM   2099 HD23 LEU A 130     -23.190 -13.741  14.541  1.00 65.38           H  
ATOM   2100  N   GLY A 131     -23.916  -9.234   9.772  1.00 55.23           N  
ATOM   2101  H   GLY A 131     -23.266  -8.673  10.303  1.00 55.23           H  
ATOM   2102  CA  GLY A 131     -24.576  -8.605   8.628  1.00 55.23           C  
ATOM   2103  HA2 GLY A 131     -24.732  -9.346   7.844  1.00 55.23           H  
ATOM   2104  HA3 GLY A 131     -23.930  -7.817   8.242  1.00 55.23           H  
ATOM   2105  C   GLY A 131     -25.933  -7.972   8.953  1.00 55.23           C  
ATOM   2106  O   GLY A 131     -26.692  -7.721   8.020  1.00 55.23           O  
ATOM   2107  N   ASP A 132     -26.209  -7.715  10.237  1.00 42.65           N  
ATOM   2108  H   ASP A 132     -25.477  -7.880  10.913  1.00 42.65           H  
ATOM   2109  CA  ASP A 132     -27.391  -6.981  10.725  1.00 42.65           C  
ATOM   2110  HA  ASP A 132     -28.226  -7.137  10.043  1.00 42.65           H  
ATOM   2111  C   ASP A 132     -27.128  -5.465  10.785  1.00 42.65           C  
ATOM   2112  CB  ASP A 132     -27.804  -7.497  12.125  1.00 42.65           C  
ATOM   2113  HB2 ASP A 132     -26.939  -7.421  12.785  1.00 42.65           H  
ATOM   2114  HB3 ASP A 132     -28.561  -6.819  12.520  1.00 42.65           H  
ATOM   2115  O   ASP A 132     -28.022  -4.687  10.378  1.00 42.65           O  
ATOM   2116  CG  ASP A 132     -28.379  -8.925  12.227  1.00 42.65           C  
ATOM   2117  OD1 ASP A 132     -28.963  -9.443  11.249  1.00 42.65           O  
ATOM   2118  OD2 ASP A 132     -28.285  -9.478  13.353  1.00 42.65           O  
ATOM   2119  OXT ASP A 132     -26.048  -5.085  11.306  1.00 42.65           O  
TER    2120      ASP A 132                                                       
END   
