# Supplementary material for: Widespread Horizontal Gene Transfer Among Animal Viruses
Source: bioRxiv. 2024 Mar 26:2024.03.25.586562. Preprint. [Version 2] doi: 10.1101/2024.03.25.586562 (PMC11071296; doi:10.1101/2024.03.25.586562)
Supplement: Supplement 7 [file media-7.zip › File7_PDB/Mega182742_Patatin1.pdb]

ATOM      1  N   MET A   1      19.184   2.905  23.053  1.00 49.61           N  
ATOM      2  H   MET A   1      19.109   3.123  24.037  1.00 49.61           H  
ATOM      3  H2  MET A   1      19.797   3.570  22.603  1.00 49.61           H  
ATOM      4  H3  MET A   1      19.578   1.983  22.932  1.00 49.61           H  
ATOM      5  CA  MET A   1      17.860   2.983  22.404  1.00 49.61           C  
ATOM      6  HA  MET A   1      17.203   2.205  22.792  1.00 49.61           H  
ATOM      7  C   MET A   1      18.054   2.742  20.922  1.00 49.61           C  
ATOM      8  CB  MET A   1      17.188   4.344  22.624  1.00 49.61           C  
ATOM      9  HB2 MET A   1      16.378   4.445  21.902  1.00 49.61           H  
ATOM     10  HB3 MET A   1      17.898   5.154  22.457  1.00 49.61           H  
ATOM     11  O   MET A   1      18.968   3.332  20.363  1.00 49.61           O  
ATOM     12  CG  MET A   1      16.580   4.451  24.021  1.00 49.61           C  
ATOM     13  HG2 MET A   1      16.062   3.519  24.248  1.00 49.61           H  
ATOM     14  HG3 MET A   1      17.368   4.598  24.760  1.00 49.61           H  
ATOM     15  SD  MET A   1      15.369   5.781  24.167  1.00 49.61           S  
ATOM     16  CE  MET A   1      16.405   7.265  24.095  1.00 49.61           C  
ATOM     17  HE1 MET A   1      17.132   7.250  24.907  1.00 49.61           H  
ATOM     18  HE2 MET A   1      16.914   7.316  23.133  1.00 49.61           H  
ATOM     19  HE3 MET A   1      15.768   8.143  24.201  1.00 49.61           H  
ATOM     20  N   ASN A   2      17.272   1.835  20.334  1.00 74.85           N  
ATOM     21  H   ASN A   2      16.500   1.437  20.851  1.00 74.85           H  
ATOM     22  CA  ASN A   2      17.266   1.587  18.891  1.00 74.85           C  
ATOM     23  HA  ASN A   2      18.271   1.328  18.558  1.00 74.85           H  
ATOM     24  C   ASN A   2      16.833   2.879  18.166  1.00 74.85           C  
ATOM     25  CB  ASN A   2      16.320   0.389  18.645  1.00 74.85           C  
ATOM     26  HB2 ASN A   2      15.293   0.688  18.851  1.00 74.85           H  
ATOM     27  HB3 ASN A   2      16.586  -0.425  19.319  1.00 74.85           H  
ATOM     28  O   ASN A   2      15.974   3.587  18.688  1.00 74.85           O  
ATOM     29  CG  ASN A   2      16.374  -0.171  17.235  1.00 74.85           C  
ATOM     30  ND2 ASN A   2      15.643  -1.226  16.964  1.00 74.85           N  
ATOM     31 HD21 ASN A   2      15.711  -1.587  16.023  1.00 74.85           H  
ATOM     32 HD22 ASN A   2      15.030  -1.639  17.652  1.00 74.85           H  
ATOM     33  OD1 ASN A   2      17.076   0.320  16.373  1.00 74.85           O  
ATOM     34  N   GLU A   3      17.423   3.204  17.015  1.00 80.44           N  
ATOM     35  H   GLU A   3      18.050   2.535  16.591  1.00 80.44           H  
ATOM     36  CA  GLU A   3      17.156   4.437  16.247  1.00 80.44           C  
ATOM     37  HA  GLU A   3      17.521   5.301  16.802  1.00 80.44           H  
ATOM     38  C   GLU A   3      15.654   4.647  15.995  1.00 80.44           C  
ATOM     39  CB  GLU A   3      17.944   4.326  14.935  1.00 80.44           C  
ATOM     40  HB2 GLU A   3      18.984   4.132  15.196  1.00 80.44           H  
ATOM     41  HB3 GLU A   3      17.567   3.477  14.365  1.00 80.44           H  
ATOM     42  O   GLU A   3      15.134   5.748  16.156  1.00 80.44           O  
ATOM     43  CG  GLU A   3      17.889   5.585  14.060  1.00 80.44           C  
ATOM     44  HG2 GLU A   3      16.864   5.739  13.723  1.00 80.44           H  
ATOM     45  HG3 GLU A   3      18.178   6.440  14.671  1.00 80.44           H  
ATOM     46  CD  GLU A   3      18.822   5.495  12.839  1.00 80.44           C  
ATOM     47  OE1 GLU A   3      18.874   6.503  12.103  1.00 80.44           O  
ATOM     48  OE2 GLU A   3      19.509   4.458  12.689  1.00 80.44           O  
ATOM     49  N   ILE A   4      14.936   3.550  15.752  1.00 81.19           N  
ATOM     50  H   ILE A   4      15.445   2.693  15.591  1.00 81.19           H  
ATOM     51  CA  ILE A   4      13.481   3.537  15.569  1.00 81.19           C  
ATOM     52  HA  ILE A   4      13.216   4.257  14.795  1.00 81.19           H  
ATOM     53  C   ILE A   4      12.717   3.947  16.818  1.00 81.19           C  
ATOM     54  CB  ILE A   4      13.052   2.140  15.100  1.00 81.19           C  
ATOM     55  HB  ILE A   4      13.563   1.393  15.707  1.00 81.19           H  
ATOM     56  O   ILE A   4      11.719   4.646  16.704  1.00 81.19           O  
ATOM     57  CG1 ILE A   4      13.518   2.034  13.641  1.00 81.19           C  
ATOM     58 HG12 ILE A   4      12.843   2.599  12.999  1.00 81.19           H  
ATOM     59 HG13 ILE A   4      14.522   2.438  13.508  1.00 81.19           H  
ATOM     60  CG2 ILE A   4      11.531   1.893  15.210  1.00 81.19           C  
ATOM     61 HG21 ILE A   4      11.248   0.926  14.795  1.00 81.19           H  
ATOM     62 HG22 ILE A   4      10.990   2.672  14.674  1.00 81.19           H  
ATOM     63 HG23 ILE A   4      11.214   1.897  16.253  1.00 81.19           H  
ATOM     64  CD1 ILE A   4      13.557   0.600  13.188  1.00 81.19           C  
ATOM     65 HD11 ILE A   4      13.813   0.607  12.128  1.00 81.19           H  
ATOM     66 HD12 ILE A   4      12.575   0.145  13.319  1.00 81.19           H  
ATOM     67 HD13 ILE A   4      14.307   0.061  13.766  1.00 81.19           H  
ATOM     68  N   GLN A   5      13.167   3.559  18.014  1.00 82.10           N  
ATOM     69  H   GLN A   5      14.074   3.120  18.079  1.00 82.10           H  
ATOM     70  CA  GLN A   5      12.473   3.972  19.235  1.00 82.10           C  
ATOM     71  HA  GLN A   5      11.427   3.681  19.142  1.00 82.10           H  
ATOM     72  C   GLN A   5      12.511   5.493  19.376  1.00 82.10           C  
ATOM     73  CB  GLN A   5      13.074   3.285  20.471  1.00 82.10           C  
ATOM     74  HB2 GLN A   5      13.108   2.209  20.304  1.00 82.10           H  
ATOM     75  HB3 GLN A   5      14.091   3.642  20.631  1.00 82.10           H  
ATOM     76  O   GLN A   5      11.496   6.098  19.685  1.00 82.10           O  
ATOM     77  CG  GLN A   5      12.240   3.573  21.734  1.00 82.10           C  
ATOM     78  HG2 GLN A   5      12.694   3.070  22.588  1.00 82.10           H  
ATOM     79  HG3 GLN A   5      12.241   4.642  21.945  1.00 82.10           H  
ATOM     80  CD  GLN A   5      10.803   3.079  21.598  1.00 82.10           C  
ATOM     81  NE2 GLN A   5       9.811   3.894  21.869  1.00 82.10           N  
ATOM     82 HE21 GLN A   5       9.962   4.868  22.092  1.00 82.10           H  
ATOM     83 HE22 GLN A   5       8.872   3.568  21.689  1.00 82.10           H  
ATOM     84  OE1 GLN A   5      10.565   1.942  21.214  1.00 82.10           O  
ATOM     85  N   LYS A   6      13.650   6.117  19.055  1.00 82.33           N  
ATOM     86  H   LYS A   6      14.419   5.560  18.712  1.00 82.33           H  
ATOM     87  CA  LYS A   6      13.768   7.576  19.058  1.00 82.33           C  
ATOM     88  HA  LYS A   6      13.443   7.948  20.030  1.00 82.33           H  
ATOM     89  C   LYS A   6      12.835   8.221  18.026  1.00 82.33           C  
ATOM     90  CB  LYS A   6      15.234   7.958  18.831  1.00 82.33           C  
ATOM     91  HB2 LYS A   6      15.860   7.443  19.559  1.00 82.33           H  
ATOM     92  HB3 LYS A   6      15.536   7.658  17.828  1.00 82.33           H  
ATOM     93  O   LYS A   6      12.141   9.174  18.355  1.00 82.33           O  
ATOM     94  CG  LYS A   6      15.420   9.468  18.987  1.00 82.33           C  
ATOM     95  HG2 LYS A   6      15.208   9.757  20.017  1.00 82.33           H  
ATOM     96  HG3 LYS A   6      14.729   9.992  18.327  1.00 82.33           H  
ATOM     97  CD  LYS A   6      16.839   9.886  18.612  1.00 82.33           C  
ATOM     98  HD2 LYS A   6      17.555   9.458  19.314  1.00 82.33           H  
ATOM     99  HD3 LYS A   6      17.053   9.543  17.600  1.00 82.33           H  
ATOM    100  CE  LYS A   6      16.872  11.412  18.663  1.00 82.33           C  
ATOM    101  HE2 LYS A   6      16.008  11.788  18.116  1.00 82.33           H  
ATOM    102  HE3 LYS A   6      16.751  11.738  19.696  1.00 82.33           H  
ATOM    103  NZ  LYS A   6      18.119  11.944  18.071  1.00 82.33           N  
ATOM    104  HZ1 LYS A   6      18.929  11.619  18.579  1.00 82.33           H  
ATOM    105  HZ2 LYS A   6      18.175  11.647  17.107  1.00 82.33           H  
ATOM    106  HZ3 LYS A   6      18.081  12.953  18.082  1.00 82.33           H  
ATOM    107  N   GLN A   7      12.785   7.683  16.804  1.00 82.13           N  
ATOM    108  H   GLN A   7      13.390   6.902  16.594  1.00 82.13           H  
ATOM    109  CA  GLN A   7      11.858   8.159  15.766  1.00 82.13           C  
ATOM    110  HA  GLN A   7      12.073   9.202  15.534  1.00 82.13           H  
ATOM    111  C   GLN A   7      10.400   8.078  16.233  1.00 82.13           C  
ATOM    112  CB  GLN A   7      12.012   7.314  14.493  1.00 82.13           C  
ATOM    113  HB2 GLN A   7      11.225   7.587  13.790  1.00 82.13           H  
ATOM    114  HB3 GLN A   7      11.875   6.264  14.754  1.00 82.13           H  
ATOM    115  O   GLN A   7       9.630   9.011  16.022  1.00 82.13           O  
ATOM    116  CG  GLN A   7      13.362   7.490  13.782  1.00 82.13           C  
ATOM    117  HG2 GLN A   7      14.180   7.427  14.499  1.00 82.13           H  
ATOM    118  HG3 GLN A   7      13.394   8.479  13.325  1.00 82.13           H  
ATOM    119  CD  GLN A   7      13.595   6.435  12.701  1.00 82.13           C  
ATOM    120  NE2 GLN A   7      14.658   6.546  11.936  1.00 82.13           N  
ATOM    121 HE21 GLN A   7      15.318   7.304  12.042  1.00 82.13           H  
ATOM    122 HE22 GLN A   7      14.768   5.861  11.202  1.00 82.13           H  
ATOM    123  OE1 GLN A   7      12.844   5.486  12.528  1.00 82.13           O  
ATOM    124  N   LEU A   8      10.034   6.972  16.887  1.00 81.89           N  
ATOM    125  H   LEU A   8      10.715   6.235  17.000  1.00 81.89           H  
ATOM    126  CA  LEU A   8       8.706   6.769  17.450  1.00 81.89           C  
ATOM    127  HA  LEU A   8       7.962   6.977  16.681  1.00 81.89           H  
ATOM    128  C   LEU A   8       8.423   7.747  18.585  1.00 81.89           C  
ATOM    129  CB  LEU A   8       8.562   5.316  17.929  1.00 81.89           C  
ATOM    130  HB2 LEU A   8       9.410   5.067  18.567  1.00 81.89           H  
ATOM    131  HB3 LEU A   8       7.663   5.238  18.540  1.00 81.89           H  
ATOM    132  O   LEU A   8       7.337   8.311  18.607  1.00 81.89           O  
ATOM    133  CG  LEU A   8       8.468   4.291  16.787  1.00 81.89           C  
ATOM    134  HG  LEU A   8       9.284   4.438  16.080  1.00 81.89           H  
ATOM    135  CD1 LEU A   8       8.578   2.876  17.358  1.00 81.89           C  
ATOM    136 HD11 LEU A   8       8.494   2.146  16.552  1.00 81.89           H  
ATOM    137 HD12 LEU A   8       7.791   2.705  18.092  1.00 81.89           H  
ATOM    138 HD13 LEU A   8       9.546   2.758  17.846  1.00 81.89           H  
ATOM    139  CD2 LEU A   8       7.154   4.423  16.015  1.00 81.89           C  
ATOM    140 HD21 LEU A   8       7.106   3.662  15.235  1.00 81.89           H  
ATOM    141 HD22 LEU A   8       7.091   5.397  15.531  1.00 81.89           H  
ATOM    142 HD23 LEU A   8       6.305   4.308  16.688  1.00 81.89           H  
ATOM    143  N   ASP A   9       9.371   7.989  19.488  1.00 82.15           N  
ATOM    144  H   ASP A   9      10.223   7.449  19.448  1.00 82.15           H  
ATOM    145  CA  ASP A   9       9.208   8.917  20.611  1.00 82.15           C  
ATOM    146  HA  ASP A   9       8.325   8.625  21.180  1.00 82.15           H  
ATOM    147  C   ASP A   9       8.987  10.361  20.126  1.00 82.15           C  
ATOM    148  CB  ASP A   9      10.420   8.825  21.555  1.00 82.15           C  
ATOM    149  HB2 ASP A   9      11.329   9.038  20.992  1.00 82.15           H  
ATOM    150  HB3 ASP A   9      10.318   9.595  22.320  1.00 82.15           H  
ATOM    151  O   ASP A   9       8.078  11.031  20.619  1.00 82.15           O  
ATOM    152  CG  ASP A   9      10.575   7.472  22.269  1.00 82.15           C  
ATOM    153  OD1 ASP A   9       9.591   6.695  22.350  1.00 82.15           O  
ATOM    154  OD2 ASP A   9      11.695   7.202  22.762  1.00 82.15           O  
ATOM    155  N   ASP A  10       9.740  10.792  19.108  1.00 80.93           N  
ATOM    156  H   ASP A  10      10.487  10.189  18.795  1.00 80.93           H  
ATOM    157  CA  ASP A  10       9.647  12.129  18.500  1.00 80.93           C  
ATOM    158  HA  ASP A  10       9.618  12.873  19.296  1.00 80.93           H  
ATOM    159  C   ASP A  10       8.371  12.318  17.650  1.00 80.93           C  
ATOM    160  CB  ASP A  10      10.906  12.386  17.642  1.00 80.93           C  
ATOM    161  HB2 ASP A  10      10.759  13.317  17.095  1.00 80.93           H  
ATOM    162  HB3 ASP A  10      11.004  11.586  16.908  1.00 80.93           H  
ATOM    163  O   ASP A  10       7.951  13.446  17.376  1.00 80.93           O  
ATOM    164  CG  ASP A  10      12.228  12.521  18.426  1.00 80.93           C  
ATOM    165  OD1 ASP A  10      12.190  12.847  19.633  1.00 80.93           O  
ATOM    166  OD2 ASP A  10      13.307  12.372  17.793  1.00 80.93           O  
ATOM    167  N   MET A  11       7.734  11.220  17.230  1.00 82.42           N  
ATOM    168  H   MET A  11       8.138  10.327  17.472  1.00 82.42           H  
ATOM    169  CA  MET A  11       6.519  11.243  16.419  1.00 82.42           C  
ATOM    170  HA  MET A  11       6.690  11.927  15.588  1.00 82.42           H  
ATOM    171  C   MET A  11       5.300  11.726  17.217  1.00 82.42           C  
ATOM    172  CB  MET A  11       6.251   9.845  15.850  1.00 82.42           C  
ATOM    173  HB2 MET A  11       5.965   9.178  16.664  1.00 82.42           H  
ATOM    174  HB3 MET A  11       7.153   9.453  15.380  1.00 82.42           H  
ATOM    175  O   MET A  11       5.021  11.244  18.322  1.00 82.42           O  
ATOM    176  CG  MET A  11       5.138   9.867  14.804  1.00 82.42           C  
ATOM    177  HG2 MET A  11       5.576  10.277  13.894  1.00 82.42           H  
ATOM    178  HG3 MET A  11       4.327  10.527  15.111  1.00 82.42           H  
ATOM    179  SD  MET A  11       4.401   8.260  14.437  1.00 82.42           S  
ATOM    180  CE  MET A  11       3.551   7.952  16.004  1.00 82.42           C  
ATOM    181  HE1 MET A  11       3.441   8.883  16.561  1.00 82.42           H  
ATOM    182  HE2 MET A  11       2.555   7.556  15.804  1.00 82.42           H  
ATOM    183  HE3 MET A  11       4.125   7.239  16.596  1.00 82.42           H  
ATOM    184  N   THR A  12       4.490  12.593  16.600  1.00 82.66           N  
ATOM    185  H   THR A  12       4.725  12.864  15.656  1.00 82.66           H  
ATOM    186  CA  THR A  12       3.194  13.025  17.149  1.00 82.66           C  
ATOM    187  HA  THR A  12       2.963  12.415  18.022  1.00 82.66           H  
ATOM    188  C   THR A  12       2.056  12.804  16.160  1.00 82.66           C  
ATOM    189  CB  THR A  12       3.212  14.483  17.630  1.00 82.66           C  
ATOM    190  HB  THR A  12       2.221  14.739  18.006  1.00 82.66           H  
ATOM    191  O   THR A  12       2.224  12.957  14.951  1.00 82.66           O  
ATOM    192  CG2 THR A  12       4.227  14.718  18.748  1.00 82.66           C  
ATOM    193 HG21 THR A  12       4.011  14.052  19.583  1.00 82.66           H  
ATOM    194 HG22 THR A  12       5.239  14.519  18.394  1.00 82.66           H  
ATOM    195 HG23 THR A  12       4.165  15.753  19.085  1.00 82.66           H  
ATOM    196  OG1 THR A  12       3.544  15.373  16.598  1.00 82.66           O  
ATOM    197  HG1 THR A  12       4.448  15.179  16.341  1.00 82.66           H  
ATOM    198  N   ILE A  13       0.884  12.457  16.685  1.00 78.92           N  
ATOM    199  H   ILE A  13       0.792  12.381  17.688  1.00 78.92           H  
ATOM    200  CA  ILE A  13      -0.348  12.307  15.909  1.00 78.92           C  
ATOM    201  HA  ILE A  13      -0.121  12.353  14.844  1.00 78.92           H  
ATOM    202  C   ILE A  13      -1.242  13.477  16.274  1.00 78.92           C  
ATOM    203  CB  ILE A  13      -1.044  10.958  16.186  1.00 78.92           C  
ATOM    204  HB  ILE A  13      -1.413  10.964  17.212  1.00 78.92           H  
ATOM    205  O   ILE A  13      -1.406  13.760  17.465  1.00 78.92           O  
ATOM    206  CG1 ILE A  13      -0.035   9.794  16.052  1.00 78.92           C  
ATOM    207 HG12 ILE A  13       0.406   9.794  15.055  1.00 78.92           H  
ATOM    208 HG13 ILE A  13       0.771   9.931  16.772  1.00 78.92           H  
ATOM    209  CG2 ILE A  13      -2.250  10.782  15.240  1.00 78.92           C  
ATOM    210 HG21 ILE A  13      -2.800   9.875  15.490  1.00 78.92           H  
ATOM    211 HG22 ILE A  13      -1.912  10.721  14.206  1.00 78.92           H  
ATOM    212 HG23 ILE A  13      -2.944  11.617  15.327  1.00 78.92           H  
ATOM    213  CD1 ILE A  13      -0.631   8.417  16.343  1.00 78.92           C  
ATOM    214 HD11 ILE A  13      -1.289   8.111  15.529  1.00 78.92           H  
ATOM    215 HD12 ILE A  13       0.176   7.691  16.439  1.00 78.92           H  
ATOM    216 HD13 ILE A  13      -1.188   8.443  17.279  1.00 78.92           H  
ATOM    217  N   SER A  14      -1.810  14.145  15.277  1.00 82.91           N  
ATOM    218  H   SER A  14      -1.609  13.895  14.319  1.00 82.91           H  
ATOM    219  CA  SER A  14      -2.807  15.172  15.531  1.00 82.91           C  
ATOM    220  HA  SER A  14      -3.142  14.994  16.553  1.00 82.91           H  
ATOM    221  C   SER A  14      -4.062  15.049  14.694  1.00 82.91           C  
ATOM    222  CB  SER A  14      -2.228  16.580  15.436  1.00 82.91           C  
ATOM    223  HB2 SER A  14      -1.501  16.725  16.234  1.00 82.91           H  
ATOM    224  HB3 SER A  14      -3.049  17.284  15.569  1.00 82.91           H  
ATOM    225  O   SER A  14      -4.007  14.543  13.579  1.00 82.91           O  
ATOM    226  OG  SER A  14      -1.614  16.831  14.186  1.00 82.91           O  
ATOM    227  HG  SER A  14      -1.606  17.783  14.060  1.00 82.91           H  
ATOM    228  N   ILE A  15      -5.188  15.510  15.240  1.00 78.92           N  
ATOM    229  H   ILE A  15      -5.137  15.941  16.152  1.00 78.92           H  
ATOM    230  CA  ILE A  15      -6.487  15.494  14.565  1.00 78.92           C  
ATOM    231  HA  ILE A  15      -6.342  15.159  13.538  1.00 78.92           H  
ATOM    232  C   ILE A  15      -7.051  16.901  14.506  1.00 78.92           C  
ATOM    233  CB  ILE A  15      -7.472  14.498  15.214  1.00 78.92           C  
ATOM    234  HB  ILE A  15      -7.564  14.717  16.278  1.00 78.92           H  
ATOM    235  O   ILE A  15      -7.282  17.514  15.541  1.00 78.92           O  
ATOM    236  CG1 ILE A  15      -6.877  13.088  15.032  1.00 78.92           C  
ATOM    237 HG12 ILE A  15      -6.677  12.936  13.971  1.00 78.92           H  
ATOM    238 HG13 ILE A  15      -5.915  13.035  15.541  1.00 78.92           H  
ATOM    239  CG2 ILE A  15      -8.868  14.594  14.563  1.00 78.92           C  
ATOM    240 HG21 ILE A  15      -9.288  15.590  14.705  1.00 78.92           H  
ATOM    241 HG22 ILE A  15      -8.809  14.378  13.496  1.00 78.92           H  
ATOM    242 HG23 ILE A  15      -9.560  13.899  15.039  1.00 78.92           H  
ATOM    243  CD1 ILE A  15      -7.743  11.940  15.548  1.00 78.92           C  
ATOM    244 HD11 ILE A  15      -8.665  11.853  14.973  1.00 78.92           H  
ATOM    245 HD12 ILE A  15      -7.969  12.123  16.599  1.00 78.92           H  
ATOM    246 HD13 ILE A  15      -7.194  11.003  15.455  1.00 78.92           H  
ATOM    247  N   LYS A  16      -7.316  17.367  13.290  1.00 81.23           N  
ATOM    248  H   LYS A  16      -7.080  16.779  12.504  1.00 81.23           H  
ATOM    249  CA  LYS A  16      -8.142  18.542  13.033  1.00 81.23           C  
ATOM    250  HA  LYS A  16      -8.107  19.226  13.880  1.00 81.23           H  
ATOM    251  C   LYS A  16      -9.576  18.064  12.841  1.00 81.23           C  
ATOM    252  CB  LYS A  16      -7.568  19.254  11.808  1.00 81.23           C  
ATOM    253  HB2 LYS A  16      -7.592  18.571  10.958  1.00 81.23           H  
ATOM    254  HB3 LYS A  16      -6.530  19.514  12.014  1.00 81.23           H  
ATOM    255  O   LYS A  16      -9.853  17.378  11.858  1.00 81.23           O  
ATOM    256  CG  LYS A  16      -8.333  20.532  11.452  1.00 81.23           C  
ATOM    257  HG2 LYS A  16      -9.380  20.300  11.256  1.00 81.23           H  
ATOM    258  HG3 LYS A  16      -8.263  21.249  12.270  1.00 81.23           H  
ATOM    259  CD  LYS A  16      -7.695  21.109  10.189  1.00 81.23           C  
ATOM    260  HD2 LYS A  16      -7.708  20.346   9.411  1.00 81.23           H  
ATOM    261  HD3 LYS A  16      -6.660  21.382  10.398  1.00 81.23           H  
ATOM    262  CE  LYS A  16      -8.451  22.331   9.689  1.00 81.23           C  
ATOM    263  HE2 LYS A  16      -9.508  22.084   9.590  1.00 81.23           H  
ATOM    264  HE3 LYS A  16      -8.361  23.142  10.412  1.00 81.23           H  
ATOM    265  NZ  LYS A  16      -7.905  22.734   8.375  1.00 81.23           N  
ATOM    266  HZ1 LYS A  16      -8.419  23.537   8.041  1.00 81.23           H  
ATOM    267  HZ2 LYS A  16      -8.011  21.992   7.698  1.00 81.23           H  
ATOM    268  HZ3 LYS A  16      -6.926  22.975   8.431  1.00 81.23           H  
ATOM    269  N   SER A  17     -10.452  18.341  13.803  1.00 68.42           N  
ATOM    270  H   SER A  17     -10.149  18.922  14.572  1.00 68.42           H  
ATOM    271  CA  SER A  17     -11.866  17.948  13.759  1.00 68.42           C  
ATOM    272  HA  SER A  17     -11.976  17.088  13.098  1.00 68.42           H  
ATOM    273  C   SER A  17     -12.744  19.068  13.209  1.00 68.42           C  
ATOM    274  CB  SER A  17     -12.365  17.529  15.145  1.00 68.42           C  
ATOM    275  HB2 SER A  17     -13.419  17.258  15.086  1.00 68.42           H  
ATOM    276  HB3 SER A  17     -11.800  16.660  15.483  1.00 68.42           H  
ATOM    277  O   SER A  17     -12.425  20.244  13.355  1.00 68.42           O  
ATOM    278  OG  SER A  17     -12.205  18.575  16.080  1.00 68.42           O  
ATOM    279  HG  SER A  17     -12.568  19.388  15.721  1.00 68.42           H  
ATOM    280  N   ARG A  18     -13.888  18.700  12.639  1.00 67.95           N  
ATOM    281  H   ARG A  18     -14.083  17.712  12.559  1.00 67.95           H  
ATOM    282  CA  ARG A  18     -14.919  19.641  12.182  1.00 67.95           C  
ATOM    283  HA  ARG A  18     -14.487  20.344  11.470  1.00 67.95           H  
ATOM    284  C   ARG A  18     -15.496  20.445  13.338  1.00 67.95           C  
ATOM    285  CB  ARG A  18     -16.051  18.861  11.517  1.00 67.95           C  
ATOM    286  HB2 ARG A  18     -16.851  19.544  11.230  1.00 67.95           H  
ATOM    287  HB3 ARG A  18     -16.447  18.131  12.223  1.00 67.95           H  
ATOM    288  O   ARG A  18     -15.778  19.878  14.395  1.00 67.95           O  
ATOM    289  CG  ARG A  18     -15.523  18.160  10.275  1.00 67.95           C  
ATOM    290  HG2 ARG A  18     -14.590  17.636  10.483  1.00 67.95           H  
ATOM    291  HG3 ARG A  18     -15.332  18.902   9.500  1.00 67.95           H  
ATOM    292  CD  ARG A  18     -16.541  17.146   9.803  1.00 67.95           C  
ATOM    293  HD2 ARG A  18     -17.471  17.667   9.577  1.00 67.95           H  
ATOM    294  HD3 ARG A  18     -16.707  16.399  10.579  1.00 67.95           H  
ATOM    295  NE  ARG A  18     -15.993  16.520   8.613  1.00 67.95           N  
ATOM    296  HE  ARG A  18     -15.072  16.838   8.347  1.00 67.95           H  
ATOM    297  NH1 ARG A  18     -17.954  15.714   7.835  1.00 67.95           N  
ATOM    298 HH11 ARG A  18     -18.358  15.860   8.749  1.00 67.95           H  
ATOM    299 HH12 ARG A  18     -18.552  15.409   7.080  1.00 67.95           H  
ATOM    300  NH2 ARG A  18     -16.133  15.917   6.508  1.00 67.95           N  
ATOM    301 HH21 ARG A  18     -15.292  15.362   6.575  1.00 67.95           H  
ATOM    302 HH22 ARG A  18     -15.806  16.831   6.227  1.00 67.95           H  
ATOM    303  CZ  ARG A  18     -16.707  16.019   7.657  1.00 67.95           C  
ATOM    304  N   GLU A  19     -15.755  21.726  13.110  1.00 57.10           N  
ATOM    305  H   GLU A  19     -15.519  22.127  12.213  1.00 57.10           H  
ATOM    306  CA  GLU A  19     -16.654  22.492  13.970  1.00 57.10           C  
ATOM    307  HA  GLU A  19     -16.423  22.267  15.012  1.00 57.10           H  
ATOM    308  C   GLU A  19     -18.089  22.018  13.683  1.00 57.10           C  
ATOM    309  CB  GLU A  19     -16.459  24.005  13.770  1.00 57.10           C  
ATOM    310  HB2 GLU A  19     -16.617  24.261  12.722  1.00 57.10           H  
ATOM    311  HB3 GLU A  19     -17.204  24.521  14.375  1.00 57.10           H  
ATOM    312  O   GLU A  19     -18.527  21.989  12.536  1.00 57.10           O  
ATOM    313  CG  GLU A  19     -15.054  24.461  14.214  1.00 57.10           C  
ATOM    314  HG2 GLU A  19     -14.871  24.069  15.214  1.00 57.10           H  
ATOM    315  HG3 GLU A  19     -14.312  24.028  13.543  1.00 57.10           H  
ATOM    316  CD  GLU A  19     -14.867  25.990  14.244  1.00 57.10           C  
ATOM    317  OE1 GLU A  19     -13.847  26.432  14.822  1.00 57.10           O  
ATOM    318  OE2 GLU A  19     -15.751  26.723  13.744  1.00 57.10           O  
ATOM    319  N   GLY A  20     -18.797  21.524  14.703  1.00 49.50           N  
ATOM    320  H   GLY A  20     -18.385  21.540  15.625  1.00 49.50           H  
ATOM    321  CA  GLY A  20     -20.077  20.838  14.513  1.00 49.50           C  
ATOM    322  HA2 GLY A  20     -20.464  20.515  15.480  1.00 49.50           H  
ATOM    323  HA3 GLY A  20     -19.912  19.953  13.898  1.00 49.50           H  
ATOM    324  C   GLY A  20     -21.139  21.716  13.844  1.00 49.50           C  
ATOM    325  O   GLY A  20     -21.560  22.724  14.410  1.00 49.50           O  
ATOM    326  N   GLU A  21     -21.633  21.302  12.675  1.00 50.18           N  
ATOM    327  H   GLU A  21     -21.169  20.552  12.182  1.00 50.18           H  
ATOM    328  CA  GLU A  21     -22.832  21.891  12.082  1.00 50.18           C  
ATOM    329  HA  GLU A  21     -22.743  22.974  12.159  1.00 50.18           H  
ATOM    330  C   GLU A  21     -24.085  21.466  12.862  1.00 50.18           C  
ATOM    331  CB  GLU A  21     -22.980  21.553  10.590  1.00 50.18           C  
ATOM    332  HB2 GLU A  21     -24.011  21.758  10.302  1.00 50.18           H  
ATOM    333  HB3 GLU A  21     -22.786  20.492  10.433  1.00 50.18           H  
ATOM    334  O   GLU A  21     -24.304  20.294  13.180  1.00 50.18           O  
ATOM    335  CG  GLU A  21     -22.069  22.401   9.687  1.00 50.18           C  
ATOM    336  HG2 GLU A  21     -22.167  23.446   9.980  1.00 50.18           H  
ATOM    337  HG3 GLU A  21     -21.034  22.096   9.840  1.00 50.18           H  
ATOM    338  CD  GLU A  21     -22.445  22.250   8.201  1.00 50.18           C  
ATOM    339  OE1 GLU A  21     -22.464  23.283   7.495  1.00 50.18           O  
ATOM    340  OE2 GLU A  21     -22.807  21.119   7.793  1.00 50.18           O  
ATOM    341  N   ASN A  22     -24.930  22.455  13.159  1.00 41.91           N  
ATOM    342  H   ASN A  22     -24.659  23.385  12.871  1.00 41.91           H  
ATOM    343  CA  ASN A  22     -26.235  22.277  13.783  1.00 41.91           C  
ATOM    344  HA  ASN A  22     -26.088  21.887  14.790  1.00 41.91           H  
ATOM    345  C   ASN A  22     -27.086  21.271  12.993  1.00 41.91           C  
ATOM    346  CB  ASN A  22     -26.941  23.645  13.859  1.00 41.91           C  
ATOM    347  HB2 ASN A  22     -28.013  23.484  13.977  1.00 41.91           H  
ATOM    348  HB3 ASN A  22     -26.790  24.192  12.929  1.00 41.91           H  
ATOM    349  O   ASN A  22     -27.379  21.484  11.817  1.00 41.91           O  
ATOM    350  CG  ASN A  22     -26.496  24.474  15.047  1.00 41.91           C  
ATOM    351  ND2 ASN A  22     -26.164  25.727  14.850  1.00 41.91           N  
ATOM    352 HD21 ASN A  22     -25.782  26.204  15.654  1.00 41.91           H  
ATOM    353 HD22 ASN A  22     -26.087  26.092  13.911  1.00 41.91           H  
ATOM    354  OD1 ASN A  22     -26.484  24.019  16.177  1.00 41.91           O  
ATOM    355  N   MET A  23     -27.535  20.211  13.675  1.00 36.65           N  
ATOM    356  H   MET A  23     -27.180  20.086  14.612  1.00 36.65           H  
ATOM    357  CA  MET A  23     -28.434  19.182  13.146  1.00 36.65           C  
ATOM    358  HA  MET A  23     -27.973  18.740  12.263  1.00 36.65           H  
ATOM    359  C   MET A  23     -29.787  19.771  12.711  1.00 36.65           C  
ATOM    360  CB  MET A  23     -28.639  18.067  14.191  1.00 36.65           C  
ATOM    361  HB2 MET A  23     -29.491  17.463  13.879  1.00 36.65           H  
ATOM    362  HB3 MET A  23     -28.871  18.502  15.163  1.00 36.65           H  
ATOM    363  O   MET A  23     -30.760  19.785  13.465  1.00 36.65           O  
ATOM    364  CG  MET A  23     -27.443  17.118  14.319  1.00 36.65           C  
ATOM    365  HG2 MET A  23     -27.155  16.800  13.318  1.00 36.65           H  
ATOM    366  HG3 MET A  23     -26.596  17.644  14.761  1.00 36.65           H  
ATOM    367  SD  MET A  23     -27.811  15.621  15.285  1.00 36.65           S  
ATOM    368  CE  MET A  23     -27.547  16.226  16.971  1.00 36.65           C  
ATOM    369  HE1 MET A  23     -27.724  15.416  17.678  1.00 36.65           H  
ATOM    370  HE2 MET A  23     -28.233  17.047  17.179  1.00 36.65           H  
ATOM    371  HE3 MET A  23     -26.520  16.575  17.075  1.00 36.65           H  
ATOM    372  N   GLY A  24     -29.857  20.240  11.467  1.00 37.43           N  
ATOM    373  H   GLY A  24     -28.981  20.338  10.973  1.00 37.43           H  
ATOM    374  CA  GLY A  24     -31.090  20.310  10.692  1.00 37.43           C  
ATOM    375  HA2 GLY A  24     -31.918  20.600  11.337  1.00 37.43           H  
ATOM    376  HA3 GLY A  24     -30.984  21.048   9.897  1.00 37.43           H  
ATOM    377  C   GLY A  24     -31.377  18.946  10.061  1.00 37.43           C  
ATOM    378  O   GLY A  24     -30.458  18.220   9.696  1.00 37.43           O  
ATOM    379  N   ILE A  25     -32.652  18.582   9.946  1.00 40.51           N  
ATOM    380  H   ILE A  25     -33.350  19.238  10.268  1.00 40.51           H  
ATOM    381  CA  ILE A  25     -33.131  17.310   9.383  1.00 40.51           C  
ATOM    382  HA  ILE A  25     -32.716  16.484   9.961  1.00 40.51           H  
ATOM    383  C   ILE A  25     -32.647  17.179   7.924  1.00 40.51           C  
ATOM    384  CB  ILE A  25     -34.681  17.271   9.481  1.00 40.51           C  
ATOM    385  HB  ILE A  25     -35.076  18.089   8.878  1.00 40.51           H  
ATOM    386  O   ILE A  25     -33.290  17.694   7.014  1.00 40.51           O  
ATOM    387  CG1 ILE A  25     -35.183  17.477  10.934  1.00 40.51           C  
ATOM    388 HG12 ILE A  25     -34.686  18.334  11.389  1.00 40.51           H  
ATOM    389 HG13 ILE A  25     -34.939  16.599  11.532  1.00 40.51           H  
ATOM    390  CG2 ILE A  25     -35.242  15.951   8.916  1.00 40.51           C  
ATOM    391 HG21 ILE A  25     -34.928  15.813   7.881  1.00 40.51           H  
ATOM    392 HG22 ILE A  25     -36.332  15.963   8.922  1.00 40.51           H  
ATOM    393 HG23 ILE A  25     -34.886  15.109   9.509  1.00 40.51           H  
ATOM    394  CD1 ILE A  25     -36.690  17.755  11.033  1.00 40.51           C  
ATOM    395 HD11 ILE A  25     -36.956  18.597  10.394  1.00 40.51           H  
ATOM    396 HD12 ILE A  25     -37.264  16.876  10.740  1.00 40.51           H  
ATOM    397 HD13 ILE A  25     -36.942  18.001  12.065  1.00 40.51           H  
ATOM    398  N   MET A  26     -31.511  16.524   7.683  1.00 44.04           N  
ATOM    399  H   MET A  26     -30.944  16.238   8.468  1.00 44.04           H  
ATOM    400  CA  MET A  26     -30.970  16.263   6.344  1.00 44.04           C  
ATOM    401  HA  MET A  26     -31.790  16.263   5.627  1.00 44.04           H  
ATOM    402  C   MET A  26     -30.341  14.866   6.312  1.00 44.04           C  
ATOM    403  CB  MET A  26     -29.970  17.361   5.924  1.00 44.04           C  
ATOM    404  HB2 MET A  26     -29.212  17.494   6.696  1.00 44.04           H  
ATOM    405  HB3 MET A  26     -29.477  17.043   5.006  1.00 44.04           H  
ATOM    406  O   MET A  26     -29.748  14.445   7.301  1.00 44.04           O  
ATOM    407  CG  MET A  26     -30.677  18.699   5.649  1.00 44.04           C  
ATOM    408  HG2 MET A  26     -30.958  19.156   6.598  1.00 44.04           H  
ATOM    409  HG3 MET A  26     -31.594  18.489   5.097  1.00 44.04           H  
ATOM    410  SD  MET A  26     -29.741  19.905   4.666  1.00 44.04           S  
ATOM    411  CE  MET A  26     -28.512  20.454   5.883  1.00 44.04           C  
ATOM    412  HE1 MET A  26     -27.898  19.610   6.198  1.00 44.04           H  
ATOM    413  HE2 MET A  26     -29.014  20.877   6.753  1.00 44.04           H  
ATOM    414  HE3 MET A  26     -27.868  21.212   5.438  1.00 44.04           H  
ATOM    415  N   ASN A  27     -30.537  14.139   5.202  1.00 53.59           N  
ATOM    416  H   ASN A  27     -31.062  14.573   4.456  1.00 53.59           H  
ATOM    417  CA  ASN A  27     -30.048  12.772   4.959  1.00 53.59           C  
ATOM    418  HA  ASN A  27     -30.764  12.057   5.365  1.00 53.59           H  
ATOM    419  C   ASN A  27     -28.691  12.508   5.624  1.00 53.59           C  
ATOM    420  CB  ASN A  27     -29.896  12.560   3.436  1.00 53.59           C  
ATOM    421  HB2 ASN A  27     -29.528  13.474   2.971  1.00 53.59           H  
ATOM    422  HB3 ASN A  27     -29.146  11.788   3.262  1.00 53.59           H  
ATOM    423  O   ASN A  27     -27.757  13.277   5.406  1.00 53.59           O  
ATOM    424  CG  ASN A  27     -31.153  12.091   2.733  1.00 53.59           C  
ATOM    425  ND2 ASN A  27     -31.212  12.224   1.429  1.00 53.59           N  
ATOM    426 HD21 ASN A  27     -30.430  12.605   0.916  1.00 53.59           H  
ATOM    427 HD22 ASN A  27     -32.042  11.858   0.985  1.00 53.59           H  
ATOM    428  OD1 ASN A  27     -32.085  11.579   3.325  1.00 53.59           O  
ATOM    429  N   VAL A  28     -28.591  11.411   6.387  1.00 67.07           N  
ATOM    430  H   VAL A  28     -29.405  10.824   6.502  1.00 67.07           H  
ATOM    431  CA  VAL A  28     -27.344  10.986   7.041  1.00 67.07           C  
ATOM    432  HA  VAL A  28     -27.078  11.730   7.792  1.00 67.07           H  
ATOM    433  C   VAL A  28     -26.244  10.939   5.984  1.00 67.07           C  
ATOM    434  CB  VAL A  28     -27.494   9.622   7.744  1.00 67.07           C  
ATOM    435  HB  VAL A  28     -27.747   8.859   7.008  1.00 67.07           H  
ATOM    436  O   VAL A  28     -26.298  10.145   5.043  1.00 67.07           O  
ATOM    437  CG1 VAL A  28     -26.200   9.211   8.457  1.00 67.07           C  
ATOM    438 HG11 VAL A  28     -25.390   9.090   7.737  1.00 67.07           H  
ATOM    439 HG12 VAL A  28     -26.338   8.256   8.963  1.00 67.07           H  
ATOM    440 HG13 VAL A  28     -25.911   9.965   9.189  1.00 67.07           H  
ATOM    441  CG2 VAL A  28     -28.612   9.662   8.798  1.00 67.07           C  
ATOM    442 HG21 VAL A  28     -29.576   9.858   8.327  1.00 67.07           H  
ATOM    443 HG22 VAL A  28     -28.670   8.700   9.306  1.00 67.07           H  
ATOM    444 HG23 VAL A  28     -28.404  10.440   9.532  1.00 67.07           H  
ATOM    445  N   LYS A  29     -25.299  11.871   6.100  1.00 80.20           N  
ATOM    446  H   LYS A  29     -25.364  12.513   6.877  1.00 80.20           H  
ATOM    447  CA  LYS A  29     -24.194  12.036   5.165  1.00 80.20           C  
ATOM    448  HA  LYS A  29     -24.597  12.060   4.152  1.00 80.20           H  
ATOM    449  C   LYS A  29     -23.275  10.820   5.292  1.00 80.20           C  
ATOM    450  CB  LYS A  29     -23.528  13.385   5.476  1.00 80.20           C  
ATOM    451  HB2 LYS A  29     -23.059  13.345   6.459  1.00 80.20           H  
ATOM    452  HB3 LYS A  29     -24.310  14.144   5.507  1.00 80.20           H  
ATOM    453  O   LYS A  29     -22.934  10.435   6.405  1.00 80.20           O  
ATOM    454  CG  LYS A  29     -22.492  13.820   4.441  1.00 80.20           C  
ATOM    455  HG2 LYS A  29     -22.913  13.673   3.446  1.00 80.20           H  
ATOM    456  HG3 LYS A  29     -21.597  13.210   4.557  1.00 80.20           H  
ATOM    457  CD  LYS A  29     -22.164  15.314   4.603  1.00 80.20           C  
ATOM    458  HD2 LYS A  29     -22.081  15.576   5.657  1.00 80.20           H  
ATOM    459  HD3 LYS A  29     -22.978  15.901   4.178  1.00 80.20           H  
ATOM    460  CE  LYS A  29     -20.853  15.633   3.894  1.00 80.20           C  
ATOM    461  HE2 LYS A  29     -20.857  15.146   2.919  1.00 80.20           H  
ATOM    462  HE3 LYS A  29     -20.050  15.203   4.494  1.00 80.20           H  
ATOM    463  NZ  LYS A  29     -20.599  17.077   3.709  1.00 80.20           N  
ATOM    464  HZ1 LYS A  29     -19.672  17.220   3.333  1.00 80.20           H  
ATOM    465  HZ2 LYS A  29     -21.270  17.443   3.048  1.00 80.20           H  
ATOM    466  HZ3 LYS A  29     -20.676  17.583   4.580  1.00 80.20           H  
ATOM    467  N   LYS A  30     -22.924  10.214   4.159  1.00 91.13           N  
ATOM    468  H   LYS A  30     -23.224  10.633   3.290  1.00 91.13           H  
ATOM    469  CA  LYS A  30     -22.006   9.069   4.090  1.00 91.13           C  
ATOM    470  HA  LYS A  30     -22.311   8.289   4.788  1.00 91.13           H  
ATOM    471  C   LYS A  30     -20.594   9.482   4.492  1.00 91.13           C  
ATOM    472  CB  LYS A  30     -22.020   8.510   2.665  1.00 91.13           C  
ATOM    473  HB2 LYS A  30     -21.178   7.826   2.560  1.00 91.13           H  
ATOM    474  HB3 LYS A  30     -21.887   9.320   1.947  1.00 91.13           H  
ATOM    475  O   LYS A  30     -20.257  10.652   4.336  1.00 91.13           O  
ATOM    476  CG  LYS A  30     -23.317   7.752   2.364  1.00 91.13           C  
ATOM    477  HG2 LYS A  30     -23.496   7.023   3.154  1.00 91.13           H  
ATOM    478  HG3 LYS A  30     -24.157   8.446   2.322  1.00 91.13           H  
ATOM    479  CD  LYS A  30     -23.178   7.021   1.028  1.00 91.13           C  
ATOM    480  HD2 LYS A  30     -22.260   6.433   1.053  1.00 91.13           H  
ATOM    481  HD3 LYS A  30     -23.112   7.741   0.212  1.00 91.13           H  
ATOM    482  CE  LYS A  30     -24.363   6.082   0.821  1.00 91.13           C  
ATOM    483  HE2 LYS A  30     -24.554   5.581   1.771  1.00 91.13           H  
ATOM    484  HE3 LYS A  30     -25.245   6.660   0.545  1.00 91.13           H  
ATOM    485  NZ  LYS A  30     -24.028   5.064  -0.200  1.00 91.13           N  
ATOM    486  HZ1 LYS A  30     -23.734   5.486  -1.068  1.00 91.13           H  
ATOM    487  HZ2 LYS A  30     -24.795   4.425  -0.355  1.00 91.13           H  
ATOM    488  HZ3 LYS A  30     -23.255   4.520   0.156  1.00 91.13           H  
ATOM    489  N   ASP A  31     -19.745   8.558   4.924  1.00 94.00           N  
ATOM    490  H   ASP A  31     -20.074   7.604   4.982  1.00 94.00           H  
ATOM    491  CA  ASP A  31     -18.344   8.855   5.263  1.00 94.00           C  
ATOM    492  HA  ASP A  31     -18.212   9.934   5.340  1.00 94.00           H  
ATOM    493  C   ASP A  31     -17.378   8.380   4.165  1.00 94.00           C  
ATOM    494  CB  ASP A  31     -17.969   8.290   6.641  1.00 94.00           C  
ATOM    495  HB2 ASP A  31     -16.884   8.331   6.740  1.00 94.00           H  
ATOM    496  HB3 ASP A  31     -18.278   7.246   6.697  1.00 94.00           H  
ATOM    497  O   ASP A  31     -17.526   7.292   3.609  1.00 94.00           O  
ATOM    498  CG  ASP A  31     -18.571   9.071   7.815  1.00 94.00           C  
ATOM    499  OD1 ASP A  31     -18.076  10.190   8.093  1.00 94.00           O  
ATOM    500  OD2 ASP A  31     -19.500   8.550   8.463  1.00 94.00           O  
ATOM    501  N   ALA A  32     -16.369   9.197   3.858  1.00 96.47           N  
ATOM    502  H   ALA A  32     -16.291  10.064   4.370  1.00 96.47           H  
ATOM    503  CA  ALA A  32     -15.257   8.857   2.977  1.00 96.47           C  
ATOM    504  HA  ALA A  32     -15.339   7.806   2.698  1.00 96.47           H  
ATOM    505  C   ALA A  32     -13.927   9.062   3.708  1.00 96.47           C  
ATOM    506  CB  ALA A  32     -15.318   9.688   1.694  1.00 96.47           C  
ATOM    507  HB1 ALA A  32     -14.440   9.475   1.084  1.00 96.47           H  
ATOM    508  HB2 ALA A  32     -15.324  10.748   1.946  1.00 96.47           H  
ATOM    509  HB3 ALA A  32     -16.217   9.436   1.132  1.00 96.47           H  
ATOM    510  O   ALA A  32     -13.669  10.135   4.253  1.00 96.47           O  
ATOM    511  N   PHE A  33     -13.069   8.046   3.687  1.00 97.22           N  
ATOM    512  H   PHE A  33     -13.342   7.203   3.202  1.00 97.22           H  
ATOM    513  CA  PHE A  33     -11.792   8.045   4.388  1.00 97.22           C  
ATOM    514  HA  PHE A  33     -11.664   8.998   4.900  1.00 97.22           H  
ATOM    515  C   PHE A  33     -10.630   7.890   3.407  1.00 97.22           C  
ATOM    516  CB  PHE A  33     -11.819   6.959   5.462  1.00 97.22           C  
ATOM    517  HB2 PHE A  33     -11.759   5.978   4.993  1.00 97.22           H  
ATOM    518  HB3 PHE A  33     -12.774   7.020   5.983  1.00 97.22           H  
ATOM    519  O   PHE A  33     -10.500   6.878   2.717  1.00 97.22           O  
ATOM    520  CG  PHE A  33     -10.718   7.097   6.485  1.00 97.22           C  
ATOM    521  CD1 PHE A  33      -9.406   6.689   6.183  1.00 97.22           C  
ATOM    522  HD1 PHE A  33      -9.177   6.260   5.219  1.00 97.22           H  
ATOM    523  CD2 PHE A  33     -11.012   7.647   7.746  1.00 97.22           C  
ATOM    524  HD2 PHE A  33     -12.020   7.952   7.985  1.00 97.22           H  
ATOM    525  CE1 PHE A  33      -8.393   6.829   7.146  1.00 97.22           C  
ATOM    526  HE1 PHE A  33      -7.388   6.508   6.916  1.00 97.22           H  
ATOM    527  CE2 PHE A  33      -9.997   7.796   8.701  1.00 97.22           C  
ATOM    528  HE2 PHE A  33     -10.219   8.230   9.665  1.00 97.22           H  
ATOM    529  CZ  PHE A  33      -8.693   7.375   8.406  1.00 97.22           C  
ATOM    530  HZ  PHE A  33      -7.925   7.472   9.159  1.00 97.22           H  
ATOM    531  N   ILE A  34      -9.781   8.911   3.339  1.00 96.74           N  
ATOM    532  H   ILE A  34      -9.953   9.704   3.940  1.00 96.74           H  
ATOM    533  CA  ILE A  34      -8.711   9.040   2.353  1.00 96.74           C  
ATOM    534  HA  ILE A  34      -8.854   8.277   1.587  1.00 96.74           H  
ATOM    535  C   ILE A  34      -7.344   8.795   3.000  1.00 96.74           C  
ATOM    536  CB  ILE A  34      -8.799  10.416   1.657  1.00 96.74           C  
ATOM    537  HB  ILE A  34      -8.566  11.188   2.390  1.00 96.74           H  
ATOM    538  O   ILE A  34      -7.026   9.361   4.042  1.00 96.74           O  
ATOM    539  CG1 ILE A  34     -10.198  10.746   1.082  1.00 96.74           C  
ATOM    540 HG12 ILE A  34     -10.158  11.728   0.609  1.00 96.74           H  
ATOM    541 HG13 ILE A  34     -10.912  10.824   1.902  1.00 96.74           H  
ATOM    542  CG2 ILE A  34      -7.752  10.487   0.541  1.00 96.74           C  
ATOM    543 HG21 ILE A  34      -7.892  11.398  -0.042  1.00 96.74           H  
ATOM    544 HG22 ILE A  34      -7.858   9.614  -0.102  1.00 96.74           H  
ATOM    545 HG23 ILE A  34      -6.750  10.499   0.969  1.00 96.74           H  
ATOM    546  CD1 ILE A  34     -10.749   9.743   0.060  1.00 96.74           C  
ATOM    547 HD11 ILE A  34     -11.741  10.066  -0.254  1.00 96.74           H  
ATOM    548 HD12 ILE A  34     -10.104   9.706  -0.818  1.00 96.74           H  
ATOM    549 HD13 ILE A  34     -10.838   8.754   0.509  1.00 96.74           H  
ATOM    550  N   ILE A  35      -6.504   7.981   2.369  1.00 95.77           N  
ATOM    551  H   ILE A  35      -6.842   7.493   1.551  1.00 95.77           H  
ATOM    552  CA  ILE A  35      -5.147   7.675   2.829  1.00 95.77           C  
ATOM    553  HA  ILE A  35      -4.964   8.183   3.776  1.00 95.77           H  
ATOM    554  C   ILE A  35      -4.149   8.229   1.811  1.00 95.77           C  
ATOM    555  CB  ILE A  35      -4.970   6.162   3.086  1.00 95.77           C  
ATOM    556  HB  ILE A  35      -5.024   5.637   2.133  1.00 95.77           H  
ATOM    557  O   ILE A  35      -4.073   7.765   0.671  1.00 95.77           O  
ATOM    558  CG1 ILE A  35      -6.077   5.606   4.016  1.00 95.77           C  
ATOM    559 HG12 ILE A  35      -7.060   5.879   3.631  1.00 95.77           H  
ATOM    560 HG13 ILE A  35      -5.971   6.044   5.008  1.00 95.77           H  
ATOM    561  CG2 ILE A  35      -3.581   5.930   3.714  1.00 95.77           C  
ATOM    562 HG21 ILE A  35      -3.506   6.457   4.666  1.00 95.77           H  
ATOM    563 HG22 ILE A  35      -3.416   4.866   3.885  1.00 95.77           H  
ATOM    564 HG23 ILE A  35      -2.796   6.290   3.049  1.00 95.77           H  
ATOM    565  CD1 ILE A  35      -6.081   4.079   4.137  1.00 95.77           C  
ATOM    566 HD11 ILE A  35      -5.167   3.731   4.619  1.00 95.77           H  
ATOM    567 HD12 ILE A  35      -6.169   3.630   3.148  1.00 95.77           H  
ATOM    568 HD13 ILE A  35      -6.932   3.771   4.743  1.00 95.77           H  
ATOM    569  N   GLU A  36      -3.393   9.241   2.224  1.00 92.87           N  
ATOM    570  H   GLU A  36      -3.511   9.597   3.162  1.00 92.87           H  
ATOM    571  CA  GLU A  36      -2.371   9.880   1.398  1.00 92.87           C  
ATOM    572  HA  GLU A  36      -2.843  10.237   0.483  1.00 92.87           H  
ATOM    573  C   GLU A  36      -1.253   8.896   0.991  1.00 92.87           C  
ATOM    574  CB  GLU A  36      -1.845  11.100   2.177  1.00 92.87           C  
ATOM    575  HB2 GLU A  36      -1.242  10.756   3.017  1.00 92.87           H  
ATOM    576  HB3 GLU A  36      -2.696  11.660   2.564  1.00 92.87           H  
ATOM    577  O   GLU A  36      -1.004   7.880   1.648  1.00 92.87           O  
ATOM    578  CG  GLU A  36      -1.029  12.067   1.325  1.00 92.87           C  
ATOM    579  HG2 GLU A  36      -0.182  11.530   0.898  1.00 92.87           H  
ATOM    580  HG3 GLU A  36      -1.663  12.444   0.523  1.00 92.87           H  
ATOM    581  CD  GLU A  36      -0.526  13.263   2.127  1.00 92.87           C  
ATOM    582  OE1 GLU A  36       0.527  13.147   2.793  1.00 92.87           O  
ATOM    583  OE2 GLU A  36      -1.209  14.310   2.075  1.00 92.87           O  
ATOM    584  N   GLY A  37      -0.553   9.190  -0.102  1.00 90.66           N  
ATOM    585  H   GLY A  37      -0.798  10.023  -0.620  1.00 90.66           H  
ATOM    586  CA  GLY A  37       0.708   8.537  -0.426  1.00 90.66           C  
ATOM    587  HA2 GLY A  37       0.565   7.457  -0.388  1.00 90.66           H  
ATOM    588  HA3 GLY A  37       1.017   8.809  -1.435  1.00 90.66           H  
ATOM    589  C   GLY A  37       1.817   8.937   0.552  1.00 90.66           C  
ATOM    590  O   GLY A  37       1.922  10.077   0.990  1.00 90.66           O  
ATOM    591  N   GLY A  38       2.689   7.995   0.898  1.00 84.92           N  
ATOM    592  H   GLY A  38       2.498   7.045   0.611  1.00 84.92           H  
ATOM    593  CA  GLY A  38       3.804   8.257   1.818  1.00 84.92           C  
ATOM    594  HA2 GLY A  38       4.109   9.301   1.740  1.00 84.92           H  
ATOM    595  HA3 GLY A  38       3.464   8.076   2.838  1.00 84.92           H  
ATOM    596  C   GLY A  38       5.040   7.405   1.560  1.00 84.92           C  
ATOM    597  O   GLY A  38       5.976   7.425   2.358  1.00 84.92           O  
ATOM    598  N   GLY A  39       5.048   6.625   0.475  1.00 84.48           N  
ATOM    599  H   GLY A  39       4.295   6.711  -0.192  1.00 84.48           H  
ATOM    600  CA  GLY A  39       6.066   5.605   0.244  1.00 84.48           C  
ATOM    601  HA2 GLY A  39       5.812   5.015  -0.636  1.00 84.48           H  
ATOM    602  HA3 GLY A  39       7.030   6.086   0.074  1.00 84.48           H  
ATOM    603  C   GLY A  39       6.163   4.670   1.447  1.00 84.48           C  
ATOM    604  O   GLY A  39       5.169   4.076   1.873  1.00 84.48           O  
ATOM    605  N   THR A  40       7.350   4.579   2.035  1.00 84.98           N  
ATOM    606  H   THR A  40       8.126   5.126   1.690  1.00 84.98           H  
ATOM    607  CA  THR A  40       7.586   3.695   3.175  1.00 84.98           C  
ATOM    608  HA  THR A  40       7.130   2.738   2.919  1.00 84.98           H  
ATOM    609  C   THR A  40       6.918   4.158   4.470  1.00 84.98           C  
ATOM    610  CB  THR A  40       9.080   3.449   3.390  1.00 84.98           C  
ATOM    611  HB  THR A  40       9.199   2.674   4.148  1.00 84.98           H  
ATOM    612  O   THR A  40       6.658   3.334   5.343  1.00 84.98           O  
ATOM    613  CG2 THR A  40       9.774   3.010   2.095  1.00 84.98           C  
ATOM    614 HG21 THR A  40      10.706   2.494   2.326  1.00 84.98           H  
ATOM    615 HG22 THR A  40      10.006   3.876   1.475  1.00 84.98           H  
ATOM    616 HG23 THR A  40       9.125   2.349   1.521  1.00 84.98           H  
ATOM    617  OG1 THR A  40       9.712   4.623   3.822  1.00 84.98           O  
ATOM    618  HG1 THR A  40      10.539   4.329   4.209  1.00 84.98           H  
ATOM    619  N   MET A  41       6.520   5.433   4.569  1.00 86.40           N  
ATOM    620  H   MET A  41       6.736   6.061   3.808  1.00 86.40           H  
ATOM    621  CA  MET A  41       5.787   5.972   5.723  1.00 86.40           C  
ATOM    622  HA  MET A  41       6.361   5.754   6.623  1.00 86.40           H  
ATOM    623  C   MET A  41       4.395   5.352   5.894  1.00 86.40           C  
ATOM    624  CB  MET A  41       5.631   7.492   5.614  1.00 86.40           C  
ATOM    625  HB2 MET A  41       5.048   7.729   4.724  1.00 86.40           H  
ATOM    626  HB3 MET A  41       5.073   7.849   6.479  1.00 86.40           H  
ATOM    627  O   MET A  41       3.816   5.454   6.972  1.00 86.40           O  
ATOM    628  CG  MET A  41       6.975   8.221   5.575  1.00 86.40           C  
ATOM    629  HG2 MET A  41       7.546   7.876   4.713  1.00 86.40           H  
ATOM    630  HG3 MET A  41       7.538   7.960   6.471  1.00 86.40           H  
ATOM    631  SD  MET A  41       6.847  10.028   5.498  1.00 86.40           S  
ATOM    632  CE  MET A  41       5.955  10.293   3.946  1.00 86.40           C  
ATOM    633  HE1 MET A  41       4.951   9.874   4.017  1.00 86.40           H  
ATOM    634  HE2 MET A  41       6.490   9.812   3.127  1.00 86.40           H  
ATOM    635  HE3 MET A  41       5.877  11.363   3.751  1.00 86.40           H  
ATOM    636  N   GLY A  42       3.863   4.661   4.878  1.00 88.71           N  
ATOM    637  H   GLY A  42       4.388   4.592   4.018  1.00 88.71           H  
ATOM    638  CA  GLY A  42       2.566   3.987   4.963  1.00 88.71           C  
ATOM    639  HA2 GLY A  42       2.406   3.409   4.054  1.00 88.71           H  
ATOM    640  HA3 GLY A  42       1.777   4.736   5.036  1.00 88.71           H  
ATOM    641  C   GLY A  42       2.435   3.030   6.153  1.00 88.71           C  
ATOM    642  O   GLY A  42       1.340   2.884   6.690  1.00 88.71           O  
ATOM    643  N   VAL A  43       3.542   2.453   6.646  1.00 90.71           N  
ATOM    644  H   VAL A  43       4.427   2.638   6.196  1.00 90.71           H  
ATOM    645  CA  VAL A  43       3.528   1.591   7.849  1.00 90.71           C  
ATOM    646  HA  VAL A  43       2.812   0.787   7.674  1.00 90.71           H  
ATOM    647  C   VAL A  43       3.059   2.318   9.098  1.00 90.71           C  
ATOM    648  CB  VAL A  43       4.889   0.942   8.151  1.00 90.71           C  
ATOM    649  HB  VAL A  43       4.787   0.316   9.037  1.00 90.71           H  
ATOM    650  O   VAL A  43       2.489   1.694   9.992  1.00 90.71           O  
ATOM    651  CG1 VAL A  43       5.254   0.034   6.990  1.00 90.71           C  
ATOM    652 HG11 VAL A  43       5.235   0.626   6.075  1.00 90.71           H  
ATOM    653 HG12 VAL A  43       4.532  -0.778   6.907  1.00 90.71           H  
ATOM    654 HG13 VAL A  43       6.248  -0.388   7.141  1.00 90.71           H  
ATOM    655  CG2 VAL A  43       6.022   1.940   8.419  1.00 90.71           C  
ATOM    656 HG21 VAL A  43       5.822   2.490   9.338  1.00 90.71           H  
ATOM    657 HG22 VAL A  43       6.966   1.409   8.543  1.00 90.71           H  
ATOM    658 HG23 VAL A  43       6.122   2.650   7.599  1.00 90.71           H  
ATOM    659  N   TYR A  44       3.249   3.638   9.146  1.00 91.21           N  
ATOM    660  H   TYR A  44       3.668   4.104   8.354  1.00 91.21           H  
ATOM    661  CA  TYR A  44       2.824   4.454  10.270  1.00 91.21           C  
ATOM    662  HA  TYR A  44       3.111   3.908  11.169  1.00 91.21           H  
ATOM    663  C   TYR A  44       1.297   4.631  10.305  1.00 91.21           C  
ATOM    664  CB  TYR A  44       3.572   5.798  10.277  1.00 91.21           C  
ATOM    665  HB2 TYR A  44       3.426   6.307   9.325  1.00 91.21           H  
ATOM    666  HB3 TYR A  44       3.119   6.433  11.039  1.00 91.21           H  
ATOM    667  O   TYR A  44       0.719   4.822  11.371  1.00 91.21           O  
ATOM    668  CG  TYR A  44       5.064   5.701  10.571  1.00 91.21           C  
ATOM    669  CD1 TYR A  44       5.551   6.029  11.849  1.00 91.21           C  
ATOM    670  HD1 TYR A  44       4.862   6.376  12.606  1.00 91.21           H  
ATOM    671  CD2 TYR A  44       5.974   5.298   9.577  1.00 91.21           C  
ATOM    672  HD2 TYR A  44       5.620   5.047   8.588  1.00 91.21           H  
ATOM    673  CE1 TYR A  44       6.922   5.926  12.151  1.00 91.21           C  
ATOM    674  HE1 TYR A  44       7.278   6.182  13.138  1.00 91.21           H  
ATOM    675  CE2 TYR A  44       7.348   5.200   9.864  1.00 91.21           C  
ATOM    676  HE2 TYR A  44       8.046   4.884   9.102  1.00 91.21           H  
ATOM    677  OH  TYR A  44       9.152   5.396  11.434  1.00 91.21           O  
ATOM    678  HH  TYR A  44       9.362   5.645  12.337  1.00 91.21           H  
ATOM    679  CZ  TYR A  44       7.827   5.506  11.154  1.00 91.21           C  
ATOM    680  N   ALA A  45       0.608   4.506   9.167  1.00 93.35           N  
ATOM    681  H   ALA A  45       1.096   4.285   8.311  1.00 93.35           H  
ATOM    682  CA  ALA A  45      -0.851   4.584   9.139  1.00 93.35           C  
ATOM    683  HA  ALA A  45      -1.174   5.402   9.783  1.00 93.35           H  
ATOM    684  C   ALA A  45      -1.525   3.318   9.687  1.00 93.35           C  
ATOM    685  CB  ALA A  45      -1.310   4.911   7.718  1.00 93.35           C  
ATOM    686  HB1 ALA A  45      -2.400   4.929   7.681  1.00 93.35           H  
ATOM    687  HB2 ALA A  45      -0.945   4.159   7.019  1.00 93.35           H  
ATOM    688  HB3 ALA A  45      -0.939   5.897   7.436  1.00 93.35           H  
ATOM    689  O   ALA A  45      -2.614   3.415  10.242  1.00 93.35           O  
ATOM    690  N   ILE A  46      -0.886   2.144   9.600  1.00 94.13           N  
ATOM    691  H   ILE A  46       0.019   2.130   9.152  1.00 94.13           H  
ATOM    692  CA  ILE A  46      -1.514   0.861   9.964  1.00 94.13           C  
ATOM    693  HA  ILE A  46      -2.404   0.735   9.347  1.00 94.13           H  
ATOM    694  C   ILE A  46      -1.974   0.853  11.432  1.00 94.13           C  
ATOM    695  CB  ILE A  46      -0.568  -0.334   9.692  1.00 94.13           C  
ATOM    696  HB  ILE A  46       0.251  -0.287  10.410  1.00 94.13           H  
ATOM    697  O   ILE A  46      -3.087   0.425  11.730  1.00 94.13           O  
ATOM    698  CG1 ILE A  46       0.039  -0.330   8.269  1.00 94.13           C  
ATOM    699 HG12 ILE A  46      -0.735  -0.535   7.530  1.00 94.13           H  
ATOM    700 HG13 ILE A  46       0.460   0.652   8.050  1.00 94.13           H  
ATOM    701  CG2 ILE A  46      -1.343  -1.648   9.909  1.00 94.13           C  
ATOM    702 HG21 ILE A  46      -1.713  -1.731  10.931  1.00 94.13           H  
ATOM    703 HG22 ILE A  46      -2.195  -1.697   9.231  1.00 94.13           H  
ATOM    704 HG23 ILE A  46      -0.705  -2.511   9.720  1.00 94.13           H  
ATOM    705  CD1 ILE A  46       1.184  -1.343   8.117  1.00 94.13           C  
ATOM    706 HD11 ILE A  46       1.718  -1.155   7.185  1.00 94.13           H  
ATOM    707 HD12 ILE A  46       1.891  -1.234   8.940  1.00 94.13           H  
ATOM    708 HD13 ILE A  46       0.804  -2.365   8.103  1.00 94.13           H  
ATOM    709  N   GLY A  47      -1.147   1.371  12.351  1.00 92.98           N  
ATOM    710  H   GLY A  47      -0.264   1.751  12.040  1.00 92.98           H  
ATOM    711  CA  GLY A  47      -1.493   1.443  13.777  1.00 92.98           C  
ATOM    712  HA2 GLY A  47      -1.763   0.452  14.140  1.00 92.98           H  
ATOM    713  HA3 GLY A  47      -0.626   1.789  14.339  1.00 92.98           H  
ATOM    714  C   GLY A  47      -2.661   2.394  14.064  1.00 92.98           C  
ATOM    715  O   GLY A  47      -3.499   2.105  14.918  1.00 92.98           O  
ATOM    716  N   VAL A  48      -2.764   3.494  13.308  1.00 93.94           N  
ATOM    717  H   VAL A  48      -2.081   3.642  12.579  1.00 93.94           H  
ATOM    718  CA  VAL A  48      -3.917   4.407  13.370  1.00 93.94           C  
ATOM    719  HA  VAL A  48      -4.106   4.672  14.411  1.00 93.94           H  
ATOM    720  C   VAL A  48      -5.170   3.713  12.852  1.00 93.94           C  
ATOM    721  CB  VAL A  48      -3.666   5.705  12.580  1.00 93.94           C  
ATOM    722  HB  VAL A  48      -3.439   5.469  11.540  1.00 93.94           H  
ATOM    723  O   VAL A  48      -6.194   3.737  13.523  1.00 93.94           O  
ATOM    724  CG1 VAL A  48      -4.882   6.638  12.592  1.00 93.94           C  
ATOM    725 HG11 VAL A  48      -5.739   6.153  12.124  1.00 93.94           H  
ATOM    726 HG12 VAL A  48      -4.660   7.532  12.010  1.00 93.94           H  
ATOM    727 HG13 VAL A  48      -5.139   6.917  13.614  1.00 93.94           H  
ATOM    728  CG2 VAL A  48      -2.488   6.479  13.168  1.00 93.94           C  
ATOM    729 HG21 VAL A  48      -2.454   7.471  12.717  1.00 93.94           H  
ATOM    730 HG22 VAL A  48      -2.610   6.587  14.246  1.00 93.94           H  
ATOM    731 HG23 VAL A  48      -1.556   5.957  12.952  1.00 93.94           H  
ATOM    732  N   LEU A  49      -5.092   3.050  11.696  1.00 95.43           N  
ATOM    733  H   LEU A  49      -4.216   3.061  11.193  1.00 95.43           H  
ATOM    734  CA  LEU A  49      -6.227   2.336  11.111  1.00 95.43           C  
ATOM    735  HA  LEU A  49      -7.053   3.034  10.970  1.00 95.43           H  
ATOM    736  C   LEU A  49      -6.746   1.238  12.046  1.00 95.43           C  
ATOM    737  CB  LEU A  49      -5.827   1.748   9.749  1.00 95.43           C  
ATOM    738  HB2 LEU A  49      -6.640   1.117   9.392  1.00 95.43           H  
ATOM    739  HB3 LEU A  49      -4.954   1.111   9.890  1.00 95.43           H  
ATOM    740  O   LEU A  49      -7.953   1.138  12.239  1.00 95.43           O  
ATOM    741  CG  LEU A  49      -5.514   2.795   8.666  1.00 95.43           C  
ATOM    742  HG  LEU A  49      -4.761   3.497   9.025  1.00 95.43           H  
ATOM    743  CD1 LEU A  49      -4.953   2.083   7.436  1.00 95.43           C  
ATOM    744 HD11 LEU A  49      -4.051   1.536   7.708  1.00 95.43           H  
ATOM    745 HD12 LEU A  49      -5.689   1.387   7.033  1.00 95.43           H  
ATOM    746 HD13 LEU A  49      -4.691   2.820   6.677  1.00 95.43           H  
ATOM    747  CD2 LEU A  49      -6.739   3.607   8.248  1.00 95.43           C  
ATOM    748 HD21 LEU A  49      -7.096   4.212   9.082  1.00 95.43           H  
ATOM    749 HD22 LEU A  49      -7.536   2.941   7.918  1.00 95.43           H  
ATOM    750 HD23 LEU A  49      -6.475   4.274   7.427  1.00 95.43           H  
ATOM    751  N   LYS A  50      -5.854   0.475  12.697  1.00 94.92           N  
ATOM    752  H   LYS A  50      -4.878   0.579  12.461  1.00 94.92           H  
ATOM    753  CA  LYS A  50      -6.237  -0.492  13.737  1.00 94.92           C  
ATOM    754  HA  LYS A  50      -6.894  -1.242  13.295  1.00 94.92           H  
ATOM    755  C   LYS A  50      -7.046   0.169  14.848  1.00 94.92           C  
ATOM    756  CB  LYS A  50      -4.984  -1.182  14.303  1.00 94.92           C  
ATOM    757  HB2 LYS A  50      -4.548  -1.810  13.526  1.00 94.92           H  
ATOM    758  HB3 LYS A  50      -4.252  -0.420  14.570  1.00 94.92           H  
ATOM    759  O   LYS A  50      -8.095  -0.345  15.216  1.00 94.92           O  
ATOM    760  CG  LYS A  50      -5.246  -2.037  15.558  1.00 94.92           C  
ATOM    761  HG2 LYS A  50      -5.788  -1.456  16.304  1.00 94.92           H  
ATOM    762  HG3 LYS A  50      -4.285  -2.295  16.003  1.00 94.92           H  
ATOM    763  CD  LYS A  50      -6.024  -3.326  15.284  1.00 94.92           C  
ATOM    764  HD2 LYS A  50      -5.421  -3.977  14.651  1.00 94.92           H  
ATOM    765  HD3 LYS A  50      -6.980  -3.105  14.811  1.00 94.92           H  
ATOM    766  CE  LYS A  50      -6.266  -4.050  16.600  1.00 94.92           C  
ATOM    767  HE2 LYS A  50      -6.990  -3.473  17.174  1.00 94.92           H  
ATOM    768  HE3 LYS A  50      -5.335  -4.082  17.165  1.00 94.92           H  
ATOM    769  NZ  LYS A  50      -6.759  -5.424  16.381  1.00 94.92           N  
ATOM    770  HZ1 LYS A  50      -7.126  -5.813  17.237  1.00 94.92           H  
ATOM    771  HZ2 LYS A  50      -7.481  -5.438  15.675  1.00 94.92           H  
ATOM    772  HZ3 LYS A  50      -6.039  -6.039  16.031  1.00 94.92           H  
ATOM    773  N   PHE A  51      -6.567   1.295  15.376  1.00 94.44           N  
ATOM    774  H   PHE A  51      -5.704   1.673  15.010  1.00 94.44           H  
ATOM    775  CA  PHE A  51      -7.276   2.025  16.424  1.00 94.44           C  
ATOM    776  HA  PHE A  51      -7.451   1.356  17.266  1.00 94.44           H  
ATOM    777  C   PHE A  51      -8.659   2.506  15.958  1.00 94.44           C  
ATOM    778  CB  PHE A  51      -6.398   3.187  16.902  1.00 94.44           C  
ATOM    779  HB2 PHE A  51      -6.033   3.750  16.043  1.00 94.44           H  
ATOM    780  HB3 PHE A  51      -5.528   2.786  17.421  1.00 94.44           H  
ATOM    781  O   PHE A  51      -9.628   2.358  16.696  1.00 94.44           O  
ATOM    782  CG  PHE A  51      -7.128   4.138  17.822  1.00 94.44           C  
ATOM    783  CD1 PHE A  51      -7.637   5.348  17.319  1.00 94.44           C  
ATOM    784  HD1 PHE A  51      -7.496   5.607  16.280  1.00 94.44           H  
ATOM    785  CD2 PHE A  51      -7.312   3.804  19.175  1.00 94.44           C  
ATOM    786  HD2 PHE A  51      -6.916   2.874  19.556  1.00 94.44           H  
ATOM    787  CE1 PHE A  51      -8.337   6.221  18.167  1.00 94.44           C  
ATOM    788  HE1 PHE A  51      -8.724   7.151  17.777  1.00 94.44           H  
ATOM    789  CE2 PHE A  51      -8.013   4.678  20.023  1.00 94.44           C  
ATOM    790  HE2 PHE A  51      -8.160   4.441  21.066  1.00 94.44           H  
ATOM    791  CZ  PHE A  51      -8.529   5.881  19.517  1.00 94.44           C  
ATOM    792  HZ  PHE A  51      -9.072   6.541  20.177  1.00 94.44           H  
ATOM    793  N   LEU A  52      -8.760   3.028  14.734  1.00 94.34           N  
ATOM    794  H   LEU A  52      -7.918   3.117  14.183  1.00 94.34           H  
ATOM    795  CA  LEU A  52     -10.009   3.554  14.177  1.00 94.34           C  
ATOM    796  HA  LEU A  52     -10.494   4.171  14.934  1.00 94.34           H  
ATOM    797  C   LEU A  52     -11.028   2.470  13.780  1.00 94.34           C  
ATOM    798  CB  LEU A  52      -9.676   4.432  12.967  1.00 94.34           C  
ATOM    799  HB2 LEU A  52     -10.614   4.751  12.514  1.00 94.34           H  
ATOM    800  HB3 LEU A  52      -9.126   3.827  12.245  1.00 94.34           H  
ATOM    801  O   LEU A  52     -12.223   2.750  13.702  1.00 94.34           O  
ATOM    802  CG  LEU A  52      -8.877   5.704  13.264  1.00 94.34           C  
ATOM    803  HG  LEU A  52      -7.908   5.458  13.698  1.00 94.34           H  
ATOM    804  CD1 LEU A  52      -8.636   6.417  11.938  1.00 94.34           C  
ATOM    805 HD11 LEU A  52      -9.578   6.795  11.541  1.00 94.34           H  
ATOM    806 HD12 LEU A  52      -8.182   5.734  11.221  1.00 94.34           H  
ATOM    807 HD13 LEU A  52      -7.949   7.244  12.118  1.00 94.34           H  
ATOM    808  CD2 LEU A  52      -9.602   6.632  14.238  1.00 94.34           C  
ATOM    809 HD21 LEU A  52      -9.177   7.635  14.207  1.00 94.34           H  
ATOM    810 HD22 LEU A  52     -10.665   6.670  14.000  1.00 94.34           H  
ATOM    811 HD23 LEU A  52      -9.514   6.242  15.252  1.00 94.34           H  
ATOM    812  N   LEU A  53     -10.571   1.243  13.513  1.00 94.96           N  
ATOM    813  H   LEU A  53      -9.570   1.107  13.493  1.00 94.96           H  
ATOM    814  CA  LEU A  53     -11.430   0.070  13.295  1.00 94.96           C  
ATOM    815  HA  LEU A  53     -12.269   0.350  12.658  1.00 94.96           H  
ATOM    816  C   LEU A  53     -12.043  -0.466  14.598  1.00 94.96           C  
ATOM    817  CB  LEU A  53     -10.608  -1.042  12.612  1.00 94.96           C  
ATOM    818  HB2 LEU A  53     -11.138  -1.989  12.723  1.00 94.96           H  
ATOM    819  HB3 LEU A  53      -9.654  -1.137  13.130  1.00 94.96           H  
ATOM    820  O   LEU A  53     -13.000  -1.240  14.557  1.00 94.96           O  
ATOM    821  CG  LEU A  53     -10.361  -0.843  11.110  1.00 94.96           C  
ATOM    822  HG  LEU A  53     -10.008   0.173  10.929  1.00 94.96           H  
ATOM    823  CD1 LEU A  53      -9.270  -1.796  10.630  1.00 94.96           C  
ATOM    824 HD11 LEU A  53      -9.125  -1.677   9.557  1.00 94.96           H  
ATOM    825 HD12 LEU A  53      -8.336  -1.566  11.142  1.00 94.96           H  
ATOM    826 HD13 LEU A  53      -9.559  -2.827  10.833  1.00 94.96           H  
ATOM    827  CD2 LEU A  53     -11.627  -1.081  10.286  1.00 94.96           C  
ATOM    828 HD21 LEU A  53     -12.408  -0.375  10.569  1.00 94.96           H  
ATOM    829 HD22 LEU A  53     -11.406  -0.944   9.227  1.00 94.96           H  
ATOM    830 HD23 LEU A  53     -11.986  -2.099  10.434  1.00 94.96           H  
ATOM    831  N   GLU A  54     -11.484  -0.102  15.750  1.00 93.84           N  
ATOM    832  H   GLU A  54     -10.737   0.578  15.723  1.00 93.84           H  
ATOM    833  CA  GLU A  54     -12.063  -0.404  17.056  1.00 93.84           C  
ATOM    834  HA  GLU A  54     -12.659  -1.313  16.983  1.00 93.84           H  
ATOM    835  C   GLU A  54     -13.011   0.707  17.517  1.00 93.84           C  
ATOM    836  CB  GLU A  54     -10.952  -0.643  18.085  1.00 93.84           C  
ATOM    837  HB2 GLU A  54     -10.306   0.233  18.145  1.00 93.84           H  
ATOM    838  HB3 GLU A  54     -11.418  -0.796  19.058  1.00 93.84           H  
ATOM    839  O   GLU A  54     -13.024   1.805  16.962  1.00 93.84           O  
ATOM    840  CG  GLU A  54     -10.110  -1.887  17.754  1.00 93.84           C  
ATOM    841  HG2 GLU A  54      -9.576  -1.739  16.816  1.00 93.84           H  
ATOM    842  HG3 GLU A  54     -10.787  -2.732  17.625  1.00 93.84           H  
ATOM    843  CD  GLU A  54      -9.107  -2.233  18.858  1.00 93.84           C  
ATOM    844  OE1 GLU A  54      -8.439  -3.284  18.730  1.00 93.84           O  
ATOM    845  OE2 GLU A  54      -9.063  -1.495  19.868  1.00 93.84           O  
ATOM    846  N   ASP A  55     -13.790   0.438  18.566  1.00 89.46           N  
ATOM    847  H   ASP A  55     -13.790  -0.484  18.979  1.00 89.46           H  
ATOM    848  CA  ASP A  55     -14.655   1.452  19.165  1.00 89.46           C  
ATOM    849  HA  ASP A  55     -15.329   1.823  18.392  1.00 89.46           H  
ATOM    850  C   ASP A  55     -13.795   2.622  19.674  1.00 89.46           C  
ATOM    851  CB  ASP A  55     -15.516   0.851  20.288  1.00 89.46           C  
ATOM    852  HB2 ASP A  55     -16.145   1.638  20.703  1.00 89.46           H  
ATOM    853  HB3 ASP A  55     -14.859   0.493  21.081  1.00 89.46           H  
ATOM    854  O   ASP A  55     -12.922   2.458  20.535  1.00 89.46           O  
ATOM    855  CG  ASP A  55     -16.419  -0.301  19.827  1.00 89.46           C  
ATOM    856  OD1 ASP A  55     -16.858  -0.298  18.658  1.00 89.46           O  
ATOM    857  OD2 ASP A  55     -16.628  -1.227  20.645  1.00 89.46           O  
ATOM    858  N   ASN A  56     -14.027   3.802  19.105  1.00 89.48           N  
ATOM    859  H   ASN A  56     -14.744   3.859  18.395  1.00 89.48           H  
ATOM    860  CA  ASN A  56     -13.307   5.034  19.395  1.00 89.48           C  
ATOM    861  HA  ASN A  56     -12.959   4.998  20.427  1.00 89.48           H  
ATOM    862  C   ASN A  56     -14.258   6.239  19.270  1.00 89.48           C  
ATOM    863  CB  ASN A  56     -12.076   5.132  18.471  1.00 89.48           C  
ATOM    864  HB2 ASN A  56     -11.522   4.194  18.491  1.00 89.48           H  
ATOM    865  HB3 ASN A  56     -11.415   5.917  18.839  1.00 89.48           H  
ATOM    866  O   ASN A  56     -15.346   6.125  18.712  1.00 89.48           O  
ATOM    867  CG  ASN A  56     -12.435   5.463  17.034  1.00 89.48           C  
ATOM    868  ND2 ASN A  56     -12.658   4.489  16.194  1.00 89.48           N  
ATOM    869 HD21 ASN A  56     -12.966   4.732  15.263  1.00 89.48           H  
ATOM    870 HD22 ASN A  56     -12.649   3.522  16.487  1.00 89.48           H  
ATOM    871  OD1 ASN A  56     -12.526   6.622  16.667  1.00 89.48           O  
ATOM    872  N   GLU A  57     -13.857   7.392  19.803  1.00 86.08           N  
ATOM    873  H   GLU A  57     -12.955   7.445  20.253  1.00 86.08           H  
ATOM    874  CA  GLU A  57     -14.685   8.610  19.821  1.00 86.08           C  
ATOM    875  HA  GLU A  57     -15.733   8.319  19.890  1.00 86.08           H  
ATOM    876  C   GLU A  57     -14.575   9.472  18.551  1.00 86.08           C  
ATOM    877  CB  GLU A  57     -14.358   9.422  21.085  1.00 86.08           C  
ATOM    878  HB2 GLU A  57     -15.071  10.242  21.166  1.00 86.08           H  
ATOM    879  HB3 GLU A  57     -14.488   8.776  21.954  1.00 86.08           H  
ATOM    880  O   GLU A  57     -15.280  10.470  18.427  1.00 86.08           O  
ATOM    881  CG  GLU A  57     -12.926   9.990  21.094  1.00 86.08           C  
ATOM    882  HG2 GLU A  57     -12.812  10.700  20.275  1.00 86.08           H  
ATOM    883  HG3 GLU A  57     -12.224   9.172  20.928  1.00 86.08           H  
ATOM    884  CD  GLU A  57     -12.575  10.688  22.417  1.00 86.08           C  
ATOM    885  OE1 GLU A  57     -11.388  10.609  22.807  1.00 86.08           O  
ATOM    886  OE2 GLU A  57     -13.484  11.275  23.047  1.00 86.08           O  
ATOM    887  N   TYR A  58     -13.688   9.111  17.619  1.00 84.21           N  
ATOM    888  H   TYR A  58     -13.217   8.223  17.720  1.00 84.21           H  
ATOM    889  CA  TYR A  58     -13.323   9.943  16.475  1.00 84.21           C  
ATOM    890  HA  TYR A  58     -13.547  10.983  16.713  1.00 84.21           H  
ATOM    891  C   TYR A  58     -14.130   9.582  15.229  1.00 84.21           C  
ATOM    892  CB  TYR A  58     -11.814   9.841  16.199  1.00 84.21           C  
ATOM    893  HB2 TYR A  58     -11.565   8.843  15.841  1.00 84.21           H  
ATOM    894  HB3 TYR A  58     -11.569  10.531  15.392  1.00 84.21           H  
ATOM    895  O   TYR A  58     -14.961  10.362  14.773  1.00 84.21           O  
ATOM    896  CG  TYR A  58     -10.921  10.140  17.382  1.00 84.21           C  
ATOM    897  CD1 TYR A  58     -10.427  11.438  17.562  1.00 84.21           C  
ATOM    898  HD1 TYR A  58     -10.694  12.223  16.869  1.00 84.21           H  
ATOM    899  CD2 TYR A  58     -10.525   9.113  18.260  1.00 84.21           C  
ATOM    900  HD2 TYR A  58     -10.913   8.115  18.120  1.00 84.21           H  
ATOM    901  CE1 TYR A  58      -9.495  11.684  18.582  1.00 84.21           C  
ATOM    902  HE1 TYR A  58      -8.966  12.626  18.612  1.00 84.21           H  
ATOM    903  CE2 TYR A  58      -9.665   9.395  19.341  1.00 84.21           C  
ATOM    904  HE2 TYR A  58      -9.403   8.643  20.071  1.00 84.21           H  
ATOM    905  OH  TYR A  58      -8.299  10.976  20.526  1.00 84.21           O  
ATOM    906  HH  TYR A  58      -8.188  11.924  20.626  1.00 84.21           H  
ATOM    907  CZ  TYR A  58      -9.156  10.691  19.513  1.00 84.21           C  
ATOM    908  N   VAL A  59     -13.874   8.401  14.664  1.00 86.86           N  
ATOM    909  H   VAL A  59     -13.254   7.768  15.150  1.00 86.86           H  
ATOM    910  CA  VAL A  59     -14.523   7.922  13.443  1.00 86.86           C  
ATOM    911  HA  VAL A  59     -15.501   8.400  13.375  1.00 86.86           H  
ATOM    912  C   VAL A  59     -14.753   6.424  13.535  1.00 86.86           C  
ATOM    913  CB  VAL A  59     -13.748   8.324  12.168  1.00 86.86           C  
ATOM    914  HB  VAL A  59     -13.714   9.413  12.144  1.00 86.86           H  
ATOM    915  O   VAL A  59     -13.849   5.653  13.856  1.00 86.86           O  
ATOM    916  CG1 VAL A  59     -12.300   7.833  12.109  1.00 86.86           C  
ATOM    917 HG11 VAL A  59     -12.257   6.744  12.137  1.00 86.86           H  
ATOM    918 HG12 VAL A  59     -11.845   8.189  11.184  1.00 86.86           H  
ATOM    919 HG13 VAL A  59     -11.748   8.263  12.945  1.00 86.86           H  
ATOM    920  CG2 VAL A  59     -14.464   7.869  10.889  1.00 86.86           C  
ATOM    921 HG21 VAL A  59     -13.977   8.311  10.020  1.00 86.86           H  
ATOM    922 HG22 VAL A  59     -15.500   8.210  10.904  1.00 86.86           H  
ATOM    923 HG23 VAL A  59     -14.438   6.784  10.794  1.00 86.86           H  
ATOM    924  N   ASN A  60     -15.974   6.004  13.214  1.00 90.69           N  
ATOM    925  H   ASN A  60     -16.666   6.688  12.943  1.00 90.69           H  
ATOM    926  CA  ASN A  60     -16.289   4.597  13.032  1.00 90.69           C  
ATOM    927  HA  ASN A  60     -15.780   4.005  13.792  1.00 90.69           H  
ATOM    928  C   ASN A  60     -15.772   4.147  11.659  1.00 90.69           C  
ATOM    929  CB  ASN A  60     -17.803   4.396  13.200  1.00 90.69           C  
ATOM    930  HB2 ASN A  60     -18.097   4.681  14.210  1.00 90.69           H  
ATOM    931  HB3 ASN A  60     -18.335   5.025  12.486  1.00 90.69           H  
ATOM    932  O   ASN A  60     -16.503   4.200  10.669  1.00 90.69           O  
ATOM    933  CG  ASN A  60     -18.214   2.953  12.968  1.00 90.69           C  
ATOM    934  ND2 ASN A  60     -19.496   2.691  12.892  1.00 90.69           N  
ATOM    935 HD21 ASN A  60     -19.742   1.723  12.738  1.00 90.69           H  
ATOM    936 HD22 ASN A  60     -20.173   3.437  12.969  1.00 90.69           H  
ATOM    937  OD1 ASN A  60     -17.410   2.044  12.834  1.00 90.69           O  
ATOM    938  N   LEU A  61     -14.510   3.711  11.595  1.00 94.28           N  
ATOM    939  H   LEU A  61     -13.949   3.712  12.434  1.00 94.28           H  
ATOM    940  CA  LEU A  61     -13.878   3.345  10.326  1.00 94.28           C  
ATOM    941  HA  LEU A  61     -13.975   4.203   9.660  1.00 94.28           H  
ATOM    942  C   LEU A  61     -14.579   2.158   9.649  1.00 94.28           C  
ATOM    943  CB  LEU A  61     -12.388   3.077  10.576  1.00 94.28           C  
ATOM    944  HB2 LEU A  61     -12.289   2.119  11.086  1.00 94.28           H  
ATOM    945  HB3 LEU A  61     -12.023   3.860  11.240  1.00 94.28           H  
ATOM    946  O   LEU A  61     -14.664   2.124   8.428  1.00 94.28           O  
ATOM    947  CG  LEU A  61     -11.489   3.069   9.328  1.00 94.28           C  
ATOM    948  HG  LEU A  61     -11.825   2.295   8.638  1.00 94.28           H  
ATOM    949  CD1 LEU A  61     -11.496   4.430   8.635  1.00 94.28           C  
ATOM    950 HD11 LEU A  61     -11.350   5.225   9.366  1.00 94.28           H  
ATOM    951 HD12 LEU A  61     -10.693   4.482   7.899  1.00 94.28           H  
ATOM    952 HD13 LEU A  61     -12.450   4.575   8.130  1.00 94.28           H  
ATOM    953  CD2 LEU A  61     -10.031   2.797   9.703  1.00 94.28           C  
ATOM    954 HD21 LEU A  61      -9.545   2.263   8.887  1.00 94.28           H  
ATOM    955 HD22 LEU A  61      -9.979   2.201  10.614  1.00 94.28           H  
ATOM    956 HD23 LEU A  61      -9.502   3.730   9.898  1.00 94.28           H  
ATOM    957  N   ALA A  62     -15.156   1.228  10.418  1.00 93.52           N  
ATOM    958  H   ALA A  62     -15.109   1.337  11.421  1.00 93.52           H  
ATOM    959  CA  ALA A  62     -15.946   0.115   9.878  1.00 93.52           C  
ATOM    960  HA  ALA A  62     -15.358  -0.396   9.116  1.00 93.52           H  
ATOM    961  C   ALA A  62     -17.263   0.575   9.210  1.00 93.52           C  
ATOM    962  CB  ALA A  62     -16.217  -0.866  11.026  1.00 93.52           C  
ATOM    963  HB1 ALA A  62     -15.273  -1.205  11.454  1.00 93.52           H  
ATOM    964  HB2 ALA A  62     -16.810  -0.382  11.803  1.00 93.52           H  
ATOM    965  HB3 ALA A  62     -16.763  -1.729  10.646  1.00 93.52           H  
ATOM    966  O   ALA A  62     -17.815  -0.117   8.350  1.00 93.52           O  
ATOM    967  N   GLY A  63     -17.766   1.750   9.604  1.00 93.37           N  
ATOM    968  H   GLY A  63     -17.249   2.276  10.293  1.00 93.37           H  
ATOM    969  CA  GLY A  63     -18.962   2.381   9.047  1.00 93.37           C  
ATOM    970  HA2 GLY A  63     -19.707   1.620   8.818  1.00 93.37           H  
ATOM    971  HA3 GLY A  63     -19.375   3.054   9.798  1.00 93.37           H  
ATOM    972  C   GLY A  63     -18.719   3.208   7.783  1.00 93.37           C  
ATOM    973  O   GLY A  63     -19.693   3.567   7.131  1.00 93.37           O  
ATOM    974  N   VAL A  64     -17.462   3.481   7.418  1.00 95.52           N  
ATOM    975  H   VAL A  64     -16.707   3.118   7.983  1.00 95.52           H  
ATOM    976  CA  VAL A  64     -17.111   4.296   6.245  1.00 95.52           C  
ATOM    977  HA  VAL A  64     -17.601   5.264   6.347  1.00 95.52           H  
ATOM    978  C   VAL A  64     -17.639   3.666   4.957  1.00 95.52           C  
ATOM    979  CB  VAL A  64     -15.589   4.528   6.194  1.00 95.52           C  
ATOM    980  HB  VAL A  64     -15.080   3.577   6.350  1.00 95.52           H  
ATOM    981  O   VAL A  64     -17.515   2.461   4.754  1.00 95.52           O  
ATOM    982  CG1 VAL A  64     -15.083   5.105   4.871  1.00 95.52           C  
ATOM    983 HG11 VAL A  64     -15.276   4.402   4.061  1.00 95.52           H  
ATOM    984 HG12 VAL A  64     -14.002   5.241   4.921  1.00 95.52           H  
ATOM    985 HG13 VAL A  64     -15.560   6.063   4.664  1.00 95.52           H  
ATOM    986  CG2 VAL A  64     -15.187   5.501   7.310  1.00 95.52           C  
ATOM    987 HG21 VAL A  64     -15.480   5.100   8.280  1.00 95.52           H  
ATOM    988 HG22 VAL A  64     -15.686   6.460   7.166  1.00 95.52           H  
ATOM    989 HG23 VAL A  64     -14.110   5.664   7.296  1.00 95.52           H  
ATOM    990  N   ASP A  65     -18.215   4.485   4.078  1.00 96.57           N  
ATOM    991  H   ASP A  65     -18.300   5.463   4.315  1.00 96.57           H  
ATOM    992  CA  ASP A  65     -18.804   4.056   2.807  1.00 96.57           C  
ATOM    993  HA  ASP A  65     -19.255   3.069   2.917  1.00 96.57           H  
ATOM    994  C   ASP A  65     -17.781   3.996   1.667  1.00 96.57           C  
ATOM    995  CB  ASP A  65     -19.890   5.051   2.396  1.00 96.57           C  
ATOM    996  HB2 ASP A  65     -19.448   6.048   2.375  1.00 96.57           H  
ATOM    997  HB3 ASP A  65     -20.221   4.817   1.384  1.00 96.57           H  
ATOM    998  O   ASP A  65     -17.947   3.206   0.735  1.00 96.57           O  
ATOM    999  CG  ASP A  65     -21.110   5.080   3.308  1.00 96.57           C  
ATOM   1000  OD1 ASP A  65     -22.092   4.382   2.954  1.00 96.57           O  
ATOM   1001  OD2 ASP A  65     -21.122   5.932   4.223  1.00 96.57           O  
ATOM   1002  N   LEU A  66     -16.749   4.846   1.716  1.00 97.93           N  
ATOM   1003  H   LEU A  66     -16.712   5.486   2.496  1.00 97.93           H  
ATOM   1004  CA  LEU A  66     -15.722   4.954   0.682  1.00 97.93           C  
ATOM   1005  HA  LEU A  66     -15.759   4.046   0.080  1.00 97.93           H  
ATOM   1006  C   LEU A  66     -14.318   5.054   1.278  1.00 97.93           C  
ATOM   1007  CB  LEU A  66     -16.059   6.143  -0.237  1.00 97.93           C  
ATOM   1008  HB2 LEU A  66     -17.058   5.965  -0.636  1.00 97.93           H  
ATOM   1009  HB3 LEU A  66     -16.107   7.059   0.352  1.00 97.93           H  
ATOM   1010  O   LEU A  66     -14.034   5.955   2.063  1.00 97.93           O  
ATOM   1011  CG  LEU A  66     -15.071   6.330  -1.409  1.00 97.93           C  
ATOM   1012  HG  LEU A  66     -14.640   5.371  -1.695  1.00 97.93           H  
ATOM   1013  CD1 LEU A  66     -15.814   6.893  -2.617  1.00 97.93           C  
ATOM   1014 HD11 LEU A  66     -16.286   7.839  -2.352  1.00 97.93           H  
ATOM   1015 HD12 LEU A  66     -16.579   6.180  -2.924  1.00 97.93           H  
ATOM   1016 HD13 LEU A  66     -15.121   7.040  -3.445  1.00 97.93           H  
ATOM   1017  CD2 LEU A  66     -13.946   7.322  -1.099  1.00 97.93           C  
ATOM   1018 HD21 LEU A  66     -14.374   8.299  -0.877  1.00 97.93           H  
ATOM   1019 HD22 LEU A  66     -13.281   7.406  -1.959  1.00 97.93           H  
ATOM   1020 HD23 LEU A  66     -13.358   6.988  -0.244  1.00 97.93           H  
ATOM   1021  N   PHE A  67     -13.409   4.199   0.822  1.00 98.55           N  
ATOM   1022  H   PHE A  67     -13.701   3.504   0.149  1.00 98.55           H  
ATOM   1023  CA  PHE A  67     -11.981   4.330   1.070  1.00 98.55           C  
ATOM   1024  HA  PHE A  67     -11.826   5.069   1.856  1.00 98.55           H  
ATOM   1025  C   PHE A  67     -11.259   4.820  -0.179  1.00 98.55           C  
ATOM   1026  CB  PHE A  67     -11.395   3.017   1.581  1.00 98.55           C  
ATOM   1027  HB2 PHE A  67     -11.593   2.230   0.854  1.00 98.55           H  
ATOM   1028  HB3 PHE A  67     -10.315   3.128   1.669  1.00 98.55           H  
ATOM   1029  O   PHE A  67     -11.376   4.245  -1.262  1.00 98.55           O  
ATOM   1030  CG  PHE A  67     -11.936   2.624   2.933  1.00 98.55           C  
ATOM   1031  CD1 PHE A  67     -11.554   3.360   4.066  1.00 98.55           C  
ATOM   1032  HD1 PHE A  67     -10.871   4.190   3.965  1.00 98.55           H  
ATOM   1033  CD2 PHE A  67     -12.815   1.537   3.065  1.00 98.55           C  
ATOM   1034  HD2 PHE A  67     -13.086   0.957   2.195  1.00 98.55           H  
ATOM   1035  CE1 PHE A  67     -12.066   3.019   5.326  1.00 98.55           C  
ATOM   1036  HE1 PHE A  67     -11.782   3.596   6.193  1.00 98.55           H  
ATOM   1037  CE2 PHE A  67     -13.301   1.179   4.335  1.00 98.55           C  
ATOM   1038  HE2 PHE A  67     -13.909   0.295   4.458  1.00 98.55           H  
ATOM   1039  CZ  PHE A  67     -12.935   1.926   5.464  1.00 98.55           C  
ATOM   1040  HZ  PHE A  67     -13.305   1.644   6.438  1.00 98.55           H  
ATOM   1041  N   GLY A  68     -10.483   5.888  -0.016  1.00 98.26           N  
ATOM   1042  H   GLY A  68     -10.410   6.278   0.913  1.00 98.26           H  
ATOM   1043  CA  GLY A  68      -9.634   6.442  -1.060  1.00 98.26           C  
ATOM   1044  HA2 GLY A  68      -9.864   5.948  -2.005  1.00 98.26           H  
ATOM   1045  HA3 GLY A  68      -9.846   7.503  -1.192  1.00 98.26           H  
ATOM   1046  C   GLY A  68      -8.159   6.282  -0.727  1.00 98.26           C  
ATOM   1047  O   GLY A  68      -7.780   6.425   0.432  1.00 98.26           O  
ATOM   1048  N   GLY A  69      -7.298   6.051  -1.716  1.00 97.38           N  
ATOM   1049  H   GLY A  69      -7.645   5.843  -2.641  1.00 97.38           H  
ATOM   1050  CA  GLY A  69      -5.861   6.060  -1.462  1.00 97.38           C  
ATOM   1051  HA2 GLY A  69      -5.661   6.847  -0.734  1.00 97.38           H  
ATOM   1052  HA3 GLY A  69      -5.576   5.108  -1.014  1.00 97.38           H  
ATOM   1053  C   GLY A  69      -4.972   6.325  -2.669  1.00 97.38           C  
ATOM   1054  O   GLY A  69      -5.313   5.975  -3.796  1.00 97.38           O  
ATOM   1055  N   THR A  70      -3.806   6.917  -2.410  1.00 95.58           N  
ATOM   1056  H   THR A  70      -3.624   7.208  -1.460  1.00 95.58           H  
ATOM   1057  CA  THR A  70      -2.736   7.141  -3.399  1.00 95.58           C  
ATOM   1058  HA  THR A  70      -3.068   6.825  -4.388  1.00 95.58           H  
ATOM   1059  C   THR A  70      -1.503   6.335  -3.023  1.00 95.58           C  
ATOM   1060  CB  THR A  70      -2.352   8.625  -3.473  1.00 95.58           C  
ATOM   1061  HB  THR A  70      -2.043   8.965  -2.485  1.00 95.58           H  
ATOM   1062  O   THR A  70      -1.126   6.299  -1.852  1.00 95.58           O  
ATOM   1063  CG2 THR A  70      -1.240   8.924  -4.476  1.00 95.58           C  
ATOM   1064 HG21 THR A  70      -0.280   8.588  -4.086  1.00 95.58           H  
ATOM   1065 HG22 THR A  70      -1.178  10.000  -4.634  1.00 95.58           H  
ATOM   1066 HG23 THR A  70      -1.438   8.426  -5.426  1.00 95.58           H  
ATOM   1067  OG1 THR A  70      -3.459   9.376  -3.882  1.00 95.58           O  
ATOM   1068  HG1 THR A  70      -3.628   9.129  -4.795  1.00 95.58           H  
ATOM   1069  N   SER A  71      -0.837   5.706  -3.995  1.00 94.09           N  
ATOM   1070  H   SER A  71      -1.193   5.742  -4.940  1.00 94.09           H  
ATOM   1071  CA  SER A  71       0.413   4.968  -3.769  1.00 94.09           C  
ATOM   1072  HA  SER A  71       0.638   4.420  -4.683  1.00 94.09           H  
ATOM   1073  C   SER A  71       0.245   3.918  -2.660  1.00 94.09           C  
ATOM   1074  CB  SER A  71       1.558   5.967  -3.557  1.00 94.09           C  
ATOM   1075  HB2 SER A  71       1.481   6.425  -2.571  1.00 94.09           H  
ATOM   1076  HB3 SER A  71       1.489   6.755  -4.306  1.00 94.09           H  
ATOM   1077  O   SER A  71      -0.677   3.109  -2.744  1.00 94.09           O  
ATOM   1078  OG  SER A  71       2.803   5.319  -3.700  1.00 94.09           O  
ATOM   1079  HG  SER A  71       3.119   5.588  -4.565  1.00 94.09           H  
ATOM   1080  N   VAL A  72       1.056   3.922  -1.595  1.00 92.77           N  
ATOM   1081  H   VAL A  72       1.842   4.556  -1.623  1.00 92.77           H  
ATOM   1082  CA  VAL A  72       0.879   3.031  -0.425  1.00 92.77           C  
ATOM   1083  HA  VAL A  72       1.021   2.008  -0.774  1.00 92.77           H  
ATOM   1084  C   VAL A  72      -0.531   3.103   0.197  1.00 92.77           C  
ATOM   1085  CB  VAL A  72       1.972   3.301   0.625  1.00 92.77           C  
ATOM   1086  HB  VAL A  72       2.919   3.396   0.094  1.00 92.77           H  
ATOM   1087  O   VAL A  72      -1.037   2.099   0.696  1.00 92.77           O  
ATOM   1088  CG1 VAL A  72       1.742   4.606   1.401  1.00 92.77           C  
ATOM   1089 HG11 VAL A  72       1.538   5.421   0.707  1.00 92.77           H  
ATOM   1090 HG12 VAL A  72       0.896   4.506   2.082  1.00 92.77           H  
ATOM   1091 HG13 VAL A  72       2.631   4.848   1.983  1.00 92.77           H  
ATOM   1092  CG2 VAL A  72       2.118   2.120   1.591  1.00 92.77           C  
ATOM   1093 HG21 VAL A  72       2.989   2.278   2.227  1.00 92.77           H  
ATOM   1094 HG22 VAL A  72       2.274   1.200   1.027  1.00 92.77           H  
ATOM   1095 HG23 VAL A  72       1.226   2.007   2.207  1.00 92.77           H  
ATOM   1096  N   GLY A  73      -1.208   4.251   0.104  1.00 95.21           N  
ATOM   1097  H   GLY A  73      -0.777   5.038  -0.361  1.00 95.21           H  
ATOM   1098  CA  GLY A  73      -2.600   4.423   0.514  1.00 95.21           C  
ATOM   1099  HA2 GLY A  73      -2.873   5.470   0.377  1.00 95.21           H  
ATOM   1100  HA3 GLY A  73      -2.712   4.178   1.570  1.00 95.21           H  
ATOM   1101  C   GLY A  73      -3.577   3.567  -0.289  1.00 95.21           C  
ATOM   1102  O   GLY A  73      -4.542   3.069   0.279  1.00 95.21           O  
ATOM   1103  N   SER A  74      -3.317   3.319  -1.580  1.00 97.05           N  
ATOM   1104  H   SER A  74      -2.467   3.693  -1.977  1.00 97.05           H  
ATOM   1105  CA  SER A  74      -4.181   2.480  -2.432  1.00 97.05           C  
ATOM   1106  HA  SER A  74      -5.202   2.855  -2.357  1.00 97.05           H  
ATOM   1107  C   SER A  74      -4.202   1.012  -1.985  1.00 97.05           C  
ATOM   1108  CB  SER A  74      -3.768   2.578  -3.908  1.00 97.05           C  
ATOM   1109  HB2 SER A  74      -4.542   2.115  -4.520  1.00 97.05           H  
ATOM   1110  HB3 SER A  74      -3.683   3.626  -4.198  1.00 97.05           H  
ATOM   1111  O   SER A  74      -5.245   0.359  -2.047  1.00 97.05           O  
ATOM   1112  OG  SER A  74      -2.543   1.912  -4.152  1.00 97.05           O  
ATOM   1113  HG  SER A  74      -1.832   2.404  -3.735  1.00 97.05           H  
ATOM   1114  N   PHE A  75      -3.082   0.511  -1.452  1.00 95.68           N  
ATOM   1115  H   PHE A  75      -2.267   1.106  -1.433  1.00 95.68           H  
ATOM   1116  CA  PHE A  75      -2.979  -0.828  -0.868  1.00 95.68           C  
ATOM   1117  HA  PHE A  75      -3.313  -1.569  -1.595  1.00 95.68           H  
ATOM   1118  C   PHE A  75      -3.883  -0.947   0.366  1.00 95.68           C  
ATOM   1119  CB  PHE A  75      -1.513  -1.115  -0.499  1.00 95.68           C  
ATOM   1120  HB2 PHE A  75      -1.134  -0.311   0.132  1.00 95.68           H  
ATOM   1121  HB3 PHE A  75      -1.470  -2.010   0.122  1.00 95.68           H  
ATOM   1122  O   PHE A  75      -4.700  -1.863   0.455  1.00 95.68           O  
ATOM   1123  CG  PHE A  75      -0.563  -1.296  -1.666  1.00 95.68           C  
ATOM   1124  CD1 PHE A  75      -0.172  -2.577  -2.100  1.00 95.68           C  
ATOM   1125  HD1 PHE A  75      -0.565  -3.461  -1.620  1.00 95.68           H  
ATOM   1126  CD2 PHE A  75      -0.027  -0.164  -2.298  1.00 95.68           C  
ATOM   1127  HD2 PHE A  75      -0.327   0.821  -1.973  1.00 95.68           H  
ATOM   1128  CE1 PHE A  75       0.744  -2.722  -3.158  1.00 95.68           C  
ATOM   1129  HE1 PHE A  75       1.045  -3.706  -3.485  1.00 95.68           H  
ATOM   1130  CE2 PHE A  75       0.884  -0.305  -3.355  1.00 95.68           C  
ATOM   1131  HE2 PHE A  75       1.285   0.576  -3.835  1.00 95.68           H  
ATOM   1132  CZ  PHE A  75       1.265  -1.582  -3.791  1.00 95.68           C  
ATOM   1133  HZ  PHE A  75       1.947  -1.683  -4.622  1.00 95.68           H  
ATOM   1134  N   MET A  76      -3.782   0.015   1.290  1.00 95.71           N  
ATOM   1135  H   MET A  76      -3.116   0.758   1.134  1.00 95.71           H  
ATOM   1136  CA  MET A  76      -4.594   0.048   2.512  1.00 95.71           C  
ATOM   1137  HA  MET A  76      -4.521  -0.918   3.012  1.00 95.71           H  
ATOM   1138  C   MET A  76      -6.081   0.278   2.212  1.00 95.71           C  
ATOM   1139  CB  MET A  76      -4.062   1.127   3.465  1.00 95.71           C  
ATOM   1140  HB2 MET A  76      -3.988   2.079   2.939  1.00 95.71           H  
ATOM   1141  HB3 MET A  76      -4.764   1.242   4.291  1.00 95.71           H  
ATOM   1142  O   MET A  76      -6.926  -0.442   2.737  1.00 95.71           O  
ATOM   1143  CG  MET A  76      -2.695   0.760   4.052  1.00 95.71           C  
ATOM   1144  HG2 MET A  76      -1.972   0.619   3.249  1.00 95.71           H  
ATOM   1145  HG3 MET A  76      -2.799  -0.186   4.584  1.00 95.71           H  
ATOM   1146  SD  MET A  76      -2.046   1.986   5.221  1.00 95.71           S  
ATOM   1147  CE  MET A  76      -1.157   3.084   4.090  1.00 95.71           C  
ATOM   1148  HE1 MET A  76      -1.810   3.369   3.265  1.00 95.71           H  
ATOM   1149  HE2 MET A  76      -0.286   2.561   3.695  1.00 95.71           H  
ATOM   1150  HE3 MET A  76      -0.832   3.975   4.625  1.00 95.71           H  
ATOM   1151  N   ALA A  77      -6.405   1.222   1.323  1.00 97.88           N  
ATOM   1152  H   ALA A  77      -5.674   1.804   0.940  1.00 97.88           H  
ATOM   1153  CA  ALA A  77      -7.777   1.491   0.898  1.00 97.88           C  
ATOM   1154  HA  ALA A  77      -8.374   1.741   1.775  1.00 97.88           H  
ATOM   1155  C   ALA A  77      -8.417   0.263   0.239  1.00 97.88           C  
ATOM   1156  CB  ALA A  77      -7.776   2.695  -0.052  1.00 97.88           C  
ATOM   1157  HB1 ALA A  77      -8.796   2.915  -0.367  1.00 97.88           H  
ATOM   1158  HB2 ALA A  77      -7.370   3.567   0.460  1.00 97.88           H  
ATOM   1159  HB3 ALA A  77      -7.173   2.480  -0.935  1.00 97.88           H  
ATOM   1160  O   ALA A  77      -9.583  -0.025   0.496  1.00 97.88           O  
ATOM   1161  N   THR A  78      -7.653  -0.499  -0.553  1.00 97.88           N  
ATOM   1162  H   THR A  78      -6.712  -0.197  -0.760  1.00 97.88           H  
ATOM   1163  CA  THR A  78      -8.137  -1.760  -1.133  1.00 97.88           C  
ATOM   1164  HA  THR A  78      -9.069  -1.565  -1.663  1.00 97.88           H  
ATOM   1165  C   THR A  78      -8.442  -2.787  -0.050  1.00 97.88           C  
ATOM   1166  CB  THR A  78      -7.151  -2.359  -2.142  1.00 97.88           C  
ATOM   1167  HB  THR A  78      -6.202  -2.583  -1.655  1.00 97.88           H  
ATOM   1168  O   THR A  78      -9.533  -3.348  -0.056  1.00 97.88           O  
ATOM   1169  CG2 THR A  78      -7.725  -3.646  -2.740  1.00 97.88           C  
ATOM   1170 HG21 THR A  78      -7.104  -3.998  -3.563  1.00 97.88           H  
ATOM   1171 HG22 THR A  78      -8.735  -3.464  -3.109  1.00 97.88           H  
ATOM   1172 HG23 THR A  78      -7.756  -4.435  -1.989  1.00 97.88           H  
ATOM   1173  OG1 THR A  78      -6.923  -1.448  -3.193  1.00 97.88           O  
ATOM   1174  HG1 THR A  78      -6.344  -0.762  -2.853  1.00 97.88           H  
ATOM   1175  N   ALA A  79      -7.526  -3.011   0.899  1.00 96.36           N  
ATOM   1176  H   ALA A  79      -6.649  -2.511   0.869  1.00 96.36           H  
ATOM   1177  CA  ALA A  79      -7.752  -3.955   1.995  1.00 96.36           C  
ATOM   1178  HA  ALA A  79      -7.869  -4.956   1.579  1.00 96.36           H  
ATOM   1179  C   ALA A  79      -9.041  -3.619   2.766  1.00 96.36           C  
ATOM   1180  CB  ALA A  79      -6.528  -3.947   2.921  1.00 96.36           C  
ATOM   1181  HB1 ALA A  79      -6.433  -2.981   3.417  1.00 96.36           H  
ATOM   1182  HB2 ALA A  79      -6.642  -4.721   3.681  1.00 96.36           H  
ATOM   1183  HB3 ALA A  79      -5.618  -4.139   2.352  1.00 96.36           H  
ATOM   1184  O   ALA A  79      -9.902  -4.478   2.949  1.00 96.36           O  
ATOM   1185  N   LEU A  80      -9.207  -2.350   3.150  1.00 97.37           N  
ATOM   1186  H   LEU A  80      -8.461  -1.695   2.959  1.00 97.37           H  
ATOM   1187  CA  LEU A  80     -10.393  -1.858   3.854  1.00 97.37           C  
ATOM   1188  HA  LEU A  80     -10.558  -2.451   4.754  1.00 97.37           H  
ATOM   1189  C   LEU A  80     -11.669  -1.989   3.007  1.00 97.37           C  
ATOM   1190  CB  LEU A  80     -10.143  -0.398   4.264  1.00 97.37           C  
ATOM   1191  HB2 LEU A  80      -9.904   0.178   3.370  1.00 97.37           H  
ATOM   1192  HB3 LEU A  80     -11.068  -0.002   4.684  1.00 97.37           H  
ATOM   1193  O   LEU A  80     -12.702  -2.421   3.511  1.00 97.37           O  
ATOM   1194  CG  LEU A  80      -9.042  -0.192   5.318  1.00 97.37           C  
ATOM   1195  HG  LEU A  80      -8.145  -0.744   5.038  1.00 97.37           H  
ATOM   1196  CD1 LEU A  80      -8.684   1.292   5.400  1.00 97.37           C  
ATOM   1197 HD11 LEU A  80      -8.362   1.646   4.421  1.00 97.37           H  
ATOM   1198 HD12 LEU A  80      -7.870   1.432   6.112  1.00 97.37           H  
ATOM   1199 HD13 LEU A  80      -9.552   1.866   5.725  1.00 97.37           H  
ATOM   1200  CD2 LEU A  80      -9.483  -0.653   6.708  1.00 97.37           C  
ATOM   1201 HD21 LEU A  80     -10.384  -0.120   7.011  1.00 97.37           H  
ATOM   1202 HD22 LEU A  80      -9.692  -1.722   6.704  1.00 97.37           H  
ATOM   1203 HD23 LEU A  80      -8.690  -0.459   7.431  1.00 97.37           H  
ATOM   1204  N   SER A  81     -11.594  -1.702   1.704  1.00 98.19           N  
ATOM   1205  H   SER A  81     -10.719  -1.353   1.341  1.00 98.19           H  
ATOM   1206  CA  SER A  81     -12.735  -1.834   0.782  1.00 98.19           C  
ATOM   1207  HA  SER A  81     -13.584  -1.288   1.194  1.00 98.19           H  
ATOM   1208  C   SER A  81     -13.189  -3.280   0.583  1.00 98.19           C  
ATOM   1209  CB  SER A  81     -12.407  -1.240  -0.586  1.00 98.19           C  
ATOM   1210  HB2 SER A  81     -13.278  -1.343  -1.233  1.00 98.19           H  
ATOM   1211  HB3 SER A  81     -11.571  -1.777  -1.034  1.00 98.19           H  
ATOM   1212  O   SER A  81     -14.369  -3.522   0.338  1.00 98.19           O  
ATOM   1213  OG  SER A  81     -12.086   0.126  -0.470  1.00 98.19           O  
ATOM   1214  HG  SER A  81     -11.228   0.189  -0.045  1.00 98.19           H  
ATOM   1215  N   LEU A  82     -12.273  -4.243   0.727  1.00 97.43           N  
ATOM   1216  H   LEU A  82     -11.318  -3.963   0.903  1.00 97.43           H  
ATOM   1217  CA  LEU A  82     -12.561  -5.680   0.694  1.00 97.43           C  
ATOM   1218  HA  LEU A  82     -13.370  -5.847  -0.018  1.00 97.43           H  
ATOM   1219  C   LEU A  82     -13.096  -6.231   2.028  1.00 97.43           C  
ATOM   1220  CB  LEU A  82     -11.322  -6.447   0.197  1.00 97.43           C  
ATOM   1221  HB2 LEU A  82     -11.515  -7.516   0.282  1.00 97.43           H  
ATOM   1222  HB3 LEU A  82     -10.480  -6.209   0.847  1.00 97.43           H  
ATOM   1223  O   LEU A  82     -13.273  -7.442   2.159  1.00 97.43           O  
ATOM   1224  CG  LEU A  82     -10.933  -6.153  -1.261  1.00 97.43           C  
ATOM   1225  HG  LEU A  82     -10.738  -5.089  -1.393  1.00 97.43           H  
ATOM   1226  CD1 LEU A  82      -9.666  -6.926  -1.619  1.00 97.43           C  
ATOM   1227 HD11 LEU A  82      -9.416  -6.729  -2.661  1.00 97.43           H  
ATOM   1228 HD12 LEU A  82      -8.845  -6.602  -0.979  1.00 97.43           H  
ATOM   1229 HD13 LEU A  82      -9.825  -7.996  -1.482  1.00 97.43           H  
ATOM   1230  CD2 LEU A  82     -12.016  -6.555  -2.262  1.00 97.43           C  
ATOM   1231 HD21 LEU A  82     -11.684  -6.303  -3.269  1.00 97.43           H  
ATOM   1232 HD22 LEU A  82     -12.221  -7.624  -2.189  1.00 97.43           H  
ATOM   1233 HD23 LEU A  82     -12.929  -5.993  -2.063  1.00 97.43           H  
ATOM   1234  N   GLY A  83     -13.368  -5.363   3.006  1.00 95.61           N  
ATOM   1235  H   GLY A  83     -13.218  -4.378   2.839  1.00 95.61           H  
ATOM   1236  CA  GLY A  83     -13.934  -5.743   4.297  1.00 95.61           C  
ATOM   1237  HA2 GLY A  83     -14.459  -4.881   4.707  1.00 95.61           H  
ATOM   1238  HA3 GLY A  83     -14.657  -6.548   4.163  1.00 95.61           H  
ATOM   1239  C   GLY A  83     -12.895  -6.181   5.328  1.00 95.61           C  
ATOM   1240  O   GLY A  83     -13.217  -7.001   6.185  1.00 95.61           O  
ATOM   1241  N   CYS A  84     -11.656  -5.680   5.239  1.00 94.94           N  
ATOM   1242  H   CYS A  84     -11.444  -5.057   4.472  1.00 94.94           H  
ATOM   1243  CA  CYS A  84     -10.659  -5.831   6.302  1.00 94.94           C  
ATOM   1244  HA  CYS A  84     -10.499  -6.891   6.497  1.00 94.94           H  
ATOM   1245  C   CYS A  84     -11.168  -5.171   7.591  1.00 94.94           C  
ATOM   1246  CB  CYS A  84      -9.335  -5.201   5.840  1.00 94.94           C  
ATOM   1247  HB2 CYS A  84      -9.514  -4.154   5.597  1.00 94.94           H  
ATOM   1248  HB3 CYS A  84      -8.984  -5.723   4.950  1.00 94.94           H  
ATOM   1249  O   CYS A  84     -11.279  -3.946   7.669  1.00 94.94           O  
ATOM   1250  SG  CYS A  84      -8.050  -5.279   7.120  1.00 94.94           S  
ATOM   1251  HG  CYS A  84      -8.800  -4.823   8.127  1.00 94.94           H  
ATOM   1252  N   ASP A  85     -11.450  -5.983   8.605  1.00 94.08           N  
ATOM   1253  H   ASP A  85     -11.365  -6.978   8.456  1.00 94.08           H  
ATOM   1254  CA  ASP A  85     -11.923  -5.531   9.910  1.00 94.08           C  
ATOM   1255  HA  ASP A  85     -12.386  -4.553   9.775  1.00 94.08           H  
ATOM   1256  C   ASP A  85     -10.790  -5.328  10.940  1.00 94.08           C  
ATOM   1257  CB  ASP A  85     -13.051  -6.470  10.384  1.00 94.08           C  
ATOM   1258  HB2 ASP A  85     -13.756  -6.615   9.565  1.00 94.08           H  
ATOM   1259  HB3 ASP A  85     -13.593  -5.967  11.185  1.00 94.08           H  
ATOM   1260  O   ASP A  85      -9.591  -5.395  10.642  1.00 94.08           O  
ATOM   1261  CG  ASP A  85     -12.605  -7.841  10.908  1.00 94.08           C  
ATOM   1262  OD1 ASP A  85     -11.394  -8.023  11.164  1.00 94.08           O  
ATOM   1263  OD2 ASP A  85     -13.505  -8.646  11.221  1.00 94.08           O  
ATOM   1264  N   LYS A  86     -11.177  -5.061  12.194  1.00 93.49           N  
ATOM   1265  H   LYS A  86     -12.170  -5.029  12.374  1.00 93.49           H  
ATOM   1266  CA  LYS A  86     -10.242  -4.857  13.308  1.00 93.49           C  
ATOM   1267  HA  LYS A  86      -9.548  -4.068  13.016  1.00 93.49           H  
ATOM   1268  C   LYS A  86      -9.374  -6.073  13.633  1.00 93.49           C  
ATOM   1269  CB  LYS A  86     -11.001  -4.385  14.558  1.00 93.49           C  
ATOM   1270  HB2 LYS A  86     -10.277  -4.083  15.315  1.00 93.49           H  
ATOM   1271  HB3 LYS A  86     -11.594  -3.508  14.298  1.00 93.49           H  
ATOM   1272  O   LYS A  86      -8.353  -5.885  14.279  1.00 93.49           O  
ATOM   1273  CG  LYS A  86     -11.934  -5.452  15.155  1.00 93.49           C  
ATOM   1274  HG2 LYS A  86     -11.353  -6.302  15.511  1.00 93.49           H  
ATOM   1275  HG3 LYS A  86     -12.637  -5.793  14.394  1.00 93.49           H  
ATOM   1276  CD  LYS A  86     -12.714  -4.849  16.325  1.00 93.49           C  
ATOM   1277  HD2 LYS A  86     -12.017  -4.573  17.117  1.00 93.49           H  
ATOM   1278  HD3 LYS A  86     -13.232  -3.955  15.979  1.00 93.49           H  
ATOM   1279  CE  LYS A  86     -13.732  -5.851  16.867  1.00 93.49           C  
ATOM   1280  HE2 LYS A  86     -13.193  -6.696  17.296  1.00 93.49           H  
ATOM   1281  HE3 LYS A  86     -14.330  -6.221  16.035  1.00 93.49           H  
ATOM   1282  NZ  LYS A  86     -14.608  -5.216  17.884  1.00 93.49           N  
ATOM   1283  HZ1 LYS A  86     -15.290  -5.873  18.233  1.00 93.49           H  
ATOM   1284  HZ2 LYS A  86     -15.105  -4.437  17.476  1.00 93.49           H  
ATOM   1285  HZ3 LYS A  86     -14.065  -4.850  18.653  1.00 93.49           H  
ATOM   1286  N   TYR A  87      -9.756  -7.292  13.267  1.00 93.35           N  
ATOM   1287  H   TYR A  87     -10.550  -7.386  12.650  1.00 93.35           H  
ATOM   1288  CA  TYR A  87      -8.956  -8.502  13.486  1.00 93.35           C  
ATOM   1289  HA  TYR A  87      -8.324  -8.381  14.366  1.00 93.35           H  
ATOM   1290  C   TYR A  87      -8.039  -8.773  12.295  1.00 93.35           C  
ATOM   1291  CB  TYR A  87      -9.896  -9.691  13.713  1.00 93.35           C  
ATOM   1292  HB2 TYR A  87      -9.294 -10.575  13.926  1.00 93.35           H  
ATOM   1293  HB3 TYR A  87     -10.449  -9.892  12.795  1.00 93.35           H  
ATOM   1294  O   TYR A  87      -6.887  -9.175  12.454  1.00 93.35           O  
ATOM   1295  CG  TYR A  87     -10.877  -9.491  14.851  1.00 93.35           C  
ATOM   1296  CD1 TYR A  87     -10.409  -9.476  16.177  1.00 93.35           C  
ATOM   1297  HD1 TYR A  87      -9.354  -9.605  16.368  1.00 93.35           H  
ATOM   1298  CD2 TYR A  87     -12.247  -9.310  14.582  1.00 93.35           C  
ATOM   1299  HD2 TYR A  87     -12.597  -9.317  13.560  1.00 93.35           H  
ATOM   1300  CE1 TYR A  87     -11.311  -9.298  17.243  1.00 93.35           C  
ATOM   1301  HE1 TYR A  87     -10.944  -9.289  18.259  1.00 93.35           H  
ATOM   1302  CE2 TYR A  87     -13.154  -9.127  15.643  1.00 93.35           C  
ATOM   1303  HE2 TYR A  87     -14.207  -9.007  15.434  1.00 93.35           H  
ATOM   1304  OH  TYR A  87     -13.552  -8.942  18.007  1.00 93.35           O  
ATOM   1305  HH  TYR A  87     -13.117  -9.107  18.847  1.00 93.35           H  
ATOM   1306  CZ  TYR A  87     -12.687  -9.131  16.974  1.00 93.35           C  
ATOM   1307  N   ASP A  88      -8.544  -8.495  11.102  1.00 93.46           N  
ATOM   1308  H   ASP A  88      -9.525  -8.259  11.053  1.00 93.46           H  
ATOM   1309  CA  ASP A  88      -7.842  -8.640   9.839  1.00 93.46           C  
ATOM   1310  HA  ASP A  88      -7.503  -9.670   9.725  1.00 93.46           H  
ATOM   1311  C   ASP A  88      -6.615  -7.717   9.734  1.00 93.46           C  
ATOM   1312  CB  ASP A  88      -8.858  -8.301   8.747  1.00 93.46           C  
ATOM   1313  HB2 ASP A  88      -8.298  -8.078   7.839  1.00 93.46           H  
ATOM   1314  HB3 ASP A  88      -9.363  -7.374   9.020  1.00 93.46           H  
ATOM   1315  O   ASP A  88      -5.535  -8.142   9.308  1.00 93.46           O  
ATOM   1316  CG  ASP A  88      -9.917  -9.383   8.466  1.00 93.46           C  
ATOM   1317  OD1 ASP A  88      -9.710 -10.549   8.873  1.00 93.46           O  
ATOM   1318  OD2 ASP A  88     -10.881  -9.061   7.727  1.00 93.46           O  
ATOM   1319  N   ILE A  89      -6.755  -6.462  10.183  1.00 92.90           N  
ATOM   1320  H   ILE A  89      -7.681  -6.186  10.476  1.00 92.90           H  
ATOM   1321  CA  ILE A  89      -5.716  -5.423  10.083  1.00 92.90           C  
ATOM   1322  HA  ILE A  89      -5.484  -5.311   9.024  1.00 92.90           H  
ATOM   1323  C   ILE A  89      -4.404  -5.809  10.796  1.00 92.90           C  
ATOM   1324  CB  ILE A  89      -6.290  -4.077  10.583  1.00 92.90           C  
ATOM   1325  HB  ILE A  89      -7.295  -3.967  10.176  1.00 92.90           H  
ATOM   1326  O   ILE A  89      -3.336  -5.339  10.408  1.00 92.90           O  
ATOM   1327  CG1 ILE A  89      -5.476  -2.828  10.174  1.00 92.90           C  
ATOM   1328 HG12 ILE A  89      -4.412  -2.995  10.340  1.00 92.90           H  
ATOM   1329 HG13 ILE A  89      -5.777  -1.982  10.793  1.00 92.90           H  
ATOM   1330  CG2 ILE A  89      -6.405  -4.088  12.106  1.00 92.90           C  
ATOM   1331 HG21 ILE A  89      -5.407  -3.988  12.534  1.00 92.90           H  
ATOM   1332 HG22 ILE A  89      -7.038  -3.261  12.429  1.00 92.90           H  
ATOM   1333 HG23 ILE A  89      -6.858  -5.021  12.442  1.00 92.90           H  
ATOM   1334  CD1 ILE A  89      -5.706  -2.421   8.717  1.00 92.90           C  
ATOM   1335 HD11 ILE A  89      -6.747  -2.129   8.576  1.00 92.90           H  
ATOM   1336 HD12 ILE A  89      -5.062  -1.578   8.467  1.00 92.90           H  
ATOM   1337 HD13 ILE A  89      -5.480  -3.257   8.055  1.00 92.90           H  
ATOM   1338  N   ASP A  90      -4.441  -6.719  11.779  1.00 92.70           N  
ATOM   1339  H   ASP A  90      -5.336  -7.126  12.009  1.00 92.70           H  
ATOM   1340  CA  ASP A  90      -3.249  -7.217  12.483  1.00 92.70           C  
ATOM   1341  HA  ASP A  90      -2.691  -6.363  12.868  1.00 92.70           H  
ATOM   1342  C   ASP A  90      -2.284  -7.992  11.560  1.00 92.70           C  
ATOM   1343  CB  ASP A  90      -3.676  -8.098  13.675  1.00 92.70           C  
ATOM   1344  HB2 ASP A  90      -4.435  -8.811  13.352  1.00 92.70           H  
ATOM   1345  HB3 ASP A  90      -2.812  -8.673  14.010  1.00 92.70           H  
ATOM   1346  O   ASP A  90      -1.097  -8.119  11.871  1.00 92.70           O  
ATOM   1347  CG  ASP A  90      -4.178  -7.290  14.877  1.00 92.70           C  
ATOM   1348  OD1 ASP A  90      -3.443  -6.381  15.319  1.00 92.70           O  
ATOM   1349  OD2 ASP A  90      -5.268  -7.566  15.424  1.00 92.70           O  
ATOM   1350  N   ARG A  91      -2.764  -8.483  10.408  1.00 91.74           N  
ATOM   1351  H   ARG A  91      -3.745  -8.338  10.217  1.00 91.74           H  
ATOM   1352  CA  ARG A  91      -1.947  -9.167   9.388  1.00 91.74           C  
ATOM   1353  HA  ARG A  91      -1.113  -9.678   9.871  1.00 91.74           H  
ATOM   1354  C   ARG A  91      -1.321  -8.205   8.379  1.00 91.74           C  
ATOM   1355  CB  ARG A  91      -2.809 -10.210   8.666  1.00 91.74           C  
ATOM   1356  HB2 ARG A  91      -2.242 -10.625   7.833  1.00 91.74           H  
ATOM   1357  HB3 ARG A  91      -3.695  -9.721   8.259  1.00 91.74           H  
ATOM   1358  O   ARG A  91      -0.330  -8.547   7.735  1.00 91.74           O  
ATOM   1359  CG  ARG A  91      -3.227 -11.363   9.591  1.00 91.74           C  
ATOM   1360  HG2 ARG A  91      -2.348 -11.952   9.854  1.00 91.74           H  
ATOM   1361  HG3 ARG A  91      -3.685 -10.974  10.500  1.00 91.74           H  
ATOM   1362  CD  ARG A  91      -4.247 -12.239   8.866  1.00 91.74           C  
ATOM   1363  HD2 ARG A  91      -3.839 -12.545   7.903  1.00 91.74           H  
ATOM   1364  HD3 ARG A  91      -5.127 -11.612   8.716  1.00 91.74           H  
ATOM   1365  NE  ARG A  91      -4.644 -13.423   9.651  1.00 91.74           N  
ATOM   1366  HE  ARG A  91      -4.362 -13.419  10.621  1.00 91.74           H  
ATOM   1367  NH1 ARG A  91      -5.926 -14.498   8.050  1.00 91.74           N  
ATOM   1368 HH11 ARG A  91      -5.641 -13.824   7.354  1.00 91.74           H  
ATOM   1369 HH12 ARG A  91      -6.663 -15.148   7.819  1.00 91.74           H  
ATOM   1370  NH2 ARG A  91      -5.871 -15.281  10.121  1.00 91.74           N  
ATOM   1371 HH21 ARG A  91      -6.563 -15.956   9.826  1.00 91.74           H  
ATOM   1372 HH22 ARG A  91      -5.638 -15.179  11.098  1.00 91.74           H  
ATOM   1373  CZ  ARG A  91      -5.471 -14.384   9.267  1.00 91.74           C  
ATOM   1374  N   VAL A  92      -1.852  -6.989   8.251  1.00 90.10           N  
ATOM   1375  H   VAL A  92      -2.622  -6.743   8.857  1.00 90.10           H  
ATOM   1376  CA  VAL A  92      -1.378  -5.992   7.277  1.00 90.10           C  
ATOM   1377  HA  VAL A  92      -1.433  -6.455   6.292  1.00 90.10           H  
ATOM   1378  C   VAL A  92       0.099  -5.609   7.467  1.00 90.10           C  
ATOM   1379  CB  VAL A  92      -2.312  -4.766   7.240  1.00 90.10           C  
ATOM   1380  HB  VAL A  92      -2.434  -4.351   8.241  1.00 90.10           H  
ATOM   1381  O   VAL A  92       0.791  -5.524   6.451  1.00 90.10           O  
ATOM   1382  CG1 VAL A  92      -1.792  -3.649   6.333  1.00 90.10           C  
ATOM   1383 HG11 VAL A  92      -1.614  -4.033   5.328  1.00 90.10           H  
ATOM   1384 HG12 VAL A  92      -2.521  -2.841   6.286  1.00 90.10           H  
ATOM   1385 HG13 VAL A  92      -0.868  -3.244   6.745  1.00 90.10           H  
ATOM   1386  CG2 VAL A  92      -3.679  -5.198   6.698  1.00 90.10           C  
ATOM   1387 HG21 VAL A  92      -4.153  -5.910   7.374  1.00 90.10           H  
ATOM   1388 HG22 VAL A  92      -4.334  -4.335   6.580  1.00 90.10           H  
ATOM   1389 HG23 VAL A  92      -3.566  -5.670   5.722  1.00 90.10           H  
ATOM   1390  N   PRO A  93       0.647  -5.461   8.694  1.00 88.88           N  
ATOM   1391  CA  PRO A  93       2.083  -5.256   8.899  1.00 88.88           C  
ATOM   1392  HA  PRO A  93       2.370  -4.297   8.470  1.00 88.88           H  
ATOM   1393  C   PRO A  93       2.961  -6.355   8.287  1.00 88.88           C  
ATOM   1394  CB  PRO A  93       2.272  -5.214  10.421  1.00 88.88           C  
ATOM   1395  HB2 PRO A  93       3.078  -4.544  10.720  1.00 88.88           H  
ATOM   1396  HB3 PRO A  93       2.453  -6.217  10.807  1.00 88.88           H  
ATOM   1397  O   PRO A  93       4.071  -6.073   7.853  1.00 88.88           O  
ATOM   1398  CG  PRO A  93       0.928  -4.720  10.939  1.00 88.88           C  
ATOM   1399  HG2 PRO A  93       0.744  -5.040  11.965  1.00 88.88           H  
ATOM   1400  HG3 PRO A  93       0.883  -3.634  10.858  1.00 88.88           H  
ATOM   1401  CD  PRO A  93      -0.051  -5.368   9.969  1.00 88.88           C  
ATOM   1402  HD2 PRO A  93      -0.956  -4.765   9.896  1.00 88.88           H  
ATOM   1403  HD3 PRO A  93      -0.292  -6.371  10.322  1.00 88.88           H  
ATOM   1404  N   GLU A  94       2.476  -7.600   8.242  1.00 89.19           N  
ATOM   1405  H   GLU A  94       1.528  -7.769   8.545  1.00 89.19           H  
ATOM   1406  CA  GLU A  94       3.217  -8.731   7.668  1.00 89.19           C  
ATOM   1407  HA  GLU A  94       4.266  -8.644   7.953  1.00 89.19           H  
ATOM   1408  C   GLU A  94       3.159  -8.716   6.137  1.00 89.19           C  
ATOM   1409  CB  GLU A  94       2.675 -10.070   8.205  1.00 89.19           C  
ATOM   1410  HB2 GLU A  94       1.708 -10.289   7.752  1.00 89.19           H  
ATOM   1411  HB3 GLU A  94       3.375 -10.855   7.919  1.00 89.19           H  
ATOM   1412  O   GLU A  94       4.154  -9.014   5.469  1.00 89.19           O  
ATOM   1413  CG  GLU A  94       2.523 -10.066   9.733  1.00 89.19           C  
ATOM   1414  HG2 GLU A  94       3.425  -9.620  10.153  1.00 89.19           H  
ATOM   1415  HG3 GLU A  94       1.679  -9.437  10.014  1.00 89.19           H  
ATOM   1416  CD  GLU A  94       2.328 -11.457  10.348  1.00 89.19           C  
ATOM   1417  OE1 GLU A  94       2.833 -11.623  11.489  1.00 89.19           O  
ATOM   1418  OE2 GLU A  94       1.776 -12.357   9.685  1.00 89.19           O  
ATOM   1419  N   ILE A  95       2.004  -8.329   5.589  1.00 88.68           N  
ATOM   1420  H   ILE A  95       1.241  -8.123   6.218  1.00 88.68           H  
ATOM   1421  CA  ILE A  95       1.758  -8.226   4.148  1.00 88.68           C  
ATOM   1422  HA  ILE A  95       2.126  -9.134   3.668  1.00 88.68           H  
ATOM   1423  C   ILE A  95       2.531  -7.048   3.537  1.00 88.68           C  
ATOM   1424  CB  ILE A  95       0.238  -8.123   3.879  1.00 88.68           C  
ATOM   1425  HB  ILE A  95      -0.167  -7.306   4.476  1.00 88.68           H  
ATOM   1426  O   ILE A  95       3.163  -7.213   2.490  1.00 88.68           O  
ATOM   1427  CG1 ILE A  95      -0.481  -9.431   4.289  1.00 88.68           C  
ATOM   1428 HG12 ILE A  95      -0.175  -9.714   5.296  1.00 88.68           H  
ATOM   1429 HG13 ILE A  95      -0.181 -10.236   3.617  1.00 88.68           H  
ATOM   1430  CG2 ILE A  95      -0.012  -7.799   2.396  1.00 88.68           C  
ATOM   1431 HG21 ILE A  95      -1.065  -7.924   2.141  1.00 88.68           H  
ATOM   1432 HG22 ILE A  95       0.590  -8.456   1.769  1.00 88.68           H  
ATOM   1433 HG23 ILE A  95       0.257  -6.764   2.186  1.00 88.68           H  
ATOM   1434  CD1 ILE A  95      -2.013  -9.330   4.300  1.00 88.68           C  
ATOM   1435 HD11 ILE A  95      -2.429 -10.242   4.728  1.00 88.68           H  
ATOM   1436 HD12 ILE A  95      -2.327  -8.483   4.909  1.00 88.68           H  
ATOM   1437 HD13 ILE A  95      -2.406  -9.221   3.289  1.00 88.68           H  
ATOM   1438  N   LEU A  96       2.516  -5.876   4.188  1.00 84.05           N  
ATOM   1439  H   LEU A  96       2.003  -5.838   5.057  1.00 84.05           H  
ATOM   1440  CA  LEU A  96       3.193  -4.644   3.754  1.00 84.05           C  
ATOM   1441  HA  LEU A  96       3.107  -4.583   2.669  1.00 84.05           H  
ATOM   1442  C   LEU A  96       4.707  -4.683   4.025  1.00 84.05           C  
ATOM   1443  CB  LEU A  96       2.506  -3.397   4.359  1.00 84.05           C  
ATOM   1444  HB2 LEU A  96       2.432  -3.528   5.439  1.00 84.05           H  
ATOM   1445  HB3 LEU A  96       3.142  -2.531   4.180  1.00 84.05           H  
ATOM   1446  O   LEU A  96       5.287  -3.778   4.622  1.00 84.05           O  
ATOM   1447  CG  LEU A  96       1.114  -3.060   3.793  1.00 84.05           C  
ATOM   1448  HG  LEU A  96       0.426  -3.881   3.991  1.00 84.05           H  
ATOM   1449  CD1 LEU A  96       0.575  -1.790   4.449  1.00 84.05           C  
ATOM   1450 HD11 LEU A  96       1.239  -0.947   4.257  1.00 84.05           H  
ATOM   1451 HD12 LEU A  96      -0.421  -1.564   4.066  1.00 84.05           H  
ATOM   1452 HD13 LEU A  96       0.495  -1.951   5.524  1.00 84.05           H  
ATOM   1453  CD2 LEU A  96       1.142  -2.786   2.289  1.00 84.05           C  
ATOM   1454 HD21 LEU A  96       1.930  -2.074   2.044  1.00 84.05           H  
ATOM   1455 HD22 LEU A  96       0.181  -2.389   1.964  1.00 84.05           H  
ATOM   1456 HD23 LEU A  96       1.304  -3.729   1.767  1.00 84.05           H  
ATOM   1457  N   ASP A  97       5.367  -5.728   3.535  1.00 83.95           N  
ATOM   1458  H   ASP A  97       4.816  -6.442   3.079  1.00 83.95           H  
ATOM   1459  CA  ASP A  97       6.814  -5.903   3.617  1.00 83.95           C  
ATOM   1460  HA  ASP A  97       7.130  -5.660   4.631  1.00 83.95           H  
ATOM   1461  C   ASP A  97       7.556  -4.983   2.639  1.00 83.95           C  
ATOM   1462  CB  ASP A  97       7.169  -7.361   3.341  1.00 83.95           C  
ATOM   1463  HB2 ASP A  97       6.432  -8.012   3.810  1.00 83.95           H  
ATOM   1464  HB3 ASP A  97       7.090  -7.568   2.273  1.00 83.95           H  
ATOM   1465  O   ASP A  97       7.998  -5.396   1.563  1.00 83.95           O  
ATOM   1466  CG  ASP A  97       8.577  -7.710   3.831  1.00 83.95           C  
ATOM   1467  OD1 ASP A  97       9.410  -6.802   4.066  1.00 83.95           O  
ATOM   1468  OD2 ASP A  97       8.797  -8.935   3.984  1.00 83.95           O  
ATOM   1469  N   ILE A  98       7.701  -3.713   3.008  1.00 80.74           N  
ATOM   1470  H   ILE A  98       7.219  -3.424   3.847  1.00 80.74           H  
ATOM   1471  CA  ILE A  98       8.355  -2.699   2.170  1.00 80.74           C  
ATOM   1472  HA  ILE A  98       7.795  -2.602   1.240  1.00 80.74           H  
ATOM   1473  C   ILE A  98       9.788  -3.090   1.793  1.00 80.74           C  
ATOM   1474  CB  ILE A  98       8.313  -1.353   2.903  1.00 80.74           C  
ATOM   1475  HB  ILE A  98       8.612  -1.529   3.936  1.00 80.74           H  
ATOM   1476  O   ILE A  98      10.261  -2.703   0.725  1.00 80.74           O  
ATOM   1477  CG1 ILE A  98       6.871  -0.811   2.869  1.00 80.74           C  
ATOM   1478 HG12 ILE A  98       6.149  -1.615   3.011  1.00 80.74           H  
ATOM   1479 HG13 ILE A  98       6.668  -0.339   1.908  1.00 80.74           H  
ATOM   1480  CG2 ILE A  98       9.269  -0.304   2.315  1.00 80.74           C  
ATOM   1481 HG21 ILE A  98      10.302  -0.650   2.337  1.00 80.74           H  
ATOM   1482 HG22 ILE A  98       9.247   0.584   2.947  1.00 80.74           H  
ATOM   1483 HG23 ILE A  98       8.993  -0.049   1.292  1.00 80.74           H  
ATOM   1484  CD1 ILE A  98       6.660   0.192   3.989  1.00 80.74           C  
ATOM   1485 HD11 ILE A  98       5.658   0.613   3.914  1.00 80.74           H  
ATOM   1486 HD12 ILE A  98       6.797  -0.345   4.928  1.00 80.74           H  
ATOM   1487 HD13 ILE A  98       7.399   0.992   3.961  1.00 80.74           H  
ATOM   1488  N   SER A  99      10.470  -3.908   2.601  1.00 78.11           N  
ATOM   1489  H   SER A  99      10.013  -4.266   3.427  1.00 78.11           H  
ATOM   1490  CA  SER A  99      11.814  -4.395   2.272  1.00 78.11           C  
ATOM   1491  HA  SER A  99      12.462  -3.528   2.143  1.00 78.11           H  
ATOM   1492  C   SER A  99      11.858  -5.183   0.954  1.00 78.11           C  
ATOM   1493  CB  SER A  99      12.376  -5.225   3.430  1.00 78.11           C  
ATOM   1494  HB2 SER A  99      13.461  -5.263   3.325  1.00 78.11           H  
ATOM   1495  HB3 SER A  99      12.145  -4.742   4.380  1.00 78.11           H  
ATOM   1496  O   SER A  99      12.886  -5.194   0.279  1.00 78.11           O  
ATOM   1497  OG  SER A  99      11.890  -6.553   3.435  1.00 78.11           O  
ATOM   1498  HG  SER A  99      10.973  -6.580   3.719  1.00 78.11           H  
ATOM   1499  N   LYS A 100      10.729  -5.774   0.531  1.00 81.53           N  
ATOM   1500  H   LYS A 100       9.917  -5.702   1.127  1.00 81.53           H  
ATOM   1501  CA  LYS A 100      10.588  -6.483  -0.751  1.00 81.53           C  
ATOM   1502  HA  LYS A 100      11.507  -7.038  -0.941  1.00 81.53           H  
ATOM   1503  C   LYS A 100      10.407  -5.555  -1.953  1.00 81.53           C  
ATOM   1504  CB  LYS A 100       9.414  -7.472  -0.681  1.00 81.53           C  
ATOM   1505  HB2 LYS A 100       8.499  -6.930  -0.440  1.00 81.53           H  
ATOM   1506  HB3 LYS A 100       9.281  -7.929  -1.662  1.00 81.53           H  
ATOM   1507  O   LYS A 100      10.530  -6.024  -3.083  1.00 81.53           O  
ATOM   1508  CG  LYS A 100       9.638  -8.592   0.341  1.00 81.53           C  
ATOM   1509  HG2 LYS A 100      10.531  -9.155   0.070  1.00 81.53           H  
ATOM   1510  HG3 LYS A 100       9.780  -8.161   1.332  1.00 81.53           H  
ATOM   1511  CD  LYS A 100       8.428  -9.534   0.370  1.00 81.53           C  
ATOM   1512  HD2 LYS A 100       7.541  -8.949   0.613  1.00 81.53           H  
ATOM   1513  HD3 LYS A 100       8.285  -9.990  -0.610  1.00 81.53           H  
ATOM   1514  CE  LYS A 100       8.646 -10.626   1.422  1.00 81.53           C  
ATOM   1515  HE2 LYS A 100       9.251 -10.206   2.226  1.00 81.53           H  
ATOM   1516  HE3 LYS A 100       9.208 -11.448   0.977  1.00 81.53           H  
ATOM   1517  NZ  LYS A 100       7.363 -11.100   1.994  1.00 81.53           N  
ATOM   1518  HZ1 LYS A 100       6.714 -11.423   1.291  1.00 81.53           H  
ATOM   1519  HZ2 LYS A 100       7.521 -11.822   2.682  1.00 81.53           H  
ATOM   1520  HZ3 LYS A 100       6.940 -10.335   2.501  1.00 81.53           H  
ATOM   1521  N   LEU A 101      10.102  -4.272  -1.744  1.00 80.52           N  
ATOM   1522  H   LEU A 101      10.039  -3.942  -0.791  1.00 80.52           H  
ATOM   1523  CA  LEU A 101       9.947  -3.288  -2.827  1.00 80.52           C  
ATOM   1524  HA  LEU A 101       9.369  -3.731  -3.638  1.00 80.52           H  
ATOM   1525  C   LEU A 101      11.289  -2.867  -3.433  1.00 80.52           C  
ATOM   1526  CB  LEU A 101       9.207  -2.047  -2.298  1.00 80.52           C  
ATOM   1527  HB2 LEU A 101       9.144  -1.321  -3.108  1.00 80.52           H  
ATOM   1528  HB3 LEU A 101       9.797  -1.590  -1.504  1.00 80.52           H  
ATOM   1529  O   LEU A 101      11.337  -2.324  -4.534  1.00 80.52           O  
ATOM   1530  CG  LEU A 101       7.783  -2.311  -1.782  1.00 80.52           C  
ATOM   1531  HG  LEU A 101       7.811  -3.007  -0.944  1.00 80.52           H  
ATOM   1532  CD1 LEU A 101       7.153  -1.001  -1.315  1.00 80.52           C  
ATOM   1533 HD11 LEU A 101       7.783  -0.542  -0.553  1.00 80.52           H  
ATOM   1534 HD12 LEU A 101       7.049  -0.312  -2.153  1.00 80.52           H  
ATOM   1535 HD13 LEU A 101       6.171  -1.196  -0.884  1.00 80.52           H  
ATOM   1536  CD2 LEU A 101       6.905  -2.900  -2.886  1.00 80.52           C  
ATOM   1537 HD21 LEU A 101       7.040  -2.334  -3.807  1.00 80.52           H  
ATOM   1538 HD22 LEU A 101       7.169  -3.946  -3.044  1.00 80.52           H  
ATOM   1539 HD23 LEU A 101       5.856  -2.839  -2.597  1.00 80.52           H  
ATOM   1540  N   VAL A 102      12.375  -3.120  -2.710  1.00 75.80           N  
ATOM   1541  H   VAL A 102      12.253  -3.610  -1.835  1.00 75.80           H  
ATOM   1542  CA  VAL A 102      13.716  -2.636  -3.006  1.00 75.80           C  
ATOM   1543  HA  VAL A 102      13.663  -1.987  -3.880  1.00 75.80           H  
ATOM   1544  C   VAL A 102      14.596  -3.821  -3.355  1.00 75.80           C  
ATOM   1545  CB  VAL A 102      14.303  -1.824  -1.826  1.00 75.80           C  
ATOM   1546  HB  VAL A 102      15.154  -2.356  -1.401  1.00 75.80           H  
ATOM   1547  O   VAL A 102      14.614  -4.837  -2.661  1.00 75.80           O  
ATOM   1548  CG1 VAL A 102      14.800  -0.474  -2.333  1.00 75.80           C  
ATOM   1549 HG11 VAL A 102      15.674  -0.653  -2.959  1.00 75.80           H  
ATOM   1550 HG12 VAL A 102      14.012   0.037  -2.887  1.00 75.80           H  
ATOM   1551 HG13 VAL A 102      15.105   0.159  -1.500  1.00 75.80           H  
ATOM   1552  CG2 VAL A 102      13.313  -1.557  -0.684  1.00 75.80           C  
ATOM   1553 HG21 VAL A 102      13.015  -2.496  -0.217  1.00 75.80           H  
ATOM   1554 HG22 VAL A 102      12.432  -1.034  -1.054  1.00 75.80           H  
ATOM   1555 HG23 VAL A 102      13.776  -0.936   0.083  1.00 75.80           H  
ATOM   1556  N   ASP A 103      15.355  -3.706  -4.439  1.00 72.28           N  
ATOM   1557  H   ASP A 103      15.326  -2.847  -4.969  1.00 72.28           H  
ATOM   1558  CA  ASP A 103      16.327  -4.740  -4.752  1.00 72.28           C  
ATOM   1559  HA  ASP A 103      15.813  -5.695  -4.645  1.00 72.28           H  
ATOM   1560  C   ASP A 103      17.488  -4.687  -3.752  1.00 72.28           C  
ATOM   1561  CB  ASP A 103      16.809  -4.644  -6.194  1.00 72.28           C  
ATOM   1562  HB2 ASP A 103      17.039  -3.609  -6.447  1.00 72.28           H  
ATOM   1563  HB3 ASP A 103      17.721  -5.232  -6.302  1.00 72.28           H  
ATOM   1564  O   ASP A 103      18.016  -3.605  -3.477  1.00 72.28           O  
ATOM   1565  CG  ASP A 103      15.765  -5.224  -7.139  1.00 72.28           C  
ATOM   1566  OD1 ASP A 103      15.554  -6.455  -7.111  1.00 72.28           O  
ATOM   1567  OD2 ASP A 103      15.251  -4.476  -7.998  1.00 72.28           O  
ATOM   1568  N   PRO A 104      17.925  -5.841  -3.219  1.00 71.13           N  
ATOM   1569  CA  PRO A 104      19.053  -5.880  -2.304  1.00 71.13           C  
ATOM   1570  HA  PRO A 104      18.838  -5.259  -1.434  1.00 71.13           H  
ATOM   1571  C   PRO A 104      20.314  -5.357  -2.998  1.00 71.13           C  
ATOM   1572  CB  PRO A 104      19.171  -7.342  -1.877  1.00 71.13           C  
ATOM   1573  HB2 PRO A 104      18.564  -7.506  -0.987  1.00 71.13           H  
ATOM   1574  HB3 PRO A 104      20.207  -7.622  -1.683  1.00 71.13           H  
ATOM   1575  O   PRO A 104      20.508  -5.577  -4.195  1.00 71.13           O  
ATOM   1576  CG  PRO A 104      18.559  -8.105  -3.053  1.00 71.13           C  
ATOM   1577  HG2 PRO A 104      19.294  -8.197  -3.852  1.00 71.13           H  
ATOM   1578  HG3 PRO A 104      18.174  -9.078  -2.750  1.00 71.13           H  
ATOM   1579  CD  PRO A 104      17.440  -7.179  -3.503  1.00 71.13           C  
ATOM   1580  HD2 PRO A 104      16.540  -7.364  -2.916  1.00 71.13           H  
ATOM   1581  HD3 PRO A 104      17.236  -7.321  -4.565  1.00 71.13           H  
ATOM   1582  N   GLY A 105      21.206  -4.711  -2.241  1.00 70.35           N  
ATOM   1583  H   GLY A 105      20.956  -4.531  -1.279  1.00 70.35           H  
ATOM   1584  CA  GLY A 105      22.351  -3.972  -2.795  1.00 70.35           C  
ATOM   1585  HA2 GLY A 105      22.975  -3.624  -1.971  1.00 70.35           H  
ATOM   1586  HA3 GLY A 105      21.977  -3.098  -3.328  1.00 70.35           H  
ATOM   1587  C   GLY A 105      23.244  -4.768  -3.758  1.00 70.35           C  
ATOM   1588  O   GLY A 105      23.764  -4.206  -4.718  1.00 70.35           O  
ATOM   1589  N   TYR A 106      23.359  -6.091  -3.589  1.00 75.23           N  
ATOM   1590  H   TYR A 106      22.861  -6.521  -2.823  1.00 75.23           H  
ATOM   1591  CA  TYR A 106      24.126  -6.952  -4.502  1.00 75.23           C  
ATOM   1592  HA  TYR A 106      25.126  -6.530  -4.596  1.00 75.23           H  
ATOM   1593  C   TYR A 106      23.545  -7.024  -5.930  1.00 75.23           C  
ATOM   1594  CB  TYR A 106      24.272  -8.355  -3.893  1.00 75.23           C  
ATOM   1595  HB2 TYR A 106      25.002  -8.908  -4.485  1.00 75.23           H  
ATOM   1596  HB3 TYR A 106      24.685  -8.264  -2.889  1.00 75.23           H  
ATOM   1597  O   TYR A 106      24.253  -7.402  -6.861  1.00 75.23           O  
ATOM   1598  CG  TYR A 106      22.991  -9.172  -3.839  1.00 75.23           C  
ATOM   1599  CD1 TYR A 106      22.251  -9.257  -2.645  1.00 75.23           C  
ATOM   1600  HD1 TYR A 106      22.600  -8.755  -1.755  1.00 75.23           H  
ATOM   1601  CD2 TYR A 106      22.559  -9.875  -4.981  1.00 75.23           C  
ATOM   1602  HD2 TYR A 106      23.144  -9.839  -5.889  1.00 75.23           H  
ATOM   1603  CE1 TYR A 106      21.071 -10.026  -2.598  1.00 75.23           C  
ATOM   1604  HE1 TYR A 106      20.514 -10.099  -1.676  1.00 75.23           H  
ATOM   1605  CE2 TYR A 106      21.370 -10.627  -4.944  1.00 75.23           C  
ATOM   1606  HE2 TYR A 106      21.039 -11.168  -5.817  1.00 75.23           H  
ATOM   1607  OH  TYR A 106      19.437 -11.370  -3.742  1.00 75.23           O  
ATOM   1608  HH  TYR A 106      19.089 -11.443  -2.850  1.00 75.23           H  
ATOM   1609  CZ  TYR A 106      20.614 -10.688  -3.757  1.00 75.23           C  
ATOM   1610  N   LYS A 107      22.276  -6.643  -6.133  1.00 79.26           N  
ATOM   1611  H   LYS A 107      21.747  -6.333  -5.330  1.00 79.26           H  
ATOM   1612  CA  LYS A 107      21.626  -6.535  -7.449  1.00 79.26           C  
ATOM   1613  HA  LYS A 107      22.101  -7.240  -8.130  1.00 79.26           H  
ATOM   1614  C   LYS A 107      21.802  -5.158  -8.094  1.00 79.26           C  
ATOM   1615  CB  LYS A 107      20.136  -6.896  -7.353  1.00 79.26           C  
ATOM   1616  HB2 LYS A 107      19.665  -6.727  -8.321  1.00 79.26           H  
ATOM   1617  HB3 LYS A 107      19.662  -6.234  -6.628  1.00 79.26           H  
ATOM   1618  O   LYS A 107      21.166  -4.904  -9.112  1.00 79.26           O  
ATOM   1619  CG  LYS A 107      19.878  -8.350  -6.955  1.00 79.26           C  
ATOM   1620  HG2 LYS A 107      20.456  -9.022  -7.590  1.00 79.26           H  
ATOM   1621  HG3 LYS A 107      20.167  -8.484  -5.913  1.00 79.26           H  
ATOM   1622  CD  LYS A 107      18.385  -8.648  -7.119  1.00 79.26           C  
ATOM   1623  HD2 LYS A 107      18.120  -8.578  -8.174  1.00 79.26           H  
ATOM   1624  HD3 LYS A 107      17.817  -7.890  -6.580  1.00 79.26           H  
ATOM   1625  CE  LYS A 107      18.006 -10.032  -6.592  1.00 79.26           C  
ATOM   1626  HE2 LYS A 107      18.521 -10.797  -7.174  1.00 79.26           H  
ATOM   1627  HE3 LYS A 107      18.338 -10.110  -5.557  1.00 79.26           H  
ATOM   1628  NZ  LYS A 107      16.535 -10.207  -6.669  1.00 79.26           N  
ATOM   1629  HZ1 LYS A 107      16.075  -9.428  -6.221  1.00 79.26           H  
ATOM   1630  HZ2 LYS A 107      16.241 -11.062  -6.220  1.00 79.26           H  
ATOM   1631  HZ3 LYS A 107      16.224 -10.203  -7.630  1.00 79.26           H  
ATOM   1632  N   PHE A 108      22.665  -4.285  -7.566  1.00 75.14           N  
ATOM   1633  H   PHE A 108      23.115  -4.523  -6.693  1.00 75.14           H  
ATOM   1634  CA  PHE A 108      22.877  -2.931  -8.092  1.00 75.14           C  
ATOM   1635  HA  PHE A 108      21.997  -2.328  -7.870  1.00 75.14           H  
ATOM   1636  C   PHE A 108      23.074  -2.888  -9.616  1.00 75.14           C  
ATOM   1637  CB  PHE A 108      24.083  -2.299  -7.386  1.00 75.14           C  
ATOM   1638  HB2 PHE A 108      24.930  -2.982  -7.432  1.00 75.14           H  
ATOM   1639  HB3 PHE A 108      23.837  -2.142  -6.335  1.00 75.14           H  
ATOM   1640  O   PHE A 108      22.402  -2.115 -10.290  1.00 75.14           O  
ATOM   1641  CG  PHE A 108      24.486  -0.968  -7.987  1.00 75.14           C  
ATOM   1642  CD1 PHE A 108      25.600  -0.879  -8.844  1.00 75.14           C  
ATOM   1643  HD1 PHE A 108      26.204  -1.751  -9.045  1.00 75.14           H  
ATOM   1644  CD2 PHE A 108      23.705   0.173  -7.737  1.00 75.14           C  
ATOM   1645  HD2 PHE A 108      22.846   0.107  -7.086  1.00 75.14           H  
ATOM   1646  CE1 PHE A 108      25.928   0.348  -9.447  1.00 75.14           C  
ATOM   1647  HE1 PHE A 108      26.781   0.419 -10.104  1.00 75.14           H  
ATOM   1648  CE2 PHE A 108      24.029   1.398  -8.343  1.00 75.14           C  
ATOM   1649  HE2 PHE A 108      23.418   2.269  -8.157  1.00 75.14           H  
ATOM   1650  CZ  PHE A 108      25.141   1.487  -9.197  1.00 75.14           C  
ATOM   1651  HZ  PHE A 108      25.389   2.430  -9.661  1.00 75.14           H  
ATOM   1652  N   LEU A 109      23.920  -3.759 -10.184  1.00 65.95           N  
ATOM   1653  H   LEU A 109      24.448  -4.376  -9.582  1.00 65.95           H  
ATOM   1654  CA  LEU A 109      24.133  -3.820 -11.638  1.00 65.95           C  
ATOM   1655  HA  LEU A 109      24.427  -2.832 -11.993  1.00 65.95           H  
ATOM   1656  C   LEU A 109      22.853  -4.184 -12.404  1.00 65.95           C  
ATOM   1657  CB  LEU A 109      25.244  -4.834 -11.969  1.00 65.95           C  
ATOM   1658  HB2 LEU A 109      24.978  -5.796 -11.532  1.00 65.95           H  
ATOM   1659  HB3 LEU A 109      25.277  -4.963 -13.051  1.00 65.95           H  
ATOM   1660  O   LEU A 109      22.603  -3.644 -13.478  1.00 65.95           O  
ATOM   1661  CG  LEU A 109      26.653  -4.442 -11.493  1.00 65.95           C  
ATOM   1662  HG  LEU A 109      26.645  -4.303 -10.411  1.00 65.95           H  
ATOM   1663  CD1 LEU A 109      27.629  -5.570 -11.828  1.00 65.95           C  
ATOM   1664 HD11 LEU A 109      27.668  -5.727 -12.906  1.00 65.95           H  
ATOM   1665 HD12 LEU A 109      27.312  -6.492 -11.340  1.00 65.95           H  
ATOM   1666 HD13 LEU A 109      28.626  -5.314 -11.468  1.00 65.95           H  
ATOM   1667  CD2 LEU A 109      27.157  -3.157 -12.154  1.00 65.95           C  
ATOM   1668 HD21 LEU A 109      27.117  -3.252 -13.239  1.00 65.95           H  
ATOM   1669 HD22 LEU A 109      26.551  -2.307 -11.841  1.00 65.95           H  
ATOM   1670 HD23 LEU A 109      28.186  -2.966 -11.851  1.00 65.95           H  
ATOM   1671  N   LEU A 110      22.014  -5.059 -11.841  1.00 76.17           N  
ATOM   1672  H   LEU A 110      22.214  -5.370 -10.901  1.00 76.17           H  
ATOM   1673  CA  LEU A 110      20.722  -5.418 -12.419  1.00 76.17           C  
ATOM   1674  HA  LEU A 110      20.881  -5.641 -13.474  1.00 76.17           H  
ATOM   1675  C   LEU A 110      19.728  -4.252 -12.321  1.00 76.17           C  
ATOM   1676  CB  LEU A 110      20.184  -6.684 -11.727  1.00 76.17           C  
ATOM   1677  HB2 LEU A 110      20.945  -7.464 -11.766  1.00 76.17           H  
ATOM   1678  HB3 LEU A 110      19.991  -6.454 -10.679  1.00 76.17           H  
ATOM   1679  O   LEU A 110      19.014  -3.986 -13.285  1.00 76.17           O  
ATOM   1680  CG  LEU A 110      18.882  -7.227 -12.342  1.00 76.17           C  
ATOM   1681  HG  LEU A 110      18.142  -6.429 -12.403  1.00 76.17           H  
ATOM   1682  CD1 LEU A 110      19.100  -7.802 -13.741  1.00 76.17           C  
ATOM   1683 HD11 LEU A 110      19.412  -7.016 -14.428  1.00 76.17           H  
ATOM   1684 HD12 LEU A 110      18.168  -8.224 -14.116  1.00 76.17           H  
ATOM   1685 HD13 LEU A 110      19.861  -8.582 -13.716  1.00 76.17           H  
ATOM   1686  CD2 LEU A 110      18.308  -8.320 -11.442  1.00 76.17           C  
ATOM   1687 HD21 LEU A 110      18.075  -7.896 -10.465  1.00 76.17           H  
ATOM   1688 HD22 LEU A 110      19.028  -9.131 -11.334  1.00 76.17           H  
ATOM   1689 HD23 LEU A 110      17.389  -8.709 -11.881  1.00 76.17           H  
ATOM   1690  N   SER A 111      19.673  -3.542 -11.190  1.00 78.41           N  
ATOM   1691  H   SER A 111      20.265  -3.815 -10.419  1.00 78.41           H  
ATOM   1692  CA  SER A 111      18.860  -2.324 -11.029  1.00 78.41           C  
ATOM   1693  HA  SER A 111      17.815  -2.537 -11.253  1.00 78.41           H  
ATOM   1694  C   SER A 111      19.283  -1.224 -11.993  1.00 78.41           C  
ATOM   1695  CB  SER A 111      18.939  -1.800  -9.595  1.00 78.41           C  
ATOM   1696  HB2 SER A 111      18.310  -0.914  -9.505  1.00 78.41           H  
ATOM   1697  HB3 SER A 111      19.966  -1.530  -9.347  1.00 78.41           H  
ATOM   1698  O   SER A 111      18.443  -0.662 -12.685  1.00 78.41           O  
ATOM   1699  OG  SER A 111      18.480  -2.797  -8.705  1.00 78.41           O  
ATOM   1700  HG  SER A 111      17.768  -2.404  -8.195  1.00 78.41           H  
ATOM   1701  N   LEU A 112      20.589  -0.995 -12.130  1.00 74.89           N  
ATOM   1702  H   LEU A 112      21.232  -1.467 -11.510  1.00 74.89           H  
ATOM   1703  CA  LEU A 112      21.132  -0.035 -13.081  1.00 74.89           C  
ATOM   1704  HA  LEU A 112      20.639   0.920 -12.902  1.00 74.89           H  
ATOM   1705  C   LEU A 112      20.832  -0.446 -14.527  1.00 74.89           C  
ATOM   1706  CB  LEU A 112      22.639   0.117 -12.817  1.00 74.89           C  
ATOM   1707  HB2 LEU A 112      23.127  -0.840 -12.999  1.00 74.89           H  
ATOM   1708  HB3 LEU A 112      22.787   0.377 -11.769  1.00 74.89           H  
ATOM   1709  O   LEU A 112      20.409   0.389 -15.318  1.00 74.89           O  
ATOM   1710  CG  LEU A 112      23.311   1.190 -13.691  1.00 74.89           C  
ATOM   1711  HG  LEU A 112      23.194   0.924 -14.742  1.00 74.89           H  
ATOM   1712  CD1 LEU A 112      22.722   2.584 -13.457  1.00 74.89           C  
ATOM   1713 HD11 LEU A 112      22.751   2.832 -12.396  1.00 74.89           H  
ATOM   1714 HD12 LEU A 112      23.295   3.324 -14.016  1.00 74.89           H  
ATOM   1715 HD13 LEU A 112      21.693   2.622 -13.815  1.00 74.89           H  
ATOM   1716  CD2 LEU A 112      24.806   1.234 -13.380  1.00 74.89           C  
ATOM   1717 HD21 LEU A 112      25.293   1.968 -14.022  1.00 74.89           H  
ATOM   1718 HD22 LEU A 112      25.248   0.256 -13.567  1.00 74.89           H  
ATOM   1719 HD23 LEU A 112      24.961   1.508 -12.336  1.00 74.89           H  
ATOM   1720  N   SER A 113      20.986  -1.729 -14.873  1.00 78.71           N  
ATOM   1721  H   SER A 113      21.413  -2.361 -14.211  1.00 78.71           H  
ATOM   1722  CA  SER A 113      20.640  -2.219 -16.212  1.00 78.71           C  
ATOM   1723  HA  SER A 113      21.196  -1.626 -16.939  1.00 78.71           H  
ATOM   1724  C   SER A 113      19.154  -2.027 -16.526  1.00 78.71           C  
ATOM   1725  CB  SER A 113      21.061  -3.681 -16.397  1.00 78.71           C  
ATOM   1726  HB2 SER A 113      22.086  -3.809 -16.049  1.00 78.71           H  
ATOM   1727  HB3 SER A 113      21.034  -3.920 -17.460  1.00 78.71           H  
ATOM   1728  O   SER A 113      18.820  -1.540 -17.600  1.00 78.71           O  
ATOM   1729  OG  SER A 113      20.211  -4.586 -15.717  1.00 78.71           O  
ATOM   1730  HG  SER A 113      20.006  -4.243 -14.844  1.00 78.71           H  
ATOM   1731  N   ARG A 114      18.251  -2.324 -15.583  1.00 85.78           N  
ATOM   1732  H   ARG A 114      18.574  -2.679 -14.694  1.00 85.78           H  
ATOM   1733  CA  ARG A 114      16.813  -2.086 -15.764  1.00 85.78           C  
ATOM   1734  HA  ARG A 114      16.477  -2.531 -16.701  1.00 85.78           H  
ATOM   1735  C   ARG A 114      16.508  -0.605 -15.877  1.00 85.78           C  
ATOM   1736  CB  ARG A 114      16.011  -2.675 -14.611  1.00 85.78           C  
ATOM   1737  HB2 ARG A 114      14.996  -2.278 -14.649  1.00 85.78           H  
ATOM   1738  HB3 ARG A 114      16.464  -2.373 -13.667  1.00 85.78           H  
ATOM   1739  O   ARG A 114      15.753  -0.222 -16.758  1.00 85.78           O  
ATOM   1740  CG  ARG A 114      15.911  -4.197 -14.727  1.00 85.78           C  
ATOM   1741  HG2 ARG A 114      15.328  -4.456 -15.610  1.00 85.78           H  
ATOM   1742  HG3 ARG A 114      16.900  -4.645 -14.820  1.00 85.78           H  
ATOM   1743  CD  ARG A 114      15.215  -4.738 -13.486  1.00 85.78           C  
ATOM   1744  HD2 ARG A 114      14.296  -4.177 -13.314  1.00 85.78           H  
ATOM   1745  HD3 ARG A 114      14.971  -5.788 -13.647  1.00 85.78           H  
ATOM   1746  NE  ARG A 114      16.127  -4.611 -12.346  1.00 85.78           N  
ATOM   1747  HE  ARG A 114      17.081  -4.360 -12.564  1.00 85.78           H  
ATOM   1748  NH1 ARG A 114      14.626  -4.956 -10.673  1.00 85.78           N  
ATOM   1749 HH11 ARG A 114      13.858  -4.764 -11.299  1.00 85.78           H  
ATOM   1750 HH12 ARG A 114      14.515  -4.902  -9.670  1.00 85.78           H  
ATOM   1751  NH2 ARG A 114      16.733  -4.675 -10.174  1.00 85.78           N  
ATOM   1752 HH21 ARG A 114      17.630  -4.245 -10.351  1.00 85.78           H  
ATOM   1753 HH22 ARG A 114      16.379  -4.624  -9.229  1.00 85.78           H  
ATOM   1754  CZ  ARG A 114      15.825  -4.744 -11.084  1.00 85.78           C  
ATOM   1755  N   PHE A 115      17.152   0.235 -15.080  1.00 79.18           N  
ATOM   1756  H   PHE A 115      17.712  -0.132 -14.323  1.00 79.18           H  
ATOM   1757  CA  PHE A 115      16.980   1.673 -15.200  1.00 79.18           C  
ATOM   1758  HA  PHE A 115      15.923   1.909 -15.082  1.00 79.18           H  
ATOM   1759  C   PHE A 115      17.400   2.177 -16.588  1.00 79.18           C  
ATOM   1760  CB  PHE A 115      17.751   2.349 -14.073  1.00 79.18           C  
ATOM   1761  HB2 PHE A 115      18.803   2.066 -14.119  1.00 79.18           H  
ATOM   1762  HB3 PHE A 115      17.344   1.990 -13.127  1.00 79.18           H  
ATOM   1763  O   PHE A 115      16.645   2.905 -17.224  1.00 79.18           O  
ATOM   1764  CG  PHE A 115      17.631   3.851 -14.116  1.00 79.18           C  
ATOM   1765  CD1 PHE A 115      18.726   4.639 -14.514  1.00 79.18           C  
ATOM   1766  HD1 PHE A 115      19.672   4.175 -14.751  1.00 79.18           H  
ATOM   1767  CD2 PHE A 115      16.391   4.453 -13.844  1.00 79.18           C  
ATOM   1768  HD2 PHE A 115      15.536   3.855 -13.563  1.00 79.18           H  
ATOM   1769  CE1 PHE A 115      18.586   6.033 -14.626  1.00 79.18           C  
ATOM   1770  HE1 PHE A 115      19.423   6.641 -14.936  1.00 79.18           H  
ATOM   1771  CE2 PHE A 115      16.247   5.841 -13.991  1.00 79.18           C  
ATOM   1772  HE2 PHE A 115      15.277   6.296 -13.857  1.00 79.18           H  
ATOM   1773  CZ  PHE A 115      17.343   6.634 -14.365  1.00 79.18           C  
ATOM   1774  HZ  PHE A 115      17.220   7.701 -14.481  1.00 79.18           H  
ATOM   1775  N   ILE A 116      18.550   1.723 -17.099  1.00 73.16           N  
ATOM   1776  H   ILE A 116      19.120   1.124 -16.519  1.00 73.16           H  
ATOM   1777  CA  ILE A 116      19.069   2.119 -18.417  1.00 73.16           C  
ATOM   1778  HA  ILE A 116      19.036   3.206 -18.488  1.00 73.16           H  
ATOM   1779  C   ILE A 116      18.197   1.587 -19.565  1.00 73.16           C  
ATOM   1780  CB  ILE A 116      20.546   1.671 -18.557  1.00 73.16           C  
ATOM   1781  HB  ILE A 116      20.611   0.616 -18.291  1.00 73.16           H  
ATOM   1782  O   ILE A 116      17.926   2.323 -20.509  1.00 73.16           O  
ATOM   1783  CG1 ILE A 116      21.444   2.486 -17.594  1.00 73.16           C  
ATOM   1784 HG12 ILE A 116      21.508   3.516 -17.945  1.00 73.16           H  
ATOM   1785 HG13 ILE A 116      20.997   2.512 -16.600  1.00 73.16           H  
ATOM   1786  CG2 ILE A 116      21.060   1.830 -20.002  1.00 73.16           C  
ATOM   1787 HG21 ILE A 116      22.106   1.533 -20.079  1.00 73.16           H  
ATOM   1788 HG22 ILE A 116      20.950   2.864 -20.329  1.00 73.16           H  
ATOM   1789 HG23 ILE A 116      20.502   1.184 -20.679  1.00 73.16           H  
ATOM   1790  CD1 ILE A 116      22.865   1.923 -17.445  1.00 73.16           C  
ATOM   1791 HD11 ILE A 116      22.818   0.870 -17.167  1.00 73.16           H  
ATOM   1792 HD12 ILE A 116      23.424   2.033 -18.374  1.00 73.16           H  
ATOM   1793 HD13 ILE A 116      23.388   2.476 -16.665  1.00 73.16           H  
ATOM   1794  N   PHE A 117      17.778   0.320 -19.515  1.00 81.89           N  
ATOM   1795  H   PHE A 117      18.065  -0.245 -18.729  1.00 81.89           H  
ATOM   1796  CA  PHE A 117      17.126  -0.349 -20.651  1.00 81.89           C  
ATOM   1797  HA  PHE A 117      17.357   0.198 -21.564  1.00 81.89           H  
ATOM   1798  C   PHE A 117      15.594  -0.393 -20.576  1.00 81.89           C  
ATOM   1799  CB  PHE A 117      17.699  -1.768 -20.803  1.00 81.89           C  
ATOM   1800  HB2 PHE A 117      17.146  -2.282 -21.590  1.00 81.89           H  
ATOM   1801  HB3 PHE A 117      17.533  -2.320 -19.878  1.00 81.89           H  
ATOM   1802  O   PHE A 117      14.948  -0.596 -21.598  1.00 81.89           O  
ATOM   1803  CG  PHE A 117      19.170  -1.815 -21.177  1.00 81.89           C  
ATOM   1804  CD1 PHE A 117      19.590  -1.320 -22.426  1.00 81.89           C  
ATOM   1805  HD1 PHE A 117      18.867  -0.904 -23.112  1.00 81.89           H  
ATOM   1806  CD2 PHE A 117      20.121  -2.370 -20.300  1.00 81.89           C  
ATOM   1807  HD2 PHE A 117      19.803  -2.806 -19.365  1.00 81.89           H  
ATOM   1808  CE1 PHE A 117      20.950  -1.356 -22.781  1.00 81.89           C  
ATOM   1809  HE1 PHE A 117      21.266  -0.968 -23.738  1.00 81.89           H  
ATOM   1810  CE2 PHE A 117      21.484  -2.386 -20.643  1.00 81.89           C  
ATOM   1811  HE2 PHE A 117      22.209  -2.804 -19.960  1.00 81.89           H  
ATOM   1812  CZ  PHE A 117      21.899  -1.879 -21.885  1.00 81.89           C  
ATOM   1813  HZ  PHE A 117      22.944  -1.895 -22.156  1.00 81.89           H  
ATOM   1814  N   GLN A 118      15.009  -0.247 -19.388  1.00 81.44           N  
ATOM   1815  H   GLN A 118      15.601  -0.100 -18.583  1.00 81.44           H  
ATOM   1816  CA  GLN A 118      13.565  -0.371 -19.135  1.00 81.44           C  
ATOM   1817  HA  GLN A 118      13.044  -0.510 -20.083  1.00 81.44           H  
ATOM   1818  C   GLN A 118      12.963   0.892 -18.501  1.00 81.44           C  
ATOM   1819  CB  GLN A 118      13.272  -1.602 -18.251  1.00 81.44           C  
ATOM   1820  HB2 GLN A 118      13.651  -1.433 -17.243  1.00 81.44           H  
ATOM   1821  HB3 GLN A 118      12.192  -1.723 -18.177  1.00 81.44           H  
ATOM   1822  O   GLN A 118      11.746   1.039 -18.477  1.00 81.44           O  
ATOM   1823  CG  GLN A 118      13.871  -2.904 -18.805  1.00 81.44           C  
ATOM   1824  HG2 GLN A 118      13.465  -3.081 -19.801  1.00 81.44           H  
ATOM   1825  HG3 GLN A 118      14.953  -2.805 -18.891  1.00 81.44           H  
ATOM   1826  CD  GLN A 118      13.598  -4.131 -17.938  1.00 81.44           C  
ATOM   1827  NE2 GLN A 118      13.987  -5.299 -18.401  1.00 81.44           N  
ATOM   1828 HE21 GLN A 118      14.402  -5.364 -19.319  1.00 81.44           H  
ATOM   1829 HE22 GLN A 118      13.763  -6.101 -17.830  1.00 81.44           H  
ATOM   1830  OE1 GLN A 118      13.073  -4.097 -16.836  1.00 81.44           O  
ATOM   1831  N   GLY A 119      13.794   1.817 -18.006  1.00 78.24           N  
ATOM   1832  H   GLY A 119      14.789   1.652 -18.050  1.00 78.24           H  
ATOM   1833  CA  GLY A 119      13.345   3.076 -17.409  1.00 78.24           C  
ATOM   1834  HA2 GLY A 119      12.518   3.477 -17.995  1.00 78.24           H  
ATOM   1835  HA3 GLY A 119      14.166   3.792 -17.448  1.00 78.24           H  
ATOM   1836  C   GLY A 119      12.884   2.974 -15.951  1.00 78.24           C  
ATOM   1837  O   GLY A 119      12.452   3.979 -15.397  1.00 78.24           O  
ATOM   1838  N   ASN A 120      12.990   1.806 -15.307  1.00 83.45           N  
ATOM   1839  H   ASN A 120      13.308   1.004 -15.832  1.00 83.45           H  
ATOM   1840  CA  ASN A 120      12.667   1.606 -13.889  1.00 83.45           C  
ATOM   1841  HA  ASN A 120      12.508   2.581 -13.428  1.00 83.45           H  
ATOM   1842  C   ASN A 120      13.817   0.937 -13.130  1.00 83.45           C  
ATOM   1843  CB  ASN A 120      11.356   0.820 -13.742  1.00 83.45           C  
ATOM   1844  HB2 ASN A 120      10.557   1.367 -14.242  1.00 83.45           H  
ATOM   1845  HB3 ASN A 120      11.108   0.744 -12.683  1.00 83.45           H  
ATOM   1846  O   ASN A 120      14.470   0.028 -13.638  1.00 83.45           O  
ATOM   1847  CG  ASN A 120      11.419  -0.575 -14.338  1.00 83.45           C  
ATOM   1848  ND2 ASN A 120      11.551  -1.615 -13.550  1.00 83.45           N  
ATOM   1849 HD21 ASN A 120      11.621  -1.530 -12.546  1.00 83.45           H  
ATOM   1850 HD22 ASN A 120      11.639  -2.497 -14.034  1.00 83.45           H  
ATOM   1851  OD1 ASN A 120      11.346  -0.770 -15.536  1.00 83.45           O  
ATOM   1852  N   TYR A 121      14.057   1.375 -11.896  1.00 80.98           N  
ATOM   1853  H   TYR A 121      13.539   2.175 -11.560  1.00 80.98           H  
ATOM   1854  CA  TYR A 121      15.194   0.920 -11.099  1.00 80.98           C  
ATOM   1855  HA  TYR A 121      16.037   0.748 -11.768  1.00 80.98           H  
ATOM   1856  C   TYR A 121      14.939  -0.407 -10.363  1.00 80.98           C  
ATOM   1857  CB  TYR A 121      15.577   2.059 -10.149  1.00 80.98           C  
ATOM   1858  HB2 TYR A 121      15.594   2.995 -10.707  1.00 80.98           H  
ATOM   1859  HB3 TYR A 121      14.820   2.152  -9.370  1.00 80.98           H  
ATOM   1860  O   TYR A 121      15.813  -1.278 -10.332  1.00 80.98           O  
ATOM   1861  CG  TYR A 121      16.941   1.891  -9.524  1.00 80.98           C  
ATOM   1862  CD1 TYR A 121      17.056   1.360  -8.232  1.00 80.98           C  
ATOM   1863  HD1 TYR A 121      16.157   1.088  -7.700  1.00 80.98           H  
ATOM   1864  CD2 TYR A 121      18.093   2.281 -10.231  1.00 80.98           C  
ATOM   1865  HD2 TYR A 121      17.999   2.732 -11.208  1.00 80.98           H  
ATOM   1866  CE1 TYR A 121      18.322   1.221  -7.633  1.00 80.98           C  
ATOM   1867  HE1 TYR A 121      18.402   0.842  -6.625  1.00 80.98           H  
ATOM   1868  CE2 TYR A 121      19.365   2.120  -9.654  1.00 80.98           C  
ATOM   1869  HE2 TYR A 121      20.254   2.423 -10.186  1.00 80.98           H  
ATOM   1870  OH  TYR A 121      20.696   1.483  -7.771  1.00 80.98           O  
ATOM   1871  HH  TYR A 121      20.613   1.237  -6.847  1.00 80.98           H  
ATOM   1872  CZ  TYR A 121      19.476   1.602  -8.349  1.00 80.98           C  
ATOM   1873  N   TYR A 122      13.742  -0.596  -9.801  1.00 82.75           N  
ATOM   1874  H   TYR A 122      13.049   0.135  -9.884  1.00 82.75           H  
ATOM   1875  CA  TYR A 122      13.364  -1.789  -9.038  1.00 82.75           C  
ATOM   1876  HA  TYR A 122      14.266  -2.367  -8.838  1.00 82.75           H  
ATOM   1877  C   TYR A 122      12.430  -2.720  -9.806  1.00 82.75           C  
ATOM   1878  CB  TYR A 122      12.773  -1.399  -7.679  1.00 82.75           C  
ATOM   1879  HB2 TYR A 122      12.460  -2.298  -7.148  1.00 82.75           H  
ATOM   1880  HB3 TYR A 122      11.883  -0.791  -7.845  1.00 82.75           H  
ATOM   1881  O   TYR A 122      11.833  -2.362 -10.822  1.00 82.75           O  
ATOM   1882  CG  TYR A 122      13.745  -0.657  -6.787  1.00 82.75           C  
ATOM   1883  CD1 TYR A 122      14.989  -1.229  -6.460  1.00 82.75           C  
ATOM   1884  HD1 TYR A 122      15.239  -2.205  -6.850  1.00 82.75           H  
ATOM   1885  CD2 TYR A 122      13.404   0.610  -6.289  1.00 82.75           C  
ATOM   1886  HD2 TYR A 122      12.430   1.023  -6.508  1.00 82.75           H  
ATOM   1887  CE1 TYR A 122      15.895  -0.534  -5.636  1.00 82.75           C  
ATOM   1888  HE1 TYR A 122      16.843  -0.978  -5.371  1.00 82.75           H  
ATOM   1889  CE2 TYR A 122      14.317   1.329  -5.499  1.00 82.75           C  
ATOM   1890  HE2 TYR A 122      14.063   2.307  -5.118  1.00 82.75           H  
ATOM   1891  OH  TYR A 122      16.438   1.457  -4.400  1.00 82.75           O  
ATOM   1892  HH  TYR A 122      17.175   0.923  -4.096  1.00 82.75           H  
ATOM   1893  CZ  TYR A 122      15.564   0.761  -5.172  1.00 82.75           C  
ATOM   1894  N   SER A 123      12.352  -3.969  -9.339  1.00 82.82           N  
ATOM   1895  H   SER A 123      12.788  -4.160  -8.449  1.00 82.82           H  
ATOM   1896  CA  SER A 123      11.489  -4.990  -9.932  1.00 82.82           C  
ATOM   1897  HA  SER A 123      11.477  -4.870 -11.015  1.00 82.82           H  
ATOM   1898  C   SER A 123      10.079  -4.821  -9.409  1.00 82.82           C  
ATOM   1899  CB  SER A 123      11.947  -6.414  -9.599  1.00 82.82           C  
ATOM   1900  HB2 SER A 123      13.000  -6.555  -9.840  1.00 82.82           H  
ATOM   1901  HB3 SER A 123      11.809  -6.607  -8.535  1.00 82.82           H  
ATOM   1902  O   SER A 123       9.881  -4.606  -8.216  1.00 82.82           O  
ATOM   1903  OG  SER A 123      11.183  -7.329 -10.360  1.00 82.82           O  
ATOM   1904  HG  SER A 123      11.740  -8.073 -10.600  1.00 82.82           H  
ATOM   1905  N   ASP A 124       9.100  -5.044 -10.274  1.00 85.78           N  
ATOM   1906  H   ASP A 124       9.316  -5.202 -11.248  1.00 85.78           H  
ATOM   1907  CA  ASP A 124       7.701  -4.995  -9.869  1.00 85.78           C  
ATOM   1908  HA  ASP A 124       7.610  -4.172  -9.161  1.00 85.78           H  
ATOM   1909  C   ASP A 124       7.234  -6.234  -9.097  1.00 85.78           C  
ATOM   1910  CB  ASP A 124       6.839  -4.719 -11.109  1.00 85.78           C  
ATOM   1911  HB2 ASP A 124       7.464  -4.425 -11.952  1.00 85.78           H  
ATOM   1912  HB3 ASP A 124       6.294  -5.619 -11.394  1.00 85.78           H  
ATOM   1913  O   ASP A 124       6.132  -6.252  -8.557  1.00 85.78           O  
ATOM   1914  CG  ASP A 124       5.876  -3.582 -10.826  1.00 85.78           C  
ATOM   1915  OD1 ASP A 124       6.305  -2.616 -10.165  1.00 85.78           O  
ATOM   1916  OD2 ASP A 124       4.717  -3.637 -11.271  1.00 85.78           O  
ATOM   1917  N   VAL A 125       8.078  -7.269  -9.004  1.00 87.40           N  
ATOM   1918  H   VAL A 125       8.977  -7.170  -9.453  1.00 87.40           H  
ATOM   1919  CA  VAL A 125       7.749  -8.542  -8.345  1.00 87.40           C  
ATOM   1920  HA  VAL A 125       6.885  -8.979  -8.846  1.00 87.40           H  
ATOM   1921  C   VAL A 125       7.350  -8.343  -6.883  1.00 87.40           C  
ATOM   1922  CB  VAL A 125       8.929  -9.527  -8.462  1.00 87.40           C  
ATOM   1923  HB  VAL A 125       9.837  -9.039  -8.107  1.00 87.40           H  
ATOM   1924  O   VAL A 125       6.353  -8.915  -6.450  1.00 87.40           O  
ATOM   1925  CG1 VAL A 125       8.723 -10.811  -7.647  1.00 87.40           C  
ATOM   1926 HG11 VAL A 125       9.536 -11.512  -7.838  1.00 87.40           H  
ATOM   1927 HG12 VAL A 125       7.776 -11.279  -7.919  1.00 87.40           H  
ATOM   1928 HG13 VAL A 125       8.714 -10.589  -6.580  1.00 87.40           H  
ATOM   1929  CG2 VAL A 125       9.139  -9.950  -9.922  1.00 87.40           C  
ATOM   1930 HG21 VAL A 125       8.276 -10.518 -10.269  1.00 87.40           H  
ATOM   1931 HG22 VAL A 125       9.256  -9.078 -10.566  1.00 87.40           H  
ATOM   1932 HG23 VAL A 125      10.030 -10.572 -10.005  1.00 87.40           H  
ATOM   1933  N   GLY A 126       8.092  -7.527  -6.126  1.00 87.08           N  
ATOM   1934  H   GLY A 126       8.866  -7.035  -6.548  1.00 87.08           H  
ATOM   1935  CA  GLY A 126       7.784  -7.269  -4.717  1.00 87.08           C  
ATOM   1936  HA2 GLY A 126       8.565  -6.638  -4.293  1.00 87.08           H  
ATOM   1937  HA3 GLY A 126       7.745  -8.207  -4.163  1.00 87.08           H  
ATOM   1938  C   GLY A 126       6.456  -6.539  -4.548  1.00 87.08           C  
ATOM   1939  O   GLY A 126       5.594  -6.978  -3.792  1.00 87.08           O  
ATOM   1940  N   ARG A 127       6.257  -5.478  -5.334  1.00 90.91           N  
ATOM   1941  H   ARG A 127       6.999  -5.219  -5.968  1.00 90.91           H  
ATOM   1942  CA  ARG A 127       5.047  -4.653  -5.326  1.00 90.91           C  
ATOM   1943  HA  ARG A 127       4.875  -4.277  -4.317  1.00 90.91           H  
ATOM   1944  C   ARG A 127       3.802  -5.448  -5.713  1.00 90.91           C  
ATOM   1945  CB  ARG A 127       5.296  -3.478  -6.275  1.00 90.91           C  
ATOM   1946  HB2 ARG A 127       5.300  -3.832  -7.306  1.00 90.91           H  
ATOM   1947  HB3 ARG A 127       6.274  -3.048  -6.060  1.00 90.91           H  
ATOM   1948  O   ARG A 127       2.810  -5.432  -4.988  1.00 90.91           O  
ATOM   1949  CG  ARG A 127       4.245  -2.384  -6.106  1.00 90.91           C  
ATOM   1950  HG2 ARG A 127       3.257  -2.757  -6.373  1.00 90.91           H  
ATOM   1951  HG3 ARG A 127       4.235  -2.060  -5.065  1.00 90.91           H  
ATOM   1952  CD  ARG A 127       4.614  -1.189  -6.981  1.00 90.91           C  
ATOM   1953  HD2 ARG A 127       3.950  -0.369  -6.710  1.00 90.91           H  
ATOM   1954  HD3 ARG A 127       5.629  -0.867  -6.746  1.00 90.91           H  
ATOM   1955  NE  ARG A 127       4.527  -1.493  -8.425  1.00 90.91           N  
ATOM   1956  HE  ARG A 127       5.049  -2.270  -8.805  1.00 90.91           H  
ATOM   1957  NH1 ARG A 127       3.688   0.490  -9.048  1.00 90.91           N  
ATOM   1958 HH11 ARG A 127       3.647   0.746  -8.072  1.00 90.91           H  
ATOM   1959 HH12 ARG A 127       3.058   0.959  -9.683  1.00 90.91           H  
ATOM   1960  NH2 ARG A 127       4.042  -1.017 -10.614  1.00 90.91           N  
ATOM   1961 HH21 ARG A 127       3.863  -0.333 -11.335  1.00 90.91           H  
ATOM   1962 HH22 ARG A 127       4.386  -1.930 -10.876  1.00 90.91           H  
ATOM   1963  CZ  ARG A 127       4.089  -0.685  -9.361  1.00 90.91           C  
ATOM   1964  N   ARG A 128       3.891  -6.223  -6.799  1.00 93.60           N  
ATOM   1965  H   ARG A 128       4.732  -6.157  -7.353  1.00 93.60           H  
ATOM   1966  CA  ARG A 128       2.841  -7.155  -7.226  1.00 93.60           C  
ATOM   1967  HA  ARG A 128       1.909  -6.600  -7.340  1.00 93.60           H  
ATOM   1968  C   ARG A 128       2.577  -8.219  -6.164  1.00 93.60           C  
ATOM   1969  CB  ARG A 128       3.223  -7.775  -8.580  1.00 93.60           C  
ATOM   1970  HB2 ARG A 128       3.508  -6.977  -9.266  1.00 93.60           H  
ATOM   1971  HB3 ARG A 128       4.073  -8.444  -8.451  1.00 93.60           H  
ATOM   1972  O   ARG A 128       1.424  -8.542  -5.925  1.00 93.60           O  
ATOM   1973  CG  ARG A 128       2.043  -8.542  -9.195  1.00 93.60           C  
ATOM   1974  HG2 ARG A 128       1.219  -7.843  -9.341  1.00 93.60           H  
ATOM   1975  HG3 ARG A 128       1.719  -9.336  -8.522  1.00 93.60           H  
ATOM   1976  CD  ARG A 128       2.407  -9.158 -10.550  1.00 93.60           C  
ATOM   1977  HD2 ARG A 128       3.174  -9.920 -10.412  1.00 93.60           H  
ATOM   1978  HD3 ARG A 128       2.821  -8.374 -11.184  1.00 93.60           H  
ATOM   1979  NE  ARG A 128       1.217  -9.724 -11.219  1.00 93.60           N  
ATOM   1980  HE  ARG A 128       0.680  -9.076 -11.778  1.00 93.60           H  
ATOM   1981  NH1 ARG A 128       1.276 -11.874 -10.389  1.00 93.60           N  
ATOM   1982 HH11 ARG A 128       2.066 -11.634  -9.808  1.00 93.60           H  
ATOM   1983 HH12 ARG A 128       0.791 -12.754 -10.278  1.00 93.60           H  
ATOM   1984  NH2 ARG A 128      -0.361 -11.262 -11.777  1.00 93.60           N  
ATOM   1985 HH21 ARG A 128      -0.816 -12.159 -11.682  1.00 93.60           H  
ATOM   1986 HH22 ARG A 128      -0.852 -10.562 -12.314  1.00 93.60           H  
ATOM   1987  CZ  ARG A 128       0.724 -10.950 -11.124  1.00 93.60           C  
ATOM   1988  N   GLY A 129       3.614  -8.737  -5.506  1.00 93.24           N  
ATOM   1989  H   GLY A 129       4.546  -8.450  -5.770  1.00 93.24           H  
ATOM   1990  CA  GLY A 129       3.476  -9.707  -4.418  1.00 93.24           C  
ATOM   1991  HA2 GLY A 129       4.471 -10.010  -4.093  1.00 93.24           H  
ATOM   1992  HA3 GLY A 129       2.941 -10.586  -4.777  1.00 93.24           H  
ATOM   1993  C   GLY A 129       2.730  -9.153  -3.201  1.00 93.24           C  
ATOM   1994  O   GLY A 129       1.922  -9.861  -2.608  1.00 93.24           O  
ATOM   1995  N   ILE A 130       2.956  -7.888  -2.837  1.00 92.37           N  
ATOM   1996  H   ILE A 130       3.671  -7.364  -3.321  1.00 92.37           H  
ATOM   1997  CA  ILE A 130       2.195  -7.215  -1.773  1.00 92.37           C  
ATOM   1998  HA  ILE A 130       2.166  -7.857  -0.892  1.00 92.37           H  
ATOM   1999  C   ILE A 130       0.738  -7.009  -2.210  1.00 92.37           C  
ATOM   2000  CB  ILE A 130       2.878  -5.892  -1.365  1.00 92.37           C  
ATOM   2001  HB  ILE A 130       3.013  -5.278  -2.255  1.00 92.37           H  
ATOM   2002  O   ILE A 130      -0.171  -7.370  -1.468  1.00 92.37           O  
ATOM   2003  CG1 ILE A 130       4.263  -6.174  -0.735  1.00 92.37           C  
ATOM   2004 HG12 ILE A 130       4.146  -6.800   0.149  1.00 92.37           H  
ATOM   2005 HG13 ILE A 130       4.879  -6.729  -1.443  1.00 92.37           H  
ATOM   2006  CG2 ILE A 130       2.009  -5.111  -0.369  1.00 92.37           C  
ATOM   2007 HG21 ILE A 130       1.902  -5.680   0.554  1.00 92.37           H  
ATOM   2008 HG22 ILE A 130       1.017  -4.912  -0.775  1.00 92.37           H  
ATOM   2009 HG23 ILE A 130       2.466  -4.145  -0.156  1.00 92.37           H  
ATOM   2010  CD1 ILE A 130       5.039  -4.912  -0.345  1.00 92.37           C  
ATOM   2011 HD11 ILE A 130       6.094  -5.159  -0.224  1.00 92.37           H  
ATOM   2012 HD12 ILE A 130       4.661  -4.513   0.596  1.00 92.37           H  
ATOM   2013 HD13 ILE A 130       4.933  -4.159  -1.125  1.00 92.37           H  
ATOM   2014  N   ALA A 131       0.506  -6.493  -3.423  1.00 94.92           N  
ATOM   2015  H   ALA A 131       1.290  -6.204  -3.990  1.00 94.92           H  
ATOM   2016  CA  ALA A 131      -0.846  -6.287  -3.947  1.00 94.92           C  
ATOM   2017  HA  ALA A 131      -1.383  -5.616  -3.276  1.00 94.92           H  
ATOM   2018  C   ALA A 131      -1.643  -7.603  -4.012  1.00 94.92           C  
ATOM   2019  CB  ALA A 131      -0.752  -5.619  -5.325  1.00 94.92           C  
ATOM   2020  HB1 ALA A 131      -0.257  -6.282  -6.035  1.00 94.92           H  
ATOM   2021  HB2 ALA A 131      -1.756  -5.394  -5.684  1.00 94.92           H  
ATOM   2022  HB3 ALA A 131      -0.193  -4.685  -5.255  1.00 94.92           H  
ATOM   2023  O   ALA A 131      -2.785  -7.650  -3.568  1.00 94.92           O  
ATOM   2024  N   MET A 132      -1.022  -8.686  -4.490  1.00 95.89           N  
ATOM   2025  H   MET A 132      -0.088  -8.579  -4.860  1.00 95.89           H  
ATOM   2026  CA  MET A 132      -1.627 -10.021  -4.511  1.00 95.89           C  
ATOM   2027  HA  MET A 132      -2.547  -9.986  -5.094  1.00 95.89           H  
ATOM   2028  C   MET A 132      -2.012 -10.493  -3.112  1.00 95.89           C  
ATOM   2029  CB  MET A 132      -0.674 -11.045  -5.142  1.00 95.89           C  
ATOM   2030  HB2 MET A 132      -0.992 -12.050  -4.866  1.00 95.89           H  
ATOM   2031  HB3 MET A 132       0.329 -10.901  -4.740  1.00 95.89           H  
ATOM   2032  O   MET A 132      -3.150 -10.894  -2.928  1.00 95.89           O  
ATOM   2033  CG  MET A 132      -0.620 -10.954  -6.671  1.00 95.89           C  
ATOM   2034  HG2 MET A 132       0.147 -11.647  -7.016  1.00 95.89           H  
ATOM   2035  HG3 MET A 132      -0.309  -9.947  -6.950  1.00 95.89           H  
ATOM   2036  SD  MET A 132      -2.152 -11.326  -7.573  1.00 95.89           S  
ATOM   2037  CE  MET A 132      -2.538 -12.984  -6.955  1.00 95.89           C  
ATOM   2038  HE1 MET A 132      -2.853 -12.923  -5.914  1.00 95.89           H  
ATOM   2039  HE2 MET A 132      -3.348 -13.417  -7.542  1.00 95.89           H  
ATOM   2040  HE3 MET A 132      -1.661 -13.629  -7.018  1.00 95.89           H  
ATOM   2041  N   GLN A 133      -1.120 -10.384  -2.122  1.00 94.65           N  
ATOM   2042  H   GLN A 133      -0.197 -10.029  -2.326  1.00 94.65           H  
ATOM   2043  CA  GLN A 133      -1.429 -10.798  -0.748  1.00 94.65           C  
ATOM   2044  HA  GLN A 133      -1.707 -11.851  -0.747  1.00 94.65           H  
ATOM   2045  C   GLN A 133      -2.611 -10.018  -0.152  1.00 94.65           C  
ATOM   2046  CB  GLN A 133      -0.190 -10.615   0.134  1.00 94.65           C  
ATOM   2047  HB2 GLN A 133       0.270  -9.655  -0.101  1.00 94.65           H  
ATOM   2048  HB3 GLN A 133      -0.501 -10.605   1.179  1.00 94.65           H  
ATOM   2049  O   GLN A 133      -3.424 -10.609   0.550  1.00 94.65           O  
ATOM   2050  CG  GLN A 133       0.848 -11.731  -0.033  1.00 94.65           C  
ATOM   2051  HG2 GLN A 133       0.447 -12.661   0.371  1.00 94.65           H  
ATOM   2052  HG3 GLN A 133       1.071 -11.881  -1.089  1.00 94.65           H  
ATOM   2053  CD  GLN A 133       2.123 -11.359   0.712  1.00 94.65           C  
ATOM   2054  NE2 GLN A 133       2.975 -10.558   0.109  1.00 94.65           N  
ATOM   2055 HE21 GLN A 133       3.583 -10.052   0.737  1.00 94.65           H  
ATOM   2056 HE22 GLN A 133       2.690 -10.199  -0.791  1.00 94.65           H  
ATOM   2057  OE1 GLN A 133       2.361 -11.709   1.854  1.00 94.65           O  
ATOM   2058  N   ILE A 134      -2.748  -8.719  -0.452  1.00 93.84           N  
ATOM   2059  H   ILE A 134      -2.041  -8.280  -1.024  1.00 93.84           H  
ATOM   2060  CA  ILE A 134      -3.909  -7.919  -0.020  1.00 93.84           C  
ATOM   2061  HA  ILE A 134      -4.030  -8.030   1.057  1.00 93.84           H  
ATOM   2062  C   ILE A 134      -5.210  -8.429  -0.648  1.00 93.84           C  
ATOM   2063  CB  ILE A 134      -3.689  -6.423  -0.337  1.00 93.84           C  
ATOM   2064  HB  ILE A 134      -3.351  -6.324  -1.368  1.00 93.84           H  
ATOM   2065  O   ILE A 134      -6.231  -8.501   0.029  1.00 93.84           O  
ATOM   2066  CG1 ILE A 134      -2.578  -5.896   0.593  1.00 93.84           C  
ATOM   2067 HG12 ILE A 134      -1.663  -6.456   0.399  1.00 93.84           H  
ATOM   2068 HG13 ILE A 134      -2.859  -6.052   1.635  1.00 93.84           H  
ATOM   2069  CG2 ILE A 134      -4.988  -5.603  -0.196  1.00 93.84           C  
ATOM   2070 HG21 ILE A 134      -5.706  -5.894  -0.963  1.00 93.84           H  
ATOM   2071 HG22 ILE A 134      -4.802  -4.536  -0.322  1.00 93.84           H  
ATOM   2072 HG23 ILE A 134      -5.432  -5.784   0.783  1.00 93.84           H  
ATOM   2073  CD1 ILE A 134      -2.256  -4.423   0.388  1.00 93.84           C  
ATOM   2074 HD11 ILE A 134      -2.960  -3.815   0.955  1.00 93.84           H  
ATOM   2075 HD12 ILE A 134      -1.248  -4.226   0.751  1.00 93.84           H  
ATOM   2076 HD13 ILE A 134      -2.334  -4.176  -0.671  1.00 93.84           H  
ATOM   2077  N   LEU A 135      -5.181  -8.787  -1.932  1.00 95.96           N  
ATOM   2078  H   LEU A 135      -4.309  -8.706  -2.433  1.00 95.96           H  
ATOM   2079  CA  LEU A 135      -6.358  -9.288  -2.644  1.00 95.96           C  
ATOM   2080  HA  LEU A 135      -7.222  -8.675  -2.387  1.00 95.96           H  
ATOM   2081  C   LEU A 135      -6.711 -10.726  -2.234  1.00 95.96           C  
ATOM   2082  CB  LEU A 135      -6.098  -9.189  -4.156  1.00 95.96           C  
ATOM   2083  HB2 LEU A 135      -5.190  -9.749  -4.381  1.00 95.96           H  
ATOM   2084  HB3 LEU A 135      -6.928  -9.658  -4.684  1.00 95.96           H  
ATOM   2085  O   LEU A 135      -7.881 -11.048  -2.053  1.00 95.96           O  
ATOM   2086  CG  LEU A 135      -5.927  -7.755  -4.687  1.00 95.96           C  
ATOM   2087  HG  LEU A 135      -5.135  -7.241  -4.143  1.00 95.96           H  
ATOM   2088  CD1 LEU A 135      -5.547  -7.788  -6.163  1.00 95.96           C  
ATOM   2089 HD11 LEU A 135      -5.366  -6.768  -6.501  1.00 95.96           H  
ATOM   2090 HD12 LEU A 135      -6.357  -8.226  -6.747  1.00 95.96           H  
ATOM   2091 HD13 LEU A 135      -4.639  -8.377  -6.293  1.00 95.96           H  
ATOM   2092  CD2 LEU A 135      -7.194  -6.924  -4.546  1.00 95.96           C  
ATOM   2093 HD21 LEU A 135      -8.036  -7.456  -4.989  1.00 95.96           H  
ATOM   2094 HD22 LEU A 135      -7.378  -6.734  -3.489  1.00 95.96           H  
ATOM   2095 HD23 LEU A 135      -7.063  -5.964  -5.046  1.00 95.96           H  
ATOM   2096  N   GLU A 136      -5.706 -11.585  -2.063  1.00 95.19           N  
ATOM   2097  H   GLU A 136      -4.769 -11.253  -2.243  1.00 95.19           H  
ATOM   2098  CA  GLU A 136      -5.850 -12.982  -1.633  1.00 95.19           C  
ATOM   2099  HA  GLU A 136      -6.530 -13.507  -2.303  1.00 95.19           H  
ATOM   2100  C   GLU A 136      -6.432 -13.086  -0.223  1.00 95.19           C  
ATOM   2101  CB  GLU A 136      -4.485 -13.687  -1.687  1.00 95.19           C  
ATOM   2102  HB2 GLU A 136      -4.542 -14.623  -1.132  1.00 95.19           H  
ATOM   2103  HB3 GLU A 136      -3.738 -13.049  -1.214  1.00 95.19           H  
ATOM   2104  O   GLU A 136      -7.185 -14.014   0.064  1.00 95.19           O  
ATOM   2105  CG  GLU A 136      -4.078 -14.011  -3.134  1.00 95.19           C  
ATOM   2106  HG2 GLU A 136      -4.776 -14.749  -3.528  1.00 95.19           H  
ATOM   2107  HG3 GLU A 136      -4.177 -13.115  -3.747  1.00 95.19           H  
ATOM   2108  CD  GLU A 136      -2.641 -14.540  -3.284  1.00 95.19           C  
ATOM   2109  OE1 GLU A 136      -2.305 -14.932  -4.427  1.00 95.19           O  
ATOM   2110  OE2 GLU A 136      -1.865 -14.521  -2.302  1.00 95.19           O  
ATOM   2111  N   PHE A 137      -6.130 -12.109   0.631  1.00 87.86           N  
ATOM   2112  H   PHE A 137      -5.489 -11.393   0.319  1.00 87.86           H  
ATOM   2113  CA  PHE A 137      -6.515 -12.096   2.033  1.00 87.86           C  
ATOM   2114  HA  PHE A 137      -6.037 -12.944   2.523  1.00 87.86           H  
ATOM   2115  C   PHE A 137      -8.030 -12.245   2.281  1.00 87.86           C  
ATOM   2116  CB  PHE A 137      -5.954 -10.804   2.636  1.00 87.86           C  
ATOM   2117  HB2 PHE A 137      -4.866 -10.820   2.582  1.00 87.86           H  
ATOM   2118  HB3 PHE A 137      -6.317  -9.951   2.062  1.00 87.86           H  
ATOM   2119  O   PHE A 137      -8.413 -12.945   3.215  1.00 87.86           O  
ATOM   2120  CG  PHE A 137      -6.341 -10.624   4.070  1.00 87.86           C  
ATOM   2121  CD1 PHE A 137      -7.250  -9.619   4.426  1.00 87.86           C  
ATOM   2122  HD1 PHE A 137      -7.594  -8.906   3.690  1.00 87.86           H  
ATOM   2123  CD2 PHE A 137      -5.881 -11.547   5.020  1.00 87.86           C  
ATOM   2124  HD2 PHE A 137      -5.208 -12.339   4.727  1.00 87.86           H  
ATOM   2125  CE1 PHE A 137      -7.747  -9.565   5.729  1.00 87.86           C  
ATOM   2126  HE1 PHE A 137      -8.505  -8.834   5.967  1.00 87.86           H  
ATOM   2127  CE2 PHE A 137      -6.376 -11.477   6.323  1.00 87.86           C  
ATOM   2128  HE2 PHE A 137      -6.115 -12.231   7.052  1.00 87.86           H  
ATOM   2129  CZ  PHE A 137      -7.295 -10.492   6.682  1.00 87.86           C  
ATOM   2130  HZ  PHE A 137      -7.680 -10.490   7.692  1.00 87.86           H  
ATOM   2131  N   LYS A 138      -8.884 -11.653   1.431  1.00 93.14           N  
ATOM   2132  H   LYS A 138      -8.482 -11.106   0.683  1.00 93.14           H  
ATOM   2133  CA  LYS A 138     -10.360 -11.778   1.495  1.00 93.14           C  
ATOM   2134  HA  LYS A 138     -10.627 -12.377   2.365  1.00 93.14           H  
ATOM   2135  C   LYS A 138     -10.943 -12.552   0.311  1.00 93.14           C  
ATOM   2136  CB  LYS A 138     -11.030 -10.393   1.650  1.00 93.14           C  
ATOM   2137  HB2 LYS A 138     -12.113 -10.512   1.686  1.00 93.14           H  
ATOM   2138  HB3 LYS A 138     -10.790  -9.794   0.772  1.00 93.14           H  
ATOM   2139  O   LYS A 138     -12.151 -12.533   0.093  1.00 93.14           O  
ATOM   2140  CG  LYS A 138     -10.597  -9.616   2.902  1.00 93.14           C  
ATOM   2141  HG2 LYS A 138     -10.974  -8.595   2.836  1.00 93.14           H  
ATOM   2142  HG3 LYS A 138      -9.509  -9.547   2.895  1.00 93.14           H  
ATOM   2143  CD  LYS A 138     -11.044 -10.222   4.243  1.00 93.14           C  
ATOM   2144  HD2 LYS A 138     -10.389  -9.827   5.020  1.00 93.14           H  
ATOM   2145  HD3 LYS A 138     -10.934 -11.306   4.239  1.00 93.14           H  
ATOM   2146  CE  LYS A 138     -12.477  -9.839   4.619  1.00 93.14           C  
ATOM   2147  HE2 LYS A 138     -12.583  -8.757   4.546  1.00 93.14           H  
ATOM   2148  HE3 LYS A 138     -13.170 -10.307   3.921  1.00 93.14           H  
ATOM   2149  NZ  LYS A 138     -12.781 -10.278   6.000  1.00 93.14           N  
ATOM   2150  HZ1 LYS A 138     -12.863 -11.284   6.023  1.00 93.14           H  
ATOM   2151  HZ2 LYS A 138     -13.646  -9.869   6.323  1.00 93.14           H  
ATOM   2152  HZ3 LYS A 138     -12.065  -9.968   6.642  1.00 93.14           H  
ATOM   2153  N   LEU A 139     -10.103 -13.218  -0.486  1.00 95.84           N  
ATOM   2154  H   LEU A 139      -9.125 -13.249  -0.237  1.00 95.84           H  
ATOM   2155  CA  LEU A 139     -10.533 -13.826  -1.747  1.00 95.84           C  
ATOM   2156  HA  LEU A 139     -11.042 -13.054  -2.323  1.00 95.84           H  
ATOM   2157  C   LEU A 139     -11.523 -14.981  -1.543  1.00 95.84           C  
ATOM   2158  CB  LEU A 139      -9.294 -14.278  -2.534  1.00 95.84           C  
ATOM   2159  HB2 LEU A 139      -8.774 -15.043  -1.958  1.00 95.84           H  
ATOM   2160  HB3 LEU A 139      -8.633 -13.419  -2.650  1.00 95.84           H  
ATOM   2161  O   LEU A 139     -12.365 -15.211  -2.409  1.00 95.84           O  
ATOM   2162  CG  LEU A 139      -9.606 -14.831  -3.935  1.00 95.84           C  
ATOM   2163  HG  LEU A 139     -10.306 -15.661  -3.843  1.00 95.84           H  
ATOM   2164  CD1 LEU A 139     -10.197 -13.762  -4.860  1.00 95.84           C  
ATOM   2165 HD11 LEU A 139      -9.559 -12.878  -4.868  1.00 95.84           H  
ATOM   2166 HD12 LEU A 139     -10.294 -14.155  -5.873  1.00 95.84           H  
ATOM   2167 HD13 LEU A 139     -11.192 -13.484  -4.513  1.00 95.84           H  
ATOM   2168  CD2 LEU A 139      -8.347 -15.409  -4.575  1.00 95.84           C  
ATOM   2169 HD21 LEU A 139      -7.970 -16.223  -3.955  1.00 95.84           H  
ATOM   2170 HD22 LEU A 139      -7.578 -14.640  -4.647  1.00 95.84           H  
ATOM   2171 HD23 LEU A 139      -8.586 -15.800  -5.564  1.00 95.84           H  
ATOM   2172  N   GLU A 140     -11.425 -15.708  -0.428  1.00 96.38           N  
ATOM   2173  H   GLU A 140     -10.723 -15.460   0.254  1.00 96.38           H  
ATOM   2174  CA  GLU A 140     -12.376 -16.770  -0.082  1.00 96.38           C  
ATOM   2175  HA  GLU A 140     -12.456 -17.453  -0.928  1.00 96.38           H  
ATOM   2176  C   GLU A 140     -13.782 -16.193   0.143  1.00 96.38           C  
ATOM   2177  CB  GLU A 140     -11.840 -17.578   1.111  1.00 96.38           C  
ATOM   2178  HB2 GLU A 140     -10.830 -17.903   0.861  1.00 96.38           H  
ATOM   2179  HB3 GLU A 140     -11.793 -16.943   1.995  1.00 96.38           H  
ATOM   2180  O   GLU A 140     -14.691 -16.542  -0.613  1.00 96.38           O  
ATOM   2181  CG  GLU A 140     -12.699 -18.820   1.404  1.00 96.38           C  
ATOM   2182  HG2 GLU A 140     -12.870 -19.343   0.463  1.00 96.38           H  
ATOM   2183  HG3 GLU A 140     -13.666 -18.499   1.790  1.00 96.38           H  
ATOM   2184  CD  GLU A 140     -12.049 -19.801   2.398  1.00 96.38           C  
ATOM   2185  OE1 GLU A 140     -12.579 -20.931   2.515  1.00 96.38           O  
ATOM   2186  OE2 GLU A 140     -10.978 -19.478   2.964  1.00 96.38           O  
ATOM   2187  N   ASP A 141     -13.918 -15.223   1.058  1.00 96.13           N  
ATOM   2188  H   ASP A 141     -13.174 -15.093   1.728  1.00 96.13           H  
ATOM   2189  CA  ASP A 141     -15.167 -14.489   1.323  1.00 96.13           C  
ATOM   2190  HA  ASP A 141     -15.910 -15.177   1.725  1.00 96.13           H  
ATOM   2191  C   ASP A 141     -15.726 -13.850   0.040  1.00 96.13           C  
ATOM   2192  CB  ASP A 141     -14.927 -13.355   2.350  1.00 96.13           C  
ATOM   2193  HB2 ASP A 141     -15.873 -12.840   2.511  1.00 96.13           H  
ATOM   2194  HB3 ASP A 141     -14.237 -12.632   1.916  1.00 96.13           H  
ATOM   2195  O   ASP A 141     -16.910 -13.963  -0.275  1.00 96.13           O  
ATOM   2196  CG  ASP A 141     -14.377 -13.768   3.723  1.00 96.13           C  
ATOM   2197  OD1 ASP A 141     -14.428 -14.969   4.051  1.00 96.13           O  
ATOM   2198  OD2 ASP A 141     -13.876 -12.853   4.429  1.00 96.13           O  
ATOM   2199  N   VAL A 142     -14.860 -13.198  -0.747  1.00 97.62           N  
ATOM   2200  H   VAL A 142     -13.904 -13.139  -0.426  1.00 97.62           H  
ATOM   2201  CA  VAL A 142     -15.219 -12.579  -2.032  1.00 97.62           C  
ATOM   2202  HA  VAL A 142     -16.014 -11.851  -1.868  1.00 97.62           H  
ATOM   2203  C   VAL A 142     -15.787 -13.615  -3.000  1.00 97.62           C  
ATOM   2204  CB  VAL A 142     -14.000 -11.848  -2.628  1.00 97.62           C  
ATOM   2205  HB  VAL A 142     -13.126 -12.491  -2.526  1.00 97.62           H  
ATOM   2206  O   VAL A 142     -16.851 -13.394  -3.573  1.00 97.62           O  
ATOM   2207  CG1 VAL A 142     -14.135 -11.497  -4.113  1.00 97.62           C  
ATOM   2208 HG11 VAL A 142     -14.156 -12.405  -4.716  1.00 97.62           H  
ATOM   2209 HG12 VAL A 142     -13.271 -10.907  -4.420  1.00 97.62           H  
ATOM   2210 HG13 VAL A 142     -15.046 -10.924  -4.284  1.00 97.62           H  
ATOM   2211  CG2 VAL A 142     -13.736 -10.536  -1.876  1.00 97.62           C  
ATOM   2212 HG21 VAL A 142     -14.541  -9.827  -2.068  1.00 97.62           H  
ATOM   2213 HG22 VAL A 142     -12.790 -10.108  -2.206  1.00 97.62           H  
ATOM   2214 HG23 VAL A 142     -13.674 -10.718  -0.803  1.00 97.62           H  
ATOM   2215  N   ASN A 143     -15.125 -14.759  -3.180  1.00 98.12           N  
ATOM   2216  H   ASN A 143     -14.295 -14.927  -2.630  1.00 98.12           H  
ATOM   2217  CA  ASN A 143     -15.601 -15.807  -4.082  1.00 98.12           C  
ATOM   2218  HA  ASN A 143     -15.808 -15.367  -5.058  1.00 98.12           H  
ATOM   2219  C   ASN A 143     -16.915 -16.435  -3.610  1.00 98.12           C  
ATOM   2220  CB  ASN A 143     -14.514 -16.882  -4.227  1.00 98.12           C  
ATOM   2221  HB2 ASN A 143     -14.984 -17.825  -4.506  1.00 98.12           H  
ATOM   2222  HB3 ASN A 143     -14.008 -17.036  -3.274  1.00 98.12           H  
ATOM   2223  O   ASN A 143     -17.765 -16.762  -4.442  1.00 98.12           O  
ATOM   2224  CG  ASN A 143     -13.521 -16.551  -5.318  1.00 98.12           C  
ATOM   2225  ND2 ASN A 143     -12.248 -16.734  -5.091  1.00 98.12           N  
ATOM   2226 HD21 ASN A 143     -11.628 -16.446  -5.834  1.00 98.12           H  
ATOM   2227 HD22 ASN A 143     -11.952 -16.760  -4.125  1.00 98.12           H  
ATOM   2228  OD1 ASN A 143     -13.881 -16.195  -6.424  1.00 98.12           O  
ATOM   2229  N   GLU A 144     -17.094 -16.621  -2.301  1.00 97.64           N  
ATOM   2230  H   GLU A 144     -16.359 -16.357  -1.660  1.00 97.64           H  
ATOM   2231  CA  GLU A 144     -18.358 -17.087  -1.733  1.00 97.64           C  
ATOM   2232  HA  GLU A 144     -18.628 -18.032  -2.204  1.00 97.64           H  
ATOM   2233  C   GLU A 144     -19.491 -16.099  -2.039  1.00 97.64           C  
ATOM   2234  CB  GLU A 144     -18.195 -17.348  -0.227  1.00 97.64           C  
ATOM   2235  HB2 GLU A 144     -17.929 -16.423   0.285  1.00 97.64           H  
ATOM   2236  HB3 GLU A 144     -17.394 -18.075  -0.090  1.00 97.64           H  
ATOM   2237  O   GLU A 144     -20.494 -16.479  -2.649  1.00 97.64           O  
ATOM   2238  CG  GLU A 144     -19.498 -17.909   0.363  1.00 97.64           C  
ATOM   2239  HG2 GLU A 144     -19.801 -18.771  -0.232  1.00 97.64           H  
ATOM   2240  HG3 GLU A 144     -20.278 -17.153   0.272  1.00 97.64           H  
ATOM   2241  CD  GLU A 144     -19.402 -18.335   1.835  1.00 97.64           C  
ATOM   2242  OE1 GLU A 144     -20.456 -18.778   2.349  1.00 97.64           O  
ATOM   2243  OE2 GLU A 144     -18.296 -18.283   2.408  1.00 97.64           O  
ATOM   2244  N   HIS A 145     -19.303 -14.819  -1.714  1.00 97.80           N  
ATOM   2245  H   HIS A 145     -18.462 -14.572  -1.212  1.00 97.80           H  
ATOM   2246  CA  HIS A 145     -20.302 -13.773  -1.926  1.00 97.80           C  
ATOM   2247  HA  HIS A 145     -21.235 -14.079  -1.452  1.00 97.80           H  
ATOM   2248  C   HIS A 145     -20.630 -13.536  -3.409  1.00 97.80           C  
ATOM   2249  CB  HIS A 145     -19.808 -12.491  -1.246  1.00 97.80           C  
ATOM   2250  HB2 HIS A 145     -18.800 -12.269  -1.594  1.00 97.80           H  
ATOM   2251  HB3 HIS A 145     -20.444 -11.660  -1.549  1.00 97.80           H  
ATOM   2252  O   HIS A 145     -21.805 -13.390  -3.757  1.00 97.80           O  
ATOM   2253  CG  HIS A 145     -19.801 -12.544   0.265  1.00 97.80           C  
ATOM   2254  CD2 HIS A 145     -20.582 -13.305   1.094  1.00 97.80           C  
ATOM   2255  HD2 HIS A 145     -21.340 -14.010   0.788  1.00 97.80           H  
ATOM   2256  ND1 HIS A 145     -18.986 -11.803   1.080  1.00 97.80           N  
ATOM   2257  HD1 HIS A 145     -18.198 -11.252   0.768  1.00 97.80           H  
ATOM   2258  CE1 HIS A 145     -19.251 -12.109   2.356  1.00 97.80           C  
ATOM   2259  HE1 HIS A 145     -18.714 -11.729   3.212  1.00 97.80           H  
ATOM   2260  NE2 HIS A 145     -20.245 -13.005   2.417  1.00 97.80           N  
ATOM   2261  N   LEU A 146     -19.630 -13.567  -4.301  1.00 97.70           N  
ATOM   2262  H   LEU A 146     -18.686 -13.660  -3.953  1.00 97.70           H  
ATOM   2263  CA  LEU A 146     -19.841 -13.461  -5.750  1.00 97.70           C  
ATOM   2264  HA  LEU A 146     -20.374 -12.534  -5.960  1.00 97.70           H  
ATOM   2265  C   LEU A 146     -20.715 -14.605  -6.287  1.00 97.70           C  
ATOM   2266  CB  LEU A 146     -18.488 -13.459  -6.486  1.00 97.70           C  
ATOM   2267  HB2 LEU A 146     -17.891 -14.292  -6.117  1.00 97.70           H  
ATOM   2268  HB3 LEU A 146     -18.686 -13.640  -7.543  1.00 97.70           H  
ATOM   2269  O   LEU A 146     -21.589 -14.368  -7.127  1.00 97.70           O  
ATOM   2270  CG  LEU A 146     -17.659 -12.165  -6.389  1.00 97.70           C  
ATOM   2271  HG  LEU A 146     -17.526 -11.879  -5.346  1.00 97.70           H  
ATOM   2272  CD1 LEU A 146     -16.285 -12.388  -7.024  1.00 97.70           C  
ATOM   2273 HD11 LEU A 146     -15.771 -13.196  -6.504  1.00 97.70           H  
ATOM   2274 HD12 LEU A 146     -16.391 -12.649  -8.077  1.00 97.70           H  
ATOM   2275 HD13 LEU A 146     -15.687 -11.481  -6.935  1.00 97.70           H  
ATOM   2276  CD2 LEU A 146     -18.313 -10.993  -7.117  1.00 97.70           C  
ATOM   2277 HD21 LEU A 146     -17.687 -10.106  -7.017  1.00 97.70           H  
ATOM   2278 HD22 LEU A 146     -18.419 -11.237  -8.174  1.00 97.70           H  
ATOM   2279 HD23 LEU A 146     -19.288 -10.772  -6.682  1.00 97.70           H  
ATOM   2280  N   LYS A 147     -20.516 -15.831  -5.786  1.00 97.50           N  
ATOM   2281  H   LYS A 147     -19.785 -15.944  -5.098  1.00 97.50           H  
ATOM   2282  CA  LYS A 147     -21.309 -17.005  -6.177  1.00 97.50           C  
ATOM   2283  HA  LYS A 147     -21.427 -17.002  -7.260  1.00 97.50           H  
ATOM   2284  C   LYS A 147     -22.723 -16.975  -5.615  1.00 97.50           C  
ATOM   2285  CB  LYS A 147     -20.587 -18.292  -5.760  1.00 97.50           C  
ATOM   2286  HB2 LYS A 147     -20.092 -18.150  -4.799  1.00 97.50           H  
ATOM   2287  HB3 LYS A 147     -21.322 -19.090  -5.651  1.00 97.50           H  
ATOM   2288  O   LYS A 147     -23.663 -17.258  -6.356  1.00 97.50           O  
ATOM   2289  CG  LYS A 147     -19.582 -18.715  -6.838  1.00 97.50           C  
ATOM   2290  HG2 LYS A 147     -18.864 -17.917  -7.027  1.00 97.50           H  
ATOM   2291  HG3 LYS A 147     -20.132 -18.906  -7.759  1.00 97.50           H  
ATOM   2292  CD  LYS A 147     -18.856 -20.002  -6.447  1.00 97.50           C  
ATOM   2293  HD2 LYS A 147     -18.481 -20.480  -7.352  1.00 97.50           H  
ATOM   2294  HD3 LYS A 147     -19.548 -20.679  -5.946  1.00 97.50           H  
ATOM   2295  CE  LYS A 147     -17.681 -19.653  -5.547  1.00 97.50           C  
ATOM   2296  HE2 LYS A 147     -16.938 -19.124  -6.145  1.00 97.50           H  
ATOM   2297  HE3 LYS A 147     -18.015 -18.963  -4.773  1.00 97.50           H  
ATOM   2298  NZ  LYS A 147     -17.088 -20.854  -4.925  1.00 97.50           N  
ATOM   2299  HZ1 LYS A 147     -17.605 -21.125  -4.101  1.00 97.50           H  
ATOM   2300  HZ2 LYS A 147     -17.024 -21.604  -5.599  1.00 97.50           H  
ATOM   2301  HZ3 LYS A 147     -16.144 -20.599  -4.670  1.00 97.50           H  
ATOM   2302  N   LEU A 148     -22.892 -16.613  -4.341  1.00 96.62           N  
ATOM   2303  H   LEU A 148     -22.068 -16.407  -3.793  1.00 96.62           H  
ATOM   2304  CA  LEU A 148     -24.207 -16.545  -3.689  1.00 96.62           C  
ATOM   2305  HA  LEU A 148     -24.663 -17.535  -3.713  1.00 96.62           H  
ATOM   2306  C   LEU A 148     -25.179 -15.615  -4.432  1.00 96.62           C  
ATOM   2307  CB  LEU A 148     -24.034 -16.092  -2.227  1.00 96.62           C  
ATOM   2308  HB2 LEU A 148     -23.364 -15.232  -2.205  1.00 96.62           H  
ATOM   2309  HB3 LEU A 148     -25.000 -15.759  -1.846  1.00 96.62           H  
ATOM   2310  O   LEU A 148     -26.368 -15.917  -4.523  1.00 96.62           O  
ATOM   2311  CG  LEU A 148     -23.495 -17.178  -1.276  1.00 96.62           C  
ATOM   2312  HG  LEU A 148     -22.573 -17.602  -1.676  1.00 96.62           H  
ATOM   2313  CD1 LEU A 148     -23.201 -16.557   0.087  1.00 96.62           C  
ATOM   2314 HD11 LEU A 148     -22.453 -15.773  -0.030  1.00 96.62           H  
ATOM   2315 HD12 LEU A 148     -24.108 -16.137   0.523  1.00 96.62           H  
ATOM   2316 HD13 LEU A 148     -22.788 -17.310   0.758  1.00 96.62           H  
ATOM   2317  CD2 LEU A 148     -24.499 -18.317  -1.068  1.00 96.62           C  
ATOM   2318 HD21 LEU A 148     -24.101 -19.010  -0.327  1.00 96.62           H  
ATOM   2319 HD22 LEU A 148     -25.448 -17.916  -0.711  1.00 96.62           H  
ATOM   2320 HD23 LEU A 148     -24.653 -18.862  -1.999  1.00 96.62           H  
ATOM   2321  N   TRP A 149     -24.667 -14.534  -5.025  1.00 95.37           N  
ATOM   2322  H   TRP A 149     -23.693 -14.322  -4.859  1.00 95.37           H  
ATOM   2323  CA  TRP A 149     -25.456 -13.568  -5.797  1.00 95.37           C  
ATOM   2324  HA  TRP A 149     -26.507 -13.699  -5.538  1.00 95.37           H  
ATOM   2325  C   TRP A 149     -25.407 -13.769  -7.315  1.00 95.37           C  
ATOM   2326  CB  TRP A 149     -25.081 -12.155  -5.352  1.00 95.37           C  
ATOM   2327  HB2 TRP A 149     -23.997 -12.058  -5.287  1.00 95.37           H  
ATOM   2328  HB3 TRP A 149     -25.434 -11.427  -6.083  1.00 95.37           H  
ATOM   2329  O   TRP A 149     -25.877 -12.913  -8.061  1.00 95.37           O  
ATOM   2330  CG  TRP A 149     -25.703 -11.805  -4.044  1.00 95.37           C  
ATOM   2331  CD1 TRP A 149     -25.196 -12.094  -2.829  1.00 95.37           C  
ATOM   2332  HD1 TRP A 149     -24.261 -12.606  -2.658  1.00 95.37           H  
ATOM   2333  CD2 TRP A 149     -26.983 -11.150  -3.803  1.00 95.37           C  
ATOM   2334  CE2 TRP A 149     -27.164 -11.024  -2.394  1.00 95.37           C  
ATOM   2335  CE3 TRP A 149     -27.997 -10.631  -4.636  1.00 95.37           C  
ATOM   2336  HE3 TRP A 149     -27.881 -10.701  -5.708  1.00 95.37           H  
ATOM   2337  NE1 TRP A 149     -26.043 -11.614  -1.852  1.00 95.37           N  
ATOM   2338  HE1 TRP A 149     -25.807 -11.646  -0.870  1.00 95.37           H  
ATOM   2339  CH2 TRP A 149     -29.259  -9.852  -2.695  1.00 95.37           C  
ATOM   2340  HH2 TRP A 149     -30.110  -9.331  -2.283  1.00 95.37           H  
ATOM   2341  CZ2 TRP A 149     -28.277 -10.379  -1.838  1.00 95.37           C  
ATOM   2342  HZ2 TRP A 149     -28.358 -10.265  -0.767  1.00 95.37           H  
ATOM   2343  CZ3 TRP A 149     -29.122  -9.985  -4.089  1.00 95.37           C  
ATOM   2344  HZ3 TRP A 149     -29.871  -9.564  -4.743  1.00 95.37           H  
ATOM   2345  N   ASN A 150     -24.877 -14.902  -7.793  1.00 95.59           N  
ATOM   2346  H   ASN A 150     -24.528 -15.579  -7.129  1.00 95.59           H  
ATOM   2347  CA  ASN A 150     -24.708 -15.201  -9.220  1.00 95.59           C  
ATOM   2348  HA  ASN A 150     -24.053 -16.070  -9.281  1.00 95.59           H  
ATOM   2349  C   ASN A 150     -23.983 -14.085 -10.006  1.00 95.59           C  
ATOM   2350  CB  ASN A 150     -26.059 -15.590  -9.857  1.00 95.59           C  
ATOM   2351  HB2 ASN A 150     -25.909 -15.798 -10.916  1.00 95.59           H  
ATOM   2352  HB3 ASN A 150     -26.752 -14.752  -9.780  1.00 95.59           H  
ATOM   2353  O   ASN A 150     -24.226 -13.921 -11.203  1.00 95.59           O  
ATOM   2354  CG  ASN A 150     -26.677 -16.831  -9.252  1.00 95.59           C  
ATOM   2355  ND2 ASN A 150     -27.766 -16.694  -8.535  1.00 95.59           N  
ATOM   2356 HD21 ASN A 150     -28.057 -17.517  -8.027  1.00 95.59           H  
ATOM   2357 HD22 ASN A 150     -28.065 -15.765  -8.274  1.00 95.59           H  
ATOM   2358  OD1 ASN A 150     -26.213 -17.941  -9.448  1.00 95.59           O  
ATOM   2359  N   ILE A 151     -23.105 -13.321  -9.345  1.00 96.03           N  
ATOM   2360  H   ILE A 151     -22.915 -13.544  -8.378  1.00 96.03           H  
ATOM   2361  CA  ILE A 151     -22.259 -12.312  -9.996  1.00 96.03           C  
ATOM   2362  HA  ILE A 151     -22.869 -11.733 -10.688  1.00 96.03           H  
ATOM   2363  C   ILE A 151     -21.184 -13.025 -10.815  1.00 96.03           C  
ATOM   2364  CB  ILE A 151     -21.627 -11.347  -8.965  1.00 96.03           C  
ATOM   2365  HB  ILE A 151     -21.071 -11.935  -8.234  1.00 96.03           H  
ATOM   2366  O   ILE A 151     -20.981 -12.683 -11.977  1.00 96.03           O  
ATOM   2367  CG1 ILE A 151     -22.708 -10.530  -8.221  1.00 96.03           C  
ATOM   2368 HG12 ILE A 151     -23.119  -9.773  -8.890  1.00 96.03           H  
ATOM   2369 HG13 ILE A 151     -23.526 -11.186  -7.924  1.00 96.03           H  
ATOM   2370  CG2 ILE A 151     -20.641 -10.404  -9.684  1.00 96.03           C  
ATOM   2371 HG21 ILE A 151     -21.133  -9.944 -10.541  1.00 96.03           H  
ATOM   2372 HG22 ILE A 151     -20.272  -9.633  -9.008  1.00 96.03           H  
ATOM   2373 HG23 ILE A 151     -19.779 -10.964 -10.046  1.00 96.03           H  
ATOM   2374  CD1 ILE A 151     -22.195  -9.852  -6.942  1.00 96.03           C  
ATOM   2375 HD11 ILE A 151     -21.372  -9.170  -7.155  1.00 96.03           H  
ATOM   2376 HD12 ILE A 151     -23.007  -9.288  -6.483  1.00 96.03           H  
ATOM   2377 HD13 ILE A 151     -21.856 -10.610  -6.236  1.00 96.03           H  
ATOM   2378  N   GLU A 152     -20.555 -14.041 -10.217  1.00 95.79           N  
ATOM   2379  H   GLU A 152     -20.808 -14.265  -9.265  1.00 95.79           H  
ATOM   2380  CA  GLU A 152     -19.632 -14.949 -10.890  1.00 95.79           C  
ATOM   2381  HA  GLU A 152     -19.771 -14.822 -11.963  1.00 95.79           H  
ATOM   2382  C   GLU A 152     -19.967 -16.404 -10.580  1.00 95.79           C  
ATOM   2383  CB  GLU A 152     -18.166 -14.645 -10.532  1.00 95.79           C  
ATOM   2384  HB2 GLU A 152     -18.091 -14.356  -9.484  1.00 95.79           H  
ATOM   2385  HB3 GLU A 152     -17.565 -15.545 -10.661  1.00 95.79           H  
ATOM   2386  O   GLU A 152     -20.261 -16.773  -9.444  1.00 95.79           O  
ATOM   2387  CG  GLU A 152     -17.569 -13.539 -11.412  1.00 95.79           C  
ATOM   2388  HG2 GLU A 152     -16.575 -13.304 -11.030  1.00 95.79           H  
ATOM   2389  HG3 GLU A 152     -18.181 -12.642 -11.321  1.00 95.79           H  
ATOM   2390  CD  GLU A 152     -17.457 -13.958 -12.892  1.00 95.79           C  
ATOM   2391  OE1 GLU A 152     -16.981 -13.136 -13.701  1.00 95.79           O  
ATOM   2392  OE2 GLU A 152     -17.858 -15.107 -13.232  1.00 95.79           O  
ATOM   2393  N   LYS A 153     -19.935 -17.253 -11.611  1.00 94.30           N  
ATOM   2394  H   LYS A 153     -19.600 -16.886 -12.490  1.00 94.30           H  
ATOM   2395  CA  LYS A 153     -20.305 -18.675 -11.468  1.00 94.30           C  
ATOM   2396  HA  LYS A 153     -21.121 -18.759 -10.750  1.00 94.30           H  
ATOM   2397  C   LYS A 153     -19.171 -19.518 -10.897  1.00 94.30           C  
ATOM   2398  CB  LYS A 153     -20.759 -19.249 -12.815  1.00 94.30           C  
ATOM   2399  HB2 LYS A 153     -19.990 -19.064 -13.565  1.00 94.30           H  
ATOM   2400  HB3 LYS A 153     -20.886 -20.326 -12.708  1.00 94.30           H  
ATOM   2401  O   LYS A 153     -19.419 -20.527 -10.241  1.00 94.30           O  
ATOM   2402  CG  LYS A 153     -22.090 -18.642 -13.269  1.00 94.30           C  
ATOM   2403  HG2 LYS A 153     -22.847 -18.820 -12.506  1.00 94.30           H  
ATOM   2404  HG3 LYS A 153     -21.974 -17.567 -13.410  1.00 94.30           H  
ATOM   2405  CD  LYS A 153     -22.537 -19.277 -14.588  1.00 94.30           C  
ATOM   2406  HD2 LYS A 153     -22.666 -20.350 -14.447  1.00 94.30           H  
ATOM   2407  HD3 LYS A 153     -21.774 -19.096 -15.345  1.00 94.30           H  
ATOM   2408  CE  LYS A 153     -23.858 -18.639 -15.015  1.00 94.30           C  
ATOM   2409  HE2 LYS A 153     -23.716 -17.560 -15.068  1.00 94.30           H  
ATOM   2410  HE3 LYS A 153     -24.602 -18.832 -14.242  1.00 94.30           H  
ATOM   2411  NZ  LYS A 153     -24.313 -19.163 -16.323  1.00 94.30           N  
ATOM   2412  HZ1 LYS A 153     -23.622 -18.956 -17.030  1.00 94.30           H  
ATOM   2413  HZ2 LYS A 153     -24.449 -20.163 -16.270  1.00 94.30           H  
ATOM   2414  HZ3 LYS A 153     -25.183 -18.722 -16.584  1.00 94.30           H  
ATOM   2415  N   ASN A 154     -17.936 -19.122 -11.183  1.00 95.89           N  
ATOM   2416  H   ASN A 154     -17.824 -18.200 -11.579  1.00 95.89           H  
ATOM   2417  CA  ASN A 154     -16.726 -19.830 -10.788  1.00 95.89           C  
ATOM   2418  HA  ASN A 154     -16.991 -20.751 -10.268  1.00 95.89           H  
ATOM   2419  C   ASN A 154     -15.913 -18.968  -9.825  1.00 95.89           C  
ATOM   2420  CB  ASN A 154     -15.924 -20.195 -12.046  1.00 95.89           C  
ATOM   2421  HB2 ASN A 154     -14.994 -20.687 -11.762  1.00 95.89           H  
ATOM   2422  HB3 ASN A 154     -15.665 -19.280 -12.579  1.00 95.89           H  
ATOM   2423  O   ASN A 154     -16.093 -17.755  -9.769  1.00 95.89           O  
ATOM   2424  CG  ASN A 154     -16.682 -21.131 -12.967  1.00 95.89           C  
ATOM   2425  ND2 ASN A 154     -16.774 -20.806 -14.235  1.00 95.89           N  
ATOM   2426 HD21 ASN A 154     -17.259 -21.460 -14.833  1.00 95.89           H  
ATOM   2427 HD22 ASN A 154     -16.365 -19.942 -14.561  1.00 95.89           H  
ATOM   2428  OD1 ASN A 154     -17.192 -22.166 -12.573  1.00 95.89           O  
ATOM   2429  N   ASN A 155     -14.989 -19.596  -9.095  1.00 96.87           N  
ATOM   2430  H   ASN A 155     -14.839 -20.585  -9.232  1.00 96.87           H  
ATOM   2431  CA  ASN A 155     -13.989 -18.829  -8.362  1.00 96.87           C  
ATOM   2432  HA  ASN A 155     -14.500 -18.137  -7.693  1.00 96.87           H  
ATOM   2433  C   ASN A 155     -13.149 -18.012  -9.347  1.00 96.87           C  
ATOM   2434  CB  ASN A 155     -13.067 -19.751  -7.546  1.00 96.87           C  
ATOM   2435  HB2 ASN A 155     -12.696 -20.555  -8.182  1.00 96.87           H  
ATOM   2436  HB3 ASN A 155     -12.209 -19.168  -7.212  1.00 96.87           H  
ATOM   2437  O   ASN A 155     -12.628 -18.566 -10.318  1.00 96.87           O  
ATOM   2438  CG  ASN A 155     -13.703 -20.335  -6.307  1.00 96.87           C  
ATOM   2439  ND2 ASN A 155     -13.053 -21.273  -5.662  1.00 96.87           N  
ATOM   2440 HD21 ASN A 155     -12.111 -21.498  -5.950  1.00 96.87           H  
ATOM   2441 HD22 ASN A 155     -13.391 -21.527  -4.745  1.00 96.87           H  
ATOM   2442  OD1 ASN A 155     -14.788 -19.988  -5.890  1.00 96.87           O  
ATOM   2443  N   ILE A 156     -12.971 -16.733  -9.047  1.00 97.06           N  
ATOM   2444  H   ILE A 156     -13.433 -16.365  -8.227  1.00 97.06           H  
ATOM   2445  CA  ILE A 156     -11.988 -15.879  -9.700  1.00 97.06           C  
ATOM   2446  HA  ILE A 156     -11.805 -16.266 -10.702  1.00 97.06           H  
ATOM   2447  C   ILE A 156     -10.658 -15.943  -8.946  1.00 97.06           C  
ATOM   2448  CB  ILE A 156     -12.514 -14.438  -9.869  1.00 97.06           C  
ATOM   2449  HB  ILE A 156     -11.738 -13.865 -10.377  1.00 97.06           H  
ATOM   2450  O   ILE A 156     -10.601 -16.233  -7.745  1.00 97.06           O  
ATOM   2451  CG1 ILE A 156     -12.806 -13.758  -8.516  1.00 97.06           C  
ATOM   2452 HG12 ILE A 156     -11.964 -13.901  -7.838  1.00 97.06           H  
ATOM   2453 HG13 ILE A 156     -13.693 -14.203  -8.064  1.00 97.06           H  
ATOM   2454  CG2 ILE A 156     -13.761 -14.446 -10.773  1.00 97.06           C  
ATOM   2455 HG21 ILE A 156     -13.556 -14.991 -11.695  1.00 97.06           H  
ATOM   2456 HG22 ILE A 156     -14.041 -13.428 -11.046  1.00 97.06           H  
ATOM   2457 HG23 ILE A 156     -14.603 -14.915 -10.266  1.00 97.06           H  
ATOM   2458  CD1 ILE A 156     -13.035 -12.253  -8.643  1.00 97.06           C  
ATOM   2459 HD11 ILE A 156     -12.163 -11.788  -9.102  1.00 97.06           H  
ATOM   2460 HD12 ILE A 156     -13.185 -11.843  -7.645  1.00 97.06           H  
ATOM   2461 HD13 ILE A 156     -13.923 -12.045  -9.241  1.00 97.06           H  
ATOM   2462  N   LEU A 157      -9.570 -15.665  -9.660  1.00 97.63           N  
ATOM   2463  H   LEU A 157      -9.689 -15.389 -10.624  1.00 97.63           H  
ATOM   2464  CA  LEU A 157      -8.258 -15.456  -9.053  1.00 97.63           C  
ATOM   2465  HA  LEU A 157      -8.139 -16.132  -8.207  1.00 97.63           H  
ATOM   2466  C   LEU A 157      -8.165 -14.019  -8.524  1.00 97.63           C  
ATOM   2467  CB  LEU A 157      -7.157 -15.747 -10.089  1.00 97.63           C  
ATOM   2468  HB2 LEU A 157      -7.247 -15.013 -10.890  1.00 97.63           H  
ATOM   2469  HB3 LEU A 157      -6.186 -15.601  -9.614  1.00 97.63           H  
ATOM   2470  O   LEU A 157      -8.766 -13.113  -9.096  1.00 97.63           O  
ATOM   2471  CG  LEU A 157      -7.196 -17.156 -10.712  1.00 97.63           C  
ATOM   2472  HG  LEU A 157      -8.159 -17.323 -11.195  1.00 97.63           H  
ATOM   2473  CD1 LEU A 157      -6.105 -17.276 -11.776  1.00 97.63           C  
ATOM   2474 HD11 LEU A 157      -6.278 -16.523 -12.544  1.00 97.63           H  
ATOM   2475 HD12 LEU A 157      -5.122 -17.123 -11.330  1.00 97.63           H  
ATOM   2476 HD13 LEU A 157      -6.151 -18.262 -12.239  1.00 97.63           H  
ATOM   2477  CD2 LEU A 157      -6.970 -18.250  -9.664  1.00 97.63           C  
ATOM   2478 HD21 LEU A 157      -6.949 -19.224 -10.152  1.00 97.63           H  
ATOM   2479 HD22 LEU A 157      -7.791 -18.248  -8.947  1.00 97.63           H  
ATOM   2480 HD23 LEU A 157      -6.029 -18.083  -9.141  1.00 97.63           H  
ATOM   2481  N   ALA A 158      -7.350 -13.782  -7.492  1.00 97.09           N  
ATOM   2482  H   ALA A 158      -6.926 -14.565  -7.014  1.00 97.09           H  
ATOM   2483  CA  ALA A 158      -7.128 -12.438  -6.939  1.00 97.09           C  
ATOM   2484  HA  ALA A 158      -8.051 -12.077  -6.484  1.00 97.09           H  
ATOM   2485  C   ALA A 158      -6.728 -11.410  -8.012  1.00 97.09           C  
ATOM   2486  CB  ALA A 158      -6.043 -12.523  -5.857  1.00 97.09           C  
ATOM   2487  HB1 ALA A 158      -6.488 -12.794  -4.899  1.00 97.09           H  
ATOM   2488  HB2 ALA A 158      -5.280 -13.254  -6.124  1.00 97.09           H  
ATOM   2489  HB3 ALA A 158      -5.564 -11.552  -5.734  1.00 97.09           H  
ATOM   2490  O   ALA A 158      -7.221 -10.286  -8.014  1.00 97.09           O  
ATOM   2491  N   GLN A 159      -5.880 -11.810  -8.964  1.00 96.79           N  
ATOM   2492  H   GLN A 159      -5.524 -12.753  -8.914  1.00 96.79           H  
ATOM   2493  CA  GLN A 159      -5.442 -10.944 -10.063  1.00 96.79           C  
ATOM   2494  HA  GLN A 159      -5.093 -10.007  -9.629  1.00 96.79           H  
ATOM   2495  C   GLN A 159      -6.556 -10.578 -11.057  1.00 96.79           C  
ATOM   2496  CB  GLN A 159      -4.260 -11.600 -10.793  1.00 96.79           C  
ATOM   2497  HB2 GLN A 159      -3.473 -11.824 -10.073  1.00 96.79           H  
ATOM   2498  HB3 GLN A 159      -3.862 -10.890 -11.519  1.00 96.79           H  
ATOM   2499  O   GLN A 159      -6.359  -9.668 -11.852  1.00 96.79           O  
ATOM   2500  CG  GLN A 159      -4.654 -12.892 -11.528  1.00 96.79           C  
ATOM   2501  HG2 GLN A 159      -5.459 -12.675 -12.229  1.00 96.79           H  
ATOM   2502  HG3 GLN A 159      -5.016 -13.633 -10.815  1.00 96.79           H  
ATOM   2503  CD  GLN A 159      -3.505 -13.508 -12.311  1.00 96.79           C  
ATOM   2504  NE2 GLN A 159      -3.829 -14.238 -13.355  1.00 96.79           N  
ATOM   2505 HE21 GLN A 159      -4.806 -14.340 -13.588  1.00 96.79           H  
ATOM   2506 HE22 GLN A 159      -3.092 -14.678 -13.888  1.00 96.79           H  
ATOM   2507  OE1 GLN A 159      -2.323 -13.345 -12.010  1.00 96.79           O  
ATOM   2508  N   ASP A 160      -7.686 -11.286 -11.045  1.00 97.67           N  
ATOM   2509  H   ASP A 160      -7.812 -11.994 -10.336  1.00 97.67           H  
ATOM   2510  CA  ASP A 160      -8.823 -11.065 -11.943  1.00 97.67           C  
ATOM   2511  HA  ASP A 160      -8.522 -10.380 -12.736  1.00 97.67           H  
ATOM   2512  C   ASP A 160      -9.997 -10.372 -11.226  1.00 97.67           C  
ATOM   2513  CB  ASP A 160      -9.210 -12.393 -12.618  1.00 97.67           C  
ATOM   2514  HB2 ASP A 160     -10.052 -12.221 -13.288  1.00 97.67           H  
ATOM   2515  HB3 ASP A 160      -9.520 -13.107 -11.855  1.00 97.67           H  
ATOM   2516  O   ASP A 160     -11.043 -10.129 -11.828  1.00 97.67           O  
ATOM   2517  CG  ASP A 160      -8.050 -12.978 -13.439  1.00 97.67           C  
ATOM   2518  OD1 ASP A 160      -7.432 -12.224 -14.238  1.00 97.67           O  
ATOM   2519  OD2 ASP A 160      -7.725 -14.172 -13.239  1.00 97.67           O  
ATOM   2520  N   LEU A 161      -9.829  -9.997  -9.951  1.00 98.23           N  
ATOM   2521  H   LEU A 161      -8.950 -10.203  -9.497  1.00 98.23           H  
ATOM   2522  CA  LEU A 161     -10.785  -9.153  -9.243  1.00 98.23           C  
ATOM   2523  HA  LEU A 161     -11.774  -9.583  -9.403  1.00 98.23           H  
ATOM   2524  C   LEU A 161     -10.771  -7.737  -9.837  1.00 98.23           C  
ATOM   2525  CB  LEU A 161     -10.475  -9.168  -7.736  1.00 98.23           C  
ATOM   2526  HB2 LEU A 161      -9.493  -8.723  -7.580  1.00 98.23           H  
ATOM   2527  HB3 LEU A 161     -10.437 -10.201  -7.393  1.00 98.23           H  
ATOM   2528  O   LEU A 161      -9.719  -7.100  -9.931  1.00 98.23           O  
ATOM   2529  CG  LEU A 161     -11.505  -8.398  -6.889  1.00 98.23           C  
ATOM   2530  HG  LEU A 161     -11.586  -7.374  -7.253  1.00 98.23           H  
ATOM   2531  CD1 LEU A 161     -12.894  -9.033  -6.916  1.00 98.23           C  
ATOM   2532 HD11 LEU A 161     -12.853 -10.017  -6.449  1.00 98.23           H  
ATOM   2533 HD12 LEU A 161     -13.255  -9.141  -7.938  1.00 98.23           H  
ATOM   2534 HD13 LEU A 161     -13.594  -8.408  -6.362  1.00 98.23           H  
ATOM   2535  CD2 LEU A 161     -11.063  -8.371  -5.429  1.00 98.23           C  
ATOM   2536 HD21 LEU A 161     -10.869  -9.381  -5.070  1.00 98.23           H  
ATOM   2537 HD22 LEU A 161     -10.159  -7.769  -5.332  1.00 98.23           H  
ATOM   2538 HD23 LEU A 161     -11.848  -7.924  -4.820  1.00 98.23           H  
ATOM   2539  N   THR A 162     -11.944  -7.231 -10.217  1.00 98.47           N  
ATOM   2540  H   THR A 162     -12.798  -7.726 -10.002  1.00 98.47           H  
ATOM   2541  CA  THR A 162     -12.106  -5.941 -10.898  1.00 98.47           C  
ATOM   2542  HA  THR A 162     -11.125  -5.499 -11.068  1.00 98.47           H  
ATOM   2543  C   THR A 162     -12.880  -4.953 -10.038  1.00 98.47           C  
ATOM   2544  CB  THR A 162     -12.785  -6.075 -12.273  1.00 98.47           C  
ATOM   2545  HB  THR A 162     -12.717  -5.108 -12.770  1.00 98.47           H  
ATOM   2546  O   THR A 162     -13.547  -5.339  -9.072  1.00 98.47           O  
ATOM   2547  CG2 THR A 162     -12.142  -7.112 -13.191  1.00 98.47           C  
ATOM   2548 HG21 THR A 162     -11.069  -6.934 -13.255  1.00 98.47           H  
ATOM   2549 HG22 THR A 162     -12.329  -8.118 -12.817  1.00 98.47           H  
ATOM   2550 HG23 THR A 162     -12.571  -7.020 -14.189  1.00 98.47           H  
ATOM   2551  OG1 THR A 162     -14.148  -6.398 -12.126  1.00 98.47           O  
ATOM   2552  HG1 THR A 162     -14.558  -6.092 -12.938  1.00 98.47           H  
ATOM   2553  N   PHE A 163     -12.828  -3.671 -10.402  1.00 98.67           N  
ATOM   2554  H   PHE A 163     -12.258  -3.409 -11.194  1.00 98.67           H  
ATOM   2555  CA  PHE A 163     -13.687  -2.658  -9.785  1.00 98.67           C  
ATOM   2556  HA  PHE A 163     -13.480  -2.620  -8.715  1.00 98.67           H  
ATOM   2557  C   PHE A 163     -15.174  -3.011  -9.940  1.00 98.67           C  
ATOM   2558  CB  PHE A 163     -13.389  -1.279 -10.383  1.00 98.67           C  
ATOM   2559  HB2 PHE A 163     -13.338  -1.370 -11.468  1.00 98.67           H  
ATOM   2560  HB3 PHE A 163     -14.221  -0.612 -10.158  1.00 98.67           H  
ATOM   2561  O   PHE A 163     -15.937  -2.789  -9.005  1.00 98.67           O  
ATOM   2562  CG  PHE A 163     -12.115  -0.635  -9.870  1.00 98.67           C  
ATOM   2563  CD1 PHE A 163     -12.178   0.317  -8.838  1.00 98.67           C  
ATOM   2564  HD1 PHE A 163     -13.137   0.600  -8.431  1.00 98.67           H  
ATOM   2565  CD2 PHE A 163     -10.867  -0.968 -10.424  1.00 98.67           C  
ATOM   2566  HD2 PHE A 163     -10.814  -1.661 -11.251  1.00 98.67           H  
ATOM   2567  CE1 PHE A 163     -11.004   0.916  -8.350  1.00 98.67           C  
ATOM   2568  HE1 PHE A 163     -11.059   1.659  -7.568  1.00 98.67           H  
ATOM   2569  CE2 PHE A 163      -9.688  -0.385  -9.933  1.00 98.67           C  
ATOM   2570  HE2 PHE A 163      -8.735  -0.640 -10.373  1.00 98.67           H  
ATOM   2571  CZ  PHE A 163      -9.758   0.555  -8.893  1.00 98.67           C  
ATOM   2572  HZ  PHE A 163      -8.855   1.026  -8.534  1.00 98.67           H  
ATOM   2573  N   GLY A 164     -15.580  -3.634 -11.052  1.00 98.41           N  
ATOM   2574  H   GLY A 164     -14.915  -3.788 -11.796  1.00 98.41           H  
ATOM   2575  CA  GLY A 164     -16.968  -4.041 -11.290  1.00 98.41           C  
ATOM   2576  HA2 GLY A 164     -17.069  -4.353 -12.329  1.00 98.41           H  
ATOM   2577  HA3 GLY A 164     -17.628  -3.191 -11.118  1.00 98.41           H  
ATOM   2578  C   GLY A 164     -17.424  -5.195 -10.398  1.00 98.41           C  
ATOM   2579  O   GLY A 164     -18.561  -5.196  -9.924  1.00 98.41           O  
ATOM   2580  N   HIS A 165     -16.536  -6.151 -10.101  1.00 98.52           N  
ATOM   2581  H   HIS A 165     -15.627  -6.126 -10.540  1.00 98.52           H  
ATOM   2582  CA  HIS A 165     -16.804  -7.182  -9.094  1.00 98.52           C  
ATOM   2583  HA  HIS A 165     -17.713  -7.720  -9.364  1.00 98.52           H  
ATOM   2584  C   HIS A 165     -17.053  -6.554  -7.721  1.00 98.52           C  
ATOM   2585  CB  HIS A 165     -15.634  -8.175  -9.019  1.00 98.52           C  
ATOM   2586  HB2 HIS A 165     -15.786  -8.827  -8.159  1.00 98.52           H  
ATOM   2587  HB3 HIS A 165     -14.707  -7.623  -8.866  1.00 98.52           H  
ATOM   2588  O   HIS A 165     -18.072  -6.835  -7.090  1.00 98.52           O  
ATOM   2589  CG  HIS A 165     -15.487  -9.054 -10.234  1.00 98.52           C  
ATOM   2590  CD2 HIS A 165     -16.512  -9.666 -10.901  1.00 98.52           C  
ATOM   2591  HD2 HIS A 165     -17.562  -9.612 -10.653  1.00 98.52           H  
ATOM   2592  ND1 HIS A 165     -14.319  -9.425 -10.874  1.00 98.52           N  
ATOM   2593  HD1 HIS A 165     -13.367  -9.157 -10.670  1.00 98.52           H  
ATOM   2594  CE1 HIS A 165     -14.643 -10.212 -11.909  1.00 98.52           C  
ATOM   2595  HE1 HIS A 165     -13.941 -10.648 -12.606  1.00 98.52           H  
ATOM   2596  NE2 HIS A 165     -15.969 -10.376 -11.965  1.00 98.52           N  
ATOM   2597  N   LEU A 166     -16.157  -5.663  -7.285  1.00 98.58           N  
ATOM   2598  H   LEU A 166     -15.354  -5.459  -7.863  1.00 98.58           H  
ATOM   2599  CA  LEU A 166     -16.293  -4.982  -6.001  1.00 98.58           C  
ATOM   2600  HA  LEU A 166     -16.418  -5.744  -5.233  1.00 98.58           H  
ATOM   2601  C   LEU A 166     -17.543  -4.090  -5.954  1.00 98.58           C  
ATOM   2602  CB  LEU A 166     -14.995  -4.213  -5.710  1.00 98.58           C  
ATOM   2603  HB2 LEU A 166     -14.169  -4.925  -5.709  1.00 98.58           H  
ATOM   2604  HB3 LEU A 166     -14.822  -3.492  -6.509  1.00 98.58           H  
ATOM   2605  O   LEU A 166     -18.269  -4.126  -4.968  1.00 98.58           O  
ATOM   2606  CG  LEU A 166     -15.001  -3.466  -4.365  1.00 98.58           C  
ATOM   2607  HG  LEU A 166     -15.756  -2.681  -4.399  1.00 98.58           H  
ATOM   2608  CD1 LEU A 166     -15.299  -4.386  -3.181  1.00 98.58           C  
ATOM   2609 HD11 LEU A 166     -16.345  -4.692  -3.200  1.00 98.58           H  
ATOM   2610 HD12 LEU A 166     -15.126  -3.852  -2.247  1.00 98.58           H  
ATOM   2611 HD13 LEU A 166     -14.666  -5.272  -3.224  1.00 98.58           H  
ATOM   2612  CD2 LEU A 166     -13.638  -2.811  -4.142  1.00 98.58           C  
ATOM   2613 HD21 LEU A 166     -12.874  -3.573  -3.996  1.00 98.58           H  
ATOM   2614 HD22 LEU A 166     -13.694  -2.179  -3.256  1.00 98.58           H  
ATOM   2615 HD23 LEU A 166     -13.376  -2.191  -4.999  1.00 98.58           H  
ATOM   2616  N   ARG A 167     -17.854  -3.357  -7.029  1.00 98.57           N  
ATOM   2617  H   ARG A 167     -17.202  -3.351  -7.801  1.00 98.57           H  
ATOM   2618  CA  ARG A 167     -19.065  -2.529  -7.139  1.00 98.57           C  
ATOM   2619  HA  ARG A 167     -19.050  -1.758  -6.368  1.00 98.57           H  
ATOM   2620  C   ARG A 167     -20.338  -3.335  -6.894  1.00 98.57           C  
ATOM   2621  CB  ARG A 167     -19.078  -1.824  -8.500  1.00 98.57           C  
ATOM   2622  HB2 ARG A 167     -18.148  -1.269  -8.619  1.00 98.57           H  
ATOM   2623  HB3 ARG A 167     -19.147  -2.563  -9.298  1.00 98.57           H  
ATOM   2624  O   ARG A 167     -21.135  -2.965  -6.037  1.00 98.57           O  
ATOM   2625  CG  ARG A 167     -20.250  -0.841  -8.604  1.00 98.57           C  
ATOM   2626  HG2 ARG A 167     -21.201  -1.373  -8.563  1.00 98.57           H  
ATOM   2627  HG3 ARG A 167     -20.208  -0.144  -7.767  1.00 98.57           H  
ATOM   2628  CD  ARG A 167     -20.170  -0.045  -9.908  1.00 98.57           C  
ATOM   2629  HD2 ARG A 167     -20.882   0.780  -9.857  1.00 98.57           H  
ATOM   2630  HD3 ARG A 167     -19.176   0.390 -10.004  1.00 98.57           H  
ATOM   2631  NE  ARG A 167     -20.447  -0.868 -11.099  1.00 98.57           N  
ATOM   2632  HE  ARG A 167     -19.656  -1.094 -11.685  1.00 98.57           H  
ATOM   2633  NH1 ARG A 167     -22.759  -0.702 -11.065  1.00 98.57           N  
ATOM   2634 HH11 ARG A 167     -23.602  -0.689 -11.621  1.00 98.57           H  
ATOM   2635 HH12 ARG A 167     -22.847  -0.728 -10.059  1.00 98.57           H  
ATOM   2636  NH2 ARG A 167     -21.770  -1.385 -12.885  1.00 98.57           N  
ATOM   2637 HH21 ARG A 167     -20.930  -1.573 -13.413  1.00 98.57           H  
ATOM   2638 HH22 ARG A 167     -22.583  -1.041 -13.376  1.00 98.57           H  
ATOM   2639  CZ  ARG A 167     -21.638  -0.993 -11.659  1.00 98.57           C  
ATOM   2640  N   LYS A 168     -20.492  -4.475  -7.570  1.00 98.39           N  
ATOM   2641  H   LYS A 168     -19.788  -4.717  -8.253  1.00 98.39           H  
ATOM   2642  CA  LYS A 168     -21.645  -5.367  -7.369  1.00 98.39           C  
ATOM   2643  HA  LYS A 168     -22.567  -4.802  -7.503  1.00 98.39           H  
ATOM   2644  C   LYS A 168     -21.693  -5.934  -5.950  1.00 98.39           C  
ATOM   2645  CB  LYS A 168     -21.603  -6.504  -8.391  1.00 98.39           C  
ATOM   2646  HB2 LYS A 168     -20.636  -7.003  -8.328  1.00 98.39           H  
ATOM   2647  HB3 LYS A 168     -22.385  -7.221  -8.142  1.00 98.39           H  
ATOM   2648  O   LYS A 168     -22.766  -6.028  -5.368  1.00 98.39           O  
ATOM   2649  CG  LYS A 168     -21.848  -6.014  -9.823  1.00 98.39           C  
ATOM   2650  HG2 LYS A 168     -22.868  -5.642  -9.912  1.00 98.39           H  
ATOM   2651  HG3 LYS A 168     -21.157  -5.209 -10.075  1.00 98.39           H  
ATOM   2652  CD  LYS A 168     -21.634  -7.182 -10.786  1.00 98.39           C  
ATOM   2653  HD2 LYS A 168     -20.620  -7.558 -10.649  1.00 98.39           H  
ATOM   2654  HD3 LYS A 168     -22.354  -7.967 -10.554  1.00 98.39           H  
ATOM   2655  CE  LYS A 168     -21.810  -6.735 -12.235  1.00 98.39           C  
ATOM   2656  HE2 LYS A 168     -22.842  -6.415 -12.381  1.00 98.39           H  
ATOM   2657  HE3 LYS A 168     -21.168  -5.872 -12.407  1.00 98.39           H  
ATOM   2658  NZ  LYS A 168     -21.454  -7.832 -13.170  1.00 98.39           N  
ATOM   2659  HZ1 LYS A 168     -20.491  -8.101 -13.033  1.00 98.39           H  
ATOM   2660  HZ2 LYS A 168     -21.555  -7.525 -14.127  1.00 98.39           H  
ATOM   2661  HZ3 LYS A 168     -22.032  -8.645 -13.010  1.00 98.39           H  
ATOM   2662  N   LEU A 169     -20.541  -6.283  -5.372  1.00 98.42           N  
ATOM   2663  H   LEU A 169     -19.688  -6.194  -5.905  1.00 98.42           H  
ATOM   2664  CA  LEU A 169     -20.458  -6.745  -3.984  1.00 98.42           C  
ATOM   2665  HA  LEU A 169     -21.149  -7.577  -3.847  1.00 98.42           H  
ATOM   2666  C   LEU A 169     -20.885  -5.668  -2.973  1.00 98.42           C  
ATOM   2667  CB  LEU A 169     -19.029  -7.225  -3.693  1.00 98.42           C  
ATOM   2668  HB2 LEU A 169     -18.900  -7.290  -2.612  1.00 98.42           H  
ATOM   2669  HB3 LEU A 169     -18.321  -6.480  -4.054  1.00 98.42           H  
ATOM   2670  O   LEU A 169     -21.543  -6.001  -1.992  1.00 98.42           O  
ATOM   2671  CG  LEU A 169     -18.670  -8.594  -4.282  1.00 98.42           C  
ATOM   2672  HG  LEU A 169     -18.883  -8.606  -5.351  1.00 98.42           H  
ATOM   2673  CD1 LEU A 169     -17.177  -8.839  -4.071  1.00 98.42           C  
ATOM   2674 HD11 LEU A 169     -16.942  -8.836  -3.007  1.00 98.42           H  
ATOM   2675 HD12 LEU A 169     -16.601  -8.063  -4.575  1.00 98.42           H  
ATOM   2676 HD13 LEU A 169     -16.913  -9.806  -4.500  1.00 98.42           H  
ATOM   2677  CD2 LEU A 169     -19.443  -9.736  -3.615  1.00 98.42           C  
ATOM   2678 HD21 LEU A 169     -20.507  -9.655  -3.834  1.00 98.42           H  
ATOM   2679 HD22 LEU A 169     -19.288  -9.705  -2.537  1.00 98.42           H  
ATOM   2680 HD23 LEU A 169     -19.086 -10.694  -3.994  1.00 98.42           H  
ATOM   2681  N   ILE A 170     -20.570  -4.393  -3.217  1.00 98.14           N  
ATOM   2682  H   ILE A 170     -19.984  -4.191  -4.015  1.00 98.14           H  
ATOM   2683  CA  ILE A 170     -21.034  -3.266  -2.390  1.00 98.14           C  
ATOM   2684  HA  ILE A 170     -20.773  -3.456  -1.349  1.00 98.14           H  
ATOM   2685  C   ILE A 170     -22.559  -3.133  -2.455  1.00 98.14           C  
ATOM   2686  CB  ILE A 170     -20.350  -1.952  -2.829  1.00 98.14           C  
ATOM   2687  HB  ILE A 170     -20.529  -1.812  -3.895  1.00 98.14           H  
ATOM   2688  O   ILE A 170     -23.190  -2.889  -1.431  1.00 98.14           O  
ATOM   2689  CG1 ILE A 170     -18.827  -1.998  -2.583  1.00 98.14           C  
ATOM   2690 HG12 ILE A 170     -18.433  -3.000  -2.748  1.00 98.14           H  
ATOM   2691 HG13 ILE A 170     -18.617  -1.732  -1.547  1.00 98.14           H  
ATOM   2692  CG2 ILE A 170     -20.938  -0.734  -2.090  1.00 98.14           C  
ATOM   2693 HG21 ILE A 170     -20.389   0.173  -2.341  1.00 98.14           H  
ATOM   2694 HG22 ILE A 170     -21.978  -0.576  -2.378  1.00 98.14           H  
ATOM   2695 HG23 ILE A 170     -20.883  -0.892  -1.013  1.00 98.14           H  
ATOM   2696  CD1 ILE A 170     -18.078  -1.034  -3.503  1.00 98.14           C  
ATOM   2697 HD11 ILE A 170     -18.278  -1.279  -4.546  1.00 98.14           H  
ATOM   2698 HD12 ILE A 170     -17.004  -1.125  -3.339  1.00 98.14           H  
ATOM   2699 HD13 ILE A 170     -18.398  -0.011  -3.308  1.00 98.14           H  
ATOM   2700  N   GLU A 171     -23.168  -3.326  -3.630  1.00 97.35           N  
ATOM   2701  H   GLU A 171     -22.598  -3.480  -4.450  1.00 97.35           H  
ATOM   2702  CA  GLU A 171     -24.628  -3.259  -3.794  1.00 97.35           C  
ATOM   2703  HA  GLU A 171     -24.981  -2.289  -3.443  1.00 97.35           H  
ATOM   2704  C   GLU A 171     -25.354  -4.326  -2.955  1.00 97.35           C  
ATOM   2705  CB  GLU A 171     -25.007  -3.404  -5.282  1.00 97.35           C  
ATOM   2706  HB2 GLU A 171     -26.090  -3.501  -5.357  1.00 97.35           H  
ATOM   2707  HB3 GLU A 171     -24.562  -4.319  -5.674  1.00 97.35           H  
ATOM   2708  O   GLU A 171     -26.399  -4.040  -2.368  1.00 97.35           O  
ATOM   2709  CG  GLU A 171     -24.572  -2.209  -6.155  1.00 97.35           C  
ATOM   2710  HG2 GLU A 171     -23.536  -1.958  -5.928  1.00 97.35           H  
ATOM   2711  HG3 GLU A 171     -25.181  -1.347  -5.885  1.00 97.35           H  
ATOM   2712  CD  GLU A 171     -24.696  -2.466  -7.672  1.00 97.35           C  
ATOM   2713  OE1 GLU A 171     -24.127  -1.659  -8.452  1.00 97.35           O  
ATOM   2714  OE2 GLU A 171     -25.343  -3.465  -8.065  1.00 97.35           O  
ATOM   2715  N   VAL A 172     -24.796  -5.540  -2.863  1.00 97.40           N  
ATOM   2716  H   VAL A 172     -23.954  -5.708  -3.395  1.00 97.40           H  
ATOM   2717  CA  VAL A 172     -25.437  -6.672  -2.167  1.00 97.40           C  
ATOM   2718  HA  VAL A 172     -26.507  -6.473  -2.113  1.00 97.40           H  
ATOM   2719  C   VAL A 172     -24.991  -6.858  -0.709  1.00 97.40           C  
ATOM   2720  CB  VAL A 172     -25.290  -7.979  -2.965  1.00 97.40           C  
ATOM   2721  HB  VAL A 172     -25.774  -8.764  -2.385  1.00 97.40           H  
ATOM   2722  O   VAL A 172     -25.756  -7.381   0.101  1.00 97.40           O  
ATOM   2723  CG1 VAL A 172     -25.999  -7.876  -4.322  1.00 97.40           C  
ATOM   2724 HG11 VAL A 172     -25.578  -7.063  -4.914  1.00 97.40           H  
ATOM   2725 HG12 VAL A 172     -27.062  -7.691  -4.165  1.00 97.40           H  
ATOM   2726 HG13 VAL A 172     -25.872  -8.807  -4.875  1.00 97.40           H  
ATOM   2727  CG2 VAL A 172     -23.843  -8.412  -3.219  1.00 97.40           C  
ATOM   2728 HG21 VAL A 172     -23.475  -7.985  -4.152  1.00 97.40           H  
ATOM   2729 HG22 VAL A 172     -23.799  -9.498  -3.299  1.00 97.40           H  
ATOM   2730 HG23 VAL A 172     -23.199  -8.075  -2.407  1.00 97.40           H  
ATOM   2731  N   TYR A 173     -23.791  -6.398  -0.347  1.00 97.40           N  
ATOM   2732  H   TYR A 173     -23.208  -5.998  -1.067  1.00 97.40           H  
ATOM   2733  CA  TYR A 173     -23.227  -6.473   1.007  1.00 97.40           C  
ATOM   2734  HA  TYR A 173     -24.033  -6.669   1.714  1.00 97.40           H  
ATOM   2735  C   TYR A 173     -22.562  -5.141   1.433  1.00 97.40           C  
ATOM   2736  CB  TYR A 173     -22.234  -7.644   1.105  1.00 97.40           C  
ATOM   2737  HB2 TYR A 173     -21.792  -7.652   2.101  1.00 97.40           H  
ATOM   2738  HB3 TYR A 173     -21.437  -7.459   0.385  1.00 97.40           H  
ATOM   2739  O   TYR A 173     -21.379  -5.129   1.788  1.00 97.40           O  
ATOM   2740  CG  TYR A 173     -22.764  -9.030   0.829  1.00 97.40           C  
ATOM   2741  CD1 TYR A 173     -23.487  -9.716   1.821  1.00 97.40           C  
ATOM   2742  HD1 TYR A 173     -23.691  -9.235   2.766  1.00 97.40           H  
ATOM   2743  CD2 TYR A 173     -22.461  -9.663  -0.390  1.00 97.40           C  
ATOM   2744  HD2 TYR A 173     -21.853  -9.155  -1.124  1.00 97.40           H  
ATOM   2745  CE1 TYR A 173     -23.916 -11.035   1.590  1.00 97.40           C  
ATOM   2746  HE1 TYR A 173     -24.446 -11.572   2.364  1.00 97.40           H  
ATOM   2747  CE2 TYR A 173     -22.928 -10.963  -0.642  1.00 97.40           C  
ATOM   2748  HE2 TYR A 173     -22.703 -11.449  -1.580  1.00 97.40           H  
ATOM   2749  OH  TYR A 173     -24.055 -12.930   0.129  1.00 97.40           O  
ATOM   2750  HH  TYR A 173     -24.343 -13.350   0.942  1.00 97.40           H  
ATOM   2751  CZ  TYR A 173     -23.639 -11.657   0.355  1.00 97.40           C  
ATOM   2752  N   PRO A 174     -23.301  -4.013   1.492  1.00 95.73           N  
ATOM   2753  CA  PRO A 174     -22.737  -2.689   1.821  1.00 95.73           C  
ATOM   2754  HA  PRO A 174     -21.927  -2.451   1.131  1.00 95.73           H  
ATOM   2755  C   PRO A 174     -22.186  -2.590   3.258  1.00 95.73           C  
ATOM   2756  CB  PRO A 174     -23.896  -1.706   1.603  1.00 95.73           C  
ATOM   2757  HB2 PRO A 174     -23.879  -1.337   0.577  1.00 95.73           H  
ATOM   2758  HB3 PRO A 174     -23.859  -0.866   2.296  1.00 95.73           H  
ATOM   2759  O   PRO A 174     -21.399  -1.702   3.598  1.00 95.73           O  
ATOM   2760  CG  PRO A 174     -25.149  -2.557   1.816  1.00 95.73           C  
ATOM   2761  HG2 PRO A 174     -26.012  -2.147   1.293  1.00 95.73           H  
ATOM   2762  HG3 PRO A 174     -25.351  -2.651   2.883  1.00 95.73           H  
ATOM   2763  CD  PRO A 174     -24.737  -3.913   1.252  1.00 95.73           C  
ATOM   2764  HD2 PRO A 174     -24.928  -3.938   0.179  1.00 95.73           H  
ATOM   2765  HD3 PRO A 174     -25.291  -4.710   1.748  1.00 95.73           H  
ATOM   2766  N   GLY A 175     -22.590  -3.515   4.136  1.00 94.72           N  
ATOM   2767  H   GLY A 175     -23.245  -4.211   3.811  1.00 94.72           H  
ATOM   2768  CA  GLY A 175     -22.035  -3.642   5.485  1.00 94.72           C  
ATOM   2769  HA2 GLY A 175     -22.036  -2.668   5.974  1.00 94.72           H  
ATOM   2770  HA3 GLY A 175     -22.667  -4.316   6.063  1.00 94.72           H  
ATOM   2771  C   GLY A 175     -20.608  -4.201   5.515  1.00 94.72           C  
ATOM   2772  O   GLY A 175     -19.895  -3.935   6.476  1.00 94.72           O  
ATOM   2773  N   ILE A 176     -20.192  -4.928   4.471  1.00 96.54           N  
ATOM   2774  H   ILE A 176     -20.801  -5.004   3.669  1.00 96.54           H  
ATOM   2775  CA  ILE A 176     -18.897  -5.619   4.384  1.00 96.54           C  
ATOM   2776  HA  ILE A 176     -18.403  -5.597   5.355  1.00 96.54           H  
ATOM   2777  C   ILE A 176     -17.976  -4.895   3.400  1.00 96.54           C  
ATOM   2778  CB  ILE A 176     -19.094  -7.105   3.984  1.00 96.54           C  
ATOM   2779  HB  ILE A 176     -19.583  -7.137   3.010  1.00 96.54           H  
ATOM   2780  O   ILE A 176     -16.871  -4.506   3.766  1.00 96.54           O  
ATOM   2781  CG1 ILE A 176     -20.004  -7.833   5.003  1.00 96.54           C  
ATOM   2782 HG12 ILE A 176     -20.957  -7.309   5.075  1.00 96.54           H  
ATOM   2783 HG13 ILE A 176     -19.534  -7.812   5.986  1.00 96.54           H  
ATOM   2784  CG2 ILE A 176     -17.734  -7.818   3.853  1.00 96.54           C  
ATOM   2785 HG21 ILE A 176     -17.108  -7.328   3.108  1.00 96.54           H  
ATOM   2786 HG22 ILE A 176     -17.213  -7.815   4.810  1.00 96.54           H  
ATOM   2787 HG23 ILE A 176     -17.870  -8.847   3.518  1.00 96.54           H  
ATOM   2788  CD1 ILE A 176     -20.327  -9.289   4.640  1.00 96.54           C  
ATOM   2789 HD11 ILE A 176     -21.095  -9.666   5.315  1.00 96.54           H  
ATOM   2790 HD12 ILE A 176     -20.696  -9.349   3.616  1.00 96.54           H  
ATOM   2791 HD13 ILE A 176     -19.441  -9.914   4.747  1.00 96.54           H  
ATOM   2792  N   TYR A 177     -18.439  -4.690   2.166  1.00 98.11           N  
ATOM   2793  H   TYR A 177     -19.385  -4.964   1.942  1.00 98.11           H  
ATOM   2794  CA  TYR A 177     -17.637  -4.094   1.100  1.00 98.11           C  
ATOM   2795  HA  TYR A 177     -16.582  -4.216   1.344  1.00 98.11           H  
ATOM   2796  C   TYR A 177     -17.923  -2.611   0.959  1.00 98.11           C  
ATOM   2797  CB  TYR A 177     -17.890  -4.804  -0.225  1.00 98.11           C  
ATOM   2798  HB2 TYR A 177     -17.250  -4.360  -0.988  1.00 98.11           H  
ATOM   2799  HB3 TYR A 177     -18.926  -4.646  -0.525  1.00 98.11           H  
ATOM   2800  O   TYR A 177     -19.081  -2.191   1.013  1.00 98.11           O  
ATOM   2801  CG  TYR A 177     -17.603  -6.282  -0.154  1.00 98.11           C  
ATOM   2802  CD1 TYR A 177     -16.280  -6.737  -0.064  1.00 98.11           C  
ATOM   2803  HD1 TYR A 177     -15.475  -6.017  -0.051  1.00 98.11           H  
ATOM   2804  CD2 TYR A 177     -18.667  -7.192  -0.131  1.00 98.11           C  
ATOM   2805  HD2 TYR A 177     -19.669  -6.802  -0.228  1.00 98.11           H  
ATOM   2806  CE1 TYR A 177     -16.016  -8.113   0.030  1.00 98.11           C  
ATOM   2807  HE1 TYR A 177     -14.997  -8.459   0.121  1.00 98.11           H  
ATOM   2808  CE2 TYR A 177     -18.419  -8.574  -0.049  1.00 98.11           C  
ATOM   2809  HE2 TYR A 177     -19.236  -9.280  -0.050  1.00 98.11           H  
ATOM   2810  OH  TYR A 177     -16.812 -10.356   0.079  1.00 98.11           O  
ATOM   2811  HH  TYR A 177     -15.872 -10.527   0.168  1.00 98.11           H  
ATOM   2812  CZ  TYR A 177     -17.084  -9.031   0.023  1.00 98.11           C  
ATOM   2813  N   LYS A 178     -16.865  -1.825   0.753  1.00 98.08           N  
ATOM   2814  H   LYS A 178     -15.966  -2.269   0.635  1.00 98.08           H  
ATOM   2815  CA  LYS A 178     -16.938  -0.362   0.658  1.00 98.08           C  
ATOM   2816  HA  LYS A 178     -17.977  -0.045   0.747  1.00 98.08           H  
ATOM   2817  C   LYS A 178     -16.450   0.117  -0.696  1.00 98.08           C  
ATOM   2818  CB  LYS A 178     -16.142   0.304   1.789  1.00 98.08           C  
ATOM   2819  HB2 LYS A 178     -15.078   0.202   1.577  1.00 98.08           H  
ATOM   2820  HB3 LYS A 178     -16.367   1.370   1.797  1.00 98.08           H  
ATOM   2821  O   LYS A 178     -15.663  -0.563  -1.355  1.00 98.08           O  
ATOM   2822  CG  LYS A 178     -16.408  -0.253   3.194  1.00 98.08           C  
ATOM   2823  HG2 LYS A 178     -15.925   0.416   3.905  1.00 98.08           H  
ATOM   2824  HG3 LYS A 178     -15.965  -1.244   3.290  1.00 98.08           H  
ATOM   2825  CD  LYS A 178     -17.888  -0.316   3.576  1.00 98.08           C  
ATOM   2826  HD2 LYS A 178     -18.407  -1.086   3.005  1.00 98.08           H  
ATOM   2827  HD3 LYS A 178     -18.367   0.642   3.372  1.00 98.08           H  
ATOM   2828  CE  LYS A 178     -18.005  -0.683   5.049  1.00 98.08           C  
ATOM   2829  HE2 LYS A 178     -17.609  -1.688   5.194  1.00 98.08           H  
ATOM   2830  HE3 LYS A 178     -17.406   0.013   5.636  1.00 98.08           H  
ATOM   2831  NZ  LYS A 178     -19.413  -0.613   5.479  1.00 98.08           N  
ATOM   2832  HZ1 LYS A 178     -20.006  -1.127   4.842  1.00 98.08           H  
ATOM   2833  HZ2 LYS A 178     -19.702   0.354   5.474  1.00 98.08           H  
ATOM   2834  HZ3 LYS A 178     -19.489  -0.977   6.418  1.00 98.08           H  
ATOM   2835  N   HIS A 179     -16.900   1.300  -1.101  1.00 98.52           N  
ATOM   2836  H   HIS A 179     -17.463   1.853  -0.471  1.00 98.52           H  
ATOM   2837  CA  HIS A 179     -16.430   1.905  -2.335  1.00 98.52           C  
ATOM   2838  HA  HIS A 179     -16.602   1.188  -3.138  1.00 98.52           H  
ATOM   2839  C   HIS A 179     -14.925   2.155  -2.277  1.00 98.52           C  
ATOM   2840  CB  HIS A 179     -17.208   3.184  -2.663  1.00 98.52           C  
ATOM   2841  HB2 HIS A 179     -17.270   3.817  -1.778  1.00 98.52           H  
ATOM   2842  HB3 HIS A 179     -16.666   3.736  -3.430  1.00 98.52           H  
ATOM   2843  O   HIS A 179     -14.410   2.712  -1.315  1.00 98.52           O  
ATOM   2844  CG  HIS A 179     -18.592   2.914  -3.192  1.00 98.52           C  
ATOM   2845  CD2 HIS A 179     -19.777   3.135  -2.548  1.00 98.52           C  
ATOM   2846  HD2 HIS A 179     -19.886   3.526  -1.547  1.00 98.52           H  
ATOM   2847  ND1 HIS A 179     -18.891   2.404  -4.433  1.00 98.52           N  
ATOM   2848  HD1 HIS A 179     -18.216   2.094  -5.116  1.00 98.52           H  
ATOM   2849  CE1 HIS A 179     -20.227   2.313  -4.538  1.00 98.52           C  
ATOM   2850  HE1 HIS A 179     -20.755   1.928  -5.398  1.00 98.52           H  
ATOM   2851  NE2 HIS A 179     -20.814   2.767  -3.416  1.00 98.52           N  
ATOM   2852  N   LEU A 180     -14.232   1.766  -3.341  1.00 98.76           N  
ATOM   2853  H   LEU A 180     -14.729   1.245  -4.049  1.00 98.76           H  
ATOM   2854  CA  LEU A 180     -12.806   1.998  -3.522  1.00 98.76           C  
ATOM   2855  HA  LEU A 180     -12.364   2.251  -2.558  1.00 98.76           H  
ATOM   2856  C   LEU A 180     -12.580   3.158  -4.488  1.00 98.76           C  
ATOM   2857  CB  LEU A 180     -12.177   0.686  -4.007  1.00 98.76           C  
ATOM   2858  HB2 LEU A 180     -12.658   0.391  -4.939  1.00 98.76           H  
ATOM   2859  HB3 LEU A 180     -12.394  -0.082  -3.265  1.00 98.76           H  
ATOM   2860  O   LEU A 180     -13.222   3.204  -5.541  1.00 98.76           O  
ATOM   2861  CG  LEU A 180     -10.660   0.716  -4.250  1.00 98.76           C  
ATOM   2862  HG  LEU A 180     -10.429   1.423  -5.047  1.00 98.76           H  
ATOM   2863  CD1 LEU A 180      -9.863   1.098  -3.004  1.00 98.76           C  
ATOM   2864 HD11 LEU A 180     -10.131   0.432  -2.184  1.00 98.76           H  
ATOM   2865 HD12 LEU A 180      -8.795   1.010  -3.202  1.00 98.76           H  
ATOM   2866 HD13 LEU A 180     -10.078   2.126  -2.712  1.00 98.76           H  
ATOM   2867  CD2 LEU A 180     -10.241  -0.686  -4.698  1.00 98.76           C  
ATOM   2868 HD21 LEU A 180     -10.673  -0.909  -5.674  1.00 98.76           H  
ATOM   2869 HD22 LEU A 180      -9.155  -0.761  -4.762  1.00 98.76           H  
ATOM   2870 HD23 LEU A 180     -10.583  -1.427  -3.976  1.00 98.76           H  
ATOM   2871  N   LEU A 181     -11.646   4.043  -4.142  1.00 98.51           N  
ATOM   2872  H   LEU A 181     -11.268   3.962  -3.209  1.00 98.51           H  
ATOM   2873  CA  LEU A 181     -11.142   5.142  -4.963  1.00 98.51           C  
ATOM   2874  HA  LEU A 181     -11.461   4.996  -5.995  1.00 98.51           H  
ATOM   2875  C   LEU A 181      -9.607   5.157  -4.927  1.00 98.51           C  
ATOM   2876  CB  LEU A 181     -11.753   6.457  -4.441  1.00 98.51           C  
ATOM   2877  HB2 LEU A 181     -12.828   6.435  -4.618  1.00 98.51           H  
ATOM   2878  HB3 LEU A 181     -11.598   6.492  -3.362  1.00 98.51           H  
ATOM   2879  O   LEU A 181      -8.986   5.103  -3.869  1.00 98.51           O  
ATOM   2880  CG  LEU A 181     -11.169   7.747  -5.044  1.00 98.51           C  
ATOM   2881  HG  LEU A 181     -10.088   7.754  -4.901  1.00 98.51           H  
ATOM   2882  CD1 LEU A 181     -11.469   7.896  -6.534  1.00 98.51           C  
ATOM   2883 HD11 LEU A 181     -12.547   7.916  -6.697  1.00 98.51           H  
ATOM   2884 HD12 LEU A 181     -11.028   7.074  -7.099  1.00 98.51           H  
ATOM   2885 HD13 LEU A 181     -11.045   8.835  -6.891  1.00 98.51           H  
ATOM   2886  CD2 LEU A 181     -11.744   8.959  -4.313  1.00 98.51           C  
ATOM   2887 HD21 LEU A 181     -11.509   8.898  -3.250  1.00 98.51           H  
ATOM   2888 HD22 LEU A 181     -11.304   9.874  -4.709  1.00 98.51           H  
ATOM   2889 HD23 LEU A 181     -12.826   8.995  -4.438  1.00 98.51           H  
ATOM   2890  N   MET A 182      -8.966   5.290  -6.079  1.00 98.13           N  
ATOM   2891  H   MET A 182      -9.493   5.261  -6.941  1.00 98.13           H  
ATOM   2892  CA  MET A 182      -7.523   5.510  -6.159  1.00 98.13           C  
ATOM   2893  HA  MET A 182      -7.211   6.083  -5.286  1.00 98.13           H  
ATOM   2894  C   MET A 182      -7.177   6.347  -7.380  1.00 98.13           C  
ATOM   2895  CB  MET A 182      -6.772   4.170  -6.141  1.00 98.13           C  
ATOM   2896  HB2 MET A 182      -5.699   4.356  -6.185  1.00 98.13           H  
ATOM   2897  HB3 MET A 182      -6.987   3.661  -5.201  1.00 98.13           H  
ATOM   2898  O   MET A 182      -7.886   6.312  -8.384  1.00 98.13           O  
ATOM   2899  CG  MET A 182      -7.170   3.264  -7.308  1.00 98.13           C  
ATOM   2900  HG2 MET A 182      -6.878   3.766  -8.231  1.00 98.13           H  
ATOM   2901  HG3 MET A 182      -8.252   3.133  -7.324  1.00 98.13           H  
ATOM   2902  SD  MET A 182      -6.401   1.630  -7.273  1.00 98.13           S  
ATOM   2903  CE  MET A 182      -7.385   0.842  -5.979  1.00 98.13           C  
ATOM   2904  HE1 MET A 182      -8.441   0.890  -6.246  1.00 98.13           H  
ATOM   2905  HE2 MET A 182      -7.226   1.348  -5.027  1.00 98.13           H  
ATOM   2906  HE3 MET A 182      -7.084  -0.201  -5.880  1.00 98.13           H  
ATOM   2907  N   ASN A 183      -6.091   7.108  -7.307  1.00 96.89           N  
ATOM   2908  H   ASN A 183      -5.516   7.078  -6.478  1.00 96.89           H  
ATOM   2909  CA  ASN A 183      -5.628   7.923  -8.425  1.00 96.89           C  
ATOM   2910  HA  ASN A 183      -6.381   7.874  -9.211  1.00 96.89           H  
ATOM   2911  C   ASN A 183      -4.339   7.375  -9.047  1.00 96.89           C  
ATOM   2912  CB  ASN A 183      -5.525   9.403  -8.017  1.00 96.89           C  
ATOM   2913  HB2 ASN A 183      -5.334   9.998  -8.910  1.00 96.89           H  
ATOM   2914  HB3 ASN A 183      -6.474   9.737  -7.596  1.00 96.89           H  
ATOM   2915  O   ASN A 183      -3.532   6.713  -8.394  1.00 96.89           O  
ATOM   2916  CG  ASN A 183      -4.425   9.677  -7.013  1.00 96.89           C  
ATOM   2917  ND2 ASN A 183      -4.013  10.912  -6.874  1.00 96.89           N  
ATOM   2918 HD21 ASN A 183      -4.527  11.682  -7.279  1.00 96.89           H  
ATOM   2919 HD22 ASN A 183      -3.271  11.127  -6.223  1.00 96.89           H  
ATOM   2920  OD1 ASN A 183      -3.935   8.791  -6.337  1.00 96.89           O  
ATOM   2921  N   ALA A 184      -4.148   7.690 -10.321  1.00 96.97           N  
ATOM   2922  H   ALA A 184      -4.862   8.237 -10.779  1.00 96.97           H  
ATOM   2923  CA  ALA A 184      -2.918   7.469 -11.071  1.00 96.97           C  
ATOM   2924  HA  ALA A 184      -2.064   7.461 -10.393  1.00 96.97           H  
ATOM   2925  C   ALA A 184      -2.723   8.626 -12.062  1.00 96.97           C  
ATOM   2926  CB  ALA A 184      -2.989   6.098 -11.758  1.00 96.97           C  
ATOM   2927  HB1 ALA A 184      -2.066   5.909 -12.306  1.00 96.97           H  
ATOM   2928  HB2 ALA A 184      -3.110   5.318 -11.007  1.00 96.97           H  
ATOM   2929  HB3 ALA A 184      -3.831   6.065 -12.449  1.00 96.97           H  
ATOM   2930  O   ALA A 184      -3.605   9.475 -12.226  1.00 96.97           O  
ATOM   2931  N   VAL A 185      -1.574   8.668 -12.727  1.00 96.01           N  
ATOM   2932  H   VAL A 185      -0.870   7.977 -12.511  1.00 96.01           H  
ATOM   2933  CA  VAL A 185      -1.285   9.645 -13.782  1.00 96.01           C  
ATOM   2934  HA  VAL A 185      -2.128  10.327 -13.895  1.00 96.01           H  
ATOM   2935  C   VAL A 185      -1.115   8.922 -15.108  1.00 96.01           C  
ATOM   2936  CB  VAL A 185      -0.060  10.505 -13.424  1.00 96.01           C  
ATOM   2937  HB  VAL A 185       0.810   9.865 -13.276  1.00 96.01           H  
ATOM   2938  O   VAL A 185      -0.215   8.099 -15.258  1.00 96.01           O  
ATOM   2939  CG1 VAL A 185       0.257  11.516 -14.534  1.00 96.01           C  
ATOM   2940 HG11 VAL A 185       0.543  10.996 -15.449  1.00 96.01           H  
ATOM   2941 HG12 VAL A 185       1.092  12.148 -14.230  1.00 96.01           H  
ATOM   2942 HG13 VAL A 185      -0.613  12.141 -14.732  1.00 96.01           H  
ATOM   2943  CG2 VAL A 185      -0.322  11.289 -12.131  1.00 96.01           C  
ATOM   2944 HG21 VAL A 185      -0.359  10.604 -11.284  1.00 96.01           H  
ATOM   2945 HG22 VAL A 185      -1.269  11.823 -12.204  1.00 96.01           H  
ATOM   2946 HG23 VAL A 185       0.481  12.005 -11.956  1.00 96.01           H  
ATOM   2947  N   ASP A 186      -1.955   9.257 -16.083  1.00 97.11           N  
ATOM   2948  H   ASP A 186      -2.627   9.991 -15.905  1.00 97.11           H  
ATOM   2949  CA  ASP A 186      -1.746   8.889 -17.479  1.00 97.11           C  
ATOM   2950  HA  ASP A 186      -1.265   7.912 -17.536  1.00 97.11           H  
ATOM   2951  C   ASP A 186      -0.820   9.924 -18.113  1.00 97.11           C  
ATOM   2952  CB  ASP A 186      -3.090   8.794 -18.199  1.00 97.11           C  
ATOM   2953  HB2 ASP A 186      -3.712   8.078 -17.662  1.00 97.11           H  
ATOM   2954  HB3 ASP A 186      -3.591   9.761 -18.169  1.00 97.11           H  
ATOM   2955  O   ASP A 186      -1.233  11.033 -18.474  1.00 97.11           O  
ATOM   2956  CG  ASP A 186      -2.963   8.344 -19.659  1.00 97.11           C  
ATOM   2957  OD1 ASP A 186      -1.957   8.655 -20.336  1.00 97.11           O  
ATOM   2958  OD2 ASP A 186      -3.939   7.718 -20.125  1.00 97.11           O  
ATOM   2959  N   LEU A 187       0.458   9.567 -18.223  1.00 93.52           N  
ATOM   2960  H   LEU A 187       0.727   8.639 -17.927  1.00 93.52           H  
ATOM   2961  CA  LEU A 187       1.473  10.489 -18.717  1.00 93.52           C  
ATOM   2962  HA  LEU A 187       1.283  11.457 -18.254  1.00 93.52           H  
ATOM   2963  C   LEU A 187       1.386  10.692 -20.237  1.00 93.52           C  
ATOM   2964  CB  LEU A 187       2.850   9.982 -18.261  1.00 93.52           C  
ATOM   2965  HB2 LEU A 187       2.796   9.746 -17.198  1.00 93.52           H  
ATOM   2966  HB3 LEU A 187       3.077   9.063 -18.801  1.00 93.52           H  
ATOM   2967  O   LEU A 187       1.763  11.752 -20.730  1.00 93.52           O  
ATOM   2968  CG  LEU A 187       3.996  10.988 -18.469  1.00 93.52           C  
ATOM   2969  HG  LEU A 187       4.088  11.234 -19.527  1.00 93.52           H  
ATOM   2970  CD1 LEU A 187       3.792  12.278 -17.669  1.00 93.52           C  
ATOM   2971 HD11 LEU A 187       2.948  12.838 -18.073  1.00 93.52           H  
ATOM   2972 HD12 LEU A 187       3.606  12.044 -16.621  1.00 93.52           H  
ATOM   2973 HD13 LEU A 187       4.679  12.907 -17.748  1.00 93.52           H  
ATOM   2974  CD2 LEU A 187       5.312  10.354 -18.017  1.00 93.52           C  
ATOM   2975 HD21 LEU A 187       6.135  11.049 -18.184  1.00 93.52           H  
ATOM   2976 HD22 LEU A 187       5.258  10.099 -16.959  1.00 93.52           H  
ATOM   2977 HD23 LEU A 187       5.496   9.446 -18.592  1.00 93.52           H  
ATOM   2978  N   ASN A 188       0.854   9.715 -20.980  1.00 96.72           N  
ATOM   2979  H   ASN A 188       0.462   8.915 -20.505  1.00 96.72           H  
ATOM   2980  CA  ASN A 188       0.661   9.822 -22.428  1.00 96.72           C  
ATOM   2981  HA  ASN A 188       1.594  10.140 -22.893  1.00 96.72           H  
ATOM   2982  C   ASN A 188      -0.397  10.872 -22.779  1.00 96.72           C  
ATOM   2983  CB  ASN A 188       0.251   8.452 -22.991  1.00 96.72           C  
ATOM   2984  HB2 ASN A 188      -0.093   8.571 -24.018  1.00 96.72           H  
ATOM   2985  HB3 ASN A 188      -0.574   8.043 -22.407  1.00 96.72           H  
ATOM   2986  O   ASN A 188      -0.249  11.593 -23.764  1.00 96.72           O  
ATOM   2987  CG  ASN A 188       1.391   7.462 -22.966  1.00 96.72           C  
ATOM   2988  ND2 ASN A 188       2.028   7.207 -24.083  1.00 96.72           N  
ATOM   2989 HD21 ASN A 188       1.696   7.594 -24.955  1.00 96.72           H  
ATOM   2990 HD22 ASN A 188       2.729   6.482 -24.030  1.00 96.72           H  
ATOM   2991  OD1 ASN A 188       1.733   6.900 -21.945  1.00 96.72           O  
ATOM   2992  N   ARG A 189      -1.462  10.955 -21.976  1.00 96.30           N  
ATOM   2993  H   ARG A 189      -1.546  10.255 -21.253  1.00 96.30           H  
ATOM   2994  CA  ARG A 189      -2.532  11.950 -22.117  1.00 96.30           C  
ATOM   2995  HA  ARG A 189      -2.584  12.283 -23.154  1.00 96.30           H  
ATOM   2996  C   ARG A 189      -2.287  13.219 -21.299  1.00 96.30           C  
ATOM   2997  CB  ARG A 189      -3.862  11.290 -21.742  1.00 96.30           C  
ATOM   2998  HB2 ARG A 189      -4.627  12.064 -21.674  1.00 96.30           H  
ATOM   2999  HB3 ARG A 189      -3.757  10.816 -20.766  1.00 96.30           H  
ATOM   3000  O   ARG A 189      -2.958  14.218 -21.543  1.00 96.30           O  
ATOM   3001  CG  ARG A 189      -4.300  10.232 -22.767  1.00 96.30           C  
ATOM   3002  HG2 ARG A 189      -3.518   9.481 -22.881  1.00 96.30           H  
ATOM   3003  HG3 ARG A 189      -4.466  10.711 -23.732  1.00 96.30           H  
ATOM   3004  CD  ARG A 189      -5.582   9.516 -22.330  1.00 96.30           C  
ATOM   3005  HD2 ARG A 189      -5.362   8.936 -21.434  1.00 96.30           H  
ATOM   3006  HD3 ARG A 189      -5.881   8.818 -23.113  1.00 96.30           H  
ATOM   3007  NE  ARG A 189      -6.684  10.454 -22.049  1.00 96.30           N  
ATOM   3008  HE  ARG A 189      -6.688  11.323 -22.564  1.00 96.30           H  
ATOM   3009  NH1 ARG A 189      -7.743   9.205 -20.438  1.00 96.30           N  
ATOM   3010 HH11 ARG A 189      -8.452   9.112 -19.725  1.00 96.30           H  
ATOM   3011 HH12 ARG A 189      -6.990   8.532 -20.445  1.00 96.30           H  
ATOM   3012  NH2 ARG A 189      -8.584  11.164 -21.014  1.00 96.30           N  
ATOM   3013 HH21 ARG A 189      -9.366  10.955 -20.410  1.00 96.30           H  
ATOM   3014 HH22 ARG A 189      -8.591  11.998 -21.582  1.00 96.30           H  
ATOM   3015  CZ  ARG A 189      -7.657  10.265 -21.177  1.00 96.30           C  
ATOM   3016  N   GLY A 190      -1.351  13.189 -20.350  1.00 94.43           N  
ATOM   3017  H   GLY A 190      -0.905  12.303 -20.161  1.00 94.43           H  
ATOM   3018  CA  GLY A 190      -1.057  14.306 -19.451  1.00 94.43           C  
ATOM   3019  HA2 GLY A 190      -0.166  14.062 -18.873  1.00 94.43           H  
ATOM   3020  HA3 GLY A 190      -0.865  15.205 -20.036  1.00 94.43           H  
ATOM   3021  C   GLY A 190      -2.193  14.596 -18.469  1.00 94.43           C  
ATOM   3022  O   GLY A 190      -2.445  15.758 -18.159  1.00 94.43           O  
ATOM   3023  N   VAL A 191      -2.908  13.559 -18.019  1.00 94.84           N  
ATOM   3024  H   VAL A 191      -2.583  12.627 -18.234  1.00 94.84           H  
ATOM   3025  CA  VAL A 191      -4.072  13.699 -17.132  1.00 94.84           C  
ATOM   3026  HA  VAL A 191      -4.126  14.734 -16.796  1.00 94.84           H  
ATOM   3027  C   VAL A 191      -3.927  12.850 -15.879  1.00 94.84           C  
ATOM   3028  CB  VAL A 191      -5.413  13.401 -17.837  1.00 94.84           C  
ATOM   3029  HB  VAL A 191      -6.214  13.574 -17.119  1.00 94.84           H  
ATOM   3030  O   VAL A 191      -3.394  11.740 -15.905  1.00 94.84           O  
ATOM   3031  CG1 VAL A 191      -5.652  14.353 -19.015  1.00 94.84           C  
ATOM   3032 HG11 VAL A 191      -5.539  15.384 -18.679  1.00 94.84           H  
ATOM   3033 HG12 VAL A 191      -4.930  14.163 -19.810  1.00 94.84           H  
ATOM   3034 HG13 VAL A 191      -6.661  14.216 -19.403  1.00 94.84           H  
ATOM   3035  CG2 VAL A 191      -5.539  11.958 -18.338  1.00 94.84           C  
ATOM   3036 HG21 VAL A 191      -6.490  11.824 -18.853  1.00 94.84           H  
ATOM   3037 HG22 VAL A 191      -5.508  11.270 -17.493  1.00 94.84           H  
ATOM   3038 HG23 VAL A 191      -4.716  11.727 -19.013  1.00 94.84           H  
ATOM   3039  N   GLN A 192      -4.460  13.360 -14.776  1.00 94.48           N  
ATOM   3040  H   GLN A 192      -4.886  14.275 -14.815  1.00 94.48           H  
ATOM   3041  CA  GLN A 192      -4.759  12.540 -13.615  1.00 94.48           C  
ATOM   3042  HA  GLN A 192      -3.932  11.853 -13.437  1.00 94.48           H  
ATOM   3043  C   GLN A 192      -6.028  11.729 -13.874  1.00 94.48           C  
ATOM   3044  CB  GLN A 192      -4.909  13.444 -12.396  1.00 94.48           C  
ATOM   3045  HB2 GLN A 192      -5.735  14.139 -12.553  1.00 94.48           H  
ATOM   3046  HB3 GLN A 192      -3.989  14.015 -12.270  1.00 94.48           H  
ATOM   3047  O   GLN A 192      -6.997  12.240 -14.439  1.00 94.48           O  
ATOM   3048  CG  GLN A 192      -5.164  12.626 -11.130  1.00 94.48           C  
ATOM   3049  HG2 GLN A 192      -6.146  12.154 -11.167  1.00 94.48           H  
ATOM   3050  HG3 GLN A 192      -4.405  11.848 -11.047  1.00 94.48           H  
ATOM   3051  CD  GLN A 192      -5.111  13.509  -9.904  1.00 94.48           C  
ATOM   3052  NE2 GLN A 192      -4.506  13.031  -8.848  1.00 94.48           N  
ATOM   3053 HE21 GLN A 192      -3.947  12.193  -8.913  1.00 94.48           H  
ATOM   3054 HE22 GLN A 192      -4.469  13.660  -8.058  1.00 94.48           H  
ATOM   3055  OE1 GLN A 192      -5.550  14.641  -9.889  1.00 94.48           O  
ATOM   3056  N   ILE A 193      -6.025  10.476 -13.435  1.00 96.39           N  
ATOM   3057  H   ILE A 193      -5.201  10.129 -12.965  1.00 96.39           H  
ATOM   3058  CA  ILE A 193      -7.192   9.600 -13.481  1.00 96.39           C  
ATOM   3059  HA  ILE A 193      -8.045  10.168 -13.850  1.00 96.39           H  
ATOM   3060  C   ILE A 193      -7.570   9.125 -12.087  1.00 96.39           C  
ATOM   3061  CB  ILE A 193      -6.982   8.422 -14.445  1.00 96.39           C  
ATOM   3062  HB  ILE A 193      -7.906   7.845 -14.447  1.00 96.39           H  
ATOM   3063  O   ILE A 193      -6.710   8.977 -11.219  1.00 96.39           O  
ATOM   3064  CG1 ILE A 193      -5.832   7.479 -14.027  1.00 96.39           C  
ATOM   3065 HG12 ILE A 193      -5.982   7.161 -12.995  1.00 96.39           H  
ATOM   3066 HG13 ILE A 193      -4.881   8.008 -14.091  1.00 96.39           H  
ATOM   3067  CG2 ILE A 193      -6.776   8.974 -15.860  1.00 96.39           C  
ATOM   3068 HG21 ILE A 193      -7.483   9.777 -16.066  1.00 96.39           H  
ATOM   3069 HG22 ILE A 193      -6.958   8.164 -16.567  1.00 96.39           H  
ATOM   3070 HG23 ILE A 193      -5.759   9.346 -15.982  1.00 96.39           H  
ATOM   3071  CD1 ILE A 193      -5.743   6.211 -14.884  1.00 96.39           C  
ATOM   3072 HD11 ILE A 193      -5.477   6.463 -15.910  1.00 96.39           H  
ATOM   3073 HD12 ILE A 193      -4.974   5.555 -14.476  1.00 96.39           H  
ATOM   3074 HD13 ILE A 193      -6.697   5.684 -14.871  1.00 96.39           H  
ATOM   3075  N   PHE A 194      -8.859   8.851 -11.906  1.00 97.44           N  
ATOM   3076  H   PHE A 194      -9.497   8.994 -12.675  1.00 97.44           H  
ATOM   3077  CA  PHE A 194      -9.439   8.353 -10.666  1.00 97.44           C  
ATOM   3078  HA  PHE A 194      -8.659   8.158  -9.930  1.00 97.44           H  
ATOM   3079  C   PHE A 194     -10.177   7.051 -10.954  1.00 97.44           C  
ATOM   3080  CB  PHE A 194     -10.382   9.414 -10.094  1.00 97.44           C  
ATOM   3081  HB2 PHE A 194     -10.826   9.031  -9.175  1.00 97.44           H  
ATOM   3082  HB3 PHE A 194     -11.197   9.584 -10.798  1.00 97.44           H  
ATOM   3083  O   PHE A 194     -11.273   7.072 -11.502  1.00 97.44           O  
ATOM   3084  CG  PHE A 194      -9.709  10.736  -9.799  1.00 97.44           C  
ATOM   3085  CD1 PHE A 194      -8.933  10.888  -8.635  1.00 97.44           C  
ATOM   3086  HD1 PHE A 194      -8.821  10.060  -7.950  1.00 97.44           H  
ATOM   3087  CD2 PHE A 194      -9.871  11.819 -10.683  1.00 97.44           C  
ATOM   3088  HD2 PHE A 194     -10.463  11.707 -11.579  1.00 97.44           H  
ATOM   3089  CE1 PHE A 194      -8.340  12.130  -8.346  1.00 97.44           C  
ATOM   3090  HE1 PHE A 194      -7.758  12.266  -7.446  1.00 97.44           H  
ATOM   3091  CE2 PHE A 194      -9.268  13.055 -10.397  1.00 97.44           C  
ATOM   3092  HE2 PHE A 194      -9.390  13.890 -11.071  1.00 97.44           H  
ATOM   3093  CZ  PHE A 194      -8.507  13.211  -9.228  1.00 97.44           C  
ATOM   3094  HZ  PHE A 194      -8.046  14.163  -9.012  1.00 97.44           H  
ATOM   3095  N   MET A 195      -9.565   5.925 -10.604  1.00 98.25           N  
ATOM   3096  H   MET A 195      -8.722   5.999 -10.052  1.00 98.25           H  
ATOM   3097  CA  MET A 195     -10.188   4.609 -10.697  1.00 98.25           C  
ATOM   3098  HA  MET A 195     -10.805   4.557 -11.594  1.00 98.25           H  
ATOM   3099  C   MET A 195     -11.080   4.416  -9.478  1.00 98.25           C  
ATOM   3100  CB  MET A 195      -9.117   3.519 -10.779  1.00 98.25           C  
ATOM   3101  HB2 MET A 195      -9.599   2.542 -10.745  1.00 98.25           H  
ATOM   3102  HB3 MET A 195      -8.442   3.611  -9.928  1.00 98.25           H  
ATOM   3103  O   MET A 195     -10.616   4.524  -8.340  1.00 98.25           O  
ATOM   3104  CG  MET A 195      -8.323   3.613 -12.083  1.00 98.25           C  
ATOM   3105  HG2 MET A 195      -8.015   4.644 -12.260  1.00 98.25           H  
ATOM   3106  HG3 MET A 195      -8.991   3.316 -12.891  1.00 98.25           H  
ATOM   3107  SD  MET A 195      -6.858   2.560 -12.181  1.00 98.25           S  
ATOM   3108  CE  MET A 195      -5.758   3.449 -11.048  1.00 98.25           C  
ATOM   3109  HE1 MET A 195      -6.060   3.253 -10.019  1.00 98.25           H  
ATOM   3110  HE2 MET A 195      -4.735   3.097 -11.179  1.00 98.25           H  
ATOM   3111  HE3 MET A 195      -5.797   4.520 -11.251  1.00 98.25           H  
ATOM   3112  N   THR A 196     -12.366   4.171  -9.710  1.00 98.32           N  
ATOM   3113  H   THR A 196     -12.694   4.085 -10.661  1.00 98.32           H  
ATOM   3114  CA  THR A 196     -13.360   4.149  -8.639  1.00 98.32           C  
ATOM   3115  HA  THR A 196     -12.852   3.848  -7.723  1.00 98.32           H  
ATOM   3116  C   THR A 196     -14.467   3.142  -8.896  1.00 98.32           C  
ATOM   3117  CB  THR A 196     -13.936   5.552  -8.397  1.00 98.32           C  
ATOM   3118  HB  THR A 196     -13.112   6.221  -8.149  1.00 98.32           H  
ATOM   3119  O   THR A 196     -14.859   2.899 -10.030  1.00 98.32           O  
ATOM   3120  CG2 THR A 196     -14.678   6.132  -9.597  1.00 98.32           C  
ATOM   3121 HG21 THR A 196     -15.040   7.130  -9.352  1.00 98.32           H  
ATOM   3122 HG22 THR A 196     -14.002   6.220 -10.448  1.00 98.32           H  
ATOM   3123 HG23 THR A 196     -15.527   5.506  -9.873  1.00 98.32           H  
ATOM   3124  OG1 THR A 196     -14.843   5.544  -7.317  1.00 98.32           O  
ATOM   3125  HG1 THR A 196     -15.095   6.460  -7.177  1.00 98.32           H  
ATOM   3126  N   THR A 197     -15.009   2.589  -7.817  1.00 98.45           N  
ATOM   3127  H   THR A 197     -14.606   2.864  -6.932  1.00 98.45           H  
ATOM   3128  CA  THR A 197     -16.230   1.759  -7.844  1.00 98.45           C  
ATOM   3129  HA  THR A 197     -16.210   1.117  -8.724  1.00 98.45           H  
ATOM   3130  C   THR A 197     -17.519   2.582  -7.928  1.00 98.45           C  
ATOM   3131  CB  THR A 197     -16.321   0.870  -6.603  1.00 98.45           C  
ATOM   3132  HB  THR A 197     -17.271   0.337  -6.594  1.00 98.45           H  
ATOM   3133  O   THR A 197     -18.599   2.008  -8.024  1.00 98.45           O  
ATOM   3134  CG2 THR A 197     -15.196  -0.151  -6.507  1.00 98.45           C  
ATOM   3135 HG21 THR A 197     -15.239  -0.822  -7.365  1.00 98.45           H  
ATOM   3136 HG22 THR A 197     -15.324  -0.734  -5.595  1.00 98.45           H  
ATOM   3137 HG23 THR A 197     -14.228   0.349  -6.484  1.00 98.45           H  
ATOM   3138  OG1 THR A 197     -16.236   1.699  -5.471  1.00 98.45           O  
ATOM   3139  HG1 THR A 197     -15.436   2.223  -5.550  1.00 98.45           H  
ATOM   3140  N   LEU A 198     -17.434   3.915  -7.855  1.00 97.02           N  
ATOM   3141  H   LEU A 198     -16.522   4.335  -7.742  1.00 97.02           H  
ATOM   3142  CA  LEU A 198     -18.591   4.805  -7.994  1.00 97.02           C  
ATOM   3143  HA  LEU A 198     -19.441   4.369  -7.469  1.00 97.02           H  
ATOM   3144  C   LEU A 198     -19.047   4.977  -9.454  1.00 97.02           C  
ATOM   3145  CB  LEU A 198     -18.262   6.172  -7.369  1.00 97.02           C  
ATOM   3146  HB2 LEU A 198     -17.371   6.572  -7.853  1.00 97.02           H  
ATOM   3147  HB3 LEU A 198     -19.085   6.850  -7.597  1.00 97.02           H  
ATOM   3148  O   LEU A 198     -20.143   5.475  -9.692  1.00 97.02           O  
ATOM   3149  CG  LEU A 198     -18.064   6.177  -5.842  1.00 97.02           C  
ATOM   3150  HG  LEU A 198     -17.313   5.440  -5.556  1.00 97.02           H  
ATOM   3151  CD1 LEU A 198     -17.584   7.563  -5.409  1.00 97.02           C  
ATOM   3152 HD11 LEU A 198     -16.531   7.671  -5.669  1.00 97.02           H  
ATOM   3153 HD12 LEU A 198     -18.170   8.337  -5.904  1.00 97.02           H  
ATOM   3154 HD13 LEU A 198     -17.697   7.687  -4.332  1.00 97.02           H  
ATOM   3155  CD2 LEU A 198     -19.360   5.886  -5.087  1.00 97.02           C  
ATOM   3156 HD21 LEU A 198     -20.100   6.657  -5.303  1.00 97.02           H  
ATOM   3157 HD22 LEU A 198     -19.162   5.844  -4.016  1.00 97.02           H  
ATOM   3158 HD23 LEU A 198     -19.762   4.919  -5.390  1.00 97.02           H  
ATOM   3159  N   GLU A 199     -18.228   4.570 -10.427  1.00 95.85           N  
ATOM   3160  H   GLU A 199     -17.370   4.099 -10.179  1.00 95.85           H  
ATOM   3161  CA  GLU A 199     -18.503   4.735 -11.856  1.00 95.85           C  
ATOM   3162  HA  GLU A 199     -19.537   5.048 -12.002  1.00 95.85           H  
ATOM   3163  C   GLU A 199     -18.286   3.427 -12.619  1.00 95.85           C  
ATOM   3164  CB  GLU A 199     -17.588   5.807 -12.461  1.00 95.85           C  
ATOM   3165  HB2 GLU A 199     -17.729   5.804 -13.542  1.00 95.85           H  
ATOM   3166  HB3 GLU A 199     -16.553   5.542 -12.245  1.00 95.85           H  
ATOM   3167  O   GLU A 199     -17.234   2.799 -12.516  1.00 95.85           O  
ATOM   3168  CG  GLU A 199     -17.852   7.225 -11.947  1.00 95.85           C  
ATOM   3169  HG2 GLU A 199     -17.802   7.224 -10.859  1.00 95.85           H  
ATOM   3170  HG3 GLU A 199     -18.858   7.525 -12.241  1.00 95.85           H  
ATOM   3171  CD  GLU A 199     -16.834   8.239 -12.493  1.00 95.85           C  
ATOM   3172  OE1 GLU A 199     -16.813   9.365 -11.945  1.00 95.85           O  
ATOM   3173  OE2 GLU A 199     -16.049   7.899 -13.407  1.00 95.85           O  
ATOM   3174  N   GLU A 200     -19.241   3.066 -13.476  1.00 96.48           N  
ATOM   3175  H   GLU A 200     -20.103   3.593 -13.493  1.00 96.48           H  
ATOM   3176  CA  GLU A 200     -19.197   1.821 -14.262  1.00 96.48           C  
ATOM   3177  HA  GLU A 200     -19.016   0.987 -13.584  1.00 96.48           H  
ATOM   3178  C   GLU A 200     -18.081   1.805 -15.323  1.00 96.48           C  
ATOM   3179  CB  GLU A 200     -20.546   1.595 -14.962  1.00 96.48           C  
ATOM   3180  HB2 GLU A 200     -20.631   2.284 -15.802  1.00 96.48           H  
ATOM   3181  HB3 GLU A 200     -20.555   0.578 -15.354  1.00 96.48           H  
ATOM   3182  O   GLU A 200     -17.706   0.754 -15.844  1.00 96.48           O  
ATOM   3183  CG  GLU A 200     -21.765   1.788 -14.051  1.00 96.48           C  
ATOM   3184  HG2 GLU A 200     -21.561   1.336 -13.080  1.00 96.48           H  
ATOM   3185  HG3 GLU A 200     -21.924   2.854 -13.889  1.00 96.48           H  
ATOM   3186  CD  GLU A 200     -23.028   1.177 -14.668  1.00 96.48           C  
ATOM   3187  OE1 GLU A 200     -23.700   0.400 -13.945  1.00 96.48           O  
ATOM   3188  OE2 GLU A 200     -23.294   1.456 -15.858  1.00 96.48           O  
ATOM   3189  N   ILE A 201     -17.516   2.971 -15.665  1.00 96.03           N  
ATOM   3190  H   ILE A 201     -17.811   3.801 -15.172  1.00 96.03           H  
ATOM   3191  CA  ILE A 201     -16.451   3.073 -16.673  1.00 96.03           C  
ATOM   3192  HA  ILE A 201     -16.835   2.603 -17.579  1.00 96.03           H  
ATOM   3193  C   ILE A 201     -15.193   2.287 -16.272  1.00 96.03           C  
ATOM   3194  CB  ILE A 201     -16.154   4.553 -16.998  1.00 96.03           C  
ATOM   3195  HB  ILE A 201     -17.112   5.061 -17.108  1.00 96.03           H  
ATOM   3196  O   ILE A 201     -14.443   1.856 -17.149  1.00 96.03           O  
ATOM   3197  CG1 ILE A 201     -15.418   4.658 -18.350  1.00 96.03           C  
ATOM   3198 HG12 ILE A 201     -15.985   4.098 -19.095  1.00 96.03           H  
ATOM   3199 HG13 ILE A 201     -14.423   4.222 -18.272  1.00 96.03           H  
ATOM   3200  CG2 ILE A 201     -15.379   5.254 -15.871  1.00 96.03           C  
ATOM   3201 HG21 ILE A 201     -15.858   5.078 -14.908  1.00 96.03           H  
ATOM   3202 HG22 ILE A 201     -14.352   4.892 -15.827  1.00 96.03           H  
ATOM   3203 HG23 ILE A 201     -15.364   6.332 -16.032  1.00 96.03           H  
ATOM   3204  CD1 ILE A 201     -15.280   6.091 -18.868  1.00 96.03           C  
ATOM   3205 HD11 ILE A 201     -14.555   6.642 -18.270  1.00 96.03           H  
ATOM   3206 HD12 ILE A 201     -16.245   6.597 -18.831  1.00 96.03           H  
ATOM   3207 HD13 ILE A 201     -14.942   6.062 -19.904  1.00 96.03           H  
ATOM   3208  N   TRP A 202     -15.001   2.042 -14.972  1.00 97.46           N  
ATOM   3209  H   TRP A 202     -15.676   2.405 -14.315  1.00 97.46           H  
ATOM   3210  CA  TRP A 202     -13.866   1.304 -14.420  1.00 97.46           C  
ATOM   3211  HA  TRP A 202     -13.032   1.373 -15.119  1.00 97.46           H  
ATOM   3212  C   TRP A 202     -14.132  -0.186 -14.212  1.00 97.46           C  
ATOM   3213  CB  TRP A 202     -13.429   1.973 -13.114  1.00 97.46           C  
ATOM   3214  HB2 TRP A 202     -14.243   1.902 -12.392  1.00 97.46           H  
ATOM   3215  HB3 TRP A 202     -12.572   1.439 -12.704  1.00 97.46           H  
ATOM   3216  O   TRP A 202     -13.207  -0.899 -13.836  1.00 97.46           O  
ATOM   3217  CG  TRP A 202     -13.043   3.405 -13.291  1.00 97.46           C  
ATOM   3218  CD1 TRP A 202     -13.763   4.469 -12.880  1.00 97.46           C  
ATOM   3219  HD1 TRP A 202     -14.701   4.401 -12.348  1.00 97.46           H  
ATOM   3220  CD2 TRP A 202     -11.890   3.947 -13.996  1.00 97.46           C  
ATOM   3221  CE2 TRP A 202     -11.966   5.369 -13.965  1.00 97.46           C  
ATOM   3222  CE3 TRP A 202     -10.782   3.371 -14.651  1.00 97.46           C  
ATOM   3223  HE3 TRP A 202     -10.703   2.294 -14.675  1.00 97.46           H  
ATOM   3224  NE1 TRP A 202     -13.145   5.632 -13.293  1.00 97.46           N  
ATOM   3225  HE1 TRP A 202     -13.533   6.549 -13.123  1.00 97.46           H  
ATOM   3226  CH2 TRP A 202      -9.864   5.574 -15.156  1.00 97.46           C  
ATOM   3227  HH2 TRP A 202      -9.083   6.181 -15.590  1.00 97.46           H  
ATOM   3228  CZ2 TRP A 202     -10.971   6.179 -14.533  1.00 97.46           C  
ATOM   3229  HZ2 TRP A 202     -11.062   7.253 -14.472  1.00 97.46           H  
ATOM   3230  CZ3 TRP A 202      -9.775   4.172 -15.223  1.00 97.46           C  
ATOM   3231  HZ3 TRP A 202      -8.922   3.709 -15.695  1.00 97.46           H  
ATOM   3232  N   ASP A 203     -15.348  -0.677 -14.474  1.00 97.72           N  
ATOM   3233  H   ASP A 203     -16.071  -0.038 -14.772  1.00 97.72           H  
ATOM   3234  CA  ASP A 203     -15.778  -2.027 -14.081  1.00 97.72           C  
ATOM   3235  HA  ASP A 203     -15.791  -2.069 -12.992  1.00 97.72           H  
ATOM   3236  C   ASP A 203     -14.868  -3.159 -14.576  1.00 97.72           C  
ATOM   3237  CB  ASP A 203     -17.191  -2.301 -14.609  1.00 97.72           C  
ATOM   3238  HB2 ASP A 203     -17.284  -1.917 -15.625  1.00 97.72           H  
ATOM   3239  HB3 ASP A 203     -17.341  -3.379 -14.658  1.00 97.72           H  
ATOM   3240  O   ASP A 203     -14.701  -4.165 -13.883  1.00 97.72           O  
ATOM   3241  CG  ASP A 203     -18.313  -1.748 -13.737  1.00 97.72           C  
ATOM   3242  OD1 ASP A 203     -18.071  -1.220 -12.630  1.00 97.72           O  
ATOM   3243  OD2 ASP A 203     -19.477  -1.932 -14.138  1.00 97.72           O  
ATOM   3244  N   ASP A 204     -14.272  -2.985 -15.755  1.00 96.76           N  
ATOM   3245  H   ASP A 204     -14.472  -2.127 -16.250  1.00 96.76           H  
ATOM   3246  CA  ASP A 204     -13.410  -3.985 -16.390  1.00 96.76           C  
ATOM   3247  HA  ASP A 204     -13.787  -4.979 -16.151  1.00 96.76           H  
ATOM   3248  C   ASP A 204     -11.956  -3.918 -15.902  1.00 96.76           C  
ATOM   3249  CB  ASP A 204     -13.458  -3.818 -17.916  1.00 96.76           C  
ATOM   3250  HB2 ASP A 204     -12.818  -4.570 -18.377  1.00 96.76           H  
ATOM   3251  HB3 ASP A 204     -13.060  -2.836 -18.174  1.00 96.76           H  
ATOM   3252  O   ASP A 204     -11.165  -4.811 -16.198  1.00 96.76           O  
ATOM   3253  CG  ASP A 204     -14.864  -3.966 -18.498  1.00 96.76           C  
ATOM   3254  OD1 ASP A 204     -15.614  -4.860 -18.061  1.00 96.76           O  
ATOM   3255  OD2 ASP A 204     -15.198  -3.136 -19.379  1.00 96.76           O  
ATOM   3256  N   ILE A 205     -11.575  -2.866 -15.171  1.00 97.96           N  
ATOM   3257  H   ILE A 205     -12.282  -2.217 -14.856  1.00 97.96           H  
ATOM   3258  CA  ILE A 205     -10.202  -2.679 -14.706  1.00 97.96           C  
ATOM   3259  HA  ILE A 205      -9.531  -3.026 -15.492  1.00 97.96           H  
ATOM   3260  C   ILE A 205      -9.952  -3.570 -13.495  1.00 97.96           C  
ATOM   3261  CB  ILE A 205      -9.880  -1.190 -14.447  1.00 97.96           C  
ATOM   3262  HB  ILE A 205     -10.496  -0.836 -13.621  1.00 97.96           H  
ATOM   3263  O   ILE A 205     -10.735  -3.599 -12.543  1.00 97.96           O  
ATOM   3264  CG1 ILE A 205     -10.169  -0.288 -15.672  1.00 97.96           C  
ATOM   3265 HG12 ILE A 205     -11.228  -0.027 -15.675  1.00 97.96           H  
ATOM   3266 HG13 ILE A 205      -9.604   0.638 -15.569  1.00 97.96           H  
ATOM   3267  CG2 ILE A 205      -8.407  -1.017 -14.029  1.00 97.96           C  
ATOM   3268 HG21 ILE A 205      -8.182   0.038 -13.875  1.00 97.96           H  
ATOM   3269 HG22 ILE A 205      -7.741  -1.414 -14.795  1.00 97.96           H  
ATOM   3270 HG23 ILE A 205      -8.216  -1.531 -13.088  1.00 97.96           H  
ATOM   3271  CD1 ILE A 205      -9.834  -0.884 -17.045  1.00 97.96           C  
ATOM   3272 HD11 ILE A 205      -9.709  -0.078 -17.768  1.00 97.96           H  
ATOM   3273 HD12 ILE A 205     -10.649  -1.525 -17.382  1.00 97.96           H  
ATOM   3274 HD13 ILE A 205      -8.924  -1.483 -16.996  1.00 97.96           H  
ATOM   3275  N   LYS A 206      -8.841  -4.306 -13.514  1.00 98.38           N  
ATOM   3276  H   LYS A 206      -8.227  -4.227 -14.312  1.00 98.38           H  
ATOM   3277  CA  LYS A 206      -8.421  -5.161 -12.403  1.00 98.38           C  
ATOM   3278  HA  LYS A 206      -9.286  -5.720 -12.044  1.00 98.38           H  
ATOM   3279  C   LYS A 206      -7.905  -4.293 -11.262  1.00 98.38           C  
ATOM   3280  CB  LYS A 206      -7.373  -6.179 -12.865  1.00 98.38           C  
ATOM   3281  HB2 LYS A 206      -7.094  -6.803 -12.015  1.00 98.38           H  
ATOM   3282  HB3 LYS A 206      -6.485  -5.649 -13.207  1.00 98.38           H  
ATOM   3283  O   LYS A 206      -7.101  -3.385 -11.475  1.00 98.38           O  
ATOM   3284  CG  LYS A 206      -7.908  -7.098 -13.973  1.00 98.38           C  
ATOM   3285  HG2 LYS A 206      -8.636  -7.781 -13.536  1.00 98.38           H  
ATOM   3286  HG3 LYS A 206      -8.403  -6.517 -14.751  1.00 98.38           H  
ATOM   3287  CD  LYS A 206      -6.779  -7.898 -14.626  1.00 98.38           C  
ATOM   3288  HD2 LYS A 206      -6.222  -8.441 -13.863  1.00 98.38           H  
ATOM   3289  HD3 LYS A 206      -6.090  -7.221 -15.131  1.00 98.38           H  
ATOM   3290  CE  LYS A 206      -7.389  -8.860 -15.645  1.00 98.38           C  
ATOM   3291  HE2 LYS A 206      -8.393  -9.130 -15.319  1.00 98.38           H  
ATOM   3292  HE3 LYS A 206      -7.478  -8.334 -16.596  1.00 98.38           H  
ATOM   3293  NZ  LYS A 206      -6.583 -10.091 -15.792  1.00 98.38           N  
ATOM   3294  HZ1 LYS A 206      -6.881 -10.618 -16.600  1.00 98.38           H  
ATOM   3295  HZ2 LYS A 206      -5.596  -9.878 -15.836  1.00 98.38           H  
ATOM   3296  HZ3 LYS A 206      -6.760 -10.708 -15.012  1.00 98.38           H  
ATOM   3297  N   ILE A 207      -8.316  -4.603 -10.034  1.00 98.51           N  
ATOM   3298  H   ILE A 207      -8.935  -5.393  -9.924  1.00 98.51           H  
ATOM   3299  CA  ILE A 207      -7.913  -3.836  -8.846  1.00 98.51           C  
ATOM   3300  HA  ILE A 207      -8.190  -2.792  -8.997  1.00 98.51           H  
ATOM   3301  C   ILE A 207      -6.389  -3.869  -8.677  1.00 98.51           C  
ATOM   3302  CB  ILE A 207      -8.648  -4.346  -7.586  1.00 98.51           C  
ATOM   3303  HB  ILE A 207      -8.459  -5.413  -7.474  1.00 98.51           H  
ATOM   3304  O   ILE A 207      -5.788  -2.850  -8.343  1.00 98.51           O  
ATOM   3305  CG1 ILE A 207     -10.171  -4.127  -7.742  1.00 98.51           C  
ATOM   3306 HG12 ILE A 207     -10.520  -4.721  -8.587  1.00 98.51           H  
ATOM   3307 HG13 ILE A 207     -10.372  -3.078  -7.962  1.00 98.51           H  
ATOM   3308  CG2 ILE A 207      -8.127  -3.632  -6.327  1.00 98.51           C  
ATOM   3309 HG21 ILE A 207      -7.063  -3.815  -6.180  1.00 98.51           H  
ATOM   3310 HG22 ILE A 207      -8.293  -2.557  -6.407  1.00 98.51           H  
ATOM   3311 HG23 ILE A 207      -8.642  -4.005  -5.441  1.00 98.51           H  
ATOM   3312  CD1 ILE A 207     -11.007  -4.536  -6.523  1.00 98.51           C  
ATOM   3313 HD11 ILE A 207     -12.059  -4.577  -6.808  1.00 98.51           H  
ATOM   3314 HD12 ILE A 207     -10.895  -3.803  -5.725  1.00 98.51           H  
ATOM   3315 HD13 ILE A 207     -10.692  -5.516  -6.164  1.00 98.51           H  
ATOM   3316  N   ILE A 208      -5.747  -5.005  -8.978  1.00 97.97           N  
ATOM   3317  H   ILE A 208      -6.293  -5.807  -9.259  1.00 97.97           H  
ATOM   3318  CA  ILE A 208      -4.284  -5.118  -8.926  1.00 97.97           C  
ATOM   3319  HA  ILE A 208      -3.982  -4.863  -7.910  1.00 97.97           H  
ATOM   3320  C   ILE A 208      -3.589  -4.113  -9.847  1.00 97.97           C  
ATOM   3321  CB  ILE A 208      -3.817  -6.561  -9.207  1.00 97.97           C  
ATOM   3322  HB  ILE A 208      -4.355  -7.216  -8.522  1.00 97.97           H  
ATOM   3323  O   ILE A 208      -2.628  -3.476  -9.426  1.00 97.97           O  
ATOM   3324  CG1 ILE A 208      -2.312  -6.672  -8.888  1.00 97.97           C  
ATOM   3325 HG12 ILE A 208      -1.725  -6.196  -9.673  1.00 97.97           H  
ATOM   3326 HG13 ILE A 208      -2.109  -6.154  -7.950  1.00 97.97           H  
ATOM   3327  CG2 ILE A 208      -4.124  -7.054 -10.634  1.00 97.97           C  
ATOM   3328 HG21 ILE A 208      -5.178  -6.900 -10.865  1.00 97.97           H  
ATOM   3329 HG22 ILE A 208      -3.924  -8.122 -10.716  1.00 97.97           H  
ATOM   3330 HG23 ILE A 208      -3.516  -6.529 -11.371  1.00 97.97           H  
ATOM   3331  CD1 ILE A 208      -1.850  -8.118  -8.722  1.00 97.97           C  
ATOM   3332 HD11 ILE A 208      -1.913  -8.656  -9.668  1.00 97.97           H  
ATOM   3333 HD12 ILE A 208      -0.819  -8.127  -8.368  1.00 97.97           H  
ATOM   3334 HD13 ILE A 208      -2.479  -8.601  -7.975  1.00 97.97           H  
ATOM   3335  N   ASP A 209      -4.087  -3.921 -11.068  1.00 97.74           N  
ATOM   3336  H   ASP A 209      -4.926  -4.410 -11.347  1.00 97.74           H  
ATOM   3337  CA  ASP A 209      -3.493  -2.976 -12.013  1.00 97.74           C  
ATOM   3338  HA  ASP A 209      -2.413  -3.121 -12.027  1.00 97.74           H  
ATOM   3339  C   ASP A 209      -3.748  -1.534 -11.575  1.00 97.74           C  
ATOM   3340  CB  ASP A 209      -4.015  -3.235 -13.428  1.00 97.74           C  
ATOM   3341  HB2 ASP A 209      -5.103  -3.166 -13.429  1.00 97.74           H  
ATOM   3342  HB3 ASP A 209      -3.629  -2.464 -14.095  1.00 97.74           H  
ATOM   3343  O   ASP A 209      -2.872  -0.690 -11.740  1.00 97.74           O  
ATOM   3344  CG  ASP A 209      -3.577  -4.599 -13.965  1.00 97.74           C  
ATOM   3345  OD1 ASP A 209      -2.442  -5.039 -13.673  1.00 97.74           O  
ATOM   3346  OD2 ASP A 209      -4.404  -5.223 -14.665  1.00 97.74           O  
ATOM   3347  N   GLY A 210      -4.883  -1.268 -10.920  1.00 98.11           N  
ATOM   3348  H   GLY A 210      -5.570  -2.004 -10.841  1.00 98.11           H  
ATOM   3349  CA  GLY A 210      -5.141   0.011 -10.263  1.00 98.11           C  
ATOM   3350  HA2 GLY A 210      -5.082   0.801 -11.012  1.00 98.11           H  
ATOM   3351  HA3 GLY A 210      -6.142  -0.001  -9.832  1.00 98.11           H  
ATOM   3352  C   GLY A 210      -4.130   0.324  -9.155  1.00 98.11           C  
ATOM   3353  O   GLY A 210      -3.543   1.407  -9.150  1.00 98.11           O  
ATOM   3354  N   ILE A 211      -3.857  -0.635  -8.262  1.00 97.50           N  
ATOM   3355  H   ILE A 211      -4.398  -1.487  -8.314  1.00 97.50           H  
ATOM   3356  CA  ILE A 211      -2.850  -0.499  -7.193  1.00 97.50           C  
ATOM   3357  HA  ILE A 211      -3.099   0.366  -6.578  1.00 97.50           H  
ATOM   3358  C   ILE A 211      -1.458  -0.261  -7.790  1.00 97.50           C  
ATOM   3359  CB  ILE A 211      -2.841  -1.761  -6.298  1.00 97.50           C  
ATOM   3360  HB  ILE A 211      -2.730  -2.636  -6.938  1.00 97.50           H  
ATOM   3361  O   ILE A 211      -0.719   0.628  -7.355  1.00 97.50           O  
ATOM   3362  CG1 ILE A 211      -4.153  -1.901  -5.500  1.00 97.50           C  
ATOM   3363 HG12 ILE A 211      -4.190  -1.143  -4.718  1.00 97.50           H  
ATOM   3364 HG13 ILE A 211      -5.006  -1.736  -6.158  1.00 97.50           H  
ATOM   3365  CG2 ILE A 211      -1.655  -1.736  -5.318  1.00 97.50           C  
ATOM   3366 HG21 ILE A 211      -1.678  -2.604  -4.658  1.00 97.50           H  
ATOM   3367 HG22 ILE A 211      -1.697  -0.831  -4.712  1.00 97.50           H  
ATOM   3368 HG23 ILE A 211      -0.707  -1.768  -5.855  1.00 97.50           H  
ATOM   3369  CD1 ILE A 211      -4.314  -3.289  -4.869  1.00 97.50           C  
ATOM   3370 HD11 ILE A 211      -3.599  -3.444  -4.061  1.00 97.50           H  
ATOM   3371 HD12 ILE A 211      -4.197  -4.066  -5.625  1.00 97.50           H  
ATOM   3372 HD13 ILE A 211      -5.318  -3.359  -4.449  1.00 97.50           H  
ATOM   3373  N   LEU A 212      -1.083  -1.053  -8.798  1.00 96.93           N  
ATOM   3374  H   LEU A 212      -1.730  -1.762  -9.112  1.00 96.93           H  
ATOM   3375  CA  LEU A 212       0.209  -0.931  -9.469  1.00 96.93           C  
ATOM   3376  HA  LEU A 212       0.995  -0.913  -8.714  1.00 96.93           H  
ATOM   3377  C   LEU A 212       0.320   0.398 -10.230  1.00 96.93           C  
ATOM   3378  CB  LEU A 212       0.433  -2.140 -10.396  1.00 96.93           C  
ATOM   3379  HB2 LEU A 212       1.325  -1.956 -10.995  1.00 96.93           H  
ATOM   3380  HB3 LEU A 212      -0.417  -2.208 -11.076  1.00 96.93           H  
ATOM   3381  O   LEU A 212       1.364   1.038 -10.177  1.00 96.93           O  
ATOM   3382  CG  LEU A 212       0.599  -3.504  -9.699  1.00 96.93           C  
ATOM   3383  HG  LEU A 212      -0.267  -3.721  -9.074  1.00 96.93           H  
ATOM   3384  CD1 LEU A 212       0.734  -4.607 -10.751  1.00 96.93           C  
ATOM   3385 HD11 LEU A 212       0.803  -5.577 -10.259  1.00 96.93           H  
ATOM   3386 HD12 LEU A 212       1.621  -4.435 -11.360  1.00 96.93           H  
ATOM   3387 HD13 LEU A 212      -0.148  -4.602 -11.392  1.00 96.93           H  
ATOM   3388  CD2 LEU A 212       1.824  -3.573  -8.792  1.00 96.93           C  
ATOM   3389 HD21 LEU A 212       2.726  -3.398  -9.378  1.00 96.93           H  
ATOM   3390 HD22 LEU A 212       1.877  -4.559  -8.331  1.00 96.93           H  
ATOM   3391 HD23 LEU A 212       1.732  -2.825  -8.004  1.00 96.93           H  
ATOM   3392  N   ALA A 213      -0.733   0.880 -10.881  1.00 97.02           N  
ATOM   3393  H   ALA A 213      -1.572   0.322 -10.951  1.00 97.02           H  
ATOM   3394  CA  ALA A 213      -0.723   2.191 -11.521  1.00 97.02           C  
ATOM   3395  HA  ALA A 213       0.131   2.261 -12.195  1.00 97.02           H  
ATOM   3396  C   ALA A 213      -0.572   3.298 -10.468  1.00 97.02           C  
ATOM   3397  CB  ALA A 213      -2.002   2.334 -12.348  1.00 97.02           C  
ATOM   3398  HB1 ALA A 213      -1.998   1.615 -13.167  1.00 97.02           H  
ATOM   3399  HB2 ALA A 213      -2.074   3.344 -12.751  1.00 97.02           H  
ATOM   3400  HB3 ALA A 213      -2.872   2.137 -11.720  1.00 97.02           H  
ATOM   3401  O   ALA A 213       0.328   4.127 -10.571  1.00 97.02           O  
ATOM   3402  N   SER A 214      -1.366   3.245  -9.393  1.00 96.74           N  
ATOM   3403  H   SER A 214      -2.068   2.520  -9.357  1.00 96.74           H  
ATOM   3404  CA  SER A 214      -1.360   4.244  -8.317  1.00 96.74           C  
ATOM   3405  HA  SER A 214      -1.558   5.217  -8.766  1.00 96.74           H  
ATOM   3406  C   SER A 214      -0.026   4.350  -7.574  1.00 96.74           C  
ATOM   3407  CB  SER A 214      -2.478   3.934  -7.314  1.00 96.74           C  
ATOM   3408  HB2 SER A 214      -3.407   3.741  -7.851  1.00 96.74           H  
ATOM   3409  HB3 SER A 214      -2.219   3.050  -6.731  1.00 96.74           H  
ATOM   3410  O   SER A 214       0.246   5.388  -6.978  1.00 96.74           O  
ATOM   3411  OG  SER A 214      -2.674   5.044  -6.457  1.00 96.74           O  
ATOM   3412  HG  SER A 214      -2.989   5.755  -7.021  1.00 96.74           H  
ATOM   3413  N   SER A 215       0.821   3.317  -7.636  1.00 94.23           N  
ATOM   3414  H   SER A 215       0.506   2.501  -8.142  1.00 94.23           H  
ATOM   3415  CA  SER A 215       2.110   3.237  -6.935  1.00 94.23           C  
ATOM   3416  HA  SER A 215       2.219   4.131  -6.321  1.00 94.23           H  
ATOM   3417  C   SER A 215       3.343   3.201  -7.852  1.00 94.23           C  
ATOM   3418  CB  SER A 215       2.085   2.060  -5.961  1.00 94.23           C  
ATOM   3419  HB2 SER A 215       3.030   2.013  -5.419  1.00 94.23           H  
ATOM   3420  HB3 SER A 215       1.281   2.226  -5.243  1.00 94.23           H  
ATOM   3421  O   SER A 215       4.443   2.856  -7.408  1.00 94.23           O  
ATOM   3422  OG  SER A 215       1.860   0.835  -6.636  1.00 94.23           O  
ATOM   3423  HG  SER A 215       0.918   0.771  -6.810  1.00 94.23           H  
ATOM   3424  N   ALA A 216       3.181   3.450  -9.159  1.00 93.52           N  
ATOM   3425  H   ALA A 216       2.263   3.712  -9.488  1.00 93.52           H  
ATOM   3426  CA  ALA A 216       4.254   3.325 -10.152  1.00 93.52           C  
ATOM   3427  HA  ALA A 216       4.919   2.514  -9.855  1.00 93.52           H  
ATOM   3428  C   ALA A 216       5.139   4.574 -10.199  1.00 93.52           C  
ATOM   3429  CB  ALA A 216       3.665   2.935 -11.514  1.00 93.52           C  
ATOM   3430  HB1 ALA A 216       3.337   1.896 -11.505  1.00 93.52           H  
ATOM   3431  HB2 ALA A 216       2.812   3.570 -11.751  1.00 93.52           H  
ATOM   3432  HB3 ALA A 216       4.426   3.045 -12.287  1.00 93.52           H  
ATOM   3433  O   ALA A 216       5.073   5.365 -11.141  1.00 93.52           O  
ATOM   3434  N   ILE A 217       5.947   4.776  -9.153  1.00 88.89           N  
ATOM   3435  H   ILE A 217       5.834   4.168  -8.355  1.00 88.89           H  
ATOM   3436  CA  ILE A 217       6.808   5.959  -9.033  1.00 88.89           C  
ATOM   3437  HA  ILE A 217       6.157   6.833  -9.026  1.00 88.89           H  
ATOM   3438  C   ILE A 217       7.755   6.009 -10.247  1.00 88.89           C  
ATOM   3439  CB  ILE A 217       7.583   5.978  -7.696  1.00 88.89           C  
ATOM   3440  HB  ILE A 217       8.186   5.072  -7.634  1.00 88.89           H  
ATOM   3441  O   ILE A 217       8.504   5.045 -10.465  1.00 88.89           O  
ATOM   3442  CG1 ILE A 217       6.615   5.979  -6.494  1.00 88.89           C  
ATOM   3443 HG12 ILE A 217       6.032   6.900  -6.496  1.00 88.89           H  
ATOM   3444 HG13 ILE A 217       5.923   5.143  -6.586  1.00 88.89           H  
ATOM   3445  CG2 ILE A 217       8.516   7.206  -7.635  1.00 88.89           C  
ATOM   3446 HG21 ILE A 217       9.218   7.212  -8.469  1.00 88.89           H  
ATOM   3447 HG22 ILE A 217       9.111   7.186  -6.722  1.00 88.89           H  
ATOM   3448 HG23 ILE A 217       7.926   8.123  -7.655  1.00 88.89           H  
ATOM   3449  CD1 ILE A 217       7.306   5.832  -5.132  1.00 88.89           C  
ATOM   3450 HD11 ILE A 217       6.546   5.695  -4.363  1.00 88.89           H  
ATOM   3451 HD12 ILE A 217       7.878   6.728  -4.892  1.00 88.89           H  
ATOM   3452 HD13 ILE A 217       7.966   4.965  -5.138  1.00 88.89           H  
ATOM   3453  N   PRO A 218       7.765   7.109 -11.029  1.00 86.39           N  
ATOM   3454  CA  PRO A 218       8.627   7.254 -12.197  1.00 86.39           C  
ATOM   3455  HA  PRO A 218       8.279   6.563 -12.966  1.00 86.39           H  
ATOM   3456  C   PRO A 218      10.094   6.970 -11.874  1.00 86.39           C  
ATOM   3457  CB  PRO A 218       8.435   8.693 -12.682  1.00 86.39           C  
ATOM   3458  HB2 PRO A 218       8.528   8.770 -13.766  1.00 86.39           H  
ATOM   3459  HB3 PRO A 218       9.149   9.353 -12.189  1.00 86.39           H  
ATOM   3460  O   PRO A 218      10.562   7.263 -10.772  1.00 86.39           O  
ATOM   3461  CG  PRO A 218       7.028   9.045 -12.211  1.00 86.39           C  
ATOM   3462  HG2 PRO A 218       6.294   8.682 -12.931  1.00 86.39           H  
ATOM   3463  HG3 PRO A 218       6.910  10.117 -12.056  1.00 86.39           H  
ATOM   3464  CD  PRO A 218       6.892   8.268 -10.905  1.00 86.39           C  
ATOM   3465  HD2 PRO A 218       7.222   8.885 -10.069  1.00 86.39           H  
ATOM   3466  HD3 PRO A 218       5.852   7.970 -10.771  1.00 86.39           H  
ATOM   3467  N   ALA A 219      10.824   6.383 -12.829  1.00 83.22           N  
ATOM   3468  H   ALA A 219      10.369   6.164 -13.704  1.00 83.22           H  
ATOM   3469  CA  ALA A 219      12.214   5.935 -12.675  1.00 83.22           C  
ATOM   3470  HA  ALA A 219      12.510   5.473 -13.617  1.00 83.22           H  
ATOM   3471  C   ALA A 219      12.457   4.845 -11.608  1.00 83.22           C  
ATOM   3472  CB  ALA A 219      13.124   7.162 -12.505  1.00 83.22           C  
ATOM   3473  HB1 ALA A 219      14.114   6.848 -12.175  1.00 83.22           H  
ATOM   3474  HB2 ALA A 219      12.736   7.840 -11.745  1.00 83.22           H  
ATOM   3475  HB3 ALA A 219      13.197   7.700 -13.450  1.00 83.22           H  
ATOM   3476  O   ALA A 219      13.528   4.240 -11.588  1.00 83.22           O  
ATOM   3477  N   THR A 220      11.474   4.536 -10.762  1.00 83.00           N  
ATOM   3478  H   THR A 220      10.613   5.059 -10.830  1.00 83.00           H  
ATOM   3479  CA  THR A 220      11.614   3.623  -9.624  1.00 83.00           C  
ATOM   3480  HA  THR A 220      12.668   3.415  -9.441  1.00 83.00           H  
ATOM   3481  C   THR A 220      10.922   2.297  -9.910  1.00 83.00           C  
ATOM   3482  CB  THR A 220      11.057   4.281  -8.356  1.00 83.00           C  
ATOM   3483  HB  THR A 220       9.987   4.445  -8.479  1.00 83.00           H  
ATOM   3484  O   THR A 220      11.574   1.254  -9.879  1.00 83.00           O  
ATOM   3485  CG2 THR A 220      11.293   3.441  -7.108  1.00 83.00           C  
ATOM   3486 HG21 THR A 220      10.785   2.481  -7.200  1.00 83.00           H  
ATOM   3487 HG22 THR A 220      12.364   3.296  -6.967  1.00 83.00           H  
ATOM   3488 HG23 THR A 220      10.886   3.966  -6.244  1.00 83.00           H  
ATOM   3489  OG1 THR A 220      11.694   5.519  -8.140  1.00 83.00           O  
ATOM   3490  HG1 THR A 220      11.348   6.153  -8.773  1.00 83.00           H  
ATOM   3491  N   PHE A 221       9.640   2.334 -10.274  1.00 89.18           N  
ATOM   3492  H   PHE A 221       9.189   3.234 -10.359  1.00 89.18           H  
ATOM   3493  CA  PHE A 221       8.835   1.158 -10.608  1.00 89.18           C  
ATOM   3494  HA  PHE A 221       9.434   0.259 -10.463  1.00 89.18           H  
ATOM   3495  C   PHE A 221       8.406   1.171 -12.073  1.00 89.18           C  
ATOM   3496  CB  PHE A 221       7.628   1.061  -9.669  1.00 89.18           C  
ATOM   3497  HB2 PHE A 221       7.029   1.965  -9.781  1.00 89.18           H  
ATOM   3498  HB3 PHE A 221       7.011   0.211  -9.961  1.00 89.18           H  
ATOM   3499  O   PHE A 221       8.397   2.213 -12.731  1.00 89.18           O  
ATOM   3500  CG  PHE A 221       8.016   0.885  -8.217  1.00 89.18           C  
ATOM   3501  CD1 PHE A 221       8.695  -0.280  -7.809  1.00 89.18           C  
ATOM   3502  HD1 PHE A 221       8.901  -1.066  -8.520  1.00 89.18           H  
ATOM   3503  CD2 PHE A 221       7.729   1.892  -7.278  1.00 89.18           C  
ATOM   3504  HD2 PHE A 221       7.188   2.778  -7.576  1.00 89.18           H  
ATOM   3505  CE1 PHE A 221       9.113  -0.419  -6.474  1.00 89.18           C  
ATOM   3506  HE1 PHE A 221       9.647  -1.305  -6.165  1.00 89.18           H  
ATOM   3507  CE2 PHE A 221       8.139   1.748  -5.942  1.00 89.18           C  
ATOM   3508  HE2 PHE A 221       7.913   2.521  -5.223  1.00 89.18           H  
ATOM   3509  CZ  PHE A 221       8.842   0.599  -5.544  1.00 89.18           C  
ATOM   3510  HZ  PHE A 221       9.173   0.499  -4.521  1.00 89.18           H  
ATOM   3511  N   LYS A 222       8.074  -0.012 -12.598  1.00 91.20           N  
ATOM   3512  H   LYS A 222       7.981  -0.801 -11.974  1.00 91.20           H  
ATOM   3513  CA  LYS A 222       7.567  -0.140 -13.963  1.00 91.20           C  
ATOM   3514  HA  LYS A 222       8.231   0.411 -14.630  1.00 91.20           H  
ATOM   3515  C   LYS A 222       6.177   0.503 -14.031  1.00 91.20           C  
ATOM   3516  CB  LYS A 222       7.557  -1.619 -14.384  1.00 91.20           C  
ATOM   3517  HB2 LYS A 222       6.784  -2.146 -13.825  1.00 91.20           H  
ATOM   3518  HB3 LYS A 222       8.523  -2.069 -14.155  1.00 91.20           H  
ATOM   3519  O   LYS A 222       5.319   0.208 -13.198  1.00 91.20           O  
ATOM   3520  CG  LYS A 222       7.296  -1.760 -15.890  1.00 91.20           C  
ATOM   3521  HG2 LYS A 222       6.393  -1.208 -16.149  1.00 91.20           H  
ATOM   3522  HG3 LYS A 222       8.132  -1.324 -16.438  1.00 91.20           H  
ATOM   3523  CD  LYS A 222       7.108  -3.217 -16.331  1.00 91.20           C  
ATOM   3524  HD2 LYS A 222       8.036  -3.769 -16.189  1.00 91.20           H  
ATOM   3525  HD3 LYS A 222       6.311  -3.666 -15.738  1.00 91.20           H  
ATOM   3526  CE  LYS A 222       6.706  -3.201 -17.812  1.00 91.20           C  
ATOM   3527  HE2 LYS A 222       7.524  -2.775 -18.394  1.00 91.20           H  
ATOM   3528  HE3 LYS A 222       5.853  -2.531 -17.921  1.00 91.20           H  
ATOM   3529  NZ  LYS A 222       6.344  -4.542 -18.329  1.00 91.20           N  
ATOM   3530  HZ1 LYS A 222       5.562  -4.909 -17.805  1.00 91.20           H  
ATOM   3531  HZ2 LYS A 222       6.036  -4.452 -19.287  1.00 91.20           H  
ATOM   3532  HZ3 LYS A 222       7.127  -5.178 -18.286  1.00 91.20           H  
ATOM   3533  N   ALA A 223       5.961   1.360 -15.024  1.00 93.81           N  
ATOM   3534  H   ALA A 223       6.717   1.585 -15.655  1.00 93.81           H  
ATOM   3535  CA  ALA A 223       4.634   1.887 -15.321  1.00 93.81           C  
ATOM   3536  HA  ALA A 223       4.217   2.334 -14.418  1.00 93.81           H  
ATOM   3537  C   ALA A 223       3.684   0.766 -15.761  1.00 93.81           C  
ATOM   3538  CB  ALA A 223       4.763   2.990 -16.368  1.00 93.81           C  
ATOM   3539  HB1 ALA A 223       3.773   3.322 -16.681  1.00 93.81           H  
ATOM   3540  HB2 ALA A 223       5.334   2.640 -17.228  1.00 93.81           H  
ATOM   3541  HB3 ALA A 223       5.283   3.832 -15.912  1.00 93.81           H  
ATOM   3542  O   ALA A 223       4.109  -0.212 -16.387  1.00 93.81           O  
ATOM   3543  N   VAL A 224       2.402   0.916 -15.435  1.00 95.59           N  
ATOM   3544  H   VAL A 224       2.112   1.779 -14.999  1.00 95.59           H  
ATOM   3545  CA  VAL A 224       1.368  -0.025 -15.877  1.00 95.59           C  
ATOM   3546  HA  VAL A 224       1.794  -1.027 -15.919  1.00 95.59           H  
ATOM   3547  C   VAL A 224       0.942   0.361 -17.285  1.00 95.59           C  
ATOM   3548  CB  VAL A 224       0.186  -0.079 -14.898  1.00 95.59           C  
ATOM   3549  HB  VAL A 224      -0.215   0.924 -14.751  1.00 95.59           H  
ATOM   3550  O   VAL A 224       0.525   1.491 -17.524  1.00 95.59           O  
ATOM   3551  CG1 VAL A 224      -0.940  -0.991 -15.394  1.00 95.59           C  
ATOM   3552 HG11 VAL A 224      -1.352  -0.612 -16.330  1.00 95.59           H  
ATOM   3553 HG12 VAL A 224      -1.747  -1.009 -14.661  1.00 95.59           H  
ATOM   3554 HG13 VAL A 224      -0.576  -2.008 -15.546  1.00 95.59           H  
ATOM   3555  CG2 VAL A 224       0.662  -0.621 -13.547  1.00 95.59           C  
ATOM   3556 HG21 VAL A 224       1.354   0.081 -13.081  1.00 95.59           H  
ATOM   3557 HG22 VAL A 224      -0.206  -0.749 -12.900  1.00 95.59           H  
ATOM   3558 HG23 VAL A 224       1.148  -1.588 -13.676  1.00 95.59           H  
ATOM   3559  N   GLU A 225       1.084  -0.571 -18.220  1.00 95.84           N  
ATOM   3560  H   GLU A 225       1.377  -1.499 -17.947  1.00 95.84           H  
ATOM   3561  CA  GLU A 225       0.671  -0.387 -19.609  1.00 95.84           C  
ATOM   3562  HA  GLU A 225       0.747   0.669 -19.869  1.00 95.84           H  
ATOM   3563  C   GLU A 225      -0.784  -0.828 -19.778  1.00 95.84           C  
ATOM   3564  CB  GLU A 225       1.626  -1.157 -20.530  1.00 95.84           C  
ATOM   3565  HB2 GLU A 225       2.643  -0.835 -20.305  1.00 95.84           H  
ATOM   3566  HB3 GLU A 225       1.548  -2.223 -20.316  1.00 95.84           H  
ATOM   3567  O   GLU A 225      -1.155  -1.940 -19.401  1.00 95.84           O  
ATOM   3568  CG  GLU A 225       1.346  -0.915 -22.022  1.00 95.84           C  
ATOM   3569  HG2 GLU A 225       1.405   0.154 -22.225  1.00 95.84           H  
ATOM   3570  HG3 GLU A 225       0.332  -1.246 -22.250  1.00 95.84           H  
ATOM   3571  CD  GLU A 225       2.332  -1.661 -22.940  1.00 95.84           C  
ATOM   3572  OE1 GLU A 225       2.037  -1.743 -24.154  1.00 95.84           O  
ATOM   3573  OE2 GLU A 225       3.376  -2.153 -22.439  1.00 95.84           O  
ATOM   3574  N   MET A 226      -1.599   0.046 -20.359  1.00 96.30           N  
ATOM   3575  H   MET A 226      -1.205   0.931 -20.645  1.00 96.30           H  
ATOM   3576  CA  MET A 226      -2.981  -0.221 -20.759  1.00 96.30           C  
ATOM   3577  HA  MET A 226      -3.148  -1.296 -20.836  1.00 96.30           H  
ATOM   3578  C   MET A 226      -3.233   0.390 -22.139  1.00 96.30           C  
ATOM   3579  CB  MET A 226      -3.953   0.359 -19.719  1.00 96.30           C  
ATOM   3580  HB2 MET A 226      -4.973   0.258 -20.088  1.00 96.30           H  
ATOM   3581  HB3 MET A 226      -3.745   1.419 -19.577  1.00 96.30           H  
ATOM   3582  O   MET A 226      -2.346   0.999 -22.734  1.00 96.30           O  
ATOM   3583  CG  MET A 226      -3.863  -0.354 -18.368  1.00 96.30           C  
ATOM   3584  HG2 MET A 226      -2.860  -0.210 -17.968  1.00 96.30           H  
ATOM   3585  HG3 MET A 226      -4.026  -1.422 -18.507  1.00 96.30           H  
ATOM   3586  SD  MET A 226      -5.041   0.270 -17.147  1.00 96.30           S  
ATOM   3587  CE  MET A 226      -6.574  -0.440 -17.778  1.00 96.30           C  
ATOM   3588  HE1 MET A 226      -6.700  -0.219 -18.838  1.00 96.30           H  
ATOM   3589  HE2 MET A 226      -7.392   0.012 -17.217  1.00 96.30           H  
ATOM   3590  HE3 MET A 226      -6.569  -1.519 -17.629  1.00 96.30           H  
ATOM   3591  N   HIS A 227      -4.455   0.269 -22.643  1.00 97.41           N  
ATOM   3592  H   HIS A 227      -5.149  -0.262 -22.137  1.00 97.41           H  
ATOM   3593  CA  HIS A 227      -4.917   0.961 -23.837  1.00 97.41           C  
ATOM   3594  HA  HIS A 227      -4.093   1.530 -24.269  1.00 97.41           H  
ATOM   3595  C   HIS A 227      -6.019   1.961 -23.479  1.00 97.41           C  
ATOM   3596  CB  HIS A 227      -5.351  -0.083 -24.871  1.00 97.41           C  
ATOM   3597  HB2 HIS A 227      -5.965   0.390 -25.637  1.00 97.41           H  
ATOM   3598  HB3 HIS A 227      -5.957  -0.851 -24.389  1.00 97.41           H  
ATOM   3599  O   HIS A 227      -6.831   1.716 -22.589  1.00 97.41           O  
ATOM   3600  CG  HIS A 227      -4.173  -0.748 -25.526  1.00 97.41           C  
ATOM   3601  CD2 HIS A 227      -3.609  -0.420 -26.728  1.00 97.41           C  
ATOM   3602  HD2 HIS A 227      -3.973   0.331 -27.413  1.00 97.41           H  
ATOM   3603  ND1 HIS A 227      -3.396  -1.732 -24.966  1.00 97.41           N  
ATOM   3604  HD1 HIS A 227      -3.603  -2.245 -24.120  1.00 97.41           H  
ATOM   3605  CE1 HIS A 227      -2.352  -1.948 -25.779  1.00 97.41           C  
ATOM   3606  HE1 HIS A 227      -1.558  -2.654 -25.588  1.00 97.41           H  
ATOM   3607  NE2 HIS A 227      -2.451  -1.187 -26.885  1.00 97.41           N  
ATOM   3608  N   TYR A 228      -6.068   3.094 -24.175  1.00 97.84           N  
ATOM   3609  H   TYR A 228      -5.329   3.279 -24.838  1.00 97.84           H  
ATOM   3610  CA  TYR A 228      -7.152   4.067 -24.053  1.00 97.84           C  
ATOM   3611  HA  TYR A 228      -7.830   3.758 -23.257  1.00 97.84           H  
ATOM   3612  C   TYR A 228      -7.963   4.124 -25.346  1.00 97.84           C  
ATOM   3613  CB  TYR A 228      -6.594   5.439 -23.660  1.00 97.84           C  
ATOM   3614  HB2 TYR A 228      -5.989   5.836 -24.475  1.00 97.84           H  
ATOM   3615  HB3 TYR A 228      -5.949   5.320 -22.790  1.00 97.84           H  
ATOM   3616  O   TYR A 228      -7.413   4.448 -26.399  1.00 97.84           O  
ATOM   3617  CG  TYR A 228      -7.691   6.420 -23.301  1.00 97.84           C  
ATOM   3618  CD1 TYR A 228      -8.033   7.475 -24.169  1.00 97.84           C  
ATOM   3619  HD1 TYR A 228      -7.512   7.593 -25.108  1.00 97.84           H  
ATOM   3620  CD2 TYR A 228      -8.406   6.234 -22.103  1.00 97.84           C  
ATOM   3621  HD2 TYR A 228      -8.155   5.411 -21.450  1.00 97.84           H  
ATOM   3622  CE1 TYR A 228      -9.059   8.373 -23.813  1.00 97.84           C  
ATOM   3623  HE1 TYR A 228      -9.324   9.192 -24.465  1.00 97.84           H  
ATOM   3624  CE2 TYR A 228      -9.462   7.098 -21.766  1.00 97.84           C  
ATOM   3625  HE2 TYR A 228     -10.016   6.938 -20.853  1.00 97.84           H  
ATOM   3626  OH  TYR A 228     -10.731   9.070 -22.231  1.00 97.84           O  
ATOM   3627  HH  TYR A 228     -11.263   8.723 -21.511  1.00 97.84           H  
ATOM   3628  CZ  TYR A 228      -9.771   8.185 -22.609  1.00 97.84           C  
ATOM   3629  N   ASP A 229      -9.255   3.804 -25.259  1.00 96.96           N  
ATOM   3630  H   ASP A 229      -9.624   3.584 -24.345  1.00 96.96           H  
ATOM   3631  CA  ASP A 229     -10.240   3.924 -26.337  1.00 96.96           C  
ATOM   3632  HA  ASP A 229      -9.767   3.700 -27.293  1.00 96.96           H  
ATOM   3633  C   ASP A 229     -10.757   5.370 -26.375  1.00 96.96           C  
ATOM   3634  CB  ASP A 229     -11.369   2.892 -26.113  1.00 96.96           C  
ATOM   3635  HB2 ASP A 229     -10.925   1.903 -25.995  1.00 96.96           H  
ATOM   3636  HB3 ASP A 229     -11.888   3.125 -25.183  1.00 96.96           H  
ATOM   3637  O   ASP A 229     -11.538   5.795 -25.516  1.00 96.96           O  
ATOM   3638  CG  ASP A 229     -12.409   2.826 -27.243  1.00 96.96           C  
ATOM   3639  OD1 ASP A 229     -12.696   3.885 -27.845  1.00 96.96           O  
ATOM   3640  OD2 ASP A 229     -12.998   1.730 -27.448  1.00 96.96           O  
ATOM   3641  N   PHE A 230     -10.313   6.138 -27.374  1.00 93.40           N  
ATOM   3642  H   PHE A 230      -9.710   5.718 -28.067  1.00 93.40           H  
ATOM   3643  CA  PHE A 230     -10.686   7.549 -27.516  1.00 93.40           C  
ATOM   3644  HA  PHE A 230     -10.554   8.046 -26.555  1.00 93.40           H  
ATOM   3645  C   PHE A 230     -12.154   7.735 -27.908  1.00 93.40           C  
ATOM   3646  CB  PHE A 230      -9.780   8.232 -28.549  1.00 93.40           C  
ATOM   3647  HB2 PHE A 230      -9.725   7.616 -29.446  1.00 93.40           H  
ATOM   3648  HB3 PHE A 230     -10.231   9.182 -28.836  1.00 93.40           H  
ATOM   3649  O   PHE A 230     -12.742   8.760 -27.568  1.00 93.40           O  
ATOM   3650  CG  PHE A 230      -8.383   8.513 -28.042  1.00 93.40           C  
ATOM   3651  CD1 PHE A 230      -8.074   9.762 -27.468  1.00 93.40           C  
ATOM   3652  HD1 PHE A 230      -8.835  10.527 -27.406  1.00 93.40           H  
ATOM   3653  CD2 PHE A 230      -7.399   7.513 -28.105  1.00 93.40           C  
ATOM   3654  HD2 PHE A 230      -7.638   6.539 -28.507  1.00 93.40           H  
ATOM   3655  CE1 PHE A 230      -6.783  10.015 -26.970  1.00 93.40           C  
ATOM   3656  HE1 PHE A 230      -6.551  10.974 -26.530  1.00 93.40           H  
ATOM   3657  CE2 PHE A 230      -6.121   7.762 -27.584  1.00 93.40           C  
ATOM   3658  HE2 PHE A 230      -5.398   6.960 -27.562  1.00 93.40           H  
ATOM   3659  CZ  PHE A 230      -5.802   9.012 -27.030  1.00 93.40           C  
ATOM   3660  HZ  PHE A 230      -4.818   9.188 -26.622  1.00 93.40           H  
ATOM   3661  N   ALA A 231     -12.760   6.762 -28.594  1.00 93.60           N  
ATOM   3662  H   ALA A 231     -12.284   5.880 -28.720  1.00 93.60           H  
ATOM   3663  CA  ALA A 231     -14.159   6.838 -28.998  1.00 93.60           C  
ATOM   3664  HA  ALA A 231     -14.360   7.832 -29.397  1.00 93.60           H  
ATOM   3665  C   ALA A 231     -15.098   6.626 -27.801  1.00 93.60           C  
ATOM   3666  CB  ALA A 231     -14.403   5.814 -30.113  1.00 93.60           C  
ATOM   3667  HB1 ALA A 231     -13.731   6.006 -30.949  1.00 93.60           H  
ATOM   3668  HB2 ALA A 231     -14.228   4.803 -29.744  1.00 93.60           H  
ATOM   3669  HB3 ALA A 231     -15.433   5.890 -30.460  1.00 93.60           H  
ATOM   3670  O   ALA A 231     -16.133   7.283 -27.701  1.00 93.60           O  
ATOM   3671  N   LYS A 232     -14.723   5.740 -26.868  1.00 93.66           N  
ATOM   3672  H   LYS A 232     -13.900   5.191 -27.071  1.00 93.66           H  
ATOM   3673  CA  LYS A 232     -15.504   5.428 -25.655  1.00 93.66           C  
ATOM   3674  HA  LYS A 232     -16.540   5.726 -25.817  1.00 93.66           H  
ATOM   3675  C   LYS A 232     -15.058   6.194 -24.410  1.00 93.66           C  
ATOM   3676  CB  LYS A 232     -15.480   3.919 -25.394  1.00 93.66           C  
ATOM   3677  HB2 LYS A 232     -16.068   3.707 -24.501  1.00 93.66           H  
ATOM   3678  HB3 LYS A 232     -14.452   3.606 -25.211  1.00 93.66           H  
ATOM   3679  O   LYS A 232     -15.681   6.058 -23.363  1.00 93.66           O  
ATOM   3680  CG  LYS A 232     -16.060   3.122 -26.566  1.00 93.66           C  
ATOM   3681  HG2 LYS A 232     -15.426   3.250 -27.443  1.00 93.66           H  
ATOM   3682  HG3 LYS A 232     -17.063   3.480 -26.798  1.00 93.66           H  
ATOM   3683  CD  LYS A 232     -16.127   1.640 -26.196  1.00 93.66           C  
ATOM   3684  HD2 LYS A 232     -15.206   1.356 -25.687  1.00 93.66           H  
ATOM   3685  HD3 LYS A 232     -16.961   1.476 -25.513  1.00 93.66           H  
ATOM   3686  CE  LYS A 232     -16.320   0.797 -27.458  1.00 93.66           C  
ATOM   3687  HE2 LYS A 232     -16.459   1.470 -28.304  1.00 93.66           H  
ATOM   3688  HE3 LYS A 232     -17.212   0.179 -27.355  1.00 93.66           H  
ATOM   3689  NZ  LYS A 232     -15.121  -0.037 -27.687  1.00 93.66           N  
ATOM   3690  HZ1 LYS A 232     -14.313   0.568 -27.687  1.00 93.66           H  
ATOM   3691  HZ2 LYS A 232     -15.136  -0.498 -28.585  1.00 93.66           H  
ATOM   3692  HZ3 LYS A 232     -14.972  -0.701 -26.941  1.00 93.66           H  
ATOM   3693  N   SER A 233     -13.980   6.973 -24.510  1.00 93.67           N  
ATOM   3694  H   SER A 233     -13.487   6.963 -25.392  1.00 93.67           H  
ATOM   3695  CA  SER A 233     -13.329   7.654 -23.385  1.00 93.67           C  
ATOM   3696  HA  SER A 233     -12.393   8.048 -23.782  1.00 93.67           H  
ATOM   3697  C   SER A 233     -12.939   6.723 -22.224  1.00 93.67           C  
ATOM   3698  CB  SER A 233     -14.158   8.858 -22.910  1.00 93.67           C  
ATOM   3699  HB2 SER A 233     -13.630   9.376 -22.110  1.00 93.67           H  
ATOM   3700  HB3 SER A 233     -15.122   8.521 -22.530  1.00 93.67           H  
ATOM   3701  O   SER A 233     -12.945   7.147 -21.070  1.00 93.67           O  
ATOM   3702  OG  SER A 233     -14.347   9.760 -23.982  1.00 93.67           O  
ATOM   3703  HG  SER A 233     -14.736   9.273 -24.712  1.00 93.67           H  
ATOM   3704  N   LYS A 234     -12.575   5.466 -22.515  1.00 95.69           N  
ATOM   3705  H   LYS A 234     -12.437   5.239 -23.490  1.00 95.69           H  
ATOM   3706  CA  LYS A 234     -12.417   4.387 -21.523  1.00 95.69           C  
ATOM   3707  HA  LYS A 234     -12.458   4.822 -20.524  1.00 95.69           H  
ATOM   3708  C   LYS A 234     -11.063   3.677 -21.638  1.00 95.69           C  
ATOM   3709  CB  LYS A 234     -13.620   3.428 -21.651  1.00 95.69           C  
ATOM   3710  HB2 LYS A 234     -14.528   3.986 -21.423  1.00 95.69           H  
ATOM   3711  HB3 LYS A 234     -13.689   3.070 -22.678  1.00 95.69           H  
ATOM   3712  O   LYS A 234     -10.539   3.495 -22.734  1.00 95.69           O  
ATOM   3713  CG  LYS A 234     -13.533   2.212 -20.714  1.00 95.69           C  
ATOM   3714  HG2 LYS A 234     -13.246   2.541 -19.715  1.00 95.69           H  
ATOM   3715  HG3 LYS A 234     -12.766   1.544 -21.105  1.00 95.69           H  
ATOM   3716  CD  LYS A 234     -14.843   1.419 -20.614  1.00 95.69           C  
ATOM   3717  HD2 LYS A 234     -15.185   1.144 -21.612  1.00 95.69           H  
ATOM   3718  HD3 LYS A 234     -15.597   2.037 -20.128  1.00 95.69           H  
ATOM   3719  CE  LYS A 234     -14.602   0.150 -19.783  1.00 95.69           C  
ATOM   3720  HE2 LYS A 234     -14.071   0.417 -18.869  1.00 95.69           H  
ATOM   3721  HE3 LYS A 234     -13.949  -0.517 -20.346  1.00 95.69           H  
ATOM   3722  NZ  LYS A 234     -15.856  -0.560 -19.436  1.00 95.69           N  
ATOM   3723  HZ1 LYS A 234     -16.319  -0.143 -18.641  1.00 95.69           H  
ATOM   3724  HZ2 LYS A 234     -15.634  -1.513 -19.184  1.00 95.69           H  
ATOM   3725  HZ3 LYS A 234     -16.486  -0.650 -20.221  1.00 95.69           H  
ATOM   3726  N   TYR A 235     -10.520   3.247 -20.500  1.00 97.04           N  
ATOM   3727  H   TYR A 235     -11.038   3.382 -19.643  1.00 97.04           H  
ATOM   3728  CA  TYR A 235      -9.340   2.381 -20.436  1.00 97.04           C  
ATOM   3729  HA  TYR A 235      -8.642   2.680 -21.218  1.00 97.04           H  
ATOM   3730  C   TYR A 235      -9.723   0.918 -20.676  1.00 97.04           C  
ATOM   3731  CB  TYR A 235      -8.631   2.547 -19.089  1.00 97.04           C  
ATOM   3732  HB2 TYR A 235      -7.867   1.774 -19.003  1.00 97.04           H  
ATOM   3733  HB3 TYR A 235      -9.343   2.396 -18.278  1.00 97.04           H  
ATOM   3734  O   TYR A 235     -10.734   0.442 -20.163  1.00 97.04           O  
ATOM   3735  CG  TYR A 235      -7.961   3.893 -18.933  1.00 97.04           C  
ATOM   3736  CD1 TYR A 235      -6.611   4.041 -19.300  1.00 97.04           C  
ATOM   3737  HD1 TYR A 235      -6.046   3.192 -19.655  1.00 97.04           H  
ATOM   3738  CD2 TYR A 235      -8.693   4.998 -18.455  1.00 97.04           C  
ATOM   3739  HD2 TYR A 235      -9.721   4.874 -18.147  1.00 97.04           H  
ATOM   3740  CE1 TYR A 235      -5.999   5.302 -19.207  1.00 97.04           C  
ATOM   3741  HE1 TYR A 235      -4.962   5.438 -19.477  1.00 97.04           H  
ATOM   3742  CE2 TYR A 235      -8.081   6.263 -18.374  1.00 97.04           C  
ATOM   3743  HE2 TYR A 235      -8.636   7.116 -18.011  1.00 97.04           H  
ATOM   3744  OH  TYR A 235      -6.149   7.631 -18.787  1.00 97.04           O  
ATOM   3745  HH  TYR A 235      -5.273   7.581 -19.176  1.00 97.04           H  
ATOM   3746  CZ  TYR A 235      -6.735   6.411 -18.767  1.00 97.04           C  
ATOM   3747  N   VAL A 236      -8.912   0.207 -21.453  1.00 96.50           N  
ATOM   3748  H   VAL A 236      -8.084   0.658 -21.816  1.00 96.50           H  
ATOM   3749  CA  VAL A 236      -9.117  -1.194 -21.837  1.00 96.50           C  
ATOM   3750  HA  VAL A 236      -9.744  -1.674 -21.086  1.00 96.50           H  
ATOM   3751  C   VAL A 236      -7.782  -1.943 -21.852  1.00 96.50           C  
ATOM   3752  CB  VAL A 236      -9.839  -1.313 -23.200  1.00 96.50           C  
ATOM   3753  HB  VAL A 236      -9.983  -2.373 -23.409  1.00 96.50           H  
ATOM   3754  O   VAL A 236      -6.716  -1.331 -21.925  1.00 96.50           O  
ATOM   3755  CG1 VAL A 236     -11.230  -0.663 -23.175  1.00 96.50           C  
ATOM   3756 HG11 VAL A 236     -11.142   0.420 -23.089  1.00 96.50           H  
ATOM   3757 HG12 VAL A 236     -11.761  -0.903 -24.096  1.00 96.50           H  
ATOM   3758 HG13 VAL A 236     -11.798  -1.048 -22.327  1.00 96.50           H  
ATOM   3759  CG2 VAL A 236      -9.055  -0.707 -24.370  1.00 96.50           C  
ATOM   3760 HG21 VAL A 236      -8.826   0.342 -24.182  1.00 96.50           H  
ATOM   3761 HG22 VAL A 236      -9.641  -0.790 -25.285  1.00 96.50           H  
ATOM   3762 HG23 VAL A 236      -8.133  -1.268 -24.520  1.00 96.50           H  
ATOM   3763  N   TYR A 237      -7.832  -3.272 -21.782  1.00 95.54           N  
ATOM   3764  H   TYR A 237      -8.726  -3.726 -21.662  1.00 95.54           H  
ATOM   3765  CA  TYR A 237      -6.637  -4.113 -21.905  1.00 95.54           C  
ATOM   3766  HA  TYR A 237      -5.775  -3.587 -21.495  1.00 95.54           H  
ATOM   3767  C   TYR A 237      -6.305  -4.435 -23.362  1.00 95.54           C  
ATOM   3768  CB  TYR A 237      -6.828  -5.396 -21.092  1.00 95.54           C  
ATOM   3769  HB2 TYR A 237      -7.765  -5.877 -21.373  1.00 95.54           H  
ATOM   3770  HB3 TYR A 237      -6.022  -6.088 -21.335  1.00 95.54           H  
ATOM   3771  O   TYR A 237      -5.141  -4.356 -23.757  1.00 95.54           O  
ATOM   3772  CG  TYR A 237      -6.801  -5.147 -19.601  1.00 95.54           C  
ATOM   3773  CD1 TYR A 237      -5.563  -4.948 -18.960  1.00 95.54           C  
ATOM   3774  HD1 TYR A 237      -4.645  -4.985 -19.527  1.00 95.54           H  
ATOM   3775  CD2 TYR A 237      -7.999  -5.082 -18.865  1.00 95.54           C  
ATOM   3776  HD2 TYR A 237      -8.952  -5.237 -19.350  1.00 95.54           H  
ATOM   3777  CE1 TYR A 237      -5.520  -4.697 -17.578  1.00 95.54           C  
ATOM   3778  HE1 TYR A 237      -4.574  -4.548 -17.079  1.00 95.54           H  
ATOM   3779  CE2 TYR A 237      -7.956  -4.813 -17.486  1.00 95.54           C  
ATOM   3780  HE2 TYR A 237      -8.869  -4.770 -16.910  1.00 95.54           H  
ATOM   3781  OH  TYR A 237      -6.688  -4.404 -15.509  1.00 95.54           O  
ATOM   3782  HH  TYR A 237      -5.805  -4.591 -15.181  1.00 95.54           H  
ATOM   3783  CZ  TYR A 237      -6.720  -4.623 -16.843  1.00 95.54           C  
ATOM   3784  N   ASP A 238      -7.326  -4.769 -24.154  1.00 92.97           N  
ATOM   3785  H   ASP A 238      -8.254  -4.831 -23.760  1.00 92.97           H  
ATOM   3786  CA  ASP A 238      -7.145  -5.264 -25.514  1.00 92.97           C  
ATOM   3787  HA  ASP A 238      -6.274  -5.920 -25.503  1.00 92.97           H  
ATOM   3788  C   ASP A 238      -6.929  -4.120 -26.516  1.00 92.97           C  
ATOM   3789  CB  ASP A 238      -8.328  -6.141 -25.939  1.00 92.97           C  
ATOM   3790  HB2 ASP A 238      -8.196  -6.425 -26.983  1.00 92.97           H  
ATOM   3791  HB3 ASP A 238      -9.250  -5.566 -25.857  1.00 92.97           H  
ATOM   3792  O   ASP A 238      -7.759  -3.206 -26.603  1.00 92.97           O  
ATOM   3793  CG  ASP A 238      -8.431  -7.417 -25.103  1.00 92.97           C  
ATOM   3794  OD1 ASP A 238      -7.375  -8.044 -24.856  1.00 92.97           O  
ATOM   3795  OD2 ASP A 238      -9.572  -7.753 -24.721  1.00 92.97           O  
ATOM   3796  N   PRO A 239      -5.855  -4.175 -27.323  1.00 93.91           N  
ATOM   3797  CA  PRO A 239      -5.670  -3.244 -28.420  1.00 93.91           C  
ATOM   3798  HA  PRO A 239      -5.655  -2.232 -28.015  1.00 93.91           H  
ATOM   3799  C   PRO A 239      -6.792  -3.380 -29.457  1.00 93.91           C  
ATOM   3800  CB  PRO A 239      -4.303  -3.563 -29.036  1.00 93.91           C  
ATOM   3801  HB2 PRO A 239      -3.727  -2.653 -29.208  1.00 93.91           H  
ATOM   3802  HB3 PRO A 239      -4.427  -4.106 -29.973  1.00 93.91           H  
ATOM   3803  O   PRO A 239      -7.110  -4.471 -29.931  1.00 93.91           O  
ATOM   3804  CG  PRO A 239      -3.607  -4.474 -28.027  1.00 93.91           C  
ATOM   3805  HG2 PRO A 239      -3.001  -5.232 -28.523  1.00 93.91           H  
ATOM   3806  HG3 PRO A 239      -2.983  -3.882 -27.358  1.00 93.91           H  
ATOM   3807  CD  PRO A 239      -4.741  -5.104 -27.232  1.00 93.91           C  
ATOM   3808  HD2 PRO A 239      -4.419  -5.248 -26.201  1.00 93.91           H  
ATOM   3809  HD3 PRO A 239      -5.028  -6.056 -27.679  1.00 93.91           H  
ATOM   3810  N   SER A 240      -7.332  -2.247 -29.888  1.00 92.81           N  
ATOM   3811  H   SER A 240      -7.069  -1.404 -29.398  1.00 92.81           H  
ATOM   3812  CA  SER A 240      -8.192  -2.113 -31.066  1.00 92.81           C  
ATOM   3813  HA  SER A 240      -8.135  -3.040 -31.637  1.00 92.81           H  
ATOM   3814  C   SER A 240      -7.699  -0.964 -31.963  1.00 92.81           C  
ATOM   3815  CB  SER A 240      -9.652  -1.923 -30.629  1.00 92.81           C  
ATOM   3816  HB2 SER A 240     -10.310  -2.358 -31.381  1.00 92.81           H  
ATOM   3817  HB3 SER A 240      -9.823  -2.437 -29.684  1.00 92.81           H  
ATOM   3818  O   SER A 240      -6.899  -0.137 -31.506  1.00 92.81           O  
ATOM   3819  OG  SER A 240      -9.964  -0.549 -30.499  1.00 92.81           O  
ATOM   3820  HG  SER A 240     -10.794  -0.450 -30.028  1.00 92.81           H  
ATOM   3821  N   PRO A 241      -8.175  -0.855 -33.221  1.00 93.88           N  
ATOM   3822  CA  PRO A 241      -7.846   0.273 -34.099  1.00 93.88           C  
ATOM   3823  HA  PRO A 241      -6.788   0.213 -34.357  1.00 93.88           H  
ATOM   3824  C   PRO A 241      -8.122   1.659 -33.488  1.00 93.88           C  
ATOM   3825  CB  PRO A 241      -8.690   0.053 -35.360  1.00 93.88           C  
ATOM   3826  HB2 PRO A 241      -8.183   0.419 -36.253  1.00 93.88           H  
ATOM   3827  HB3 PRO A 241      -9.660   0.538 -35.250  1.00 93.88           H  
ATOM   3828  O   PRO A 241      -7.425   2.618 -33.823  1.00 93.88           O  
ATOM   3829  CG  PRO A 241      -8.887  -1.461 -35.399  1.00 93.88           C  
ATOM   3830  HG2 PRO A 241      -7.998  -1.938 -35.813  1.00 93.88           H  
ATOM   3831  HG3 PRO A 241      -9.777  -1.741 -35.963  1.00 93.88           H  
ATOM   3832  CD  PRO A 241      -9.019  -1.815 -33.921  1.00 93.88           C  
ATOM   3833  HD2 PRO A 241     -10.054  -1.683 -33.605  1.00 93.88           H  
ATOM   3834  HD3 PRO A 241      -8.695  -2.842 -33.752  1.00 93.88           H  
ATOM   3835  N   ASP A 242      -9.089   1.747 -32.568  1.00 93.21           N  
ATOM   3836  H   ASP A 242      -9.609   0.912 -32.338  1.00 93.21           H  
ATOM   3837  CA  ASP A 242      -9.532   2.988 -31.914  1.00 93.21           C  
ATOM   3838  HA  ASP A 242      -9.345   3.825 -32.587  1.00 93.21           H  
ATOM   3839  C   ASP A 242      -8.787   3.287 -30.601  1.00 93.21           C  
ATOM   3840  CB  ASP A 242     -11.047   2.918 -31.675  1.00 93.21           C  
ATOM   3841  HB2 ASP A 242     -11.384   3.853 -31.227  1.00 93.21           H  
ATOM   3842  HB3 ASP A 242     -11.260   2.110 -30.974  1.00 93.21           H  
ATOM   3843  O   ASP A 242      -9.020   4.313 -29.954  1.00 93.21           O  
ATOM   3844  CG  ASP A 242     -11.824   2.696 -32.974  1.00 93.21           C  
ATOM   3845  OD1 ASP A 242     -11.547   3.427 -33.952  1.00 93.21           O  
ATOM   3846  OD2 ASP A 242     -12.666   1.769 -32.988  1.00 93.21           O  
ATOM   3847  N   THR A 243      -7.874   2.400 -30.197  1.00 96.69           N  
ATOM   3848  H   THR A 243      -7.698   1.603 -30.792  1.00 96.69           H  
ATOM   3849  CA  THR A 243      -7.120   2.536 -28.949  1.00 96.69           C  
ATOM   3850  HA  THR A 243      -7.610   3.305 -28.352  1.00 96.69           H  
ATOM   3851  C   THR A 243      -5.678   2.981 -29.173  1.00 96.69           C  
ATOM   3852  CB  THR A 243      -7.140   1.262 -28.106  1.00 96.69           C  
ATOM   3853  HB  THR A 243      -6.611   1.497 -27.182  1.00 96.69           H  
ATOM   3854  O   THR A 243      -5.084   2.732 -30.226  1.00 96.69           O  
ATOM   3855  CG2 THR A 243      -8.530   0.764 -27.719  1.00 96.69           C  
ATOM   3856 HG21 THR A 243      -8.477  -0.284 -27.426  1.00 96.69           H  
ATOM   3857 HG22 THR A 243      -8.882   1.344 -26.866  1.00 96.69           H  
ATOM   3858 HG23 THR A 243      -9.237   0.882 -28.540  1.00 96.69           H  
ATOM   3859  OG1 THR A 243      -6.431   0.239 -28.759  1.00 96.69           O  
ATOM   3860  HG1 THR A 243      -6.556   0.348 -29.705  1.00 96.69           H  
ATOM   3861  N   LYS A 244      -5.076   3.621 -28.164  1.00 97.21           N  
ATOM   3862  H   LYS A 244      -5.632   3.841 -27.350  1.00 97.21           H  
ATOM   3863  CA  LYS A 244      -3.619   3.838 -28.094  1.00 97.21           C  
ATOM   3864  HA  LYS A 244      -3.150   3.278 -28.903  1.00 97.21           H  
ATOM   3865  C   LYS A 244      -3.056   3.280 -26.790  1.00 97.21           C  
ATOM   3866  CB  LYS A 244      -3.251   5.326 -28.217  1.00 97.21           C  
ATOM   3867  HB2 LYS A 244      -3.635   5.850 -27.341  1.00 97.21           H  
ATOM   3868  HB3 LYS A 244      -2.166   5.425 -28.180  1.00 97.21           H  
ATOM   3869  O   LYS A 244      -3.746   3.385 -25.777  1.00 97.21           O  
ATOM   3870  CG  LYS A 244      -3.757   6.010 -29.497  1.00 97.21           C  
ATOM   3871  HG2 LYS A 244      -4.837   5.883 -29.582  1.00 97.21           H  
ATOM   3872  HG3 LYS A 244      -3.544   7.077 -29.430  1.00 97.21           H  
ATOM   3873  CD  LYS A 244      -3.077   5.449 -30.749  1.00 97.21           C  
ATOM   3874  HD2 LYS A 244      -2.008   5.656 -30.714  1.00 97.21           H  
ATOM   3875  HD3 LYS A 244      -3.227   4.370 -30.786  1.00 97.21           H  
ATOM   3876  CE  LYS A 244      -3.698   6.079 -31.994  1.00 97.21           C  
ATOM   3877  HE2 LYS A 244      -4.776   6.130 -31.843  1.00 97.21           H  
ATOM   3878  HE3 LYS A 244      -3.323   7.096 -32.110  1.00 97.21           H  
ATOM   3879  NZ  LYS A 244      -3.414   5.252 -33.188  1.00 97.21           N  
ATOM   3880  HZ1 LYS A 244      -3.815   4.336 -33.045  1.00 97.21           H  
ATOM   3881  HZ2 LYS A 244      -3.858   5.645 -34.006  1.00 97.21           H  
ATOM   3882  HZ3 LYS A 244      -2.420   5.152 -33.338  1.00 97.21           H  
ATOM   3883  N   PRO A 245      -1.828   2.736 -26.795  1.00 97.11           N  
ATOM   3884  CA  PRO A 245      -1.159   2.349 -25.562  1.00 97.11           C  
ATOM   3885  HA  PRO A 245      -1.779   1.640 -25.013  1.00 97.11           H  
ATOM   3886  C   PRO A 245      -0.894   3.585 -24.697  1.00 97.11           C  
ATOM   3887  CB  PRO A 245       0.134   1.651 -25.987  1.00 97.11           C  
ATOM   3888  HB2 PRO A 245       0.935   1.784 -25.260  1.00 97.11           H  
ATOM   3889  HB3 PRO A 245      -0.061   0.590 -26.141  1.00 97.11           H  
ATOM   3890  O   PRO A 245      -0.543   4.656 -25.205  1.00 97.11           O  
ATOM   3891  CG  PRO A 245       0.455   2.314 -27.326  1.00 97.11           C  
ATOM   3892  HG2 PRO A 245       1.064   1.668 -27.959  1.00 97.11           H  
ATOM   3893  HG3 PRO A 245       0.956   3.267 -27.154  1.00 97.11           H  
ATOM   3894  CD  PRO A 245      -0.929   2.557 -27.928  1.00 97.11           C  
ATOM   3895  HD2 PRO A 245      -1.240   1.680 -28.495  1.00 97.11           H  
ATOM   3896  HD3 PRO A 245      -0.903   3.438 -28.569  1.00 97.11           H  
ATOM   3897  N   VAL A 246      -1.062   3.424 -23.392  1.00 97.31           N  
ATOM   3898  H   VAL A 246      -1.345   2.512 -23.063  1.00 97.31           H  
ATOM   3899  CA  VAL A 246      -0.861   4.453 -22.370  1.00 97.31           C  
ATOM   3900  HA  VAL A 246      -0.238   5.244 -22.788  1.00 97.31           H  
ATOM   3901  C   VAL A 246      -0.106   3.863 -21.184  1.00 97.31           C  
ATOM   3902  CB  VAL A 246      -2.188   5.094 -21.913  1.00 97.31           C  
ATOM   3903  HB  VAL A 246      -1.965   5.796 -21.110  1.00 97.31           H  
ATOM   3904  O   VAL A 246      -0.298   2.701 -20.826  1.00 97.31           O  
ATOM   3905  CG1 VAL A 246      -2.850   5.882 -23.052  1.00 97.31           C  
ATOM   3906 HG11 VAL A 246      -2.128   6.567 -23.496  1.00 97.31           H  
ATOM   3907 HG12 VAL A 246      -3.220   5.201 -23.819  1.00 97.31           H  
ATOM   3908 HG13 VAL A 246      -3.680   6.462 -22.649  1.00 97.31           H  
ATOM   3909  CG2 VAL A 246      -3.203   4.069 -21.394  1.00 97.31           C  
ATOM   3910 HG21 VAL A 246      -2.840   3.611 -20.474  1.00 97.31           H  
ATOM   3911 HG22 VAL A 246      -4.153   4.567 -21.204  1.00 97.31           H  
ATOM   3912 HG23 VAL A 246      -3.384   3.298 -22.143  1.00 97.31           H  
ATOM   3913  N   MET A 247       0.757   4.675 -20.580  1.00 96.46           N  
ATOM   3914  H   MET A 247       0.875   5.609 -20.946  1.00 96.46           H  
ATOM   3915  CA  MET A 247       1.589   4.316 -19.439  1.00 96.46           C  
ATOM   3916  HA  MET A 247       1.512   3.245 -19.254  1.00 96.46           H  
ATOM   3917  C   MET A 247       1.095   5.060 -18.201  1.00 96.46           C  
ATOM   3918  CB  MET A 247       3.062   4.646 -19.720  1.00 96.46           C  
ATOM   3919  HB2 MET A 247       3.169   5.725 -19.834  1.00 96.46           H  
ATOM   3920  HB3 MET A 247       3.662   4.339 -18.863  1.00 96.46           H  
ATOM   3921  O   MET A 247       1.099   6.295 -18.156  1.00 96.46           O  
ATOM   3922  CG  MET A 247       3.624   3.982 -20.982  1.00 96.46           C  
ATOM   3923  HG2 MET A 247       4.672   4.266 -21.075  1.00 96.46           H  
ATOM   3924  HG3 MET A 247       3.101   4.393 -21.845  1.00 96.46           H  
ATOM   3925  SD  MET A 247       3.519   2.172 -21.085  1.00 96.46           S  
ATOM   3926  CE  MET A 247       4.566   1.658 -19.707  1.00 96.46           C  
ATOM   3927  HE1 MET A 247       4.771   0.591 -19.796  1.00 96.46           H  
ATOM   3928  HE2 MET A 247       5.502   2.217 -19.718  1.00 96.46           H  
ATOM   3929  HE3 MET A 247       4.024   1.833 -18.778  1.00 96.46           H  
ATOM   3930  N   LEU A 248       0.682   4.293 -17.197  1.00 97.09           N  
ATOM   3931  H   LEU A 248       0.673   3.292 -17.332  1.00 97.09           H  
ATOM   3932  CA  LEU A 248       0.156   4.805 -15.941  1.00 97.09           C  
ATOM   3933  HA  LEU A 248      -0.166   5.834 -16.098  1.00 97.09           H  
ATOM   3934  C   LEU A 248       1.237   4.814 -14.855  1.00 97.09           C  
ATOM   3935  CB  LEU A 248      -1.081   4.006 -15.511  1.00 97.09           C  
ATOM   3936  HB2 LEU A 248      -1.503   4.502 -14.637  1.00 97.09           H  
ATOM   3937  HB3 LEU A 248      -0.762   3.007 -15.212  1.00 97.09           H  
ATOM   3938  O   LEU A 248       1.943   3.820 -14.648  1.00 97.09           O  
ATOM   3939  CG  LEU A 248      -2.186   3.860 -16.573  1.00 97.09           C  
ATOM   3940  HG  LEU A 248      -1.817   3.280 -17.419  1.00 97.09           H  
ATOM   3941  CD1 LEU A 248      -3.364   3.111 -15.957  1.00 97.09           C  
ATOM   3942 HD11 LEU A 248      -3.737   3.637 -15.078  1.00 97.09           H  
ATOM   3943 HD12 LEU A 248      -4.167   3.023 -16.689  1.00 97.09           H  
ATOM   3944 HD13 LEU A 248      -3.048   2.108 -15.667  1.00 97.09           H  
ATOM   3945  CD2 LEU A 248      -2.678   5.215 -17.085  1.00 97.09           C  
ATOM   3946 HD21 LEU A 248      -2.947   5.861 -16.249  1.00 97.09           H  
ATOM   3947 HD22 LEU A 248      -1.897   5.688 -17.680  1.00 97.09           H  
ATOM   3948 HD23 LEU A 248      -3.550   5.068 -17.723  1.00 97.09           H  
ATOM   3949  N   TYR A 249       1.332   5.944 -14.160  1.00 94.86           N  
ATOM   3950  H   TYR A 249       0.697   6.690 -14.407  1.00 94.86           H  
ATOM   3951  CA  TYR A 249       2.313   6.238 -13.117  1.00 94.86           C  
ATOM   3952  HA  TYR A 249       2.939   5.363 -12.946  1.00 94.86           H  
ATOM   3953  C   TYR A 249       1.644   6.598 -11.787  1.00 94.86           C  
ATOM   3954  CB  TYR A 249       3.228   7.375 -13.586  1.00 94.86           C  
ATOM   3955  HB2 TYR A 249       3.840   7.713 -12.750  1.00 94.86           H  
ATOM   3956  HB3 TYR A 249       2.617   8.223 -13.897  1.00 94.86           H  
ATOM   3957  O   TYR A 249       0.444   6.881 -11.740  1.00 94.86           O  
ATOM   3958  CG  TYR A 249       4.160   6.989 -14.715  1.00 94.86           C  
ATOM   3959  CD1 TYR A 249       5.436   6.467 -14.426  1.00 94.86           C  
ATOM   3960  HD1 TYR A 249       5.728   6.312 -13.398  1.00 94.86           H  
ATOM   3961  CD2 TYR A 249       3.752   7.152 -16.051  1.00 94.86           C  
ATOM   3962  HD2 TYR A 249       2.758   7.515 -16.270  1.00 94.86           H  
ATOM   3963  CE1 TYR A 249       6.321   6.142 -15.471  1.00 94.86           C  
ATOM   3964  HE1 TYR A 249       7.294   5.732 -15.245  1.00 94.86           H  
ATOM   3965  CE2 TYR A 249       4.626   6.816 -17.100  1.00 94.86           C  
ATOM   3966  HE2 TYR A 249       4.313   6.931 -18.127  1.00 94.86           H  
ATOM   3967  OH  TYR A 249       6.744   5.963 -17.827  1.00 94.86           O  
ATOM   3968  HH  TYR A 249       7.575   5.609 -17.502  1.00 94.86           H  
ATOM   3969  CZ  TYR A 249       5.911   6.314 -16.812  1.00 94.86           C  
ATOM   3970  N   ASP A 250       2.451   6.619 -10.721  1.00 93.70           N  
ATOM   3971  H   ASP A 250       3.422   6.384 -10.868  1.00 93.70           H  
ATOM   3972  CA  ASP A 250       2.016   6.900  -9.348  1.00 93.70           C  
ATOM   3973  HA  ASP A 250       1.412   6.052  -9.025  1.00 93.70           H  
ATOM   3974  C   ASP A 250       1.152   8.165  -9.262  1.00 93.70           C  
ATOM   3975  CB  ASP A 250       3.241   6.999  -8.423  1.00 93.70           C  
ATOM   3976  HB2 ASP A 250       3.821   7.887  -8.672  1.00 93.70           H  
ATOM   3977  HB3 ASP A 250       3.867   6.125  -8.603  1.00 93.70           H  
ATOM   3978  O   ASP A 250       1.521   9.222  -9.788  1.00 93.70           O  
ATOM   3979  CG  ASP A 250       2.912   7.009  -6.927  1.00 93.70           C  
ATOM   3980  OD1 ASP A 250       2.211   7.940  -6.488  1.00 93.70           O  
ATOM   3981  OD2 ASP A 250       3.400   6.104  -6.208  1.00 93.70           O  
ATOM   3982  N   GLY A 251       0.009   8.060  -8.579  1.00 93.08           N  
ATOM   3983  H   GLY A 251      -0.161   7.201  -8.076  1.00 93.08           H  
ATOM   3984  CA  GLY A 251      -0.948   9.158  -8.434  1.00 93.08           C  
ATOM   3985  HA2 GLY A 251      -1.793   8.805  -7.843  1.00 93.08           H  
ATOM   3986  HA3 GLY A 251      -1.308   9.462  -9.417  1.00 93.08           H  
ATOM   3987  C   GLY A 251      -0.361  10.385  -7.732  1.00 93.08           C  
ATOM   3988  O   GLY A 251      -0.727  11.517  -8.062  1.00 93.08           O  
ATOM   3989  N   GLY A 252       0.621  10.167  -6.851  1.00 89.54           N  
ATOM   3990  H   GLY A 252       0.937   9.218  -6.711  1.00 89.54           H  
ATOM   3991  CA  GLY A 252       1.358  11.199  -6.130  1.00 89.54           C  
ATOM   3992  HA2 GLY A 252       2.019  10.720  -5.408  1.00 89.54           H  
ATOM   3993  HA3 GLY A 252       0.650  11.834  -5.596  1.00 89.54           H  
ATOM   3994  C   GLY A 252       2.196  12.102  -7.031  1.00 89.54           C  
ATOM   3995  O   GLY A 252       2.605  13.172  -6.596  1.00 89.54           O  
ATOM   3996  N   CYS A 253       2.387  11.741  -8.306  1.00 86.20           N  
ATOM   3997  H   CYS A 253       2.032  10.847  -8.612  1.00 86.20           H  
ATOM   3998  CA  CYS A 253       2.990  12.634  -9.297  1.00 86.20           C  
ATOM   3999  HA  CYS A 253       3.908  13.046  -8.879  1.00 86.20           H  
ATOM   4000  C   CYS A 253       2.088  13.829  -9.666  1.00 86.20           C  
ATOM   4001  CB  CYS A 253       3.345  11.843 -10.563  1.00 86.20           C  
ATOM   4002  HB2 CYS A 253       3.810  12.519 -11.281  1.00 86.20           H  
ATOM   4003  HB3 CYS A 253       2.440  11.427 -11.006  1.00 86.20           H  
ATOM   4004  O   CYS A 253       2.589  14.794 -10.240  1.00 86.20           O  
ATOM   4005  SG  CYS A 253       4.491  10.492 -10.189  1.00 86.20           S  
ATOM   4006  HG  CYS A 253       3.551   9.681  -9.695  1.00 86.20           H  
ATOM   4007  N   SER A 254       0.781  13.765  -9.373  1.00 86.38           N  
ATOM   4008  H   SER A 254       0.450  12.935  -8.902  1.00 86.38           H  
ATOM   4009  CA  SER A 254      -0.169  14.871  -9.572  1.00 86.38           C  
ATOM   4010  HA  SER A 254       0.342  15.704 -10.055  1.00 86.38           H  
ATOM   4011  C   SER A 254      -0.701  15.389  -8.240  1.00 86.38           C  
ATOM   4012  CB  SER A 254      -1.318  14.442 -10.492  1.00 86.38           C  
ATOM   4013  HB2 SER A 254      -0.893  14.060 -11.420  1.00 86.38           H  
ATOM   4014  HB3 SER A 254      -1.901  13.649 -10.024  1.00 86.38           H  
ATOM   4015  O   SER A 254      -0.420  16.523  -7.861  1.00 86.38           O  
ATOM   4016  OG  SER A 254      -2.163  15.535 -10.811  1.00 86.38           O  
ATOM   4017  HG  SER A 254      -2.745  15.746 -10.077  1.00 86.38           H  
ATOM   4018  N   THR A 255      -1.445  14.552  -7.512  1.00 86.11           N  
ATOM   4019  H   THR A 255      -1.551  13.596  -7.820  1.00 86.11           H  
ATOM   4020  CA  THR A 255      -1.947  14.870  -6.170  1.00 86.11           C  
ATOM   4021  HA  THR A 255      -1.369  15.705  -5.775  1.00 86.11           H  
ATOM   4022  C   THR A 255      -1.706  13.679  -5.261  1.00 86.11           C  
ATOM   4023  CB  THR A 255      -3.427  15.300  -6.126  1.00 86.11           C  
ATOM   4024  HB  THR A 255      -3.636  15.679  -5.126  1.00 86.11           H  
ATOM   4025  O   THR A 255      -2.003  12.535  -5.608  1.00 86.11           O  
ATOM   4026  CG2 THR A 255      -3.733  16.404  -7.132  1.00 86.11           C  
ATOM   4027 HG21 THR A 255      -4.724  16.803  -6.917  1.00 86.11           H  
ATOM   4028 HG22 THR A 255      -3.725  16.015  -8.150  1.00 86.11           H  
ATOM   4029 HG23 THR A 255      -3.009  17.213  -7.036  1.00 86.11           H  
ATOM   4030  OG1 THR A 255      -4.295  14.221  -6.375  1.00 86.11           O  
ATOM   4031  HG1 THR A 255      -4.873  14.137  -5.613  1.00 86.11           H  
ATOM   4032  N   ASN A 256      -1.154  13.933  -4.076  1.00 88.47           N  
ATOM   4033  H   ASN A 256      -0.916  14.883  -3.831  1.00 88.47           H  
ATOM   4034  CA  ASN A 256      -0.736  12.859  -3.176  1.00 88.47           C  
ATOM   4035  HA  ASN A 256      -0.305  12.068  -3.789  1.00 88.47           H  
ATOM   4036  C   ASN A 256      -1.908  12.183  -2.435  1.00 88.47           C  
ATOM   4037  CB  ASN A 256       0.381  13.388  -2.262  1.00 88.47           C  
ATOM   4038  HB2 ASN A 256       1.081  13.995  -2.836  1.00 88.47           H  
ATOM   4039  HB3 ASN A 256      -0.053  13.999  -1.471  1.00 88.47           H  
ATOM   4040  O   ASN A 256      -1.704  11.304  -1.608  1.00 88.47           O  
ATOM   4041  CG  ASN A 256       1.188  12.259  -1.645  1.00 88.47           C  
ATOM   4042  ND2 ASN A 256       1.699  12.466  -0.457  1.00 88.47           N  
ATOM   4043 HD21 ASN A 256       1.520  13.321   0.050  1.00 88.47           H  
ATOM   4044 HD22 ASN A 256       2.028  11.652   0.042  1.00 88.47           H  
ATOM   4045  OD1 ASN A 256       1.352  11.189  -2.215  1.00 88.47           O  
ATOM   4046  N   ASN A 257      -3.144  12.579  -2.731  1.00 92.07           N  
ATOM   4047  H   ASN A 257      -3.256  13.281  -3.448  1.00 92.07           H  
ATOM   4048  CA  ASN A 257      -4.368  11.936  -2.275  1.00 92.07           C  
ATOM   4049  HA  ASN A 257      -4.174  10.872  -2.141  1.00 92.07           H  
ATOM   4050  C   ASN A 257      -5.460  12.111  -3.358  1.00 92.07           C  
ATOM   4051  CB  ASN A 257      -4.750  12.509  -0.901  1.00 92.07           C  
ATOM   4052  HB2 ASN A 257      -3.939  12.341  -0.191  1.00 92.07           H  
ATOM   4053  HB3 ASN A 257      -5.633  11.993  -0.524  1.00 92.07           H  
ATOM   4054  O   ASN A 257      -5.424  13.094  -4.107  1.00 92.07           O  
ATOM   4055  CG  ASN A 257      -5.065  13.984  -0.961  1.00 92.07           C  
ATOM   4056  ND2 ASN A 257      -4.158  14.854  -0.581  1.00 92.07           N  
ATOM   4057 HD21 ASN A 257      -3.301  14.550  -0.141  1.00 92.07           H  
ATOM   4058 HD22 ASN A 257      -4.416  15.828  -0.654  1.00 92.07           H  
ATOM   4059  OD1 ASN A 257      -6.143  14.351  -1.376  1.00 92.07           O  
ATOM   4060  N   PRO A 258      -6.435  11.191  -3.480  1.00 94.19           N  
ATOM   4061  CA  PRO A 258      -7.460  11.258  -4.519  1.00 94.19           C  
ATOM   4062  HA  PRO A 258      -7.027  11.666  -5.432  1.00 94.19           H  
ATOM   4063  C   PRO A 258      -8.670  12.137  -4.142  1.00 94.19           C  
ATOM   4064  CB  PRO A 258      -7.838   9.794  -4.763  1.00 94.19           C  
ATOM   4065  HB2 PRO A 258      -7.083   9.318  -5.388  1.00 94.19           H  
ATOM   4066  HB3 PRO A 258      -8.824   9.675  -5.212  1.00 94.19           H  
ATOM   4067  O   PRO A 258      -9.734  11.967  -4.738  1.00 94.19           O  
ATOM   4068  CG  PRO A 258      -7.760   9.207  -3.357  1.00 94.19           C  
ATOM   4069  HG2 PRO A 258      -8.645   9.487  -2.786  1.00 94.19           H  
ATOM   4070  HG3 PRO A 258      -7.638   8.124  -3.388  1.00 94.19           H  
ATOM   4071  CD  PRO A 258      -6.523   9.908  -2.793  1.00 94.19           C  
ATOM   4072  HD2 PRO A 258      -5.651   9.294  -3.021  1.00 94.19           H  
ATOM   4073  HD3 PRO A 258      -6.591  10.042  -1.713  1.00 94.19           H  
ATOM   4074  N   ILE A 259      -8.560  13.038  -3.152  1.00 92.83           N  
ATOM   4075  H   ILE A 259      -7.656  13.240  -2.751  1.00 92.83           H  
ATOM   4076  CA  ILE A 259      -9.725  13.787  -2.644  1.00 92.83           C  
ATOM   4077  HA  ILE A 259     -10.472  13.046  -2.361  1.00 92.83           H  
ATOM   4078  C   ILE A 259     -10.370  14.668  -3.713  1.00 92.83           C  
ATOM   4079  CB  ILE A 259      -9.369  14.612  -1.391  1.00 92.83           C  
ATOM   4080  HB  ILE A 259      -8.728  13.994  -0.764  1.00 92.83           H  
ATOM   4081  O   ILE A 259     -11.589  14.827  -3.711  1.00 92.83           O  
ATOM   4082  CG1 ILE A 259     -10.658  14.921  -0.598  1.00 92.83           C  
ATOM   4083 HG12 ILE A 259     -11.204  15.734  -1.076  1.00 92.83           H  
ATOM   4084 HG13 ILE A 259     -11.306  14.045  -0.584  1.00 92.83           H  
ATOM   4085  CG2 ILE A 259      -8.627  15.922  -1.734  1.00 92.83           C  
ATOM   4086 HG21 ILE A 259      -9.311  16.664  -2.145  1.00 92.83           H  
ATOM   4087 HG22 ILE A 259      -7.848  15.748  -2.477  1.00 92.83           H  
ATOM   4088 HG23 ILE A 259      -8.156  16.338  -0.843  1.00 92.83           H  
ATOM   4089  CD1 ILE A 259     -10.372  15.301   0.852  1.00 92.83           C  
ATOM   4090 HD11 ILE A 259      -9.623  16.093   0.890  1.00 92.83           H  
ATOM   4091 HD12 ILE A 259     -11.284  15.651   1.335  1.00 92.83           H  
ATOM   4092 HD13 ILE A 259     -10.024  14.421   1.391  1.00 92.83           H  
ATOM   4093  N   ASP A 260      -9.574  15.163  -4.663  1.00 91.77           N  
ATOM   4094  H   ASP A 260      -8.578  15.135  -4.498  1.00 91.77           H  
ATOM   4095  CA  ASP A 260     -10.010  15.972  -5.799  1.00 91.77           C  
ATOM   4096  HA  ASP A 260     -10.309  16.958  -5.445  1.00 91.77           H  
ATOM   4097  C   ASP A 260     -11.199  15.345  -6.532  1.00 91.77           C  
ATOM   4098  CB  ASP A 260      -8.835  16.133  -6.777  1.00 91.77           C  
ATOM   4099  HB2 ASP A 260      -8.398  15.154  -6.972  1.00 91.77           H  
ATOM   4100  HB3 ASP A 260      -9.220  16.527  -7.718  1.00 91.77           H  
ATOM   4101  O   ASP A 260     -12.116  16.059  -6.929  1.00 91.77           O  
ATOM   4102  CG  ASP A 260      -7.735  17.075  -6.279  1.00 91.77           C  
ATOM   4103  OD1 ASP A 260      -7.640  17.288  -5.051  1.00 91.77           O  
ATOM   4104  OD2 ASP A 260      -6.982  17.567  -7.143  1.00 91.77           O  
ATOM   4105  N   TYR A 261     -11.253  14.013  -6.641  1.00 94.58           N  
ATOM   4106  H   TYR A 261     -10.511  13.464  -6.232  1.00 94.58           H  
ATOM   4107  CA  TYR A 261     -12.399  13.326  -7.233  1.00 94.58           C  
ATOM   4108  HA  TYR A 261     -12.508  13.655  -8.267  1.00 94.58           H  
ATOM   4109  C   TYR A 261     -13.710  13.643  -6.500  1.00 94.58           C  
ATOM   4110  CB  TYR A 261     -12.148  11.818  -7.222  1.00 94.58           C  
ATOM   4111  HB2 TYR A 261     -11.982  11.491  -6.195  1.00 94.58           H  
ATOM   4112  HB3 TYR A 261     -11.240  11.611  -7.789  1.00 94.58           H  
ATOM   4113  O   TYR A 261     -14.717  13.936  -7.142  1.00 94.58           O  
ATOM   4114  CG  TYR A 261     -13.289  11.026  -7.819  1.00 94.58           C  
ATOM   4115  CD1 TYR A 261     -14.273  10.485  -6.971  1.00 94.58           C  
ATOM   4116  HD1 TYR A 261     -14.183  10.595  -5.901  1.00 94.58           H  
ATOM   4117  CD2 TYR A 261     -13.415  10.908  -9.216  1.00 94.58           C  
ATOM   4118  HD2 TYR A 261     -12.668  11.340  -9.866  1.00 94.58           H  
ATOM   4119  CE1 TYR A 261     -15.401   9.856  -7.523  1.00 94.58           C  
ATOM   4120  HE1 TYR A 261     -16.197   9.497  -6.888  1.00 94.58           H  
ATOM   4121  CE2 TYR A 261     -14.533  10.255  -9.770  1.00 94.58           C  
ATOM   4122  HE2 TYR A 261     -14.651  10.165 -10.840  1.00 94.58           H  
ATOM   4123  OH  TYR A 261     -16.659   9.179  -9.419  1.00 94.58           O  
ATOM   4124  HH  TYR A 261     -16.686   9.267 -10.375  1.00 94.58           H  
ATOM   4125  CZ  TYR A 261     -15.537   9.747  -8.919  1.00 94.58           C  
ATOM   4126  N   LEU A 262     -13.703  13.611  -5.165  1.00 94.05           N  
ATOM   4127  H   LEU A 262     -12.810  13.521  -4.702  1.00 94.05           H  
ATOM   4128  CA  LEU A 262     -14.882  13.890  -4.341  1.00 94.05           C  
ATOM   4129  HA  LEU A 262     -15.743  13.366  -4.758  1.00 94.05           H  
ATOM   4130  C   LEU A 262     -15.235  15.381  -4.357  1.00 94.05           C  
ATOM   4131  CB  LEU A 262     -14.643  13.399  -2.900  1.00 94.05           C  
ATOM   4132  HB2 LEU A 262     -13.801  13.949  -2.480  1.00 94.05           H  
ATOM   4133  HB3 LEU A 262     -15.523  13.641  -2.305  1.00 94.05           H  
ATOM   4134  O   LEU A 262     -16.411  15.728  -4.419  1.00 94.05           O  
ATOM   4135  CG  LEU A 262     -14.361  11.891  -2.769  1.00 94.05           C  
ATOM   4136  HG  LEU A 262     -13.491  11.626  -3.370  1.00 94.05           H  
ATOM   4137  CD1 LEU A 262     -14.053  11.551  -1.313  1.00 94.05           C  
ATOM   4138 HD11 LEU A 262     -14.922  11.757  -0.688  1.00 94.05           H  
ATOM   4139 HD12 LEU A 262     -13.205  12.143  -0.968  1.00 94.05           H  
ATOM   4140 HD13 LEU A 262     -13.800  10.494  -1.236  1.00 94.05           H  
ATOM   4141  CD2 LEU A 262     -15.548  11.031  -3.210  1.00 94.05           C  
ATOM   4142 HD21 LEU A 262     -15.776  11.205  -4.262  1.00 94.05           H  
ATOM   4143 HD22 LEU A 262     -16.426  11.272  -2.610  1.00 94.05           H  
ATOM   4144 HD23 LEU A 262     -15.303   9.977  -3.080  1.00 94.05           H  
ATOM   4145  N   LEU A 263     -14.228  16.260  -4.355  1.00 91.63           N  
ATOM   4146  H   LEU A 263     -13.284  15.903  -4.305  1.00 91.63           H  
ATOM   4147  CA  LEU A 263     -14.438  17.712  -4.370  1.00 91.63           C  
ATOM   4148  HA  LEU A 263     -15.185  17.965  -3.616  1.00 91.63           H  
ATOM   4149  C   LEU A 263     -14.994  18.209  -5.715  1.00 91.63           C  
ATOM   4150  CB  LEU A 263     -13.124  18.434  -4.019  1.00 91.63           C  
ATOM   4151  HB2 LEU A 263     -12.399  18.251  -4.812  1.00 91.63           H  
ATOM   4152  HB3 LEU A 263     -13.331  19.504  -3.998  1.00 91.63           H  
ATOM   4153  O   LEU A 263     -15.857  19.088  -5.753  1.00 91.63           O  
ATOM   4154  CG  LEU A 263     -12.482  18.038  -2.677  1.00 91.63           C  
ATOM   4155  HG  LEU A 263     -12.111  17.015  -2.745  1.00 91.63           H  
ATOM   4156  CD1 LEU A 263     -11.293  18.948  -2.387  1.00 91.63           C  
ATOM   4157 HD11 LEU A 263     -11.630  19.980  -2.291  1.00 91.63           H  
ATOM   4158 HD12 LEU A 263     -10.565  18.875  -3.194  1.00 91.63           H  
ATOM   4159 HD13 LEU A 263     -10.814  18.640  -1.457  1.00 91.63           H  
ATOM   4160  CD2 LEU A 263     -13.455  18.111  -1.504  1.00 91.63           C  
ATOM   4161 HD21 LEU A 263     -13.932  19.091  -1.503  1.00 91.63           H  
ATOM   4162 HD22 LEU A 263     -14.213  17.334  -1.596  1.00 91.63           H  
ATOM   4163 HD23 LEU A 263     -12.920  17.972  -0.564  1.00 91.63           H  
ATOM   4164  N   LEU A 264     -14.528  17.633  -6.828  1.00 89.10           N  
ATOM   4165  H   LEU A 264     -13.786  16.953  -6.735  1.00 89.10           H  
ATOM   4166  CA  LEU A 264     -14.978  17.987  -8.178  1.00 89.10           C  
ATOM   4167  HA  LEU A 264     -15.080  19.070  -8.239  1.00 89.10           H  
ATOM   4168  C   LEU A 264     -16.365  17.410  -8.501  1.00 89.10           C  
ATOM   4169  CB  LEU A 264     -13.921  17.525  -9.200  1.00 89.10           C  
ATOM   4170  HB2 LEU A 264     -14.327  17.649 -10.204  1.00 89.10           H  
ATOM   4171  HB3 LEU A 264     -13.741  16.461  -9.050  1.00 89.10           H  
ATOM   4172  O   LEU A 264     -17.135  18.036  -9.232  1.00 89.10           O  
ATOM   4173  CG  LEU A 264     -12.578  18.283  -9.120  1.00 89.10           C  
ATOM   4174  HG  LEU A 264     -12.199  18.280  -8.098  1.00 89.10           H  
ATOM   4175  CD1 LEU A 264     -11.548  17.603 -10.023  1.00 89.10           C  
ATOM   4176 HD11 LEU A 264     -10.590  18.115  -9.937  1.00 89.10           H  
ATOM   4177 HD12 LEU A 264     -11.411  16.573  -9.697  1.00 89.10           H  
ATOM   4178 HD13 LEU A 264     -11.883  17.616 -11.061  1.00 89.10           H  
ATOM   4179  CD2 LEU A 264     -12.713  19.743  -9.563  1.00 89.10           C  
ATOM   4180 HD21 LEU A 264     -11.731  20.214  -9.552  1.00 89.10           H  
ATOM   4181 HD22 LEU A 264     -13.356  20.282  -8.867  1.00 89.10           H  
ATOM   4182 HD23 LEU A 264     -13.131  19.792 -10.568  1.00 89.10           H  
ATOM   4183  N   ASN A 265     -16.724  16.259  -7.928  1.00 89.36           N  
ATOM   4184  H   ASN A 265     -16.053  15.798  -7.329  1.00 89.36           H  
ATOM   4185  CA  ASN A 265     -18.009  15.598  -8.152  1.00 89.36           C  
ATOM   4186  HA  ASN A 265     -18.460  15.992  -9.063  1.00 89.36           H  
ATOM   4187  C   ASN A 265     -19.000  15.882  -7.011  1.00 89.36           C  
ATOM   4188  CB  ASN A 265     -17.777  14.102  -8.390  1.00 89.36           C  
ATOM   4189  HB2 ASN A 265     -17.178  13.696  -7.575  1.00 89.36           H  
ATOM   4190  HB3 ASN A 265     -18.736  13.585  -8.411  1.00 89.36           H  
ATOM   4191  O   ASN A 265     -19.338  15.000  -6.224  1.00 89.36           O  
ATOM   4192  CG  ASN A 265     -17.093  13.822  -9.708  1.00 89.36           C  
ATOM   4193  ND2 ASN A 265     -15.825  13.496  -9.692  1.00 89.36           N  
ATOM   4194 HD21 ASN A 265     -15.424  13.183 -10.565  1.00 89.36           H  
ATOM   4195 HD22 ASN A 265     -15.337  13.450  -8.810  1.00 89.36           H  
ATOM   4196  OD1 ASN A 265     -17.699  13.909 -10.760  1.00 89.36           O  
ATOM   4197  N   LYS A 266     -19.536  17.110  -6.966  1.00 77.51           N  
ATOM   4198  H   LYS A 266     -19.160  17.774  -7.629  1.00 77.51           H  
ATOM   4199  CA  LYS A 266     -20.427  17.621  -5.894  1.00 77.51           C  
ATOM   4200  HA  LYS A 266     -19.868  17.592  -4.958  1.00 77.51           H  
ATOM   4201  C   LYS A 266     -21.703  16.807  -5.622  1.00 77.51           C  
ATOM   4202  CB  LYS A 266     -20.818  19.078  -6.189  1.00 77.51           C  
ATOM   4203  HB2 LYS A 266     -21.492  19.421  -5.404  1.00 77.51           H  
ATOM   4204  HB3 LYS A 266     -21.346  19.130  -7.141  1.00 77.51           H  
ATOM   4205  O   LYS A 266     -22.368  17.039  -4.618  1.00 77.51           O  
ATOM   4206  CG  LYS A 266     -19.602  20.011  -6.223  1.00 77.51           C  
ATOM   4207  HG2 LYS A 266     -19.020  19.867  -5.313  1.00 77.51           H  
ATOM   4208  HG3 LYS A 266     -18.976  19.769  -7.081  1.00 77.51           H  
ATOM   4209  CD  LYS A 266     -20.036  21.479  -6.310  1.00 77.51           C  
ATOM   4210  HD2 LYS A 266     -20.601  21.643  -7.228  1.00 77.51           H  
ATOM   4211  HD3 LYS A 266     -20.657  21.717  -5.447  1.00 77.51           H  
ATOM   4212  CE  LYS A 266     -18.774  22.347  -6.300  1.00 77.51           C  
ATOM   4213  HE2 LYS A 266     -18.154  22.035  -5.460  1.00 77.51           H  
ATOM   4214  HE3 LYS A 266     -18.202  22.149  -7.206  1.00 77.51           H  
ATOM   4215  NZ  LYS A 266     -19.086  23.791  -6.177  1.00 77.51           N  
ATOM   4216  HZ1 LYS A 266     -18.224  24.315  -6.125  1.00 77.51           H  
ATOM   4217  HZ2 LYS A 266     -19.633  24.115  -6.962  1.00 77.51           H  
ATOM   4218  HZ3 LYS A 266     -19.586  23.960  -5.315  1.00 77.51           H  
ATOM   4219  N   ASN A 267     -22.050  15.859  -6.492  1.00 83.12           N  
ATOM   4220  H   ASN A 267     -21.426  15.693  -7.268  1.00 83.12           H  
ATOM   4221  CA  ASN A 267     -23.142  14.909  -6.253  1.00 83.12           C  
ATOM   4222  HA  ASN A 267     -24.037  15.460  -5.965  1.00 83.12           H  
ATOM   4223  C   ASN A 267     -22.825  13.935  -5.102  1.00 83.12           C  
ATOM   4224  CB  ASN A 267     -23.422  14.150  -7.561  1.00 83.12           C  
ATOM   4225  HB2 ASN A 267     -22.514  13.641  -7.883  1.00 83.12           H  
ATOM   4226  HB3 ASN A 267     -24.185  13.393  -7.376  1.00 83.12           H  
ATOM   4227  O   ASN A 267     -23.733  13.352  -4.511  1.00 83.12           O  
ATOM   4228  CG  ASN A 267     -23.927  15.045  -8.680  1.00 83.12           C  
ATOM   4229  ND2 ASN A 267     -23.734  14.643  -9.913  1.00 83.12           N  
ATOM   4230 HD21 ASN A 267     -23.264  13.769 -10.100  1.00 83.12           H  
ATOM   4231 HD22 ASN A 267     -24.072  15.253 -10.644  1.00 83.12           H  
ATOM   4232  OD1 ASN A 267     -24.489  16.108  -8.477  1.00 83.12           O  
ATOM   4233  N   TYR A 268     -21.545  13.770  -4.765  1.00 82.90           N  
ATOM   4234  H   TYR A 268     -20.837  14.261  -5.292  1.00 82.90           H  
ATOM   4235  CA  TYR A 268     -21.067  12.929  -3.681  1.00 82.90           C  
ATOM   4236  HA  TYR A 268     -21.769  12.113  -3.510  1.00 82.90           H  
ATOM   4237  C   TYR A 268     -20.957  13.721  -2.377  1.00 82.90           C  
ATOM   4238  CB  TYR A 268     -19.729  12.332  -4.113  1.00 82.90           C  
ATOM   4239  HB2 TYR A 268     -19.288  11.795  -3.274  1.00 82.90           H  
ATOM   4240  HB3 TYR A 268     -19.044  13.150  -4.336  1.00 82.90           H  
ATOM   4241  O   TYR A 268     -19.917  14.283  -2.040  1.00 82.90           O  
ATOM   4242  CG  TYR A 268     -19.796  11.395  -5.302  1.00 82.90           C  
ATOM   4243  CD1 TYR A 268     -20.762  10.370  -5.394  1.00 82.90           C  
ATOM   4244  HD1 TYR A 268     -21.471  10.208  -4.595  1.00 82.90           H  
ATOM   4245  CD2 TYR A 268     -18.868  11.575  -6.338  1.00 82.90           C  
ATOM   4246  HD2 TYR A 268     -18.105  12.332  -6.234  1.00 82.90           H  
ATOM   4247  CE1 TYR A 268     -20.820   9.567  -6.551  1.00 82.90           C  
ATOM   4248  HE1 TYR A 268     -21.557   8.784  -6.650  1.00 82.90           H  
ATOM   4249  CE2 TYR A 268     -18.928  10.785  -7.497  1.00 82.90           C  
ATOM   4250  HE2 TYR A 268     -18.223  10.940  -8.300  1.00 82.90           H  
ATOM   4251  OH  TYR A 268     -19.976   9.019  -8.726  1.00 82.90           O  
ATOM   4252  HH  TYR A 268     -19.236   9.168  -9.319  1.00 82.90           H  
ATOM   4253  CZ  TYR A 268     -19.912   9.784  -7.610  1.00 82.90           C  
ATOM   4254  N   ASN A 269     -22.048  13.759  -1.617  1.00 86.72           N  
ATOM   4255  H   ASN A 269     -22.891  13.322  -1.961  1.00 86.72           H  
ATOM   4256  CA  ASN A 269     -22.062  14.402  -0.309  1.00 86.72           C  
ATOM   4257  HA  ASN A 269     -21.430  15.289  -0.353  1.00 86.72           H  
ATOM   4258  C   ASN A 269     -21.471  13.456   0.756  1.00 86.72           C  
ATOM   4259  CB  ASN A 269     -23.498  14.864  -0.008  1.00 86.72           C  
ATOM   4260  HB2 ASN A 269     -24.134  13.995   0.160  1.00 86.72           H  
ATOM   4261  HB3 ASN A 269     -23.886  15.417  -0.864  1.00 86.72           H  
ATOM   4262  O   ASN A 269     -22.209  12.673   1.354  1.00 86.72           O  
ATOM   4263  CG  ASN A 269     -23.575  15.785   1.197  1.00 86.72           C  
ATOM   4264  ND2 ASN A 269     -24.738  15.924   1.788  1.00 86.72           N  
ATOM   4265 HD21 ASN A 269     -24.786  16.567   2.566  1.00 86.72           H  
ATOM   4266 HD22 ASN A 269     -25.538  15.394   1.474  1.00 86.72           H  
ATOM   4267  OD1 ASN A 269     -22.608  16.406   1.615  1.00 86.72           O  
ATOM   4268  N   TYR A 270     -20.151  13.525   0.974  1.00 90.87           N  
ATOM   4269  H   TYR A 270     -19.604  14.132   0.380  1.00 90.87           H  
ATOM   4270  CA  TYR A 270     -19.432  12.729   1.978  1.00 90.87           C  
ATOM   4271  HA  TYR A 270     -20.130  12.015   2.416  1.00 90.87           H  
ATOM   4272  C   TYR A 270     -18.854  13.572   3.107  1.00 90.87           C  
ATOM   4273  CB  TYR A 270     -18.286  11.921   1.363  1.00 90.87           C  
ATOM   4274  HB2 TYR A 270     -17.663  12.582   0.761  1.00 90.87           H  
ATOM   4275  HB3 TYR A 270     -17.662  11.533   2.168  1.00 90.87           H  
ATOM   4276  O   TYR A 270     -18.371  14.686   2.906  1.00 90.87           O  
ATOM   4277  CG  TYR A 270     -18.731  10.743   0.533  1.00 90.87           C  
ATOM   4278  CD1 TYR A 270     -19.056   9.523   1.152  1.00 90.87           C  
ATOM   4279  HD1 TYR A 270     -18.988   9.422   2.225  1.00 90.87           H  
ATOM   4280  CD2 TYR A 270     -18.774  10.853  -0.864  1.00 90.87           C  
ATOM   4281  HD2 TYR A 270     -18.479  11.786  -1.321  1.00 90.87           H  
ATOM   4282  CE1 TYR A 270     -19.453   8.424   0.371  1.00 90.87           C  
ATOM   4283  HE1 TYR A 270     -19.691   7.477   0.833  1.00 90.87           H  
ATOM   4284  CE2 TYR A 270     -19.161   9.746  -1.648  1.00 90.87           C  
ATOM   4285  HE2 TYR A 270     -19.161   9.795  -2.727  1.00 90.87           H  
ATOM   4286  OH  TYR A 270     -19.927   7.479  -1.778  1.00 90.87           O  
ATOM   4287  HH  TYR A 270     -19.838   7.647  -2.719  1.00 90.87           H  
ATOM   4288  CZ  TYR A 270     -19.521   8.536  -1.028  1.00 90.87           C  
ATOM   4289  N   ASN A 271     -18.885  13.017   4.309  1.00 91.91           N  
ATOM   4290  H   ASN A 271     -19.330  12.114   4.393  1.00 91.91           H  
ATOM   4291  CA  ASN A 271     -18.037  13.412   5.409  1.00 91.91           C  
ATOM   4292  HA  ASN A 271     -18.023  14.499   5.485  1.00 91.91           H  
ATOM   4293  C   ASN A 271     -16.622  12.908   5.108  1.00 91.91           C  
ATOM   4294  CB  ASN A 271     -18.603  12.792   6.687  1.00 91.91           C  
ATOM   4295  HB2 ASN A 271     -17.876  12.849   7.497  1.00 91.91           H  
ATOM   4296  HB3 ASN A 271     -18.789  11.739   6.476  1.00 91.91           H  
ATOM   4297  O   ASN A 271     -16.351  11.714   5.111  1.00 91.91           O  
ATOM   4298  CG  ASN A 271     -19.907  13.382   7.164  1.00 91.91           C  
ATOM   4299  ND2 ASN A 271     -20.675  12.615   7.892  1.00 91.91           N  
ATOM   4300 HD21 ASN A 271     -21.566  12.960   8.219  1.00 91.91           H  
ATOM   4301 HD22 ASN A 271     -20.377  11.668   8.077  1.00 91.91           H  
ATOM   4302  OD1 ASN A 271     -20.223  14.535   6.898  1.00 91.91           O  
ATOM   4303  N   LEU A 272     -15.738  13.837   4.778  1.00 93.69           N  
ATOM   4304  H   LEU A 272     -16.069  14.790   4.749  1.00 93.69           H  
ATOM   4305  CA  LEU A 272     -14.350  13.610   4.417  1.00 93.69           C  
ATOM   4306  HA  LEU A 272     -14.279  12.673   3.865  1.00 93.69           H  
ATOM   4307  C   LEU A 272     -13.464  13.494   5.662  1.00 93.69           C  
ATOM   4308  CB  LEU A 272     -13.893  14.758   3.498  1.00 93.69           C  
ATOM   4309  HB2 LEU A 272     -12.882  14.549   3.149  1.00 93.69           H  
ATOM   4310  HB3 LEU A 272     -13.866  15.677   4.084  1.00 93.69           H  
ATOM   4311  O   LEU A 272     -13.442  14.403   6.501  1.00 93.69           O  
ATOM   4312  CG  LEU A 272     -14.810  14.998   2.280  1.00 93.69           C  
ATOM   4313  HG  LEU A 272     -15.816  15.238   2.625  1.00 93.69           H  
ATOM   4314  CD1 LEU A 272     -14.340  16.187   1.452  1.00 93.69           C  
ATOM   4315 HD11 LEU A 272     -13.380  15.974   0.982  1.00 93.69           H  
ATOM   4316 HD12 LEU A 272     -14.258  17.071   2.083  1.00 93.69           H  
ATOM   4317 HD13 LEU A 272     -15.072  16.397   0.672  1.00 93.69           H  
ATOM   4318  CD2 LEU A 272     -14.883  13.771   1.375  1.00 93.69           C  
ATOM   4319 HD21 LEU A 272     -13.879  13.455   1.092  1.00 93.69           H  
ATOM   4320 HD22 LEU A 272     -15.392  12.964   1.903  1.00 93.69           H  
ATOM   4321 HD23 LEU A 272     -15.457  14.010   0.480  1.00 93.69           H  
ATOM   4322  N   TRP A 273     -12.715  12.398   5.710  1.00 94.84           N  
ATOM   4323  H   TRP A 273     -12.897  11.687   5.016  1.00 94.84           H  
ATOM   4324  CA  TRP A 273     -11.631  12.107   6.639  1.00 94.84           C  
ATOM   4325  HA  TRP A 273     -11.477  12.960   7.300  1.00 94.84           H  
ATOM   4326  C   TRP A 273     -10.352  11.833   5.848  1.00 94.84           C  
ATOM   4327  CB  TRP A 273     -11.989  10.884   7.485  1.00 94.84           C  
ATOM   4328  HB2 TRP A 273     -11.135  10.633   8.113  1.00 94.84           H  
ATOM   4329  HB3 TRP A 273     -12.172  10.042   6.817  1.00 94.84           H  
ATOM   4330  O   TRP A 273     -10.411  11.260   4.759  1.00 94.84           O  
ATOM   4331  CG  TRP A 273     -13.185  11.046   8.363  1.00 94.84           C  
ATOM   4332  CD1 TRP A 273     -14.471  10.857   7.987  1.00 94.84           C  
ATOM   4333  HD1 TRP A 273     -14.794  10.556   7.002  1.00 94.84           H  
ATOM   4334  CD2 TRP A 273     -13.227  11.433   9.766  1.00 94.84           C  
ATOM   4335  CE2 TRP A 273     -14.596  11.498  10.170  1.00 94.84           C  
ATOM   4336  CE3 TRP A 273     -12.240  11.739  10.731  1.00 94.84           C  
ATOM   4337  HE3 TRP A 273     -11.197  11.680  10.455  1.00 94.84           H  
ATOM   4338  NE1 TRP A 273     -15.312  11.100   9.055  1.00 94.84           N  
ATOM   4339  HE1 TRP A 273     -16.306  10.930   9.001  1.00 94.84           H  
ATOM   4340  CH2 TRP A 273     -13.957  12.198  12.402  1.00 94.84           C  
ATOM   4341  HH2 TRP A 273     -14.231  12.463  13.412  1.00 94.84           H  
ATOM   4342  CZ2 TRP A 273     -14.960  11.880  11.469  1.00 94.84           C  
ATOM   4343  HZ2 TRP A 273     -16.001  11.893  11.758  1.00 94.84           H  
ATOM   4344  CZ3 TRP A 273     -12.601  12.120  12.037  1.00 94.84           C  
ATOM   4345  HZ3 TRP A 273     -11.838  12.341  12.769  1.00 94.84           H  
ATOM   4346  N   MET A 274      -9.191  12.209   6.381  1.00 94.17           N  
ATOM   4347  H   MET A 274      -9.198  12.738   7.241  1.00 94.17           H  
ATOM   4348  CA  MET A 274      -7.913  11.986   5.704  1.00 94.17           C  
ATOM   4349  HA  MET A 274      -8.038  11.141   5.028  1.00 94.17           H  
ATOM   4350  C   MET A 274      -6.782  11.653   6.678  1.00 94.17           C  
ATOM   4351  CB  MET A 274      -7.572  13.219   4.856  1.00 94.17           C  
ATOM   4352  HB2 MET A 274      -8.447  13.480   4.260  1.00 94.17           H  
ATOM   4353  HB3 MET A 274      -7.335  14.058   5.510  1.00 94.17           H  
ATOM   4354  O   MET A 274      -6.635  12.329   7.689  1.00 94.17           O  
ATOM   4355  CG  MET A 274      -6.392  12.963   3.910  1.00 94.17           C  
ATOM   4356  HG2 MET A 274      -6.646  12.140   3.243  1.00 94.17           H  
ATOM   4357  HG3 MET A 274      -5.526  12.657   4.497  1.00 94.17           H  
ATOM   4358  SD  MET A 274      -5.885  14.383   2.902  1.00 94.17           S  
ATOM   4359  CE  MET A 274      -7.419  14.750   2.028  1.00 94.17           C  
ATOM   4360  HE1 MET A 274      -7.779  13.847   1.535  1.00 94.17           H  
ATOM   4361  HE2 MET A 274      -7.227  15.515   1.275  1.00 94.17           H  
ATOM   4362  HE3 MET A 274      -8.166  15.120   2.730  1.00 94.17           H  
ATOM   4363  N   ILE A 275      -5.936  10.673   6.347  1.00 93.41           N  
ATOM   4364  H   ILE A 275      -6.137  10.150   5.506  1.00 93.41           H  
ATOM   4365  CA  ILE A 275      -4.612  10.494   6.966  1.00 93.41           C  
ATOM   4366  HA  ILE A 275      -4.598  11.012   7.925  1.00 93.41           H  
ATOM   4367  C   ILE A 275      -3.556  11.136   6.067  1.00 93.41           C  
ATOM   4368  CB  ILE A 275      -4.282   9.009   7.246  1.00 93.41           C  
ATOM   4369  HB  ILE A 275      -4.396   8.446   6.319  1.00 93.41           H  
ATOM   4370  O   ILE A 275      -3.481  10.800   4.885  1.00 93.41           O  
ATOM   4371  CG1 ILE A 275      -5.251   8.433   8.299  1.00 93.41           C  
ATOM   4372 HG12 ILE A 275      -6.272   8.588   7.949  1.00 93.41           H  
ATOM   4373 HG13 ILE A 275      -5.129   8.973   9.238  1.00 93.41           H  
ATOM   4374  CG2 ILE A 275      -2.824   8.854   7.733  1.00 93.41           C  
ATOM   4375 HG21 ILE A 275      -2.670   9.429   8.646  1.00 93.41           H  
ATOM   4376 HG22 ILE A 275      -2.588   7.807   7.920  1.00 93.41           H  
ATOM   4377 HG23 ILE A 275      -2.122   9.194   6.972  1.00 93.41           H  
ATOM   4378  CD1 ILE A 275      -5.062   6.936   8.587  1.00 93.41           C  
ATOM   4379 HD11 ILE A 275      -5.866   6.579   9.230  1.00 93.41           H  
ATOM   4380 HD12 ILE A 275      -4.122   6.761   9.111  1.00 93.41           H  
ATOM   4381 HD13 ILE A 275      -5.069   6.373   7.654  1.00 93.41           H  
ATOM   4382  N   LYS A 276      -2.715  12.003   6.642  1.00 91.13           N  
ATOM   4383  H   LYS A 276      -2.847  12.194   7.625  1.00 91.13           H  
ATOM   4384  CA  LYS A 276      -1.591  12.663   5.958  1.00 91.13           C  
ATOM   4385  HA  LYS A 276      -1.508  12.275   4.943  1.00 91.13           H  
ATOM   4386  C   LYS A 276      -0.271  12.378   6.654  1.00 91.13           C  
ATOM   4387  CB  LYS A 276      -1.814  14.180   5.859  1.00 91.13           C  
ATOM   4388  HB2 LYS A 276      -0.965  14.625   5.340  1.00 91.13           H  
ATOM   4389  HB3 LYS A 276      -1.877  14.606   6.860  1.00 91.13           H  
ATOM   4390  O   LYS A 276      -0.219  12.295   7.883  1.00 91.13           O  
ATOM   4391  CG  LYS A 276      -3.096  14.509   5.086  1.00 91.13           C  
ATOM   4392  HG2 LYS A 276      -3.950  14.129   5.646  1.00 91.13           H  
ATOM   4393  HG3 LYS A 276      -3.079  14.013   4.116  1.00 91.13           H  
ATOM   4394  CD  LYS A 276      -3.298  16.015   4.888  1.00 91.13           C  
ATOM   4395  HD2 LYS A 276      -4.343  16.176   4.625  1.00 91.13           H  
ATOM   4396  HD3 LYS A 276      -3.097  16.546   5.818  1.00 91.13           H  
ATOM   4397  CE  LYS A 276      -2.411  16.568   3.775  1.00 91.13           C  
ATOM   4398  HE2 LYS A 276      -2.395  15.852   2.954  1.00 91.13           H  
ATOM   4399  HE3 LYS A 276      -1.388  16.671   4.136  1.00 91.13           H  
ATOM   4400  NZ  LYS A 276      -2.953  17.850   3.278  1.00 91.13           N  
ATOM   4401  HZ1 LYS A 276      -3.765  17.672   2.705  1.00 91.13           H  
ATOM   4402  HZ2 LYS A 276      -3.325  18.435   4.012  1.00 91.13           H  
ATOM   4403  HZ3 LYS A 276      -2.297  18.347   2.691  1.00 91.13           H  
ATOM   4404  N   PHE A 277       0.806  12.311   5.878  1.00 87.46           N  
ATOM   4405  H   PHE A 277       0.705  12.471   4.886  1.00 87.46           H  
ATOM   4406  CA  PHE A 277       2.158  12.158   6.411  1.00 87.46           C  
ATOM   4407  HA  PHE A 277       2.110  11.843   7.454  1.00 87.46           H  
ATOM   4408  C   PHE A 277       2.877  13.503   6.357  1.00 87.46           C  
ATOM   4409  CB  PHE A 277       2.909  11.064   5.650  1.00 87.46           C  
ATOM   4410  HB2 PHE A 277       3.892  10.939   6.103  1.00 87.46           H  
ATOM   4411  HB3 PHE A 277       3.055  11.388   4.620  1.00 87.46           H  
ATOM   4412  O   PHE A 277       3.109  14.072   5.291  1.00 87.46           O  
ATOM   4413  CG  PHE A 277       2.198   9.727   5.649  1.00 87.46           C  
ATOM   4414  CD1 PHE A 277       2.298   8.865   6.757  1.00 87.46           C  
ATOM   4415  HD1 PHE A 277       2.887   9.154   7.615  1.00 87.46           H  
ATOM   4416  CD2 PHE A 277       1.410   9.357   4.545  1.00 87.46           C  
ATOM   4417  HD2 PHE A 277       1.308  10.022   3.699  1.00 87.46           H  
ATOM   4418  CE1 PHE A 277       1.628   7.629   6.751  1.00 87.46           C  
ATOM   4419  HE1 PHE A 277       1.714   6.961   7.596  1.00 87.46           H  
ATOM   4420  CE2 PHE A 277       0.734   8.127   4.550  1.00 87.46           C  
ATOM   4421  HE2 PHE A 277       0.114   7.850   3.711  1.00 87.46           H  
ATOM   4422  CZ  PHE A 277       0.844   7.262   5.646  1.00 87.46           C  
ATOM   4423  HZ  PHE A 277       0.317   6.320   5.636  1.00 87.46           H  
ATOM   4424  N   ARG A 278       3.238  14.043   7.520  1.00 83.75           N  
ATOM   4425  H   ARG A 278       3.070  13.517   8.366  1.00 83.75           H  
ATOM   4426  CA  ARG A 278       3.901  15.342   7.630  1.00 83.75           C  
ATOM   4427  HA  ARG A 278       3.924  15.823   6.652  1.00 83.75           H  
ATOM   4428  C   ARG A 278       5.340  15.137   8.068  1.00 83.75           C  
ATOM   4429  CB  ARG A 278       3.123  16.260   8.586  1.00 83.75           C  
ATOM   4430  HB2 ARG A 278       3.106  15.804   9.576  1.00 83.75           H  
ATOM   4431  HB3 ARG A 278       3.651  17.210   8.671  1.00 83.75           H  
ATOM   4432  O   ARG A 278       5.597  14.636   9.155  1.00 83.75           O  
ATOM   4433  CG  ARG A 278       1.667  16.548   8.174  1.00 83.75           C  
ATOM   4434  HG2 ARG A 278       1.244  17.217   8.924  1.00 83.75           H  
ATOM   4435  HG3 ARG A 278       1.090  15.624   8.195  1.00 83.75           H  
ATOM   4436  CD  ARG A 278       1.512  17.205   6.791  1.00 83.75           C  
ATOM   4437  HD2 ARG A 278       1.716  16.461   6.021  1.00 83.75           H  
ATOM   4438  HD3 ARG A 278       2.234  18.017   6.703  1.00 83.75           H  
ATOM   4439  NE  ARG A 278       0.150  17.752   6.615  1.00 83.75           N  
ATOM   4440  HE  ARG A 278      -0.502  17.579   7.367  1.00 83.75           H  
ATOM   4441  NH1 ARG A 278       0.367  18.635   4.496  1.00 83.75           N  
ATOM   4442 HH11 ARG A 278      -0.073  19.076   3.701  1.00 83.75           H  
ATOM   4443 HH12 ARG A 278       1.179  18.054   4.342  1.00 83.75           H  
ATOM   4444  NH2 ARG A 278      -1.461  19.071   5.687  1.00 83.75           N  
ATOM   4445 HH21 ARG A 278      -1.764  19.744   4.997  1.00 83.75           H  
ATOM   4446 HH22 ARG A 278      -2.037  18.982   6.513  1.00 83.75           H  
ATOM   4447  CZ  ARG A 278      -0.299  18.488   5.609  1.00 83.75           C  
ATOM   4448  N   ILE A 279       6.275  15.575   7.233  1.00 77.80           N  
ATOM   4449  H   ILE A 279       5.982  15.940   6.338  1.00 77.80           H  
ATOM   4450  CA  ILE A 279       7.695  15.641   7.582  1.00 77.80           C  
ATOM   4451  HA  ILE A 279       7.854  15.113   8.522  1.00 77.80           H  
ATOM   4452  C   ILE A 279       8.067  17.121   7.730  1.00 77.80           C  
ATOM   4453  CB  ILE A 279       8.592  14.947   6.539  1.00 77.80           C  
ATOM   4454  HB  ILE A 279       8.579  15.545   5.628  1.00 77.80           H  
ATOM   4455  O   ILE A 279       7.861  17.886   6.773  1.00 77.80           O  
ATOM   4456  CG1 ILE A 279       8.111  13.522   6.181  1.00 77.80           C  
ATOM   4457 HG12 ILE A 279       8.263  12.853   7.028  1.00 77.80           H  
ATOM   4458 HG13 ILE A 279       7.048  13.528   5.941  1.00 77.80           H  
ATOM   4459  CG2 ILE A 279      10.036  14.903   7.080  1.00 77.80           C  
ATOM   4460 HG21 ILE A 279      10.721  14.508   6.329  1.00 77.80           H  
ATOM   4461 HG22 ILE A 279      10.389  15.899   7.348  1.00 77.80           H  
ATOM   4462 HG23 ILE A 279      10.080  14.263   7.960  1.00 77.80           H  
ATOM   4463  CD1 ILE A 279       8.840  12.986   4.942  1.00 77.80           C  
ATOM   4464 HD11 ILE A 279       9.911  12.904   5.128  1.00 77.80           H  
ATOM   4465 HD12 ILE A 279       8.466  11.998   4.675  1.00 77.80           H  
ATOM   4466 HD13 ILE A 279       8.673  13.655   4.098  1.00 77.80           H  
ATOM   4467  N   PRO A 280       8.634  17.549   8.873  1.00 73.93           N  
ATOM   4468  CA  PRO A 280       9.158  18.897   9.035  1.00 73.93           C  
ATOM   4469  HA  PRO A 280       8.318  19.591   9.065  1.00 73.93           H  
ATOM   4470  C   PRO A 280      10.105  19.274   7.892  1.00 73.93           C  
ATOM   4471  CB  PRO A 280       9.873  18.908  10.390  1.00 73.93           C  
ATOM   4472  HB2 PRO A 280       9.789  19.876  10.884  1.00 73.93           H  
ATOM   4473  HB3 PRO A 280      10.920  18.634  10.265  1.00 73.93           H  
ATOM   4474  O   PRO A 280      10.909  18.470   7.416  1.00 73.93           O  
ATOM   4475  CG  PRO A 280       9.160  17.809  11.175  1.00 73.93           C  
ATOM   4476  HG2 PRO A 280       8.242  18.204  11.611  1.00 73.93           H  
ATOM   4477  HG3 PRO A 280       9.799  17.380  11.948  1.00 73.93           H  
ATOM   4478  CD  PRO A 280       8.814  16.787  10.098  1.00 73.93           C  
ATOM   4479  HD2 PRO A 280       9.641  16.087   9.972  1.00 73.93           H  
ATOM   4480  HD3 PRO A 280       7.904  16.254  10.375  1.00 73.93           H  
ATOM   4481  N   THR A 281      10.028  20.519   7.425  1.00 73.85           N  
ATOM   4482  H   THR A 281       9.379  21.171   7.842  1.00 73.85           H  
ATOM   4483  CA  THR A 281      11.000  21.028   6.455  1.00 73.85           C  
ATOM   4484  HA  THR A 281      11.065  20.333   5.617  1.00 73.85           H  
ATOM   4485  C   THR A 281      12.374  21.115   7.107  1.00 73.85           C  
ATOM   4486  CB  THR A 281      10.599  22.405   5.915  1.00 73.85           C  
ATOM   4487  HB  THR A 281      11.437  22.835   5.366  1.00 73.85           H  
ATOM   4488  O   THR A 281      12.557  21.875   8.056  1.00 73.85           O  
ATOM   4489  CG2 THR A 281       9.395  22.317   4.975  1.00 73.85           C  
ATOM   4490 HG21 THR A 281       8.562  21.821   5.472  1.00 73.85           H  
ATOM   4491 HG22 THR A 281       9.086  23.325   4.700  1.00 73.85           H  
ATOM   4492 HG23 THR A 281       9.676  21.781   4.069  1.00 73.85           H  
ATOM   4493  OG1 THR A 281      10.256  23.260   6.974  1.00 73.85           O  
ATOM   4494  HG1 THR A 281      10.968  23.226   7.617  1.00 73.85           H  
ATOM   4495  N   ALA A 282      13.341  20.378   6.568  1.00 75.38           N  
ATOM   4496  H   ALA A 282      13.108  19.712   5.845  1.00 75.38           H  
ATOM   4497  CA  ALA A 282      14.735  20.435   6.980  1.00 75.38           C  
ATOM   4498  HA  ALA A 282      14.849  21.169   7.778  1.00 75.38           H  
ATOM   4499  C   ALA A 282      15.623  20.875   5.811  1.00 75.38           C  
ATOM   4500  CB  ALA A 282      15.144  19.072   7.548  1.00 75.38           C  
ATOM   4501  HB1 ALA A 282      15.055  18.304   6.779  1.00 75.38           H  
ATOM   4502  HB2 ALA A 282      14.499  18.812   8.387  1.00 75.38           H  
ATOM   4503  HB3 ALA A 282      16.177  19.108   7.892  1.00 75.38           H  
ATOM   4504  O   ALA A 282      15.357  20.556   4.648  1.00 75.38           O  
ATOM   4505  N   TYR A 283      16.695  21.604   6.124  1.00 83.07           N  
ATOM   4506  H   TYR A 283      16.882  21.799   7.097  1.00 83.07           H  
ATOM   4507  CA  TYR A 283      17.739  21.890   5.148  1.00 83.07           C  
ATOM   4508  HA  TYR A 283      17.288  22.352   4.269  1.00 83.07           H  
ATOM   4509  C   TYR A 283      18.413  20.583   4.721  1.00 83.07           C  
ATOM   4510  CB  TYR A 283      18.764  22.867   5.736  1.00 83.07           C  
ATOM   4511  HB2 TYR A 283      18.277  23.825   5.918  1.00 83.07           H  
ATOM   4512  HB3 TYR A 283      19.109  22.484   6.696  1.00 83.07           H  
ATOM   4513  O   TYR A 283      18.868  19.814   5.567  1.00 83.07           O  
ATOM   4514  CG  TYR A 283      19.966  23.081   4.835  1.00 83.07           C  
ATOM   4515  CD1 TYR A 283      21.125  22.301   5.017  1.00 83.07           C  
ATOM   4516  HD1 TYR A 283      21.156  21.564   5.807  1.00 83.07           H  
ATOM   4517  CD2 TYR A 283      19.909  24.025   3.793  1.00 83.07           C  
ATOM   4518  HD2 TYR A 283      19.019  24.618   3.645  1.00 83.07           H  
ATOM   4519  CE1 TYR A 283      22.238  22.479   4.174  1.00 83.07           C  
ATOM   4520  HE1 TYR A 283      23.129  21.889   4.329  1.00 83.07           H  
ATOM   4521  CE2 TYR A 283      21.017  24.199   2.941  1.00 83.07           C  
ATOM   4522  HE2 TYR A 283      20.987  24.923   2.140  1.00 83.07           H  
ATOM   4523  OH  TYR A 283      23.263  23.624   2.332  1.00 83.07           O  
ATOM   4524  HH  TYR A 283      24.032  23.149   2.655  1.00 83.07           H  
ATOM   4525  CZ  TYR A 283      22.184  23.433   3.135  1.00 83.07           C  
ATOM   4526  N   THR A 284      18.517  20.363   3.410  1.00 82.43           N  
ATOM   4527  H   THR A 284      18.150  21.052   2.769  1.00 82.43           H  
ATOM   4528  CA  THR A 284      19.192  19.194   2.837  1.00 82.43           C  
ATOM   4529  HA  THR A 284      19.640  18.606   3.638  1.00 82.43           H  
ATOM   4530  C   THR A 284      20.306  19.656   1.909  1.00 82.43           C  
ATOM   4531  CB  THR A 284      18.196  18.272   2.121  1.00 82.43           C  
ATOM   4532  HB  THR A 284      17.706  18.805   1.307  1.00 82.43           H  
ATOM   4533  O   THR A 284      20.081  20.450   0.997  1.00 82.43           O  
ATOM   4534  CG2 THR A 284      18.871  17.012   1.579  1.00 82.43           C  
ATOM   4535 HG21 THR A 284      19.573  17.267   0.785  1.00 82.43           H  
ATOM   4536 HG22 THR A 284      19.390  16.489   2.383  1.00 82.43           H  
ATOM   4537 HG23 THR A 284      18.109  16.352   1.165  1.00 82.43           H  
ATOM   4538  OG1 THR A 284      17.234  17.848   3.057  1.00 82.43           O  
ATOM   4539  HG1 THR A 284      16.619  18.567   3.218  1.00 82.43           H  
ATOM   4540  N   SER A 285      21.527  19.167   2.137  1.00 88.12           N  
ATOM   4541  H   SER A 285      21.642  18.484   2.873  1.00 88.12           H  
ATOM   4542  CA  SER A 285      22.673  19.490   1.285  1.00 88.12           C  
ATOM   4543  HA  SER A 285      22.667  20.564   1.099  1.00 88.12           H  
ATOM   4544  C   SER A 285      22.581  18.763  -0.061  1.00 88.12           C  
ATOM   4545  CB  SER A 285      23.985  19.143   1.992  1.00 88.12           C  
ATOM   4546  HB2 SER A 285      24.032  19.654   2.953  1.00 88.12           H  
ATOM   4547  HB3 SER A 285      24.030  18.067   2.160  1.00 88.12           H  
ATOM   4548  O   SER A 285      22.540  17.532  -0.125  1.00 88.12           O  
ATOM   4549  OG  SER A 285      25.087  19.534   1.194  1.00 88.12           O  
ATOM   4550  HG  SER A 285      25.238  20.477   1.294  1.00 88.12           H  
ATOM   4551  N   LEU A 286      22.600  19.526  -1.155  1.00 90.35           N  
ATOM   4552  H   LEU A 286      22.589  20.528  -1.034  1.00 90.35           H  
ATOM   4553  CA  LEU A 286      22.562  19.009  -2.526  1.00 90.35           C  
ATOM   4554  HA  LEU A 286      22.148  18.001  -2.514  1.00 90.35           H  
ATOM   4555  C   LEU A 286      23.976  18.877  -3.114  1.00 90.35           C  
ATOM   4556  CB  LEU A 286      21.614  19.863  -3.385  1.00 90.35           C  
ATOM   4557  HB2 LEU A 286      21.596  19.439  -4.388  1.00 90.35           H  
ATOM   4558  HB3 LEU A 286      22.018  20.873  -3.459  1.00 90.35           H  
ATOM   4559  O   LEU A 286      24.319  19.506  -4.108  1.00 90.35           O  
ATOM   4560  CG  LEU A 286      20.168  19.950  -2.863  1.00 90.35           C  
ATOM   4561  HG  LEU A 286      20.157  20.503  -1.923  1.00 90.35           H  
ATOM   4562  CD1 LEU A 286      19.316  20.715  -3.875  1.00 90.35           C  
ATOM   4563 HD11 LEU A 286      18.308  20.842  -3.481  1.00 90.35           H  
ATOM   4564 HD12 LEU A 286      19.747  21.700  -4.051  1.00 90.35           H  
ATOM   4565 HD13 LEU A 286      19.264  20.168  -4.816  1.00 90.35           H  
ATOM   4566  CD2 LEU A 286      19.534  18.578  -2.632  1.00 90.35           C  
ATOM   4567 HD21 LEU A 286      19.624  17.965  -3.529  1.00 90.35           H  
ATOM   4568 HD22 LEU A 286      18.480  18.700  -2.382  1.00 90.35           H  
ATOM   4569 HD23 LEU A 286      20.017  18.073  -1.795  1.00 90.35           H  
ATOM   4570  N   SER A 287      24.823  18.081  -2.461  1.00 90.90           N  
ATOM   4571  H   SER A 287      24.519  17.657  -1.596  1.00 90.90           H  
ATOM   4572  CA  SER A 287      26.231  17.885  -2.840  1.00 90.90           C  
ATOM   4573  HA  SER A 287      26.639  18.840  -3.171  1.00 90.90           H  
ATOM   4574  C   SER A 287      26.465  16.887  -3.983  1.00 90.90           C  
ATOM   4575  CB  SER A 287      27.015  17.444  -1.602  1.00 90.90           C  
ATOM   4576  HB2 SER A 287      28.056  17.264  -1.868  1.00 90.90           H  
ATOM   4577  HB3 SER A 287      26.973  18.234  -0.852  1.00 90.90           H  
ATOM   4578  O   SER A 287      27.600  16.730  -4.431  1.00 90.90           O  
ATOM   4579  OG  SER A 287      26.441  16.263  -1.068  1.00 90.90           O  
ATOM   4580  HG  SER A 287      26.928  16.016  -0.279  1.00 90.90           H  
ATOM   4581  N   SER A 288      25.428  16.185  -4.452  1.00 89.08           N  
ATOM   4582  H   SER A 288      24.503  16.386  -4.101  1.00 89.08           H  
ATOM   4583  CA  SER A 288      25.551  15.134  -5.466  1.00 89.08           C  
ATOM   4584  HA  SER A 288      26.393  15.364  -6.119  1.00 89.08           H  
ATOM   4585  C   SER A 288      24.297  15.027  -6.334  1.00 89.08           C  
ATOM   4586  CB  SER A 288      25.825  13.789  -4.780  1.00 89.08           C  
ATOM   4587  HB2 SER A 288      26.067  13.040  -5.533  1.00 89.08           H  
ATOM   4588  HB3 SER A 288      26.676  13.890  -4.106  1.00 89.08           H  
ATOM   4589  O   SER A 288      23.204  15.405  -5.917  1.00 89.08           O  
ATOM   4590  OG  SER A 288      24.688  13.365  -4.052  1.00 89.08           O  
ATOM   4591  HG  SER A 288      24.445  14.077  -3.455  1.00 89.08           H  
ATOM   4592  N   THR A 289      24.424  14.430  -7.521  1.00 82.94           N  
ATOM   4593  H   THR A 289      25.344  14.220  -7.883  1.00 82.94           H  
ATOM   4594  CA  THR A 289      23.268  14.092  -8.369  1.00 82.94           C  
ATOM   4595  HA  THR A 289      22.753  15.011  -8.651  1.00 82.94           H  
ATOM   4596  C   THR A 289      22.267  13.202  -7.631  1.00 82.94           C  
ATOM   4597  CB  THR A 289      23.732  13.369  -9.640  1.00 82.94           C  
ATOM   4598  HB  THR A 289      24.125  12.389  -9.369  1.00 82.94           H  
ATOM   4599  O   THR A 289      21.063  13.383  -7.783  1.00 82.94           O  
ATOM   4600  CG2 THR A 289      22.623  13.193 -10.675  1.00 82.94           C  
ATOM   4601 HG21 THR A 289      22.165  14.154 -10.909  1.00 82.94           H  
ATOM   4602 HG22 THR A 289      21.856  12.521 -10.290  1.00 82.94           H  
ATOM   4603 HG23 THR A 289      23.036  12.755 -11.584  1.00 82.94           H  
ATOM   4604  OG1 THR A 289      24.767  14.105 -10.248  1.00 82.94           O  
ATOM   4605  HG1 THR A 289      24.366  14.715 -10.872  1.00 82.94           H  
ATOM   4606  N   TYR A 290      22.750  12.284  -6.787  1.00 78.34           N  
ATOM   4607  H   TYR A 290      23.749  12.215  -6.658  1.00 78.34           H  
ATOM   4608  CA  TYR A 290      21.888  11.441  -5.962  1.00 78.34           C  
ATOM   4609  HA  TYR A 290      21.182  10.918  -6.608  1.00 78.34           H  
ATOM   4610  C   TYR A 290      21.061  12.267  -4.973  1.00 78.34           C  
ATOM   4611  CB  TYR A 290      22.729  10.392  -5.225  1.00 78.34           C  
ATOM   4612  HB2 TYR A 290      23.523  10.889  -4.668  1.00 78.34           H  
ATOM   4613  HB3 TYR A 290      23.198   9.734  -5.956  1.00 78.34           H  
ATOM   4614  O   TYR A 290      19.847  12.097  -4.920  1.00 78.34           O  
ATOM   4615  CG  TYR A 290      21.906   9.554  -4.265  1.00 78.34           C  
ATOM   4616  CD1 TYR A 290      21.886   9.866  -2.890  1.00 78.34           C  
ATOM   4617  HD1 TYR A 290      22.486  10.679  -2.509  1.00 78.34           H  
ATOM   4618  CD2 TYR A 290      21.111   8.502  -4.760  1.00 78.34           C  
ATOM   4619  HD2 TYR A 290      21.108   8.269  -5.814  1.00 78.34           H  
ATOM   4620  CE1 TYR A 290      21.072   9.127  -2.009  1.00 78.34           C  
ATOM   4621  HE1 TYR A 290      21.048   9.367  -0.956  1.00 78.34           H  
ATOM   4622  CE2 TYR A 290      20.304   7.758  -3.879  1.00 78.34           C  
ATOM   4623  HE2 TYR A 290      19.683   6.953  -4.244  1.00 78.34           H  
ATOM   4624  OH  TYR A 290      19.486   7.347  -1.674  1.00 78.34           O  
ATOM   4625  HH  TYR A 290      19.493   7.661  -0.767  1.00 78.34           H  
ATOM   4626  CZ  TYR A 290      20.280   8.069  -2.505  1.00 78.34           C  
ATOM   4627  N   SER A 291      21.677  13.195  -4.230  1.00 82.02           N  
ATOM   4628  H   SER A 291      22.670  13.347  -4.342  1.00 82.02           H  
ATOM   4629  CA  SER A 291      20.934  14.020  -3.268  1.00 82.02           C  
ATOM   4630  HA  SER A 291      20.318  13.347  -2.672  1.00 82.02           H  
ATOM   4631  C   SER A 291      19.958  14.980  -3.948  1.00 82.02           C  
ATOM   4632  CB  SER A 291      21.851  14.745  -2.278  1.00 82.02           C  
ATOM   4633  HB2 SER A 291      21.234  15.362  -1.625  1.00 82.02           H  
ATOM   4634  HB3 SER A 291      22.349  13.999  -1.658  1.00 82.02           H  
ATOM   4635  O   SER A 291      18.882  15.215  -3.406  1.00 82.02           O  
ATOM   4636  OG  SER A 291      22.838  15.561  -2.878  1.00 82.02           O  
ATOM   4637  HG  SER A 291      23.143  16.130  -2.167  1.00 82.02           H  
ATOM   4638  N   VAL A 292      20.267  15.458  -5.160  1.00 85.58           N  
ATOM   4639  H   VAL A 292      21.192  15.271  -5.520  1.00 85.58           H  
ATOM   4640  CA  VAL A 292      19.319  16.217  -5.995  1.00 85.58           C  
ATOM   4641  HA  VAL A 292      18.925  17.051  -5.415  1.00 85.58           H  
ATOM   4642  C   VAL A 292      18.118  15.363  -6.388  1.00 85.58           C  
ATOM   4643  CB  VAL A 292      20.007  16.796  -7.246  1.00 85.58           C  
ATOM   4644  HB  VAL A 292      20.525  15.998  -7.778  1.00 85.58           H  
ATOM   4645  O   VAL A 292      16.988  15.768  -6.134  1.00 85.58           O  
ATOM   4646  CG1 VAL A 292      19.008  17.454  -8.210  1.00 85.58           C  
ATOM   4647 HG11 VAL A 292      19.544  17.946  -9.022  1.00 85.58           H  
ATOM   4648 HG12 VAL A 292      18.350  16.704  -8.649  1.00 85.58           H  
ATOM   4649 HG13 VAL A 292      18.406  18.192  -7.680  1.00 85.58           H  
ATOM   4650  CG2 VAL A 292      21.033  17.866  -6.857  1.00 85.58           C  
ATOM   4651 HG21 VAL A 292      21.739  17.477  -6.123  1.00 85.58           H  
ATOM   4652 HG22 VAL A 292      20.524  18.731  -6.432  1.00 85.58           H  
ATOM   4653 HG23 VAL A 292      21.591  18.178  -7.740  1.00 85.58           H  
ATOM   4654  N   LEU A 293      18.341  14.182  -6.975  1.00 78.20           N  
ATOM   4655  H   LEU A 293      19.294  13.891  -7.140  1.00 78.20           H  
ATOM   4656  CA  LEU A 293      17.254  13.294  -7.396  1.00 78.20           C  
ATOM   4657  HA  LEU A 293      16.582  13.840  -8.057  1.00 78.20           H  
ATOM   4658  C   LEU A 293      16.407  12.853  -6.200  1.00 78.20           C  
ATOM   4659  CB  LEU A 293      17.829  12.075  -8.140  1.00 78.20           C  
ATOM   4660  HB2 LEU A 293      17.039  11.331  -8.246  1.00 78.20           H  
ATOM   4661  HB3 LEU A 293      18.617  11.635  -7.530  1.00 78.20           H  
ATOM   4662  O   LEU A 293      15.186  12.945  -6.251  1.00 78.20           O  
ATOM   4663  CG  LEU A 293      18.387  12.385  -9.541  1.00 78.20           C  
ATOM   4664  HG  LEU A 293      19.131  13.179  -9.479  1.00 78.20           H  
ATOM   4665  CD1 LEU A 293      19.061  11.133 -10.104  1.00 78.20           C  
ATOM   4666 HD11 LEU A 293      19.865  10.820  -9.439  1.00 78.20           H  
ATOM   4667 HD12 LEU A 293      18.333  10.326 -10.196  1.00 78.20           H  
ATOM   4668 HD13 LEU A 293      19.480  11.350 -11.087  1.00 78.20           H  
ATOM   4669  CD2 LEU A 293      17.297  12.824 -10.521  1.00 78.20           C  
ATOM   4670 HD21 LEU A 293      16.505  12.076 -10.562  1.00 78.20           H  
ATOM   4671 HD22 LEU A 293      17.723  12.949 -11.516  1.00 78.20           H  
ATOM   4672 HD23 LEU A 293      16.872  13.779 -10.212  1.00 78.20           H  
ATOM   4673  N   HIS A 294      17.044  12.457  -5.099  1.00 75.08           N  
ATOM   4674  H   HIS A 294      18.053  12.401  -5.121  1.00 75.08           H  
ATOM   4675  CA  HIS A 294      16.364  12.080  -3.863  1.00 75.08           C  
ATOM   4676  HA  HIS A 294      15.705  11.235  -4.063  1.00 75.08           H  
ATOM   4677  C   HIS A 294      15.498  13.224  -3.320  1.00 75.08           C  
ATOM   4678  CB  HIS A 294      17.417  11.643  -2.839  1.00 75.08           C  
ATOM   4679  HB2 HIS A 294      18.096  12.472  -2.637  1.00 75.08           H  
ATOM   4680  HB3 HIS A 294      18.001  10.823  -3.256  1.00 75.08           H  
ATOM   4681  O   HIS A 294      14.323  13.022  -3.021  1.00 75.08           O  
ATOM   4682  CG  HIS A 294      16.812  11.185  -1.540  1.00 75.08           C  
ATOM   4683  CD2 HIS A 294      16.460   9.903  -1.216  1.00 75.08           C  
ATOM   4684  HD2 HIS A 294      16.569   9.031  -1.844  1.00 75.08           H  
ATOM   4685  ND1 HIS A 294      16.495  11.981  -0.460  1.00 75.08           N  
ATOM   4686  HD1 HIS A 294      16.636  12.978  -0.384  1.00 75.08           H  
ATOM   4687  CE1 HIS A 294      15.973  11.195   0.495  1.00 75.08           C  
ATOM   4688  HE1 HIS A 294      15.647  11.528   1.470  1.00 75.08           H  
ATOM   4689  NE2 HIS A 294      15.926   9.924   0.075  1.00 75.08           N  
ATOM   4690  N   GLN A 295      16.040  14.443  -3.232  1.00 80.64           N  
ATOM   4691  H   GLN A 295      17.004  14.581  -3.500  1.00 80.64           H  
ATOM   4692  CA  GLN A 295      15.276  15.596  -2.758  1.00 80.64           C  
ATOM   4693  HA  GLN A 295      14.812  15.314  -1.813  1.00 80.64           H  
ATOM   4694  C   GLN A 295      14.147  15.981  -3.722  1.00 80.64           C  
ATOM   4695  CB  GLN A 295      16.225  16.778  -2.508  1.00 80.64           C  
ATOM   4696  HB2 GLN A 295      17.043  16.446  -1.870  1.00 80.64           H  
ATOM   4697  HB3 GLN A 295      16.645  17.112  -3.457  1.00 80.64           H  
ATOM   4698  O   GLN A 295      13.090  16.409  -3.260  1.00 80.64           O  
ATOM   4699  CG  GLN A 295      15.530  17.963  -1.820  1.00 80.64           C  
ATOM   4700  HG2 GLN A 295      14.758  18.372  -2.472  1.00 80.64           H  
ATOM   4701  HG3 GLN A 295      16.259  18.753  -1.638  1.00 80.64           H  
ATOM   4702  CD  GLN A 295      14.925  17.562  -0.481  1.00 80.64           C  
ATOM   4703  NE2 GLN A 295      13.628  17.666  -0.307  1.00 80.64           N  
ATOM   4704 HE21 GLN A 295      13.039  17.844  -1.108  1.00 80.64           H  
ATOM   4705 HE22 GLN A 295      13.281  17.280   0.560  1.00 80.64           H  
ATOM   4706  OE1 GLN A 295      15.600  17.097   0.415  1.00 80.64           O  
ATOM   4707  N   LEU A 296      14.343  15.807  -5.033  1.00 79.88           N  
ATOM   4708  H   LEU A 296      15.250  15.495  -5.349  1.00 79.88           H  
ATOM   4709  CA  LEU A 296      13.304  16.011  -6.041  1.00 79.88           C  
ATOM   4710  HA  LEU A 296      12.885  17.006  -5.893  1.00 79.88           H  
ATOM   4711  C   LEU A 296      12.163  15.002  -5.867  1.00 79.88           C  
ATOM   4712  CB  LEU A 296      13.929  15.941  -7.446  1.00 79.88           C  
ATOM   4713  HB2 LEU A 296      14.737  16.669  -7.510  1.00 79.88           H  
ATOM   4714  HB3 LEU A 296      14.358  14.949  -7.590  1.00 79.88           H  
ATOM   4715  O   LEU A 296      11.010  15.413  -5.862  1.00 79.88           O  
ATOM   4716  CG  LEU A 296      12.932  16.203  -8.591  1.00 79.88           C  
ATOM   4717  HG  LEU A 296      12.099  15.503  -8.522  1.00 79.88           H  
ATOM   4718  CD1 LEU A 296      12.387  17.633  -8.563  1.00 79.88           C  
ATOM   4719 HD11 LEU A 296      11.784  17.784  -7.667  1.00 79.88           H  
ATOM   4720 HD12 LEU A 296      13.206  18.352  -8.581  1.00 79.88           H  
ATOM   4721 HD13 LEU A 296      11.743  17.794  -9.427  1.00 79.88           H  
ATOM   4722  CD2 LEU A 296      13.628  15.977  -9.933  1.00 79.88           C  
ATOM   4723 HD21 LEU A 296      12.918  16.138 -10.744  1.00 79.88           H  
ATOM   4724 HD22 LEU A 296      13.987  14.949  -9.988  1.00 79.88           H  
ATOM   4725 HD23 LEU A 296      14.467  16.663 -10.042  1.00 79.88           H  
ATOM   4726  N   PHE A 297      12.460  13.718  -5.645  1.00 73.14           N  
ATOM   4727  H   PHE A 297      13.424  13.423  -5.702  1.00 73.14           H  
ATOM   4728  CA  PHE A 297      11.436  12.712  -5.339  1.00 73.14           C  
ATOM   4729  HA  PHE A 297      10.706  12.696  -6.148  1.00 73.14           H  
ATOM   4730  C   PHE A 297      10.662  13.058  -4.064  1.00 73.14           C  
ATOM   4731  CB  PHE A 297      12.064  11.315  -5.218  1.00 73.14           C  
ATOM   4732  HB2 PHE A 297      12.927  11.358  -4.554  1.00 73.14           H  
ATOM   4733  HB3 PHE A 297      11.334  10.650  -4.756  1.00 73.14           H  
ATOM   4734  O   PHE A 297       9.434  13.074  -4.084  1.00 73.14           O  
ATOM   4735  CG  PHE A 297      12.459  10.690  -6.540  1.00 73.14           C  
ATOM   4736  CD1 PHE A 297      11.469  10.402  -7.499  1.00 73.14           C  
ATOM   4737  HD1 PHE A 297      10.432  10.623  -7.294  1.00 73.14           H  
ATOM   4738  CD2 PHE A 297      13.799  10.348  -6.801  1.00 73.14           C  
ATOM   4739  HD2 PHE A 297      14.555  10.521  -6.050  1.00 73.14           H  
ATOM   4740  CE1 PHE A 297      11.822   9.804  -8.721  1.00 73.14           C  
ATOM   4741  HE1 PHE A 297      11.059   9.569  -9.448  1.00 73.14           H  
ATOM   4742  CE2 PHE A 297      14.156   9.765  -8.029  1.00 73.14           C  
ATOM   4743  HE2 PHE A 297      15.185   9.500  -8.224  1.00 73.14           H  
ATOM   4744  CZ  PHE A 297      13.167   9.494  -8.988  1.00 73.14           C  
ATOM   4745  HZ  PHE A 297      13.435   9.025  -9.923  1.00 73.14           H  
ATOM   4746  N   GLN A 298      11.362  13.419  -2.982  1.00 72.27           N  
ATOM   4747  H   GLN A 298      12.370  13.363  -3.022  1.00 72.27           H  
ATOM   4748  CA  GLN A 298      10.719  13.862  -1.738  1.00 72.27           C  
ATOM   4749  HA  GLN A 298      10.046  13.078  -1.390  1.00 72.27           H  
ATOM   4750  C   GLN A 298       9.861  15.121  -1.946  1.00 72.27           C  
ATOM   4751  CB  GLN A 298      11.783  14.142  -0.660  1.00 72.27           C  
ATOM   4752  HB2 GLN A 298      12.504  14.857  -1.058  1.00 72.27           H  
ATOM   4753  HB3 GLN A 298      11.300  14.607   0.199  1.00 72.27           H  
ATOM   4754  O   GLN A 298       8.826  15.278  -1.304  1.00 72.27           O  
ATOM   4755  CG  GLN A 298      12.552  12.905  -0.166  1.00 72.27           C  
ATOM   4756  HG2 GLN A 298      13.015  12.393  -1.010  1.00 72.27           H  
ATOM   4757  HG3 GLN A 298      13.350  13.234   0.499  1.00 72.27           H  
ATOM   4758  CD  GLN A 298      11.702  11.888   0.585  1.00 72.27           C  
ATOM   4759  NE2 GLN A 298      12.261  10.748   0.926  1.00 72.27           N  
ATOM   4760 HE21 GLN A 298      11.623  10.003   1.169  1.00 72.27           H  
ATOM   4761 HE22 GLN A 298      13.204  10.530   0.638  1.00 72.27           H  
ATOM   4762  OE1 GLN A 298      10.526  12.075   0.865  1.00 72.27           O  
ATOM   4763  N   TYR A 299      10.280  16.029  -2.832  1.00 74.53           N  
ATOM   4764  H   TYR A 299      11.151  15.863  -3.315  1.00 74.53           H  
ATOM   4765  CA  TYR A 299       9.531  17.241  -3.161  1.00 74.53           C  
ATOM   4766  HA  TYR A 299       9.193  17.705  -2.235  1.00 74.53           H  
ATOM   4767  C   TYR A 299       8.272  16.945  -3.987  1.00 74.53           C  
ATOM   4768  CB  TYR A 299      10.457  18.232  -3.879  1.00 74.53           C  
ATOM   4769  HB2 TYR A 299      10.853  17.769  -4.784  1.00 74.53           H  
ATOM   4770  HB3 TYR A 299      11.301  18.461  -3.230  1.00 74.53           H  
ATOM   4771  O   TYR A 299       7.215  17.483  -3.671  1.00 74.53           O  
ATOM   4772  CG  TYR A 299       9.772  19.529  -4.254  1.00 74.53           C  
ATOM   4773  CD1 TYR A 299       9.276  19.714  -5.559  1.00 74.53           C  
ATOM   4774  HD1 TYR A 299       9.385  18.933  -6.298  1.00 74.53           H  
ATOM   4775  CD2 TYR A 299       9.595  20.533  -3.283  1.00 74.53           C  
ATOM   4776  HD2 TYR A 299       9.965  20.380  -2.280  1.00 74.53           H  
ATOM   4777  CE1 TYR A 299       8.605  20.905  -5.894  1.00 74.53           C  
ATOM   4778  HE1 TYR A 299       8.205  21.050  -6.886  1.00 74.53           H  
ATOM   4779  CE2 TYR A 299       8.918  21.723  -3.612  1.00 74.53           C  
ATOM   4780  HE2 TYR A 299       8.770  22.490  -2.866  1.00 74.53           H  
ATOM   4781  OH  TYR A 299       7.765  23.052  -5.246  1.00 74.53           O  
ATOM   4782  HH  TYR A 299       7.633  23.625  -4.488  1.00 74.53           H  
ATOM   4783  CZ  TYR A 299       8.422  21.908  -4.921  1.00 74.53           C  
ATOM   4784  N   LEU A 300       8.379  16.081  -5.003  1.00 71.16           N  
ATOM   4785  H   LEU A 300       9.286  15.681  -5.195  1.00 71.16           H  
ATOM   4786  CA  LEU A 300       7.263  15.686  -5.868  1.00 71.16           C  
ATOM   4787  HA  LEU A 300       6.767  16.581  -6.243  1.00 71.16           H  
ATOM   4788  C   LEU A 300       6.198  14.905  -5.090  1.00 71.16           C  
ATOM   4789  CB  LEU A 300       7.794  14.855  -7.054  1.00 71.16           C  
ATOM   4790  HB2 LEU A 300       6.946  14.387  -7.553  1.00 71.16           H  
ATOM   4791  HB3 LEU A 300       8.423  14.056  -6.661  1.00 71.16           H  
ATOM   4792  O   LEU A 300       5.025  15.246  -5.168  1.00 71.16           O  
ATOM   4793  CG  LEU A 300       8.590  15.653  -8.104  1.00 71.16           C  
ATOM   4794  HG  LEU A 300       9.381  16.226  -7.620  1.00 71.16           H  
ATOM   4795  CD1 LEU A 300       9.233  14.689  -9.103  1.00 71.16           C  
ATOM   4796 HD11 LEU A 300       8.461  14.110  -9.609  1.00 71.16           H  
ATOM   4797 HD12 LEU A 300       9.903  14.011  -8.575  1.00 71.16           H  
ATOM   4798 HD13 LEU A 300       9.808  15.249  -9.841  1.00 71.16           H  
ATOM   4799  CD2 LEU A 300       7.709  16.631  -8.884  1.00 71.16           C  
ATOM   4800 HD21 LEU A 300       7.305  17.389  -8.213  1.00 71.16           H  
ATOM   4801 HD22 LEU A 300       6.882  16.096  -9.351  1.00 71.16           H  
ATOM   4802 HD23 LEU A 300       8.297  17.128  -9.655  1.00 71.16           H  
ATOM   4803  N   ILE A 301       6.609  13.912  -4.294  1.00 67.22           N  
ATOM   4804  H   ILE A 301       7.592  13.680  -4.283  1.00 67.22           H  
ATOM   4805  CA  ILE A 301       5.688  13.085  -3.498  1.00 67.22           C  
ATOM   4806  HA  ILE A 301       4.833  12.814  -4.116  1.00 67.22           H  
ATOM   4807  C   ILE A 301       5.140  13.878  -2.308  1.00 67.22           C  
ATOM   4808  CB  ILE A 301       6.391  11.784  -3.042  1.00 67.22           C  
ATOM   4809  HB  ILE A 301       7.284  12.057  -2.480  1.00 67.22           H  
ATOM   4810  O   ILE A 301       3.969  13.766  -1.971  1.00 67.22           O  
ATOM   4811  CG1 ILE A 301       6.818  10.941  -4.269  1.00 67.22           C  
ATOM   4812 HG12 ILE A 301       5.929  10.566  -4.777  1.00 67.22           H  
ATOM   4813 HG13 ILE A 301       7.361  11.567  -4.978  1.00 67.22           H  
ATOM   4814  CG2 ILE A 301       5.479  10.950  -2.118  1.00 67.22           C  
ATOM   4815 HG21 ILE A 301       4.555  10.697  -2.637  1.00 67.22           H  
ATOM   4816 HG22 ILE A 301       5.978  10.032  -1.805  1.00 67.22           H  
ATOM   4817 HG23 ILE A 301       5.226  11.505  -1.215  1.00 67.22           H  
ATOM   4818  CD1 ILE A 301       7.735   9.760  -3.929  1.00 67.22           C  
ATOM   4819 HD11 ILE A 301       8.098   9.312  -4.855  1.00 67.22           H  
ATOM   4820 HD12 ILE A 301       7.193   8.999  -3.369  1.00 67.22           H  
ATOM   4821 HD13 ILE A 301       8.589  10.107  -3.347  1.00 67.22           H  
ATOM   4822  N   GLY A 302       5.961  14.722  -1.678  1.00 63.30           N  
ATOM   4823  H   GLY A 302       6.917  14.793  -1.997  1.00 63.30           H  
ATOM   4824  CA  GLY A 302       5.594  15.439  -0.456  1.00 63.30           C  
ATOM   4825  HA2 GLY A 302       5.230  14.715   0.273  1.00 63.30           H  
ATOM   4826  HA3 GLY A 302       6.486  15.917  -0.051  1.00 63.30           H  
ATOM   4827  C   GLY A 302       4.512  16.509  -0.617  1.00 63.30           C  
ATOM   4828  O   GLY A 302       4.193  17.154   0.379  1.00 63.30           O  
ATOM   4829  N   GLY A 303       3.995  16.739  -1.834  1.00 56.73           N  
ATOM   4830  H   GLY A 303       4.310  16.136  -2.580  1.00 56.73           H  
ATOM   4831  CA  GLY A 303       2.766  17.503  -2.084  1.00 56.73           C  
ATOM   4832  HA2 GLY A 303       2.675  17.677  -3.156  1.00 56.73           H  
ATOM   4833  HA3 GLY A 303       1.913  16.907  -1.761  1.00 56.73           H  
ATOM   4834  C   GLY A 303       2.697  18.855  -1.369  1.00 56.73           C  
ATOM   4835  O   GLY A 303       1.643  19.236  -0.877  1.00 56.73           O  
ATOM   4836  N   LYS A 304       3.824  19.574  -1.242  1.00 55.63           N  
ATOM   4837  H   LYS A 304       4.646  19.175  -1.672  1.00 55.63           H  
ATOM   4838  CA  LYS A 304       4.002  20.661  -0.255  1.00 55.63           C  
ATOM   4839  HA  LYS A 304       3.501  20.328   0.654  1.00 55.63           H  
ATOM   4840  C   LYS A 304       3.313  21.990  -0.591  1.00 55.63           C  
ATOM   4841  CB  LYS A 304       5.490  20.867   0.090  1.00 55.63           C  
ATOM   4842  HB2 LYS A 304       5.577  21.722   0.761  1.00 55.63           H  
ATOM   4843  HB3 LYS A 304       6.054  21.084  -0.817  1.00 55.63           H  
ATOM   4844  O   LYS A 304       3.849  23.050  -0.272  1.00 55.63           O  
ATOM   4845  CG  LYS A 304       6.111  19.673   0.815  1.00 55.63           C  
ATOM   4846  HG2 LYS A 304       5.420  19.324   1.582  1.00 55.63           H  
ATOM   4847  HG3 LYS A 304       6.293  18.869   0.102  1.00 55.63           H  
ATOM   4848  CD  LYS A 304       7.429  20.073   1.490  1.00 55.63           C  
ATOM   4849  HD2 LYS A 304       7.237  20.891   2.185  1.00 55.63           H  
ATOM   4850  HD3 LYS A 304       8.151  20.389   0.737  1.00 55.63           H  
ATOM   4851  CE  LYS A 304       7.953  18.855   2.255  1.00 55.63           C  
ATOM   4852  HE2 LYS A 304       7.124  18.430   2.821  1.00 55.63           H  
ATOM   4853  HE3 LYS A 304       8.270  18.098   1.538  1.00 55.63           H  
ATOM   4854  NZ  LYS A 304       9.056  19.198   3.184  1.00 55.63           N  
ATOM   4855  HZ1 LYS A 304       9.851  19.566   2.681  1.00 55.63           H  
ATOM   4856  HZ2 LYS A 304       9.332  18.371   3.693  1.00 55.63           H  
ATOM   4857  HZ3 LYS A 304       8.727  19.864   3.869  1.00 55.63           H  
ATOM   4858  N   ASN A 305       2.113  21.985  -1.162  1.00 58.20           N  
ATOM   4859  H   ASN A 305       1.662  21.090  -1.284  1.00 58.20           H  
ATOM   4860  CA  ASN A 305       1.284  23.190  -1.160  1.00 58.20           C  
ATOM   4861  HA  ASN A 305       1.924  24.072  -1.180  1.00 58.20           H  
ATOM   4862  C   ASN A 305       0.504  23.289   0.159  1.00 58.20           C  
ATOM   4863  CB  ASN A 305       0.414  23.252  -2.423  1.00 58.20           C  
ATOM   4864  HB2 ASN A 305      -0.086  22.294  -2.571  1.00 58.20           H  
ATOM   4865  HB3 ASN A 305      -0.348  24.019  -2.281  1.00 58.20           H  
ATOM   4866  O   ASN A 305      -0.716  23.367   0.136  1.00 58.20           O  
ATOM   4867  CG  ASN A 305       1.183  23.660  -3.662  1.00 58.20           C  
ATOM   4868  ND2 ASN A 305       0.781  23.183  -4.817  1.00 58.20           N  
ATOM   4869 HD21 ASN A 305       0.129  22.411  -4.802  1.00 58.20           H  
ATOM   4870 HD22 ASN A 305       1.443  23.293  -5.571  1.00 58.20           H  
ATOM   4871  OD1 ASN A 305       2.107  24.454  -3.637  1.00 58.20           O  
ATOM   4872  N   LEU A 306       1.215  23.340   1.298  1.00 64.98           N  
ATOM   4873  H   LEU A 306       2.220  23.292   1.218  1.00 64.98           H  
ATOM   4874  CA  LEU A 306       0.629  23.381   2.652  1.00 64.98           C  
ATOM   4875  HA  LEU A 306       0.183  22.412   2.877  1.00 64.98           H  
ATOM   4876  C   LEU A 306      -0.501  24.413   2.780  1.00 64.98           C  
ATOM   4877  CB  LEU A 306       1.722  23.707   3.692  1.00 64.98           C  
ATOM   4878  HB2 LEU A 306       2.213  24.635   3.398  1.00 64.98           H  
ATOM   4879  HB3 LEU A 306       1.234  23.891   4.650  1.00 64.98           H  
ATOM   4880  O   LEU A 306      -1.539  24.116   3.347  1.00 64.98           O  
ATOM   4881  CG  LEU A 306       2.792  22.624   3.906  1.00 64.98           C  
ATOM   4882  HG  LEU A 306       3.261  22.385   2.952  1.00 64.98           H  
ATOM   4883  CD1 LEU A 306       3.876  23.138   4.855  1.00 64.98           C  
ATOM   4884 HD11 LEU A 306       4.641  22.375   4.996  1.00 64.98           H  
ATOM   4885 HD12 LEU A 306       3.431  23.382   5.819  1.00 64.98           H  
ATOM   4886 HD13 LEU A 306       4.335  24.035   4.439  1.00 64.98           H  
ATOM   4887  CD2 LEU A 306       2.204  21.348   4.501  1.00 64.98           C  
ATOM   4888 HD21 LEU A 306       1.516  20.905   3.781  1.00 64.98           H  
ATOM   4889 HD22 LEU A 306       2.995  20.629   4.714  1.00 64.98           H  
ATOM   4890 HD23 LEU A 306       1.664  21.577   5.420  1.00 64.98           H  
ATOM   4891  N   VAL A 307      -0.329  25.597   2.182  1.00 63.70           N  
ATOM   4892  H   VAL A 307       0.565  25.786   1.753  1.00 63.70           H  
ATOM   4893  CA  VAL A 307      -1.359  26.649   2.189  1.00 63.70           C  
ATOM   4894  HA  VAL A 307      -1.681  26.813   3.218  1.00 63.70           H  
ATOM   4895  C   VAL A 307      -2.602  26.238   1.398  1.00 63.70           C  
ATOM   4896  CB  VAL A 307      -0.797  27.972   1.636  1.00 63.70           C  
ATOM   4897  HB  VAL A 307      -0.441  27.807   0.619  1.00 63.70           H  
ATOM   4898  O   VAL A 307      -3.713  26.477   1.851  1.00 63.70           O  
ATOM   4899  CG1 VAL A 307      -1.849  29.088   1.599  1.00 63.70           C  
ATOM   4900 HG11 VAL A 307      -2.285  29.215   2.590  1.00 63.70           H  
ATOM   4901 HG12 VAL A 307      -2.644  28.841   0.895  1.00 63.70           H  
ATOM   4902 HG13 VAL A 307      -1.394  30.027   1.284  1.00 63.70           H  
ATOM   4903  CG2 VAL A 307       0.385  28.468   2.480  1.00 63.70           C  
ATOM   4904 HG21 VAL A 307       1.202  27.747   2.461  1.00 63.70           H  
ATOM   4905 HG22 VAL A 307       0.063  28.609   3.511  1.00 63.70           H  
ATOM   4906 HG23 VAL A 307       0.751  29.418   2.089  1.00 63.70           H  
ATOM   4907  N   LYS A 308      -2.441  25.628   0.215  1.00 74.62           N  
ATOM   4908  H   LYS A 308      -1.531  25.243   0.008  1.00 74.62           H  
ATOM   4909  CA  LYS A 308      -3.596  25.159  -0.567  1.00 74.62           C  
ATOM   4910  HA  LYS A 308      -4.337  25.955  -0.633  1.00 74.62           H  
ATOM   4911  C   LYS A 308      -4.294  24.009   0.148  1.00 74.62           C  
ATOM   4912  CB  LYS A 308      -3.214  24.710  -1.979  1.00 74.62           C  
ATOM   4913  HB2 LYS A 308      -2.505  23.884  -1.917  1.00 74.62           H  
ATOM   4914  HB3 LYS A 308      -4.116  24.325  -2.454  1.00 74.62           H  
ATOM   4915  O   LYS A 308      -5.515  24.004   0.187  1.00 74.62           O  
ATOM   4916  CG  LYS A 308      -2.653  25.839  -2.852  1.00 74.62           C  
ATOM   4917  HG2 LYS A 308      -1.701  26.181  -2.447  1.00 74.62           H  
ATOM   4918  HG3 LYS A 308      -3.358  26.670  -2.867  1.00 74.62           H  
ATOM   4919  CD  LYS A 308      -2.452  25.311  -4.276  1.00 74.62           C  
ATOM   4920  HD2 LYS A 308      -3.413  24.970  -4.662  1.00 74.62           H  
ATOM   4921  HD3 LYS A 308      -1.769  24.463  -4.248  1.00 74.62           H  
ATOM   4922  CE  LYS A 308      -1.892  26.397  -5.195  1.00 74.62           C  
ATOM   4923  HE2 LYS A 308      -0.952  26.756  -4.777  1.00 74.62           H  
ATOM   4924  HE3 LYS A 308      -2.596  27.228  -5.218  1.00 74.62           H  
ATOM   4925  NZ  LYS A 308      -1.679  25.855  -6.558  1.00 74.62           N  
ATOM   4926  HZ1 LYS A 308      -1.322  26.566  -7.181  1.00 74.62           H  
ATOM   4927  HZ2 LYS A 308      -1.025  25.086  -6.524  1.00 74.62           H  
ATOM   4928  HZ3 LYS A 308      -2.550  25.503  -6.928  1.00 74.62           H  
ATOM   4929  N   ASP A 309      -3.525  23.095   0.730  1.00 79.76           N  
ATOM   4930  H   ASP A 309      -2.526  23.135   0.589  1.00 79.76           H  
ATOM   4931  CA  ASP A 309      -4.048  21.997   1.535  1.00 79.76           C  
ATOM   4932  HA  ASP A 309      -4.684  21.359   0.922  1.00 79.76           H  
ATOM   4933  C   ASP A 309      -4.888  22.531   2.696  1.00 79.76           C  
ATOM   4934  CB  ASP A 309      -2.902  21.163   2.113  1.00 79.76           C  
ATOM   4935  HB2 ASP A 309      -2.174  21.819   2.590  1.00 79.76           H  
ATOM   4936  HB3 ASP A 309      -3.317  20.529   2.896  1.00 79.76           H  
ATOM   4937  O   ASP A 309      -6.048  22.172   2.808  1.00 79.76           O  
ATOM   4938  CG  ASP A 309      -2.159  20.257   1.140  1.00 79.76           C
[truncated: 65,781 more chars]
