# Supplementary material for: Widespread Horizontal Gene Transfer Among Animal Viruses
Source: bioRxiv. 2024 Mar 26:2024.03.25.586562. Preprint. [Version 2] doi: 10.1101/2024.03.25.586562 (PMC11071296; doi:10.1101/2024.03.25.586562)
Supplement: Supplement 7 [file media-7.zip › File7_PDB/Polyoma4836_LT.pdb]

ATOM      1  N   GLU A   1      65.601  20.152 -30.114  1.00 59.31           N  
ATOM      2  H   GLU A   1      65.372  21.047 -29.707  1.00 59.31           H  
ATOM      3  H2  GLU A   1      66.470  20.206 -30.626  1.00 59.31           H  
ATOM      4  H3  GLU A   1      65.693  19.474 -29.371  1.00 59.31           H  
ATOM      5  CA  GLU A   1      64.516  19.698 -31.011  1.00 59.31           C  
ATOM      6  HA  GLU A   1      64.310  20.457 -31.766  1.00 59.31           H  
ATOM      7  C   GLU A   1      63.249  19.475 -30.195  1.00 59.31           C  
ATOM      8  CB  GLU A   1      64.918  18.408 -31.730  1.00 59.31           C  
ATOM      9  HB2 GLU A   1      64.065  18.044 -32.303  1.00 59.31           H  
ATOM     10  HB3 GLU A   1      65.193  17.663 -30.983  1.00 59.31           H  
ATOM     11  O   GLU A   1      63.357  19.092 -29.032  1.00 59.31           O  
ATOM     12  CG  GLU A   1      66.094  18.654 -32.684  1.00 59.31           C  
ATOM     13  HG2 GLU A   1      65.803  19.422 -33.400  1.00 59.31           H  
ATOM     14  HG3 GLU A   1      66.946  19.027 -32.114  1.00 59.31           H  
ATOM     15  CD  GLU A   1      66.524  17.384 -33.431  1.00 59.31           C  
ATOM     16  OE1 GLU A   1      67.234  17.532 -34.439  1.00 59.31           O  
ATOM     17  OE2 GLU A   1      66.149  16.270 -32.994  1.00 59.31           O  
ATOM     18  N   THR A   2      62.072  19.758 -30.755  1.00 68.96           N  
ATOM     19  H   THR A   2      62.022  20.066 -31.716  1.00 68.96           H  
ATOM     20  CA  THR A   2      60.787  19.483 -30.093  1.00 68.96           C  
ATOM     21  HA  THR A   2      60.802  19.954 -29.111  1.00 68.96           H  
ATOM     22  C   THR A   2      60.611  17.967 -29.978  1.00 68.96           C  
ATOM     23  CB  THR A   2      59.612  20.079 -30.882  1.00 68.96           C  
ATOM     24  HB  THR A   2      59.464  19.520 -31.806  1.00 68.96           H  
ATOM     25  O   THR A   2      60.802  17.281 -30.979  1.00 68.96           O  
ATOM     26  CG2 THR A   2      58.315  20.097 -30.073  1.00 68.96           C  
ATOM     27 HG21 THR A   2      58.010  19.077 -29.838  1.00 68.96           H  
ATOM     28 HG22 THR A   2      58.453  20.663 -29.151  1.00 68.96           H  
ATOM     29 HG23 THR A   2      57.526  20.560 -30.665  1.00 68.96           H  
ATOM     30  OG1 THR A   2      59.909  21.419 -31.201  1.00 68.96           O  
ATOM     31  HG1 THR A   2      59.244  21.714 -31.827  1.00 68.96           H  
ATOM     32  N   PRO A   3      60.286  17.406 -28.801  1.00 73.84           N  
ATOM     33  CA  PRO A   3      60.184  15.960 -28.685  1.00 73.84           C  
ATOM     34  HA  PRO A   3      61.079  15.525 -29.129  1.00 73.84           H  
ATOM     35  C   PRO A   3      58.936  15.434 -29.401  1.00 73.84           C  
ATOM     36  CB  PRO A   3      60.171  15.645 -27.197  1.00 73.84           C  
ATOM     37  HB2 PRO A   3      61.033  15.009 -26.997  1.00 73.84           H  
ATOM     38  HB3 PRO A   3      59.256  15.130 -26.903  1.00 73.84           H  
ATOM     39  O   PRO A   3      57.882  16.069 -29.253  1.00 73.84           O  
ATOM     40  CG  PRO A   3      60.342  16.984 -26.473  1.00 73.84           C  
ATOM     41  HG2 PRO A   3      61.375  17.069 -26.137  1.00 73.84           H  
ATOM     42  HG3 PRO A   3      59.675  17.080 -25.616  1.00 73.84           H  
ATOM     43  CD  PRO A   3      60.077  18.057 -27.523  1.00 73.84           C  
ATOM     44  HD2 PRO A   3      59.045  18.402 -27.459  1.00 73.84           H  
ATOM     45  HD3 PRO A   3      60.766  18.887 -27.367  1.00 73.84           H  
ATOM     46  N   PRO A   4      59.024  14.278 -30.089  1.00 84.52           N  
ATOM     47  CA  PRO A   4      57.912  13.729 -30.855  1.00 84.52           C  
ATOM     48  HA  PRO A   4      57.638  14.430 -31.643  1.00 84.52           H  
ATOM     49  C   PRO A   4      56.685  13.487 -29.963  1.00 84.52           C  
ATOM     50  CB  PRO A   4      58.446  12.447 -31.510  1.00 84.52           C  
ATOM     51  HB2 PRO A   4      58.819  12.683 -32.506  1.00 84.52           H  
ATOM     52  HB3 PRO A   4      57.683  11.671 -31.567  1.00 84.52           H  
ATOM     53  O   PRO A   4      56.804  13.209 -28.759  1.00 84.52           O  
ATOM     54  CG  PRO A   4      59.611  12.029 -30.613  1.00 84.52           C  
ATOM     55  HG2 PRO A   4      59.235  11.462 -29.761  1.00 84.52           H  
ATOM     56  HG3 PRO A   4      60.358  11.450 -31.155  1.00 84.52           H  
ATOM     57  CD  PRO A   4      60.163  13.368 -30.131  1.00 84.52           C  
ATOM     58  HD2 PRO A   4      60.893  13.744 -30.848  1.00 84.52           H  
ATOM     59  HD3 PRO A   4      60.618  13.245 -29.149  1.00 84.52           H  
ATOM     60  N   ASP A   5      55.493  13.631 -30.543  1.00 88.67           N  
ATOM     61  H   ASP A   5      55.470  13.806 -31.538  1.00 88.67           H  
ATOM     62  CA  ASP A   5      54.251  13.153 -29.923  1.00 88.67           C  
ATOM     63  HA  ASP A   5      54.378  13.175 -28.841  1.00 88.67           H  
ATOM     64  C   ASP A   5      54.022  11.683 -30.305  1.00 88.67           C  
ATOM     65  CB  ASP A   5      53.050  14.075 -30.246  1.00 88.67           C  
ATOM     66  HB2 ASP A   5      52.653  13.820 -31.229  1.00 88.67           H  
ATOM     67  HB3 ASP A   5      53.408  15.103 -30.289  1.00 88.67           H  
ATOM     68  O   ASP A   5      54.742  11.108 -31.124  1.00 88.67           O  
ATOM     69  CG  ASP A   5      51.906  14.030 -29.197  1.00 88.67           C  
ATOM     70  OD1 ASP A   5      51.909  13.176 -28.270  1.00 88.67           O  
ATOM     71  OD2 ASP A   5      50.979  14.870 -29.247  1.00 88.67           O  
ATOM     72  N   PHE A   6      53.048  11.052 -29.659  1.00 92.33           N  
ATOM     73  H   PHE A   6      52.463  11.600 -29.044  1.00 92.33           H  
ATOM     74  CA  PHE A   6      52.665   9.688 -29.986  1.00 92.33           C  
ATOM     75  HA  PHE A   6      53.542   9.062 -29.816  1.00 92.33           H  
ATOM     76  C   PHE A   6      52.233   9.571 -31.460  1.00 92.33           C  
ATOM     77  CB  PHE A   6      51.545   9.211 -29.056  1.00 92.33           C  
ATOM     78  HB2 PHE A   6      50.772   9.977 -28.993  1.00 92.33           H  
ATOM     79  HB3 PHE A   6      51.084   8.326 -29.494  1.00 92.33           H  
ATOM     80  O   PHE A   6      51.568  10.471 -31.971  1.00 92.33           O  
ATOM     81  CG  PHE A   6      52.034   8.843 -27.671  1.00 92.33           C  
ATOM     82  CD1 PHE A   6      52.575   7.566 -27.449  1.00 92.33           C  
ATOM     83  HD1 PHE A   6      52.646   6.859 -28.262  1.00 92.33           H  
ATOM     84  CD2 PHE A   6      51.977   9.771 -26.615  1.00 92.33           C  
ATOM     85  HD2 PHE A   6      51.613  10.770 -26.802  1.00 92.33           H  
ATOM     86  CE1 PHE A   6      53.043   7.210 -26.174  1.00 92.33           C  
ATOM     87  HE1 PHE A   6      53.481   6.235 -26.022  1.00 92.33           H  
ATOM     88  CE2 PHE A   6      52.420   9.404 -25.330  1.00 92.33           C  
ATOM     89  HE2 PHE A   6      52.370  10.112 -24.517  1.00 92.33           H  
ATOM     90  CZ  PHE A   6      52.962   8.125 -25.112  1.00 92.33           C  
ATOM     91  HZ  PHE A   6      53.332   7.845 -24.137  1.00 92.33           H  
ATOM     92  N   PRO A   7      52.554   8.452 -32.122  1.00 91.76           N  
ATOM     93  CA  PRO A   7      51.994   8.073 -33.413  1.00 91.76           C  
ATOM     94  HA  PRO A   7      52.471   8.669 -34.192  1.00 91.76           H  
ATOM     95  C   PRO A   7      50.468   8.188 -33.523  1.00 91.76           C  
ATOM     96  CB  PRO A   7      52.399   6.618 -33.563  1.00 91.76           C  
ATOM     97  HB2 PRO A   7      52.437   6.307 -34.607  1.00 91.76           H  
ATOM     98  HB3 PRO A   7      51.722   6.002 -32.972  1.00 91.76           H  
ATOM     99  O   PRO A   7      49.732   7.929 -32.566  1.00 91.76           O  
ATOM    100  CG  PRO A   7      53.747   6.539 -32.881  1.00 91.76           C  
ATOM    101  HG2 PRO A   7      54.489   6.904 -33.591  1.00 91.76           H  
ATOM    102  HG3 PRO A   7      53.977   5.531 -32.537  1.00 91.76           H  
ATOM    103  CD  PRO A   7      53.592   7.513 -31.723  1.00 91.76           C  
ATOM    104  HD2 PRO A   7      53.292   6.984 -30.819  1.00 91.76           H  
ATOM    105  HD3 PRO A   7      54.536   8.031 -31.553  1.00 91.76           H  
ATOM    106  N   GLY A   8      49.991   8.535 -34.724  1.00 88.84           N  
ATOM    107  H   GLY A   8      50.664   8.700 -35.458  1.00 88.84           H  
ATOM    108  CA  GLY A   8      48.567   8.704 -35.047  1.00 88.84           C  
ATOM    109  HA2 GLY A   8      48.166   9.575 -34.530  1.00 88.84           H  
ATOM    110  HA3 GLY A   8      48.489   8.898 -36.117  1.00 88.84           H  
ATOM    111  C   GLY A   8      47.704   7.470 -34.750  1.00 88.84           C  
ATOM    112  O   GLY A   8      46.594   7.583 -34.231  1.00 88.84           O  
ATOM    113  N   ASP A   9      48.237   6.287 -35.034  1.00 91.10           N  
ATOM    114  H   ASP A   9      49.218   6.256 -35.276  1.00 91.10           H  
ATOM    115  CA  ASP A   9      47.602   4.980 -34.832  1.00 91.10           C  
ATOM    116  HA  ASP A   9      46.618   5.000 -35.301  1.00 91.10           H  
ATOM    117  C   ASP A   9      47.380   4.615 -33.354  1.00 91.10           C  
ATOM    118  CB  ASP A   9      48.441   3.901 -35.546  1.00 91.10           C  
ATOM    119  HB2 ASP A   9      48.021   2.919 -35.326  1.00 91.10           H  
ATOM    120  HB3 ASP A   9      48.363   4.064 -36.620  1.00 91.10           H  
ATOM    121  O   ASP A   9      46.453   3.863 -33.053  1.00 91.10           O  
ATOM    122  CG  ASP A   9      49.924   3.912 -35.157  1.00 91.10           C  
ATOM    123  OD1 ASP A   9      50.285   4.639 -34.213  1.00 91.10           O  
ATOM    124  OD2 ASP A   9      50.733   3.263 -35.840  1.00 91.10           O  
ATOM    125  N   LEU A  10      48.151   5.188 -32.423  1.00 93.20           N  
ATOM    126  H   LEU A  10      48.973   5.672 -32.754  1.00 93.20           H  
ATOM    127  CA  LEU A  10      47.961   5.005 -30.984  1.00 93.20           C  
ATOM    128  HA  LEU A  10      47.637   3.979 -30.808  1.00 93.20           H  
ATOM    129  C   LEU A  10      46.855   5.896 -30.410  1.00 93.20           C  
ATOM    130  CB  LEU A  10      49.286   5.241 -30.240  1.00 93.20           C  
ATOM    131  HB2 LEU A  10      49.078   5.293 -29.171  1.00 93.20           H  
ATOM    132  HB3 LEU A  10      49.692   6.204 -30.551  1.00 93.20           H  
ATOM    133  O   LEU A  10      46.318   5.584 -29.347  1.00 93.20           O  
ATOM    134  CG  LEU A  10      50.344   4.147 -30.457  1.00 93.20           C  
ATOM    135  HG  LEU A  10      50.518   4.002 -31.523  1.00 93.20           H  
ATOM    136  CD1 LEU A  10      51.649   4.587 -29.797  1.00 93.20           C  
ATOM    137 HD11 LEU A  10      51.534   4.646 -28.715  1.00 93.20           H  
ATOM    138 HD12 LEU A  10      51.928   5.559 -30.202  1.00 93.20           H  
ATOM    139 HD13 LEU A  10      52.436   3.876 -30.051  1.00 93.20           H  
ATOM    140  CD2 LEU A  10      49.939   2.818 -29.817  1.00 93.20           C  
ATOM    141 HD21 LEU A  10      49.016   2.444 -30.259  1.00 93.20           H  
ATOM    142 HD22 LEU A  10      49.810   2.925 -28.739  1.00 93.20           H  
ATOM    143 HD23 LEU A  10      50.719   2.086 -30.025  1.00 93.20           H  
ATOM    144  N   TYR A  11      46.444   6.981 -31.073  1.00 92.08           N  
ATOM    145  H   TYR A  11      46.868   7.204 -31.963  1.00 92.08           H  
ATOM    146  CA  TYR A  11      45.409   7.859 -30.505  1.00 92.08           C  
ATOM    147  HA  TYR A  11      45.733   8.152 -29.507  1.00 92.08           H  
ATOM    148  C   TYR A  11      44.060   7.155 -30.310  1.00 92.08           C  
ATOM    149  CB  TYR A  11      45.240   9.146 -31.313  1.00 92.08           C  
ATOM    150  HB2 TYR A  11      45.201   8.910 -32.376  1.00 92.08           H  
ATOM    151  HB3 TYR A  11      44.282   9.594 -31.053  1.00 92.08           H  
ATOM    152  O   TYR A  11      43.313   7.550 -29.421  1.00 92.08           O  
ATOM    153  CG  TYR A  11      46.316  10.178 -31.049  1.00 92.08           C  
ATOM    154  CD1 TYR A  11      46.162  11.165 -30.052  1.00 92.08           C  
ATOM    155  HD1 TYR A  11      45.265  11.167 -29.450  1.00 92.08           H  
ATOM    156  CD2 TYR A  11      47.469  10.165 -31.839  1.00 92.08           C  
ATOM    157  HD2 TYR A  11      47.603   9.377 -32.566  1.00 92.08           H  
ATOM    158  CE1 TYR A  11      47.148  12.166 -29.886  1.00 92.08           C  
ATOM    159  HE1 TYR A  11      46.994  12.976 -29.188  1.00 92.08           H  
ATOM    160  CE2 TYR A  11      48.452  11.149 -31.677  1.00 92.08           C  
ATOM    161  HE2 TYR A  11      49.327  11.147 -32.310  1.00 92.08           H  
ATOM    162  OH  TYR A  11      49.310  13.053 -30.580  1.00 92.08           O  
ATOM    163  HH  TYR A  11      49.207  13.852 -30.058  1.00 92.08           H  
ATOM    164  CZ  TYR A  11      48.304  12.149 -30.703  1.00 92.08           C  
ATOM    165  N   LYS A  12      43.778   6.061 -31.036  1.00 89.15           N  
ATOM    166  H   LYS A  12      44.444   5.778 -31.740  1.00 89.15           H  
ATOM    167  CA  LYS A  12      42.570   5.241 -30.818  1.00 89.15           C  
ATOM    168  HA  LYS A  12      41.710   5.910 -30.824  1.00 89.15           H  
ATOM    169  C   LYS A  12      42.534   4.544 -29.450  1.00 89.15           C  
ATOM    170  CB  LYS A  12      42.390   4.242 -31.977  1.00 89.15           C  
ATOM    171  HB2 LYS A  12      41.387   3.820 -31.921  1.00 89.15           H  
ATOM    172  HB3 LYS A  12      42.472   4.785 -32.919  1.00 89.15           H  
ATOM    173  O   LYS A  12      41.458   4.226 -28.957  1.00 89.15           O  
ATOM    174  CG  LYS A  12      43.406   3.087 -31.965  1.00 89.15           C  
ATOM    175  HG2 LYS A  12      44.409   3.499 -31.857  1.00 89.15           H  
ATOM    176  HG3 LYS A  12      43.214   2.447 -31.104  1.00 89.15           H  
ATOM    177  CD  LYS A  12      43.320   2.230 -33.241  1.00 89.15           C  
ATOM    178  HD2 LYS A  12      42.363   1.710 -33.256  1.00 89.15           H  
ATOM    179  HD3 LYS A  12      43.399   2.871 -34.119  1.00 89.15           H  
ATOM    180  CE  LYS A  12      44.470   1.218 -33.256  1.00 89.15           C  
ATOM    181  HE2 LYS A  12      44.508   0.722 -32.286  1.00 89.15           H  
ATOM    182  HE3 LYS A  12      45.402   1.771 -33.371  1.00 89.15           H  
ATOM    183  NZ  LYS A  12      44.360   0.187 -34.324  1.00 89.15           N  
ATOM    184  HZ1 LYS A  12      45.143  -0.449 -34.270  1.00 89.15           H  
ATOM    185  HZ2 LYS A  12      43.530  -0.377 -34.213  1.00 89.15           H  
ATOM    186  HZ3 LYS A  12      44.368   0.603 -35.244  1.00 89.15           H  
ATOM    187  N   CYS A  13      43.692   4.312 -28.824  1.00 91.97           N  
ATOM    188  H   CYS A  13      44.546   4.587 -29.287  1.00 91.97           H  
ATOM    189  CA  CYS A  13      43.804   3.666 -27.513  1.00 91.97           C  
ATOM    190  HA  CYS A  13      42.811   3.349 -27.194  1.00 91.97           H  
ATOM    191  C   CYS A  13      44.307   4.602 -26.404  1.00 91.97           C  
ATOM    192  CB  CYS A  13      44.653   2.392 -27.635  1.00 91.97           C  
ATOM    193  HB2 CYS A  13      44.182   1.707 -28.339  1.00 91.97           H  
ATOM    194  HB3 CYS A  13      44.703   1.894 -26.667  1.00 91.97           H  
ATOM    195  O   CYS A  13      44.437   4.169 -25.255  1.00 91.97           O  
ATOM    196  SG  CYS A  13      46.340   2.746 -28.208  1.00 91.97           S  
ATOM    197  HG  CYS A  13      46.525   3.929 -27.616  1.00 91.97           H  
ATOM    198  N   LEU A  14      44.574   5.877 -26.707  1.00 93.95           N  
ATOM    199  H   LEU A  14      44.386   6.192 -27.648  1.00 93.95           H  
ATOM    200  CA  LEU A  14      45.086   6.862 -25.754  1.00 93.95           C  
ATOM    201  HA  LEU A  14      45.321   6.359 -24.816  1.00 93.95           H  
ATOM    202  C   LEU A  14      44.045   7.926 -25.411  1.00 93.95           C  
ATOM    203  CB  LEU A  14      46.383   7.505 -26.281  1.00 93.95           C  
ATOM    204  HB2 LEU A  14      46.699   8.277 -25.579  1.00 93.95           H  
ATOM    205  HB3 LEU A  14      46.167   7.987 -27.234  1.00 93.95           H  
ATOM    206  O   LEU A  14      43.279   8.393 -26.243  1.00 93.95           O  
ATOM    207  CG  LEU A  14      47.550   6.523 -26.478  1.00 93.95           C  
ATOM    208  HG  LEU A  14      47.270   5.743 -27.186  1.00 93.95           H  
ATOM    209  CD1 LEU A  14      48.777   7.257 -27.019  1.00 93.95           C  
ATOM    210 HD11 LEU A  14      48.527   7.752 -27.957  1.00 93.95           H  
ATOM    211 HD12 LEU A  14      49.574   6.540 -27.217  1.00 93.95           H  
ATOM    212 HD13 LEU A  14      49.140   7.985 -26.293  1.00 93.95           H  
ATOM    213  CD2 LEU A  14      47.942   5.813 -25.191  1.00 93.95           C  
ATOM    214 HD21 LEU A  14      47.123   5.193 -24.828  1.00 93.95           H  
ATOM    215 HD22 LEU A  14      48.254   6.524 -24.426  1.00 93.95           H  
ATOM    216 HD23 LEU A  14      48.764   5.145 -25.450  1.00 93.95           H  
ATOM    217  N   SER A  15      44.060   8.374 -24.159  1.00 90.45           N  
ATOM    218  H   SER A  15      44.711   7.947 -23.515  1.00 90.45           H  
ATOM    219  CA  SER A  15      43.283   9.537 -23.739  1.00 90.45           C  
ATOM    220  HA  SER A  15      42.235   9.367 -23.986  1.00 90.45           H  
ATOM    221  C   SER A  15      43.764  10.800 -24.461  1.00 90.45           C  
ATOM    222  CB  SER A  15      43.405   9.705 -22.223  1.00 90.45           C  
ATOM    223  HB2 SER A  15      44.456   9.635 -21.944  1.00 90.45           H  
ATOM    224  HB3 SER A  15      42.858   8.901 -21.731  1.00 90.45           H  
ATOM    225  O   SER A  15      44.929  11.183 -24.339  1.00 90.45           O  
ATOM    226  OG  SER A  15      42.905  10.959 -21.787  1.00 90.45           O  
ATOM    227  HG  SER A  15      43.633  11.583 -21.826  1.00 90.45           H  
ATOM    228  N   HIS A  16      42.841  11.513 -25.111  1.00 84.45           N  
ATOM    229  H   HIS A  16      41.955  11.070 -25.310  1.00 84.45           H  
ATOM    230  CA  HIS A  16      43.100  12.831 -25.707  1.00 84.45           C  
ATOM    231  HA  HIS A  16      44.018  12.775 -26.291  1.00 84.45           H  
ATOM    232  C   HIS A  16      43.296  13.947 -24.664  1.00 84.45           C  
ATOM    233  CB  HIS A  16      41.950  13.187 -26.658  1.00 84.45           C  
ATOM    234  HB2 HIS A  16      42.105  14.196 -27.038  1.00 84.45           H  
ATOM    235  HB3 HIS A  16      41.006  13.177 -26.114  1.00 84.45           H  
ATOM    236  O   HIS A  16      43.844  15.002 -24.976  1.00 84.45           O  
ATOM    237  CG  HIS A  16      41.854  12.257 -27.839  1.00 84.45           C  
ATOM    238  CD2 HIS A  16      40.969  11.225 -28.000  1.00 84.45           C  
ATOM    239  HD2 HIS A  16      40.206  10.915 -27.301  1.00 84.45           H  
ATOM    240  ND1 HIS A  16      42.633  12.303 -28.975  1.00 84.45           N  
ATOM    241  HD1 HIS A  16      43.323  13.002 -29.210  1.00 84.45           H  
ATOM    242  CE1 HIS A  16      42.225  11.321 -29.797  1.00 84.45           C  
ATOM    243  HE1 HIS A  16      42.616  11.126 -30.784  1.00 84.45           H  
ATOM    244  NE2 HIS A  16      41.208  10.648 -29.244  1.00 84.45           N  
ATOM    245  N   ALA A  17      42.868  13.737 -23.415  1.00 75.96           N  
ATOM    246  H   ALA A  17      42.427  12.854 -23.199  1.00 75.96           H  
ATOM    247  CA  ALA A  17      43.019  14.732 -22.358  1.00 75.96           C  
ATOM    248  HA  ALA A  17      42.747  15.705 -22.767  1.00 75.96           H  
ATOM    249  C   ALA A  17      44.474  14.809 -21.862  1.00 75.96           C  
ATOM    250  CB  ALA A  17      42.034  14.421 -21.224  1.00 75.96           C  
ATOM    251  HB1 ALA A  17      42.108  15.193 -20.458  1.00 75.96           H  
ATOM    252  HB2 ALA A  17      42.264  13.453 -20.779  1.00 75.96           H  
ATOM    253  HB3 ALA A  17      41.016  14.408 -21.614  1.00 75.96           H  
ATOM    254  O   ALA A  17      44.981  13.859 -21.264  1.00 75.96           O  
ATOM    255  N   VAL A  18      45.115  15.965 -22.061  1.00 62.04           N  
ATOM    256  H   VAL A  18      44.674  16.637 -22.672  1.00 62.04           H  
ATOM    257  CA  VAL A  18      46.488  16.256 -21.598  1.00 62.04           C  
ATOM    258  HA  VAL A  18      47.111  15.379 -21.776  1.00 62.04           H  
ATOM    259  C   VAL A  18      46.527  16.545 -20.089  1.00 62.04           C  
ATOM    260  CB  VAL A  18      47.079  17.437 -22.402  1.00 62.04           C  
ATOM    261  HB  VAL A  18      46.494  18.332 -22.191  1.00 62.04           H  
ATOM    262  O   VAL A  18      47.454  16.141 -19.391  1.00 62.04           O  
ATOM    263  CG1 VAL A  18      48.541  17.715 -22.032  1.00 62.04           C  
ATOM    264 HG11 VAL A  18      48.927  18.531 -22.642  1.00 62.04           H  
ATOM    265 HG12 VAL A  18      49.147  16.826 -22.204  1.00 62.04           H  
ATOM    266 HG13 VAL A  18      48.622  18.009 -20.986  1.00 62.04           H  
ATOM    267  CG2 VAL A  18      47.027  17.173 -23.915  1.00 62.04           C  
ATOM    268 HG21 VAL A  18      47.569  16.259 -24.156  1.00 62.04           H  
ATOM    269 HG22 VAL A  18      45.998  17.078 -24.262  1.00 62.04           H  
ATOM    270 HG23 VAL A  18      47.481  18.005 -24.453  1.00 62.04           H  
ATOM    271  N   LEU A  19      45.487  17.204 -19.564  1.00 64.13           N  
ATOM    272  H   LEU A  19      44.750  17.484 -20.195  1.00 64.13           H  
ATOM    273  CA  LEU A  19      45.342  17.580 -18.157  1.00 64.13           C  
ATOM    274  HA  LEU A  19      46.149  17.148 -17.566  1.00 64.13           H  
ATOM    275  C   LEU A  19      44.023  17.025 -17.620  1.00 64.13           C  
ATOM    276  CB  LEU A  19      45.396  19.114 -18.028  1.00 64.13           C  
ATOM    277  HB2 LEU A  19      45.083  19.397 -17.023  1.00 64.13           H  
ATOM    278  HB3 LEU A  19      44.674  19.541 -18.724  1.00 64.13           H  
ATOM    279  O   LEU A  19      42.959  17.601 -17.824  1.00 64.13           O  
ATOM    280  CG  LEU A  19      46.775  19.738 -18.303  1.00 64.13           C  
ATOM    281  HG  LEU A  19      47.161  19.380 -19.258  1.00 64.13           H  
ATOM    282  CD1 LEU A  19      46.635  21.257 -18.385  1.00 64.13           C  
ATOM    283 HD11 LEU A  19      45.948  21.524 -19.187  1.00 64.13           H  
ATOM    284 HD12 LEU A  19      47.604  21.707 -18.601  1.00 64.13           H  
ATOM    285 HD13 LEU A  19      46.257  21.656 -17.443  1.00 64.13           H  
ATOM    286  CD2 LEU A  19      47.780  19.405 -17.197  1.00 64.13           C  
ATOM    287 HD21 LEU A  19      48.717  19.925 -17.394  1.00 64.13           H  
ATOM    288 HD22 LEU A  19      47.391  19.720 -16.229  1.00 64.13           H  
ATOM    289 HD23 LEU A  19      47.981  18.334 -17.191  1.00 64.13           H  
ATOM    290  N   THR A  20      44.082  15.888 -16.935  1.00 68.59           N  
ATOM    291  H   THR A  20      44.977  15.436 -16.814  1.00 68.59           H  
ATOM    292  CA  THR A  20      42.913  15.306 -16.275  1.00 68.59           C  
ATOM    293  HA  THR A  20      42.131  16.064 -16.226  1.00 68.59           H  
ATOM    294  C   THR A  20      43.236  14.934 -14.834  1.00 68.59           C  
ATOM    295  CB  THR A  20      42.317  14.152 -17.094  1.00 68.59           C  
ATOM    296  HB  THR A  20      41.915  14.571 -18.017  1.00 68.59           H  
ATOM    297  O   THR A  20      44.285  14.363 -14.536  1.00 68.59           O  
ATOM    298  CG2 THR A  20      43.294  13.039 -17.470  1.00 68.59           C  
ATOM    299 HG21 THR A  20      43.714  12.585 -16.572  1.00 68.59           H  
ATOM    300 HG22 THR A  20      42.775  12.279 -18.054  1.00 68.59           H  
ATOM    301 HG23 THR A  20      44.101  13.441 -18.083  1.00 68.59           H  
ATOM    302  OG1 THR A  20      41.254  13.569 -16.379  1.00 68.59           O  
ATOM    303  HG1 THR A  20      40.677  13.185 -17.042  1.00 68.59           H  
ATOM    304  N   ASN A  21      42.315  15.266 -13.926  1.00 76.89           N  
ATOM    305  H   ASN A  21      41.504  15.778 -14.242  1.00 76.89           H  
ATOM    306  CA  ASN A  21      42.356  14.817 -12.533  1.00 76.89           C  
ATOM    307  HA  ASN A  21      43.387  14.856 -12.181  1.00 76.89           H  
ATOM    308  C   ASN A  21      41.915  13.350 -12.380  1.00 76.89           C  
ATOM    309  CB  ASN A  21      41.503  15.772 -11.675  1.00 76.89           C  
ATOM    310  HB2 ASN A  21      41.321  15.322 -10.699  1.00 76.89           H  
ATOM    311  HB3 ASN A  21      40.537  15.937 -12.152  1.00 76.89           H  
ATOM    312  O   ASN A  21      42.020  12.795 -11.283  1.00 76.89           O  
ATOM    313  CG  ASN A  21      42.190  17.103 -11.423  1.00 76.89           C  
ATOM    314  ND2 ASN A  21      41.442  18.169 -11.274  1.00 76.89           N  
ATOM    315 HD21 ASN A  21      40.435  18.126 -11.346  1.00 76.89           H  
ATOM    316 HD22 ASN A  21      41.924  19.044 -11.126  1.00 76.89           H  
ATOM    317  OD1 ASN A  21      43.403  17.188 -11.321  1.00 76.89           O  
ATOM    318  N   LYS A  22      41.431  12.726 -13.465  1.00 85.18           N  
ATOM    319  H   LYS A  22      41.440  13.227 -14.342  1.00 85.18           H  
ATOM    320  CA  LYS A  22      41.016  11.323 -13.502  1.00 85.18           C  
ATOM    321  HA  LYS A  22      40.331  11.160 -12.669  1.00 85.18           H  
ATOM    322  C   LYS A  22      42.226  10.414 -13.304  1.00 85.18           C  
ATOM    323  CB  LYS A  22      40.270  11.041 -14.819  1.00 85.18           C  
ATOM    324  HB2 LYS A  22      39.559  11.849 -14.987  1.00 85.18           H  
ATOM    325  HB3 LYS A  22      40.986  11.033 -15.641  1.00 85.18           H  
ATOM    326  O   LYS A  22      43.325  10.686 -13.789  1.00 85.18           O  
ATOM    327  CG  LYS A  22      39.488   9.717 -14.825  1.00 85.18           C  
ATOM    328  HG2 LYS A  22      38.820   9.691 -13.964  1.00 85.18           H  
ATOM    329  HG3 LYS A  22      40.185   8.882 -14.761  1.00 85.18           H  
ATOM    330  CD  LYS A  22      38.656   9.585 -16.112  1.00 85.18           C  
ATOM    331  HD2 LYS A  22      37.966  10.426 -16.179  1.00 85.18           H  
ATOM    332  HD3 LYS A  22      39.326   9.611 -16.972  1.00 85.18           H  
ATOM    333  CE  LYS A  22      37.858   8.273 -16.128  1.00 85.18           C  
ATOM    334  HE2 LYS A  22      37.201   8.256 -15.258  1.00 85.18           H  
ATOM    335  HE3 LYS A  22      38.561   7.445 -16.035  1.00 85.18           H  
ATOM    336  NZ  LYS A  22      37.057   8.118 -17.373  1.00 85.18           N  
ATOM    337  HZ1 LYS A  22      36.399   8.876 -17.487  1.00 85.18           H  
ATOM    338  HZ2 LYS A  22      36.532   7.255 -17.365  1.00 85.18           H  
ATOM    339  HZ3 LYS A  22      37.654   8.095 -18.187  1.00 85.18           H  
ATOM    340  N   THR A  23      42.009   9.328 -12.578  1.00 90.89           N  
ATOM    341  H   THR A  23      41.088   9.154 -12.204  1.00 90.89           H  
ATOM    342  CA  THR A  23      43.017   8.297 -12.353  1.00 90.89           C  
ATOM    343  HA  THR A  23      43.991   8.699 -12.633  1.00 90.89           H  
ATOM    344  C   THR A  23      42.756   7.093 -13.253  1.00 90.89           C  
ATOM    345  CB  THR A  23      43.104   7.912 -10.872  1.00 90.89           C  
ATOM    346  HB  THR A  23      43.857   7.133 -10.754  1.00 90.89           H  
ATOM    347  O   THR A  23      41.607   6.719 -13.500  1.00 90.89           O  
ATOM    348  CG2 THR A  23      43.519   9.086  -9.990  1.00 90.89           C  
ATOM    349 HG21 THR A  23      44.469   9.477 -10.353  1.00 90.89           H  
ATOM    350 HG22 THR A  23      42.767   9.874 -10.020  1.00 90.89           H  
ATOM    351 HG23 THR A  23      43.650   8.745  -8.963  1.00 90.89           H  
ATOM    352  OG1 THR A  23      41.858   7.464 -10.386  1.00 90.89           O  
ATOM    353  HG1 THR A  23      41.953   7.350  -9.438  1.00 90.89           H  
ATOM    354  N   PHE A  24      43.835   6.495 -13.745  1.00 92.78           N  
ATOM    355  H   PHE A  24      44.744   6.840 -13.471  1.00 92.78           H  
ATOM    356  CA  PHE A  24      43.839   5.343 -14.640  1.00 92.78           C  
ATOM    357  HA  PHE A  24      42.833   4.931 -14.724  1.00 92.78           H  
ATOM    358  C   PHE A  24      44.747   4.263 -14.065  1.00 92.78           C  
ATOM    359  CB  PHE A  24      44.303   5.762 -16.041  1.00 92.78           C  
ATOM    360  HB2 PHE A  24      44.359   4.878 -16.676  1.00 92.78           H  
ATOM    361  HB3 PHE A  24      45.311   6.172 -15.976  1.00 92.78           H  
ATOM    362  O   PHE A  24      45.629   4.548 -13.261  1.00 92.78           O  
ATOM    363  CG  PHE A  24      43.402   6.781 -16.707  1.00 92.78           C  
ATOM    364  CD1 PHE A  24      42.406   6.363 -17.610  1.00 92.78           C  
ATOM    365  HD1 PHE A  24      42.286   5.314 -17.837  1.00 92.78           H  
ATOM    366  CD2 PHE A  24      43.584   8.154 -16.453  1.00 92.78           C  
ATOM    367  HD2 PHE A  24      44.360   8.482 -15.777  1.00 92.78           H  
ATOM    368  CE1 PHE A  24      41.610   7.316 -18.270  1.00 92.78           C  
ATOM    369  HE1 PHE A  24      40.890   6.989 -19.006  1.00 92.78           H  
ATOM    370  CE2 PHE A  24      42.782   9.105 -17.106  1.00 92.78           C  
ATOM    371  HE2 PHE A  24      42.951  10.156 -16.924  1.00 92.78           H  
ATOM    372  CZ  PHE A  24      41.803   8.687 -18.025  1.00 92.78           C  
ATOM    373  HZ  PHE A  24      41.230   9.421 -18.573  1.00 92.78           H  
ATOM    374  N   ASN A  25      44.511   3.022 -14.457  1.00 93.47           N  
ATOM    375  H   ASN A  25      43.754   2.830 -15.096  1.00 93.47           H  
ATOM    376  CA  ASN A  25      45.368   1.886 -14.135  1.00 93.47           C  
ATOM    377  HA  ASN A  25      46.050   2.146 -13.326  1.00 93.47           H  
ATOM    378  C   ASN A  25      46.252   1.473 -15.317  1.00 93.47           C  
ATOM    379  CB  ASN A  25      44.495   0.717 -13.653  1.00 93.47           C  
ATOM    380  HB2 ASN A  25      43.954   1.003 -12.751  1.00 93.47           H  
ATOM    381  HB3 ASN A  25      45.151  -0.113 -13.390  1.00 93.47           H  
ATOM    382  O   ASN A  25      47.080   0.598 -15.131  1.00 93.47           O  
ATOM    383  CG  ASN A  25      43.494   0.236 -14.694  1.00 93.47           C  
ATOM    384  ND2 ASN A  25      43.072  -1.000 -14.612  1.00 93.47           N  
ATOM    385 HD21 ASN A  25      43.525  -1.641 -13.977  1.00 93.47           H  
ATOM    386 HD22 ASN A  25      42.488  -1.330 -15.367  1.00 93.47           H  
ATOM    387  OD1 ASN A  25      43.034   0.980 -15.548  1.00 93.47           O  
ATOM    388  N   CYS A  26      46.087   2.062 -16.507  1.00 96.83           N  
ATOM    389  H   CYS A  26      45.389   2.784 -16.613  1.00 96.83           H  
ATOM    390  CA  CYS A  26      46.891   1.735 -17.681  1.00 96.83           C  
ATOM    391  HA  CYS A  26      47.743   1.138 -17.357  1.00 96.83           H  
ATOM    392  C   CYS A  26      47.434   2.993 -18.361  1.00 96.83           C  
ATOM    393  CB  CYS A  26      46.084   0.865 -18.645  1.00 96.83           C  
ATOM    394  HB2 CYS A  26      45.602   0.060 -18.091  1.00 96.83           H  
ATOM    395  HB3 CYS A  26      45.319   1.456 -19.149  1.00 96.83           H  
ATOM    396  O   CYS A  26      46.720   3.989 -18.518  1.00 96.83           O  
ATOM    397  SG  CYS A  26      47.221   0.123 -19.857  1.00 96.83           S  
ATOM    398  HG  CYS A  26      47.668   1.225 -20.467  1.00 96.83           H  
ATOM    399  N   PHE A  27      48.691   2.934 -18.795  1.00 97.05           N  
ATOM    400  H   PHE A  27      49.212   2.088 -18.614  1.00 97.05           H  
ATOM    401  CA  PHE A  27      49.420   4.038 -19.413  1.00 97.05           C  
ATOM    402  HA  PHE A  27      48.708   4.764 -19.807  1.00 97.05           H  
ATOM    403  C   PHE A  27      50.273   3.531 -20.570  1.00 97.05           C  
ATOM    404  CB  PHE A  27      50.308   4.732 -18.368  1.00 97.05           C  
ATOM    405  HB2 PHE A  27      51.110   4.053 -18.078  1.00 97.05           H  
ATOM    406  HB3 PHE A  27      50.771   5.606 -18.824  1.00 97.05           H  
ATOM    407  O   PHE A  27      50.797   2.423 -20.504  1.00 97.05           O  
ATOM    408  CG  PHE A  27      49.562   5.158 -17.120  1.00 97.05           C  
ATOM    409  CD1 PHE A  27      48.923   6.410 -17.076  1.00 97.05           C  
ATOM    410  HD1 PHE A  27      49.001   7.079 -17.920  1.00 97.05           H  
ATOM    411  CD2 PHE A  27      49.440   4.265 -16.037  1.00 97.05           C  
ATOM    412  HD2 PHE A  27      49.907   3.293 -16.081  1.00 97.05           H  
ATOM    413  CE1 PHE A  27      48.156   6.767 -15.953  1.00 97.05           C  
ATOM    414  HE1 PHE A  27      47.630   7.710 -15.933  1.00 97.05           H  
ATOM    415  CE2 PHE A  27      48.673   4.620 -14.916  1.00 97.05           C  
ATOM    416  HE2 PHE A  27      48.565   3.923 -14.098  1.00 97.05           H  
ATOM    417  CZ  PHE A  27      48.041   5.874 -14.874  1.00 97.05           C  
ATOM    418  HZ  PHE A  27      47.443   6.138 -14.014  1.00 97.05           H  
ATOM    419  N   VAL A  28      50.450   4.363 -21.595  1.00 97.52           N  
ATOM    420  H   VAL A  28      50.008   5.271 -21.563  1.00 97.52           H  
ATOM    421  CA  VAL A  28      51.481   4.153 -22.614  1.00 97.52           C  
ATOM    422  HA  VAL A  28      51.934   3.175 -22.446  1.00 97.52           H  
ATOM    423  C   VAL A  28      52.557   5.210 -22.436  1.00 97.52           C  
ATOM    424  CB  VAL A  28      50.936   4.118 -24.047  1.00 97.52           C  
ATOM    425  HB  VAL A  28      50.558   5.111 -24.292  1.00 97.52           H  
ATOM    426  O   VAL A  28      52.265   6.405 -22.312  1.00 97.52           O  
ATOM    427  CG1 VAL A  28      52.021   3.744 -25.061  1.00 97.52           C  
ATOM    428 HG11 VAL A  28      52.372   2.728 -24.877  1.00 97.52           H  
ATOM    429 HG12 VAL A  28      51.619   3.798 -26.073  1.00 97.52           H  
ATOM    430 HG13 VAL A  28      52.874   4.420 -24.991  1.00 97.52           H  
ATOM    431  CG2 VAL A  28      49.821   3.070 -24.176  1.00 97.52           C  
ATOM    432 HG21 VAL A  28      50.162   2.110 -23.788  1.00 97.52           H  
ATOM    433 HG22 VAL A  28      49.543   2.940 -25.222  1.00 97.52           H  
ATOM    434 HG23 VAL A  28      48.940   3.393 -23.623  1.00 97.52           H  
ATOM    435  N   LEU A  29      53.800   4.750 -22.381  1.00 96.88           N  
ATOM    436  H   LEU A  29      53.929   3.756 -22.511  1.00 96.88           H  
ATOM    437  CA  LEU A  29      55.000   5.553 -22.197  1.00 96.88           C  
ATOM    438  HA  LEU A  29      54.708   6.579 -21.976  1.00 96.88           H  
ATOM    439  C   LEU A  29      55.810   5.541 -23.494  1.00 96.88           C  
ATOM    440  CB  LEU A  29      55.834   5.019 -21.018  1.00 96.88           C  
ATOM    441  HB2 LEU A  29      56.417   4.171 -21.378  1.00 96.88           H  
ATOM    442  HB3 LEU A  29      56.543   5.795 -20.729  1.00 96.88           H  
ATOM    443  O   LEU A  29      55.816   4.527 -24.188  1.00 96.88           O  
ATOM    444  CG  LEU A  29      55.048   4.562 -19.772  1.00 96.88           C  
ATOM    445  HG  LEU A  29      54.375   3.745 -20.033  1.00 96.88           H  
ATOM    446  CD1 LEU A  29      56.023   4.041 -18.722  1.00 96.88           C  
ATOM    447 HD11 LEU A  29      55.481   3.704 -17.838  1.00 96.88           H  
ATOM    448 HD12 LEU A  29      56.732   4.820 -18.442  1.00 96.88           H  
ATOM    449 HD13 LEU A  29      56.577   3.193 -19.127  1.00 96.88           H  
ATOM    450  CD2 LEU A  29      54.228   5.694 -19.149  1.00 96.88           C  
ATOM    451 HD21 LEU A  29      53.728   5.322 -18.254  1.00 96.88           H  
ATOM    452 HD22 LEU A  29      54.876   6.531 -18.892  1.00 96.88           H  
ATOM    453 HD23 LEU A  29      53.467   6.028 -19.854  1.00 96.88           H  
ATOM    454  N   MET A  30      56.503   6.636 -23.806  1.00 95.98           N  
ATOM    455  H   MET A  30      56.452   7.432 -23.186  1.00 95.98           H  
ATOM    456  CA  MET A  30      57.379   6.724 -24.979  1.00 95.98           C  
ATOM    457  HA  MET A  30      57.681   5.714 -25.255  1.00 95.98           H  
ATOM    458  C   MET A  30      58.649   7.515 -24.660  1.00 95.98           C  
ATOM    459  CB  MET A  30      56.608   7.313 -26.170  1.00 95.98           C  
ATOM    460  HB2 MET A  30      55.730   6.693 -26.349  1.00 95.98           H  
ATOM    461  HB3 MET A  30      56.271   8.319 -25.920  1.00 95.98           H  
ATOM    462  O   MET A  30      58.595   8.564 -24.007  1.00 95.98           O  
ATOM    463  CG  MET A  30      57.400   7.368 -27.482  1.00 95.98           C  
ATOM    464  HG2 MET A  30      58.348   7.886 -27.334  1.00 95.98           H  
ATOM    465  HG3 MET A  30      57.623   6.346 -27.788  1.00 95.98           H  
ATOM    466  SD  MET A  30      56.503   8.180 -28.836  1.00 95.98           S  
ATOM    467  CE  MET A  30      56.639   9.927 -28.393  1.00 95.98           C  
ATOM    468  HE1 MET A  30      56.069  10.522 -29.107  1.00 95.98           H  
ATOM    469  HE2 MET A  30      56.241  10.088 -27.390  1.00 95.98           H  
ATOM    470  HE3 MET A  30      57.681  10.241 -28.449  1.00 95.98           H  
ATOM    471  N   SER A  31      59.786   7.003 -25.124  1.00 96.30           N  
ATOM    472  H   SER A  31      59.732   6.155 -25.670  1.00 96.30           H  
ATOM    473  CA  SER A  31      61.109   7.626 -25.020  1.00 96.30           C  
ATOM    474  HA  SER A  31      61.017   8.706 -25.133  1.00 96.30           H  
ATOM    475  C   SER A  31      62.018   7.100 -26.140  1.00 96.30           C  
ATOM    476  CB  SER A  31      61.708   7.332 -23.638  1.00 96.30           C  
ATOM    477  HB2 SER A  31      62.035   6.293 -23.593  1.00 96.30           H  
ATOM    478  HB3 SER A  31      60.951   7.493 -22.870  1.00 96.30           H  
ATOM    479  O   SER A  31      61.557   6.424 -27.060  1.00 96.30           O  
ATOM    480  OG  SER A  31      62.805   8.188 -23.376  1.00 96.30           O  
ATOM    481  HG  SER A  31      62.482   9.089 -23.306  1.00 96.30           H  
ATOM    482  N   THR A  32      63.316   7.389 -26.081  1.00 94.71           N  
ATOM    483  H   THR A  32      63.659   7.848 -25.249  1.00 94.71           H  
ATOM    484  CA  THR A  32      64.291   6.684 -26.922  1.00 94.71           C  
ATOM    485  HA  THR A  32      63.968   6.755 -27.961  1.00 94.71           H  
ATOM    486  C   THR A  32      64.319   5.202 -26.543  1.00 94.71           C  
ATOM    487  CB  THR A  32      65.697   7.297 -26.830  1.00 94.71           C  
ATOM    488  HB  THR A  32      66.354   6.756 -27.510  1.00 94.71           H  
ATOM    489  O   THR A  32      64.085   4.850 -25.384  1.00 94.71           O  
ATOM    490  CG2 THR A  32      65.701   8.777 -27.212  1.00 94.71           C  
ATOM    491 HG21 THR A  32      66.726   9.147 -27.219  1.00 94.71           H  
ATOM    492 HG22 THR A  32      65.283   8.894 -28.212  1.00 94.71           H  
ATOM    493 HG23 THR A  32      65.112   9.359 -26.503  1.00 94.71           H  
ATOM    494  OG1 THR A  32      66.230   7.215 -25.528  1.00 94.71           O  
ATOM    495  HG1 THR A  32      67.178   7.093 -25.620  1.00 94.71           H  
ATOM    496  N   LEU A  33      64.608   4.321 -27.505  1.00 94.77           N  
ATOM    497  H   LEU A  33      64.766   4.642 -28.450  1.00 94.77           H  
ATOM    498  CA  LEU A  33      64.598   2.874 -27.267  1.00 94.77           C  
ATOM    499  HA  LEU A  33      63.588   2.592 -26.968  1.00 94.77           H  
ATOM    500  C   LEU A  33      65.542   2.464 -26.122  1.00 94.77           C  
ATOM    501  CB  LEU A  33      64.937   2.162 -28.587  1.00 94.77           C  
ATOM    502  HB2 LEU A  33      65.888   2.535 -28.966  1.00 94.77           H  
ATOM    503  HB3 LEU A  33      64.166   2.396 -29.322  1.00 94.77           H  
ATOM    504  O   LEU A  33      65.140   1.747 -25.204  1.00 94.77           O  
ATOM    505  CG  LEU A  33      65.040   0.634 -28.448  1.00 94.77           C  
ATOM    506  HG  LEU A  33      65.848   0.386 -27.760  1.00 94.77           H  
ATOM    507  CD1 LEU A  33      63.744   0.023 -27.919  1.00 94.77           C  
ATOM    508 HD11 LEU A  33      62.917   0.245 -28.594  1.00 94.77           H  
ATOM    509 HD12 LEU A  33      63.520   0.388 -26.917  1.00 94.77           H  
ATOM    510 HD13 LEU A  33      63.895  -1.055 -27.858  1.00 94.77           H  
ATOM    511  CD2 LEU A  33      65.361  -0.006 -29.791  1.00 94.77           C  
ATOM    512 HD21 LEU A  33      64.562   0.184 -30.509  1.00 94.77           H  
ATOM    513 HD22 LEU A  33      65.485  -1.083 -29.681  1.00 94.77           H  
ATOM    514 HD23 LEU A  33      66.288   0.404 -30.192  1.00 94.77           H  
ATOM    515  N   GLU A  34      66.764   2.998 -26.127  1.00 93.70           N  
ATOM    516  H   GLU A  34      67.050   3.526 -26.939  1.00 93.70           H  
ATOM    517  CA  GLU A  34      67.747   2.795 -25.058  1.00 93.70           C  
ATOM    518  HA  GLU A  34      68.004   1.737 -24.999  1.00 93.70           H  
ATOM    519  C   GLU A  34      67.206   3.234 -23.692  1.00 93.70           C  
ATOM    520  CB  GLU A  34      69.008   3.591 -25.413  1.00 93.70           C  
ATOM    521  HB2 GLU A  34      68.762   4.653 -25.402  1.00 93.70           H  
ATOM    522  HB3 GLU A  34      69.323   3.316 -26.419  1.00 93.70           H  
ATOM    523  O   GLU A  34      67.378   2.541 -22.686  1.00 93.70           O  
ATOM    524  CG  GLU A  34      70.168   3.317 -24.443  1.00 93.70           C  
ATOM    525  HG2 GLU A  34      69.845   3.543 -23.426  1.00 93.70           H  
ATOM    526  HG3 GLU A  34      70.419   2.257 -24.491  1.00 93.70           H  
ATOM    527  CD  GLU A  34      71.413   4.160 -24.750  1.00 93.70           C  
ATOM    528  OE1 GLU A  34      72.414   3.965 -24.029  1.00 93.70           O  
ATOM    529  OE2 GLU A  34      71.330   5.028 -25.649  1.00 93.70           O  
ATOM    530  N   LYS A  35      66.478   4.356 -23.642  1.00 94.87           N  
ATOM    531  H   LYS A  35      66.271   4.849 -24.499  1.00 94.87           H  
ATOM    532  CA  LYS A  35      65.925   4.839 -22.383  1.00 94.87           C  
ATOM    533  HA  LYS A  35      66.730   4.713 -21.658  1.00 94.87           H  
ATOM    534  C   LYS A  35      64.767   3.976 -21.897  1.00 94.87           C  
ATOM    535  CB  LYS A  35      65.556   6.324 -22.495  1.00 94.87           C  
ATOM    536  HB2 LYS A  35      66.412   6.869 -22.891  1.00 94.87           H  
ATOM    537  HB3 LYS A  35      64.727   6.436 -23.194  1.00 94.87           H  
ATOM    538  O   LYS A  35      64.683   3.715 -20.699  1.00 94.87           O  
ATOM    539  CG  LYS A  35      65.175   6.954 -21.146  1.00 94.87           C  
ATOM    540  HG2 LYS A  35      64.996   8.018 -21.295  1.00 94.87           H  
ATOM    541  HG3 LYS A  35      64.257   6.499 -20.774  1.00 94.87           H  
ATOM    542  CD  LYS A  35      66.301   6.764 -20.121  1.00 94.87           C  
ATOM    543  HD2 LYS A  35      67.227   7.176 -20.521  1.00 94.87           H  
ATOM    544  HD3 LYS A  35      66.436   5.702 -19.918  1.00 94.87           H  
ATOM    545  CE  LYS A  35      65.986   7.410 -18.787  1.00 94.87           C  
ATOM    546  HE2 LYS A  35      65.964   8.493 -18.913  1.00 94.87           H  
ATOM    547  HE3 LYS A  35      64.999   7.087 -18.457  1.00 94.87           H  
ATOM    548  NZ  LYS A  35      67.010   7.022 -17.786  1.00 94.87           N  
ATOM    549  HZ1 LYS A  35      66.946   6.040 -17.557  1.00 94.87           H  
ATOM    550  HZ2 LYS A  35      67.941   7.208 -18.130  1.00 94.87           H  
ATOM    551  HZ3 LYS A  35      66.874   7.573 -16.951  1.00 94.87           H  
ATOM    552  N   CYS A  36      63.916   3.484 -22.796  1.00 97.00           N  
ATOM    553  H   CYS A  36      64.035   3.756 -23.762  1.00 97.00           H  
ATOM    554  CA  CYS A  36      62.865   2.525 -22.459  1.00 97.00           C  
ATOM    555  HA  CYS A  36      62.221   2.960 -21.694  1.00 97.00           H  
ATOM    556  C   CYS A  36      63.422   1.226 -21.857  1.00 97.00           C  
ATOM    557  CB  CYS A  36      62.007   2.254 -23.698  1.00 97.00           C  
ATOM    558  HB2 CYS A  36      61.436   1.336 -23.556  1.00 97.00           H  
ATOM    559  HB3 CYS A  36      62.642   2.143 -24.577  1.00 97.00           H  
ATOM    560  O   CYS A  36      62.808   0.704 -20.928  1.00 97.00           O  
ATOM    561  SG  CYS A  36      60.857   3.639 -23.912  1.00 97.00           S  
ATOM    562  HG  CYS A  36      60.056   3.326 -22.890  1.00 97.00           H  
ATOM    563  N   ASN A  37      64.603   0.760 -22.290  1.00 94.53           N  
ATOM    564  H   ASN A  37      65.042   1.203 -23.084  1.00 94.53           H  
ATOM    565  CA  ASN A  37      65.268  -0.386 -21.657  1.00 94.53           C  
ATOM    566  HA  ASN A  37      64.596  -1.243 -21.706  1.00 94.53           H  
ATOM    567  C   ASN A  37      65.547  -0.125 -20.167  1.00 94.53           C  
ATOM    568  CB  ASN A  37      66.574  -0.748 -22.391  1.00 94.53           C  
ATOM    569  HB2 ASN A  37      67.200   0.135 -22.520  1.00 94.53           H  
ATOM    570  HB3 ASN A  37      67.136  -1.454 -21.779  1.00 94.53           H  
ATOM    571  O   ASN A  37      65.165  -0.933 -19.326  1.00 94.53           O  
ATOM    572  CG  ASN A  37      66.363  -1.419 -23.731  1.00 94.53           C  
ATOM    573  ND2 ASN A  37      67.210  -1.179 -24.700  1.00 94.53           N  
ATOM    574 HD21 ASN A  37      68.014  -0.587 -24.550  1.00 94.53           H  
ATOM    575 HD22 ASN A  37      67.054  -1.669 -25.569  1.00 94.53           H  
ATOM    576  OD1 ASN A  37      65.446  -2.192 -23.919  1.00 94.53           O  
ATOM    577  N   SER A  38      66.146   1.028 -19.844  1.00 94.24           N  
ATOM    578  H   SER A  38      66.436   1.629 -20.602  1.00 94.24           H  
ATOM    579  CA  SER A  38      66.414   1.449 -18.458  1.00 94.24           C  
ATOM    580  HA  SER A  38      66.963   0.657 -17.950  1.00 94.24           H  
ATOM    581  C   SER A  38      65.131   1.695 -17.657  1.00 94.24           C  
ATOM    582  CB  SER A  38      67.285   2.717 -18.482  1.00 94.24           C  
ATOM    583  HB2 SER A  38      68.325   2.427 -18.631  1.00 94.24           H  
ATOM    584  HB3 SER A  38      66.986   3.338 -19.326  1.00 94.24           H  
ATOM    585  O   SER A  38      65.064   1.382 -16.470  1.00 94.24           O  
ATOM    586  OG  SER A  38      67.174   3.506 -17.303  1.00 94.24           O  
ATOM    587  HG  SER A  38      67.233   2.906 -16.556  1.00 94.24           H  
ATOM    588  N   LEU A  39      64.112   2.287 -18.282  1.00 97.25           N  
ATOM    589  H   LEU A  39      64.232   2.545 -19.251  1.00 97.25           H  
ATOM    590  CA  LEU A  39      62.860   2.621 -17.608  1.00 97.25           C  
ATOM    591  HA  LEU A  39      63.088   3.119 -16.665  1.00 97.25           H  
ATOM    592  C   LEU A  39      62.049   1.382 -17.242  1.00 97.25           C  
ATOM    593  CB  LEU A  39      62.032   3.556 -18.496  1.00 97.25           C  
ATOM    594  HB2 LEU A  39      61.997   3.136 -19.501  1.00 97.25           H  
ATOM    595  HB3 LEU A  39      61.008   3.582 -18.124  1.00 97.25           H  
ATOM    596  O   LEU A  39      61.365   1.410 -16.225  1.00 97.25           O  
ATOM    597  CG  LEU A  39      62.552   5.000 -18.560  1.00 97.25           C  
ATOM    598  HG  LEU A  39      63.593   5.024 -18.879  1.00 97.25           H  
ATOM    599  CD1 LEU A  39      61.705   5.765 -19.574  1.00 97.25           C  
ATOM    600 HD11 LEU A  39      60.659   5.730 -19.267  1.00 97.25           H  
ATOM    601 HD12 LEU A  39      62.036   6.801 -19.639  1.00 97.25           H  
ATOM    602 HD13 LEU A  39      61.810   5.305 -20.556  1.00 97.25           H  
ATOM    603  CD2 LEU A  39      62.453   5.723 -17.216  1.00 97.25           C  
ATOM    604 HD21 LEU A  39      63.185   5.316 -16.519  1.00 97.25           H  
ATOM    605 HD22 LEU A  39      62.662   6.782 -17.369  1.00 97.25           H  
ATOM    606 HD23 LEU A  39      61.454   5.611 -16.795  1.00 97.25           H  
ATOM    607  N   TYR A  40      62.111   0.313 -18.034  1.00 97.88           N  
ATOM    608  H   TYR A  40      62.671   0.356 -18.874  1.00 97.88           H  
ATOM    609  CA  TYR A  40      61.366  -0.913 -17.763  1.00 97.88           C  
ATOM    610  HA  TYR A  40      60.296  -0.724 -17.853  1.00 97.88           H  
ATOM    611  C   TYR A  40      61.609  -1.440 -16.348  1.00 97.88           C  
ATOM    612  CB  TYR A  40      61.760  -1.949 -18.801  1.00 97.88           C  
ATOM    613  HB2 TYR A  40      61.713  -1.508 -19.797  1.00 97.88           H  
ATOM    614  HB3 TYR A  40      62.795  -2.214 -18.586  1.00 97.88           H  
ATOM    615  O   TYR A  40      60.654  -1.622 -15.595  1.00 97.88           O  
ATOM    616  CG  TYR A  40      60.914  -3.203 -18.783  1.00 97.88           C  
ATOM    617  CD1 TYR A  40      61.235  -4.263 -17.913  1.00 97.88           C  
ATOM    618  HD1 TYR A  40      62.076  -4.179 -17.240  1.00 97.88           H  
ATOM    619  CD2 TYR A  40      59.811  -3.312 -19.649  1.00 97.88           C  
ATOM    620  HD2 TYR A  40      59.549  -2.482 -20.288  1.00 97.88           H  
ATOM    621  CE1 TYR A  40      60.463  -5.438 -17.918  1.00 97.88           C  
ATOM    622  HE1 TYR A  40      60.710  -6.245 -17.245  1.00 97.88           H  
ATOM    623  CE2 TYR A  40      59.053  -4.497 -19.676  1.00 97.88           C  
ATOM    624  HE2 TYR A  40      58.214  -4.609 -20.347  1.00 97.88           H  
ATOM    625  OH  TYR A  40      58.640  -6.695 -18.842  1.00 97.88           O  
ATOM    626  HH  TYR A  40      58.937  -7.353 -18.209  1.00 97.88           H  
ATOM    627  CZ  TYR A  40      59.375  -5.558 -18.807  1.00 97.88           C  
ATOM    628  N   ASP A  41      62.874  -1.592 -15.955  1.00 95.40           N  
ATOM    629  H   ASP A  41      63.618  -1.431 -16.620  1.00 95.40           H  
ATOM    630  CA  ASP A  41      63.233  -2.141 -14.646  1.00 95.40           C  
ATOM    631  HA  ASP A  41      62.672  -3.062 -14.490  1.00 95.40           H  
ATOM    632  C   ASP A  41      62.844  -1.167 -13.516  1.00 95.40           C  
ATOM    633  CB  ASP A  41      64.728  -2.506 -14.640  1.00 95.40           C  
ATOM    634  HB2 ASP A  41      65.312  -1.590 -14.725  1.00 95.40           H  
ATOM    635  HB3 ASP A  41      64.971  -2.976 -13.687  1.00 95.40           H  
ATOM    636  O   ASP A  41      62.273  -1.574 -12.504  1.00 95.40           O  
ATOM    637  CG  ASP A  41      65.117  -3.467 -15.780  1.00 95.40           C  
ATOM    638  OD1 ASP A  41      64.310  -4.359 -16.136  1.00 95.40           O  
ATOM    639  OD2 ASP A  41      66.192  -3.258 -16.376  1.00 95.40           O  
ATOM    640  N   LEU A  42      63.014   0.144 -13.736  1.00 97.48           N  
ATOM    641  H   LEU A  42      63.472   0.413 -14.595  1.00 97.48           H  
ATOM    642  CA  LEU A  42      62.595   1.188 -12.790  1.00 97.48           C  
ATOM    643  HA  LEU A  42      63.038   0.974 -11.817  1.00 97.48           H  
ATOM    644  C   LEU A  42      61.073   1.227 -12.581  1.00 97.48           C  
ATOM    645  CB  LEU A  42      63.084   2.559 -13.297  1.00 97.48           C  
ATOM    646  HB2 LEU A  42      62.637   3.340 -12.682  1.00 97.48           H  
ATOM    647  HB3 LEU A  42      62.726   2.696 -14.317  1.00 97.48           H  
ATOM    648  O   LEU A  42      60.601   1.485 -11.473  1.00 97.48           O  
ATOM    649  CG  LEU A  42      64.612   2.740 -13.275  1.00 97.48           C  
ATOM    650  HG  LEU A  42      65.094   1.906 -13.785  1.00 97.48           H  
ATOM    651  CD1 LEU A  42      64.989   4.033 -14.002  1.00 97.48           C  
ATOM    652 HD11 LEU A  42      64.567   4.890 -13.476  1.00 97.48           H  
ATOM    653 HD12 LEU A  42      66.075   4.129 -14.018  1.00 97.48           H  
ATOM    654 HD13 LEU A  42      64.627   3.993 -15.029  1.00 97.48           H  
ATOM    655  CD2 LEU A  42      65.151   2.832 -11.846  1.00 97.48           C  
ATOM    656 HD21 LEU A  42      64.666   3.643 -11.302  1.00 97.48           H  
ATOM    657 HD22 LEU A  42      66.227   3.005 -11.868  1.00 97.48           H  
ATOM    658 HD23 LEU A  42      64.980   1.894 -11.319  1.00 97.48           H  
ATOM    659  N   PHE A  43      60.281   0.997 -13.632  1.00 97.83           N  
ATOM    660  H   PHE A  43      60.718   0.801 -14.521  1.00 97.83           H  
ATOM    661  CA  PHE A  43      58.823   0.930 -13.529  1.00 97.83           C  
ATOM    662  HA  PHE A  43      58.489   1.721 -12.857  1.00 97.83           H  
ATOM    663  C   PHE A  43      58.351  -0.381 -12.893  1.00 97.83           C  
ATOM    664  CB  PHE A  43      58.167   1.172 -14.898  1.00 97.83           C  
ATOM    665  HB2 PHE A  43      58.774   0.726 -15.685  1.00 97.83           H  
ATOM    666  HB3 PHE A  43      57.204   0.660 -14.916  1.00 97.83           H  
ATOM    667  O   PHE A  43      57.400  -0.336 -12.107  1.00 97.83           O  
ATOM    668  CG  PHE A  43      57.908   2.639 -15.194  1.00 97.83           C  
ATOM    669  CD1 PHE A  43      56.795   3.278 -14.621  1.00 97.83           C  
ATOM    670  HD1 PHE A  43      56.123   2.712 -13.993  1.00 97.83           H  
ATOM    671  CD2 PHE A  43      58.760   3.377 -16.033  1.00 97.83           C  
ATOM    672  HD2 PHE A  43      59.601   2.891 -16.505  1.00 97.83           H  
ATOM    673  CE1 PHE A  43      56.548   4.638 -14.876  1.00 97.83           C  
ATOM    674  HE1 PHE A  43      55.697   5.118 -14.416  1.00 97.83           H  
ATOM    675  CE2 PHE A  43      58.520   4.738 -16.289  1.00 97.83           C  
ATOM    676  HE2 PHE A  43      59.178   5.287 -16.946  1.00 97.83           H  
ATOM    677  CZ  PHE A  43      57.409   5.372 -15.710  1.00 97.83           C  
ATOM    678  HZ  PHE A  43      57.215   6.416 -15.906  1.00 97.83           H  
ATOM    679  N   MET A  44      59.023  -1.506 -13.170  1.00 93.42           N  
ATOM    680  H   MET A  44      59.775  -1.472 -13.842  1.00 93.42           H  
ATOM    681  CA  MET A  44      58.786  -2.774 -12.470  1.00 93.42           C  
ATOM    682  HA  MET A  44      57.753  -3.081 -12.639  1.00 93.42           H  
ATOM    683  C   MET A  44      58.972  -2.614 -10.960  1.00 93.42           C  
ATOM    684  CB  MET A  44      59.714  -3.887 -12.988  1.00 93.42           C  
ATOM    685  HB2 MET A  44      59.730  -4.704 -12.267  1.00 93.42           H  
ATOM    686  HB3 MET A  44      60.732  -3.509 -13.080  1.00 93.42           H  
ATOM    687  O   MET A  44      58.080  -2.975 -10.193  1.00 93.42           O  
ATOM    688  CG  MET A  44      59.272  -4.451 -14.338  1.00 93.42           C  
ATOM    689  HG2 MET A  44      60.042  -5.134 -14.697  1.00 93.42           H  
ATOM    690  HG3 MET A  44      59.224  -3.618 -15.039  1.00 93.42           H  
ATOM    691  SD  MET A  44      57.678  -5.326 -14.346  1.00 93.42           S  
ATOM    692  CE  MET A  44      58.125  -6.830 -13.435  1.00 93.42           C  
ATOM    693  HE1 MET A  44      58.996  -7.296 -13.897  1.00 93.42           H  
ATOM    694  HE2 MET A  44      58.353  -6.582 -12.398  1.00 93.42           H  
ATOM    695  HE3 MET A  44      57.289  -7.529 -13.458  1.00 93.42           H  
ATOM    696  N   GLU A  45      60.084  -2.012 -10.536  1.00 93.69           N  
ATOM    697  H   GLU A  45      60.804  -1.790 -11.209  1.00 93.69           H  
ATOM    698  CA  GLU A  45      60.385  -1.780  -9.121  1.00 93.69           C  
ATOM    699  HA  GLU A  45      60.294  -2.720  -8.577  1.00 93.69           H  
ATOM    700  C   GLU A  45      59.409  -0.778  -8.486  1.00 93.69           C  
ATOM    701  CB  GLU A  45      61.836  -1.289  -9.000  1.00 93.69           C  
ATOM    702  HB2 GLU A  45      61.914  -0.307  -9.467  1.00 93.69           H  
ATOM    703  HB3 GLU A  45      62.487  -1.981  -9.534  1.00 93.69           H  
ATOM    704  O   GLU A  45      58.836  -1.037  -7.429  1.00 93.69           O  
ATOM    705  CG  GLU A  45      62.301  -1.204  -7.538  1.00 93.69           C  
ATOM    706  HG2 GLU A  45      61.583  -0.611  -6.971  1.00 93.69           H  
ATOM    707  HG3 GLU A  45      62.314  -2.209  -7.116  1.00 93.69           H  
ATOM    708  CD  GLU A  45      63.686  -0.559  -7.377  1.00 93.69           C  
ATOM    709  OE1 GLU A  45      64.012  -0.215  -6.218  1.00 93.69           O  
ATOM    710  OE2 GLU A  45      64.379  -0.352  -8.398  1.00 93.69           O  
ATOM    711  N   LYS A  46      59.175   0.370  -9.137  1.00 94.92           N  
ATOM    712  H   LYS A  46      59.693   0.537  -9.988  1.00 94.92           H  
ATOM    713  CA  LYS A  46      58.409   1.466  -8.531  1.00 94.92           C  
ATOM    714  HA  LYS A  46      58.790   1.580  -7.516  1.00 94.92           H  
ATOM    715  C   LYS A  46      56.916   1.179  -8.398  1.00 94.92           C  
ATOM    716  CB  LYS A  46      58.647   2.759  -9.330  1.00 94.92           C  
ATOM    717  HB2 LYS A  46      58.349   2.595 -10.366  1.00 94.92           H  
ATOM    718  HB3 LYS A  46      59.715   2.978  -9.321  1.00 94.92           H  
ATOM    719  O   LYS A  46      56.299   1.636  -7.433  1.00 94.92           O  
ATOM    720  CG  LYS A  46      57.882   3.982  -8.793  1.00 94.92           C  
ATOM    721  HG2 LYS A  46      58.089   4.839  -9.434  1.00 94.92           H  
ATOM    722  HG3 LYS A  46      56.808   3.802  -8.828  1.00 94.92           H  
ATOM    723  CD  LYS A  46      58.305   4.313  -7.359  1.00 94.92           C  
ATOM    724  HD2 LYS A  46      59.372   4.535  -7.348  1.00 94.92           H  
ATOM    725  HD3 LYS A  46      58.120   3.454  -6.716  1.00 94.92           H  
ATOM    726  CE  LYS A  46      57.518   5.497  -6.809  1.00 94.92           C  
ATOM    727  HE2 LYS A  46      57.738   6.377  -7.413  1.00 94.92           H  
ATOM    728  HE3 LYS A  46      56.456   5.267  -6.893  1.00 94.92           H  
ATOM    729  NZ  LYS A  46      57.890   5.715  -5.391  1.00 94.92           N  
ATOM    730  HZ1 LYS A  46      57.380   6.484  -4.981  1.00 94.92           H  
ATOM    731  HZ2 LYS A  46      58.883   5.883  -5.312  1.00 94.92           H  
ATOM    732  HZ3 LYS A  46      57.695   4.875  -4.864  1.00 94.92           H  
ATOM    733  N   TYR A  47      56.322   0.544  -9.406  1.00 94.28           N  
ATOM    734  H   TYR A  47      56.900   0.197 -10.158  1.00 94.28           H  
ATOM    735  CA  TYR A  47      54.869   0.394  -9.510  1.00 94.28           C  
ATOM    736  HA  TYR A  47      54.387   0.957  -8.711  1.00 94.28           H  
ATOM    737  C   TYR A  47      54.384  -1.042  -9.326  1.00 94.28           C  
ATOM    738  CB  TYR A  47      54.376   0.984 -10.838  1.00 94.28           C  
ATOM    739  HB2 TYR A  47      53.369   0.613 -11.030  1.00 94.28           H  
ATOM    740  HB3 TYR A  47      55.002   0.629 -11.657  1.00 94.28           H  
ATOM    741  O   TYR A  47      53.169  -1.225  -9.244  1.00 94.28           O  
ATOM    742  CG  TYR A  47      54.318   2.500 -10.847  1.00 94.28           C  
ATOM    743  CD1 TYR A  47      53.170   3.161 -10.368  1.00 94.28           C  
ATOM    744  HD1 TYR A  47      52.335   2.585  -9.999  1.00 94.28           H  
ATOM    745  CD2 TYR A  47      55.411   3.248 -11.320  1.00 94.28           C  
ATOM    746  HD2 TYR A  47      56.294   2.733 -11.668  1.00 94.28           H  
ATOM    747  CE1 TYR A  47      53.112   4.568 -10.369  1.00 94.28           C  
ATOM    748  HE1 TYR A  47      52.228   5.074 -10.009  1.00 94.28           H  
ATOM    749  CE2 TYR A  47      55.359   4.655 -11.321  1.00 94.28           C  
ATOM    750  HE2 TYR A  47      56.209   5.216 -11.680  1.00 94.28           H  
ATOM    751  OH  TYR A  47      54.163   6.677 -10.830  1.00 94.28           O  
ATOM    752  HH  TYR A  47      54.986   7.046 -11.159  1.00 94.28           H  
ATOM    753  CZ  TYR A  47      54.208   5.317 -10.843  1.00 94.28           C  
ATOM    754  N   SER A  48      55.292  -2.025  -9.282  1.00 92.30           N  
ATOM    755  H   SER A  48      56.273  -1.788  -9.320  1.00 92.30           H  
ATOM    756  CA  SER A  48      54.967  -3.459  -9.231  1.00 92.30           C  
ATOM    757  HA  SER A  48      55.828  -4.017  -9.599  1.00 92.30           H  
ATOM    758  C   SER A  48      53.789  -3.799 -10.155  1.00 92.30           C  
ATOM    759  CB  SER A  48      54.722  -3.911  -7.790  1.00 92.30           C  
ATOM    760  HB2 SER A  48      54.617  -4.996  -7.768  1.00 92.30           H  
ATOM    761  HB3 SER A  48      53.803  -3.461  -7.415  1.00 92.30           H  
ATOM    762  O   SER A  48      52.730  -4.226  -9.686  1.00 92.30           O  
ATOM    763  OG  SER A  48      55.798  -3.527  -6.953  1.00 92.30           O  
ATOM    764  HG  SER A  48      56.630  -3.688  -7.405  1.00 92.30           H  
ATOM    765  N   PRO A  49      53.907  -3.477 -11.456  1.00 94.80           N  
ATOM    766  CA  PRO A  49      52.779  -3.506 -12.362  1.00 94.80           C  
ATOM    767  HA  PRO A  49      51.991  -2.855 -11.984  1.00 94.80           H  
ATOM    768  C   PRO A  49      52.226  -4.921 -12.509  1.00 94.80           C  
ATOM    769  CB  PRO A  49      53.298  -2.930 -13.673  1.00 94.80           C  
ATOM    770  HB2 PRO A  49      53.161  -1.849 -13.650  1.00 94.80           H  
ATOM    771  HB3 PRO A  49      52.797  -3.368 -14.537  1.00 94.80           H  
ATOM    772  O   PRO A  49      52.973  -5.896 -12.542  1.00 94.80           O  
ATOM    773  CG  PRO A  49      54.784  -3.267 -13.654  1.00 94.80           C  
ATOM    774  HG2 PRO A  49      54.927  -4.291 -13.999  1.00 94.80           H  
ATOM    775  HG3 PRO A  49      55.369  -2.566 -14.251  1.00 94.80           H  
ATOM    776  CD  PRO A  49      55.134  -3.168 -12.174  1.00 94.80           C  
ATOM    777  HD2 PRO A  49      55.457  -2.152 -11.943  1.00 94.80           H  
ATOM    778  HD3 PRO A  49      55.915  -3.886 -11.926  1.00 94.80           H  
ATOM    779  N   VAL A  50      50.905  -5.011 -12.662  1.00 91.16           N  
ATOM    780  H   VAL A  50      50.383  -4.149 -12.726  1.00 91.16           H  
ATOM    781  CA  VAL A  50      50.244  -6.259 -13.071  1.00 91.16           C  
ATOM    782  HA  VAL A  50      50.511  -7.053 -12.374  1.00 91.16           H  
ATOM    783  C   VAL A  50      50.754  -6.659 -14.453  1.00 91.16           C  
ATOM    784  CB  VAL A  50      48.712  -6.099 -13.097  1.00 91.16           C  
ATOM    785  HB  VAL A  50      48.437  -5.383 -13.871  1.00 91.16           H  
ATOM    786  O   VAL A  50      51.008  -7.831 -14.707  1.00 91.16           O  
ATOM    787  CG1 VAL A  50      48.015  -7.432 -13.396  1.00 91.16           C  
ATOM    788 HG11 VAL A  50      46.932  -7.305 -13.387  1.00 91.16           H  
ATOM    789 HG12 VAL A  50      48.296  -8.176 -12.651  1.00 91.16           H  
ATOM    790 HG13 VAL A  50      48.303  -7.800 -14.381  1.00 91.16           H  
ATOM    791  CG2 VAL A  50      48.183  -5.576 -11.754  1.00 91.16           C  
ATOM    792 HG21 VAL A  50      48.561  -4.570 -11.571  1.00 91.16           H  
ATOM    793 HG22 VAL A  50      48.508  -6.235 -10.950  1.00 91.16           H  
ATOM    794 HG23 VAL A  50      47.094  -5.537 -11.772  1.00 91.16           H  
ATOM    795  N   TYR A  51      50.974  -5.665 -15.316  1.00 95.48           N  
ATOM    796  H   TYR A  51      50.803  -4.715 -15.020  1.00 95.48           H  
ATOM    797  CA  TYR A  51      51.514  -5.875 -16.647  1.00 95.48           C  
ATOM    798  HA  TYR A  51      52.085  -6.803 -16.654  1.00 95.48           H  
ATOM    799  C   TYR A  51      52.442  -4.742 -17.079  1.00 95.48           C  
ATOM    800  CB  TYR A  51      50.360  -6.064 -17.621  1.00 95.48           C  
ATOM    801  HB2 TYR A  51      49.765  -6.908 -17.273  1.00 95.48           H  
ATOM    802  HB3 TYR A  51      49.715  -5.185 -17.635  1.00 95.48           H  
ATOM    803  O   TYR A  51      52.129  -3.562 -16.905  1.00 95.48           O  
ATOM    804  CG  TYR A  51      50.810  -6.325 -19.030  1.00 95.48           C  
ATOM    805  CD1 TYR A  51      50.892  -5.260 -19.947  1.00 95.48           C  
ATOM    806  HD1 TYR A  51      50.649  -4.253 -19.643  1.00 95.48           H  
ATOM    807  CD2 TYR A  51      51.145  -7.634 -19.413  1.00 95.48           C  
ATOM    808  HD2 TYR A  51      51.080  -8.441 -18.699  1.00 95.48           H  
ATOM    809  CE1 TYR A  51      51.294  -5.522 -21.265  1.00 95.48           C  
ATOM    810  HE1 TYR A  51      51.361  -4.731 -21.998  1.00 95.48           H  
ATOM    811  CE2 TYR A  51      51.533  -7.898 -20.735  1.00 95.48           C  
ATOM    812  HE2 TYR A  51      51.768  -8.901 -21.058  1.00 95.48           H  
ATOM    813  OH  TYR A  51      51.928  -7.071 -22.941  1.00 95.48           O  
ATOM    814  HH  TYR A  51      52.226  -7.971 -23.090  1.00 95.48           H  
ATOM    815  CZ  TYR A  51      51.588  -6.841 -21.659  1.00 95.48           C  
ATOM    816  N   LEU A  52      53.574  -5.108 -17.665  1.00 97.76           N  
ATOM    817  H   LEU A  52      53.741  -6.097 -17.784  1.00 97.76           H  
ATOM    818  CA  LEU A  52      54.502  -4.205 -18.315  1.00 97.76           C  
ATOM    819  HA  LEU A  52      53.954  -3.305 -18.592  1.00 97.76           H  
ATOM    820  C   LEU A  52      55.045  -4.871 -19.573  1.00 97.76           C  
ATOM    821  CB  LEU A  52      55.628  -3.812 -17.350  1.00 97.76           C  
ATOM    822  HB2 LEU A  52      56.236  -4.692 -17.140  1.00 97.76           H  
ATOM    823  HB3 LEU A  52      55.180  -3.479 -16.414  1.00 97.76           H  
ATOM    824  O   LEU A  52      55.618  -5.955 -19.507  1.00 97.76           O  
ATOM    825  CG  LEU A  52      56.533  -2.690 -17.893  1.00 97.76           C  
ATOM    826  HG  LEU A  52      56.978  -2.991 -18.841  1.00 97.76           H  
ATOM    827  CD1 LEU A  52      55.760  -1.393 -18.127  1.00 97.76           C  
ATOM    828 HD11 LEU A  52      56.428  -0.532 -18.098  1.00 97.76           H  
ATOM    829 HD12 LEU A  52      55.001  -1.279 -17.353  1.00 97.76           H  
ATOM    830 HD13 LEU A  52      55.283  -1.433 -19.106  1.00 97.76           H  
ATOM    831  CD2 LEU A  52      57.654  -2.423 -16.898  1.00 97.76           C  
ATOM    832 HD21 LEU A  52      58.270  -1.585 -17.223  1.00 97.76           H  
ATOM    833 HD22 LEU A  52      58.288  -3.308 -16.870  1.00 97.76           H  
ATOM    834 HD23 LEU A  52      57.254  -2.223 -15.904  1.00 97.76           H  
ATOM    835  N   SER A  53      54.912  -4.188 -20.702  1.00 97.49           N  
ATOM    836  H   SER A  53      54.375  -3.333 -20.666  1.00 97.49           H  
ATOM    837  CA  SER A  53      55.532  -4.589 -21.970  1.00 97.49           C  
ATOM    838  HA  SER A  53      56.183  -5.447 -21.804  1.00 97.49           H  
ATOM    839  C   SER A  53      56.375  -3.465 -22.533  1.00 97.49           C  
ATOM    840  CB  SER A  53      54.479  -5.007 -22.989  1.00 97.49           C  
ATOM    841  HB2 SER A  53      54.962  -5.355 -23.902  1.00 97.49           H  
ATOM    842  HB3 SER A  53      53.900  -5.824 -22.559  1.00 97.49           H  
ATOM    843  O   SER A  53      56.028  -2.299 -22.336  1.00 97.49           O  
ATOM    844  OG  SER A  53      53.652  -3.893 -23.271  1.00 97.49           O  
ATOM    845  HG  SER A  53      54.022  -3.158 -22.776  1.00 97.49           H  
ATOM    846  N   GLN A  54      57.427  -3.814 -23.261  1.00 97.92           N  
ATOM    847  H   GLN A  54      57.593  -4.802 -23.396  1.00 97.92           H  
ATOM    848  CA  GLN A  54      58.285  -2.908 -24.003  1.00 97.92           C  
ATOM    849  HA  GLN A  54      57.931  -1.886 -23.869  1.00 97.92           H  
ATOM    850  C   GLN A  54      58.257  -3.255 -25.488  1.00 97.92           C  
ATOM    851  CB  GLN A  54      59.711  -3.007 -23.463  1.00 97.92           C  
ATOM    852  HB2 GLN A  54      59.699  -2.874 -22.381  1.00 97.92           H  
ATOM    853  HB3 GLN A  54      60.117  -3.992 -23.692  1.00 97.92           H  
ATOM    854  O   GLN A  54      58.379  -4.422 -25.854  1.00 97.92           O  
ATOM    855  CG  GLN A  54      60.602  -1.928 -24.082  1.00 97.92           C  
ATOM    856  HG2 GLN A  54      60.569  -2.000 -25.169  1.00 97.92           H  
ATOM    857  HG3 GLN A  54      60.236  -0.942 -23.796  1.00 97.92           H  
ATOM    858  CD  GLN A  54      62.053  -2.048 -23.663  1.00 97.92           C  
ATOM    859  NE2 GLN A  54      62.908  -1.363 -24.378  1.00 97.92           N  
ATOM    860 HE21 GLN A  54      62.618  -0.899 -25.227  1.00 97.92           H  
ATOM    861 HE22 GLN A  54      63.879  -1.592 -24.221  1.00 97.92           H  
ATOM    862  OE1 GLN A  54      62.432  -2.729 -22.715  1.00 97.92           O  
ATOM    863  N   HIS A  55      58.182  -2.228 -26.327  1.00 97.79           N  
ATOM    864  H   HIS A  55      58.117  -1.297 -25.943  1.00 97.79           H  
ATOM    865  CA  HIS A  55      58.116  -2.342 -27.780  1.00 97.79           C  
ATOM    866  HA  HIS A  55      58.394  -3.352 -28.080  1.00 97.79           H  
ATOM    867  C   HIS A  55      59.093  -1.358 -28.432  1.00 97.79           C  
ATOM    868  CB  HIS A  55      56.673  -2.090 -28.244  1.00 97.79           C  
ATOM    869  HB2 HIS A  55      56.594  -2.348 -29.300  1.00 97.79           H  
ATOM    870  HB3 HIS A  55      56.445  -1.028 -28.150  1.00 97.79           H  
ATOM    871  O   HIS A  55      59.350  -0.288 -27.872  1.00 97.79           O  
ATOM    872  CG  HIS A  55      55.623  -2.865 -27.483  1.00 97.79           C  
ATOM    873  CD2 HIS A  55      55.060  -2.516 -26.287  1.00 97.79           C  
ATOM    874  HD2 HIS A  55      55.309  -1.646 -25.696  1.00 97.79           H  
ATOM    875  ND1 HIS A  55      55.033  -4.044 -27.922  1.00 97.79           N  
ATOM    876  CE1 HIS A  55      54.113  -4.373 -27.012  1.00 97.79           C  
ATOM    877  HE1 HIS A  55      53.475  -5.243 -27.072  1.00 97.79           H  
ATOM    878  NE2 HIS A  55      54.120  -3.484 -26.009  1.00 97.79           N  
ATOM    879  HE2 HIS A  55      53.572  -3.580 -25.166  1.00 97.79           H  
ATOM    880  N   SER A  56      59.630  -1.692 -29.602  1.00 97.23           N  
ATOM    881  H   SER A  56      59.385  -2.585 -30.006  1.00 97.23           H  
ATOM    882  CA  SER A  56      60.319  -0.748 -30.493  1.00 97.23           C  
ATOM    883  HA  SER A  56      60.623   0.133 -29.927  1.00 97.23           H  
ATOM    884  C   SER A  56      59.384  -0.278 -31.601  1.00 97.23           C  
ATOM    885  CB  SER A  56      61.587  -1.342 -31.123  1.00 97.23           C  
ATOM    886  HB2 SER A  56      62.385  -1.398 -30.382  1.00 97.23           H  
ATOM    887  HB3 SER A  56      61.936  -0.682 -31.917  1.00 97.23           H  
ATOM    888  O   SER A  56      58.409  -0.944 -31.939  1.00 97.23           O  
ATOM    889  OG  SER A  56      61.341  -2.622 -31.664  1.00 97.23           O  
ATOM    890  HG  SER A  56      62.099  -2.887 -32.190  1.00 97.23           H  
ATOM    891  N   GLY A  57      59.691   0.878 -32.179  1.00 93.53           N  
ATOM    892  H   GLY A  57      60.458   1.418 -31.805  1.00 93.53           H  
ATOM    893  CA  GLY A  57      59.061   1.378 -33.394  1.00 93.53           C  
ATOM    894  HA2 GLY A  57      58.044   1.705 -33.176  1.00 93.53           H  
ATOM    895  HA3 GLY A  57      59.017   0.586 -34.141  1.00 93.53           H  
ATOM    896  C   GLY A  57      59.834   2.558 -33.970  1.00 93.53           C  
ATOM    897  O   GLY A  57      60.875   2.956 -33.439  1.00 93.53           O  
ATOM    898  N   LYS A  58      59.315   3.141 -35.051  1.00 87.99           N  
ATOM    899  H   LYS A  58      58.440   2.790 -35.414  1.00 87.99           H  
ATOM    900  CA  LYS A  58      59.885   4.345 -35.668  1.00 87.99           C  
ATOM    901  HA  LYS A  58      60.743   4.673 -35.080  1.00 87.99           H  
ATOM    902  C   LYS A  58      58.887   5.493 -35.654  1.00 87.99           C  
ATOM    903  CB  LYS A  58      60.383   4.055 -37.090  1.00 87.99           C  
ATOM    904  HB2 LYS A  58      60.671   4.999 -37.552  1.00 87.99           H  
ATOM    905  HB3 LYS A  58      59.576   3.615 -37.676  1.00 87.99           H  
ATOM    906  O   LYS A  58      57.733   5.311 -36.027  1.00 87.99           O  
ATOM    907  CG  LYS A  58      61.600   3.119 -37.091  1.00 87.99           C  
ATOM    908  HG2 LYS A  58      61.315   2.144 -36.695  1.00 87.99           H  
ATOM    909  HG3 LYS A  58      62.380   3.544 -36.459  1.00 87.99           H  
ATOM    910  CD  LYS A  58      62.142   2.950 -38.514  1.00 87.99           C  
ATOM    911  HD2 LYS A  58      62.423   3.928 -38.905  1.00 87.99           H  
ATOM    912  HD3 LYS A  58      61.366   2.518 -39.145  1.00 87.99           H  
ATOM    913  CE  LYS A  58      63.368   2.033 -38.494  1.00 87.99           C  
ATOM    914  HE2 LYS A  58      64.101   2.454 -37.805  1.00 87.99           H  
ATOM    915  HE3 LYS A  58      63.073   1.059 -38.105  1.00 87.99           H  
ATOM    916  NZ  LYS A  58      63.962   1.897 -39.846  1.00 87.99           N  
ATOM    917  HZ1 LYS A  58      64.774   1.299 -39.809  1.00 87.99           H  
ATOM    918  HZ2 LYS A  58      63.291   1.501 -40.489  1.00 87.99           H  
ATOM    919  HZ3 LYS A  58      64.249   2.802 -40.189  1.00 87.99           H  
ATOM    920  N   VAL A  59      59.354   6.679 -35.272  1.00 85.53           N  
ATOM    921  H   VAL A  59      60.325   6.738 -35.000  1.00 85.53           H  
ATOM    922  CA  VAL A  59      58.602   7.939 -35.341  1.00 85.53           C  
ATOM    923  HA  VAL A  59      57.700   7.795 -35.936  1.00 85.53           H  
ATOM    924  C   VAL A  59      59.475   8.964 -36.039  1.00 85.53           C  
ATOM    925  CB  VAL A  59      58.181   8.430 -33.943  1.00 85.53           C  
ATOM    926  HB  VAL A  59      59.054   8.552 -33.301  1.00 85.53           H  
ATOM    927  O   VAL A  59      60.591   9.207 -35.591  1.00 85.53           O  
ATOM    928  CG1 VAL A  59      57.416   9.758 -34.017  1.00 85.53           C  
ATOM    929 HG11 VAL A  59      56.592   9.684 -34.727  1.00 85.53           H  
ATOM    930 HG12 VAL A  59      57.009  10.010 -33.038  1.00 85.53           H  
ATOM    931 HG13 VAL A  59      58.086  10.560 -34.326  1.00 85.53           H  
ATOM    932  CG2 VAL A  59      57.241   7.402 -33.320  1.00 85.53           C  
ATOM    933 HG21 VAL A  59      56.432   7.232 -34.031  1.00 85.53           H  
ATOM    934 HG22 VAL A  59      57.748   6.448 -33.178  1.00 85.53           H  
ATOM    935 HG23 VAL A  59      56.854   7.759 -32.365  1.00 85.53           H  
ATOM    936  N   GLU A  60      58.985   9.531 -37.146  1.00 83.24           N  
ATOM    937  H   GLU A  60      58.034   9.325 -37.416  1.00 83.24           H  
ATOM    938  CA  GLU A  60      59.743  10.498 -37.962  1.00 83.24           C  
ATOM    939  HA  GLU A  60      59.228  10.620 -38.915  1.00 83.24           H  
ATOM    940  C   GLU A  60      61.155   9.976 -38.312  1.00 83.24           C  
ATOM    941  CB  GLU A  60      59.755  11.881 -37.282  1.00 83.24           C  
ATOM    942  HB2 GLU A  60      60.314  12.574 -37.910  1.00 83.24           H  
ATOM    943  HB3 GLU A  60      60.265  11.796 -36.322  1.00 83.24           H  
ATOM    944  O   GLU A  60      62.158  10.653 -38.114  1.00 83.24           O  
ATOM    945  CG  GLU A  60      58.349  12.465 -37.058  1.00 83.24           C  
ATOM    946  HG2 GLU A  60      57.873  12.603 -38.029  1.00 83.24           H  
ATOM    947  HG3 GLU A  60      57.747  11.756 -36.490  1.00 83.24           H  
ATOM    948  CD  GLU A  60      58.362  13.804 -36.298  1.00 83.24           C  
ATOM    949  OE1 GLU A  60      57.262  14.380 -36.142  1.00 83.24           O  
ATOM    950  OE2 GLU A  60      59.445  14.237 -35.836  1.00 83.24           O  
ATOM    951  N   GLU A  61      61.228   8.712 -38.756  1.00 80.62           N  
ATOM    952  H   GLU A  61      60.347   8.237 -38.893  1.00 80.62           H  
ATOM    953  CA  GLU A  61      62.458   7.960 -39.086  1.00 80.62           C  
ATOM    954  HA  GLU A  61      62.135   6.978 -39.432  1.00 80.62           H  
ATOM    955  C   GLU A  61      63.417   7.660 -37.917  1.00 80.62           C  
ATOM    956  CB  GLU A  61      63.203   8.593 -40.273  1.00 80.62           C  
ATOM    957  HB2 GLU A  61      64.027   7.932 -40.545  1.00 80.62           H  
ATOM    958  HB3 GLU A  61      63.623   9.553 -39.973  1.00 80.62           H  
ATOM    959  O   GLU A  61      64.353   6.875 -38.083  1.00 80.62           O  
ATOM    960  CG  GLU A  61      62.310   8.782 -41.508  1.00 80.62           C  
ATOM    961  HG2 GLU A  61      61.827   7.830 -41.730  1.00 80.62           H  
ATOM    962  HG3 GLU A  61      61.531   9.512 -41.287  1.00 80.62           H  
ATOM    963  CD  GLU A  61      63.092   9.252 -42.744  1.00 80.62           C  
ATOM    964  OE1 GLU A  61      62.520   9.120 -43.848  1.00 80.62           O  
ATOM    965  OE2 GLU A  61      64.245   9.713 -42.589  1.00 80.62           O  
ATOM    966  N   LYS A  62      63.164   8.188 -36.714  1.00 85.95           N  
ATOM    967  H   LYS A  62      62.384   8.825 -36.638  1.00 85.95           H  
ATOM    968  CA  LYS A  62      63.946   7.902 -35.503  1.00 85.95           C  
ATOM    969  HA  LYS A  62      64.970   7.680 -35.803  1.00 85.95           H  
ATOM    970  C   LYS A  62      63.410   6.668 -34.782  1.00 85.95           C  
ATOM    971  CB  LYS A  62      63.972   9.136 -34.586  1.00 85.95           C  
ATOM    972  HB2 LYS A  62      62.951   9.464 -34.392  1.00 85.95           H  
ATOM    973  HB3 LYS A  62      64.430   8.863 -33.635  1.00 85.95           H  
ATOM    974  O   LYS A  62      62.201   6.494 -34.626  1.00 85.95           O  
ATOM    975  CG  LYS A  62      64.777  10.292 -35.207  1.00 85.95           C  
ATOM    976  HG2 LYS A  62      65.812   9.972 -35.334  1.00 85.95           H  
ATOM    977  HG3 LYS A  62      64.368  10.534 -36.188  1.00 85.95           H  
ATOM    978  CD  LYS A  62      64.745  11.560 -34.339  1.00 85.95           C  
ATOM    979  HD2 LYS A  62      63.709  11.878 -34.227  1.00 85.95           H  
ATOM    980  HD3 LYS A  62      65.165  11.342 -33.357  1.00 85.95           H  
ATOM    981  CE  LYS A  62      65.556  12.676 -35.020  1.00 85.95           C  
ATOM    982  HE2 LYS A  62      66.597  12.363 -35.089  1.00 85.95           H  
ATOM    983  HE3 LYS A  62      65.180  12.788 -36.037  1.00 85.95           H  
ATOM    984  NZ  LYS A  62      65.458  13.984 -34.315  1.00 85.95           N  
ATOM    985  HZ1 LYS A  62      64.507  14.326 -34.294  1.00 85.95           H  
ATOM    986  HZ2 LYS A  62      65.810  13.978 -33.369  1.00 85.95           H  
ATOM    987  HZ3 LYS A  62      66.000  14.711 -34.759  1.00 85.95           H  
ATOM    988  N   GLU A  63      64.316   5.818 -34.311  1.00 90.72           N  
ATOM    989  H   GLU A  63      65.296   6.015 -34.459  1.00 90.72           H  
ATOM    990  CA  GLU A  63      63.966   4.659 -33.489  1.00 90.72           C  
ATOM    991  HA  GLU A  63      63.107   4.164 -33.941  1.00 90.72           H  
ATOM    992  C   GLU A  63      63.570   5.098 -32.071  1.00 90.72           C  
ATOM    993  CB  GLU A  63      65.124   3.655 -33.489  1.00 90.72           C  
ATOM    994  HB2 GLU A  63      65.982   4.096 -32.982  1.00 90.72           H  
ATOM    995  HB3 GLU A  63      65.399   3.443 -34.522  1.00 90.72           H  
ATOM    996  O   GLU A  63      64.300   5.819 -31.384  1.00 90.72           O  
ATOM    997  CG  GLU A  63      64.732   2.337 -32.808  1.00 90.72           C  
ATOM    998  HG2 GLU A  63      64.537   2.521 -31.752  1.00 90.72           H  
ATOM    999  HG3 GLU A  63      63.812   1.970 -33.262  1.00 90.72           H  
ATOM   1000  CD  GLU A  63      65.835   1.281 -32.943  1.00 90.72           C  
ATOM   1001  OE1 GLU A  63      65.475   0.111 -33.201  1.00 90.72           O  
ATOM   1002  OE2 GLU A  63      67.017   1.652 -32.777  1.00 90.72           O  
ATOM   1003  N   VAL A  64      62.393   4.661 -31.631  1.00 94.79           N  
ATOM   1004  H   VAL A  64      61.863   4.038 -32.223  1.00 94.79           H  
ATOM   1005  CA  VAL A  64      61.815   4.994 -30.326  1.00 94.79           C  
ATOM   1006  HA  VAL A  64      62.588   5.435 -29.698  1.00 94.79           H  
ATOM   1007  C   VAL A  64      61.339   3.734 -29.610  1.00 94.79           C  
ATOM   1008  CB  VAL A  64      60.680   6.029 -30.439  1.00 94.79           C  
ATOM   1009  HB  VAL A  64      60.260   6.183 -29.445  1.00 94.79           H  
ATOM   1010  O   VAL A  64      61.064   2.704 -30.226  1.00 94.79           O  
ATOM   1011  CG1 VAL A  64      61.184   7.390 -30.938  1.00 94.79           C  
ATOM   1012 HG11 VAL A  64      61.560   7.302 -31.957  1.00 94.79           H  
ATOM   1013 HG12 VAL A  64      60.367   8.111 -30.926  1.00 94.79           H  
ATOM   1014 HG13 VAL A  64      61.988   7.742 -30.293  1.00 94.79           H  
ATOM   1015  CG2 VAL A  64      59.549   5.562 -31.351  1.00 94.79           C  
ATOM   1016 HG21 VAL A  64      58.690   6.214 -31.197  1.00 94.79           H  
ATOM   1017 HG22 VAL A  64      59.865   5.590 -32.394  1.00 94.79           H  
ATOM   1018 HG23 VAL A  64      59.263   4.541 -31.096  1.00 94.79           H  
ATOM   1019  N   GLY A  65      61.250   3.823 -28.286  1.00 97.22           N  
ATOM   1020  H   GLY A  65      61.408   4.724 -27.858  1.00 97.22           H  
ATOM   1021  CA  GLY A  65      60.689   2.780 -27.441  1.00 97.22           C  
ATOM   1022  HA2 GLY A  65      61.344   2.609 -26.587  1.00 97.22           H  
ATOM   1023  HA3 GLY A  65      60.615   1.845 -27.998  1.00 97.22           H  
ATOM   1024  C   GLY A  65      59.310   3.167 -26.921  1.00 97.22           C  
ATOM   1025  O   GLY A  65      59.065   4.331 -26.586  1.00 97.22           O  
ATOM   1026  N   PHE A  66      58.439   2.172 -26.795  1.00 98.09           N  
ATOM   1027  H   PHE A  66      58.722   1.256 -27.114  1.00 98.09           H  
ATOM   1028  CA  PHE A  66      57.129   2.281 -26.165  1.00 98.09           C  
ATOM   1029  HA  PHE A  66      57.010   3.294 -25.780  1.00 98.09           H  
ATOM   1030  C   PHE A  66      57.015   1.304 -25.004  1.00 98.09           C  
ATOM   1031  CB  PHE A  66      56.008   2.031 -27.176  1.00 98.09           C  
ATOM   1032  HB2 PHE A  66      56.094   1.016 -27.564  1.00 98.09           H  
ATOM   1033  HB3 PHE A  66      55.047   2.104 -26.666  1.00 98.09           H  
ATOM   1034  O   PHE A  66      57.604   0.224 -25.029  1.00 98.09           O  
ATOM   1035  CG  PHE A  66      56.014   2.997 -28.334  1.00 98.09           C  
ATOM   1036  CD1 PHE A  66      55.283   4.195 -28.250  1.00 98.09           C  
ATOM   1037  HD1 PHE A  66      54.709   4.417 -27.362  1.00 98.09           H  
ATOM   1038  CD2 PHE A  66      56.757   2.701 -29.492  1.00 98.09           C  
ATOM   1039  HD2 PHE A  66      57.309   1.776 -29.565  1.00 98.09           H  
ATOM   1040  CE1 PHE A  66      55.297   5.097 -29.325  1.00 98.09           C  
ATOM   1041  HE1 PHE A  66      54.728   6.014 -29.270  1.00 98.09           H  
ATOM   1042  CE2 PHE A  66      56.775   3.610 -30.560  1.00 98.09           C  
ATOM   1043  HE2 PHE A  66      57.333   3.376 -31.455  1.00 98.09           H  
ATOM   1044  CZ  PHE A  66      56.052   4.812 -30.474  1.00 98.09           C  
ATOM   1045  HZ  PHE A  66      56.068   5.507 -31.300  1.00 98.09           H  
ATOM   1046  N   MET A  67      56.228   1.657 -23.989  1.00 98.30           N  
ATOM   1047  H   MET A  67      55.793   2.568 -24.016  1.00 98.30           H  
ATOM   1048  CA  MET A  67      55.878   0.735 -22.912  1.00 98.30           C  
ATOM   1049  HA  MET A  67      56.074  -0.274 -23.276  1.00 98.30           H  
ATOM   1050  C   MET A  67      54.396   0.823 -22.571  1.00 98.30           C  
ATOM   1051  CB  MET A  67      56.723   0.984 -21.654  1.00 98.30           C  
ATOM   1052  HB2 MET A  67      56.539   2.002 -21.309  1.00 98.30           H  
ATOM   1053  HB3 MET A  67      56.390   0.300 -20.873  1.00 98.30           H  
ATOM   1054  O   MET A  67      53.875   1.925 -22.418  1.00 98.30           O  
ATOM   1055  CG  MET A  67      58.233   0.794 -21.850  1.00 98.30           C  
ATOM   1056  HG2 MET A  67      58.538   1.243 -22.796  1.00 98.30           H  
ATOM   1057  HG3 MET A  67      58.449  -0.273 -21.901  1.00 98.30           H  
ATOM   1058  SD  MET A  67      59.262   1.554 -20.561  1.00 98.30           S  
ATOM   1059  CE  MET A  67      58.584   0.749 -19.094  1.00 98.30           C  
ATOM   1060  HE1 MET A  67      59.170   1.038 -18.221  1.00 98.30           H  
ATOM   1061  HE2 MET A  67      57.557   1.081 -18.945  1.00 98.30           H  
ATOM   1062  HE3 MET A  67      58.610  -0.333 -19.224  1.00 98.30           H  
ATOM   1063  N   ILE A  68      53.738  -0.321 -22.392  1.00 97.88           N  
ATOM   1064  H   ILE A  68      54.274  -1.174 -22.470  1.00 97.88           H  
ATOM   1065  CA  ILE A  68      52.377  -0.401 -21.837  1.00 97.88           C  
ATOM   1066  HA  ILE A  68      51.897   0.575 -21.912  1.00 97.88           H  
ATOM   1067  C   ILE A  68      52.514  -0.773 -20.368  1.00 97.88           C  
ATOM   1068  CB  ILE A  68      51.478  -1.419 -22.574  1.00 97.88           C  
ATOM   1069  HB  ILE A  68      51.859  -2.421 -22.373  1.00 97.88           H  
ATOM   1070  O   ILE A  68      53.021  -1.846 -20.065  1.00 97.88           O  
ATOM   1071  CG1 ILE A  68      51.487  -1.193 -24.101  1.00 97.88           C  
ATOM   1072 HG12 ILE A  68      52.513  -1.225 -24.468  1.00 97.88           H  
ATOM   1073 HG13 ILE A  68      51.070  -0.214 -24.335  1.00 97.88           H  
ATOM   1074  CG2 ILE A  68      50.045  -1.357 -22.008  1.00 97.88           C  
ATOM   1075 HG21 ILE A  68      50.044  -1.528 -20.932  1.00 97.88           H  
ATOM   1076 HG22 ILE A  68      49.595  -0.388 -22.225  1.00 97.88           H  
ATOM   1077 HG23 ILE A  68      49.431  -2.141 -22.452  1.00 97.88           H  
ATOM   1078  CD1 ILE A  68      50.711  -2.269 -24.866  1.00 97.88           C  
ATOM   1079 HD11 ILE A  68      50.915  -2.177 -25.933  1.00 97.88           H  
ATOM   1080 HD12 ILE A  68      49.639  -2.154 -24.707  1.00 97.88           H  
ATOM   1081 HD13 ILE A  68      51.025  -3.261 -24.539  1.00 97.88           H  
ATOM   1082  N   LEU A  69      52.083   0.112 -19.472  1.00 97.92           N  
ATOM   1083  H   LEU A  69      51.657   0.956 -19.828  1.00 97.92           H  
ATOM   1084  CA  LEU A  69      52.180  -0.036 -18.021  1.00 97.92           C  
ATOM   1085  HA  LEU A  69      52.752  -0.931 -17.778  1.00 97.92           H  
ATOM   1086  C   LEU A  69      50.783  -0.180 -17.416  1.00 97.92           C  
ATOM   1087  CB  LEU A  69      52.912   1.203 -17.463  1.00 97.92           C  
ATOM   1088  HB2 LEU A  69      52.403   2.090 -17.841  1.00 97.92           H  
ATOM   1089  HB3 LEU A  69      53.931   1.219 -17.850  1.00 97.92           H  
ATOM   1090  O   LEU A  69      50.011   0.780 -17.452  1.00 97.92           O  
ATOM   1091  CG  LEU A  69      52.948   1.288 -15.924  1.00 97.92           C  
ATOM   1092  HG  LEU A  69      51.953   1.122 -15.512  1.00 97.92           H  
ATOM   1093  CD1 LEU A  69      53.901   0.263 -15.321  1.00 97.92           C  
ATOM   1094 HD11 LEU A  69      53.581  -0.741 -15.598  1.00 97.92           H  
ATOM   1095 HD12 LEU A  69      53.899   0.346 -14.234  1.00 97.92           H  
ATOM   1096 HD13 LEU A  69      54.914   0.429 -15.688  1.00 97.92           H  
ATOM   1097  CD2 LEU A  69      53.393   2.681 -15.483  1.00 97.92           C  
ATOM   1098 HD21 LEU A  69      52.676   3.420 -15.841  1.00 97.92           H  
ATOM   1099 HD22 LEU A  69      53.436   2.727 -14.395  1.00 97.92           H  
ATOM   1100 HD23 LEU A  69      54.377   2.899 -15.899  1.00 97.92           H  
ATOM   1101  N   MET A  70      50.497  -1.320 -16.784  1.00 97.00           N  
ATOM   1102  H   MET A  70      51.170  -2.072 -16.831  1.00 97.00           H  
ATOM   1103  CA  MET A  70      49.297  -1.544 -15.980  1.00 97.00           C  
ATOM   1104  HA  MET A  70      48.638  -0.688 -16.121  1.00 97.00           H  
ATOM   1105  C   MET A  70      49.618  -1.671 -14.495  1.00 97.00           C  
ATOM   1106  CB  MET A  70      48.513  -2.773 -16.426  1.00 97.00           C  
ATOM   1107  HB2 MET A  70      49.167  -3.644 -16.398  1.00 97.00           H  
ATOM   1108  HB3 MET A  70      47.706  -2.931 -15.710  1.00 97.00           H  
ATOM   1109  O   MET A  70      50.225  -2.639 -14.044  1.00 97.00           O  
ATOM   1110  CG  MET A  70      47.904  -2.578 -17.812  1.00 97.00           C  
ATOM   1111  HG2 MET A  70      47.291  -1.677 -17.782  1.00 97.00           H  
ATOM   1112  HG3 MET A  70      48.705  -2.426 -18.536  1.00 97.00           H  
ATOM   1113  SD  MET A  70      46.856  -3.928 -18.405  1.00 97.00           S  
ATOM   1114  CE  MET A  70      45.653  -4.109 -17.063  1.00 97.00           C  
ATOM   1115  HE1 MET A  70      45.197  -3.144 -16.842  1.00 97.00           H  
ATOM   1116  HE2 MET A  70      44.883  -4.815 -17.374  1.00 97.00           H  
ATOM   1117  HE3 MET A  70      46.148  -4.504 -16.176  1.00 97.00           H  
ATOM   1118  N   THR A  71      49.163  -0.705 -13.713  1.00 96.04           N  
ATOM   1119  H   THR A  71      48.575   0.005 -14.125  1.00 96.04           H  
ATOM   1120  CA  THR A  71      49.415  -0.615 -12.276  1.00 96.04           C  
ATOM   1121  HA  THR A  71      50.366  -1.105 -12.069  1.00 96.04           H  
ATOM   1122  C   THR A  71      48.304  -1.301 -11.464  1.00 96.04           C  
ATOM   1123  CB  THR A  71      49.561   0.857 -11.874  1.00 96.04           C  
ATOM   1124  HB  THR A  71      49.678   0.935 -10.793  1.00 96.04           H  
ATOM   1125  O   THR A  71      47.140  -1.247 -11.870  1.00 96.04           O  
ATOM   1126  CG2 THR A  71      50.759   1.514 -12.560  1.00 96.04           C  
ATOM   1127 HG21 THR A  71      50.568   1.625 -13.628  1.00 96.04           H  
ATOM   1128 HG22 THR A  71      51.649   0.898 -12.425  1.00 96.04           H  
ATOM   1129 HG23 THR A  71      50.932   2.499 -12.127  1.00 96.04           H  
ATOM   1130  OG1 THR A  71      48.434   1.591 -12.296  1.00 96.04           O  
ATOM   1131  HG1 THR A  71      47.733   1.442 -11.657  1.00 96.04           H  
ATOM   1132  N   PRO A  72      48.600  -1.889 -10.285  1.00 86.52           N  
ATOM   1133  CA  PRO A  72      47.577  -2.510  -9.431  1.00 86.52           C  
ATOM   1134  HA  PRO A  72      47.077  -3.301  -9.991  1.00 86.52           H  
ATOM   1135  C   PRO A  72      46.525  -1.509  -8.929  1.00 86.52           C  
ATOM   1136  CB  PRO A  72      48.346  -3.126  -8.253  1.00 86.52           C  
ATOM   1137  HB2 PRO A  72      47.911  -4.077  -7.946  1.00 86.52           H  
ATOM   1138  HB3 PRO A  72      48.371  -2.436  -7.410  1.00 86.52           H  
ATOM   1139  O   PRO A  72      45.341  -1.821  -8.810  1.00 86.52           O  
ATOM   1140  CG  PRO A  72      49.766  -3.309  -8.783  1.00 86.52           C  
ATOM   1141  HG2 PRO A  72      50.508  -3.287  -7.985  1.00 86.52           H  
ATOM   1142  HG3 PRO A  72      49.834  -4.243  -9.341  1.00 86.52           H  
ATOM   1143  CD  PRO A  72      49.928  -2.132  -9.737  1.00 86.52           C  
ATOM   1144  HD2 PRO A  72      50.653  -2.404 -10.504  1.00 86.52           H  
ATOM   1145  HD3 PRO A  72      50.272  -1.255  -9.189  1.00 86.52           H  
ATOM   1146  N   GLY A  73      46.965  -0.280  -8.642  1.00 88.93           N  
ATOM   1147  H   GLY A  73      47.949  -0.100  -8.783  1.00 88.93           H  
ATOM   1148  CA  GLY A  73      46.117   0.842  -8.248  1.00 88.93           C  
ATOM   1149  HA2 GLY A  73      45.149   0.475  -7.908  1.00 88.93           H  
ATOM   1150  HA3 GLY A  73      46.590   1.368  -7.419  1.00 88.93           H  
ATOM   1151  C   GLY A  73      45.898   1.838  -9.385  1.00 88.93           C  
ATOM   1152  O   GLY A  73      46.583   1.813 -10.406  1.00 88.93           O  
ATOM   1153  N   LYS A  74      44.947   2.762  -9.203  1.00 93.17           N  
ATOM   1154  H   LYS A  74      44.464   2.774  -8.317  1.00 93.17           H  
ATOM   1155  CA  LYS A  74      44.755   3.877 -10.139  1.00 93.17           C  
ATOM   1156  HA  LYS A  74      45.022   3.531 -11.138  1.00 93.17           H  
ATOM   1157  C   LYS A  74      45.690   5.039  -9.792  1.00 93.17           C  
ATOM   1158  CB  LYS A  74      43.295   4.345 -10.175  1.00 93.17           C  
ATOM   1159  HB2 LYS A  74      43.010   4.726  -9.194  1.00 93.17           H  
ATOM   1160  HB3 LYS A  74      43.238   5.154 -10.903  1.00 93.17           H  
ATOM   1161  O   LYS A  74      45.696   5.503  -8.655  1.00 93.17           O  
ATOM   1162  CG  LYS A  74      42.288   3.284 -10.628  1.00 93.17           C  
ATOM   1163  HG2 LYS A  74      42.588   2.898 -11.602  1.00 93.17           H  
ATOM   1164  HG3 LYS A  74      42.261   2.466  -9.909  1.00 93.17           H  
ATOM   1165  CD  LYS A  74      40.895   3.922 -10.736  1.00 93.17           C  
ATOM   1166  HD2 LYS A  74      40.589   4.285  -9.755  1.00 93.17           H  
ATOM   1167  HD3 LYS A  74      40.940   4.762 -11.429  1.00 93.17           H  
ATOM   1168  CE  LYS A  74      39.886   2.893 -11.250  1.00 93.17           C  
ATOM   1169  HE2 LYS A  74      40.235   2.518 -12.212  1.00 93.17           H  
ATOM   1170  HE3 LYS A  74      39.863   2.051 -10.558  1.00 93.17           H  
ATOM   1171  NZ  LYS A  74      38.533   3.483 -11.391  1.00 93.17           N  
ATOM   1172  HZ1 LYS A  74      37.891   2.798 -11.763  1.00 93.17           H  
ATOM   1173  HZ2 LYS A  74      38.566   4.269 -12.026  1.00 93.17           H  
ATOM   1174  HZ3 LYS A  74      38.188   3.798 -10.496  1.00 93.17           H  
ATOM   1175  N   HIS A  75      46.381   5.588 -10.785  1.00 93.30           N  
ATOM   1176  H   HIS A  75      46.317   5.154 -11.694  1.00 93.30           H  
ATOM   1177  CA  HIS A  75      47.250   6.760 -10.654  1.00 93.30           C  
ATOM   1178  HA  HIS A  75      47.196   7.133  -9.631  1.00 93.30           H  
ATOM   1179  C   HIS A  75      46.805   7.889 -11.581  1.00 93.30           C  
ATOM   1180  CB  HIS A  75      48.710   6.369 -10.921  1.00 93.30           C  
ATOM   1181  HB2 HIS A  75      48.800   5.972 -11.932  1.00 93.30           H  
ATOM   1182  HB3 HIS A  75      49.346   7.252 -10.850  1.00 93.30           H  
ATOM   1183  O   HIS A  75      46.151   7.669 -12.599  1.00 93.30           O  
ATOM   1184  CG  HIS A  75      49.212   5.338  -9.948  1.00 93.30           C  
ATOM   1185  CD2 HIS A  75      49.110   3.986 -10.104  1.00 93.30           C  
ATOM   1186  HD2 HIS A  75      48.670   3.493 -10.958  1.00 93.30           H  
ATOM   1187  ND1 HIS A  75      49.776   5.560  -8.711  1.00 93.30           N  
ATOM   1188  HD1 HIS A  75      50.002   6.452  -8.295  1.00 93.30           H  
ATOM   1189  CE1 HIS A  75      50.011   4.363  -8.144  1.00 93.30           C  
ATOM   1190  HE1 HIS A  75      50.460   4.205  -7.174  1.00 93.30           H  
ATOM   1191  NE2 HIS A  75      49.614   3.375  -8.956  1.00 93.30           N  
ATOM   1192  N   ARG A  76      47.162   9.131 -11.246  1.00 92.24           N  
ATOM   1193  H   ARG A  76      47.740   9.253 -10.427  1.00 92.24           H  
ATOM   1194  CA  ARG A  76      47.055  10.233 -12.212  1.00 92.24           C  
ATOM   1195  HA  ARG A  76      46.102  10.170 -12.736  1.00 92.24           H  
ATOM   1196  C   ARG A  76      48.160  10.087 -13.253  1.00 92.24           C  
ATOM   1197  CB  ARG A  76      47.147  11.600 -11.518  1.00 92.24           C  
ATOM   1198  HB2 ARG A  76      47.192  12.371 -12.288  1.00 92.24           H  
ATOM   1199  HB3 ARG A  76      48.064  11.653 -10.930  1.00 92.24           H  
ATOM   1200  O   ARG A  76      49.304   9.829 -12.882  1.00 92.24           O  
ATOM   1201  CG  ARG A  76      45.937  11.884 -10.619  1.00 92.24           C  
ATOM   1202  HG2 ARG A  76      45.933  11.181  -9.787  1.00 92.24           H  
ATOM   1203  HG3 ARG A  76      45.020  11.770 -11.197  1.00 92.24           H  
ATOM   1204  CD  ARG A  76      46.004  13.309 -10.064  1.00 92.24           C  
ATOM   1205  HD2 ARG A  76      45.977  14.013 -10.895  1.00 92.24           H  
ATOM   1206  HD3 ARG A  76      46.947  13.427  -9.529  1.00 92.24           H  
ATOM   1207  NE  ARG A  76      44.877  13.584  -9.155  1.00 92.24           N  
ATOM   1208  HE  ARG A  76      44.067  12.987  -9.241  1.00 92.24           H  
ATOM   1209  NH1 ARG A  76      45.722  15.492  -8.189  1.00 92.24           N  
ATOM   1210 HH11 ARG A  76      45.611  16.264  -7.547  1.00 92.24           H  
ATOM   1211 HH12 ARG A  76      46.486  15.478  -8.850  1.00 92.24           H  
ATOM   1212  NH2 ARG A  76      43.771  14.677  -7.488  1.00 92.24           N  
ATOM   1213 HH21 ARG A  76      43.029  13.992  -7.526  1.00 92.24           H  
ATOM   1214 HH22 ARG A  76      43.711  15.435  -6.823  1.00 92.24           H  
ATOM   1215  CZ  ARG A  76      44.796  14.578  -8.285  1.00 92.24           C  
ATOM   1216  N   THR A  77      47.855  10.364 -14.520  1.00 92.48           N  
ATOM   1217  H   THR A  77      46.886  10.472 -14.786  1.00 92.48           H  
ATOM   1218  CA  THR A  77      48.850  10.377 -15.609  1.00 92.48           C  
ATOM   1219  HA  THR A  77      49.234   9.368 -15.759  1.00 92.48           H  
ATOM   1220  C   THR A  77      50.036  11.279 -15.283  1.00 92.48           C  
ATOM   1221  CB  THR A  77      48.213  10.862 -16.919  1.00 92.48           C  
ATOM   1222  HB  THR A  77      48.045  11.937 -16.863  1.00 92.48           H  
ATOM   1223  O   THR A  77      51.176  10.914 -15.535  1.00 92.48           O  
ATOM   1224  CG2 THR A  77      49.067  10.551 -18.144  1.00 92.48           C  
ATOM   1225 HG21 THR A  77      49.207   9.474 -18.238  1.00 92.48           H  
ATOM   1226 HG22 THR A  77      50.045  11.025 -18.060  1.00 92.48           H  
ATOM   1227 HG23 THR A  77      48.582  10.933 -19.043  1.00 92.48           H  
ATOM   1228  OG1 THR A  77      46.970  10.226 -17.100  1.00 92.48           O  
ATOM   1229  HG1 THR A  77      46.679  10.421 -17.994  1.00 92.48           H  
ATOM   1230  N   SER A  78      49.796  12.421 -14.630  1.00 92.17           N  
ATOM   1231  H   SER A  78      48.840  12.669 -14.418  1.00 92.17           H  
ATOM   1232  CA  SER A  78      50.856  13.342 -14.209  1.00 92.17           C  
ATOM   1233  HA  SER A  78      51.448  13.601 -15.086  1.00 92.17           H  
ATOM   1234  C   SER A  78      51.817  12.753 -13.170  1.00 92.17           C  
ATOM   1235  CB  SER A  78      50.242  14.638 -13.677  1.00 92.17           C  
ATOM   1236  HB2 SER A  78      49.712  15.134 -14.490  1.00 92.17           H  
ATOM   1237  HB3 SER A  78      51.036  15.299 -13.328  1.00 92.17           H  
ATOM   1238  O   SER A  78      52.983  13.133 -13.155  1.00 92.17           O  
ATOM   1239  OG  SER A  78      49.330  14.387 -12.619  1.00 92.17           O  
ATOM   1240  HG  SER A  78      48.786  15.172 -12.521  1.00 92.17           H  
ATOM   1241  N   ALA A  79      51.374  11.821 -12.320  1.00 92.82           N  
ATOM   1242  H   ALA A  79      50.435  11.468 -12.434  1.00 92.82           H  
ATOM   1243  CA  ALA A  79      52.246  11.153 -11.352  1.00 92.82           C  
ATOM   1244  HA  ALA A  79      52.869  11.898 -10.858  1.00 92.82           H  
ATOM   1245  C   ALA A  79      53.192  10.162 -12.051  1.00 92.82           C  
ATOM   1246  CB  ALA A  79      51.378  10.471 -10.288  1.00 92.82           C  
ATOM   1247  HB1 ALA A  79      50.725  11.204  -9.814  1.00 92.82           H  
ATOM   1248  HB2 ALA A  79      50.776   9.682 -10.738  1.00 92.82           H  
ATOM   1249  HB3 ALA A  79      52.022  10.025  -9.529  1.00 92.82           H  
ATOM   1250  O   ALA A  79      54.399  10.189 -11.814  1.00 92.82           O  
ATOM   1251  N   VAL A  80      52.648   9.361 -12.973  1.00 94.87           N  
ATOM   1252  H   VAL A  80      51.648   9.396 -13.107  1.00 94.87           H  
ATOM   1253  CA  VAL A  80      53.422   8.434 -13.815  1.00 94.87           C  
ATOM   1254  HA  VAL A  80      54.019   7.781 -13.178  1.00 94.87           H  
ATOM   1255  C   VAL A  80      54.389   9.209 -14.712  1.00 94.87           C  
ATOM   1256  CB  VAL A  80      52.476   7.551 -14.652  1.00 94.87           C  
ATOM   1257  HB  VAL A  80      51.903   8.184 -15.329  1.00 94.87           H  
ATOM   1258  O   VAL A  80      55.570   8.875 -14.782  1.00 94.87           O  
ATOM   1259  CG1 VAL A  80      53.232   6.510 -15.482  1.00 94.87           C  
ATOM   1260 HG11 VAL A  80      53.684   5.771 -14.820  1.00 94.87           H  
ATOM   1261 HG12 VAL A  80      54.004   6.969 -16.098  1.00 94.87           H  
ATOM   1262 HG13 VAL A  80      52.531   5.993 -16.138  1.00 94.87           H  
ATOM   1263  CG2 VAL A  80      51.493   6.792 -13.750  1.00 94.87           C  
ATOM   1264 HG21 VAL A  80      52.035   6.219 -12.998  1.00 94.87           H  
ATOM   1265 HG22 VAL A  80      50.803   7.479 -13.261  1.00 94.87           H  
ATOM   1266 HG23 VAL A  80      50.908   6.100 -14.356  1.00 94.87           H  
ATOM   1267  N   TYR A  81      53.910  10.299 -15.322  1.00 94.34           N  
ATOM   1268  H   TYR A  81      52.918  10.482 -15.263  1.00 94.34           H  
ATOM   1269  CA  TYR A  81      54.725  11.217 -16.112  1.00 94.34           C  
ATOM   1270  HA  TYR A  81      55.118  10.677 -16.973  1.00 94.34           H  
ATOM   1271  C   TYR A  81      55.904  11.766 -15.310  1.00 94.34           C  
ATOM   1272  CB  TYR A  81      53.888  12.370 -16.670  1.00 94.34           C  
ATOM   1273  HB2 TYR A  81      53.381  12.874 -15.847  1.00 94.34           H  
ATOM   1274  HB3 TYR A  81      53.125  11.976 -17.341  1.00 94.34           H  
ATOM   1275  O   TYR A  81      57.037  11.656 -15.757  1.00 94.34           O  
ATOM   1276  CG  TYR A  81      54.733  13.387 -17.415  1.00 94.34           C  
ATOM   1277  CD1 TYR A  81      55.187  14.547 -16.753  1.00 94.34           C  
ATOM   1278  HD1 TYR A  81      54.914  14.724 -15.723  1.00 94.34           H  
ATOM   1279  CD2 TYR A  81      55.124  13.143 -18.746  1.00 94.34           C  
ATOM   1280  HD2 TYR A  81      54.804  12.244 -19.253  1.00 94.34           H  
ATOM   1281  CE1 TYR A  81      56.018  15.468 -17.421  1.00 94.34           C  
ATOM   1282  HE1 TYR A  81      56.376  16.352 -16.916  1.00 94.34           H  
ATOM   1283  CE2 TYR A  81      55.940  14.070 -19.420  1.00 94.34           C  
ATOM   1284  HE2 TYR A  81      56.248  13.895 -20.441  1.00 94.34           H  
ATOM   1285  OH  TYR A  81      57.163  16.120 -19.438  1.00 94.34           O  
ATOM   1286  HH  TYR A  81      57.540  16.804 -18.880  1.00 94.34           H  
ATOM   1287  CZ  TYR A  81      56.384  15.235 -18.765  1.00 94.34           C  
ATOM   1288  N   ARG A  82      55.652  12.333 -14.121  1.00 94.10           N  
ATOM   1289  H   ARG A  82      54.694  12.374 -13.805  1.00 94.10           H  
ATOM   1290  CA  ARG A  82      56.702  12.933 -13.283  1.00 94.10           C  
ATOM   1291  HA  ARG A  82      57.221  13.708 -13.847  1.00 94.10           H  
ATOM   1292  C   ARG A  82      57.777  11.926 -12.902  1.00 94.10           C  
ATOM   1293  CB  ARG A  82      56.102  13.536 -12.010  1.00 94.10           C  
ATOM   1294  HB2 ARG A  82      55.376  12.837 -11.595  1.00 94.10           H  
ATOM   1295  HB3 ARG A  82      56.895  13.674 -11.274  1.00 94.10           H  
ATOM   1296  O   ARG A  82      58.945  12.286 -12.946  1.00 94.10           O  
ATOM   1297  CG  ARG A  82      55.450  14.901 -12.255  1.00 94.10           C  
ATOM   1298  HG2 ARG A  82      56.217  15.637 -12.497  1.00 94.10           H  
ATOM   1299  HG3 ARG A  82      54.749  14.844 -13.089  1.00 94.10           H  
ATOM   1300  CD  ARG A  82      54.717  15.314 -10.977  1.00 94.10           C  
ATOM   1301  HD2 ARG A  82      54.108  14.472 -10.646  1.00 94.10           H  
ATOM   1302  HD3 ARG A  82      55.454  15.541 -10.207  1.00 94.10           H  
ATOM   1303  NE  ARG A  82      53.838  16.475 -11.191  1.00 94.10           N  
ATOM   1304  HE  ARG A  82      53.916  16.947 -12.081  1.00 94.10           H  
ATOM   1305  NH1 ARG A  82      52.866  16.447  -9.113  1.00 94.10           N  
ATOM   1306 HH11 ARG A  82      52.289  16.892  -8.413  1.00 94.10           H  
ATOM   1307 HH12 ARG A  82      53.494  15.701  -8.849  1.00 94.10           H  
ATOM   1308  NH2 ARG A  82      52.221  17.971 -10.613  1.00 94.10           N  
ATOM   1309 HH21 ARG A  82      51.630  18.390  -9.910  1.00 94.10           H  
ATOM   1310 HH22 ARG A  82      52.343  18.441 -11.499  1.00 94.10           H  
ATOM   1311  CZ  ARG A  82      52.980  16.956 -10.310  1.00 94.10           C  
ATOM   1312  N   PHE A  83      57.389  10.696 -12.560  1.00 96.51           N  
ATOM   1313  H   PHE A  83      56.404  10.476 -12.548  1.00 96.51           H  
ATOM   1314  CA  PHE A  83      58.356   9.647 -12.247  1.00 96.51           C  
ATOM   1315  HA  PHE A  83      59.036  10.014 -11.479  1.00 96.51           H  
ATOM   1316  C   PHE A  83      59.223   9.306 -13.460  1.00 96.51           C  
ATOM   1317  CB  PHE A  83      57.643   8.404 -11.705  1.00 96.51           C  
ATOM   1318  HB2 PHE A  83      57.142   8.661 -10.772  1.00 96.51           H  
ATOM   1319  HB3 PHE A  83      56.881   8.087 -12.417  1.00 96.51           H  
ATOM   1320  O   PHE A  83      60.439   9.372 -13.363  1.00 96.51           O  
ATOM   1321  CG  PHE A  83      58.598   7.252 -11.450  1.00 96.51           C  
ATOM   1322  CD1 PHE A  83      58.650   6.166 -12.344  1.00 96.51           C  
ATOM   1323  HD1 PHE A  83      58.001   6.140 -13.207  1.00 96.51           H  
ATOM   1324  CD2 PHE A  83      59.488   7.296 -10.359  1.00 96.51           C  
ATOM   1325  HD2 PHE A  83      59.486   8.144  -9.690  1.00 96.51           H  
ATOM   1326  CE1 PHE A  83      59.559   5.116 -12.137  1.00 96.51           C  
ATOM   1327  HE1 PHE A  83      59.596   4.282 -12.822  1.00 96.51           H  
ATOM   1328  CE2 PHE A  83      60.409   6.251 -10.159  1.00 96.51           C  
ATOM   1329  HE2 PHE A  83      61.106   6.283  -9.334  1.00 96.51           H  
ATOM   1330  CZ  PHE A  83      60.441   5.160 -11.045  1.00 96.51           C  
ATOM   1331  HZ  PHE A  83      61.145   4.355 -10.892  1.00 96.51           H  
ATOM   1332  N   GLY A  84      58.632   9.000 -14.618  1.00 95.50           N  
ATOM   1333  H   GLY A  84      57.624   8.975 -14.681  1.00 95.50           H  
ATOM   1334  CA  GLY A  84      59.441   8.664 -15.794  1.00 95.50           C  
ATOM   1335  HA2 GLY A  84      58.790   8.321 -16.598  1.00 95.50           H  
ATOM   1336  HA3 GLY A  84      60.121   7.850 -15.543  1.00 95.50           H  
ATOM   1337  C   GLY A  84      60.277   9.846 -16.297  1.00 95.50           C  
ATOM   1338  O   GLY A  84      61.450   9.680 -16.619  1.00 95.50           O  
ATOM   1339  N   HIS A  85      59.724  11.060 -16.265  1.00 94.32           N  
ATOM   1340  H   HIS A  85      58.757  11.140 -15.986  1.00 94.32           H  
ATOM   1341  CA  HIS A  85      60.435  12.281 -16.638  1.00 94.32           C  
ATOM   1342  HA  HIS A  85      60.844  12.155 -17.640  1.00 94.32           H  
ATOM   1343  C   HIS A  85      61.612  12.568 -15.699  1.00 94.32           C  
ATOM   1344  CB  HIS A  85      59.451  13.458 -16.659  1.00 94.32           C  
ATOM   1345  HB2 HIS A  85      58.620  13.213 -17.320  1.00 94.32           H  
ATOM   1346  HB3 HIS A  85      59.053  13.613 -15.657  1.00 94.32           H  
ATOM   1347  O   HIS A  85      62.666  12.975 -16.171  1.00 94.32           O  
ATOM   1348  CG  HIS A  85      60.070  14.746 -17.139  1.00 94.32           C  
ATOM   1349  CD2 HIS A  85      59.979  15.267 -18.400  1.00 94.32           C  
ATOM   1350  HD2 HIS A  85      59.454  14.823 -19.233  1.00 94.32           H  
ATOM   1351  ND1 HIS A  85      60.863  15.601 -16.405  1.00 94.32           N  
ATOM   1352  HD1 HIS A  85      61.291  15.397 -15.513  1.00 94.32           H  
ATOM   1353  CE1 HIS A  85      61.233  16.614 -17.208  1.00 94.32           C  
ATOM   1354  HE1 HIS A  85      61.919  17.404 -16.939  1.00 94.32           H  
ATOM   1355  NE2 HIS A  85      60.682  16.473 -18.422  1.00 94.32           N  
ATOM   1356  N   SER A  86      61.489  12.325 -14.386  1.00 95.32           N  
ATOM   1357  H   SER A  86      60.620  11.970 -14.014  1.00 95.32           H  
ATOM   1358  CA  SER A  86      62.612  12.518 -13.456  1.00 95.32           C  
ATOM   1359  HA  SER A  86      63.009  13.521 -13.613  1.00 95.32           H  
ATOM   1360  C   SER A  86      63.772  11.554 -13.709  1.00 95.32           C  
ATOM   1361  CB  SER A  86      62.166  12.431 -11.991  1.00 95.32           C  
ATOM   1362  HB2 SER A  86      62.968  12.815 -11.361  1.00 95.32           H  
ATOM   1363  HB3 SER A  86      61.288  13.061 -11.844  1.00 95.32           H  
ATOM   1364  O   SER A  86      64.885  11.827 -13.279  1.00 95.32           O  
ATOM   1365  OG  SER A  86      61.871  11.110 -11.579  1.00 95.32           O  
ATOM   1366  HG  SER A  86      62.666  10.581 -11.673  1.00 95.32           H  
ATOM   1367  N   GLN A  87      63.525  10.439 -14.405  1.00 94.72           N  
ATOM   1368  H   GLN A  87      62.579  10.257 -14.707  1.00 94.72           H  
ATOM   1369  CA  GLN A  87      64.568   9.500 -14.818  1.00 94.72           C  
ATOM   1370  HA  GLN A  87      65.370   9.514 -14.079  1.00 94.72           H  
ATOM   1371  C   GLN A  87      65.214   9.881 -16.158  1.00 94.72           C  
ATOM   1372  CB  GLN A  87      63.996   8.072 -14.875  1.00 94.72           C  
ATOM   1373  HB2 GLN A  87      64.796   7.380 -15.137  1.00 94.72           H  
ATOM   1374  HB3 GLN A  87      63.242   8.033 -15.661  1.00 94.72           H  
ATOM   1375  O   GLN A  87      66.204   9.262 -16.539  1.00 94.72           O  
ATOM   1376  CG  GLN A  87      63.347   7.591 -13.569  1.00 94.72           C  
ATOM   1377  HG2 GLN A  87      63.048   6.548 -13.671  1.00 94.72           H  
ATOM   1378  HG3 GLN A  87      62.438   8.165 -13.392  1.00 94.72           H  
ATOM   1379  CD  GLN A  87      64.253   7.735 -12.356  1.00 94.72           C  
ATOM   1380  NE2 GLN A  87      63.727   8.159 -11.227  1.00 94.72           N  
ATOM   1381 HE21 GLN A  87      62.725   8.253 -11.144  1.00 94.72           H  
ATOM   1382 HE22 GLN A  87      64.367   8.180 -10.446  1.00 94.72           H  
ATOM   1383  OE1 GLN A  87      65.443   7.494 -12.405  1.00 94.72           O  
ATOM   1384  N   CYS A  88      64.681  10.860 -16.895  1.00 92.65           N  
ATOM   1385  H   CYS A  88      63.916  11.396 -16.512  1.00 92.65           H  
ATOM   1386  CA  CYS A  88      65.123  11.217 -18.245  1.00 92.65           C  
ATOM   1387  HA  CYS A  88      65.872  10.507 -18.596  1.00 92.65           H  
ATOM   1388  C   CYS A  88      65.782  12.604 -18.257  1.00 92.65           C  
ATOM   1389  CB  CYS A  88      63.925  11.125 -19.201  1.00 92.65           C  
ATOM   1390  HB2 CYS A  88      63.165  11.850 -18.909  1.00 92.65           H  
ATOM   1391  HB3 CYS A  88      64.264  11.374 -20.207  1.00 92.65           H  
ATOM   1392  O   CYS A  88      65.108  13.616 -18.411  1.00 92.65           O  
ATOM   1393  SG  CYS A  88      63.223   9.451 -19.225  1.00 92.65           S  
ATOM   1394  HG  CYS A  88      62.626   9.517 -18.032  1.00 92.65           H  
ATOM   1395  N   SER A  89      67.107  12.651 -18.083  1.00 86.56           N  
ATOM   1396  H   SER A  89      67.618  11.799 -17.900  1.00 86.56           H  
ATOM   1397  CA  SER A  89      67.882  13.903 -18.079  1.00 86.56           C  
ATOM   1398  HA  SER A  89      67.315  14.670 -17.553  1.00 86.56           H  
ATOM   1399  C   SER A  89      68.173  14.446 -19.482  1.00 86.56           C  
ATOM   1400  CB  SER A  89      69.199  13.690 -17.325  1.00 86.56           C  
ATOM   1401  HB2 SER A  89      69.829  14.572 -17.435  1.00 86.56           H  
ATOM   1402  HB3 SER A  89      68.985  13.541 -16.266  1.00 86.56           H  
ATOM   1403  O   SER A  89      68.076  15.649 -19.701  1.00 86.56           O  
ATOM   1404  OG  SER A  89      69.875  12.546 -17.827  1.00 86.56           O  
ATOM   1405  HG  SER A  89      70.745  12.504 -17.424  1.00 86.56           H  
ATOM   1406  N   LEU A  90      68.533  13.564 -20.422  1.00 87.25           N  
ATOM   1407  H   LEU A  90      68.689  12.616 -20.111  1.00 87.25           H  
ATOM   1408  CA  LEU A  90      68.884  13.912 -21.809  1.00 87.25           C  
ATOM   1409  HA  LEU A  90      68.962  14.994 -21.911  1.00 87.25           H  
ATOM   1410  C   LEU A  90      67.818  13.463 -22.821  1.00 87.25           C  
ATOM   1411  CB  LEU A  90      70.247  13.281 -22.153  1.00 87.25           C  
ATOM   1412  HB2 LEU A  90      70.472  13.496 -23.198  1.00 87.25           H  
ATOM   1413  HB3 LEU A  90      70.162  12.199 -22.054  1.00 87.25           H  
ATOM   1414  O   LEU A  90      67.594  14.126 -23.831  1.00 87.25           O  
ATOM   1415  CG  LEU A  90      71.434  13.760 -21.295  1.00 87.25           C  
ATOM   1416  HG  LEU A  90      71.223  13.579 -20.241  1.00 87.25           H  
ATOM   1417  CD1 LEU A  90      72.687  12.967 -21.667  1.00 87.25           C  
ATOM   1418 HD11 LEU A  90      72.945  13.141 -22.712  1.00 87.25           H  
ATOM   1419 HD12 LEU A  90      73.522  13.276 -21.037  1.00 87.25           H  
ATOM   1420 HD13 LEU A  90      72.513  11.902 -21.515  1.00 87.25           H  
ATOM   1421  CD2 LEU A  90      71.726  15.248 -21.491  1.00 87.25           C  
ATOM   1422 HD21 LEU A  90      72.611  15.528 -20.919  1.00 87.25           H  
ATOM   1423 HD22 LEU A  90      70.886  15.844 -21.134  1.00 87.25           H  
ATOM   1424 HD23 LEU A  90      71.900  15.460 -22.546  1.00 87.25           H  
ATOM   1425  N   SER A  91      67.159  12.334 -22.553  1.00 90.90           N  
ATOM   1426  H   SER A  91      67.422  11.812 -21.729  1.00 90.90           H  
ATOM   1427  CA  SER A  91      66.111  11.769 -23.407  1.00 90.90           C  
ATOM   1428  HA  SER A  91      66.383  11.931 -24.450  1.00 90.90           H  
ATOM   1429  C   SER A  91      64.766  12.440 -23.144  1.00 90.90           C  
ATOM   1430  CB  SER A  91      65.976  10.260 -23.173  1.00 90.90           C  
ATOM   1431  HB2 SER A  91      65.536  10.097 -22.189  1.00 90.90           H  
ATOM   1432  HB3 SER A  91      65.319   9.820 -23.924  1.00 90.90           H  
ATOM   1433  O   SER A  91      64.462  12.842 -22.023  1.00 90.90           O  
ATOM   1434  OG  SER A  91      67.242   9.630 -23.210  1.00 90.90           O  
ATOM   1435  HG  SER A  91      67.434   9.357 -24.110  1.00 90.90           H  
ATOM   1436  N   PHE A  92      63.905  12.502 -24.155  1.00 93.78           N  
ATOM   1437  H   PHE A  92      64.167  12.129 -25.056  1.00 93.78           H  
ATOM   1438  CA  PHE A  92      62.526  12.928 -23.940  1.00 93.78           C  
ATOM   1439  HA  PHE A  92      62.541  13.813 -23.304  1.00 93.78           H  
ATOM   1440  C   PHE A  92      61.710  11.847 -23.224  1.00 93.78           C  
ATOM   1441  CB  PHE A  92      61.895  13.320 -25.273  1.00 93.78           C  
ATOM   1442  HB2 PHE A  92      60.977  13.863 -25.052  1.00 93.78           H  
ATOM   1443  HB3 PHE A  92      62.575  14.000 -25.786  1.00 93.78           H  
ATOM   1444  O   PHE A  92      62.023  10.661 -23.308  1.00 93.78           O  
ATOM   1445  CG  PHE A  92      61.557  12.158 -26.189  1.00 93.78           C  
ATOM   1446  CD1 PHE A  92      62.498  11.679 -27.122  1.00 93.78           C  
ATOM   1447  HD1 PHE A  92      63.463  12.155 -27.220  1.00 93.78           H  
ATOM   1448  CD2 PHE A  92      60.299  11.536 -26.089  1.00 93.78           C  
ATOM   1449  HD2 PHE A  92      59.572  11.886 -25.371  1.00 93.78           H  
ATOM   1450  CE1 PHE A  92      62.184  10.577 -27.937  1.00 93.78           C  
ATOM   1451  HE1 PHE A  92      62.901  10.207 -28.655  1.00 93.78           H  
ATOM   1452  CE2 PHE A  92      59.991  10.431 -26.897  1.00 93.78           C  
ATOM   1453  HE2 PHE A  92      59.037   9.936 -26.789  1.00 93.78           H  
ATOM   1454  CZ  PHE A  92      60.931   9.950 -27.823  1.00 93.78           C  
ATOM   1455  HZ  PHE A  92      60.693   9.098 -28.443  1.00 93.78           H  
ATOM   1456  N   PHE A  93      60.616  12.239 -22.574  1.00 94.47           N  
ATOM   1457  H   PHE A  93      60.419  13.226 -22.495  1.00 94.47           H  
ATOM   1458  CA  PHE A  93      59.656  11.300 -22.004  1.00 94.47           C  
ATOM   1459  HA  PHE A  93      59.784  10.328 -22.481  1.00 94.47           H  
ATOM   1460  C   PHE A  93      58.224  11.757 -22.276  1.00 94.47           C  
ATOM   1461  CB  PHE A  93      59.928  11.126 -20.505  1.00 94.47           C  
ATOM   1462  HB2 PHE A  93      59.744  12.071 -19.993  1.00 94.47           H  
ATOM   1463  HB3 PHE A  93      60.981  10.879 -20.367  1.00 94.47           H  
ATOM   1464  O   PHE A  93      57.891  12.942 -22.144  1.00 94.47           O  
ATOM   1465  CG  PHE A  93      59.099  10.031 -19.867  1.00 94.47           C  
ATOM   1466  CD1 PHE A  93      58.043  10.349 -18.992  1.00 94.47           C  
ATOM   1467  HD1 PHE A  93      57.834  11.379 -18.740  1.00 94.47           H  
ATOM   1468  CD2 PHE A  93      59.370   8.684 -20.172  1.00 94.47           C  
ATOM   1469  HD2 PHE A  93      60.179   8.435 -20.842  1.00 94.47           H  
ATOM   1470  CE1 PHE A  93      57.279   9.317 -18.422  1.00 94.47           C  
ATOM   1471  HE1 PHE A  93      56.506   9.534 -17.700  1.00 94.47           H  
ATOM   1472  CE2 PHE A  93      58.579   7.661 -19.623  1.00 94.47           C  
ATOM   1473  HE2 PHE A  93      58.768   6.631 -19.887  1.00 94.47           H  
ATOM   1474  CZ  PHE A  93      57.536   7.977 -18.743  1.00 94.47           C  
ATOM   1475  HZ  PHE A  93      56.949   7.186 -18.299  1.00 94.47           H  
ATOM   1476  N   ARG A  94      57.366  10.813 -22.657  1.00 93.74           N  
ATOM   1477  H   ARG A  94      57.733   9.886 -22.822  1.00 93.74           H  
ATOM   1478  CA  ARG A  94      55.927  11.012 -22.836  1.00 93.74           C  
ATOM   1479  HA  ARG A  94      55.637  11.969 -22.402  1.00 93.74           H  
ATOM   1480  C   ARG A  94      55.164   9.929 -22.094  1.00 93.74           C  
ATOM   1481  CB  ARG A  94      55.564  11.000 -24.329  1.00 93.74           C  
ATOM   1482  HB2 ARG A  94      55.896  10.051 -24.750  1.00 93.74           H  
ATOM   1483  HB3 ARG A  94      54.480  11.049 -24.433  1.00 93.74           H  
ATOM   1484  O   ARG A  94      55.602   8.787 -22.011  1.00 93.74           O  
ATOM   1485  CG  ARG A  94      56.176  12.131 -25.162  1.00 93.74           C  
ATOM   1486  HG2 ARG A  94      57.259  12.147 -25.040  1.00 93.74           H  
ATOM   1487  HG3 ARG A  94      55.955  11.943 -26.213  1.00 93.74           H  
ATOM   1488  CD  ARG A  94      55.590  13.492 -24.793  1.00 93.74           C  
ATOM   1489  HD2 ARG A  94      55.816  13.721 -23.752  1.00 93.74           H  
ATOM   1490  HD3 ARG A  94      54.507  13.452 -24.909  1.00 93.74           H  
ATOM   1491  NE  ARG A  94      56.114  14.527 -25.693  1.00 93.74           N  
ATOM   1492  HE  ARG A  94      55.889  14.428 -26.673  1.00 93.74           H  
ATOM   1493  NH1 ARG A  94      57.427  15.665 -24.188  1.00 93.74           N  
ATOM   1494 HH11 ARG A  94      57.325  14.906 -23.529  1.00 93.74           H  
ATOM   1495 HH12 ARG A  94      58.009  16.459 -23.963  1.00 93.74           H  
ATOM   1496  NH2 ARG A  94      57.122  16.460 -26.270  1.00 93.74           N  
ATOM   1497 HH21 ARG A  94      57.686  17.271 -26.059  1.00 93.74           H  
ATOM   1498 HH22 ARG A  94      56.859  16.295 -27.231  1.00 93.74           H  
ATOM   1499  CZ  ARG A  94      56.884  15.545 -25.374  1.00 93.74           C  
ATOM   1500  N   CYS A  95      54.006  10.303 -21.566  1.00 94.41           N  
ATOM   1501  H   CYS A  95      53.695  11.254 -21.704  1.00 94.41           H  
ATOM   1502  CA  CYS A  95      53.090   9.399 -20.886  1.00 94.41           C  
ATOM   1503  HA  CYS A  95      53.218   8.385 -21.265  1.00 94.41           H  
ATOM   1504  C   CYS A  95      51.658   9.851 -21.171  1.00 94.41           C  
ATOM   1505  CB  CYS A  95      53.424   9.404 -19.387  1.00 94.41           C  
ATOM   1506  HB2 CYS A  95      53.437  10.430 -19.020  1.00 94.41           H  
ATOM   1507  HB3 CYS A  95      54.409   8.957 -19.251  1.00 94.41           H  
ATOM   1508  O   CYS A  95      51.322  11.016 -20.942  1.00 94.41           O  
ATOM   1509  SG  CYS A  95      52.191   8.460 -18.447  1.00 94.41           S  
ATOM   1510  HG  CYS A  95      52.965   8.165 -17.399  1.00 94.41           H  
ATOM   1511  N   LYS A  96      50.820   8.936 -21.660  1.00 94.72           N  
ATOM   1512  H   LYS A  96      51.184   8.012 -21.842  1.00 94.72           H  
ATOM   1513  CA  LYS A  96      49.372   9.132 -21.799  1.00 94.72           C  
ATOM   1514  HA  LYS A  96      49.085  10.043 -21.273  1.00 94.72           H  
ATOM   1515  C   LYS A  96      48.639   7.986 -21.115  1.00 94.72           C  
ATOM   1516  CB  LYS A  96      48.970   9.290 -23.281  1.00 94.72           C  
ATOM   1517  HB2 LYS A  96      49.512   8.565 -23.887  1.00 94.72           H  
ATOM   1518  HB3 LYS A  96      47.903   9.092 -23.384  1.00 94.72           H  
ATOM   1519  O   LYS A  96      49.122   6.858 -21.072  1.00 94.72           O  
ATOM   1520  CG  LYS A  96      49.243  10.715 -23.801  1.00 94.72           C  
ATOM   1521  HG2 LYS A  96      50.313  10.914 -23.744  1.00 94.72           H  
ATOM   1522  HG3 LYS A  96      48.728  11.429 -23.159  1.00 94.72           H  
ATOM   1523  CD  LYS A  96      48.768  10.933 -25.252  1.00 94.72           C  
ATOM   1524  HD2 LYS A  96      49.256  10.201 -25.895  1.00 94.72           H  
ATOM   1525  HD3 LYS A  96      47.689  10.796 -25.314  1.00 94.72           H  
ATOM   1526  CE  LYS A  96      49.145  12.349 -25.724  1.00 94.72           C  
ATOM   1527  HE2 LYS A  96      50.185  12.527 -25.450  1.00 94.72           H  
ATOM   1528  HE3 LYS A  96      48.531  13.079 -25.196  1.00 94.72           H  
ATOM   1529  NZ  LYS A  96      49.022  12.536 -27.195  1.00 94.72           N  
ATOM   1530  HZ1 LYS A  96      49.455  13.398 -27.495  1.00 94.72           H  
ATOM   1531  HZ2 LYS A  96      49.566  11.851 -27.699  1.00 94.72           H  
ATOM   1532  HZ3 LYS A  96      48.069  12.484 -27.526  1.00 94.72           H  
ATOM   1533  N   ALA A  97      47.460   8.279 -20.571  1.00 94.95           N  
ATOM   1534  H   ALA A  97      47.082   9.204 -20.715  1.00 94.95           H  
ATOM   1535  CA  ALA A  97      46.570   7.228 -20.092  1.00 94.95           C  
ATOM   1536  HA  ALA A  97      47.114   6.573 -19.412  1.00 94.95           H  
ATOM   1537  C   ALA A  97      46.085   6.384 -21.275  1.00 94.95           C  
ATOM   1538  CB  ALA A  97      45.397   7.841 -19.329  1.00 94.95           C  
ATOM   1539  HB1 ALA A  97      44.932   8.640 -19.907  1.00 94.95           H  
ATOM   1540  HB2 ALA A  97      44.654   7.064 -19.151  1.00 94.95           H  
ATOM   1541  HB3 ALA A  97      45.742   8.224 -18.369  1.00 94.95           H  
ATOM   1542  O   ALA A  97      45.732   6.933 -22.321  1.00 94.95           O  
ATOM   1543  N   CYS A  98      46.042   5.070 -21.084  1.00 95.00           N  
ATOM   1544  H   CYS A  98      46.279   4.705 -20.173  1.00 95.00           H  
ATOM   1545  CA  CYS A  98      45.511   4.124 -22.050  1.00 95.00           C  
ATOM   1546  HA  CYS A  98      45.569   4.547 -23.053  1.00 95.00           H  
ATOM   1547  C   CYS A  98      44.047   3.823 -21.716  1.00 95.00           C  
ATOM   1548  CB  CYS A  98      46.376   2.869 -22.009  1.00 95.00           C  
ATOM   1549  HB2 CYS A  98      46.224   2.373 -21.050  1.00 95.00           H  
ATOM   1550  HB3 CYS A  98      47.430   3.124 -22.122  1.00 95.00           H  
ATOM   1551  O   CYS A  98      43.726   3.473 -20.579  1.00 95.00           O  
ATOM   1552  SG  CYS A  98      45.872   1.749 -23.334  1.00 95.00           S  
ATOM   1553  HG  CYS A  98      46.159   2.521 -24.386  1.00 95.00           H  
ATOM   1554  N   ILE A  99      43.164   3.991 -22.698  1.00 93.00           N  
ATOM   1555  H   ILE A  99      43.519   4.240 -23.610  1.00 93.00           H  
ATOM   1556  CA  ILE A  99      41.727   3.712 -22.568  1.00 93.00           C  
ATOM   1557  HA  ILE A  99      41.462   3.723 -21.511  1.00 93.00           H  
ATOM   1558  C   ILE A  99      41.356   2.309 -23.056  1.00 93.00           C  
ATOM   1559  CB  ILE A  99      40.878   4.800 -23.264  1.00 93.00           C  
ATOM   1560  HB  ILE A  99      39.835   4.487 -23.220  1.00 93.00           H  
ATOM   1561  O   ILE A  99      40.338   1.784 -22.620  1.00 93.00           O  
ATOM   1562  CG1 ILE A  99      41.269   4.987 -24.746  1.00 93.00           C  
ATOM   1563 HG12 ILE A  99      42.252   5.456 -24.799  1.00 93.00           H  
ATOM   1564 HG13 ILE A  99      41.318   4.015 -25.236  1.00 93.00           H  
ATOM   1565  CG2 ILE A  99      41.005   6.124 -22.485  1.00 93.00           C  
ATOM   1566 HG21 ILE A  99      40.312   6.861 -22.891  1.00 93.00           H  
ATOM   1567 HG22 ILE A  99      40.761   5.955 -21.436  1.00 93.00           H  
ATOM   1568 HG23 ILE A  99      42.022   6.508 -22.563  1.00 93.00           H  
ATOM   1569  CD1 ILE A  99      40.301   5.859 -25.550  1.00 93.00           C  
ATOM   1570 HD11 ILE A  99      39.293   5.449 -25.490  1.00 93.00           H  
ATOM   1571 HD12 ILE A  99      40.307   6.883 -25.177  1.00 93.00           H  
ATOM   1572 HD13 ILE A  99      40.616   5.872 -26.594  1.00 93.00           H  
ATOM   1573  N   SER A 100      42.190   1.698 -23.903  1.00 93.20           N  
ATOM   1574  H   SER A 100      43.027   2.188 -24.188  1.00 93.20           H  
ATOM   1575  CA  SER A 100      42.023   0.322 -24.381  1.00 93.20           C  
ATOM   1576  HA  SER A 100      41.342  -0.217 -23.722  1.00 93.20           H  
ATOM   1577  C   SER A 100      43.373  -0.408 -24.387  1.00 93.20           C  
ATOM   1578  CB  SER A 100      41.383   0.300 -25.772  1.00 93.20           C  
ATOM   1579  HB2 SER A 100      42.045   0.767 -26.502  1.00 93.20           H  
ATOM   1580  HB3 SER A 100      40.433   0.834 -25.750  1.00 93.20           H  
ATOM   1581  O   SER A 100      44.092  -0.348 -25.388  1.00 93.20           O  
ATOM   1582  OG  SER A 100      41.156  -1.053 -26.103  1.00 93.20           O  
ATOM   1583  HG  SER A 100      41.120  -1.167 -27.055  1.00 93.20           H  
ATOM   1584  N   PRO A 101      43.754  -1.059 -23.269  1.00 92.51           N  
ATOM   1585  CA  PRO A 101      45.002  -1.818 -23.180  1.00 92.51           C  
ATOM   1586  HA  PRO A 101      45.829  -1.122 -23.316  1.00 92.51           H  
ATOM   1587  C   PRO A 101      45.148  -2.921 -24.246  1.00 92.51           C  
ATOM   1588  CB  PRO A 101      45.073  -2.358 -21.747  1.00 92.51           C  
ATOM   1589  HB2 PRO A 101      46.093  -2.328 -21.361  1.00 92.51           H  
ATOM   1590  HB3 PRO A 101      44.691  -3.378 -21.696  1.00 92.51           H  
ATOM   1591  O   PRO A 101      46.217  -2.973 -24.852  1.00 92.51           O  
ATOM   1592  CG  PRO A 101      44.147  -1.429 -20.961  1.00 92.51           C  
ATOM   1593  HG2 PRO A 101      43.712  -1.927 -20.094  1.00 92.51           H  
ATOM   1594  HG3 PRO A 101      44.687  -0.532 -20.659  1.00 92.51           H  
ATOM   1595  CD  PRO A 101      43.085  -1.022 -21.975  1.00 92.51           C  
ATOM   1596  HD2 PRO A 101      42.712  -0.025 -21.740  1.00 92.51           H  
ATOM   1597  HD3 PRO A 101      42.264  -1.739 -21.964  1.00 92.51           H  
ATOM   1598  N   PRO A 102      44.107  -3.724 -24.570  1.00 90.02           N  
ATOM   1599  CA  PRO A 102      44.201  -4.722 -25.638  1.00 90.02           C  
ATOM   1600  HA  PRO A 102      44.994  -5.429 -25.395  1.00 90.02           H  
ATOM   1601  C   PRO A 102      44.502  -4.094 -27.002  1.00 90.02           C  
ATOM   1602  CB  PRO A 102      42.858  -5.462 -25.654  1.00 90.02           C  
ATOM   1603  HB2 PRO A 102      42.986  -6.520 -25.880  1.00 90.02           H  
ATOM   1604  HB3 PRO A 102      42.175  -5.005 -26.371  1.00 90.02           H  
ATOM   1605  O   PRO A 102      45.401  -4.540 -27.703  1.00 90.02           O  
ATOM   1606  CG  PRO A 102      42.313  -5.251 -24.245  1.00 90.02           C  
ATOM   1607  HG2 PRO A 102      41.224  -5.308 -24.220  1.00 90.02           H  
ATOM   1608  HG3 PRO A 102      42.751  -5.982 -23.566  1.00 90.02           H  
ATOM   1609  CD  PRO A 102      42.817  -3.856 -23.899  1.00 90.02           C  
ATOM   1610  HD2 PRO A 102      42.125  -3.113 -24.296  1.00 90.02           H  
ATOM   1611  HD3 PRO A 102      42.896  -3.761 -22.816  1.00 90.02           H  
ATOM   1612  N   THR A 103      43.823  -2.995 -27.351  1.00 91.57           N  
ATOM   1613  H   THR A 103      43.075  -2.672 -26.753  1.00 91.57           H  
ATOM   1614  CA  THR A 103      44.080  -2.284 -28.613  1.00 91.57           C  
ATOM   1615  HA  THR A 103      44.018  -2.995 -29.438  1.00 91.57           H  
ATOM   1616  C   THR A 103      45.477  -1.664 -28.643  1.00 91.57           C  
ATOM   1617  CB  THR A 103      43.047  -1.173 -28.835  1.00 91.57           C  
ATOM   1618  HB  THR A 103      43.195  -0.402 -28.079  1.00 91.57           H  
ATOM   1619  O   THR A 103      46.111  -1.641 -29.693  1.00 91.57           O  
ATOM   1620  CG2 THR A 103      43.134  -0.526 -30.214  1.00 91.57           C  
ATOM   1621 HG21 THR A 103      44.069   0.026 -30.305  1.00 91.57           H  
ATOM   1622 HG22 THR A 103      42.300   0.164 -30.348  1.00 91.57           H  
ATOM   1623 HG23 THR A 103      43.093  -1.298 -30.982  1.00 91.57           H  
ATOM   1624  OG1 THR A 103      41.734  -1.668 -28.702  1.00 91.57           O  
ATOM   1625  HG1 THR A 103      41.649  -2.405 -29.312  1.00 91.57           H  
ATOM   1626  N   ALA A 104      45.977  -1.156 -27.512  1.00 94.63           N  
ATOM   1627  H   ALA A 104      45.429  -1.202 -26.665  1.00 94.63           H  
ATOM   1628  CA  ALA A 104      47.345  -0.644 -27.435  1.00 94.63           C  
ATOM   1629  HA  ALA A 104      47.489   0.094 -28.225  1.00 94.63           H  
ATOM   1630  C   ALA A 104      48.375  -1.756 -27.669  1.00 94.63           C  
ATOM   1631  CB  ALA A 104      47.559   0.040 -26.080  1.00 94.63           C  
ATOM   1632  HB1 ALA A 104      47.444  -0.681 -25.270  1.00 94.63           H  
ATOM   1633  HB2 ALA A 104      46.831   0.842 -25.956  1.00 94.63           H  
ATOM   1634  HB3 ALA A 104      48.564   0.459 -26.042  1.00 94.63           H  
ATOM   1635  O   ALA A 104      49.351  -1.538 -28.384  1.00 94.63           O  
ATOM   1636  N   TYR A 105      48.139  -2.941 -27.099  1.00 93.93           N  
ATOM   1637  H   TYR A 105      47.320  -3.054 -26.519  1.00 93.93           H  
ATOM   1638  CA  TYR A 105      48.980  -4.114 -27.317  1.00 93.93           C  
ATOM   1639  HA  TYR A 105      50.018  -3.858 -27.107  1.00 93.93           H  
ATOM   1640  C   TYR A 105      48.931  -4.579 -28.774  1.00 93.93           C  
ATOM   1641  CB  TYR A 105      48.559  -5.226 -26.353  1.00 93.93           C  
ATOM   1642  HB2 TYR A 105      48.595  -4.841 -25.334  1.00 93.93           H  
ATOM   1643  HB3 TYR A 105      47.528  -5.519 -26.556  1.00 93.93           H  
ATOM   1644  O   TYR A 105      49.978  -4.783 -29.379  1.00 93.93           O  
ATOM   1645  CG  TYR A 105      49.446  -6.449 -26.438  1.00 93.93           C  
ATOM   1646  CD1 TYR A 105      49.053  -7.562 -27.206  1.00 93.93           C  
ATOM   1647  HD1 TYR A 105      48.122  -7.544 -27.753  1.00 93.93           H  
ATOM   1648  CD2 TYR A 105      50.674  -6.473 -25.751  1.00 93.93           C  
ATOM   1649  HD2 TYR A 105      50.988  -5.626 -25.160  1.00 93.93           H  
ATOM   1650  CE1 TYR A 105      49.862  -8.716 -27.240  1.00 93.93           C  
ATOM   1651  HE1 TYR A 105      49.555  -9.584 -27.805  1.00 93.93           H  
ATOM   1652  CE2 TYR A 105      51.492  -7.620 -25.807  1.00 93.93           C  
ATOM   1653  HE2 TYR A 105      52.438  -7.653 -25.288  1.00 93.93           H  
ATOM   1654  OH  TYR A 105      51.812  -9.901 -26.492  1.00 93.93           O  
ATOM   1655  HH  TYR A 105      52.497  -9.912 -25.819  1.00 93.93           H  
ATOM   1656  CZ  TYR A 105      51.072  -8.759 -26.516  1.00 93.93           C  
ATOM   1657  N   GLU A 106      47.740  -4.659 -29.366  1.00 91.61           N  
ATOM   1658  H   GLU A 106      46.913  -4.532 -28.801  1.00 91.61           H  
ATOM   1659  CA  GLU A 106      47.551  -5.014 -30.775  1.00 91.61           C  
ATOM   1660  HA  GLU A 106      47.933  -6.020 -30.949  1.00 91.61           H  
ATOM   1661  C   GLU A 106      48.308  -4.063 -31.717  1.00 91.61           C  
ATOM   1662  CB  GLU A 106      46.045  -5.003 -31.076  1.00 91.61           C  
ATOM   1663  HB2 GLU A 106      45.671  -3.990 -30.927  1.00 91.61           H  
ATOM   1664  HB3 GLU A 106      45.535  -5.669 -30.380  1.00 91.61           H  
ATOM   1665  O   GLU A 106      49.019  -4.517 -32.606  1.00 91.61           O  
ATOM   1666  CG  GLU A 106      45.738  -5.455 -32.509  1.00 91.61           C  
ATOM   1667  HG2 GLU A 106      46.039  -6.496 -32.624  1.00 91.61           H  
ATOM   1668  HG3 GLU A 106      46.324  -4.848 -33.199  1.00 91.61           H  
ATOM   1669  CD  GLU A 106      44.266  -5.288 -32.906  1.00 91.61           C  
ATOM   1670  OE1 GLU A 106      43.943  -5.738 -34.027  1.00 91.61           O  
ATOM   1671  OE2 GLU A 106      43.507  -4.621 -32.159  1.00 91.61           O  
ATOM   1672  N   VAL A 107      48.218  -2.744 -31.506  1.00 93.82           N  
ATOM   1673  H   VAL A 107      47.615  -2.419 -30.764  1.00 93.82           H  
ATOM   1674  CA  VAL A 107      48.952  -1.768 -32.331  1.00 93.82           C  
ATOM   1675  HA  VAL A 107      48.730  -1.958 -33.381  1.00 93.82           H  
ATOM   1676  C   VAL A 107      50.458  -1.934 -32.172  1.00 93.82           C  
ATOM   1677  CB  VAL A 107      48.550  -0.322 -31.995  1.00 93.82           C  
ATOM   1678  HB  VAL A 107      48.640  -0.160 -30.921  1.00 93.82           H  
ATOM   1679  O   VAL A 107      51.169  -2.012 -33.166  1.00 93.82           O  
ATOM   1680  CG1 VAL A 107      49.396   0.732 -32.727  1.00 93.82           C  
ATOM   1681 HG11 VAL A 107      49.428   0.519 -33.796  1.00 93.82           H  
ATOM   1682 HG12 VAL A 107      48.986   1.731 -32.577  1.00 93.82           H  
ATOM   1683 HG13 VAL A 107      50.418   0.728 -32.347  1.00 93.82           H  
ATOM   1684  CG2 VAL A 107      47.105  -0.064 -32.411  1.00 93.82           C  
ATOM   1685 HG21 VAL A 107      47.050  -0.063 -33.500  1.00 93.82           H  
ATOM   1686 HG22 VAL A 107      46.810   0.905 -32.007  1.00 93.82           H  
ATOM   1687 HG23 VAL A 107      46.447  -0.839 -32.016  1.00 93.82           H  
ATOM   1688  N   LEU A 108      50.954  -2.010 -30.934  1.00 95.38           N  
ATOM   1689  H   LEU A 108      50.315  -2.007 -30.152  1.00 95.38           H  
ATOM   1690  CA  LEU A 108      52.394  -2.051 -30.657  1.00 95.38           C  
ATOM   1691  HA  LEU A 108      52.884  -1.337 -31.319  1.00 95.38           H  
ATOM   1692  C   LEU A 108      53.056  -3.402 -30.986  1.00 95.38           C  
ATOM   1693  CB  LEU A 108      52.645  -1.622 -29.202  1.00 95.38           C  
ATOM   1694  HB2 LEU A 108      53.691  -1.816 -28.967  1.00 95.38           H  
ATOM   1695  HB3 LEU A 108      52.034  -2.237 -28.542  1.00 95.38           H  
ATOM   1696  O   LEU A 108      54.281  -3.503 -30.970  1.00 95.38           O  
ATOM   1697  CG  LEU A 108      52.373  -0.133 -28.929  1.00 95.38           C  
ATOM   1698  HG  LEU A 108      51.353   0.113 -29.226  1.00 95.38           H  
ATOM   1699  CD1 LEU A 108      52.518   0.173 -27.437  1.00 95.38           C  
ATOM   1700 HD11 LEU A 108      51.756  -0.388 -26.896  1.00 95.38           H  
ATOM   1701 HD12 LEU A 108      53.510  -0.121 -27.095  1.00 95.38           H  
ATOM   1702 HD13 LEU A 108      52.358   1.237 -27.261  1.00 95.38           H  
ATOM   1703  CD2 LEU A 108      53.350   0.777 -29.680  1.00 95.38           C  
ATOM   1704 HD21 LEU A 108      53.141   0.745 -30.749  1.00 95.38           H  
ATOM   1705 HD22 LEU A 108      53.243   1.810 -29.348  1.00 95.38           H  
ATOM   1706 HD23 LEU A 108      54.376   0.449 -29.513  1.00 95.38           H  
ATOM   1707  N   THR A 109      52.266  -4.419 -31.332  1.00 93.24           N  
ATOM   1708  H   THR A 109      51.267  -4.276 -31.301  1.00 93.24           H  
ATOM   1709  CA  THR A 109      52.746  -5.731 -31.799  1.00 93.24           C  
ATOM   1710  HA  THR A 109      53.802  -5.829 -31.548  1.00 93.24           H  
ATOM   1711  C   THR A 109      52.667  -5.900 -33.320  1.00 93.24           C  
ATOM   1712  CB  THR A 109      52.007  -6.876 -31.090  1.00 93.24           C  
ATOM   1713  HB  THR A 109      52.265  -7.823 -31.564  1.00 93.24           H  
ATOM   1714  O   THR A 109      53.112  -6.923 -33.840  1.00 93.24           O  
ATOM   1715  CG2 THR A 109      52.372  -6.973 -29.611  1.00 93.24           C  
ATOM   1716 HG21 THR A 109      52.340  -5.995 -29.132  1.00 93.24           H  
ATOM   1717 HG22 THR A 109      51.678  -7.647 -29.109  1.00 93.24           H  
ATOM   1718 HG23 THR A 109      53.374  -7.396 -29.527  1.00 93.24           H  
ATOM   1719  OG1 THR A 109      50.615  -6.711 -31.153  1.00 93.24           O  
ATOM   1720  HG1 THR A 109      50.390  -6.030 -30.516  1.00 93.24           H  
ATOM   1721  N   GLN A 110      52.150  -4.906 -34.049  1.00 90.36           N  
ATOM   1722  H   GLN A 110      51.835  -4.074 -33.570  1.00 90.36           H  
ATOM   1723  CA  GLN A 110      52.057  -4.902 -35.511  1.00 90.36           C  
ATOM   1724  HA  GLN A 110      52.279  -5.899 -35.889  1.00 90.36           H  
ATOM   1725  C   GLN A 110      53.075  -3.941 -36.136  1.00 90.36           C  
ATOM   1726  CB  GLN A 110      50.625  -4.542 -35.937  1.00 90.36           C  
ATOM   1727  HB2 GLN A 110      50.607  -4.366 -37.012  1.00 90.36           H  
ATOM   1728  HB3 GLN A 110      50.322  -3.623 -35.434  1.00 90.36           H  
ATOM   1729  O   GLN A 110      53.464  -2.946 -35.532  1.00 90.36           O  
ATOM   1730  CG  GLN A 110      49.623  -5.662 -35.613  1.00 90.36           C  
ATOM   1731  HG2 GLN A 110      49.877  -6.548 -36.196  1.00 90.36           H  
ATOM   1732  HG3 GLN A 110      49.697  -5.932 -34.559  1.00 90.36           H  
ATOM   1733  CD  GLN A 110      48.175  -5.283 -35.921  1.00 90.36           C  
ATOM   1734  NE2 GLN A 110      47.223  -6.060 -35.449  1.00 90.36           N  
ATOM   1735 HE21 GLN A 110      47.456  -6.794 -34.795  1.00 90.36           H  
ATOM   1736 HE22 GLN A 110      46.265  -5.761 -35.564  1.00 90.36           H  
ATOM   1737  OE1 GLN A 110      47.872  -4.316 -36.608  1.00 90.36           O  
ATOM   1738  N   SER A 111      53.489  -4.212 -37.380  1.00 88.89           N  
ATOM   1739  H   SER A 111      53.097  -5.020 -37.842  1.00 88.89           H  
ATOM   1740  CA  SER A 111      54.407  -3.337 -38.128  1.00 88.89           C  
ATOM   1741  HA  SER A 111      55.367  -3.355 -37.613  1.00 88.89           H  
ATOM   1742  C   SER A 111      53.872  -1.891 -38.195  1.00 88.89           C  
ATOM   1743  CB  SER A 111      54.593  -3.881 -39.548  1.00 88.89           C  
ATOM   1744  HB2 SER A 111      54.808  -4.949 -39.502  1.00 88.89           H  
ATOM   1745  HB3 SER A 111      53.673  -3.735 -40.114  1.00 88.89           H  
ATOM   1746  O   SER A 111      52.686  -1.718 -38.481  1.00 88.89           O  
ATOM   1747  OG  SER A 111      55.660  -3.228 -40.206  1.00 88.89           O  
ATOM   1748  HG  SER A 111      56.479  -3.653 -39.943  1.00 88.89           H  
ATOM   1749  N   PRO A 112      54.699  -0.849 -37.961  1.00 89.96           N  
ATOM   1750  CA  PRO A 112      56.163  -0.860 -37.848  1.00 89.96           C  
ATOM   1751  HA  PRO A 112      56.590  -1.619 -38.504  1.00 89.96           H  
ATOM   1752  C   PRO A 112      56.707  -1.117 -36.431  1.00 89.96           C  
ATOM   1753  CB  PRO A 112      56.579   0.520 -38.367  1.00 89.96           C  
ATOM   1754  HB2 PRO A 112      57.559   0.838 -38.012  1.00 89.96           H  
ATOM   1755  HB3 PRO A 112      56.555   0.520 -39.457  1.00 89.96           H  
ATOM   1756  O   PRO A 112      57.905  -0.936 -36.209  1.00 89.96           O  
ATOM   1757  CG  PRO A 112      55.463   1.415 -37.832  1.00 89.96           C  
ATOM   1758  HG2 PRO A 112      55.634   1.633 -36.778  1.00 89.96           H  
ATOM   1759  HG3 PRO A 112      55.370   2.338 -38.405  1.00 89.96           H  
ATOM   1760  CD  PRO A 112      54.225   0.531 -37.980  1.00 89.96           C  
ATOM   1761  HD2 PRO A 112      53.740   0.733 -38.935  1.00 89.96           H  
ATOM   1762  HD3 PRO A 112      53.525   0.713 -37.165  1.00 89.96           H  
ATOM   1763  N   TYR A 113      55.860  -1.496 -35.475  1.00 95.14           N  
ATOM   1764  H   TYR A 113      54.892  -1.674 -35.701  1.00 95.14           H  
ATOM   1765  CA  TYR A 113      56.256  -1.784 -34.100  1.00 95.14           C  
ATOM   1766  HA  TYR A 113      57.133  -1.176 -33.880  1.00 95.14           H  
ATOM   1767  C   TYR A 113      56.644  -3.250 -33.909  1.00 95.14           C  
ATOM   1768  CB  TYR A 113      55.153  -1.381 -33.116  1.00 95.14           C  
ATOM   1769  HB2 TYR A 113      55.545  -1.424 -32.100  1.00 95.14           H  
ATOM   1770  HB3 TYR A 113      54.342  -2.106 -33.192  1.00 95.14           H  
ATOM   1771  O   TYR A 113      56.342  -4.123 -34.728  1.00 95.14           O  
ATOM   1772  CG  TYR A 113      54.592  -0.003 -33.362  1.00 95.14           C  
ATOM   1773  CD1 TYR A 113      55.283   1.142 -32.926  1.00 95.14           C  
ATOM   1774  HD1 TYR A 113      56.186   1.024 -32.346  1.00 95.14           H  
ATOM   1775  CD2 TYR A 113      53.395   0.122 -34.083  1.00 95.14           C  
ATOM   1776  HD2 TYR A 113      52.871  -0.758 -34.426  1.00 95.14           H  
ATOM   1777  CE1 TYR A 113      54.788   2.421 -33.253  1.00 95.14           C  
ATOM   1778  HE1 TYR A 113      55.307   3.317 -32.949  1.00 95.14           H  
ATOM   1779  CE2 TYR A 113      52.885   1.389 -34.384  1.00 95.14           C  
ATOM   1780  HE2 TYR A 113      51.968   1.468 -34.949  1.00 95.14           H  
ATOM   1781  OH  TYR A 113      53.109   3.759 -34.327  1.00 95.14           O  
ATOM   1782  HH  TYR A 113      52.260   3.682 -34.768  1.00 95.14           H  
ATOM   1783  CZ  TYR A 113      53.587   2.540 -33.988  1.00 95.14           C  
ATOM   1784  N   THR A 114      57.367  -3.534 -32.833  1.00 95.15           N  
ATOM   1785  H   THR A 114      57.641  -2.774 -32.227  1.00 95.15           H  
ATOM   1786  CA  THR A 114      57.777  -4.893 -32.474  1.00 95.15           C  
ATOM   1787  HA  THR A 114      57.033  -5.602 -32.839  1.00 95.15           H  
ATOM   1788  C   THR A 114      57.857  -5.029 -30.961  1.00 95.15           C  
ATOM   1789  CB  THR A 114      59.128  -5.233 -33.126  1.00 95.15           C  
ATOM   1790  HB  THR A 114      59.886  -4.531 -32.778  1.00 95.15           H  
ATOM   1791  O   THR A 114      58.504  -4.222 -30.294  1.00 95.15           O  
ATOM   1792  CG2 THR A 114      59.595  -6.657 -32.835  1.00 95.15           C  
ATOM   1793 HG21 THR A 114      59.845  -6.761 -31.779  1.00 95.15           H  
ATOM   1794 HG22 THR A 114      58.813  -7.370 -33.097  1.00 95.15           H  
ATOM   1795 HG23 THR A 114      60.488  -6.872 -33.421  1.00 95.15           H  
ATOM   1796  OG1 THR A 114      59.020  -5.129 -34.529  1.00 95.15           O  
ATOM   1797  HG1 THR A 114      58.135  -4.808 -34.718  1.00 95.15           H  
ATOM   1798  N   LEU A 115      57.237  -6.077 -30.415  1.00 96.24           N  
ATOM   1799  H   LEU A 115      56.707  -6.695 -31.013  1.00 96.24           H  
ATOM   1800  CA  LEU A 115      57.369  -6.436 -29.005  1.00 96.24           C  
ATOM   1801  HA  LEU A 115      57.153  -5.552 -28.405  1.00 96.24           H  
ATOM   1802  C   LEU A 115      58.800  -6.896 -28.707  1.00 96.24           C  
ATOM   1803  CB  LEU A 115      56.333  -7.521 -28.670  1.00 96.24           C  
ATOM   1804  HB2 LEU A 115      56.464  -8.346 -29.370  1.00 96.24           H  
ATOM   1805  HB3 LEU A 115      55.343  -7.091 -28.821  1.00 96.24           H  
ATOM   1806  O   LEU A 115      59.327  -7.788 -29.366  1.00 96.24           O  
ATOM   1807  CG  LEU A 115      56.406  -8.081 -27.237  1.00 96.24           C  
ATOM   1808  HG  LEU A 115      57.428  -8.383 -27.009  1.00 96.24           H  
ATOM   1809  CD1 LEU A 115      55.946  -7.073 -26.184  1.00 96.24           C  
ATOM   1810 HD11 LEU A 115      56.125  -7.485 -25.191  1.00 96.24           H  
ATOM   1811 HD12 LEU A 115      54.878  -6.890 -26.299  1.00 96.24           H  
ATOM   1812 HD13 LEU A 115      56.492  -6.134 -26.286  1.00 96.24           H  
ATOM   1813  CD2 LEU A 115      55.513  -9.312 -27.119  1.00 96.24           C  
ATOM   1814 HD21 LEU A 115      55.847 -10.081 -27.816  1.00 96.24           H  
ATOM   1815 HD22 LEU A 115      55.571  -9.719 -26.110  1.00 96.24           H  
ATOM   1816 HD23 LEU A 115      54.477  -9.058 -27.340  1.00 96.24           H  
ATOM   1817  N   ILE A 116      59.411  -6.303 -27.683  1.00 96.08           N  
ATOM   1818  H   ILE A 116      58.902  -5.580 -27.195  1.00 96.08           H  
ATOM   1819  CA  ILE A 116      60.760  -6.645 -27.211  1.00 96.08           C  
ATOM   1820  HA  ILE A 116      61.303  -7.164 -28.002  1.00 96.08           H  
ATOM   1821  C   ILE A 116      60.679  -7.597 -26.021  1.00 96.08           C  
ATOM   1822  CB  ILE A 116      61.544  -5.366 -26.845  1.00 96.08           C  
ATOM   1823  HB  ILE A 116      60.973  -4.810 -26.101  1.00 96.08           H  
ATOM   1824  O   ILE A 116      61.375  -8.608 -25.983  1.00 96.08           O  
ATOM   1825  CG1 ILE A 116      61.706  -4.481 -28.097  1.00 96.08           C  
ATOM   1826 HG12 ILE A 116      60.732  -4.278 -28.541  1.00 96.08           H  
ATOM   1827 HG13 ILE A 116      62.312  -5.002 -28.838  1.00 96.08           H  
ATOM   1828  CG2 ILE A 116      62.918  -5.698 -26.225  1.00 96.08           C  
ATOM   1829 HG21 ILE A 116      63.426  -4.793 -25.893  1.00 96.08           H  
ATOM   1830 HG22 ILE A 116      63.539  -6.214 -26.957  1.00 96.08           H  
ATOM   1831 HG23 ILE A 116      62.812  -6.336 -25.348  1.00 96.08           H  
ATOM   1832  CD1 ILE A 116      62.351  -3.137 -27.782  1.00 96.08           C  
ATOM   1833 HD11 ILE A 116      63.386  -3.270 -27.467  1.00 96.08           H  
ATOM   1834 HD12 ILE A 116      61.782  -2.616 -27.012  1.00 96.08           H  
ATOM   1835 HD13 ILE A 116      62.345  -2.535 -28.691  1.00 96.08           H  
ATOM   1836  N   ARG A 117      59.861  -7.250 -25.021  1.00 95.90           N  
ATOM   1837  H   ARG A 117      59.286  -6.429 -25.147  1.00 95.90           H  
ATOM   1838  CA  ARG A 117      59.667  -8.048 -23.803  1.00 95.90           C  
ATOM   1839  HA  ARG A 117      59.585  -9.095 -24.096  1.00 95.90           H  
ATOM   1840  C   ARG A 117      58.376  -7.683 -23.091  1.00 95.90           C  
ATOM   1841  CB  ARG A 117      60.868  -7.908 -22.843  1.00 95.90           C  
ATOM   1842  HB2 ARG A 117      61.754  -8.314 -23.331  1.00 95.90           H  
ATOM   1843  HB3 ARG A 117      60.677  -8.518 -21.960  1.00 95.90           H  
ATOM   1844  O   ARG A 117      57.898  -6.556 -23.203  1.00 95.90           O  
ATOM   1845  CG  ARG A 117      61.173  -6.469 -22.392  1.00 95.90           C  
ATOM   1846  HG2 ARG A 117      61.496  -5.889 -23.257  1.00 95.90           H  
ATOM   1847  HG3 ARG A 117      60.282  -6.008 -21.966  1.00 95.90           H  
ATOM   1848  CD  ARG A 117      62.289  -6.458 -21.337  1.00 95.90           C  
ATOM   1849  HD2 ARG A 117      63.114  -7.079 -21.687  1.00 95.90           H  
ATOM   1850  HD3 ARG A 117      61.899  -6.877 -20.409  1.00 95.90           H  
ATOM   1851  NE  ARG A 117      62.785  -5.094 -21.106  1.00 95.90           N  
ATOM   1852  HE  ARG A 117      62.511  -4.392 -21.778  1.00 95.90           H  
ATOM   1853  NH1 ARG A 117      64.125  -5.406 -19.234  1.00 95.90           N  
ATOM   1854 HH11 ARG A 117      64.620  -4.972 -18.468  1.00 95.90           H  
ATOM   1855 HH12 ARG A 117      63.785  -6.349 -19.112  1.00 95.90           H  
ATOM   1856  NH2 ARG A 117      64.032  -3.443 -20.274  1.00 95.90           N  
ATOM   1857 HH21 ARG A 117      63.647  -2.881 -21.021  1.00 95.90           H  
ATOM   1858 HH22 ARG A 117      64.643  -3.041 -19.578  1.00 95.90           H  
ATOM   1859  CZ  ARG A 117      63.642  -4.672 -20.196  1.00 95.90           C  
ATOM   1860  N   GLU A 118      57.868  -8.610 -22.296  1.00 95.96           N  
ATOM   1861  H   GLU A 118      58.306  -9.519 -22.254  1.00 95.96           H  
ATOM   1862  CA  GLU A 118      56.739  -8.400 -21.393  1.00 95.96           C  
ATOM   1863  HA  GLU A 118      56.769  -7.367 -21.047  1.00 95.96           H  
ATOM   1864  C   GLU A 118      56.864  -9.279 -20.146  1.00 95.96           C  
ATOM   1865  CB  GLU A 118      55.408  -8.617 -22.132  1.00 95.96           C  
ATOM   1866  HB2 GLU A 118      54.593  -8.443 -21.428  1.00 95.96           H  
ATOM   1867  HB3 GLU A 118      55.332  -7.867 -22.919  1.00 95.96           H  
ATOM   1868  O   GLU A 118      57.520 -10.320 -20.177  1.00 95.96           O  
ATOM   1869  CG  GLU A 118      55.245 -10.012 -22.764  1.00 95.96           C  
ATOM   1870  HG2 GLU A 118      55.212 -10.755 -21.967  1.00 95.96           H  
ATOM   1871  HG3 GLU A 118      56.107 -10.227 -23.394  1.00 95.96           H  
ATOM   1872  CD  GLU A 118      53.971 -10.119 -23.619  1.00 95.96           C  
ATOM   1873  OE1 GLU A 118      53.905 -10.999 -24.500  1.00 95.96           O  
ATOM   1874  OE2 GLU A 118      53.028  -9.328 -23.402  1.00 95.96           O  
ATOM   1875  N   ASN A 119      56.271  -8.848 -19.031  1.00 93.47           N  
ATOM   1876  H   ASN A 119      55.774  -7.969 -19.056  1.00 93.47           H  
ATOM   1877  CA  ASN A 119      56.329  -9.584 -17.765  1.00 93.47           C  
ATOM   1878  HA  ASN A 119      57.315 -10.044 -17.686  1.00 93.47           H  
ATOM   1879  C   ASN A 119      55.315 -10.743 -17.685  1.00 93.47           C  
ATOM   1880  CB  ASN A 119      56.172  -8.602 -16.586  1.00 93.47           C  
ATOM   1881  HB2 ASN A 119      56.441  -9.128 -15.670  1.00 93.47           H  
ATOM   1882  HB3 ASN A 119      56.844  -7.753 -16.708  1.00 93.47           H  
ATOM   1883  O   ASN A 119      55.571 -11.706 -16.967  1.00 93.47           O  
ATOM   1884  CG  ASN A 119      54.753  -8.081 -16.445  1.00 93.47           C  
ATOM   1885  ND2 ASN A 119      54.266  -7.884 -15.241  1.00 93.47           N  
ATOM   1886 HD21 ASN A 119      54.817  -8.086 -14.419  1.00 93.47           H  
ATOM   1887 HD22 ASN A 119      53.275  -7.712 -15.159  1.00 93.47           H  
ATOM   1888  OD1 ASN A 119      54.059  -7.851 -17.420  1.00 93.47           O  
ATOM   1889  N   VAL A 120      54.187 -10.658 -18.401  1.00 88.29           N  
ATOM   1890  H   VAL A 120      54.025  -9.806 -18.919  1.00 88.29           H  
ATOM   1891  CA  VAL A 120      53.159 -11.711 -18.483  1.00 88.29           C  
ATOM   1892  HA  VAL A 120      53.550 -12.628 -18.041  1.00 88.29           H  
ATOM   1893  C   VAL A 120      52.845 -11.991 -19.958  1.00 88.29           C  
ATOM   1894  CB  VAL A 120      51.880 -11.354 -17.692  1.00 88.29           C  
ATOM   1895  HB  VAL A 120      51.367 -10.522 -18.173  1.00 88.29           H  
ATOM   1896  O   VAL A 120      51.957 -11.349 -20.523  1.00 88.29           O  
ATOM   1897  CG1 VAL A 120      50.923 -12.553 -17.645  1.00 88.29           C  
ATOM   1898 HG11 VAL A 120      51.404 -13.400 -17.155  1.00 88.29           H  
ATOM   1899 HG12 VAL A 120      50.630 -12.847 -18.653  1.00 88.29           H  
ATOM   1900 HG13 VAL A 120      50.020 -12.285 -17.097  1.00 88.29           H  
ATOM   1901  CG2 VAL A 120      52.178 -10.945 -16.244  1.00 88.29           C  
ATOM   1902 HG21 VAL A 120      52.756 -11.722 -15.745  1.00 88.29           H  
ATOM   1903 HG22 VAL A 120      51.245 -10.778 -15.707  1.00 88.29           H  
ATOM   1904 HG23 VAL A 120      52.739 -10.010 -16.234  1.00 88.29           H  
ATOM   1905  N   PRO A 121      53.582 -12.915 -20.604  1.00 84.79           N  
ATOM   1906  CA  PRO A 121      53.371 -13.250 -22.007  1.00 84.79           C  
ATOM   1907  HA  PRO A 121      53.609 -12.367 -22.599  1.00 84.79           H  
ATOM   1908  C   PRO A 121      51.937 -13.674 -22.314  1.00 84.79           C  
ATOM   1909  CB  PRO A 121      54.388 -14.342 -22.343  1.00 84.79           C  
ATOM   1910  HB2 PRO A 121      54.726 -14.270 -23.377  1.00 84.79           H  
ATOM   1911  HB3 PRO A 121      53.965 -15.327 -22.143  1.00 84.79           H  
ATOM   1912  O   PRO A 121      51.364 -14.495 -21.600  1.00 84.79           O  
ATOM   1913  CG  PRO A 121      55.517 -14.065 -21.354  1.00 84.79           C  
ATOM   1914  HG2 PRO A 121      56.145 -13.257 -21.730  1.00 84.79           H  
ATOM   1915  HG3 PRO A 121      56.113 -14.956 -21.156  1.00 84.79           H  
ATOM   1916  CD  PRO A 121      54.769 -13.595 -20.107  1.00 84.79           C  
ATOM   1917  HD2 PRO A 121      55.407 -12.930 -19.526  1.00 84.79           H  
ATOM   1918  HD3 PRO A 121      54.469 -14.455 -19.508  1.00 84.79           H  
ATOM   1919  N   GLY A 122      51.361 -13.121 -23.382  1.00 72.37           N  
ATOM   1920  H   GLY A 122      51.893 -12.447 -23.913  1.00 72.37           H  
ATOM   1921  CA  GLY A 122      50.037 -13.522 -23.864  1.00 72.37           C  
ATOM   1922  HA2 GLY A 122      49.991 -14.610 -23.913  1.00 72.37           H  
ATOM   1923  HA3 GLY A 122      49.907 -13.134 -24.874  1.00 72.37           H  
ATOM   1924  C   GLY A 122      48.849 -13.042 -23.021  1.00 72.37           C  
ATOM   1925  O   GLY A 122      47.734 -13.495 -23.264  1.00 72.37           O  
ATOM   1926  N   MET A 123      49.030 -12.101 -22.082  1.00 78.22           N  
ATOM   1927  H   MET A 123      49.974 -11.806 -21.879  1.00 78.22           H  
ATOM   1928  CA  MET A 123      47.929 -11.588 -21.242  1.00 78.22           C  
ATOM   1929  HA  MET A 123      47.565 -12.411 -20.626  1.00 78.22           H  
ATOM   1930  C   MET A 123      46.729 -11.061 -22.054  1.00 78.22           C  
ATOM   1931  CB  MET A 123      48.463 -10.478 -20.322  1.00 78.22           C  
ATOM   1932  HB2 MET A 123      49.364 -10.828 -19.818  1.00 78.22           H  
ATOM   1933  HB3 MET A 123      48.719  -9.604 -20.921  1.00 78.22           H  
ATOM   1934  O   MET A 123      45.592 -11.136 -21.598  1.00 78.22           O  
ATOM   1935  CG  MET A 123      47.433 -10.095 -19.248  1.00 78.22           C  
ATOM   1936  HG2 MET A 123      47.244 -10.976 -18.636  1.00 78.22           H  
ATOM   1937  HG3 MET A 123      46.492  -9.813 -19.723  1.00 78.22           H  
ATOM   1938  SD  MET A 123      47.911  -8.739 -18.149  1.00 78.22           S  
ATOM   1939  CE  MET A 123      47.678  -7.365 -19.300  1.00 78.22           C  
ATOM   1940  HE1 MET A 123      47.889  -6.423 -18.793  1.00 78.22           H  
ATOM   1941  HE2 MET A 123      46.649  -7.364 -19.661  1.00 78.22           H  
ATOM   1942  HE3 MET A 123      48.356  -7.475 -20.146  1.00 78.22           H  
ATOM   1943  N   PHE A 124      46.971 -10.531 -23.256  1.00 75.52           N  
ATOM   1944  H   PHE A 124      47.931 -10.488 -23.566  1.00 75.52           H  
ATOM   1945  CA  PHE A 124      45.928 -10.031 -24.160  1.00 75.52           C  
ATOM   1946  HA  PHE A 124      45.007  -9.888 -23.595  1.00 75.52           H  
ATOM   1947  C   PHE A 124      45.563 -11.005 -25.293  1.00 75.52           C  
ATOM   1948  CB  PHE A 124      46.353  -8.664 -24.709  1.00 75.52           C  
ATOM   1949  HB2 PHE A 124      45.582  -8.298 -25.386  1.00 75.52           H  
ATOM   1950  HB3 PHE A 124      47.263  -8.791 -25.296  1.00 75.52           H  
ATOM   1951  O   PHE A 124      44.811 -10.629 -26.186  1.00 75.52           O  
ATOM   1952  CG  PHE A 124      46.575  -7.601 -23.655  1.00 75.52           C  
ATOM   1953  CD1 PHE A 124      45.484  -7.101 -22.920  1.00 75.52           C  
ATOM   1954  HD1 PHE A 124      44.501  -7.520 -23.077  1.00 75.52           H  
ATOM   1955  CD2 PHE A 124      47.863  -7.090 -23.426  1.00 75.52           C  
ATOM   1956  HD2 PHE A 124      48.709  -7.483 -23.969  1.00 75.52           H  
ATOM   1957  CE1 PHE A 124      45.674  -6.070 -21.984  1.00 75.52           C  
ATOM   1958  HE1 PHE A 124      44.833  -5.705 -21.412  1.00 75.52           H  
ATOM   1959  CE2 PHE A 124      48.047  -6.041 -22.512  1.00 75.52           C  
ATOM   1960  HE2 PHE A 124      49.035  -5.627 -22.374  1.00 75.52           H  
ATOM   1961  CZ  PHE A 124      46.956  -5.524 -21.797  1.00 75.52           C  
ATOM   1962  HZ  PHE A 124      47.113  -4.721 -21.093  1.00 75.52           H  
ATOM   1963  N   MET A 125      46.103 -12.230 -25.296  1.00 65.05           N  
ATOM   1964  H   MET A 125      46.667 -12.516 -24.508  1.00 65.05           H  
ATOM   1965  CA  MET A 125      45.799 -13.242 -26.318  1.00 65.05           C  
ATOM   1966  HA  MET A 125      45.576 -12.739 -27.259  1.00 65.05           H  
ATOM   1967  C   MET A 125      44.560 -14.082 -25.992  1.00 65.05           C  
ATOM   1968  CB  MET A 125      47.007 -14.162 -26.553  1.00 65.05           C  
ATOM   1969  HB2 MET A 125      46.685 -15.013 -27.154  1.00 65.05           H  
ATOM   1970  HB3 MET A 125      47.381 -14.548 -25.605  1.00 65.05           H  
ATOM   1971  O   MET A 125      44.029 -14.735 -26.891  1.00 65.05           O  
ATOM   1972  CG  MET A 125      48.133 -13.466 -27.318  1.00 65.05           C  
ATOM   1973  HG2 MET A 125      47.715 -13.046 -28.233  1.00 65.05           H  
ATOM   1974  HG3 MET A 125      48.537 -12.651 -26.718  1.00 65.05           H  
ATOM   1975  SD  MET A 125      49.475 -14.599 -27.773  1.00 65.05           S  
ATOM   1976  CE  MET A 125      50.308 -13.595 -29.030  1.00 65.05           C  
ATOM   1977  HE1 MET A 125      49.617 -13.376 -29.844  1.00 65.05           H  
ATOM   1978  HE2 MET A 125      51.166 -14.142 -29.421  1.00 65.05           H  
ATOM   1979  HE3 MET A 125      50.651 -12.662 -28.583  1.00 65.05           H  
ATOM   1980  N   GLU A 126      44.081 -14.080 -24.743  1.00 55.29           N  
ATOM   1981  H   GLU A 126      44.535 -13.526 -24.031  1.00 55.29           H  
ATOM   1982  CA  GLU A 126      42.830 -14.758 -24.404  1.00 55.29           C  
ATOM   1983  HA  GLU A 126      42.879 -15.779 -24.784  1.00 55.29           H  
ATOM   1984  C   GLU A 126      41.667 -14.061 -25.116  1.00 55.29           C  
ATOM   1985  CB  GLU A 126      42.608 -14.857 -22.885  1.00 55.29           C  
ATOM   1986  HB2 GLU A 126      41.580 -15.174 -22.713  1.00 55.29           H  
ATOM   1987  HB3 GLU A 126      42.757 -13.879 -22.425  1.00 55.29           H  
ATOM   1988  O   GLU A 126      41.325 -12.912 -24.835  1.00 55.29           O  
ATOM   1989  CG  GLU A 126      43.552 -15.892 -22.245  1.00 55.29           C  
ATOM   1990  HG2 GLU A 126      43.460 -16.827 -22.796  1.00 55.29           H  
ATOM   1991  HG3 GLU A 126      44.578 -15.542 -22.352  1.00 55.29           H  
ATOM   1992  CD  GLU A 126      43.268 -16.169 -20.755  1.00 55.29           C  
ATOM   1993  OE1 GLU A 126      43.919 -17.093 -20.216  1.00 55.29           O  
ATOM   1994  OE2 GLU A 126      42.413 -15.478 -20.153  1.00 55.29           O  
ATOM   1995  N   SER A 127      41.066 -14.777 -26.067  1.00 52.55           N  
ATOM   1996  H   SER A 127      41.397 -15.719 -26.223  1.00 52.55           H  
ATOM   1997  CA  SER A 127      39.764 -14.424 -26.616  1.00 52.55           C  
ATOM   1998  HA  SER A 127      39.825 -13.444 -27.089  1.00 52.55           H  
ATOM   1999  C   SER A 127      38.801 -14.339 -25.438  1.00 52.55           C  
ATOM   2000  CB  SER A 127      39.295 -15.454 -27.661  1.00 52.55           C  
ATOM   2001  HB2 SER A 127      38.206 -15.486 -27.669  1.00 52.55           H  
ATOM   2002  HB3 SER A 127      39.629 -15.122 -28.644  1.00 52.55           H  
ATOM   2003  O   SER A 127      38.632 -15.319 -24.714  1.00 52.55           O  
ATOM   2004  OG  SER A 127      39.805 -16.763 -27.442  1.00 52.55           O  
ATOM   2005  HG  SER A 127      40.706 -16.794 -27.772  1.00 52.55           H  
ATOM   2006  N   GLU A 128      38.218 -13.162 -25.201  1.00 52.26           N  
ATOM   2007  H   GLU A 128      38.491 -12.357 -25.746  1.00 52.26           H  
ATOM   2008  CA  GLU A 128      37.161 -12.998 -24.208  1.00 52.26           C  
ATOM   2009  HA  GLU A 128      37.540 -13.275 -23.224  1.00 52.26           H  
ATOM   2010  C   GLU A 128      36.027 -13.962 -24.583  1.00 52.26           C  
ATOM   2011  CB  GLU A 128      36.654 -11.538 -24.153  1.00 52.26           C  
ATOM   2012  HB2 GLU A 128      36.358 -11.221 -25.153  1.00 52.26           H  
ATOM   2013  HB3 GLU A 128      35.772 -11.520 -23.513  1.00 52.26           H  
ATOM   2014  O   GLU A 128      35.194 -13.657 -25.433  1.00 52.26           O  
ATOM   2015  CG  GLU A 128      37.668 -10.525 -23.585  1.00 52.26           C  
ATOM   2016  HG2 GLU A 128      38.055 -10.922 -22.647  1.00 52.26           H  
ATOM   2017  HG3 GLU A 128      38.502 -10.431 -24.281  1.00 52.26           H  
ATOM   2018  CD  GLU A 128      37.059  -9.129 -23.325  1.00 52.26           C  
ATOM   2019  OE1 GLU A 128      37.592  -8.411 -22.441  1.00 52.26           O  
ATOM   2020  OE2 GLU A 128      36.042  -8.778 -23.963  1.00 52.26           O  
ATOM   2021  N   GLY A 129      36.012 -15.165 -23.999  1.00 50.85           N  
ATOM   2022  H   GLY A 129      36.833 -15.459 -23.489  1.00 50.85           H  
ATOM   2023  CA  GLY A 129      34.834 -16.018 -24.043  1.00 50.85           C  
ATOM   2024  HA2 GLY A 129      34.964 -16.889 -23.401  1.00 50.85           H  
ATOM   2025  HA3 GLY A 129      34.646 -16.335 -25.069  1.00 50.85           H  
ATOM   2026  C   GLY A 129      33.674 -15.176 -23.535  1.00 50.85           C  
ATOM   2027  O   GLY A 129      33.850 -14.499 -22.519  1.00 50.85           O  
ATOM   2028  N   GLU A 130      32.556 -15.152 -24.271  1.00 53.41           N  
ATOM   2029  H   GLU A 130      32.540 -15.680 -25.132  1.00 53.41           H  
ATOM   2030  CA  GLU A 130      31.402 -14.288 -23.998  1.00 53.41           C  
ATOM   2031  HA  GLU A 130      31.599 -13.287 -24.380  1.00 53.41           H  
ATOM   2032  C   GLU A 130      31.154 -14.198 -22.491  1.00 53.41           C  
ATOM   2033  CB  GLU A 130      30.135 -14.835 -24.676  1.00 53.41           C  
ATOM   2034  HB2 GLU A 130      29.267 -14.377 -24.201  1.00 53.41           H  
ATOM   2035  HB3 GLU A 130      30.085 -15.911 -24.511  1.00 53.41           H  
ATOM   2036  O   GLU A 130      30.671 -15.141 -21.853  1.00 53.41           O  
ATOM   2037  CG  GLU A 130      30.047 -14.527 -26.176  1.00 53.41           C  
ATOM   2038  HG2 GLU A 130      30.903 -14.979 -26.678  1.00 53.41           H  
ATOM   2039  HG3 GLU A 130      30.102 -13.448 -26.314  1.00 53.41           H  
ATOM   2040  CD  GLU A 130      28.748 -15.070 -26.798  1.00 53.41           C  
ATOM   2041  OE1 GLU A 130      28.285 -14.467 -27.792  1.00 53.41           O  
ATOM   2042  OE2 GLU A 130      28.233 -16.095 -26.291  1.00 53.41           O  
ATOM   2043  N   ARG A 131      31.549 -13.072 -21.886  1.00 59.97           N  
ATOM   2044  H   ARG A 131      32.017 -12.367 -22.437  1.00 59.97           H  
ATOM   2045  CA  ARG A 131      31.283 -12.839 -20.474  1.00 59.97           C  
ATOM   2046  HA  ARG A 131      31.644 -13.693 -19.902  1.00 59.97           H  
ATOM   2047  C   ARG A 131      29.775 -12.780 -20.346  1.00 59.97           C  
ATOM   2048  CB  ARG A 131      31.946 -11.545 -19.980  1.00 59.97           C  
ATOM   2049  HB2 ARG A 131      31.247 -11.009 -19.338  1.00 59.97           H  
ATOM   2050  HB3 ARG A 131      32.189 -10.898 -20.823  1.00 59.97           H  
ATOM   2051  O   ARG A 131      29.151 -11.843 -20.828  1.00 59.97           O  
ATOM   2052  CG  ARG A 131      33.203 -11.846 -19.162  1.00 59.97           C  
ATOM   2053  HG2 ARG A 131      32.940 -12.482 -18.316  1.00 59.97           H  
ATOM   2054  HG3 ARG A 131      33.934 -12.357 -19.788  1.00 59.97           H  
ATOM   2055  CD  ARG A 131      33.785 -10.529 -18.650  1.00 59.97           C  
ATOM   2056  HD2 ARG A 131      33.010  -9.983 -18.113  1.00 59.97           H  
ATOM   2057  HD3 ARG A 131      34.091  -9.943 -19.517  1.00 59.97           H  
ATOM   2058  NE  ARG A 131      34.932 -10.760 -17.754  1.00 59.97           N  
ATOM   2059  HE  ARG A 131      35.059 -11.707 -17.427  1.00 59.97           H  
ATOM   2060  NH1 ARG A 131      35.821  -8.657 -17.926  1.00 59.97           N  
ATOM   2061 HH11 ARG A 131      36.663  -8.100 -17.964  1.00 59.97           H  
ATOM   2062 HH12 ARG A 131      35.096  -8.458 -18.600  1.00 59.97           H  
ATOM   2063  NH2 ARG A 131      36.904 -10.226 -16.755  1.00 59.97           N  
ATOM   2064 HH21 ARG A 131      37.031 -11.204 -16.537  1.00 59.97           H  
ATOM   2065 HH22 ARG A 131      37.693  -9.599 -16.689  1.00 59.97           H  
ATOM   2066  CZ  ARG A 131      35.873  -9.880 -17.475  1.00 59.97           C  
ATOM   2067  N   LYS A 132      29.190 -13.786 -19.699  1.00 72.32           N  
ATOM   2068  H   LYS A 132      29.748 -14.599 -19.480  1.00 72.32           H  
ATOM   2069  CA  LYS A 132      27.777 -13.738 -19.338  1.00 72.32           C  
ATOM   2070  HA  LYS A 132      27.192 -13.562 -20.240  1.00 72.32           H  
ATOM   2071  C   LYS A 132      27.577 -12.542 -18.413  1.00 72.32           C  
ATOM   2072  CB  LYS A 132      27.317 -15.051 -18.700  1.00 72.32           C  
ATOM   2073  HB2 LYS A 132      26.297 -14.912 -18.342  1.00 72.32           H  
ATOM   2074  HB3 LYS A 132      27.957 -15.293 -17.851  1.00 72.32           H  
ATOM   2075  O   LYS A 132      28.147 -12.488 -17.324  1.00 72.32           O  
ATOM   2076  CG  LYS A 132      27.328 -16.207 -19.709  1.00 72.32           C  
ATOM   2077  HG2 LYS A 132      28.353 -16.423 -20.009  1.00 72.32           H  
ATOM   2078  HG3 LYS A 132      26.753 -15.921 -20.589  1.00 72.32           H  
ATOM   2079  CD  LYS A 132      26.702 -17.459 -19.085  1.00 72.32           C  
ATOM   2080  HD2 LYS A 132      27.275 -17.746 -18.204  1.00 72.32           H  
ATOM   2081  HD3 LYS A 132      25.677 -17.234 -18.790  1.00 72.32           H  
ATOM   2082  CE  LYS A 132      26.708 -18.599 -20.107  1.00 72.32           C  
ATOM   2083  HE2 LYS A 132      27.740 -18.803 -20.394  1.00 72.32           H  
ATOM   2084  HE3 LYS A 132      26.182 -18.264 -21.001  1.00 72.32           H  
ATOM   2085  NZ  LYS A 132      26.069 -19.819 -19.557  1.00 72.32           N  
ATOM   2086  HZ1 LYS A 132      25.106 -19.628 -19.319  1.00 72.32           H  
ATOM   2087  HZ2 LYS A 132      26.088 -20.560 -20.243  1.00 72.32           H  
ATOM   2088  HZ3 LYS A 132      26.553 -20.128 -18.727  1.00 72.32           H  
ATOM   2089  N   GLU A 133      26.803 -11.577 -18.877  1.00 84.52           N  
ATOM   2090  H   GLU A 133      26.439 -11.659 -19.816  1.00 84.52           H  
ATOM   2091  CA  GLU A 133      26.381 -10.424 -18.094  1.00 84.52           C  
ATOM   2092  HA  GLU A 133      27.075 -10.280 -17.265  1.00 84.52           H  
ATOM   2093  C   GLU A 133      25.000 -10.678 -17.495  1.00 84.52           C  
ATOM   2094  CB  GLU A 133      26.400  -9.144 -18.940  1.00 84.52           C  
ATOM   2095  HB2 GLU A 133      26.055  -8.323 -18.312  1.00 84.52           H  
ATOM   2096  HB3 GLU A 133      25.717  -9.253 -19.782  1.00 84.52           H  
ATOM   2097  O   GLU A 133      24.260 -11.554 -17.943  1.00 84.52           O  
ATOM   2098  CG  GLU A 133      27.810  -8.809 -19.455  1.00 84.52           C  
ATOM   2099  HG2 GLU A 133      28.087  -9.527 -20.227  1.00 84.52           H  
ATOM   2100  HG3 GLU A 133      28.512  -8.909 -18.627  1.00 84.52           H  
ATOM   2101  CD  GLU A 133      27.918  -7.390 -20.032  1.00 84.52           C  
ATOM   2102  OE1 GLU A 133      29.065  -6.889 -20.089  1.00 84.52           O  
ATOM   2103  OE2 GLU A 133      26.865  -6.778 -20.325  1.00 84.52           O  
ATOM   2104  N   VAL A 134      24.655  -9.907 -16.465  1.00 90.14           N  
ATOM   2105  H   VAL A 134      25.278  -9.157 -16.199  1.00 90.14           H  
ATOM   2106  CA  VAL A 134      23.313  -9.940 -15.877  1.00 90.14           C  
ATOM   2107  HA  VAL A 134      23.125 -10.937 -15.478  1.00 90.14           H  
ATOM   2108  C   VAL A 134      22.286  -9.649 -16.969  1.00 90.14           C  
ATOM   2109  CB  VAL A 134      23.182  -8.909 -14.741  1.00 90.14           C  
ATOM   2110  HB  VAL A 134      23.335  -7.906 -15.141  1.00 90.14           H  
ATOM   2111  O   VAL A 134      22.381  -8.632 -17.651  1.00 90.14           O  
ATOM   2112  CG1 VAL A 134      21.806  -8.958 -14.065  1.00 90.14           C  
ATOM   2113 HG11 VAL A 134      21.751  -8.202 -13.282  1.00 90.14           H  
ATOM   2114 HG12 VAL A 134      21.634  -9.945 -13.635  1.00 90.14           H  
ATOM   2115 HG13 VAL A 134      21.021  -8.744 -14.791  1.00 90.14           H  
ATOM   2116  CG2 VAL A 134      24.236  -9.154 -13.655  1.00 90.14           C  
ATOM   2117 HG21 VAL A 134      24.091  -8.452 -12.835  1.00 90.14           H  
ATOM   2118 HG22 VAL A 134      24.129 -10.178 -13.295  1.00 90.14           H  
ATOM   2119 HG23 VAL A 134      25.241  -9.019 -14.057  1.00 90.14           H  
ATOM   2120  N   ASP A 135      21.279 -10.504 -17.106  1.00 92.99           N  
ATOM   2121  H   ASP A 135      21.269 -11.328 -16.522  1.00 92.99           H  
ATOM   2122  CA  ASP A 135      20.115 -10.227 -17.939  1.00 92.99           C  
ATOM   2123  HA  ASP A 135      20.453  -9.757 -18.862  1.00 92.99           H  
ATOM   2124  C   ASP A 135      19.196  -9.240 -17.205  1.00 92.99           C  
ATOM   2125  CB  ASP A 135      19.413 -11.528 -18.347  1.00 92.99           C  
ATOM   2126  HB2 ASP A 135      19.036 -12.038 -17.462  1.00 92.99           H  
ATOM   2127  HB3 ASP A 135      20.144 -12.181 -18.825  1.00 92.99           H  
ATOM   2128  O   ASP A 135      18.430  -9.590 -16.298  1.00 92.99           O  
ATOM   2129  CG  ASP A 135      18.255 -11.288 -19.325  1.00 92.99           C  
ATOM   2130  OD1 ASP A 135      17.775 -10.131 -19.425  1.00 92.99           O  
ATOM   2131  OD2 ASP A 135      17.809 -12.285 -19.925  1.00 92.99           O  
ATOM   2132  N   TRP A 136      19.318  -7.971 -17.584  1.00 89.71           N  
ATOM   2133  H   TRP A 136      20.054  -7.762 -18.244  1.00 89.71           H  
ATOM   2134  CA  TRP A 136      18.556  -6.857 -17.028  1.00 89.71           C  
ATOM   2135  HA  TRP A 136      18.683  -6.842 -15.945  1.00 89.71           H  
ATOM   2136  C   TRP A 136      17.062  -6.966 -17.329  1.00 89.71           C  
ATOM   2137  CB  TRP A 136      19.099  -5.548 -17.615  1.00 89.71           C  
ATOM   2138  HB2 TRP A 136      18.584  -4.714 -17.137  1.00 89.71           H  
ATOM   2139  HB3 TRP A 136      18.862  -5.511 -18.678  1.00 89.71           H  
ATOM   2140  O   TRP A 136      16.245  -6.589 -16.489  1.00 89.71           O  
ATOM   2141  CG  TRP A 136      20.574  -5.349 -17.461  1.00 89.71           C  
ATOM   2142  CD1 TRP A 136      21.530  -5.876 -18.258  1.00 89.71           C  
ATOM   2143  HD1 TRP A 136      21.355  -6.521 -19.106  1.00 89.71           H  
ATOM   2144  CD2 TRP A 136      21.290  -4.565 -16.464  1.00 89.71           C  
ATOM   2145  CE2 TRP A 136      22.692  -4.745 -16.666  1.00 89.71           C  
ATOM   2146  CE3 TRP A 136      20.898  -3.669 -15.453  1.00 89.71           C  
ATOM   2147  HE3 TRP A 136      19.848  -3.459 -15.307  1.00 89.71           H  
ATOM   2148  NE1 TRP A 136      22.778  -5.557 -17.771  1.00 89.71           N  
ATOM   2149  HE1 TRP A 136      23.627  -5.919 -18.182  1.00 89.71           H  
ATOM   2150  CH2 TRP A 136      23.237  -3.204 -14.897  1.00 89.71           C  
ATOM   2151  HH2 TRP A 136      23.966  -2.642 -14.333  1.00 89.71           H  
ATOM   2152  CZ2 TRP A 136      23.659  -4.115 -15.874  1.00 89.71           C  
ATOM   2153  HZ2 TRP A 136      24.708  -4.272 -16.077  1.00 89.71           H  
ATOM   2154  CZ3 TRP A 136      21.863  -2.979 -14.699  1.00 89.71           C  
ATOM   2155  HZ3 TRP A 136      21.547  -2.215 -14.004  1.00 89.71           H  
ATOM   2156  N   LEU A 137      16.702  -7.486 -18.508  1.00 92.38           N  
ATOM   2157  H   LEU A 137      17.404  -7.968 -19.052  1.00 92.38           H  
ATOM   2158  CA  LEU A 137      15.309  -7.635 -18.923  1.00 92.38           C  
ATOM   2159  HA  LEU A 137      14.772  -6.705 -18.736  1.00 92.38           H  
ATOM   2160  C   LEU A 137      14.628  -8.710 -18.089  1.00 92.38           C  
ATOM   2161  CB  LEU A 137      15.228  -7.984 -20.419  1.00 92.38           C  
ATOM   2162  HB2 LEU A 137      15.842  -8.864 -20.609  1.00 92.38           H  
ATOM   2163  HB3 LEU A 137      14.198  -8.248 -20.655  1.00 92.38           H  
ATOM   2164  O   LEU A 137      13.515  -8.496 -17.618  1.00 92.38           O  
ATOM   2165  CG  LEU A 137      15.668  -6.855 -21.364  1.00 92.38           C  
ATOM   2166  HG  LEU A 137      16.682  -6.541 -21.118  1.00 92.38           H  
ATOM   2167  CD1 LEU A 137      15.656  -7.366 -22.805  1.00 92.38           C  
ATOM   2168 HD11 LEU A 137      16.330  -8.218 -22.892  1.00 92.38           H  
ATOM   2169 HD12 LEU A 137      14.650  -7.679 -23.084  1.00 92.38           H  
ATOM   2170 HD13 LEU A 137      15.997  -6.581 -23.481  1.00 92.38           H  
ATOM   2171  CD2 LEU A 137      14.735  -5.642 -21.282  1.00 92.38           C  
ATOM   2172 HD21 LEU A 137      15.027  -4.904 -22.029  1.00 92.38           H  
ATOM   2173 HD22 LEU A 137      14.808  -5.180 -20.297  1.00 92.38           H  
ATOM   2174 HD23 LEU A 137      13.705  -5.951 -21.462  1.00 92.38           H  
ATOM   2175  N   LEU A 138      15.317  -9.820 -17.828  1.00 96.80           N  
ATOM   2176  H   LEU A 138      16.200  -9.956 -18.300  1.00 96.80           H  
ATOM   2177  CA  LEU A 138      14.793 -10.878 -16.976  1.00 96.80           C  
ATOM   2178  HA  LEU A 138      13.839 -11.192 -17.398  1.00 96.80           H  
ATOM   2179  C   LEU A 138      14.511 -10.370 -15.550  1.00 96.80           C  
ATOM   2180  CB  LEU A 138      15.770 -12.062 -17.031  1.00 96.80           C  
ATOM   2181  HB2 LEU A 138      16.749 -11.723 -16.690  1.00 96.80           H  
ATOM   2182  HB3 LEU A 138      15.867 -12.379 -18.070  1.00 96.80           H  
ATOM   2183  O   LEU A 138      13.426 -10.612 -15.024  1.00 96.80           O  
ATOM   2184  CG  LEU A 138      15.346 -13.273 -16.195  1.00 96.80           C  
ATOM   2185  HG  LEU A 138      15.314 -12.966 -15.149  1.00 96.80           H  
ATOM   2186  CD1 LEU A 138      13.987 -13.835 -16.617  1.00 96.80           C  
ATOM   2187 HD11 LEU A 138      14.008 -14.091 -17.677  1.00 96.80           H  
ATOM   2188 HD12 LEU A 138      13.202 -13.104 -16.427  1.00 96.80           H  
ATOM   2189 HD13 LEU A 138      13.780 -14.724 -16.022  1.00 96.80           H  
ATOM   2190  CD2 LEU A 138      16.374 -14.394 -16.314  1.00 96.80           C  
ATOM   2191 HD21 LEU A 138      17.368 -14.015 -16.078  1.00 96.80           H  
ATOM   2192 HD22 LEU A 138      16.122 -15.208 -15.635  1.00 96.80           H  
ATOM   2193 HD23 LEU A 138      16.388 -14.772 -17.336  1.00 96.80           H  
ATOM   2194  N   LEU A 139      15.434  -9.621 -14.933  1.00 96.72           N  
ATOM   2195  H   LEU A 139      16.293  -9.418 -15.424  1.00 96.72           H  
ATOM   2196  CA  LEU A 139      15.196  -9.024 -13.608  1.00 96.72           C  
ATOM   2197  HA  LEU A 139      14.913  -9.819 -12.918  1.00 96.72           H  
ATOM   2198  C   LEU A 139      14.045  -8.004 -13.629  1.00 96.72           C  
ATOM   2199  CB  LEU A 139      16.488  -8.361 -13.105  1.00 96.72           C  
ATOM   2200  HB2 LEU A 139      16.793  -7.614 -13.838  1.00 96.72           H  
ATOM   2201  HB3 LEU A 139      17.276  -9.111 -13.041  1.00 96.72           H  
ATOM   2202  O   LEU A 139      13.244  -7.959 -12.696  1.00 96.72           O  
ATOM   2203  CG  LEU A 139      16.325  -7.672 -11.731  1.00 96.72           C  
ATOM   2204  HG  LEU A 139      15.464  -7.003 -11.734  1.00 96.72           H  
ATOM   2205  CD1 LEU A 139      16.175  -8.656 -10.583  1.00 96.72           C  
ATOM   2206 HD11 LEU A 139      15.271  -9.249 -10.726  1.00 96.72           H  
ATOM   2207 HD12 LEU A 139      17.049  -9.306 -10.543  1.00 96.72           H  
ATOM   2208 HD13 LEU A 139      16.085  -8.119  -9.638  1.00 96.72           H  
ATOM   2209  CD2 LEU A 139      17.538  -6.809 -11.454  1.00 96.72           C  
ATOM   2210 HD21 LEU A 139      17.454  -6.345 -10.471  1.00 96.72           H  
ATOM   2211 HD22 LEU A 139      17.535  -6.031 -12.217  1.00 96.72           H  
ATOM   2212 HD23 LEU A 139      18.449  -7.405 -11.511  1.00 96.72           H  
ATOM   2213  N   LEU A 140      13.968  -7.179 -14.675  1.00 95.66           N  
ATOM   2214  H   LEU A 140      14.668  -7.251 -15.399  1.00 95.66           H  
ATOM   2215  CA  LEU A 140      12.915  -6.179 -14.841  1.00 95.66           C  
ATOM   2216  HA  LEU A 140      12.874  -5.561 -13.945  1.00 95.66           H  
ATOM   2217  C   LEU A 140      11.535  -6.826 -14.994  1.00 95.66           C  
ATOM   2218  CB  LEU A 140      13.307  -5.285 -16.027  1.00 95.66           C  
ATOM   2219  HB2 LEU A 140      13.535  -5.907 -16.893  1.00 95.66           H  
ATOM   2220  HB3 LEU A 140      14.228  -4.775 -15.744  1.00 95.66           H  
ATOM   2221  O   LEU A 140      10.584  -6.368 -14.362  1.00 95.66           O  
ATOM   2222  CG  LEU A 140      12.262  -4.233 -16.435  1.00 95.66           C  
ATOM   2223  HG  LEU A 140      11.716  -3.876 -15.562  1.00 95.66           H  
ATOM   2224  CD1 LEU A 140      12.980  -3.053 -17.081  1.00 95.66           C  
ATOM   2225 HD11 LEU A 140      13.605  -3.400 -17.904  1.00 95.66           H  
ATOM   2226 HD12 LEU A 140      12.249  -2.344 -17.469  1.00 95.66           H  
ATOM   2227 HD13 LEU A 140      13.608  -2.554 -16.343  1.00 95.66           H  
ATOM   2228  CD2 LEU A 140      11.283  -4.753 -17.491  1.00 95.66           C  
ATOM   2229 HD21 LEU A 140      11.829  -5.103 -18.368  1.00 95.66           H  
ATOM   2230 HD22 LEU A 140      10.600  -3.961 -17.797  1.00 95.66           H  
ATOM   2231 HD23 LEU A 140      10.706  -5.595 -17.108  1.00 95.66           H  
ATOM   2232  N   GLU A 141      11.414  -7.888 -15.793  1.00 96.94           N  
ATOM   2233  H   GLU A 141      12.216  -8.196 -16.324  1.00 96.94           H  
ATOM   2234  CA  GLU A 141      10.155  -8.622 -15.939  1.00 96.94           C  
ATOM   2235  HA  GLU A 141       9.357  -7.918 -16.179  1.00 96.94           H  
ATOM   2236  C   GLU A 141       9.738  -9.263 -14.617  1.00 96.94           C  
ATOM   2237  CB  GLU A 141      10.236  -9.659 -17.072  1.00 96.94           C  
ATOM   2238  HB2 GLU A 141      11.128 -10.272 -16.942  1.00 96.94           H  
ATOM   2239  HB3 GLU A 141       9.369 -10.315 -17.005  1.00 96.94           H  
ATOM   2240  O   GLU A 141       8.589  -9.109 -14.215  1.00 96.94           O  
ATOM   2241  CG  GLU A 141      10.251  -9.031 -18.480  1.00 96.94           C  
ATOM   2242  HG2 GLU A 141      11.187  -8.491 -18.622  1.00 96.94           H  
ATOM   2243  HG3 GLU A 141      10.221  -9.833 -19.218  1.00 96.94           H  
ATOM   2244  CD  GLU A 141       9.080  -8.066 -18.736  1.00 96.94           C  
ATOM   2245  OE1 GLU A 141       9.290  -6.945 -19.259  1.00 96.94           O  
ATOM   2246  OE2 GLU A 141       7.922  -8.345 -18.352  1.00 96.94           O  
ATOM   2247  N   TYR A 142      10.677  -9.843 -13.863  1.00 97.89           N  
ATOM   2248  H   TYR A 142      11.613  -9.936 -14.231  1.00 97.89           H  
ATOM   2249  CA  TYR A 142      10.385 -10.318 -12.510  1.00 97.89           C  
ATOM   2250  HA  TYR A 142       9.600 -11.071 -12.572  1.00 97.89           H  
ATOM   2251  C   TYR A 142       9.859  -9.199 -11.607  1.00 97.89           C  
ATOM   2252  CB  TYR A 142      11.630 -10.971 -11.916  1.00 97.89           C  
ATOM   2253  HB2 TYR A 142      11.793 -11.889 -12.481  1.00 97.89           H  
ATOM   2254  HB3 TYR A 142      12.497 -10.324 -12.051  1.00 97.89           H  
ATOM   2255  O   TYR A 142       8.787  -9.342 -11.023  1.00 97.89           O  
ATOM   2256  CG  TYR A 142      11.504 -11.354 -10.459  1.00 97.89           C  
ATOM   2257  CD1 TYR A 142      12.336 -10.761  -9.488  1.00 97.89           C  
ATOM   2258  HD1 TYR A 142      13.072 -10.030  -9.788  1.00 97.89           H  
ATOM   2259  CD2 TYR A 142      10.539 -12.302 -10.078  1.00 97.89           C  
ATOM   2260  HD2 TYR A 142       9.889 -12.748 -10.816  1.00 97.89           H  
ATOM   2261  CE1 TYR A 142      12.203 -11.122  -8.133  1.00 97.89           C  
ATOM   2262  HE1 TYR A 142      12.841 -10.680  -7.383  1.00 97.89           H  
ATOM   2263  CE2 TYR A 142      10.403 -12.662  -8.727  1.00 97.89           C  
ATOM   2264  HE2 TYR A 142       9.659 -13.382  -8.419  1.00 97.89           H  
ATOM   2265  OH  TYR A 142      11.100 -12.435  -6.456  1.00 97.89           O  
ATOM   2266  HH  TYR A 142      11.710 -11.981  -5.870  1.00 97.89           H  
ATOM   2267  CZ  TYR A 142      11.231 -12.074  -7.755  1.00 97.89           C  
ATOM   2268  N   ALA A 143      10.547  -8.053 -11.552  1.00 98.00           N  
ATOM   2269  H   ALA A 143      11.407  -7.983 -12.078  1.00 98.00           H  
ATOM   2270  CA  ALA A 143      10.111  -6.907 -10.755  1.00 98.00           C  
ATOM   2271  HA  ALA A 143      10.088  -7.209  -9.708  1.00 98.00           H  
ATOM   2272  C   ALA A 143       8.693  -6.436 -11.131  1.00 98.00           C  
ATOM   2273  CB  ALA A 143      11.134  -5.776 -10.916  1.00 98.00           C  
ATOM   2274  HB1 ALA A 143      12.132  -6.147 -10.685  1.00 98.00           H  
ATOM   2275  HB2 ALA A 143      10.886  -4.960 -10.237  1.00 98.00           H  
ATOM   2276  HB3 ALA A 143      11.123  -5.401 -11.940  1.00 98.00           H  
ATOM   2277  O   ALA A 143       7.910  -6.085 -10.247  1.00 98.00           O  
ATOM   2278  N   LYS A 144       8.340  -6.464 -12.425  1.00 95.55           N  
ATOM   2279  H   LYS A 144       9.037  -6.766 -13.090  1.00 95.55           H  
ATOM   2280  CA  LYS A 144       6.988  -6.150 -12.917  1.00 95.55           C  
ATOM   2281  HA  LYS A 144       6.659  -5.204 -12.487  1.00 95.55           H  
ATOM   2282  C   LYS A 144       5.960  -7.194 -12.491  1.00 95.55           C  
ATOM   2283  CB  LYS A 144       6.987  -6.049 -14.447  1.00 95.55           C  
ATOM   2284  HB2 LYS A 144       7.472  -6.933 -14.860  1.00 95.55           H  
ATOM   2285  HB3 LYS A 144       5.952  -6.049 -14.790  1.00 95.55           H  
ATOM   2286  O   LYS A 144       4.883  -6.810 -12.036  1.00 95.55           O  
ATOM   2287  CG  LYS A 144       7.674  -4.787 -14.982  1.00 95.55           C  
ATOM   2288  HG2 LYS A 144       7.044  -3.917 -14.792  1.00 95.55           H  
ATOM   2289  HG3 LYS A 144       8.628  -4.641 -14.476  1.00 95.55           H  
ATOM   2290  CD  LYS A 144       7.944  -4.924 -16.483  1.00 95.55           C  
ATOM   2291  HD2 LYS A 144       8.532  -4.066 -16.811  1.00 95.55           H  
ATOM   2292  HD3 LYS A 144       8.544  -5.823 -16.626  1.00 95.55           H  
ATOM   2293  CE  LYS A 144       6.682  -5.017 -17.349  1.00 95.55           C  
ATOM   2294  HE2 LYS A 144       6.363  -4.008 -17.613  1.00 95.55           H  
ATOM   2295  HE3 LYS A 144       5.886  -5.497 -16.781  1.00 95.55           H  
ATOM   2296  NZ  LYS A 144       6.951  -5.818 -18.566  1.00 95.55           N  
ATOM   2297  HZ1 LYS A 144       7.875  -5.681 -18.950  1.00 95.55           H  
ATOM   2298  HZ2 LYS A 144       7.065  -6.794 -18.333  1.00 95.55           H  
ATOM   2299  HZ3 LYS A 144       6.246  -5.765 -19.287  1.00 95.55           H  
ATOM   2300  N   GLU A 145       6.274  -8.479 -12.637  1.00 94.05           N  
ATOM   2301  H   GLU A 145       7.173  -8.714 -13.032  1.00 94.05           H  
ATOM   2302  CA  GLU A 145       5.371  -9.585 -12.305  1.00 94.05           C  
ATOM   2303  HA  GLU A 145       4.434  -9.453 -12.846  1.00 94.05           H  
ATOM   2304  C   GLU A 145       5.008  -9.585 -10.813  1.00 94.05           C  
ATOM   2305  CB  GLU A 145       5.980 -10.931 -12.745  1.00 94.05           C  
ATOM   2306  HB2 GLU A 145       7.012 -11.003 -12.403  1.00 94.05           H  
ATOM   2307  HB3 GLU A 145       5.406 -11.724 -12.267  1.00 94.05           H  
ATOM   2308  O   GLU A 145       3.825  -9.668 -10.475  1.00 94.05           O  
ATOM   2309  CG  GLU A 145       5.918 -11.138 -14.274  1.00 94.05           C  
ATOM   2310  HG2 GLU A 145       6.510 -10.374 -14.779  1.00 94.05           H  
ATOM   2311  HG3 GLU A 145       4.885 -11.003 -14.595  1.00 94.05           H  
ATOM   2312  CD  GLU A 145       6.382 -12.542 -14.705  1.00 94.05           C  
ATOM   2313  OE1 GLU A 145       7.218 -12.672 -15.633  1.00 94.05           O  
ATOM   2314  OE2 GLU A 145       5.861 -13.514 -14.121  1.00 94.05           O  
ATOM   2315  N   ILE A 146       5.987  -9.364  -9.926  1.00 93.39           N  
ATOM   2316  H   ILE A 146       6.938  -9.341 -10.264  1.00 93.39           H  
ATOM   2317  CA  ILE A 146       5.751  -9.239  -8.474  1.00 93.39           C  
ATOM   2318  HA  ILE A 146       4.876  -9.842  -8.234  1.00 93.39           H  
ATOM   2319  C   ILE A 146       5.381  -7.812  -8.028  1.00 93.39           C  
ATOM   2320  CB  ILE A 146       6.911  -9.839  -7.647  1.00 93.39           C  
ATOM   2321  HB  ILE A 146       6.601  -9.817  -6.603  1.00 93.39           H  
ATOM   2322  O   ILE A 146       5.205  -7.554  -6.841  1.00 93.39           O  
ATOM   2323  CG1 ILE A 146       8.230  -9.046  -7.774  1.00 93.39           C  
ATOM   2324 HG12 ILE A 146       8.765  -9.365  -8.669  1.00 93.39           H  
ATOM   2325 HG13 ILE A 146       8.022  -7.981  -7.868  1.00 93.39           H  
ATOM   2326  CG2 ILE A 146       7.135 -11.314  -8.032  1.00 93.39           C  
ATOM   2327 HG21 ILE A 146       6.193 -11.859  -7.978  1.00 93.39           H  
ATOM   2328 HG22 ILE A 146       7.535 -11.397  -9.043  1.00 93.39           H  
ATOM   2329 HG23 ILE A 146       7.839 -11.779  -7.341  1.00 93.39           H  
ATOM   2330  CD1 ILE A 146       9.175  -9.268  -6.590  1.00 93.39           C  
ATOM   2331 HD11 ILE A 146       8.695  -8.945  -5.666  1.00 93.39           H  
ATOM   2332 HD12 ILE A 146      10.093  -8.701  -6.744  1.00 93.39           H  
ATOM   2333 HD13 ILE A 146       9.423 -10.325  -6.500  1.00 93.39           H  
ATOM   2334  N   ARG A 147       5.260  -6.861  -8.969  1.00 91.13           N  
ATOM   2335  H   ARG A 147       5.408  -7.157  -9.923  1.00 91.13           H  
ATOM   2336  CA  ARG A 147       4.931  -5.438  -8.729  1.00 91.13           C  
ATOM   2337  HA  ARG A 147       5.136  -4.905  -9.657  1.00 91.13           H  
ATOM   2338  C   ARG A 147       5.821  -4.766  -7.671  1.00 91.13           C  
ATOM   2339  CB  ARG A 147       3.438  -5.278  -8.401  1.00 91.13           C  
ATOM   2340  HB2 ARG A 147       3.241  -5.723  -7.425  1.00 91.13           H  
ATOM   2341  HB3 ARG A 147       3.206  -4.215  -8.343  1.00 91.13           H  
ATOM   2342  O   ARG A 147       5.362  -3.921  -6.902  1.00 91.13           O  
ATOM   2343  CG  ARG A 147       2.512  -5.923  -9.437  1.00 91.13           C  
ATOM   2344  HG2 ARG A 147       2.689  -6.998  -9.477  1.00 91.13           H  
ATOM   2345  HG3 ARG A 147       2.699  -5.491 -10.420  1.00 91.13           H  
ATOM   2346  CD  ARG A 147       1.061  -5.675  -9.023  1.00 91.13           C  
ATOM   2347  HD2 ARG A 147       0.868  -4.603  -9.045  1.00 91.13           H  
ATOM   2348  HD3 ARG A 147       0.924  -6.040  -8.005  1.00 91.13           H  
ATOM   2349  NE  ARG A 147       0.128  -6.377  -9.919  1.00 91.13           N  
ATOM   2350  HE  ARG A 147       0.547  -7.036 -10.559  1.00 91.13           H  
ATOM   2351  NH1 ARG A 147      -1.818  -5.534  -9.035  1.00 91.13           N  
ATOM   2352 HH11 ARG A 147      -2.826  -5.475  -9.038  1.00 91.13           H  
ATOM   2353 HH12 ARG A 147      -1.279  -4.932  -8.429  1.00 91.13           H  
ATOM   2354  NH2 ARG A 147      -1.909  -7.028 -10.694  1.00 91.13           N  
ATOM   2355 HH21 ARG A 147      -2.916  -7.042 -10.622  1.00 91.13           H  
ATOM   2356 HH22 ARG A 147      -1.451  -7.684 -11.311  1.00 91.13           H  
ATOM   2357  CZ  ARG A 147      -1.190  -6.311  -9.877  1.00 91.13           C  
ATOM   2358  N   ASN A 148       7.097  -5.135  -7.627  1.00 93.63           N  
ATOM   2359  H   ASN A 148       7.428  -5.755  -8.353  1.00 93.63           H  
ATOM   2360  CA  ASN A 148       8.035  -4.655  -6.622  1.00 93.63           C  
ATOM   2361  HA  ASN A 148       7.484  -4.513  -5.692  1.00 93.63           H  
ATOM   2362  C   ASN A 148       8.627  -3.298  -7.028  1.00 93.63           C  
ATOM   2363  CB  ASN A 148       9.074  -5.750  -6.362  1.00 93.63           C  
ATOM   2364  HB2 ASN A 148       8.521  -6.660  -6.126  1.00 93.63           H  
ATOM   2365  HB3 ASN A 148       9.678  -5.919  -7.254  1.00 93.63           H  
ATOM   2366  O   ASN A 148       9.182  -3.140  -8.114  1.00 93.63           O  
ATOM   2367  CG  ASN A 148       9.993  -5.469  -5.192  1.00 93.63           C  
ATOM   2368  ND2 ASN A 148      10.403  -6.491  -4.483  1.00 93.63           N  
ATOM   2369 HD21 ASN A 148      10.054  -7.418  -4.679  1.00 93.63           H  
ATOM   2370 HD22 ASN A 148      10.999  -6.292  -3.692  1.00 93.63           H  
ATOM   2371  OD1 ASN A 148      10.342  -4.345  -4.884  1.00 93.63           O  
ATOM   2372  N   ILE A 149       8.513  -2.323  -6.127  1.00 92.44           N  
ATOM   2373  H   ILE A 149       8.038  -2.542  -5.264  1.00 92.44           H  
ATOM   2374  CA  ILE A 149       9.013  -0.951  -6.300  1.00 92.44           C  
ATOM   2375  HA  ILE A 149       9.463  -0.866  -7.289  1.00 92.44           H  
ATOM   2376  C   ILE A 149      10.132  -0.593  -5.306  1.00 92.44           C  
ATOM   2377  CB  ILE A 149       7.845   0.059  -6.246  1.00 92.44           C  
ATOM   2378  HB  ILE A 149       8.264   1.055  -6.381  1.00 92.44           H  
ATOM   2379  O   ILE A 149      10.548   0.559  -5.239  1.00 92.44           O  
ATOM   2380  CG1 ILE A 149       7.124   0.024  -4.879  1.00 92.44           C  
ATOM   2381 HG12 ILE A 149       6.589  -0.919  -4.765  1.00 92.44           H  
ATOM   2382 HG13 ILE A 149       7.863   0.092  -4.080  1.00 92.44           H  
ATOM   2383  CG2 ILE A 149       6.872  -0.188  -7.414  1.00 92.44           C  
ATOM   2384 HG21 ILE A 149       7.431  -0.235  -8.348  1.00 92.44           H  
ATOM   2385 HG22 ILE A 149       6.149   0.624  -7.489  1.00 92.44           H  
ATOM   2386 HG23 ILE A 149       6.338  -1.128  -7.277  1.00 92.44           H  
ATOM   2387  CD1 ILE A 149       6.136   1.178  -4.682  1.00 92.44           C  
ATOM   2388 HD11 ILE A 149       5.308   1.093  -5.385  1.00 92.44           H  
ATOM   2389 HD12 ILE A 149       5.739   1.141  -3.667  1.00 92.44           H  
ATOM   2390 HD13 ILE A 149       6.646   2.131  -4.830  1.00 92.44           H  
ATOM   2391  N   GLU A 150      10.608  -1.562  -4.523  1.00 94.30           N  
ATOM   2392  H   GLU A 150      10.303  -2.509  -4.700  1.00 94.30           H  
ATOM   2393  CA  GLU A 150      11.576  -1.386  -3.440  1.00 94.30           C  
ATOM   2394  HA  GLU A 150      11.752  -0.322  -3.282  1.00 94.30           H  
ATOM   2395  C   GLU A 150      12.905  -2.085  -3.782  1.00 94.30           C  
ATOM   2396  CB  GLU A 150      10.993  -1.941  -2.132  1.00 94.30           C  
ATOM   2397  HB2 GLU A 150      10.534  -2.905  -2.350  1.00 94.30           H  
ATOM   2398  HB3 GLU A 150      11.794  -2.108  -1.412  1.00 94.30           H  
ATOM   2399  O   GLU A 150      13.003  -3.315  -3.700  1.00 94.30           O  
ATOM   2400  CG  GLU A 150       9.934  -1.029  -1.493  1.00 94.30           C  
ATOM   2401  HG2 GLU A 150       9.222  -0.706  -2.252  1.00 94.30           H  
ATOM   2402  HG3 GLU A 150       9.384  -1.626  -0.765  1.00 94.30           H  
ATOM   2403  CD  GLU A 150      10.522   0.198  -0.772  1.00 94.30           C  
ATOM   2404  OE1 GLU A 150       9.802   0.752   0.087  1.00 94.30           O  
ATOM   2405  OE2 GLU A 150      11.687   0.571  -1.060  1.00 94.30           O  
ATOM   2406  N   PRO A 151      13.975  -1.335  -4.120  1.00 95.74           N  
ATOM   2407  CA  PRO A 151      15.218  -1.911  -4.637  1.00 95.74           C  
ATOM   2408  HA  PRO A 151      15.015  -2.359  -5.610  1.00 95.74           H  
ATOM   2409  C   PRO A 151      15.853  -2.963  -3.723  1.00 95.74           C  
ATOM   2410  CB  PRO A 151      16.173  -0.727  -4.809  1.00 95.74           C  
ATOM   2411  HB2 PRO A 151      16.831  -0.871  -5.666  1.00 95.74           H  
ATOM   2412  HB3 PRO A 151      16.762  -0.582  -3.903  1.00 95.74           H  
ATOM   2413  O   PRO A 151      16.459  -3.917  -4.204  1.00 95.74           O  
ATOM   2414  CG  PRO A 151      15.256   0.478  -4.996  1.00 95.74           C  
ATOM   2415  HG2 PRO A 151      15.711   1.394  -4.619  1.00 95.74           H  
ATOM   2416  HG3 PRO A 151      15.009   0.593  -6.052  1.00 95.74           H  
ATOM   2417  CD  PRO A 151      13.996   0.119  -4.219  1.00 95.74           C  
ATOM   2418  HD2 PRO A 151      13.125   0.493  -4.758  1.00 95.74           H  
ATOM   2419  HD3 PRO A 151      14.032   0.552  -3.220  1.00 95.74           H  
ATOM   2420  N   TYR A 152      15.733  -2.792  -2.403  1.00 97.03           N  
ATOM   2421  H   TYR A 152      15.175  -2.017  -2.073  1.00 97.03           H  
ATOM   2422  CA  TYR A 152      16.283  -3.736  -1.430  1.00 97.03           C  
ATOM   2423  HA  TYR A 152      17.269  -4.054  -1.770  1.00 97.03           H  
ATOM   2424  C   TYR A 152      15.445  -5.008  -1.297  1.00 97.03           C  
ATOM   2425  CB  TYR A 152      16.448  -3.055  -0.067  1.00 97.03           C  
ATOM   2426  HB2 TYR A 152      16.625  -3.823   0.685  1.00 97.03           H  
ATOM   2427  HB3 TYR A 152      15.520  -2.550   0.202  1.00 97.03           H  
ATOM   2428  O   TYR A 152      16.029  -6.074  -1.119  1.00 97.03           O  
ATOM   2429  CG  TYR A 152      17.609  -2.084  -0.007  1.00 97.03           C  
ATOM   2430  CD1 TYR A 152      18.927  -2.581  -0.017  1.00 97.03           C  
ATOM   2431  HD1 TYR A 152      19.092  -3.646  -0.074  1.00 97.03           H  
ATOM   2432  CD2 TYR A 152      17.381  -0.697   0.084  1.00 97.03           C  
ATOM   2433  HD2 TYR A 152      16.369  -0.322   0.110  1.00 97.03           H  
ATOM   2434  CE1 TYR A 152      20.018  -1.698   0.073  1.00 97.03           C  
ATOM   2435  HE1 TYR A 152      21.022  -2.097   0.082  1.00 97.03           H  
ATOM   2436  CE2 TYR A 152      18.470   0.194   0.163  1.00 97.03           C  
ATOM   2437  HE2 TYR A 152      18.289   1.254   0.261  1.00 97.03           H  
ATOM   2438  OH  TYR A 152      20.854   0.539   0.253  1.00 97.03           O  
ATOM   2439  HH  TYR A 152      21.623   0.025   0.510  1.00 97.03           H  
ATOM   2440  CZ  TYR A 152      19.790  -0.308   0.164  1.00 97.03           C  
ATOM   2441  N   LEU A 153      14.115  -4.920  -1.417  1.00 95.88           N  
ATOM   2442  H   LEU A 153      13.700  -4.037  -1.678  1.00 95.88           H  
ATOM   2443  CA  LEU A 153      13.260  -6.109  -1.443  1.00 95.88           C  
ATOM   2444  HA  LEU A 153      13.530  -6.769  -0.618  1.00 95.88           H  
ATOM   2445  C   LEU A 153      13.508  -6.907  -2.722  1.00 95.88           C  
ATOM   2446  CB  LEU A 153      11.773  -5.727  -1.324  1.00 95.88           C  
ATOM   2447  HB2 LEU A 153      11.533  -4.994  -2.094  1.00 95.88           H  
ATOM   2448  HB3 LEU A 153      11.180  -6.619  -1.524  1.00 95.88           H  
ATOM   2449  O   LEU A 153      13.655  -8.123  -2.655  1.00 95.88           O  
ATOM   2450  CG  LEU A 153      11.339  -5.176   0.046  1.00 95.88           C  
ATOM   2451  HG  LEU A 153      11.878  -4.251   0.253  1.00 95.88           H  
ATOM   2452  CD1 LEU A 153       9.839  -4.882   0.031  1.00 95.88           C  
ATOM   2453 HD11 LEU A 153       9.539  -4.432   0.978  1.00 95.88           H  
ATOM   2454 HD12 LEU A 153       9.282  -5.806  -0.121  1.00 95.88           H  
ATOM   2455 HD13 LEU A 153       9.594  -4.188  -0.773  1.00 95.88           H  
ATOM   2456  CD2 LEU A 153      11.594  -6.171   1.182  1.00 95.88           C  
ATOM   2457 HD21 LEU A 153      11.174  -5.785   2.110  1.00 95.88           H  
ATOM   2458 HD22 LEU A 153      12.665  -6.312   1.329  1.00 95.88           H  
ATOM   2459 HD23 LEU A 153      11.128  -7.129   0.952  1.00 95.88           H  
ATOM   2460  N   LEU A 154      13.629  -6.220  -3.864  1.00 97.60           N  
ATOM   2461  H   LEU A 154      13.450  -5.226  -3.858  1.00 97.60           H  
ATOM   2462  CA  LEU A 154      13.963  -6.864  -5.131  1.00 97.60           C  
ATOM   2463  HA  LEU A 154      13.225  -7.646  -5.309  1.00 97.60           H  
ATOM   2464  C   LEU A 154      15.339  -7.537  -5.067  1.00 97.60           C  
ATOM   2465  CB  LEU A 154      13.879  -5.829  -6.265  1.00 97.60           C  
ATOM   2466  HB2 LEU A 154      14.605  -5.038  -6.077  1.00 97.60           H  
ATOM   2467  HB3 LEU A 154      12.886  -5.379  -6.262  1.00 97.60           H  
ATOM   2468  O   LEU A 154      15.454  -8.712  -5.404  1.00 97.60           O  
ATOM   2469  CG  LEU A 154      14.149  -6.433  -7.656  1.00 97.60           C  
ATOM   2470  HG  LEU A 154      15.139  -6.889  -7.673  1.00 97.60           H  
ATOM   2471  CD1 LEU A 154      13.108  -7.482  -8.046  1.00 97.60           C  
ATOM   2472 HD11 LEU A 154      12.103  -7.069  -7.961  1.00 97.60           H  
ATOM   2473 HD12 LEU A 154      13.198  -8.357  -7.402  1.00 97.60           H  
ATOM   2474 HD13 LEU A 154      13.274  -7.798  -9.075  1.00 97.60           H  
ATOM   2475  CD2 LEU A 154      14.126  -5.330  -8.708  1.00 97.60           C  
ATOM   2476 HD21 LEU A 154      13.136  -4.875  -8.752  1.00 97.60           H  
ATOM   2477 HD22 LEU A 154      14.371  -5.752  -9.683  1.00 97.60           H  
ATOM   2478 HD23 LEU A 154      14.860  -4.564  -8.459  1.00 97.60           H  
ATOM   2479  N   LEU A 155      16.365  -6.826  -4.582  1.00 97.34           N  
ATOM   2480  H   LEU A 155      16.214  -5.853  -4.360  1.00 97.34           H  
ATOM   2481  CA  LEU A 155      17.709  -7.384  -4.415  1.00 97.34           C  
ATOM   2482  HA  LEU A 155      18.048  -7.736  -5.389  1.00 97.34           H  
ATOM   2483  C   LEU A 155      17.704  -8.588  -3.468  1.00 97.34           C  
ATOM   2484  CB  LEU A 155      18.664  -6.284  -3.912  1.00 97.34           C  
ATOM   2485  HB2 LEU A 155      18.271  -5.886  -2.976  1.00 97.34           H  
ATOM   2486  HB3 LEU A 155      18.678  -5.473  -4.640  1.00 97.34           H  
ATOM   2487  O   LEU A 155      18.290  -9.615  -3.791  1.00 97.34           O  
ATOM   2488  CG  LEU A 155      20.110  -6.761  -3.667  1.00 97.34           C  
ATOM   2489  HG  LEU A 155      20.115  -7.514  -2.879  1.00 97.34           H  
ATOM   2490  CD1 LEU A 155      20.764  -7.345  -4.919  1.00 97.34           C  
ATOM   2491 HD11 LEU A 155      20.240  -8.250  -5.227  1.00 97.34           H  
ATOM   2492 HD12 LEU A 155      21.797  -7.620  -4.703  1.00 97.34           H  
ATOM   2493 HD13 LEU A 155      20.734  -6.622  -5.733  1.00 97.34           H  
ATOM   2494  CD2 LEU A 155      20.963  -5.581  -3.195  1.00 97.34           C  
ATOM   2495 HD21 LEU A 155      20.537  -5.172  -2.279  1.00 97.34           H  
ATOM   2496 HD22 LEU A 155      20.986  -4.812  -3.967  1.00 97.34           H  
ATOM   2497 HD23 LEU A 155      21.976  -5.929  -2.992  1.00 97.34           H  
ATOM   2498  N   GLY A 156      17.036  -8.474  -2.317  1.00 96.75           N  
ATOM   2499  H   GLY A 156      16.559  -7.606  -2.118  1.00 96.75           H  
ATOM   2500  CA  GLY A 156      16.918  -9.556  -1.343  1.00 96.75           C  
ATOM   2501  HA2 GLY A 156      16.297  -9.221  -0.512  1.00 96.75           H  
ATOM   2502  HA3 GLY A 156      17.906  -9.822  -0.966  1.00 96.75           H  
ATOM   2503  C   GLY A 156      16.276 -10.802  -1.947  1.00 96.75           C  
ATOM   2504  O   GLY A 156      16.870 -11.874  -1.883  1.00 96.75           O  
ATOM   2505  N   ALA A 157      15.124 -10.648  -2.606  1.00 95.64           N  
ATOM   2506  H   ALA A 157      14.693  -9.735  -2.645  1.00 95.64           H  
ATOM   2507  CA  ALA A 157      14.435 -11.751  -3.271  1.00 95.64           C  
ATOM   2508  HA  ALA A 157      14.218 -12.527  -2.537  1.00 95.64           H  
ATOM   2509  C   ALA A 157      15.303 -12.390  -4.369  1.00 95.64           C  
ATOM   2510  CB  ALA A 157      13.109 -11.226  -3.831  1.00 95.64           C  
ATOM   2511  HB1 ALA A 157      13.289 -10.472  -4.597  1.00 95.64           H  
ATOM   2512  HB2 ALA A 157      12.552 -12.061  -4.255  1.00 95.64           H  
ATOM   2513  HB3 ALA A 157      12.515 -10.789  -3.028  1.00 95.64           H  
ATOM   2514  O   ALA A 157      15.414 -13.610  -4.448  1.00 95.64           O  
ATOM   2515  N   TYR A 158      15.993 -11.578  -5.173  1.00 95.97           N  
ATOM   2516  H   TYR A 158      15.872 -10.579  -5.085  1.00 95.97           H  
ATOM   2517  CA  TYR A 158      16.849 -12.096  -6.239  1.00 95.97           C  
ATOM   2518  HA  TYR A 158      16.264 -12.823  -6.803  1.00 95.97           H  
ATOM   2519  C   TYR A 158      18.088 -12.828  -5.717  1.00 95.97           C  
ATOM   2520  CB  TYR A 158      17.257 -10.961  -7.177  1.00 95.97           C  
ATOM   2521  HB2 TYR A 158      16.531 -10.151  -7.118  1.00 95.97           H  
ATOM   2522  HB3 TYR A 158      18.226 -10.554  -6.888  1.00 95.97           H  
ATOM   2523  O   TYR A 158      18.527 -13.809  -6.310  1.00 95.97           O  
ATOM   2524  CG  TYR A 158      17.274 -11.413  -8.612  1.00 95.97           C  
ATOM   2525  CD1 TYR A 158      18.477 -11.666  -9.296  1.00 95.97           C  
ATOM   2526  HD1 TYR A 158      19.420 -11.606  -8.773  1.00 95.97           H  
ATOM   2527  CD2 TYR A 158      16.039 -11.586  -9.255  1.00 95.97           C  
ATOM   2528  HD2 TYR A 158      15.119 -11.418  -8.715  1.00 95.97           H  
ATOM   2529  CE1 TYR A 158      18.446 -12.002 -10.662  1.00 95.97           C  
ATOM   2530  HE1 TYR A 158      19.364 -12.160 -11.208  1.00 95.97           H  
ATOM   2531  CE2 TYR A 158      15.999 -11.956 -10.602  1.00 95.97           C  
ATOM   2532  HE2 TYR A 158      15.041 -12.046 -11.094  1.00 95.97           H  
ATOM   2533  OH  TYR A 158      17.136 -12.446 -12.624  1.00 95.97           O  
ATOM   2534  HH  TYR A 158      17.995 -12.302 -13.028  1.00 95.97           H  
ATOM   2535  CZ  TYR A 158      17.199 -12.148 -11.308  1.00 95.97           C  
ATOM   2536  N   LEU A 159      18.652 -12.385  -4.589  1.00 95.18           N  
ATOM   2537  H   LEU A 159      18.262 -11.566  -4.146  1.00 95.18           H  
ATOM   2538  CA  LEU A 159      19.771 -13.069  -3.941  1.00 95.18           C  
ATOM   2539  HA  LEU A 159      20.546 -13.248  -4.686  1.00 95.18           H  
ATOM   2540  C   LEU A 159      19.377 -14.453  -3.408  1.00 95.18           C  
ATOM   2541  CB  LEU A 159      20.335 -12.188  -2.813  1.00 95.18           C  
ATOM   2542  HB2 LEU A 159      19.504 -11.832  -2.204  1.00 95.18           H  
ATOM   2543  HB3 LEU A 159      20.967 -12.803  -2.173  1.00 95.18           H  
ATOM   2544  O   LEU A 159      20.230 -15.340  -3.376  1.00 95.18           O  
ATOM   2545  CG  LEU A 159      21.163 -10.982  -3.293  1.00 95.18           C  
ATOM   2546  HG  LEU A 159      20.605 -10.393  -4.020  1.00 95.18           H  
ATOM   2547  CD1 LEU A 159      21.507 -10.100  -2.090  1.00 95.18           C  
ATOM   2548 HD11 LEU A 159      22.088  -9.239  -2.421  1.00 95.18           H  
ATOM   2549 HD12 LEU A 159      20.583  -9.744  -1.635  1.00 95.18           H  
ATOM   2550 HD13 LEU A 159      22.077 -10.669  -1.355  1.00 95.18           H  
ATOM   2551  CD2 LEU A 159      22.478 -11.407  -3.946  1.00 95.18           C  
ATOM   2552 HD21 LEU A 159      23.064 -10.523  -4.196  1.00 95.18           H  
ATOM   2553 HD22 LEU A 159      22.277 -11.954  -4.868  1.00 95.18           H  
ATOM   2554 HD23 LEU A 159      23.030 -12.038  -3.250  1.00 95.18           H  
ATOM   2555  N   GLU A 160      18.110 -14.675  -3.043  1.00 95.99           N  
ATOM   2556  H   GLU A 160      17.447 -13.914  -3.070  1.00 95.99           H  
ATOM   2557  CA  GLU A 160      17.624 -16.013  -2.683  1.00 95.99           C  
ATOM   2558  HA  GLU A 160      18.296 -16.440  -1.937  1.00 95.99           H  
ATOM   2559  C   GLU A 160      17.637 -16.973  -3.880  1.00 95.99           C  
ATOM   2560  CB  GLU A 160      16.219 -15.958  -2.066  1.00 95.99           C  
ATOM   2561  HB2 GLU A 160      15.909 -16.986  -1.875  1.00 95.99           H  
ATOM   2562  HB3 GLU A 160      15.515 -15.516  -2.771  1.00 95.99           H  
ATOM   2563  O   GLU A 160      17.948 -18.155  -3.712  1.00 95.99           O  
ATOM   2564  CG  GLU A 160      16.185 -15.185  -0.738  1.00 95.99           C  
ATOM   2565  HG2 GLU A 160      16.387 -14.130  -0.926  1.00 95.99           H  
ATOM   2566  HG3 GLU A 160      16.973 -15.570  -0.092  1.00 95.99           H  
ATOM   2567  CD  GLU A 160      14.844 -15.315  -0.007  1.00 95.99           C  
ATOM   2568  OE1 GLU A 160      14.693 -14.792   1.121  1.00 95.99           O  
ATOM   2569  OE2 GLU A 160      13.946 -16.059  -0.450  1.00 95.99           O  
ATOM   2570  N   PHE A 161      17.405 -16.472  -5.101  1.00 97.75           N  
ATOM   2571  H   PHE A 161      17.132 -15.503  -5.186  1.00 97.75           H  
ATOM   2572  CA  PHE A 161      17.464 -17.291  -6.315  1.00 97.75           C  
ATOM   2573  HA  PHE A 161      16.883 -18.192  -6.121  1.00 97.75           H  
ATOM   2574  C   PHE A 161      18.868 -17.791  -6.660  1.00 97.75           C  
ATOM   2575  CB  PHE A 161      16.839 -16.556  -7.509  1.00 97.75           C  
ATOM   2576  HB2 PHE A 161      16.952 -17.179  -8.396  1.00 97.75           H  
ATOM   2577  HB3 PHE A 161      17.399 -15.637  -7.684  1.00 97.75           H  
ATOM   2578  O   PHE A 161      19.006 -18.765  -7.398  1.00 97.75           O  
ATOM   2579  CG  PHE A 161      15.368 -16.211  -7.391  1.00 97.75           C  
ATOM   2580  CD1 PHE A 161      14.484 -17.009  -6.637  1.00 97.75           C  
ATOM   2581  HD1 PHE A 161      14.832 -17.869  -6.084  1.00 97.75           H  
ATOM   2582  CD2 PHE A 161      14.867 -15.097  -8.090  1.00 97.75           C  
ATOM   2583  HD2 PHE A 161      15.533 -14.480  -8.674  1.00 97.75           H  
ATOM   2584  CE1 PHE A 161      13.118 -16.700  -6.592  1.00 97.75           C  
ATOM   2585  HE1 PHE A 161      12.447 -17.314  -6.010  1.00 97.75           H  
ATOM   2586  CE2 PHE A 161      13.499 -14.785  -8.038  1.00 97.75           C  
ATOM   2587  HE2 PHE A 161      13.114 -13.934  -8.580  1.00 97.75           H  
ATOM   2588  CZ  PHE A 161      12.626 -15.578  -7.277  1.00 97.75           C  
ATOM   2589  HZ  PHE A 161      11.581 -15.312  -7.208  1.00 97.75           H  
ATOM   2590  N   LYS A 162      19.919 -17.198  -6.083  1.00 94.37           N  
ATOM   2591  H   LYS A 162      19.737 -16.408  -5.481  1.00 94.37           H  
ATOM   2592  CA  LYS A 162      21.297 -17.679  -6.247  1.00 94.37           C  
ATOM   2593  HA  LYS A 162      21.544 -17.701  -7.309  1.00 94.37           H  
ATOM   2594  C   LYS A 162      21.479 -19.103  -5.711  1.00 94.37           C  
ATOM   2595  CB  LYS A 162      22.243 -16.719  -5.518  1.00 94.37           C  
ATOM   2596  HB2 LYS A 162      22.049 -16.804  -4.449  1.00 94.37           H  
ATOM   2597  HB3 LYS A 162      22.038 -15.693  -5.825  1.00 94.37           H  
ATOM   2598  O   LYS A 162      22.309 -19.843  -6.221  1.00 94.37           O  
ATOM   2599  CG  LYS A 162      23.720 -17.034  -5.797  1.00 94.37           C  
ATOM   2600  HG2 LYS A 162      24.006 -16.602  -6.756  1.00 94.37           H  
ATOM   2601  HG3 LYS A 162      23.894 -18.109  -5.844  1.00 94.37           H  
ATOM   2602  CD  LYS A 162      24.616 -16.487  -4.692  1.00 94.37           C  
ATOM   2603  HD2 LYS A 162      24.229 -16.798  -3.722  1.00 94.37           H  
ATOM   2604  HD3 LYS A 162      24.632 -15.399  -4.747  1.00 94.37           H  
ATOM   2605  CE  LYS A 162      26.011 -17.077  -4.893  1.00 94.37           C  
ATOM   2606  HE2 LYS A 162      25.930 -18.164  -4.899  1.00 94.37           H  
ATOM   2607  HE3 LYS A 162      26.381 -16.772  -5.872  1.00 94.37           H  
ATOM   2608  NZ  LYS A 162      26.932 -16.632  -3.829  1.00 94.37           N  
ATOM   2609  HZ1 LYS A 162      26.563 -16.868  -2.918  1.00 94.37           H  
ATOM   2610  HZ2 LYS A 162      27.053 -15.632  -3.896  1.00 94.37           H  
ATOM   2611  HZ3 LYS A 162      27.836 -17.066  -3.951  1.00 94.37           H  
ATOM   2612  N   ALA A 163      20.756 -19.498  -4.663  1.00 92.42           N  
ATOM   2613  H   ALA A 163      20.014 -18.900  -4.327  1.00 92.42           H  
ATOM   2614  CA  ALA A 163      20.846 -20.868  -4.159  1.00 92.42           C  
ATOM   2615  HA  ALA A 163      21.895 -21.103  -3.976  1.00 92.42           H  
ATOM   2616  C   ALA A 163      20.317 -21.862  -5.206  1.00 92.42           C  
ATOM   2617  CB  ALA A 163      20.090 -20.967  -2.832  1.00 92.42           C  
ATOM   2618  HB1 ALA A 163      19.036 -20.740  -2.993  1.00 92.42           H  
ATOM   2619  HB2 ALA A 163      20.501 -20.257  -2.115  1.00 92.42           H  
ATOM   2620  HB3 ALA A 163      20.176 -21.977  -2.430  1.00 92.42           H  
ATOM   2621  O   ALA A 163      19.450 -21.508  -6.001  1.00 92.42           O  
ATOM   2622  N   SER A 164      20.802 -23.108  -5.193  1.00 93.92           N  
ATOM   2623  H   SER A 164      21.511 -23.359  -4.519  1.00 93.92           H  
ATOM   2624  CA  SER A 164      20.250 -24.148  -6.071  1.00 93.92           C  
ATOM   2625  HA  SER A 164      20.444 -23.849  -7.101  1.00 93.92           H  
ATOM   2626  C   SER A 164      18.737 -24.302  -5.830  1.00 93.92           C  
ATOM   2627  CB  SER A 164      20.943 -25.494  -5.851  1.00 93.92           C  
ATOM   2628  HB2 SER A 164      20.833 -25.796  -4.809  1.00 93.92           H  
ATOM   2629  HB3 SER A 164      22.003 -25.394  -6.087  1.00 93.92           H  
ATOM   2630  O   SER A 164      18.319 -24.381  -4.668  1.00 93.92           O  
ATOM   2631  OG  SER A 164      20.366 -26.482  -6.687  1.00 93.92           O  
ATOM   2632  HG  SER A 164      20.915 -27.269  -6.654  1.00 93.92           H  
ATOM   2633  N   PRO A 165      17.907 -24.380  -6.887  1.00 92.43           N  
ATOM   2634  CA  PRO A 165      16.482 -24.684  -6.748  1.00 92.43           C  
ATOM   2635  HA  PRO A 165      16.012 -23.922  -6.127  1.00 92.43           H  
ATOM   2636  C   PRO A 165      16.219 -26.060  -6.118  1.00 92.43           C  
ATOM   2637  CB  PRO A 165      15.909 -24.596  -8.169  1.00 92.43           C  
ATOM   2638  HB2 PRO A 165      15.908 -25.579  -8.638  1.00 92.43           H  
ATOM   2639  HB3 PRO A 165      14.903 -24.177  -8.169  1.00 92.43           H  
ATOM   2640  O   PRO A 165      15.187 -26.271  -5.476  1.00 92.43           O  
ATOM   2641  CG  PRO A 165      16.891 -23.690  -8.911  1.00 92.43           C  
ATOM   2642  HG2 PRO A 165      16.901 -23.893  -9.982  1.00 92.43           H  
ATOM   2643  HG3 PRO A 165      16.645 -22.646  -8.718  1.00 92.43           H  
ATOM   2644  CD  PRO A 165      18.227 -24.031  -8.264  1.00 92.43           C  
ATOM   2645  HD2 PRO A 165      18.681 -24.886  -8.765  1.00 92.43           H  
ATOM   2646  HD3 PRO A 165      18.884 -23.163  -8.321  1.00 92.43           H  
ATOM   2647  N   GLN A 166      17.158 -27.002  -6.267  1.00 92.05           N  
ATOM   2648  H   GLN A 166      18.029 -26.742  -6.708  1.00 92.05           H  
ATOM   2649  CA  GLN A 166      17.031 -28.357  -5.736  1.00 92.05           C  
ATOM   2650  HA  GLN A 166      16.084 -28.775  -6.077  1.00 92.05           H  
ATOM   2651  C   GLN A 166      17.027 -28.341  -4.203  1.00 92.05           C  
ATOM   2652  CB  GLN A 166      18.162 -29.249  -6.264  1.00 92.05           C  
ATOM   2653  HB2 GLN A 166      19.121 -28.809  -5.990  1.00 92.05           H  
ATOM   2654  HB3 GLN A 166      18.086 -30.225  -5.785  1.00 92.05           H  
ATOM   2655  O   GLN A 166      17.984 -27.908  -3.564  1.00 92.05           O  
ATOM   2656  CG  GLN A 166      18.101 -29.448  -7.787  1.00 92.05           C  
ATOM   2657  HG2 GLN A 166      17.167 -29.945  -8.049  1.00 92.05           H  
ATOM   2658  HG3 GLN A 166      18.126 -28.479  -8.286  1.00 92.05           H  
ATOM   2659  CD  GLN A 166      19.266 -30.277  -8.323  1.00 92.05           C  
ATOM   2660  NE2 GLN A 166      19.366 -30.441  -9.623  1.00 92.05           N  
ATOM   2661 HE21 GLN A 166      18.692 -30.031 -10.253  1.00 92.05           H  
ATOM   2662 HE22 GLN A 166      20.163 -30.972  -9.943  1.00 92.05           H  
ATOM   2663  OE1 GLN A 166      20.110 -30.778  -7.599  1.00 92.05           O  
ATOM   2664  N   GLY A 167      15.937 -28.826  -3.602  1.00 90.22           N  
ATOM   2665  H   GLY A 167      15.170 -29.136  -4.182  1.00 90.22           H  
ATOM   2666  CA  GLY A 167      15.770 -28.849  -2.146  1.00 90.22           C  
ATOM   2667  HA2 GLY A 167      16.682 -29.229  -1.686  1.00 90.22           H  
ATOM   2668  HA3 GLY A 167      14.950 -29.524  -1.897  1.00 90.22           H  
ATOM   2669  C   GLY A 167      15.456 -27.484  -1.520  1.00 90.22           C  
ATOM   2670  O   GLY A 167      15.488 -27.348  -0.295  1.00 90.22           O  
ATOM   2671  N   CYS A 168      15.137 -26.469  -2.328  1.00 95.69           N  
ATOM   2672  H   CYS A 168      15.155 -26.607  -3.328  1.00 95.69           H  
ATOM   2673  CA  CYS A 168      14.741 -25.162  -1.822  1.00 95.69           C  
ATOM   2674  HA  CYS A 168      15.518 -24.805  -1.147  1.00 95.69           H  
ATOM   2675  C   CYS A 168      13.412 -25.241  -1.051  1.00 95.69           C  
ATOM   2676  CB  CYS A 168      14.660 -24.188  -2.994  1.00 95.69           C  
ATOM   2677  HB2 CYS A 168      13.949 -24.566  -3.729  1.00 95.69           H  
ATOM   2678  HB3 CYS A 168      15.637 -24.104  -3.471  1.00 95.69           H  
ATOM   2679  O   CYS A 168      12.369 -25.604  -1.593  1.00 95.69           O  
ATOM   2680  SG  CYS A 168      14.122 -22.565  -2.392  1.00 95.69           S  
ATOM   2681  HG  CYS A 168      14.033 -22.041  -3.618  1.00 95.69           H  
ATOM   2682  N   LYS A 169      13.428 -24.822   0.220  1.00 94.28           N  
ATOM   2683  H   LYS A 169      14.325 -24.563   0.604  1.00 94.28           H  
ATOM   2684  CA  LYS A 169      12.246 -24.823   1.105  1.00 94.28           C  
ATOM   2685  HA  LYS A 169      11.762 -25.798   1.040  1.00 94.28           H  
ATOM   2686  C   LYS A 169      11.173 -23.804   0.700  1.00 94.28           C  
ATOM   2687  CB  LYS A 169      12.681 -24.575   2.557  1.00 94.28           C  
ATOM   2688  HB2 LYS A 169      13.175 -23.605   2.620  1.00 94.28           H  
ATOM   2689  HB3 LYS A 169      11.790 -24.544   3.185  1.00 94.28           H  
ATOM   2690  O   LYS A 169      10.032 -23.926   1.137  1.00 94.28           O  
ATOM   2691  CG  LYS A 169      13.621 -25.663   3.099  1.00 94.28           C  
ATOM   2692  HG2 LYS A 169      14.540 -25.683   2.513  1.00 94.28           H  
ATOM   2693  HG3 LYS A 169      13.132 -26.634   3.021  1.00 94.28           H  
ATOM   2694  CD  LYS A 169      13.973 -25.388   4.567  1.00 94.28           C  
ATOM   2695  HD2 LYS A 169      13.058 -25.393   5.160  1.00 94.28           H  
ATOM   2696  HD3 LYS A 169      14.443 -24.408   4.645  1.00 94.28           H  
ATOM   2697  CE  LYS A 169      14.932 -26.463   5.087  1.00 94.28           C  
ATOM   2698  HE2 LYS A 169      15.825 -26.464   4.461  1.00 94.28           H  
ATOM   2699  HE3 LYS A 169      14.454 -27.437   4.977  1.00 94.28           H  
ATOM   2700  NZ  LYS A 169      15.301 -26.231   6.507  1.00 94.28           N  
ATOM   2701  HZ1 LYS A 169      15.755 -25.336   6.617  1.00 94.28           H  
ATOM   2702  HZ2 LYS A 169      15.932 -26.951   6.829  1.00 94.28           H  
ATOM   2703  HZ3 LYS A 169      14.479 -26.249   7.094  1.00 94.28           H  
ATOM   2704  N   LYS A 170      11.540 -22.795  -0.101  1.00 94.40           N  
ATOM   2705  H   LYS A 170      12.494 -22.782  -0.431  1.00 94.40           H  
ATOM   2706  CA  LYS A 170      10.621 -21.770  -0.618  1.00 94.40           C  
ATOM   2707  HA  LYS A 170       9.766 -21.703   0.054  1.00 94.40           H  
ATOM   2708  C   LYS A 170      10.019 -22.121  -1.981  1.00 94.40           C  
ATOM   2709  CB  LYS A 170      11.294 -20.389  -0.646  1.00 94.40           C  
ATOM   2710  HB2 LYS A 170      12.249 -20.450  -1.167  1.00 94.40           H  
ATOM   2711  HB3 LYS A 170      10.652 -19.709  -1.206  1.00 94.40           H  
ATOM   2712  O   LYS A 170       9.085 -21.453  -2.406  1.00 94.40           O  
ATOM   2713  CG  LYS A 170      11.499 -19.788   0.753  1.00 94.40           C  
ATOM   2714  HG2 LYS A 170      12.194 -20.399   1.328  1.00 94.40           H  
ATOM   2715  HG3 LYS A 170      10.540 -19.751   1.269  1.00 94.40           H  
ATOM   2716  CD  LYS A 170      12.050 -18.363   0.617  1.00 94.40           C  
ATOM   2717  HD2 LYS A 170      13.054 -18.409   0.196  1.00 94.40           H  
ATOM   2718  HD3 LYS A 170      11.424 -17.802  -0.078  1.00 94.40           H  
ATOM   2719  CE  LYS A 170      12.091 -17.622   1.959  1.00 94.40           C  
ATOM   2720  HE2 LYS A 170      12.827 -18.099   2.605  1.00 94.40           H  
ATOM   2721  HE3 LYS A 170      11.108 -17.688   2.425  1.00 94.40           H  
ATOM   2722  NZ  LYS A 170      12.447 -16.200   1.745  1.00 94.40           N  
ATOM   2723  HZ1 LYS A 170      11.814 -15.733   1.111  1.00 94.40           H  
ATOM   2724  HZ2 LYS A 170      12.594 -15.650   2.579  1.00 94.40           H  
ATOM   2725  HZ3 LYS A 170      13.306 -16.114   1.221  1.00 94.40           H  
ATOM   2726  N   CYS A 171      10.477 -23.187  -2.643  1.00 94.74           N  
ATOM   2727  H   CYS A 171      11.239 -23.722  -2.252  1.00 94.74           H  
ATOM   2728  CA  CYS A 171       9.890 -23.671  -3.896  1.00 94.74           C  
ATOM   2729  HA  CYS A 171       9.613 -22.807  -4.499  1.00 94.74           H  
ATOM   2730  C   CYS A 171       8.587 -24.452  -3.658  1.00 94.74           C  
ATOM   2731  CB  CYS A 171      10.930 -24.465  -4.696  1.00 94.74           C  
ATOM   2732  HB2 CYS A 171      11.426 -25.197  -4.059  1.00 94.74           H  
ATOM   2733  HB3 CYS A 171      10.436 -24.993  -5.512  1.00 94.74           H  
ATOM   2734  O   CYS A 171       8.466 -25.619  -4.021  1.00 94.74           O  
ATOM   2735  SG  CYS A 171      12.122 -23.302  -5.402  1.00 94.74           S  
ATOM   2736  HG  CYS A 171      12.848 -24.188  -6.088  1.00 94.74           H  
ATOM   2737  N   VAL A 172       7.611 -23.793  -3.034  1.00 90.96           N  
ATOM   2738  H   VAL A 172       7.776 -22.822  -2.814  1.00 90.96           H  
ATOM   2739  CA  VAL A 172       6.260 -24.303  -2.785  1.00 90.96           C  
ATOM   2740  HA  VAL A 172       6.063 -25.095  -3.508  1.00 90.96           H  
ATOM   2741  C   VAL A 172       5.233 -23.183  -2.996  1.00 90.96           C  
ATOM   2742  CB  VAL A 172       6.124 -24.896  -1.366  1.00 90.96           C  
ATOM   2743  HB  VAL A 172       5.080 -25.169  -1.214  1.00 90.96           H  
ATOM   2744  O   VAL A 172       5.569 -22.020  -2.761  1.00 90.96           O  
ATOM   2745  CG1 VAL A 172       6.958 -26.168  -1.193  1.00 90.96           C  
ATOM   2746 HG11 VAL A 172       6.716 -26.878  -1.984  1.00 90.96           H  
ATOM   2747 HG12 VAL A 172       8.022 -25.938  -1.244  1.00 90.96           H  
ATOM   2748 HG13 VAL A 172       6.741 -26.628  -0.228  1.00 90.96           H  
ATOM   2749  CG2 VAL A 172       6.515 -23.916  -0.251  1.00 90.96           C  
ATOM   2750 HG21 VAL A 172       6.297 -24.359   0.721  1.00 90.96           H  
ATOM   2751 HG22 VAL A 172       7.581 -23.695  -0.304  1.00 90.96           H  
ATOM   2752 HG23 VAL A 172       5.954 -22.988  -0.356  1.00 90.96           H  
ATOM   2753  N   PRO A 173       3.965 -23.492  -3.338  1.00 86.24           N  
ATOM   2754  CA  PRO A 173       2.929 -22.482  -3.599  1.00 86.24           C  
ATOM   2755  HA  PRO A 173       3.198 -21.946  -4.510  1.00 86.24           H  
ATOM   2756  C   PRO A 173       2.709 -21.444  -2.486  1.00 86.24           C  
ATOM   2757  CB  PRO A 173       1.649 -23.281  -3.857  1.00 86.24           C  
ATOM   2758  HB2 PRO A 173       1.140 -23.493  -2.916  1.00 86.24           H  
ATOM   2759  HB3 PRO A 173       0.981 -22.758  -4.541  1.00 86.24           H  
ATOM   2760  O   PRO A 173       2.218 -20.358  -2.759  1.00 86.24           O  
ATOM   2761  CG  PRO A 173       2.169 -24.583  -4.459  1.00 86.24           C  
ATOM   2762  HG2 PRO A 173       2.393 -24.436  -5.515  1.00 86.24           H  
ATOM   2763  HG3 PRO A 173       1.464 -25.403  -4.325  1.00 86.24           H  
ATOM   2764  CD  PRO A 173       3.466 -24.818  -3.690  1.00 86.24           C  
ATOM   2765  HD2 PRO A 173       4.164 -25.360  -4.329  1.00 86.24           H  
ATOM   2766  HD3 PRO A 173       3.260 -25.387  -2.783  1.00 86.24           H  
ATOM   2767  N   LYS A 174       3.120 -21.744  -1.243  1.00 84.80           N  
ATOM   2768  H   LYS A 174       3.534 -22.655  -1.109  1.00 84.80           H  
ATOM   2769  CA  LYS A 174       3.109 -20.803  -0.109  1.00 84.80           C  
ATOM   2770  HA  LYS A 174       2.086 -20.458   0.042  1.00 84.80           H  
ATOM   2771  C   LYS A 174       3.940 -19.529  -0.354  1.00 84.80           C  
ATOM   2772  CB  LYS A 174       3.593 -21.552   1.149  1.00 84.80           C  
ATOM   2773  HB2 LYS A 174       4.632 -21.847   1.006  1.00 84.80           H  
ATOM   2774  HB3 LYS A 174       2.990 -22.451   1.276  1.00 84.80           H  
ATOM   2775  O   LYS A 174       3.697 -18.526   0.307  1.00 84.80           O  
ATOM   2776  CG  LYS A 174       3.503 -20.713   2.434  1.00 84.80           C  
ATOM   2777  HG2 LYS A 174       4.133 -19.828   2.340  1.00 84.80           H  
ATOM   2778  HG3 LYS A 174       2.471 -20.402   2.591  1.00 84.80           H  
ATOM   2779  CD  LYS A 174       4.000 -21.488   3.657  1.00 84.80           C  
ATOM   2780  HD2 LYS A 174       5.025 -21.812   3.480  1.00 84.80           H  
ATOM   2781  HD3 LYS A 174       3.364 -22.358   3.821  1.00 84.80           H  
ATOM   2782  CE  LYS A 174       3.952 -20.556   4.873  1.00 84.80           C  
ATOM   2783  HE2 LYS A 174       4.523 -19.658   4.637  1.00 84.80           H  
ATOM   2784  HE3 LYS A 174       2.918 -20.251   5.037  1.00 84.80           H  
ATOM   2785  NZ  LYS A 174       4.503 -21.203   6.090  1.00 84.80           N  
ATOM   2786  HZ1 LYS A 174       5.470 -21.455   5.942  1.00 84.80           H  
ATOM   2787  HZ2 LYS A 174       3.981 -22.037   6.321  1.00 84.80           H  
ATOM   2788  HZ3 LYS A 174       4.458 -20.571   6.876  1.00 84.80           H  
ATOM   2789  N   TYR A 175       4.926 -19.563  -1.253  1.00 89.85           N  
ATOM   2790  H   TYR A 175       5.059 -20.412  -1.785  1.00 89.85           H  
ATOM   2791  CA  TYR A 175       5.768 -18.414  -1.600  1.00 89.85           C  
ATOM   2792  HA  TYR A 175       5.480 -17.549  -1.003  1.00 89.85           H  
ATOM   2793  C   TYR A 175       5.571 -18.053  -3.081  1.00 89.85           C  
ATOM   2794  CB  TYR A 175       7.232 -18.716  -1.256  1.00 89.85           C  
ATOM   2795  HB2 TYR A 175       7.580 -19.530  -1.891  1.00 89.85           H  
ATOM   2796  HB3 TYR A 175       7.830 -17.835  -1.491  1.00 89.85           H  
ATOM   2797  O   TYR A 175       6.418 -18.395  -3.911  1.00 89.85           O  
ATOM   2798  CG  TYR A 175       7.478 -19.083   0.192  1.00 89.85           C  
ATOM   2799  CD1 TYR A 175       7.591 -18.075   1.167  1.00 89.85           C  
ATOM   2800  HD1 TYR A 175       7.487 -17.040   0.878  1.00 89.85           H  
ATOM   2801  CD2 TYR A 175       7.582 -20.436   0.563  1.00 89.85           C  
ATOM   2802  HD2 TYR A 175       7.492 -21.196  -0.199  1.00 89.85           H  
ATOM   2803  CE1 TYR A 175       7.818 -18.419   2.513  1.00 89.85           C  
ATOM   2804  HE1 TYR A 175       7.886 -17.637   3.255  1.00 89.85           H  
ATOM   2805  CE2 TYR A 175       7.812 -20.789   1.906  1.00 89.85           C  
ATOM   2806  HE2 TYR A 175       7.911 -21.827   2.189  1.00 89.85           H  
ATOM   2807  OH  TYR A 175       8.127 -20.106   4.187  1.00 89.85           O  
ATOM   2808  HH  TYR A 175       8.276 -19.319   4.716  1.00 89.85           H  
ATOM   2809  CZ  TYR A 175       7.926 -19.777   2.883  1.00 89.85           C  
ATOM   2810  N   PRO A 176       4.460 -17.387  -3.444  1.00 87.81           N  
ATOM   2811  CA  PRO A 176       4.082 -17.161  -4.843  1.00 87.81           C  
ATOM   2812  HA  PRO A 176       4.039 -18.115  -5.369  1.00 87.81           H  
ATOM   2813  C   PRO A 176       5.053 -16.249  -5.605  1.00 87.81           C  
ATOM   2814  CB  PRO A 176       2.672 -16.564  -4.781  1.00 87.81           C  
ATOM   2815  HB2 PRO A 176       1.937 -17.368  -4.816  1.00 87.81           H  
ATOM   2816  HB3 PRO A 176       2.487 -15.852  -5.586  1.00 87.81           H  
ATOM   2817  O   PRO A 176       5.176 -16.369  -6.818  1.00 87.81           O  
ATOM   2818  CG  PRO A 176       2.616 -15.892  -3.410  1.00 87.81           C  
ATOM   2819  HG2 PRO A 176       3.094 -14.913  -3.455  1.00 87.81           H  
ATOM   2820  HG3 PRO A 176       1.594 -15.804  -3.041  1.00 87.81           H  
ATOM   2821  CD  PRO A 176       3.447 -16.836  -2.550  1.00 87.81           C  
ATOM   2822  HD2 PRO A 176       3.886 -16.286  -1.718  1.00 87.81           H  
ATOM   2823  HD3 PRO A 176       2.809 -17.639  -2.179  1.00 87.81           H  
ATOM   2824  N   GLU A 177       5.789 -15.384  -4.905  1.00 92.64           N  
ATOM   2825  H   GLU A 177       5.581 -15.261  -3.924  1.00 92.64           H  
ATOM   2826  CA  GLU A 177       6.838 -14.533  -5.489  1.00 92.64           C  
ATOM   2827  HA  GLU A 177       6.528 -14.197  -6.478  1.00 92.64           H  
ATOM   2828  C   GLU A 177       8.176 -15.268  -5.670  1.00 92.64           C  
ATOM   2829  CB  GLU A 177       7.035 -13.291  -4.608  1.00 92.64           C  
ATOM   2830  HB2 GLU A 177       7.307 -13.613  -3.603  1.00 92.64           H  
ATOM   2831  HB3 GLU A 177       7.854 -12.699  -5.017  1.00 92.64           H  
ATOM   2832  O   GLU A 177       9.086 -14.749  -6.303  1.00 92.64           O  
ATOM   2833  CG  GLU A 177       5.778 -12.409  -4.539  1.00 92.64           C  
ATOM   2834  HG2 GLU A 177       4.949 -13.002  -4.152  1.00 92.64           H  
ATOM   2835  HG3 GLU A 177       5.519 -12.084  -5.546  1.00 92.64           H  
ATOM   2836  CD  GLU A 177       5.958 -11.178  -3.637  1.00 92.64           C  
ATOM   2837  OE1 GLU A 177       4.924 -10.543  -3.339  1.00 92.64           O  
ATOM   2838  OE2 GLU A 177       7.103 -10.897  -3.214  1.00 92.64           O  
ATOM   2839  N   HIS A 178       8.312 -16.488  -5.138  1.00 95.68           N  
ATOM   2840  H   HIS A 178       7.507 -16.890  -4.680  1.00 95.68           H  
ATOM   2841  CA  HIS A 178       9.547 -17.275  -5.205  1.00 95.68           C  
ATOM   2842  HA  HIS A 178      10.343 -16.669  -5.640  1.00 95.68           H  
ATOM   2843  C   HIS A 178       9.387 -18.511  -6.087  1.00 95.68           C  
ATOM   2844  CB  HIS A 178       9.977 -17.659  -3.780  1.00 95.68           C  
ATOM   2845  HB2 HIS A 178      10.051 -16.753  -3.179  1.00 95.68           H  
ATOM   2846  HB3 HIS A 178       9.223 -18.306  -3.332  1.00 95.68           H  
ATOM   2847  O   HIS A 178      10.139 -18.716  -7.038  1.00 95.68           O  
ATOM   2848  CG  HIS A 178      11.304 -18.369  -3.725  1.00 95.68           C  
ATOM   2849  CD2 HIS A 178      11.564 -19.641  -4.144  1.00 95.68           C  
ATOM   2850  HD2 HIS A 178      10.855 -20.335  -4.571  1.00 95.68           H  
ATOM   2851  ND1 HIS A 178      12.497 -17.778  -3.328  1.00 95.68           N  
ATOM   2852  CE1 HIS A 178      13.459 -18.679  -3.551  1.00 95.68           C  
ATOM   2853  HE1 HIS A 178      14.514 -18.493  -3.417  1.00 95.68           H  
ATOM   2854  NE2 HIS A 178      12.924 -19.809  -4.039  1.00 95.68           N  
ATOM   2855  HE2 HIS A 178      13.462 -20.552  -4.463  1.00 95.68           H  
ATOM   2856  N   TYR A 179       8.401 -19.348  -5.760  1.00 94.03           N  
ATOM   2857  H   TYR A 179       7.780 -19.068  -5.013  1.00 94.03           H  
ATOM   2858  CA  TYR A 179       8.204 -20.676  -6.333  1.00 94.03           C  
ATOM   2859  HA  TYR A 179       9.053 -21.292  -6.037  1.00 94.03           H  
ATOM   2860  C   TYR A 179       8.182 -20.719  -7.871  1.00 94.03           C  
ATOM   2861  CB  TYR A 179       6.942 -21.294  -5.715  1.00 94.03           C  
ATOM   2862  HB2 TYR A 179       7.174 -21.543  -4.680  1.00 94.03           H  
ATOM   2863  HB3 TYR A 179       6.144 -20.552  -5.691  1.00 94.03           H  
ATOM   2864  O   TYR A 179       8.934 -21.521  -8.424  1.00 94.03           O  
ATOM   2865  CG  TYR A 179       6.432 -22.542  -6.413  1.00 94.03           C  
ATOM   2866  CD1 TYR A 179       5.128 -22.576  -6.947  1.00 94.03           C  
ATOM   2867  HD1 TYR A 179       4.484 -21.713  -6.862  1.00 94.03           H  
ATOM   2868  CD2 TYR A 179       7.276 -23.658  -6.564  1.00 94.03           C  
ATOM   2869  HD2 TYR A 179       8.301 -23.615  -6.229  1.00 94.03           H  
ATOM   2870  CE1 TYR A 179       4.670 -23.730  -7.612  1.00 94.03           C  
ATOM   2871  HE1 TYR A 179       3.679 -23.763  -8.039  1.00 94.03           H  
ATOM   2872  CE2 TYR A 179       6.818 -24.818  -7.211  1.00 94.03           C  
ATOM   2873  HE2 TYR A 179       7.477 -25.665  -7.329  1.00 94.03           H  
ATOM   2874  OH  TYR A 179       5.069 -25.964  -8.383  1.00 94.03           O  
ATOM   2875  HH  TYR A 179       5.763 -26.619  -8.482  1.00 94.03           H  
ATOM   2876  CZ  TYR A 179       5.512 -24.853  -7.741  1.00 94.03           C  
ATOM   2877  N   PRO A 180       7.409 -19.873  -8.581  1.00 94.00           N  
ATOM   2878  CA  PRO A 180       7.359 -19.928 -10.042  1.00 94.00           C  
ATOM   2879  HA  PRO A 180       7.314 -20.968 -10.367  1.00 94.00           H  
ATOM   2880  C   PRO A 180       8.584 -19.294 -10.726  1.00 94.00           C  
ATOM   2881  CB  PRO A 180       6.043 -19.245 -10.420  1.00 94.00           C  
ATOM   2882  HB2 PRO A 180       6.095 -18.749 -11.390  1.00 94.00           H  
ATOM   2883  HB3 PRO A 180       5.242 -19.984 -10.419  1.00 94.00           H  
ATOM   2884  O   PRO A 180       8.731 -19.409 -11.941  1.00 94.00           O  
ATOM   2885  CG  PRO A 180       5.808 -18.250  -9.291  1.00 94.00           C  
ATOM   2886  HG2 PRO A 180       4.746 -18.054  -9.137  1.00 94.00           H  
ATOM   2887  HG3 PRO A 180       6.331 -17.325  -9.532  1.00 94.00           H  
ATOM   2888  CD  PRO A 180       6.448 -18.902  -8.071  1.00 94.00           C  
ATOM   2889  HD2 PRO A 180       6.934 -18.135  -7.468  1.00 94.00           H  
ATOM   2890  HD3 PRO A 180       5.673 -19.408  -7.494  1.00 94.00           H  
ATOM   2891  N   PHE A 181       9.471 -18.638  -9.971  1.00 97.78           N  
ATOM   2892  H   PHE A 181       9.316 -18.604  -8.974  1.00 97.78           H  
ATOM   2893  CA  PHE A 181      10.570 -17.837 -10.512  1.00 97.78           C  
ATOM   2894  HA  PHE A 181      10.456 -17.738 -11.592  1.00 97.78           H  
ATOM   2895  C   PHE A 181      11.951 -18.444 -10.266  1.00 97.78           C  
ATOM   2896  CB  PHE A 181      10.478 -16.436  -9.903  1.00 97.78           C  
ATOM   2897  HB2 PHE A 181      10.542 -16.523  -8.818  1.00 97.78           H  
ATOM   2898  HB3 PHE A 181      11.323 -15.834 -10.237  1.00 97.78           H  
ATOM   2899  O   PHE A 181      12.844 -18.272 -11.092  1.00 97.78           O  
ATOM   2900  CG  PHE A 181       9.202 -15.712 -10.262  1.00 97.78           C  
ATOM   2901  CD1 PHE A 181       9.028 -15.220 -11.564  1.00 97.78           C  
ATOM   2902  HD1 PHE A 181       9.809 -15.335 -12.300  1.00 97.78           H  
ATOM   2903  CD2 PHE A 181       8.182 -15.547  -9.309  1.00 97.78           C  
ATOM   2904  HD2 PHE A 181       8.306 -15.949  -8.314  1.00 97.78           H  
ATOM   2905  CE1 PHE A 181       7.838 -14.567 -11.905  1.00 97.78           C  
ATOM   2906  HE1 PHE A 181       7.719 -14.191 -12.910  1.00 97.78           H  
ATOM   2907  CE2 PHE A 181       6.994 -14.875  -9.647  1.00 97.78           C  
ATOM   2908  HE2 PHE A 181       6.212 -14.751  -8.912  1.00 97.78           H  
ATOM   2909  CZ  PHE A 181       6.816 -14.396 -10.955  1.00 97.78           C  
ATOM   2910  HZ  PHE A 181       5.902 -13.896 -11.240  1.00 97.78           H  
ATOM   2911  N   HIS A 182      12.152 -19.170  -9.163  1.00 98.01           N  
ATOM   2912  H   HIS A 182      11.388 -19.248  -8.507  1.00 98.01           H  
ATOM   2913  CA  HIS A 182      13.494 -19.564  -8.721  1.00 98.01           C  
ATOM   2914  HA  HIS A 182      14.040 -18.651  -8.485  1.00 98.01           H  
ATOM   2915  C   HIS A 182      14.312 -20.267  -9.809  1.00 98.01           C  
ATOM   2916  CB  HIS A 182      13.378 -20.415  -7.448  1.00 98.01           C  
ATOM   2917  HB2 HIS A 182      12.726 -19.889  -6.751  1.00 98.01           H  
ATOM   2918  HB3 HIS A 182      12.899 -21.363  -7.695  1.00 98.01           H  
ATOM   2919  O   HIS A 182      15.411 -19.819 -10.129  1.00 98.01           O  
ATOM   2920  CG  HIS A 182      14.679 -20.709  -6.730  1.00 98.01           C  
ATOM   2921  CD2 HIS A 182      15.930 -20.298  -7.088  1.00 98.01           C  
ATOM   2922  HD2 HIS A 182      16.211 -19.697  -7.940  1.00 98.01           H  
ATOM   2923  ND1 HIS A 182      14.790 -21.447  -5.545  1.00 98.01           N  
ATOM   2924  CE1 HIS A 182      16.094 -21.464  -5.232  1.00 98.01           C  
ATOM   2925  HE1 HIS A 182      16.528 -21.985  -4.391  1.00 98.01           H  
ATOM   2926  NE2 HIS A 182      16.796 -20.791  -6.148  1.00 98.01           N  
ATOM   2927  HE2 HIS A 182      17.804 -20.738  -6.185  1.00 98.01           H  
ATOM   2928  N   GLU A 183      13.768 -21.308 -10.437  1.00 96.91           N  
ATOM   2929  H   GLU A 183      12.841 -21.608 -10.172  1.00 96.91           H  
ATOM   2930  CA  GLU A 183      14.478 -22.050 -11.485  1.00 96.91           C  
ATOM   2931  HA  GLU A 183      15.413 -22.433 -11.076  1.00 96.91           H  
ATOM   2932  C   GLU A 183      14.852 -21.161 -12.683  1.00 96.91           C  
ATOM   2933  CB  GLU A 183      13.611 -23.243 -11.901  1.00 96.91           C  
ATOM   2934  HB2 GLU A 183      12.680 -22.878 -12.333  1.00 96.91           H  
ATOM   2935  HB3 GLU A 183      13.380 -23.821 -11.006  1.00 96.91           H  
ATOM   2936  O   GLU A 183      16.008 -21.141 -13.104  1.00 96.91           O  
ATOM   2937  CG  GLU A 183      14.325 -24.155 -12.908  1.00 96.91           C  
ATOM   2938  HG2 GLU A 183      15.293 -24.436 -12.492  1.00 96.91           H  
ATOM   2939  HG3 GLU A 183      14.499 -23.601 -13.830  1.00 96.91           H  
ATOM   2940  CD  GLU A 183      13.530 -25.428 -13.234  1.00 96.91           C  
ATOM   2941  OE1 GLU A 183      14.109 -26.293 -13.927  1.00 96.91           O  
ATOM   2942  OE2 GLU A 183      12.370 -25.541 -12.776  1.00 96.91           O  
ATOM   2943  N   LYS A 184      13.901 -20.353 -13.170  1.00 96.84           N  
ATOM   2944  H   LYS A 184      12.998 -20.381 -12.717  1.00 96.84           H  
ATOM   2945  CA  LYS A 184      14.087 -19.427 -14.300  1.00 96.84           C  
ATOM   2946  HA  LYS A 184      14.439 -19.992 -15.163  1.00 96.84           H  
ATOM   2947  C   LYS A 184      15.145 -18.356 -14.012  1.00 96.84           C  
ATOM   2948  CB  LYS A 184      12.718 -18.799 -14.623  1.00 96.84           C  
ATOM   2949  HB2 LYS A 184      12.004 -19.599 -14.817  1.00 96.84           H  
ATOM   2950  HB3 LYS A 184      12.373 -18.252 -13.746  1.00 96.84           H  
ATOM   2951  O   LYS A 184      15.846 -17.922 -14.923  1.00 96.84           O  
ATOM   2952  CG  LYS A 184      12.717 -17.845 -15.833  1.00 96.84           C  
ATOM   2953  HG2 LYS A 184      13.477 -17.075 -15.700  1.00 96.84           H  
ATOM   2954  HG3 LYS A 184      12.931 -18.407 -16.742  1.00 96.84           H  
ATOM   2955  CD  LYS A 184      11.349 -17.155 -15.951  1.00 96.84           C  
ATOM   2956  HD2 LYS A 184      10.573 -17.908 -16.087  1.00 96.84           H  
ATOM   2957  HD3 LYS A 184      11.156 -16.626 -15.018  1.00 96.84           H  
ATOM   2958  CE  LYS A 184      11.295 -16.148 -17.109  1.00 96.84           C  
ATOM   2959  HE2 LYS A 184      12.189 -15.526 -17.067  1.00 96.84           H  
ATOM   2960  HE3 LYS A 184      11.308 -16.692 -18.053  1.00 96.84           H  
ATOM   2961  NZ  LYS A 184      10.085 -15.283 -17.013  1.00 96.84           N  
ATOM   2962  HZ1 LYS A 184      10.043 -14.597 -17.753  1.00 96.84           H  
ATOM   2963  HZ2 LYS A 184       9.230 -15.821 -17.024  1.00 96.84           H  
ATOM   2964  HZ3 LYS A 184      10.077 -14.768 -16.144  1.00 96.84           H  
ATOM   2965  N   HIS A 185      15.257 -17.916 -12.760  1.00 98.10           N  
ATOM   2966  H   HIS A 185      14.628 -18.303 -12.071  1.00 98.10           H  
ATOM   2967  CA  HIS A 185      16.103 -16.788 -12.369  1.00 98.10           C  
ATOM   2968  HA  HIS A 185      16.330 -16.194 -13.255  1.00 98.10           H  
ATOM   2969  C   HIS A 185      17.463 -17.184 -11.788  1.00 98.10           C  
ATOM   2970  CB  HIS A 185      15.306 -15.886 -11.423  1.00 98.10           C  
ATOM   2971  HB2 HIS A 185      15.988 -15.186 -10.941  1.00 98.10           H  
ATOM   2972  HB3 HIS A 185      14.827 -16.482 -10.646  1.00 98.10           H  
ATOM   2973  O   HIS A 185      18.340 -16.325 -11.690  1.00 98.10           O  
ATOM   2974  CG  HIS A 185      14.277 -15.086 -12.174  1.00 98.10           C  
ATOM   2975  CD2 HIS A 185      13.002 -15.453 -12.515  1.00 98.10           C  
ATOM   2976  HD2 HIS A 185      12.501 -16.375 -12.261  1.00 98.10           H  
ATOM   2977  ND1 HIS A 185      14.507 -13.872 -12.762  1.00 98.10           N  
ATOM   2978  HD1 HIS A 185      15.365 -13.342 -12.716  1.00 98.10           H  
ATOM   2979  CE1 HIS A 185      13.394 -13.515 -13.414  1.00 98.10           C  
ATOM   2980  HE1 HIS A 185      13.269 -12.599 -13.973  1.00 98.10           H  
ATOM   2981  NE2 HIS A 185      12.450 -14.456 -13.315  1.00 98.10           N  
ATOM   2982  N   HIS A 186      17.673 -18.459 -11.451  1.00 97.41           N  
ATOM   2983  H   HIS A 186      16.897 -19.101 -11.529  1.00 97.41           H  
ATOM   2984  CA  HIS A 186      18.864 -18.939 -10.748  1.00 97.41           C  
ATOM   2985  HA  HIS A 186      18.861 -18.504  -9.748  1.00 97.41           H  
ATOM   2986  C   HIS A 186      20.186 -18.509 -11.404  1.00 97.41           C  
ATOM   2987  CB  HIS A 186      18.765 -20.464 -10.613  1.00 97.41           C  
ATOM   2988  HB2 HIS A 186      17.918 -20.710  -9.973  1.00 97.41           H  
ATOM   2989  HB3 HIS A 186      18.583 -20.902 -11.595  1.00 97.41           H  
ATOM   2990  O   HIS A 186      20.994 -17.826 -10.775  1.00 97.41           O  
ATOM   2991  CG  HIS A 186      20.000 -21.090 -10.027  1.00 97.41           C  
ATOM   2992  CD2 HIS A 186      20.788 -22.042 -10.613  1.00 97.41           C  
ATOM   2993  HD2 HIS A 186      20.631 -22.490 -11.583  1.00 97.41           H  
ATOM   2994  ND1 HIS A 186      20.563 -20.789  -8.810  1.00 97.41           N  
ATOM   2995  HD1 HIS A 186      20.199 -20.130  -8.137  1.00 97.41           H  
ATOM   2996  CE1 HIS A 186      21.673 -21.534  -8.676  1.00 97.41           C  
ATOM   2997  HE1 HIS A 186      22.354 -21.513  -7.837  1.00 97.41           H  
ATOM   2998  NE2 HIS A 186      21.828 -22.341  -9.733  1.00 97.41           N  
ATOM   2999  N   ALA A 187      20.373 -18.812 -12.693  1.00 94.31           N  
ATOM   3000  H   ALA A 187      19.669 -19.361 -13.165  1.00 94.31           H  
ATOM   3001  CA  ALA A 187      21.607 -18.473 -13.406  1.00 94.31           C  
ATOM   3002  HA  ALA A 187      22.451 -18.920 -12.880  1.00 94.31           H  
ATOM   3003  C   ALA A 187      21.849 -16.954 -13.464  1.00 94.31           C  
ATOM   3004  CB  ALA A 187      21.529 -19.074 -14.814  1.00 94.31           C  
ATOM   3005  HB1 ALA A 187      21.408 -20.155 -14.746  1.00 94.31           H  
ATOM   3006  HB2 ALA A 187      22.455 -18.858 -15.348  1.00 94.31           H  
ATOM   3007  HB3 ALA A 187      20.689 -18.648 -15.363  1.00 94.31           H  
ATOM   3008  O   ALA A 187      22.979 -16.487 -13.335  1.00 94.31           O  
ATOM   3009  N   ASN A 188      20.788 -16.155 -13.613  1.00 96.65           N  
ATOM   3010  H   ASN A 188      19.867 -16.569 -13.619  1.00 96.65           H  
ATOM   3011  CA  ASN A 188      20.916 -14.701 -13.641  1.00 96.65           C  
ATOM   3012  HA  ASN A 188      21.767 -14.449 -14.273  1.00 96.65           H  
ATOM   3013  C   ASN A 188      21.208 -14.120 -12.243  1.00 96.65           C  
ATOM   3014  CB  ASN A 188      19.648 -14.115 -14.278  1.00 96.65           C  
ATOM   3015  HB2 ASN A 188      18.807 -14.236 -13.596  1.00 96.65           H  
ATOM   3016  HB3 ASN A 188      19.430 -14.654 -15.200  1.00 96.65           H  
ATOM   3017  O   ASN A 188      21.919 -13.124 -12.112  1.00 96.65           O  
ATOM   3018  CG  ASN A 188      19.835 -12.655 -14.647  1.00 96.65           C  
ATOM   3019  ND2 ASN A 188      18.781 -11.881 -14.706  1.00 96.65           N  
ATOM   3020 HD21 ASN A 188      17.863 -12.295 -14.783  1.00 96.65           H  
ATOM   3021 HD22 ASN A 188      18.924 -10.974 -15.129  1.00 96.65           H  
ATOM   3022  OD1 ASN A 188      20.925 -12.192 -14.910  1.00 96.65           O  
ATOM   3023  N   ALA A 189      20.700 -14.752 -11.183  1.00 96.63           N  
ATOM   3024  H   ALA A 189      20.108 -15.557 -11.332  1.00 96.63           H  
ATOM   3025  CA  ALA A 189      21.002 -14.381  -9.805  1.00 96.63           C  
ATOM   3026  HA  ALA A 189      20.823 -13.313  -9.682  1.00 96.63           H  
ATOM   3027  C   ALA A 189      22.473 -14.634  -9.440  1.00 96.63           C  
ATOM   3028  CB  ALA A 189      20.048 -15.131  -8.877  1.00 96.63           C  
ATOM   3029  HB1 ALA A 189      20.162 -16.208  -8.996  1.00 96.63           H  
ATOM   3030  HB2 ALA A 189      20.268 -14.864  -7.844  1.00 96.63           H  
ATOM   3031  HB3 ALA A 189      19.021 -14.849  -9.110  1.00 96.63           H  
ATOM   3032  O   ALA A 189      23.071 -13.828  -8.723  1.00 96.63           O  
ATOM   3033  N   GLU A 190      23.091 -15.691  -9.976  1.00 93.87           N  
ATOM   3034  H   GLU A 190      22.545 -16.361 -10.499  1.00 93.87           H  
ATOM   3035  CA  GLU A 190      24.536 -15.911  -9.848  1.00 93.87           C  
ATOM   3036  HA  GLU A 190      24.802 -15.921  -8.790  1.00 93.87           H  
ATOM   3037  C   GLU A 190      25.341 -14.777 -10.495  1.00 93.87           C  
ATOM   3038  CB  GLU A 190      24.948 -17.257 -10.454  1.00 93.87           C  
ATOM   3039  HB2 GLU A 190      24.645 -17.295 -11.501  1.00 93.87           H  
ATOM   3040  HB3 GLU A 190      26.035 -17.325 -10.411  1.00 93.87           H  
ATOM   3041  O   GLU A 190      26.257 -14.237  -9.872  1.00 93.87           O  
ATOM   3042  CG  GLU A 190      24.361 -18.456  -9.700  1.00 93.87           C  
ATOM   3043  HG2 GLU A 190      24.563 -18.329  -8.636  1.00 93.87           H  
ATOM   3044  HG3 GLU A 190      23.280 -18.489  -9.834  1.00 93.87           H  
ATOM   3045  CD  GLU A 190      24.985 -19.766 -10.197  1.00 93.87           C  
ATOM   3046  OE1 GLU A 190      25.511 -20.500  -9.328  1.00 93.87           O  
ATOM   3047  OE2 GLU A 190      25.008 -19.970 -11.433  1.00 93.87           O  
ATOM   3048  N   LEU A 191      24.961 -14.346 -11.702  1.00 93.27           N  
ATOM   3049  H   LEU A 191      24.215 -14.842 -12.170  1.00 93.27           H  
ATOM   3050  CA  LEU A 191      25.607 -13.220 -12.385  1.00 93.27           C  
ATOM   3051  HA  LEU A 191      26.680 -13.407 -12.429  1.00 93.27           H  
ATOM   3052  C   LEU A 191      25.425 -11.909 -11.611  1.00 93.27           C  
ATOM   3053  CB  LEU A 191      25.063 -13.097 -13.820  1.00 93.27           C  
ATOM   3054  HB2 LEU A 191      25.526 -12.235 -14.300  1.00 93.27           H  
ATOM   3055  HB3 LEU A 191      23.989 -12.914 -13.775  1.00 93.27           H  
ATOM   3056  O   LEU A 191      26.388 -11.156 -11.429  1.00 93.27           O  
ATOM   3057  CG  LEU A 191      25.315 -14.337 -14.694  1.00 93.27           C  
ATOM   3058  HG  LEU A 191      24.879 -15.215 -14.217  1.00 93.27           H  
ATOM   3059  CD1 LEU A 191      24.652 -14.166 -16.054  1.00 93.27           C  
ATOM   3060 HD11 LEU A 191      23.621 -13.834 -15.936  1.00 93.27           H  
ATOM   3061 HD12 LEU A 191      25.203 -13.426 -16.636  1.00 93.27           H  
ATOM   3062 HD13 LEU A 191      24.653 -15.118 -16.585  1.00 93.27           H  
ATOM   3063  CD2 LEU A 191      26.805 -14.610 -14.903  1.00 93.27           C  
ATOM   3064 HD21 LEU A 191      27.264 -14.909 -13.961  1.00 93.27           H  
ATOM   3065 HD22 LEU A 191      27.300 -13.715 -15.283  1.00 93.27           H  
ATOM   3066 HD23 LEU A 191      26.930 -15.426 -15.614  1.00 93.27           H  
ATOM   3067  N   LEU A 192      24.216 -11.648 -11.094  1.00 92.71           N  
ATOM   3068  H   LEU A 192      23.458 -12.279 -11.312  1.00 92.71           H  
ATOM   3069  CA  LEU A 192      23.948 -10.465 -10.273  1.00 92.71           C  
ATOM   3070  HA  LEU A 192      24.224  -9.587 -10.857  1.00 92.71           H  
ATOM   3071  C   LEU A 192      24.820 -10.466  -9.015  1.00 92.71           C  
ATOM   3072  CB  LEU A 192      22.450 -10.378  -9.917  1.00 92.71           C  
ATOM   3073  HB2 LEU A 192      21.859 -10.425 -10.832  1.00 92.71           H  
ATOM   3074  HB3 LEU A 192      22.187 -11.241  -9.305  1.00 92.71           H  
ATOM   3075  O   LEU A 192      25.378  -9.428  -8.664  1.00 92.71           O  
ATOM   3076  CG  LEU A 192      22.085  -9.089  -9.143  1.00 92.71           C  
ATOM   3077  HG  LEU A 192      22.739  -8.975  -8.279  1.00 92.71           H  
ATOM   3078  CD1 LEU A 192      22.217  -7.845 -10.019  1.00 92.71           C  
ATOM   3079 HD11 LEU A 192      21.827  -6.976  -9.491  1.00 92.71           H  
ATOM   3080 HD12 LEU A 192      23.268  -7.679 -10.256  1.00 92.71           H  
ATOM   3081 HD13 LEU A 192      21.645  -7.986 -10.937  1.00 92.71           H  
ATOM   3082  CD2 LEU A 192      20.656  -9.135  -8.618  1.00 92.71           C  
ATOM   3083 HD21 LEU A 192      20.411  -8.205  -8.104  1.00 92.71           H  
ATOM   3084 HD22 LEU A 192      20.564  -9.947  -7.897  1.00 92.71           H  
ATOM   3085 HD23 LEU A 192      19.956  -9.280  -9.441  1.00 92.71           H  
ATOM   3086  N   TYR A 193      24.996 -11.621  -8.368  1.00 91.64           N  
ATOM   3087  H   TYR A 193      24.509 -12.437  -8.710  1.00 91.64           H  
ATOM   3088  CA  TYR A 193      25.805 -11.750  -7.157  1.00 91.64           C  
ATOM   3089  HA  TYR A 193      25.383 -11.098  -6.393  1.00 91.64           H  
ATOM   3090  C   TYR A 193      27.270 -11.332  -7.359  1.00 91.64           C  
ATOM   3091  CB  TYR A 193      25.727 -13.196  -6.655  1.00 91.64           C  
ATOM   3092  HB2 TYR A 193      24.683 -13.452  -6.477  1.00 91.64           H  
ATOM   3093  HB3 TYR A 193      26.107 -13.873  -7.420  1.00 91.64           H  
ATOM   3094  O   TYR A 193      27.870 -10.741  -6.461  1.00 91.64           O  
ATOM   3095  CG  TYR A 193      26.510 -13.421  -5.378  1.00 91.64           C  
ATOM   3096  CD1 TYR A 193      27.815 -13.950  -5.420  1.00 91.64           C  
ATOM   3097  HD1 TYR A 193      28.264 -14.199  -6.370  1.00 91.64           H  
ATOM   3098  CD2 TYR A 193      25.943 -13.043  -4.150  1.00 91.64           C  
ATOM   3099  HD2 TYR A 193      24.952 -12.613  -4.138  1.00 91.64           H  
ATOM   3100  CE1 TYR A 193      28.549 -14.094  -4.226  1.00 91.64           C  
ATOM   3101  HE1 TYR A 193      29.564 -14.462  -4.252  1.00 91.64           H  
ATOM   3102  CE2 TYR A 193      26.665 -13.196  -2.954  1.00 91.64           C  
ATOM   3103  HE2 TYR A 193      26.219 -12.897  -2.016  1.00 91.64           H  
ATOM   3104  OH  TYR A 193      28.662 -13.915  -1.842  1.00 91.64           O  
ATOM   3105  HH  TYR A 193      28.216 -13.545  -1.077  1.00 91.64           H  
ATOM   3106  CZ  TYR A 193      27.976 -13.713  -2.993  1.00 91.64           C  
ATOM   3107  N   PHE A 194      27.850 -11.593  -8.532  1.00 87.12           N  
ATOM   3108  H   PHE A 194      27.326 -12.109  -9.224  1.00 87.12           H  
ATOM   3109  CA  PHE A 194      29.221 -11.175  -8.852  1.00 87.12           C  
ATOM   3110  HA  PHE A 194      29.791 -11.129  -7.924  1.00 87.12           H  
ATOM   3111  C   PHE A 194      29.310  -9.763  -9.455  1.00 87.12           C  
ATOM   3112  CB  PHE A 194      29.883 -12.243  -9.728  1.00 87.12           C  
ATOM   3113  HB2 PHE A 194      29.286 -12.389 -10.628  1.00 87.12           H  
ATOM   3114  HB3 PHE A 194      30.866 -11.888 -10.038  1.00 87.12           H  
ATOM   3115  O   PHE A 194      30.405  -9.212  -9.600  1.00 87.12           O  
ATOM   3116  CG  PHE A 194      30.070 -13.569  -9.010  1.00 87.12           C  
ATOM   3117  CD1 PHE A 194      30.988 -13.675  -7.947  1.00 87.12           C  
ATOM   3118  HD1 PHE A 194      31.569 -12.814  -7.650  1.00 87.12           H  
ATOM   3119  CD2 PHE A 194      29.328 -14.699  -9.399  1.00 87.12           C  
ATOM   3120  HD2 PHE A 194      28.641 -14.637 -10.230  1.00 87.12           H  
ATOM   3121  CE1 PHE A 194      31.161 -14.901  -7.279  1.00 87.12           C  
ATOM   3122  HE1 PHE A 194      31.882 -14.984  -6.479  1.00 87.12           H  
ATOM   3123  CE2 PHE A 194      29.489 -15.921  -8.724  1.00 87.12           C  
ATOM   3124  HE2 PHE A 194      28.923 -16.784  -9.042  1.00 87.12           H  
ATOM   3125  CZ  PHE A 194      30.411 -16.025  -7.668  1.00 87.12           C  
ATOM   3126  HZ  PHE A 194      30.555 -16.975  -7.175  1.00 87.12           H  
ATOM   3127  N   CYS A 195      28.174  -9.129  -9.758  1.00 86.94           N  
ATOM   3128  H   CYS A 195      27.302  -9.621  -9.629  1.00 86.94           H  
ATOM   3129  CA  CYS A 195      28.130  -7.758 -10.247  1.00 86.94           C  
ATOM   3130  HA  CYS A 195      28.903  -7.654 -11.008  1.00 86.94           H  
ATOM   3131  C   CYS A 195      28.420  -6.750  -9.121  1.00 86.94           C  
ATOM   3132  CB  CYS A 195      26.779  -7.512 -10.927  1.00 86.94           C  
ATOM   3133  HB2 CYS A 195      25.971  -7.621 -10.204  1.00 86.94           H  
ATOM   3134  HB3 CYS A 195      26.639  -8.248 -11.718  1.00 86.94           H  
ATOM   3135  O   CYS A 195      27.894  -6.845  -8.015  1.00 86.94           O  
ATOM   3136  SG  CYS A 195      26.751  -5.840 -11.633  1.00 86.94           S  
ATOM   3137  HG  CYS A 195      25.642  -6.006 -12.359  1.00 86.94           H  
ATOM   3138  N   ARG A 196      29.218  -5.712  -9.407  1.00 87.05           N  
ATOM   3139  H   ARG A 196      29.619  -5.687 -10.334  1.00 87.05           H  
ATOM   3140  CA  ARG A 196      29.502  -4.619  -8.450  1.00 87.05           C  
ATOM   3141  HA  ARG A 196      29.640  -5.051  -7.459  1.00 87.05           H  
ATOM   3142  C   ARG A 196      28.351  -3.623  -8.298  1.00 87.05           C  
ATOM   3143  CB  ARG A 196      30.782  -3.877  -8.858  1.00 87.05           C  
ATOM   3144  HB2 ARG A 196      30.893  -2.998  -8.222  1.00 87.05           H  
ATOM   3145  HB3 ARG A 196      30.695  -3.544  -9.892  1.00 87.05           H  
ATOM   3146  O   ARG A 196      28.325  -2.862  -7.337  1.00 87.05           O  
ATOM   3147  CG  ARG A 196      32.031  -4.749  -8.694  1.00 87.05           C  
ATOM   3148  HG2 ARG A 196      31.969  -5.616  -9.352  1.00 87.05           H  
ATOM   3149  HG3 ARG A 196      32.099  -5.091  -7.661  1.00 87.05           H  
ATOM   3150  CD  ARG A 196      33.280  -3.935  -9.044  1.00 87.05           C  
ATOM   3151  HD2 ARG A 196      33.206  -3.619 -10.084  1.00 87.05           H  
ATOM   3152  HD3 ARG A 196      33.318  -3.055  -8.402  1.00 87.05           H  
ATOM   3153  NE  ARG A 196      34.503  -4.734  -8.853  1.00 87.05           N  
ATOM   3154  HE  ARG A 196      34.376  -5.664  -8.479  1.00 87.05           H  
ATOM   3155  NH1 ARG A 196      36.002  -3.210  -9.684  1.00 87.05           N  
ATOM   3156 HH11 ARG A 196      35.224  -2.605  -9.905  1.00 87.05           H  
ATOM   3157 HH12 ARG A 196      36.946  -2.999  -9.975  1.00 87.05           H  
ATOM   3158  NH2 ARG A 196      36.731  -5.187  -8.945  1.00 87.05           N  
ATOM   3159 HH21 ARG A 196      37.678  -4.939  -9.196  1.00 87.05           H  
ATOM   3160 HH22 ARG A 196      36.555  -6.109  -8.574  1.00 87.05           H  
ATOM   3161  CZ  ARG A 196      35.736  -4.374  -9.157  1.00 87.05           C  
ATOM   3162  N   GLN A 197      27.432  -3.588  -9.260  1.00 89.85           N  
ATOM   3163  H   GLN A 197      27.490  -4.278  -9.995  1.00 89.85           H  
ATOM   3164  CA  GLN A 197      26.376  -2.579  -9.361  1.00 89.85           C  
ATOM   3165  HA  GLN A 197      26.601  -1.766  -8.670  1.00 89.85           H  
ATOM   3166  C   GLN A 197      24.996  -3.096  -8.925  1.00 89.85           C  
ATOM   3167  CB  GLN A 197      26.368  -1.970 -10.775  1.00 89.85           C  
ATOM   3168  HB2 GLN A 197      25.521  -1.291 -10.869  1.00 89.85           H  
ATOM   3169  HB3 GLN A 197      26.245  -2.763 -11.514  1.00 89.85           H  
ATOM   3170  O   GLN A 197      24.001  -2.466  -9.255  1.00 89.85           O  
ATOM   3171  CG  GLN A 197      27.641  -1.165 -11.085  1.00 89.85           C  
ATOM   3172  HG2 GLN A 197      27.792  -0.418 -10.305  1.00 89.85           H  
ATOM   3173  HG3 GLN A 197      28.503  -1.832 -11.100  1.00 89.85           H  
ATOM   3174  CD  GLN A 197      27.565  -0.445 -12.430  1.00 89.85           C  
ATOM   3175  NE2 GLN A 197      28.570   0.316 -12.803  1.00 89.85           N  
ATOM   3176 HE21 GLN A 197      29.404   0.409 -12.241  1.00 89.85           H  
ATOM   3177 HE22 GLN A 197      28.454   0.715 -13.724  1.00 89.85           H  
ATOM   3178  OE1 GLN A 197      26.611  -0.533 -13.174  1.00 89.85           O  
ATOM   3179  N   GLN A 198      24.910  -4.188  -8.155  1.00 91.58           N  
ATOM   3180  H   GLN A 198      25.769  -4.668  -7.928  1.00 91.58           H  
ATOM   3181  CA  GLN A 198      23.652  -4.889  -7.813  1.00 91.58           C  
ATOM   3182  HA  GLN A 198      23.329  -5.452  -8.688  1.00 91.58           H  
ATOM   3183  C   GLN A 198      22.504  -3.958  -7.406  1.00 91.58           C  
ATOM   3184  CB  GLN A 198      23.862  -5.877  -6.651  1.00 91.58           C  
ATOM   3185  HB2 GLN A 198      23.012  -6.557  -6.626  1.00 91.58           H  
ATOM   3186  HB3 GLN A 198      23.902  -5.338  -5.705  1.00 91.58           H  
ATOM   3187  O   GLN A 198      21.399  -4.058  -7.933  1.00 91.58           O  
ATOM   3188  CG  GLN A 198      25.141  -6.695  -6.780  1.00 91.58           C  
ATOM   3189  HG2 GLN A 198      25.990  -6.014  -6.707  1.00 91.58           H  
ATOM   3190  HG3 GLN A 198      25.159  -7.183  -7.755  1.00 91.58           H  
ATOM   3191  CD  GLN A 198      25.338  -7.726  -5.680  1.00 91.58           C  
ATOM   3192  NE2 GLN A 198      26.453  -8.409  -5.715  1.00 91.58           N  
ATOM   3193 HE21 GLN A 198      27.046  -8.340  -6.530  1.00 91.58           H  
ATOM   3194 HE22 GLN A 198      26.570  -9.175  -5.068  1.00 91.58           H  
ATOM   3195  OE1 GLN A 198      24.556  -7.874  -4.755  1.00 91.58           O  
ATOM   3196  N   LYS A 199      22.785  -3.006  -6.503  1.00 93.80           N  
ATOM   3197  H   LYS A 199      23.709  -3.005  -6.095  1.00 93.80           H  
ATOM   3198  CA  LYS A 199      21.794  -2.019  -6.060  1.00 93.80           C  
ATOM   3199  HA  LYS A 199      20.916  -2.554  -5.700  1.00 93.80           H  
ATOM   3200  C   LYS A 199      21.307  -1.149  -7.217  1.00 93.80           C  
ATOM   3201  CB  LYS A 199      22.357  -1.163  -4.914  1.00 93.80           C  
ATOM   3202  HB2 LYS A 199      23.253  -0.642  -5.253  1.00 93.80           H  
ATOM   3203  HB3 LYS A 199      22.620  -1.812  -4.079  1.00 93.80           H  
ATOM   3204  O   LYS A 199      20.110  -0.939  -7.325  1.00 93.80           O  
ATOM   3205  CG  LYS A 199      21.312  -0.135  -4.449  1.00 93.80           C  
ATOM   3206  HG2 LYS A 199      20.417  -0.662  -4.116  1.00 93.80           H  
ATOM   3207  HG3 LYS A 199      21.043   0.516  -5.280  1.00 93.80           H  
ATOM   3208  CD  LYS A 199      21.818   0.759  -3.318  1.00 93.80           C  
ATOM   3209  HD2 LYS A 199      22.741   1.252  -3.622  1.00 93.80           H  
ATOM   3210  HD3 LYS A 199      21.996   0.148  -2.433  1.00 93.80           H  
ATOM   3211  CE  LYS A 199      20.731   1.802  -3.038  1.00 93.80           C  
ATOM   3212  HE2 LYS A 199      19.786   1.280  -2.892  1.00 93.80           H  
ATOM   3213  HE3 LYS A 199      20.619   2.435  -3.919  1.00 93.80           H  
ATOM   3214  NZ  LYS A 199      21.040   2.617  -1.841  1.00 93.80           N  
ATOM   3215  HZ1 LYS A 199      21.032   2.022  -1.025  1.00 93.80           H  
ATOM   3216  HZ2 LYS A 199      21.940   3.067  -1.927  1.00 93.80           H  
ATOM   3217  HZ3 LYS A 199      20.322   3.316  -1.709  1.00 93.80           H  
ATOM   3218  N   LEU A 200      22.213  -0.650  -8.058  1.00 94.48           N  
ATOM   3219  H   LEU A 200      23.151  -1.022  -8.017  1.00 94.48           H  
ATOM   3220  CA  LEU A 200      21.856   0.180  -9.210  1.00 94.48           C  
ATOM   3221  HA  LEU A 200      21.261   1.021  -8.856  1.00 94.48           H  
ATOM   3222  C   LEU A 200      20.985  -0.602 -10.200  1.00 94.48           C  
ATOM   3223  CB  LEU A 200      23.140   0.714  -9.873  1.00 94.48           C  
ATOM   3224  HB2 LEU A 200      23.704   1.290  -9.140  1.00 94.48           H  
ATOM   3225  HB3 LEU A 200      23.748  -0.137 -10.181  1.00 94.48           H  
ATOM   3226  O   LEU A 200      19.989  -0.058 -10.661  1.00 94.48           O  
ATOM   3227  CG  LEU A 200      22.901   1.585 -11.121  1.00 94.48           C  
ATOM   3228  HG  LEU A 200      22.343   1.021 -11.869  1.00 94.48           H  
ATOM   3229  CD1 LEU A 200      22.136   2.865 -10.782  1.00 94.48           C  
ATOM   3230 HD11 LEU A 200      22.650   3.425 -10.001  1.00 94.48           H  
ATOM   3231 HD12 LEU A 200      22.048   3.483 -11.676  1.00 94.48           H  
ATOM   3232 HD13 LEU A 200      21.126   2.617 -10.455  1.00 94.48           H  
ATOM   3233  CD2 LEU A 200      24.249   1.976 -11.729  1.00 94.48           C  
ATOM   3234 HD21 LEU A 200      24.786   1.074 -12.025  1.00 94.48           H  
ATOM   3235 HD22 LEU A 200      24.842   2.544 -11.012  1.00 94.48           H  
ATOM   3236 HD23 LEU A 200      24.082   2.575 -12.624  1.00 94.48           H  
ATOM   3237  N   ILE A 201      21.315  -1.874 -10.451  1.00 93.76           N  
ATOM   3238  H   ILE A 201      22.161  -2.237 -10.038  1.00 93.76           H  
ATOM   3239  CA  ILE A 201      20.514  -2.778 -11.292  1.00 93.76           C  
ATOM   3240  HA  ILE A 201      20.428  -2.350 -12.291  1.00 93.76           H  
ATOM   3241  C   ILE A 201      19.086  -2.894 -10.748  1.00 93.76           C  
ATOM   3242  CB  ILE A 201      21.184  -4.177 -11.391  1.00 93.76           C  
ATOM   3243  HB  ILE A 201      21.151  -4.629 -10.400  1.00 93.76           H  
ATOM   3244  O   ILE A 201      18.117  -2.669 -11.471  1.00 93.76           O  
ATOM   3245  CG1 ILE A 201      22.677  -4.100 -11.786  1.00 93.76           C  
ATOM   3246 HG12 ILE A 201      23.248  -4.048 -10.858  1.00 93.76           H  
ATOM   3247 HG13 ILE A 201      22.875  -3.170 -12.318  1.00 93.76           H  
ATOM   3248  CG2 ILE A 201      20.375  -5.114 -12.290  1.00 93.76           C  
ATOM   3249 HG21 ILE A 201      20.503  -4.867 -13.344  1.00 93.76           H  
ATOM   3250 HG22 ILE A 201      20.677  -6.150 -12.134  1.00 93.76           H  
ATOM   3251 HG23 ILE A 201      19.314  -5.021 -12.060  1.00 93.76           H  
ATOM   3252  CD1 ILE A 201      23.285  -5.278 -12.559  1.00 93.76           C  
ATOM   3253 HD11 ILE A 201      23.307  -6.169 -11.930  1.00 93.76           H  
ATOM   3254 HD12 ILE A 201      24.302  -5.019 -12.853  1.00 93.76           H  
ATOM   3255 HD13 ILE A 201      22.720  -5.497 -13.466  1.00 93.76           H  
ATOM   3256  N   CYS A 202      18.951  -3.193  -9.454  1.00 96.88           N  
ATOM   3257  H   CYS A 202      19.778  -3.383  -8.908  1.00 96.88           H  
ATOM   3258  CA  CYS A 202      17.641  -3.330  -8.824  1.00 96.88           C  
ATOM   3259  HA  CYS A 202      17.039  -4.020  -9.415  1.00 96.88           H  
ATOM   3260  C   CYS A 202      16.883  -1.997  -8.794  1.00 96.88           C  
ATOM   3261  CB  CYS A 202      17.804  -3.919  -7.418  1.00 96.88           C  
ATOM   3262  HB2 CYS A 202      16.826  -3.989  -6.943  1.00 96.88           H  
ATOM   3263  HB3 CYS A 202      18.445  -3.279  -6.811  1.00 96.88           H  
ATOM   3264  O   CYS A 202      15.686  -1.987  -9.046  1.00 96.88           O  
ATOM   3265  SG  CYS A 202      18.515  -5.584  -7.534  1.00 96.88           S  
ATOM   3266  HG  CYS A 202      19.705  -5.223  -8.021  1.00 96.88           H  
ATOM   3267  N   THR A 203      17.568  -0.873  -8.550  1.00 95.94           N  
ATOM   3268  H   THR A 203      18.550  -0.944  -8.326  1.00 95.94           H  
ATOM   3269  CA  THR A 203      16.967   0.466  -8.613  1.00 95.94           C  
ATOM   3270  HA  THR A 203      16.111   0.493  -7.938  1.00 95.94           H  
ATOM   3271  C   THR A 203      16.413   0.766 -10.001  1.00 95.94           C  
ATOM   3272  CB  THR A 203      17.960   1.557  -8.178  1.00 95.94           C  
ATOM   3273  HB  THR A 203      18.864   1.502  -8.784  1.00 95.94           H  
ATOM   3274  O   THR A 203      15.271   1.194 -10.105  1.00 95.94           O  
ATOM   3275  CG2 THR A 203      17.382   2.968  -8.272  1.00 95.94           C  
ATOM   3276 HG21 THR A 203      18.064   3.685  -7.815  1.00 95.94           H  
ATOM   3277 HG22 THR A 203      16.412   3.017  -7.777  1.00 95.94           H  
ATOM   3278 HG23 THR A 203      17.246   3.247  -9.317  1.00 95.94           H  
ATOM   3279  OG1 THR A 203      18.299   1.382  -6.816  1.00 95.94           O  
ATOM   3280  HG1 THR A 203      17.459   1.227  -6.377  1.00 95.94           H  
ATOM   3281  N   GLN A 204      17.163   0.477 -11.066  1.00 95.13           N  
ATOM   3282  H   GLN A 204      18.087   0.091 -10.932  1.00 95.13           H  
ATOM   3283  CA  GLN A 204      16.678   0.660 -12.435  1.00 95.13           C  
ATOM   3284  HA  GLN A 204      16.369   1.696 -12.568  1.00 95.13           H  
ATOM   3285  C   GLN A 204      15.450  -0.214 -12.716  1.00 95.13           C  
ATOM   3286  CB  GLN A 204      17.806   0.345 -13.424  1.00 95.13           C  
ATOM   3287  HB2 GLN A 204      18.261  -0.610 -13.160  1.00 95.13           H  
ATOM   3288  HB3 GLN A 204      17.389   0.259 -14.427  1.00 95.13           H  
ATOM   3289  O   GLN A 204      14.457   0.284 -13.242  1.00 95.13           O  
ATOM   3290  CG  GLN A 204      18.873   1.449 -13.439  1.00 95.13           C  
ATOM   3291  HG2 GLN A 204      19.225   1.653 -12.427  1.00 95.13           H  
ATOM   3292  HG3 GLN A 204      18.423   2.362 -13.827  1.00 95.13           H  
ATOM   3293  CD  GLN A 204      20.079   1.087 -14.298  1.00 95.13           C  
ATOM   3294  NE2 GLN A 204      20.857   2.054 -14.730  1.00 95.13           N  
ATOM   3295 HE21 GLN A 204      20.601   3.019 -14.574  1.00 95.13           H  
ATOM   3296 HE22 GLN A 204      21.592   1.750 -15.352  1.00 95.13           H  
ATOM   3297  OE1 GLN A 204      20.371  -0.055 -14.594  1.00 95.13           O  
ATOM   3298  N   ALA A 205      15.471  -1.488 -12.313  1.00 96.75           N  
ATOM   3299  H   ALA A 205      16.316  -1.859 -11.902  1.00 96.75           H  
ATOM   3300  CA  ALA A 205      14.322  -2.378 -12.471  1.00 96.75           C  
ATOM   3301  HA  ALA A 205      14.067  -2.432 -13.529  1.00 96.75           H  
ATOM   3302  C   ALA A 205      13.075  -1.849 -11.733  1.00 96.75           C  
ATOM   3303  CB  ALA A 205      14.723  -3.782 -12.007  1.00 96.75           C  
ATOM   3304  HB1 ALA A 205      15.541  -4.156 -12.623  1.00 96.75           H  
ATOM   3305  HB2 ALA A 205      15.042  -3.755 -10.965  1.00 96.75           H  
ATOM   3306  HB3 ALA A 205      13.873  -4.458 -12.102  1.00 96.75           H  
ATOM   3307  O   ALA A 205      11.998  -1.782 -12.323  1.00 96.75           O  
ATOM   3308  N   THR A 206      13.211  -1.395 -10.484  1.00 96.14           N  
ATOM   3309  H   THR A 206      14.107  -1.467 -10.023  1.00 96.14           H  
ATOM   3310  CA  THR A 206      12.086  -0.811  -9.733  1.00 96.14           C  
ATOM   3311  HA  THR A 206      11.233  -1.485  -9.809  1.00 96.14           H  
ATOM   3312  C   THR A 206      11.629   0.535 -10.298  1.00 96.14           C  
ATOM   3313  CB  THR A 206      12.411  -0.656  -8.243  1.00 96.14           C  
ATOM   3314  HB  THR A 206      11.588  -0.129  -7.760  1.00 96.14           H  
ATOM   3315  O   THR A 206      10.430   0.801 -10.329  1.00 96.14           O  
ATOM   3316  CG2 THR A 206      12.588  -2.014  -7.566  1.00 96.14           C  
ATOM   3317 HG21 THR A 206      12.721  -1.864  -6.495  1.00 96.14           H  
ATOM   3318 HG22 THR A 206      11.701  -2.628  -7.725  1.00 96.14           H  
ATOM   3319 HG23 THR A 206      13.459  -2.533  -7.967  1.00 96.14           H  
ATOM   3320  OG1 THR A 206      13.599   0.075  -8.037  1.00 96.14           O  
ATOM   3321  HG1 THR A 206      13.610   0.826  -8.635  1.00 96.14           H  
ATOM   3322  N   ASP A 207      12.545   1.366 -10.809  1.00 94.12           N  
ATOM   3323  H   ASP A 207      13.522   1.115 -10.760  1.00 94.12           H  
ATOM   3324  CA  ASP A 207      12.209   2.637 -11.466  1.00 94.12           C  
ATOM   3325  HA  ASP A 207      11.616   3.246 -10.783  1.00 94.12           H  
ATOM   3326  C   ASP A 207      11.357   2.400 -12.721  1.00 94.12           C  
ATOM   3327  CB  ASP A 207      13.482   3.423 -11.836  1.00 94.12           C  
ATOM   3328  HB2 ASP A 207      13.204   4.207 -12.540  1.00 94.12           H  
ATOM   3329  HB3 ASP A 207      14.182   2.761 -12.348  1.00 94.12           H  
ATOM   3330  O   ASP A 207      10.422   3.157 -12.985  1.00 94.12           O  
ATOM   3331  CG  ASP A 207      14.192   4.106 -10.658  1.00 94.12           C  
ATOM   3332  OD1 ASP A 207      13.560   4.279  -9.591  1.00 94.12           O  
ATOM   3333  OD2 ASP A 207      15.360   4.518 -10.857  1.00 94.12           O  
ATOM   3334  N   HIS A 208      11.610   1.313 -13.460  1.00 94.87           N  
ATOM   3335  H   HIS A 208      12.410   0.747 -13.217  1.00 94.87           H  
ATOM   3336  CA  HIS A 208      10.757   0.890 -14.572  1.00 94.87           C  
ATOM   3337  HA  HIS A 208      10.655   1.726 -15.265  1.00 94.87           H  
ATOM   3338  C   HIS A 208       9.337   0.528 -14.113  1.00 94.87           C  
ATOM   3339  CB  HIS A 208      11.408  -0.279 -15.324  1.00 94.87           C  
ATOM   3340  HB2 HIS A 208      10.626  -0.908 -15.750  1.00 94.87           H  
ATOM   3341  HB3 HIS A 208      11.987  -0.901 -14.642  1.00 94.87           H  
ATOM   3342  O   HIS A 208       8.368   0.951 -14.748  1.00 94.87           O  
ATOM   3343  CG  HIS A 208      12.295   0.167 -16.453  1.00 94.87           C  
ATOM   3344  CD2 HIS A 208      13.642   0.412 -16.411  1.00 94.87           C  
ATOM   3345  HD2 HIS A 208      14.282   0.340 -15.544  1.00 94.87           H  
ATOM   3346  ND1 HIS A 208      11.900   0.324 -17.762  1.00 94.87           N  
ATOM   3347  HD1 HIS A 208      10.972   0.164 -18.125  1.00 94.87           H  
ATOM   3348  CE1 HIS A 208      12.983   0.645 -18.487  1.00 94.87           C  
ATOM   3349  HE1 HIS A 208      12.992   0.808 -19.555  1.00 94.87           H  
ATOM   3350  NE2 HIS A 208      14.067   0.726 -17.704  1.00 94.87           N  
ATOM   3351  N   VAL A 209       9.188  -0.204 -13.003  1.00 95.18           N  
ATOM   3352  H   VAL A 209      10.017  -0.526 -12.525  1.00 95.18           H  
ATOM   3353  CA  VAL A 209       7.866  -0.537 -12.438  1.00 95.18           C  
ATOM   3354  HA  VAL A 209       7.269  -1.015 -13.216  1.00 95.18           H  
ATOM   3355  C   VAL A 209       7.123   0.734 -12.014  1.00 95.18           C  
ATOM   3356  CB  VAL A 209       7.982  -1.527 -11.259  1.00 95.18           C  
ATOM   3357  HB  VAL A 209       8.557  -1.069 -10.453  1.00 95.18           H  
ATOM   3358  O   VAL A 209       5.955   0.913 -12.365  1.00 95.18           O  
ATOM   3359  CG1 VAL A 209       6.602  -1.922 -10.715  1.00 95.18           C  
ATOM   3360 HG11 VAL A 209       6.004  -2.382 -11.501  1.00 95.18           H  
ATOM   3361 HG12 VAL A 209       6.727  -2.632  -9.898  1.00 95.18           H  
ATOM   3362 HG13 VAL A 209       6.078  -1.049 -10.325  1.00 95.18           H  
ATOM   3363  CG2 VAL A 209       8.677  -2.825 -11.682  1.00 95.18           C  
ATOM   3364 HG21 VAL A 209       8.746  -3.495 -10.825  1.00 95.18           H  
ATOM   3365 HG22 VAL A 209       9.691  -2.627 -12.031  1.00 95.18           H  
ATOM   3366 HG23 VAL A 209       8.115  -3.313 -12.477  1.00 95.18           H  
ATOM   3367  N   ILE A 210       7.808   1.661 -11.338  1.00 92.09           N  
ATOM   3368  H   ILE A 210       8.761   1.446 -11.081  1.00 92.09           H  
ATOM   3369  CA  ILE A 210       7.249   2.960 -10.930  1.00 92.09           C  
ATOM   3370  HA  ILE A 210       6.349   2.781 -10.343  1.00 92.09           H  
ATOM   3371  C   ILE A 210       6.835   3.786 -12.157  1.00 92.09           C  
ATOM   3372  CB  ILE A 210       8.267   3.721 -10.047  1.00 92.09           C  
ATOM   3373  HB  ILE A 210       9.218   3.762 -10.577  1.00 92.09           H  
ATOM   3374  O   ILE A 210       5.749   4.369 -12.174  1.00 92.09           O  
ATOM   3375  CG1 ILE A 210       8.479   2.980  -8.705  1.00 92.09           C  
ATOM   3376 HG12 ILE A 210       8.636   1.918  -8.891  1.00 92.09           H  
ATOM   3377 HG13 ILE A 210       7.584   3.072  -8.091  1.00 92.09           H  
ATOM   3378  CG2 ILE A 210       7.807   5.169  -9.775  1.00 92.09           C  
ATOM   3379 HG21 ILE A 210       6.832   5.166  -9.286  1.00 92.09           H  
ATOM   3380 HG22 ILE A 210       8.533   5.684  -9.146  1.00 92.09           H  
ATOM   3381 HG23 ILE A 210       7.739   5.731 -10.707  1.00 92.09           H  
ATOM   3382  CD1 ILE A 210       9.692   3.479  -7.907  1.00 92.09           C  
ATOM   3383 HD11 ILE A 210       9.854   2.823  -7.052  1.00 92.09           H  
ATOM   3384 HD12 ILE A 210       9.524   4.491  -7.539  1.00 92.09           H  
ATOM   3385 HD13 ILE A 210      10.583   3.459  -8.534  1.00 92.09           H  
ATOM   3386  N   ALA A 211       7.661   3.820 -13.205  1.00 92.53           N  
ATOM   3387  H   ALA A 211       8.557   3.359 -13.131  1.00 92.53           H  
ATOM   3388  CA  ALA A 211       7.350   4.531 -14.441  1.00 92.53           C  
ATOM   3389  HA  ALA A 211       7.150   5.574 -14.197  1.00 92.53           H  
ATOM   3390  C   ALA A 211       6.090   3.968 -15.122  1.00 92.53           C  
ATOM   3391  CB  ALA A 211       8.572   4.480 -15.366  1.00 92.53           C  
ATOM   3392  HB1 ALA A 211       8.366   5.036 -16.280  1.00 92.53           H  
ATOM   3393  HB2 ALA A 211       9.433   4.924 -14.866  1.00 92.53           H  
ATOM   3394  HB3 ALA A 211       8.807   3.447 -15.623  1.00 92.53           H  
ATOM   3395  O   ALA A 211       5.211   4.739 -15.513  1.00 92.53           O  
ATOM   3396  N   LEU A 212       5.957   2.640 -15.202  1.00 91.60           N  
ATOM   3397  H   LEU A 212       6.714   2.064 -14.863  1.00 91.60           H  
ATOM   3398  CA  LEU A 212       4.761   1.979 -15.737  1.00 91.60           C  
ATOM   3399  HA  LEU A 212       4.555   2.367 -16.734  1.00 91.60           H  
ATOM   3400  C   LEU A 212       3.519   2.270 -14.890  1.00 91.60           C  
ATOM   3401  CB  LEU A 212       5.002   0.462 -15.814  1.00 91.60           C  
ATOM   3402  HB2 LEU A 212       4.049  -0.035 -15.999  1.00 91.60           H  
ATOM   3403  HB3 LEU A 212       5.367   0.119 -14.846  1.00 91.60           H  
ATOM   3404  O   LEU A 212       2.461   2.580 -15.438  1.00 91.60           O  
ATOM   3405  CG  LEU A 212       5.994   0.024 -16.905  1.00 91.60           C  
ATOM   3406  HG  LEU A 212       6.928   0.576 -16.810  1.00 91.60           H  
ATOM   3407  CD1 LEU A 212       6.288  -1.468 -16.745  1.00 91.60           C  
ATOM   3408 HD11 LEU A 212       5.368  -2.045 -16.838  1.00 91.60           H  
ATOM   3409 HD12 LEU A 212       6.731  -1.641 -15.765  1.00 91.60           H  
ATOM   3410 HD13 LEU A 212       7.004  -1.781 -17.506  1.00 91.60           H  
ATOM   3411  CD2 LEU A 212       5.442   0.256 -18.313  1.00 91.60           C  
ATOM   3412 HD21 LEU A 212       6.144  -0.133 -19.051  1.00 91.60           H  
ATOM   3413 HD22 LEU A 212       4.482  -0.248 -18.430  1.00 91.60           H  
ATOM   3414 HD23 LEU A 212       5.315   1.323 -18.497  1.00 91.60           H  
ATOM   3415  N   GLN A 213       3.642   2.229 -13.561  1.00 89.60           N  
ATOM   3416  H   GLN A 213       4.523   1.934 -13.165  1.00 89.60           H  
ATOM   3417  CA  GLN A 213       2.548   2.576 -12.654  1.00 89.60           C  
ATOM   3418  HA  GLN A 213       1.701   1.924 -12.866  1.00 89.60           H  
ATOM   3419  C   GLN A 213       2.087   4.021 -12.864  1.00 89.60           C  
ATOM   3420  CB  GLN A 213       2.994   2.341 -11.205  1.00 89.60           C  
ATOM   3421  HB2 GLN A 213       3.255   1.289 -11.088  1.00 89.60           H  
ATOM   3422  HB3 GLN A 213       3.875   2.943 -10.984  1.00 89.60           H  
ATOM   3423  O   GLN A 213       0.889   4.296 -12.899  1.00 89.60           O  
ATOM   3424  CG  GLN A 213       1.881   2.697 -10.207  1.00 89.60           C  
ATOM   3425  HG2 GLN A 213       1.677   3.767 -10.243  1.00 89.60           H  
ATOM   3426  HG3 GLN A 213       0.970   2.165 -10.480  1.00 89.60           H  
ATOM   3427  CD  GLN A 213       2.227   2.342  -8.767  1.00 89.60           C  
ATOM   3428  NE2 GLN A 213       1.313   2.545  -7.846  1.00 89.60           N  
ATOM   3429 HE21 GLN A 213       0.420   2.953  -8.082  1.00 89.60           H  
ATOM   3430 HE22 GLN A 213       1.529   2.166  -6.935  1.00 89.60           H  
ATOM   3431  OE1 GLN A 213       3.302   1.879  -8.428  1.00 89.60           O  
ATOM   3432  N   ARG A 214       3.023   4.949 -13.051  1.00 90.14           N  
ATOM   3433  H   ARG A 214       3.989   4.668 -12.961  1.00 90.14           H  
ATOM   3434  CA  ARG A 214       2.716   6.357 -13.296  1.00 90.14           C  
ATOM   3435  HA  ARG A 214       2.050   6.716 -12.512  1.00 90.14           H  
ATOM   3436  C   ARG A 214       1.995   6.578 -14.625  1.00 90.14           C  
ATOM   3437  CB  ARG A 214       4.031   7.118 -13.212  1.00 90.14           C  
ATOM   3438  HB2 ARG A 214       4.501   6.891 -12.255  1.00 90.14           H  
ATOM   3439  HB3 ARG A 214       4.697   6.798 -14.012  1.00 90.14           H  
ATOM   3440  O   ARG A 214       1.045   7.355 -14.674  1.00 90.14           O  
ATOM   3441  CG  ARG A 214       3.807   8.621 -13.303  1.00 90.14           C  
ATOM   3442  HG2 ARG A 214       3.128   8.944 -12.514  1.00 90.14           H  
ATOM   3443  HG3 ARG A 214       3.398   8.890 -14.277  1.00 90.14           H  
ATOM   3444  CD  ARG A 214       5.169   9.273 -13.121  1.00 90.14           C  
ATOM   3445  HD2 ARG A 214       5.830   8.951 -13.925  1.00 90.14           H  
ATOM   3446  HD3 ARG A 214       5.604   8.944 -12.177  1.00 90.14           H  
ATOM   3447  NE  ARG A 214       5.044  10.727 -13.150  1.00 90.14           N  
ATOM   3448  HE  ARG A 214       5.090  11.172 -14.055  1.00 90.14           H  
ATOM   3449  NH1 ARG A 214       4.811  11.033 -10.872  1.00 90.14           N  
ATOM   3450 HH11 ARG A 214       4.589  10.060 -10.715  1.00 90.14           H  
ATOM   3451 HH12 ARG A 214       4.540  11.626 -10.101  1.00 90.14           H  
ATOM   3452  NH2 ARG A 214       4.875  12.774 -12.286  1.00 90.14           N  
ATOM   3453 HH21 ARG A 214       4.800  13.367 -11.471  1.00 90.14           H  
ATOM   3454 HH22 ARG A 214       4.901  13.154 -13.222  1.00 90.14           H  
ATOM   3455  CZ  ARG A 214       4.906  11.492 -12.092  1.00 90.14           C  
ATOM   3456  N   VAL A 215       2.408   5.883 -15.687  1.00 90.81           N  
ATOM   3457  H   VAL A 215       3.214   5.284 -15.579  1.00 90.81           H  
ATOM   3458  CA  VAL A 215       1.691   5.886 -16.975  1.00 90.81           C  
ATOM   3459  HA  VAL A 215       1.579   6.913 -17.324  1.00 90.81           H  
ATOM   3460  C   VAL A 215       0.280   5.333 -16.789  1.00 90.81           C  
ATOM   3461  CB  VAL A 215       2.469   5.099 -18.048  1.00 90.81           C  
ATOM   3462  HB  VAL A 215       2.729   4.115 -17.658  1.00 90.81           H  
ATOM   3463  O   VAL A 215      -0.687   5.993 -17.156  1.00 90.81           O  
ATOM   3464  CG1 VAL A 215       1.670   4.914 -19.341  1.00 90.81           C  
ATOM   3465 HG11 VAL A 215       0.786   4.299 -19.169  1.00 90.81           H  
ATOM   3466 HG12 VAL A 215       2.280   4.415 -20.093  1.00 90.81           H  
ATOM   3467 HG13 VAL A 215       1.346   5.879 -19.731  1.00 90.81           H  
ATOM   3468  CG2 VAL A 215       3.760   5.842 -18.418  1.00 90.81           C  
ATOM   3469 HG21 VAL A 215       4.374   6.010 -17.533  1.00 90.81           H  
ATOM   3470 HG22 VAL A 215       4.334   5.242 -19.125  1.00 90.81           H  
ATOM   3471 HG23 VAL A 215       3.520   6.801 -18.875  1.00 90.81           H  
ATOM   3472  N   LYS A 216       0.142   4.193 -16.104  1.00 88.86           N  
ATOM   3473  H   LYS A 216       0.979   3.701 -15.827  1.00 88.86           H  
ATOM   3474  CA  LYS A 216      -1.158   3.588 -15.790  1.00 88.86           C  
ATOM   3475  HA  LYS A 216      -1.658   3.341 -16.727  1.00 88.86           H  
ATOM   3476  C   LYS A 216      -2.085   4.559 -15.051  1.00 88.86           C  
ATOM   3477  CB  LYS A 216      -0.915   2.296 -14.994  1.00 88.86           C  
ATOM   3478  HB2 LYS A 216      -0.419   2.523 -14.050  1.00 88.86           H  
ATOM   3479  HB3 LYS A 216      -0.269   1.637 -15.574  1.00 88.86           H  
ATOM   3480  O   LYS A 216      -3.241   4.704 -15.429  1.00 88.86           O  
ATOM   3481  CG  LYS A 216      -2.228   1.572 -14.700  1.00 88.86           C  
ATOM   3482  HG2 LYS A 216      -2.881   2.225 -14.121  1.00 88.86           H  
ATOM   3483  HG3 LYS A 216      -2.703   1.335 -15.652  1.00 88.86           H  
ATOM   3484  CD  LYS A 216      -2.020   0.278 -13.909  1.00 88.86           C  
ATOM   3485  HD2 LYS A 216      -1.399  -0.404 -14.489  1.00 88.86           H  
ATOM   3486  HD3 LYS A 216      -1.542   0.496 -12.954  1.00 88.86           H  
ATOM   3487  CE  LYS A 216      -3.406  -0.327 -13.683  1.00 88.86           C  
ATOM   3488  HE2 LYS A 216      -3.913  -0.398 -14.646  1.00 88.86           H  
ATOM   3489  HE3 LYS A 216      -4.004   0.338 -13.061  1.00 88.86           H  
ATOM   3490  NZ  LYS A 216      -3.372  -1.681 -13.096  1.00 88.86           N  
ATOM   3491  HZ1 LYS A 216      -4.294  -2.058 -13.257  1.00 88.86           H  
ATOM   3492  HZ2 LYS A 216      -3.174  -1.671 -12.106  1.00 88.86           H  
ATOM   3493  HZ3 LYS A 216      -2.746  -2.283 -13.611  1.00 88.86           H  
ATOM   3494  N   MET A 217      -1.581   5.245 -14.025  1.00 88.50           N  
ATOM   3495  H   MET A 217      -0.628   5.050 -13.753  1.00 88.50           H  
ATOM   3496  CA  MET A 217      -2.356   6.210 -13.235  1.00 88.50           C  
ATOM   3497  HA  MET A 217      -3.301   5.748 -12.948  1.00 88.50           H  
ATOM   3498  C   MET A 217      -2.725   7.480 -14.010  1.00 88.50           C  
ATOM   3499  CB  MET A 217      -1.573   6.587 -11.968  1.00 88.50           C  
ATOM   3500  HB2 MET A 217      -2.039   7.453 -11.496  1.00 88.50           H  
ATOM   3501  HB3 MET A 217      -0.555   6.867 -12.239  1.00 88.50           H  
ATOM   3502  O   MET A 217      -3.685   8.156 -13.641  1.00 88.50           O  
ATOM   3503  CG  MET A 217      -1.527   5.444 -10.945  1.00 88.50           C  
ATOM   3504  HG2 MET A 217      -1.014   4.593 -11.393  1.00 88.50           H  
ATOM   3505  HG3 MET A 217      -0.933   5.770 -10.091  1.00 88.50           H  
ATOM   3506  SD  MET A 217      -3.136   4.853 -10.338  1.00 88.50           S  
ATOM   3507  CE  MET A 217      -3.706   6.317  -9.438  1.00 88.50           C  
ATOM   3508  HE1 MET A 217      -2.957   6.603  -8.700  1.00 88.50           H  
ATOM   3509  HE2 MET A 217      -3.865   7.139 -10.136  1.00 88.50           H  
ATOM   3510  HE3 MET A 217      -4.643   6.084  -8.932  1.00 88.50           H  
ATOM   3511  N   LYS A 218      -1.969   7.818 -15.059  1.00 88.17           N  
ATOM   3512  H   LYS A 218      -1.179   7.230 -15.283  1.00 88.17           H  
ATOM   3513  CA  LYS A 218      -2.251   8.949 -15.946  1.00 88.17           C  
ATOM   3514  HA  LYS A 218      -2.683   9.762 -15.363  1.00 88.17           H  
ATOM   3515  C   LYS A 218      -3.281   8.594 -17.023  1.00 88.17           C  
ATOM   3516  CB  LYS A 218      -0.925   9.414 -16.558  1.00 88.17           C  
ATOM   3517  HB2 LYS A 218      -0.227   9.661 -15.758  1.00 88.17           H  
ATOM   3518  HB3 LYS A 218      -0.503   8.598 -17.144  1.00 88.17           H  
ATOM   3519  O   LYS A 218      -4.150   9.416 -17.304  1.00 88.17           O  
ATOM   3520  CG  LYS A 218      -1.104  10.637 -17.463  1.00 88.17           C  
ATOM   3521  HG2 LYS A 218      -1.424  11.493 -16.869  1.00 88.17           H  
ATOM   3522  HG3 LYS A 218      -1.857  10.427 -18.223  1.00 88.17           H  
ATOM   3523  CD  LYS A 218       0.208  10.955 -18.176  1.00 88.17           C  
ATOM   3524  HD2 LYS A 218       0.546  10.053 -18.688  1.00 88.17           H  
ATOM   3525  HD3 LYS A 218       0.960  11.271 -17.453  1.00 88.17           H  
ATOM   3526  CE  LYS A 218      -0.054  12.052 -19.206  1.00 88.17           C  
ATOM   3527  HE2 LYS A 218      -0.937  11.764 -19.775  1.00 88.17           H  
ATOM   3528  HE3 LYS A 218      -0.272  12.987 -18.689  1.00 88.17           H  
ATOM   3529  NZ  LYS A 218       1.098  12.195 -20.123  1.00 88.17           N  
ATOM   3530  HZ1 LYS A 218       1.940  12.434 -19.619  1.00 88.17           H  
ATOM   3531  HZ2 LYS A 218       1.239  11.311 -20.591  1.00 88.17           H  
ATOM   3532  HZ3 LYS A 218       0.903  12.887 -20.832  1.00 88.17           H  
ATOM   3533  N   ASP A 219      -3.164   7.410 -17.618  1.00 90.99           N  
ATOM   3534  H   ASP A 219      -2.368   6.838 -17.375  1.00 90.99           H  
ATOM   3535  CA  ASP A 219      -3.925   7.029 -18.811  1.00 90.99           C  
ATOM   3536  HA  ASP A 219      -4.164   7.923 -19.388  1.00 90.99           H  
ATOM   3537  C   ASP A 219      -5.258   6.350 -18.470  1.00 90.99           C  
ATOM   3538  CB  ASP A 219      -3.059   6.121 -19.700  1.00 90.99           C  
ATOM   3539  HB2 ASP A 219      -2.724   5.265 -19.113  1.00 90.99           H  
ATOM   3540  HB3 ASP A 219      -3.678   5.744 -20.513  1.00 90.99           H  
ATOM   3541  O   ASP A 219      -6.241   6.513 -19.196  1.00 90.99           O  
ATOM   3542  CG  ASP A 219      -1.838   6.819 -20.324  1.00 90.99           C  
ATOM   3543  OD1 ASP A 219      -1.714   8.068 -20.233  1.00 90.99           O  
ATOM   3544  OD2 ASP A 219      -1.010   6.089 -20.910  1.00 90.99           O  
ATOM   3545  N   LEU A 220      -5.325   5.613 -17.356  1.00 91.83           N  
ATOM   3546  H   LEU A 220      -4.505   5.529 -16.773  1.00 91.83           H  
ATOM   3547  CA  LEU A 220      -6.560   4.968 -16.924  1.00 91.83           C  
ATOM   3548  HA  LEU A 220      -7.110   4.653 -17.810  1.00 91.83           H  
ATOM   3549  C   LEU A 220      -7.466   5.932 -16.169  1.00 91.83           C  
ATOM   3550  CB  LEU A 220      -6.281   3.724 -16.072  1.00 91.83           C  
ATOM   3551  HB2 LEU A 220      -7.236   3.347 -15.706  1.00 91.83           H  
ATOM   3552  HB3 LEU A 220      -5.695   4.020 -15.202  1.00 91.83           H  
ATOM   3553  O   LEU A 220      -7.042   6.709 -15.309  1.00 91.83           O  
ATOM   3554  CG  LEU A 220      -5.570   2.575 -16.803  1.00 91.83           C  
ATOM   3555  HG  LEU A 220      -4.557   2.876 -17.070  1.00 91.83           H  
ATOM   3556  CD1 LEU A 220      -5.497   1.383 -15.850  1.00 91.83           C  
ATOM   3557 HD11 LEU A 220      -6.497   0.998 -15.652  1.00 91.83           H  
ATOM   3558 HD12 LEU A 220      -4.907   0.587 -16.306  1.00 91.83           H  
ATOM   3559 HD13 LEU A 220      -5.049   1.692 -14.906  1.00 91.83           H  
ATOM   3560  CD2 LEU A 220      -6.307   2.118 -18.063  1.00 91.83           C  
ATOM   3561 HD21 LEU A 220      -5.822   1.232 -18.472  1.00 91.83           H  
ATOM   3562 HD22 LEU A 220      -6.269   2.898 -18.824  1.00 91.83           H  
ATOM   3563 HD23 LEU A 220      -7.346   1.879 -17.836  1.00 91.83           H  
ATOM   3564  N   SER A 221      -8.770   5.801 -16.409  1.00 94.73           N  
ATOM   3565  H   SER A 221      -9.081   5.113 -17.080  1.00 94.73           H  
ATOM   3566  CA  SER A 221      -9.740   6.440 -15.533  1.00 94.73           C  
ATOM   3567  HA  SER A 221      -9.458   7.489 -15.446  1.00 94.73           H  
ATOM   3568  C   SER A 221      -9.678   5.808 -14.137  1.00 94.73           C  
ATOM   3569  CB  SER A 221     -11.146   6.385 -16.137  1.00 94.73           C  
ATOM   3570  HB2 SER A 221     -11.731   7.202 -15.715  1.00 94.73           H  
ATOM   3571  HB3 SER A 221     -11.095   6.522 -17.217  1.00 94.73           H  
ATOM   3572  O   SER A 221      -9.368   4.626 -13.969  1.00 94.73           O  
ATOM   3573  OG  SER A 221     -11.802   5.173 -15.832  1.00 94.73           O  
ATOM   3574  HG  SER A 221     -11.538   4.529 -16.494  1.00 94.73           H  
ATOM   3575  N   ARG A 222     -10.072   6.558 -13.101  1.00 95.05           N  
ATOM   3576  H   ARG A 222     -10.256   7.536 -13.270  1.00 95.05           H  
ATOM   3577  CA  ARG A 222     -10.171   6.009 -11.733  1.00 95.05           C  
ATOM   3578  HA  ARG A 222      -9.189   5.643 -11.433  1.00 95.05           H  
ATOM   3579  C   ARG A 222     -11.104   4.797 -11.654  1.00 95.05           C  
ATOM   3580  CB  ARG A 222     -10.639   7.085 -10.745  1.00 95.05           C  
ATOM   3581  HB2 ARG A 222     -10.779   6.615  -9.771  1.00 95.05           H  
ATOM   3582  HB3 ARG A 222     -11.598   7.489 -11.070  1.00 95.05           H  
ATOM   3583  O   ARG A 222     -10.911   3.940 -10.800  1.00 95.05           O  
ATOM   3584  CG  ARG A 222      -9.621   8.224 -10.606  1.00 95.05           C  
ATOM   3585  HG2 ARG A 222      -9.501   8.723 -11.568  1.00 95.05           H  
ATOM   3586  HG3 ARG A 222      -8.655   7.813 -10.313  1.00 95.05           H  
ATOM   3587  CD  ARG A 222     -10.072   9.269  -9.578  1.00 95.05           C  
ATOM   3588  HD2 ARG A 222      -9.367  10.101  -9.590  1.00 95.05           H  
ATOM   3589  HD3 ARG A 222     -11.048   9.653  -9.874  1.00 95.05           H  
ATOM   3590  NE  ARG A 222     -10.162   8.723  -8.211  1.00 95.05           N  
ATOM   3591  HE  ARG A 222     -11.089   8.564  -7.842  1.00 95.05           H  
ATOM   3592  NH1 ARG A 222      -7.907   8.594  -7.694  1.00 95.05           N  
ATOM   3593 HH11 ARG A 222      -7.633   8.888  -8.620  1.00 95.05           H  
ATOM   3594 HH12 ARG A 222      -7.217   8.350  -6.998  1.00 95.05           H  
ATOM   3595  NH2 ARG A 222      -9.413   7.975  -6.214  1.00 95.05           N  
ATOM   3596 HH21 ARG A 222     -10.370   7.922  -5.896  1.00 95.05           H  
ATOM   3597 HH22 ARG A 222      -8.647   7.709  -5.612  1.00 95.05           H  
ATOM   3598  CZ  ARG A 222      -9.164   8.431  -7.396  1.00 95.05           C  
ATOM   3599  N   LYS A 223     -12.109   4.719 -12.536  1.00 95.67           N  
ATOM   3600  H   LYS A 223     -12.111   5.383 -13.297  1.00 95.67           H  
ATOM   3601  CA  LYS A 223     -13.012   3.565 -12.617  1.00 95.67           C  
ATOM   3602  HA  LYS A 223     -13.374   3.312 -11.620  1.00 95.67           H  
ATOM   3603  C   LYS A 223     -12.306   2.319 -13.139  1.00 95.67           C  
ATOM   3604  CB  LYS A 223     -14.200   3.863 -13.537  1.00 95.67           C  
ATOM   3605  HB2 LYS A 223     -14.762   2.937 -13.665  1.00 95.67           H  
ATOM   3606  HB3 LYS A 223     -13.831   4.161 -14.519  1.00 95.67           H  
ATOM   3607  O   LYS A 223     -12.696   1.228 -12.736  1.00 95.67           O  
ATOM   3608  CG  LYS A 223     -15.167   4.923 -13.005  1.00 95.67           C  
ATOM   3609  HG2 LYS A 223     -14.660   5.884 -12.917  1.00 95.67           H  
ATOM   3610  HG3 LYS A 223     -15.548   4.618 -12.030  1.00 95.67           H  
ATOM   3611  CD  LYS A 223     -16.324   5.032 -14.005  1.00 95.67           C  
ATOM   3612  HD2 LYS A 223     -15.917   5.322 -14.975  1.00 95.67           H  
ATOM   3613  HD3 LYS A 223     -16.794   4.054 -14.109  1.00 95.67           H  
ATOM   3614  CE  LYS A 223     -17.377   6.051 -13.573  1.00 95.67           C  
ATOM   3615  HE2 LYS A 223     -16.893   7.020 -13.453  1.00 95.67           H  
ATOM   3616  HE3 LYS A 223     -17.787   5.743 -12.611  1.00 95.67           H  
ATOM   3617  NZ  LYS A 223     -18.449   6.131 -14.599  1.00 95.67           N  
ATOM   3618  HZ1 LYS A 223     -18.055   6.381 -15.494  1.00 95.67           H  
ATOM   3619  HZ2 LYS A 223     -19.155   6.812 -14.359  1.00 95.67           H  
ATOM   3620  HZ3 LYS A 223     -18.890   5.230 -14.720  1.00 95.67           H  
ATOM   3621  N   ASP A 224     -11.327   2.474 -14.022  1.00 95.09           N  
ATOM   3622  H   ASP A 224     -11.071   3.403 -14.327  1.00 95.09           H  
ATOM   3623  CA  ASP A 224     -10.579   1.356 -14.603  1.00 95.09           C  
ATOM   3624  HA  ASP A 224     -11.249   0.509 -14.748  1.00 95.09           H  
ATOM   3625  C   ASP A 224      -9.487   0.895 -13.644  1.00 95.09           C  
ATOM   3626  CB  ASP A 224     -10.038   1.743 -15.984  1.00 95.09           C  
ATOM   3627  HB2 ASP A 224      -9.557   0.878 -16.442  1.00 95.09           H  
ATOM   3628  HB3 ASP A 224      -9.299   2.536 -15.869  1.00 95.09           H  
ATOM   3629  O   ASP A 224      -9.362  -0.297 -13.398  1.00 95.09           O  
ATOM   3630  CG  ASP A 224     -11.173   2.230 -16.882  1.00 95.09           C  
ATOM   3631  OD1 ASP A 224     -12.283   1.635 -16.807  1.00 95.09           O  
ATOM   3632  OD2 ASP A 224     -10.994   3.327 -17.464  1.00 95.09           O  
ATOM   3633  N   VAL A 225      -8.818   1.830 -12.956  1.00 94.73           N  
ATOM   3634  H   VAL A 225      -8.922   2.796 -13.234  1.00 94.73           H  
ATOM   3635  CA  VAL A 225      -7.925   1.480 -11.837  1.00 94.73           C  
ATOM   3636  HA  VAL A 225      -7.149   0.817 -12.218  1.00 94.73           H  
ATOM   3637  C   VAL A 225      -8.681   0.706 -10.752  1.00 94.73           C  
ATOM   3638  CB  VAL A 225      -7.252   2.725 -11.231  1.00 94.73           C  
ATOM   3639  HB  VAL A 225      -8.017   3.396 -10.841  1.00 94.73           H  
ATOM   3640  O   VAL A 225      -8.183  -0.302 -10.257  1.00 94.73           O  
ATOM   3641  CG1 VAL A 225      -6.304   2.342 -10.086  1.00 94.73           C  
ATOM   3642 HG11 VAL A 225      -5.738   3.212  -9.756  1.00 94.73           H  
ATOM   3643 HG12 VAL A 225      -6.864   1.949  -9.237  1.00 94.73           H  
ATOM   3644 HG13 VAL A 225      -5.601   1.580 -10.425  1.00 94.73           H  
ATOM   3645  CG2 VAL A 225      -6.429   3.492 -12.273  1.00 94.73           C  
ATOM   3646 HG21 VAL A 225      -7.067   3.848 -13.082  1.00 94.73           H  
ATOM   3647 HG22 VAL A 225      -5.950   4.357 -11.816  1.00 94.73           H  
ATOM   3648 HG23 VAL A 225      -5.660   2.843 -12.693  1.00 94.73           H  
ATOM   3649  N   LEU A 226      -9.899   1.134 -10.398  1.00 96.49           N  
ATOM   3650  H   LEU A 226     -10.257   1.986 -10.805  1.00 96.49           H  
ATOM   3651  CA  LEU A 226     -10.731   0.391  -9.450  1.00 96.49           C  
ATOM   3652  HA  LEU A 226     -10.146   0.238  -8.543  1.00 96.49           H  
ATOM   3653  C   LEU A 226     -11.107  -0.999  -9.986  1.00 96.49           C  
ATOM   3654  CB  LEU A 226     -11.991   1.204  -9.107  1.00 96.49           C  
ATOM   3655  HB2 LEU A 226     -11.703   2.212  -8.808  1.00 96.49           H  
ATOM   3656  HB3 LEU A 226     -12.607   1.279 -10.003  1.00 96.49           H  
ATOM   3657  O   LEU A 226     -11.094  -1.957  -9.222  1.00 96.49           O  
ATOM   3658  CG  LEU A 226     -12.822   0.562  -7.978  1.00 96.49           C  
ATOM   3659  HG  LEU A 226     -13.003  -0.492  -8.192  1.00 96.49           H  
ATOM   3660  CD1 LEU A 226     -12.105   0.688  -6.631  1.00 96.49           C  
ATOM   3661 HD11 LEU A 226     -12.770   0.409  -5.813  1.00 96.49           H  
ATOM   3662 HD12 LEU A 226     -11.775   1.715  -6.477  1.00 96.49           H  
ATOM   3663 HD13 LEU A 226     -11.240   0.024  -6.610  1.00 96.49           H  
ATOM   3664  CD2 LEU A 226     -14.191   1.230  -7.883  1.00 96.49           C  
ATOM   3665 HD21 LEU A 226     -14.730   1.080  -8.819  1.00 96.49           H  
ATOM   3666 HD22 LEU A 226     -14.765   0.776  -7.074  1.00 96.49           H  
ATOM   3667 HD23 LEU A 226     -14.066   2.296  -7.697  1.00 96.49           H  
ATOM   3668  N   ALA A 227     -11.436  -1.119 -11.274  1.00 95.50           N  
ATOM   3669  H   ALA A 227     -11.365  -0.314 -11.880  1.00 95.50           H  
ATOM   3670  CA  ALA A 227     -11.786  -2.402 -11.880  1.00 95.50           C  
ATOM   3671  HA  ALA A 227     -12.612  -2.839 -11.320  1.00 95.50           H  
ATOM   3672  C   ALA A 227     -10.620  -3.399 -11.817  1.00 95.50           C  
ATOM   3673  CB  ALA A 227     -12.252  -2.165 -13.317  1.00 95.50           C  
ATOM   3674  HB1 ALA A 227     -11.427  -1.799 -13.928  1.00 95.50           H  
ATOM   3675  HB2 ALA A 227     -12.606  -3.103 -13.743  1.00 95.50           H  
ATOM   3676  HB3 ALA A 227     -13.061  -1.434 -13.315  1.00 95.50           H  
ATOM   3677  O   ALA A 227     -10.826  -4.539 -11.411  1.00 95.50           O  
ATOM   3678  N   ASP A 228      -9.398  -2.948 -12.104  1.00 94.28           N  
ATOM   3679  H   ASP A 228      -9.308  -2.038 -12.534  1.00 94.28           H  
ATOM   3680  CA  ASP A 228      -8.189  -3.767 -11.981  1.00 94.28           C  
ATOM   3681  HA  ASP A 228      -8.271  -4.639 -12.629  1.00 94.28           H  
ATOM   3682  C   ASP A 228      -7.963  -4.257 -10.545  1.00 94.28           C  
ATOM   3683  CB  ASP A 228      -6.965  -2.942 -12.395  1.00 94.28           C  
ATOM   3684  HB2 ASP A 228      -6.993  -1.971 -11.901  1.00 94.28           H  
ATOM   3685  HB3 ASP A 228      -6.072  -3.457 -12.042  1.00 94.28           H  
ATOM   3686  O   ASP A 228      -7.553  -5.398 -10.328  1.00 94.28           O  
ATOM   3687  CG  ASP A 228      -6.798  -2.732 -13.896  1.00 94.28           C  
ATOM   3688  OD1 ASP A 228      -7.635  -3.199 -14.688  1.00 94.28           O  
ATOM   3689  OD2 ASP A 228      -5.744  -2.130 -14.216  1.00 94.28           O  
ATOM   3690  N   LEU A 229      -8.233  -3.403  -9.552  1.00 96.32           N  
ATOM   3691  H   LEU A 229      -8.539  -2.472  -9.797  1.00 96.32           H  
ATOM   3692  CA  LEU A 229      -8.141  -3.779  -8.141  1.00 96.32           C  
ATOM   3693  HA  LEU A 229      -7.177  -4.255  -7.962  1.00 96.32           H  
ATOM   3694  C   LEU A 229      -9.204  -4.816  -7.773  1.00 96.32           C  
ATOM   3695  CB  LEU A 229      -8.260  -2.530  -7.255  1.00 96.32           C  
ATOM   3696  HB2 LEU A 229      -8.384  -2.848  -6.219  1.00 96.32           H  
ATOM   3697  HB3 LEU A 229      -9.159  -1.983  -7.539  1.00 96.32           H  
ATOM   3698  O   LEU A 229      -8.881  -5.809  -7.133  1.00 96.32           O  
ATOM   3699  CG  LEU A 229      -7.050  -1.584  -7.332  1.00 96.32           C  
ATOM   3700  HG  LEU A 229      -6.809  -1.354  -8.370  1.00 96.32           H  
ATOM   3701  CD1 LEU A 229      -7.405  -0.285  -6.611  1.00 96.32           C  
ATOM   3702 HD11 LEU A 229      -8.190   0.234  -7.161  1.00 96.32           H  
ATOM   3703 HD12 LEU A 229      -7.759  -0.530  -5.609  1.00 96.32           H  
ATOM   3704 HD13 LEU A 229      -6.528   0.359  -6.546  1.00 96.32           H  
ATOM   3705  CD2 LEU A 229      -5.812  -2.185  -6.670  1.00 96.32           C  
ATOM   3706 HD21 LEU A 229      -5.489  -3.081  -7.201  1.00 96.32           H  
ATOM   3707 HD22 LEU A 229      -4.995  -1.464  -6.701  1.00 96.32           H  
ATOM   3708 HD23 LEU A 229      -6.027  -2.438  -5.632  1.00 96.32           H  
ATOM   3709  N   PHE A 230     -10.450  -4.639  -8.216  1.00 98.20           N  
ATOM   3710  H   PHE A 230     -10.651  -3.821  -8.773  1.00 98.20           H  
ATOM   3711  CA  PHE A 230     -11.504  -5.636  -8.009  1.00 98.20           C  
ATOM   3712  HA  PHE A 230     -11.615  -5.829  -6.942  1.00 98.20           H  
ATOM   3713  C   PHE A 230     -11.155  -6.979  -8.661  1.00 98.20           C  
ATOM   3714  CB  PHE A 230     -12.837  -5.113  -8.555  1.00 98.20           C  
ATOM   3715  HB2 PHE A 230     -13.407  -5.968  -8.919  1.00 98.20           H  
ATOM   3716  HB3 PHE A 230     -12.663  -4.462  -9.412  1.00 98.20           H  
ATOM   3717  O   PHE A 230     -11.344  -8.018  -8.032  1.00 98.20           O  
ATOM   3718  CG  PHE A 230     -13.697  -4.388  -7.541  1.00 98.20           C  
ATOM   3719  CD1 PHE A 230     -14.898  -4.972  -7.097  1.00 98.20           C  
ATOM   3720  HD1 PHE A 230     -15.197  -5.940  -7.470  1.00 98.20           H  
ATOM   3721  CD2 PHE A 230     -13.319  -3.127  -7.048  1.00 98.20           C  
ATOM   3722  HD2 PHE A 230     -12.381  -2.688  -7.353  1.00 98.20           H  
ATOM   3723  CE1 PHE A 230     -15.716  -4.299  -6.174  1.00 98.20           C  
ATOM   3724  HE1 PHE A 230     -16.635  -4.754  -5.836  1.00 98.20           H  
ATOM   3725  CE2 PHE A 230     -14.154  -2.441  -6.151  1.00 98.20           C  
ATOM   3726  HE2 PHE A 230     -13.872  -1.465  -5.785  1.00 98.20           H  
ATOM   3727  CZ  PHE A 230     -15.348  -3.028  -5.707  1.00 98.20           C  
ATOM   3728  HZ  PHE A 230     -15.984  -2.506  -5.008  1.00 98.20           H  
ATOM   3729  N   GLN A 231     -10.609  -6.964  -9.881  1.00 97.25           N  
ATOM   3730  H   GLN A 231     -10.517  -6.082 -10.363  1.00 97.25           H  
ATOM   3731  CA  GLN A 231     -10.154  -8.174 -10.566  1.00 97.25           C  
ATOM   3732  HA  GLN A 231     -10.998  -8.859 -10.643  1.00 97.25           H  
ATOM   3733  C   GLN A 231      -9.045  -8.879  -9.781  1.00 97.25           C  
ATOM   3734  CB  GLN A 231      -9.672  -7.821 -11.982  1.00 97.25           C  
ATOM   3735  HB2 GLN A 231     -10.469  -7.298 -12.511  1.00 97.25           H  
ATOM   3736  HB3 GLN A 231      -8.814  -7.151 -11.918  1.00 97.25           H  
ATOM   3737  O   GLN A 231      -9.105 -10.089  -9.588  1.00 97.25           O  
ATOM   3738  CG  GLN A 231      -9.269  -9.062 -12.796  1.00 97.25           C  
ATOM   3739  HG2 GLN A 231      -8.475  -9.615 -12.293  1.00 97.25           H  
ATOM   3740  HG3 GLN A 231      -8.887  -8.737 -13.764  1.00 97.25           H  
ATOM   3741  CD  GLN A 231     -10.462  -9.971 -13.039  1.00 97.25           C  
ATOM   3742  NE2 GLN A 231     -10.632 -11.060 -12.324  1.00 97.25           N  
ATOM   3743 HE21 GLN A 231     -10.014 -11.303 -11.563  1.00 97.25           H  
ATOM   3744 HE22 GLN A 231     -11.567 -11.438 -12.370  1.00 97.25           H  
ATOM   3745  OE1 GLN A 231     -11.317  -9.686 -13.850  1.00 97.25           O  
ATOM   3746  N   LYS A 232      -8.052  -8.128  -9.296  1.00 95.14           N  
ATOM   3747  H   LYS A 232      -8.051  -7.142  -9.516  1.00 95.14           H  
ATOM   3748  CA  LYS A 232      -6.981  -8.665  -8.448  1.00 95.14           C  
ATOM   3749  HA  LYS A 232      -6.457  -9.458  -8.981  1.00 95.14           H  
ATOM   3750  C   LYS A 232      -7.555  -9.301  -7.178  1.00 95.14           C  
ATOM   3751  CB  LYS A 232      -6.007  -7.527  -8.119  1.00 95.14           C  
ATOM   3752  HB2 LYS A 232      -5.651  -7.075  -9.045  1.00 95.14           H  
ATOM   3753  HB3 LYS A 232      -6.543  -6.763  -7.556  1.00 95.14           H  
ATOM   3754  O   LYS A 232      -7.301 -10.467  -6.901  1.00 95.14           O  
ATOM   3755  CG  LYS A 232      -4.795  -7.991  -7.299  1.00 95.14           C  
ATOM   3756  HG2 LYS A 232      -5.102  -8.703  -6.532  1.00 95.14           H  
ATOM   3757  HG3 LYS A 232      -4.075  -8.473  -7.959  1.00 95.14           H  
ATOM   3758  CD  LYS A 232      -4.153  -6.791  -6.597  1.00 95.14           C  
ATOM   3759  HD2 LYS A 232      -4.867  -6.393  -5.876  1.00 95.14           H  
ATOM   3760  HD3 LYS A 232      -3.920  -6.011  -7.322  1.00 95.14           H  
ATOM   3761  CE  LYS A 232      -2.885  -7.220  -5.860  1.00 95.14           C  
ATOM   3762  HE2 LYS A 232      -3.127  -8.062  -5.211  1.00 95.14           H  
ATOM   3763  HE3 LYS A 232      -2.158  -7.576  -6.590  1.00 95.14           H  
ATOM   3764  NZ  LYS A 232      -2.319  -6.099  -5.067  1.00 95.14           N  
ATOM   3765  HZ1 LYS A 232      -2.890  -5.941  -4.249  1.00 95.14           H  
ATOM   3766  HZ2 LYS A 232      -1.381  -6.304  -4.753  1.00 95.14           H  
ATOM   3767  HZ3 LYS A 232      -2.323  -5.213  -5.553  1.00 95.14           H  
ATOM   3768  N   HIS A 233      -8.365  -8.551  -6.433  1.00 97.81           N  
ATOM   3769  H   HIS A 233      -8.537  -7.599  -6.722  1.00 97.81           H  
ATOM   3770  CA  HIS A 233      -8.854  -8.986  -5.125  1.00 97.81           C  
ATOM   3771  HA  HIS A 233      -8.005  -9.330  -4.534  1.00 97.81           H  
ATOM   3772  C   HIS A 233      -9.822 -10.162  -5.213  1.00 97.81           C  
ATOM   3773  CB  HIS A 233      -9.505  -7.810  -4.390  1.00 97.81           C  
ATOM   3774  HB2 HIS A 233      -9.889  -8.167  -3.434  1.00 97.81           H  
ATOM   3775  HB3 HIS A 233     -10.346  -7.440  -4.978  1.00 97.81           H  
ATOM   3776  O   HIS A 233      -9.821 -10.993  -4.312  1.00 97.81           O  
ATOM   3777  CG  HIS A 233      -8.558  -6.672  -4.106  1.00 97.81           C  
ATOM   3778  CD2 HIS A 233      -8.862  -5.347  -4.204  1.00 97.81           C  
ATOM   3779  HD2 HIS A 233      -9.811  -4.932  -4.510  1.00 97.81           H  
ATOM   3780  ND1 HIS A 233      -7.229  -6.796  -3.695  1.00 97.81           N  
ATOM   3781  CE1 HIS A 233      -6.759  -5.548  -3.579  1.00 97.81           C  
ATOM   3782  HE1 HIS A 233      -5.760  -5.293  -3.259  1.00 97.81           H  
ATOM   3783  NE2 HIS A 233      -7.717  -4.660  -3.881  1.00 97.81           N  
ATOM   3784  HE2 HIS A 233      -7.622  -3.655  -3.839  1.00 97.81           H  
ATOM   3785  N   VAL A 234     -10.640 -10.263  -6.269  1.00 98.18           N  
ATOM   3786  H   VAL A 234     -10.628  -9.542  -6.976  1.00 98.18           H  
ATOM   3787  CA  VAL A 234     -11.513 -11.435  -6.452  1.00 98.18           C  
ATOM   3788  HA  VAL A 234     -11.982 -11.638  -5.489  1.00 98.18           H  
ATOM   3789  C   VAL A 234     -10.707 -12.686  -6.804  1.00 98.18           C  
ATOM   3790  CB  VAL A 234     -12.652 -11.166  -7.455  1.00 98.18           C  
ATOM   3791  HB  VAL A 234     -13.051 -10.173  -7.248  1.00 98.18           H  
ATOM   3792  O   VAL A 234     -11.023 -13.764  -6.307  1.00 98.18           O  
ATOM   3793  CG1 VAL A 234     -12.246 -11.180  -8.928  1.00 98.18           C  
ATOM   3794 HG11 VAL A 234     -13.101 -10.915  -9.551  1.00 98.18           H  
ATOM   3795 HG12 VAL A 234     -11.459 -10.442  -9.088  1.00 98.18           H  
ATOM   3796 HG13 VAL A 234     -11.882 -12.165  -9.220  1.00 98.18           H  
ATOM   3797  CG2 VAL A 234     -13.791 -12.172  -7.263  1.00 98.18           C  
ATOM   3798 HG21 VAL A 234     -13.442 -13.182  -7.475  1.00 98.18           H  
ATOM   3799 HG22 VAL A 234     -14.620 -11.930  -7.928  1.00 98.18           H  
ATOM   3800 HG23 VAL A 234     -14.145 -12.141  -6.232  1.00 98.18           H  
ATOM   3801  N   ASP A 235      -9.641 -12.549  -7.594  1.00 95.42           N  
ATOM   3802  H   ASP A 235      -9.438 -11.644  -7.996  1.00 95.42           H  
ATOM   3803  CA  ASP A 235      -8.761 -13.664  -7.955  1.00 95.42           C  
ATOM   3804  HA  ASP A 235      -9.365 -14.484  -8.342  1.00 95.42           H  
ATOM   3805  C   ASP A 235      -8.015 -14.188  -6.732  1.00 95.42           C  
ATOM   3806  CB  ASP A 235      -7.756 -13.231  -9.039  1.00 95.42           C  
ATOM   3807  HB2 ASP A 235      -7.225 -12.332  -8.725  1.00 95.42           H  
ATOM   3808  HB3 ASP A 235      -7.023 -14.027  -9.169  1.00 95.42           H  
ATOM   3809  O   ASP A 235      -7.974 -15.396  -6.495  1.00 95.42           O  
ATOM   3810  CG  ASP A 235      -8.418 -12.978 -10.387  1.00 95.42           C  
ATOM   3811  OD1 ASP A 235      -9.659 -12.997 -10.473  1.00 95.42           O  
ATOM   3812  OD2 ASP A 235      -7.739 -12.882 -11.429  1.00 95.42           O  
ATOM   3813  N   ASP A 236      -7.466 -13.272  -5.936  1.00 94.29           N  
ATOM   3814  H   ASP A 236      -7.471 -12.308  -6.238  1.00 94.29           H  
ATOM   3815  CA  ASP A 236      -6.761 -13.600  -4.701  1.00 94.29           C  
ATOM   3816  HA  ASP A 236      -6.009 -14.360  -4.910  1.00 94.29           H  
ATOM   3817  C   ASP A 236      -7.727 -14.192  -3.662  1.00 94.29           C  
ATOM   3818  CB  ASP A 236      -6.035 -12.347  -4.180  1.00 94.29           C  
ATOM   3819  HB2 ASP A 236      -5.603 -12.583  -3.207  1.00 94.29           H  
ATOM   3820  HB3 ASP A 236      -6.763 -11.547  -4.045  1.00 94.29           H  
ATOM   3821  O   ASP A 236      -7.392 -15.168  -2.995  1.00 94.29           O  
ATOM   3822  CG  ASP A 236      -4.900 -11.848  -5.093  1.00 94.29           C  
ATOM   3823  OD1 ASP A 236      -4.456 -12.614  -5.986  1.00 94.29           O  
ATOM   3824  OD2 ASP A 236      -4.472 -10.683  -4.890  1.00 94.29           O  
ATOM   3825  N   LEU A 237      -8.963 -13.682  -3.577  1.00 97.12           N  
ATOM   3826  H   LEU A 237      -9.184 -12.871  -4.136  1.00 97.12           H  
ATOM   3827  CA  LEU A 237      -9.987 -14.220  -2.679  1.00 97.12           C  
ATOM   3828  HA  LEU A 237      -9.561 -14.250  -1.676  1.00 97.12           H  
ATOM   3829  C   LEU A 237     -10.369 -15.659  -3.047  1.00 97.12           C  
ATOM   3830  CB  LEU A 237     -11.212 -13.285  -2.677  1.00 97.12           C  
ATOM   3831  HB2 LEU A 237     -10.903 -12.282  -2.381  1.00 97.12           H  
ATOM   3832  HB3 LEU A 237     -11.604 -13.232  -3.692  1.00 97.12           H  
ATOM   3833  O   LEU A 237     -10.408 -16.515  -2.168  1.00 97.12           O  
ATOM   3834  CG  LEU A 237     -12.343 -13.734  -1.738  1.00 97.12           C  
ATOM   3835  HG  LEU A 237     -12.644 -14.748  -2.003  1.00 97.12           H  
ATOM   3836  CD1 LEU A 237     -11.944 -13.697  -0.263  1.00 97.12           C  
ATOM   3837 HD11 LEU A 237     -11.093 -14.354  -0.085  1.00 97.12           H  
ATOM   3838 HD12 LEU A 237     -12.778 -14.059   0.338  1.00 97.12           H  
ATOM   3839 HD13 LEU A 237     -11.701 -12.676   0.031  1.00 97.12           H  
ATOM   3840  CD2 LEU A 237     -13.559 -12.830  -1.923  1.00 97.12           C  
ATOM   3841 HD21 LEU A 237     -13.315 -11.808  -1.631  1.00 97.12           H  
ATOM   3842 HD22 LEU A 237     -13.859 -12.853  -2.970  1.00 97.12           H  
ATOM   3843 HD23 LEU A 237     -14.382 -13.203  -1.312  1.00 97.12           H  
ATOM   3844  N   VAL A 238     -10.630 -15.945  -4.327  1.00 95.97           N  
ATOM   3845  H   VAL A 238     -10.570 -15.201  -5.008  1.00 95.97           H  
ATOM   3846  CA  VAL A 238     -10.991 -17.301  -4.782  1.00 95.97           C  
ATOM   3847  HA  VAL A 238     -11.838 -17.655  -4.194  1.00 95.97           H  
ATOM   3848  C   VAL A 238      -9.852 -18.289  -4.526  1.00 95.97           C  
ATOM   3849  CB  VAL A 238     -11.411 -17.293  -6.266  1.00 95.97           C  
ATOM   3850  HB  VAL A 238     -10.667 -16.748  -6.847  1.00 95.97           H  
ATOM   3851  O   VAL A 238     -10.110 -19.397  -4.068  1.00 95.97           O  
ATOM   3852  CG1 VAL A 238     -11.550 -18.701  -6.863  1.00 95.97           C  
ATOM   3853 HG11 VAL A 238     -12.225 -19.301  -6.252  1.00 95.97           H  
ATOM   3854 HG12 VAL A 238     -11.943 -18.640  -7.878  1.00 95.97           H  
ATOM   3855 HG13 VAL A 238     -10.578 -19.193  -6.904  1.00 95.97           H  
ATOM   3856  CG2 VAL A 238     -12.774 -16.603  -6.432  1.00 95.97           C  
ATOM   3857 HG21 VAL A 238     -12.749 -15.601  -6.006  1.00 95.97           H  
ATOM   3858 HG22 VAL A 238     -13.022 -16.521  -7.491  1.00 95.97           H  
ATOM   3859 HG23 VAL A 238     -13.549 -17.179  -5.926  1.00 95.97           H  
ATOM   3860  N   LYS A 239      -8.595 -17.889  -4.758  1.00 92.32           N  
ATOM   3861  H   LYS A 239      -8.446 -16.959  -5.123  1.00 92.32           H  
ATOM   3862  CA  LYS A 239      -7.423 -18.727  -4.447  1.00 92.32           C  
ATOM   3863  HA  LYS A 239      -7.541 -19.710  -4.901  1.00 92.32           H  
ATOM   3864  C   LYS A 239      -7.260 -18.966  -2.948  1.00 92.32           C  
ATOM   3865  CB  LYS A 239      -6.152 -18.059  -4.974  1.00 92.32           C  
ATOM   3866  HB2 LYS A 239      -5.284 -18.581  -4.570  1.00 92.32           H  
ATOM   3867  HB3 LYS A 239      -6.126 -17.034  -4.606  1.00 92.32           H  
ATOM   3868  O   LYS A 239      -6.934 -20.075  -2.540  1.00 92.32           O  
ATOM   3869  CG  LYS A 239      -6.047 -18.069  -6.503  1.00 92.32           C  
ATOM   3870  HG2 LYS A 239      -5.871 -19.084  -6.858  1.00 92.32           H  
ATOM   3871  HG3 LYS A 239      -6.966 -17.690  -6.951  1.00 92.32           H  
ATOM   3872  CD  LYS A 239      -4.875 -17.165  -6.887  1.00 92.32           C  
ATOM   3873  HD2 LYS A 239      -5.021 -16.196  -6.408  1.00 92.32           H  
ATOM   3874  HD3 LYS A 239      -3.945 -17.597  -6.516  1.00 92.32           H  
ATOM   3875  CE  LYS A 239      -4.788 -16.947  -8.393  1.00 92.32           C  
ATOM   3876  HE2 LYS A 239      -5.778 -16.668  -8.753  1.00 92.32           H  
ATOM   3877  HE3 LYS A 239      -4.486 -17.875  -8.877  1.00 92.32           H  
ATOM   3878  NZ  LYS A 239      -3.826 -15.853  -8.669  1.00 92.32           N  
ATOM   3879  HZ1 LYS A 239      -3.782 -15.632  -9.653  1.00 92.32           H  
ATOM   3880  HZ2 LYS A 239      -4.115 -15.023  -8.171  1.00 92.32           H  
ATOM   3881  HZ3 LYS A 239      -2.906 -16.087  -8.323  1.00 92.32           H  
ATOM   3882  N   TYR A 240      -7.476 -17.935  -2.132  1.00 92.54           N  
ATOM   3883  H   TYR A 240      -7.662 -17.030  -2.539  1.00 92.54           H  
ATOM   3884  CA  TYR A 240      -7.354 -18.029  -0.680  1.00 92.54           C  
ATOM   3885  HA  TYR A 240      -6.373 -18.435  -0.434  1.00 92.54           H  
ATOM   3886  C   TYR A 240      -8.412 -18.958  -0.069  1.00 92.54           C  
ATOM   3887  CB  TYR A 240      -7.461 -16.618  -0.090  1.00 92.54           C  
ATOM   3888  HB2 TYR A 240      -8.426 -16.185  -0.353  1.00 92.54           H  
ATOM   3889  HB3 TYR A 240      -6.686 -15.993  -0.532  1.00 92.54           H  
ATOM   3890  O   TYR A 240      -8.139 -19.668   0.898  1.00 92.54           O  
ATOM   3891  CG  TYR A 240      -7.299 -16.590   1.413  1.00 92.54           C  
ATOM   3892  CD1 TYR A 240      -8.426 -16.698   2.252  1.00 92.54           C  
ATOM   3893  HD1 TYR A 240      -9.412 -16.787   1.821  1.00 92.54           H  
ATOM   3894  CD2 TYR A 240      -6.009 -16.512   1.968  1.00 92.54           C  
ATOM   3895  HD2 TYR A 240      -5.150 -16.440   1.316  1.00 92.54           H  
ATOM   3896  CE1 TYR A 240      -8.255 -16.740   3.648  1.00 92.54           C  
ATOM   3897  HE1 TYR A 240      -9.104 -16.871   4.302  1.00 92.54           H  
ATOM   3898  CE2 TYR A 240      -5.840 -16.525   3.364  1.00 92.54           C  
ATOM   3899  HE2 TYR A 240      -4.844 -16.450   3.773  1.00 92.54           H  
ATOM   3900  OH  TYR A 240      -6.800 -16.670   5.555  1.00 92.54           O  
ATOM   3901  HH  TYR A 240      -5.888 -16.456   5.763  1.00 92.54           H  
ATOM   3902  CZ  TYR A 240      -6.967 -16.643   4.206  1.00 92.54           C  
ATOM   3903  N   MET A 241      -9.621 -18.968  -0.631  1.00 93.99           N  
ATOM   3904  H   MET A 241      -9.771 -18.367  -1.429  1.00 93.99           H  
ATOM   3905  CA  MET A 241     -10.758 -19.775  -0.177  1.00 93.99           C  
ATOM   3906  HA  MET A 241     -10.703 -19.876   0.907  1.00 93.99           H  
ATOM   3907  C   MET A 241     -10.739 -21.208  -0.731  1.00 93.99           C  
ATOM   3908  CB  MET A 241     -12.055 -19.038  -0.508  1.00 93.99           C  
ATOM   3909  HB2 MET A 241     -12.087 -18.846  -1.580  1.00 93.99           H  
ATOM   3910  HB3 MET A 241     -12.906 -19.664  -0.239  1.00 93.99           H  
ATOM   3911  O   MET A 241     -11.763 -21.749  -1.140  1.00 93.99           O  
ATOM   3912  CG  MET A 241     -12.173 -17.731   0.276  1.00 93.99           C  
ATOM   3913  HG2 MET A 241     -11.380 -17.049  -0.031  1.00 93.99           H  
ATOM   3914  HG3 MET A 241     -12.033 -17.946   1.335  1.00 93.99           H  
ATOM   3915  SD  MET A 241     -13.756 -16.892   0.086  1.00 93.99           S  
ATOM   3916  CE  MET A 241     -14.075 -17.036  -1.694  1.00 93.99           C  
ATOM   3917  HE1 MET A 241     -13.175 -16.801  -2.262  1.00 93.99           H  
ATOM   3918  HE2 MET A 241     -14.379 -18.057  -1.925  1.00 93.99           H  
ATOM   3919  HE3 MET A 241     -14.882 -16.357  -1.970  1.00 93.99           H  
ATOM   3920  N   ASP A 242      -9.566 -21.840  -0.720  1.00 91.15           N  
ATOM   3921  H   ASP A 242      -8.768 -21.355  -0.336  1.00 91.15           H  
ATOM   3922  CA  ASP A 242      -9.348 -23.215  -1.190  1.00 91.15           C  
ATOM   3923  HA  ASP A 242      -9.892 -23.344  -2.126  1.00 91.15           H  
ATOM   3924  C   ASP A 242      -9.863 -24.294  -0.222  1.00 91.15           C  
ATOM   3925  CB  ASP A 242      -7.851 -23.420  -1.486  1.00 91.15           C  
ATOM   3926  HB2 ASP A 242      -7.522 -22.653  -2.187  1.00 91.15           H  
ATOM   3927  HB3 ASP A 242      -7.730 -24.382  -1.983  1.00 91.15           H  
ATOM   3928  O   ASP A 242      -9.900 -25.478  -0.559  1.00 91.15           O  
ATOM   3929  CG  ASP A 242      -6.933 -23.393  -0.251  1.00 91.15           C  
ATOM   3930  OD1 ASP A 242      -7.337 -22.908   0.837  1.00 91.15           O  
ATOM   3931  OD2 ASP A 242      -5.756 -23.811  -0.368  1.00 91.15           O  
ATOM   3932  N   CYS A 243     -10.242 -23.909   0.997  1.00 93.56           N  
ATOM   3933  H   CYS A 243     -10.170 -22.925   1.214  1.00 93.56           H  
ATOM   3934  CA  CYS A 243     -10.759 -24.815   2.012  1.00 93.56           C  
ATOM   3935  HA  CYS A 243     -11.352 -25.578   1.507  1.00 93.56           H  
ATOM   3936  C   CYS A 243     -11.674 -24.101   3.014  1.00 93.56           C  
ATOM   3937  CB  CYS A 243      -9.575 -25.497   2.722  1.00 93.56           C  
ATOM   3938  HB2 CYS A 243      -8.972 -26.010   1.972  1.00 93.56           H  
ATOM   3939  HB3 CYS A 243      -9.947 -26.240   3.428  1.00 93.56           H  
ATOM   3940  O   CYS A 243     -11.505 -22.913   3.311  1.00 93.56           O  
ATOM   3941  SG  CYS A 243      -8.529 -24.286   3.594  1.00 93.56           S  
ATOM   3942  HG  CYS A 243      -8.087 -23.696   2.479  1.00 93.56           H  
ATOM   3943  N   LYS A 244     -12.573 -24.872   3.645  1.00 95.31           N  
ATOM   3944  H   LYS A 244     -12.715 -25.802   3.276  1.00 95.31           H  
ATOM   3945  CA  LYS A 244     -13.527 -24.387   4.657  1.00 95.31           C  
ATOM   3946  HA  LYS A 244     -14.251 -23.752   4.147  1.00 95.31           H  
ATOM   3947  C   LYS A 244     -12.884 -23.505   5.731  1.00 95.31           C  
ATOM   3948  CB  LYS A 244     -14.278 -25.589   5.270  1.00 95.31           C  
ATOM   3949  HB2 LYS A 244     -14.825 -26.101   4.478  1.00 95.31           H  
ATOM   3950  HB3 LYS A 244     -13.566 -26.292   5.703  1.00 95.31           H  
ATOM   3951  O   LYS A 244     -13.407 -22.442   6.047  1.00 95.31           O  
ATOM   3952  CG  LYS A 244     -15.268 -25.150   6.361  1.00 95.31           C  
ATOM   3953  HG2 LYS A 244     -15.812 -24.273   6.008  1.00 95.31           H  
ATOM   3954  HG3 LYS A 244     -14.700 -24.867   7.247  1.00 95.31           H  
ATOM   3955  CD  LYS A 244     -16.292 -26.223   6.762  1.00 95.31           C  
ATOM   3956  HD2 LYS A 244     -15.784 -27.116   7.126  1.00 95.31           H  
ATOM   3957  HD3 LYS A 244     -16.907 -26.471   5.897  1.00 95.31           H  
ATOM   3958  CE  LYS A 244     -17.167 -25.617   7.869  1.00 95.31           C  
ATOM   3959  HE2 LYS A 244     -16.560 -25.452   8.759  1.00 95.31           H  
ATOM   3960  HE3 LYS A 244     -17.513 -24.638   7.535  1.00 95.31           H  
ATOM   3961  NZ  LYS A 244     -18.356 -26.419   8.229  1.00 95.31           N  
ATOM   3962  HZ1 LYS A 244     -19.005 -26.474   7.457  1.00 95.31           H  
ATOM   3963  HZ2 LYS A 244     -18.128 -27.327   8.607  1.00 95.31           H  
ATOM   3964  HZ3 LYS A 244     -18.847 -25.901   8.944  1.00 95.31           H  
ATOM   3965  N   LYS A 245     -11.726 -23.906   6.271  1.00 94.23           N  
ATOM   3966  H   LYS A 245     -11.333 -24.769   5.925  1.00 94.23           H  
ATOM   3967  CA  LYS A 245     -11.039 -23.168   7.347  1.00 94.23           C  
ATOM   3968  HA  LYS A 245     -11.725 -23.078   8.189  1.00 94.23           H  
ATOM   3969  C   LYS A 245     -10.690 -21.731   6.941  1.00 94.23           C  
ATOM   3970  CB  LYS A 245      -9.801 -23.960   7.806  1.00 94.23           C  
ATOM   3971  HB2 LYS A 245      -9.109 -24.077   6.972  1.00 94.23           H  
ATOM   3972  HB3 LYS A 245     -10.126 -24.950   8.126  1.00 94.23           H  
ATOM   3973  O   LYS A 245     -10.966 -20.803   7.697  1.00 94.23           O  
ATOM   3974  CG  LYS A 245      -9.077 -23.271   8.976  1.00 94.23           C  
ATOM   3975  HG2 LYS A 245      -8.636 -22.336   8.633  1.00 94.23           H  
ATOM   3976  HG3 LYS A 245      -9.810 -23.051   9.752  1.00 94.23           H  
ATOM   3977  CD  LYS A 245      -7.976 -24.155   9.581  1.00 94.23           C  
ATOM   3978  HD2 LYS A 245      -8.432 -25.078   9.938  1.00 94.23           H  
ATOM   3979  HD3 LYS A 245      -7.235 -24.394   8.818  1.00 94.23           H  
ATOM   3980  CE  LYS A 245      -7.306 -23.429  10.757  1.00 94.23           C  
ATOM   3981  HE2 LYS A 245      -6.745 -22.579  10.369  1.00 94.23           H  
ATOM   3982  HE3 LYS A 245      -8.091 -23.038  11.405  1.00 94.23           H  
ATOM   3983  NZ  LYS A 245      -6.420 -24.321  11.552  1.00 94.23           N  
ATOM   3984  HZ1 LYS A 245      -5.678 -24.724  10.999  1.00 94.23           H  
ATOM   3985  HZ2 LYS A 245      -6.021 -23.832  12.341  1.00 94.23           H  
ATOM   3986  HZ3 LYS A 245      -6.959 -25.077  11.951  1.00 94.23           H  
ATOM   3987  N   ARG A 246     -10.099 -21.533   5.758  1.00 93.45           N  
ATOM   3988  H   ARG A 246     -10.016 -22.318   5.128  1.00 93.45           H  
ATOM   3989  CA  ARG A 246      -9.722 -20.197   5.264  1.00 93.45           C  
ATOM   3990  HA  ARG A 246      -9.227 -19.634   6.055  1.00 93.45           H  
ATOM   3991  C   ARG A 246     -10.944 -19.367   4.885  1.00 93.45           C  
ATOM   3992  CB  ARG A 246      -8.770 -20.326   4.072  1.00 93.45           C  
ATOM   3993  HB2 ARG A 246      -9.164 -21.049   3.357  1.00 93.45           H  
ATOM   3994  HB3 ARG A 246      -8.713 -19.362   3.565  1.00 93.45           H  
ATOM   3995  O   ARG A 246     -10.991 -18.179   5.197  1.00 93.45           O  
ATOM   3996  CG  ARG A 246      -7.356 -20.730   4.503  1.00 93.45           C  
ATOM   3997  HG2 ARG A 246      -6.985 -20.036   5.257  1.00 93.45           H  
ATOM   3998  HG3 ARG A 246      -7.369 -21.742   4.908  1.00 93.45           H  
ATOM   3999  CD  ARG A 246      -6.454 -20.677   3.274  1.00 93.45           C  
ATOM   4000  HD2 ARG A 246      -6.381 -19.648   2.923  1.00 93.45           H  
ATOM   4001  HD3 ARG A 246      -6.944 -21.257   2.492  1.00 93.45           H  
ATOM   4002  NE  ARG A 246      -5.098 -21.206   3.528  1.00 93.45           N  
ATOM   4003  HE  ARG A 246      -4.700 -21.072   4.446  1.00 93.45           H  
ATOM   4004  NH1 ARG A 246      -4.790 -21.992   1.405  1.00 93.45           N  
ATOM   4005 HH11 ARG A 246      -4.417 -22.667   0.753  1.00 93.45           H  
ATOM   4006 HH12 ARG A 246      -5.779 -21.891   1.230  1.00 93.45           H  
ATOM   4007  NH2 ARG A 246      -3.137 -22.182   2.867  1.00 93.45           N  
ATOM   4008 HH21 ARG A 246      -2.710 -21.994   3.763  1.00 93.45           H  
ATOM   4009 HH22 ARG A 246      -2.629 -22.581   2.091  1.00 93.45           H  
ATOM   4010  CZ  ARG A 246      -4.351 -21.788   2.603  1.00 93.45           C  
ATOM   4011  N   THR A 247     -11.965 -19.990   4.306  1.00 96.62           N  
ATOM   4012  H   THR A 247     -11.850 -20.935   3.968  1.00 96.62           H  
ATOM   4013  CA  THR A 247     -13.229 -19.305   4.012  1.00 96.62           C  
ATOM   4014  HA  THR A 247     -13.012 -18.428   3.402  1.00 96.62           H  
ATOM   4015  C   THR A 247     -13.906 -18.809   5.290  1.00 96.62           C  
ATOM   4016  CB  THR A 247     -14.152 -20.213   3.192  1.00 96.62           C  
ATOM   4017  HB  THR A 247     -14.456 -21.079   3.781  1.00 96.62           H  
ATOM   4018  O   THR A 247     -14.299 -17.645   5.359  1.00 96.62           O  
ATOM   4019  CG2 THR A 247     -15.385 -19.464   2.694  1.00 96.62           C  
ATOM   4020 HG21 THR A 247     -15.086 -18.558   2.168  1.00 96.62           H  
ATOM   4021 HG22 THR A 247     -15.961 -20.088   2.011  1.00 96.62           H  
ATOM   4022 HG23 THR A 247     -16.025 -19.199   3.536  1.00 96.62           H  
ATOM   4023  OG1 THR A 247     -13.409 -20.642   2.079  1.00 96.62           O  
ATOM   4024  HG1 THR A 247     -14.005 -20.987   1.410  1.00 96.62           H  
ATOM   4025  N   LEU A 248     -13.950 -19.626   6.348  1.00 97.45           N  
ATOM   4026  H   LEU A 248     -13.643 -20.581   6.233  1.00 97.45           H  
ATOM   4027  CA  LEU A 248     -14.479 -19.219   7.654  1.00 97.45           C  
ATOM   4028  HA  LEU A 248     -15.476 -18.805   7.509  1.00 97.45           H  
ATOM   4029  C   LEU A 248     -13.653 -18.105   8.312  1.00 97.45           C  
ATOM   4030  CB  LEU A 248     -14.580 -20.441   8.581  1.00 97.45           C  
ATOM   4031  HB2 LEU A 248     -14.767 -20.088   9.595  1.00 97.45           H  
ATOM   4032  HB3 LEU A 248     -13.620 -20.957   8.580  1.00 97.45           H  
ATOM   4033  O   LEU A 248     -14.237 -17.221   8.931  1.00 97.45           O  
ATOM   4034  CG  LEU A 248     -15.689 -21.445   8.213  1.00 97.45           C  
ATOM   4035  HG  LEU A 248     -15.576 -21.778   7.181  1.00 97.45           H  
ATOM   4036  CD1 LEU A 248     -15.565 -22.648   9.144  1.00 97.45           C  
ATOM   4037 HD11 LEU A 248     -16.450 -23.278   9.054  1.00 97.45           H  
ATOM   4038 HD12 LEU A 248     -15.484 -22.313  10.178  1.00 97.45           H  
ATOM   4039 HD13 LEU A 248     -14.679 -23.222   8.872  1.00 97.45           H  
ATOM   4040  CD2 LEU A 248     -17.096 -20.877   8.380  1.00 97.45           C  
ATOM   4041 HD21 LEU A 248     -17.828 -21.632   8.092  1.00 97.45           H  
ATOM   4042 HD22 LEU A 248     -17.268 -20.620   9.425  1.00 97.45           H  
ATOM   4043 HD23 LEU A 248     -17.248 -20.009   7.739  1.00 97.45           H  
ATOM   4044  N   PHE A 249     -12.327 -18.076   8.137  1.00 96.71           N  
ATOM   4045  H   PHE A 249     -11.885 -18.853   7.667  1.00 96.71           H  
ATOM   4046  CA  PHE A 249     -11.495 -16.955   8.594  1.00 96.71           C  
ATOM   4047  HA  PHE A 249     -11.622 -16.818   9.668  1.00 96.71           H  
ATOM   4048  C   PHE A 249     -11.915 -15.616   7.973  1.00 96.71           C  
ATOM   4049  CB  PHE A 249     -10.014 -17.246   8.290  1.00 96.71           C  
ATOM   4050  HB2 PHE A 249      -9.897 -17.503   7.238  1.00 96.71           H  
ATOM   4051  HB3 PHE A 249      -9.462 -16.318   8.440  1.00 96.71           H  
ATOM   4052  O   PHE A 249     -12.082 -14.624   8.687  1.00 96.71           O  
ATOM   4053  CG  PHE A 249      -9.293 -18.284   9.125  1.00 96.71           C  
ATOM   4054  CD1 PHE A 249      -9.840 -18.766  10.323  1.00 96.71           C  
ATOM   4055  HD1 PHE A 249     -10.824 -18.453  10.643  1.00 96.71           H  
ATOM   4056  CD2 PHE A 249      -8.022 -18.734   8.721  1.00 96.71           C  
ATOM   4057  HD2 PHE A 249      -7.608 -18.377   7.790  1.00 96.71           H  
ATOM   4058  CE1 PHE A 249      -9.125 -19.656  11.128  1.00 96.71           C  
ATOM   4059  HE1 PHE A 249      -9.568 -20.005  12.048  1.00 96.71           H  
ATOM   4060  CE2 PHE A 249      -7.304 -19.644   9.521  1.00 96.71           C  
ATOM   4061  HE2 PHE A 249      -6.347 -20.012   9.184  1.00 96.71           H  
ATOM   4062  CZ  PHE A 249      -7.846 -20.080  10.744  1.00 96.71           C  
ATOM   4063  HZ  PHE A 249      -7.296 -20.739  11.400  1.00 96.71           H  
ATOM   4064  N   ILE A 250     -12.126 -15.581   6.654  1.00 97.35           N  
ATOM   4065  H   ILE A 250     -11.989 -16.427   6.120  1.00 97.35           H  
ATOM   4066  CA  ILE A 250     -12.589 -14.368   5.967  1.00 97.35           C  
ATOM   4067  HA  ILE A 250     -11.986 -13.526   6.304  1.00 97.35           H  
ATOM   4068  C   ILE A 250     -14.027 -14.032   6.368  1.00 97.35           C  
ATOM   4069  CB  ILE A 250     -12.416 -14.515   4.440  1.00 97.35           C  
ATOM   4070  HB  ILE A 250     -12.821 -15.482   4.142  1.00 97.35           H  
ATOM   4071  O   ILE A 250     -14.318 -12.878   6.680  1.00 97.35           O  
ATOM   4072  CG1 ILE A 250     -10.923 -14.494   4.047  1.00 97.35           C  
ATOM   4073 HG12 ILE A 250     -10.834 -14.791   3.002  1.00 97.35           H  
ATOM   4074 HG13 ILE A 250     -10.405 -15.240   4.650  1.00 97.35           H  
ATOM   4075  CG2 ILE A 250     -13.186 -13.439   3.659  1.00 97.35           C  
ATOM   4076 HG21 ILE A 250     -14.258 -13.620   3.731  1.00 97.35           H  
ATOM   4077 HG22 ILE A 250     -12.905 -13.481   2.607  1.00 97.35           H  
ATOM   4078 HG23 ILE A 250     -12.961 -12.447   4.052  1.00 97.35           H  
ATOM   4079  CD1 ILE A 250     -10.184 -13.158   4.230  1.00 97.35           C  
ATOM   4080 HD11 ILE A 250     -10.636 -12.384   3.609  1.00 97.35           H  
ATOM   4081 HD12 ILE A 250      -9.146 -13.282   3.924  1.00 97.35           H  
ATOM   4082 HD13 ILE A 250     -10.203 -12.844   5.274  1.00 97.35           H  
ATOM   4083  N   LEU A 251     -14.924 -15.018   6.427  1.00 98.13           N  
ATOM   4084  H   LEU A 251     -14.641 -15.949   6.158  1.00 98.13           H  
ATOM   4085  CA  LEU A 251     -16.321 -14.785   6.797  1.00 98.13           C  
ATOM   4086  HA  LEU A 251     -16.692 -13.952   6.200  1.00 98.13           H  
ATOM   4087  C   LEU A 251     -16.491 -14.340   8.255  1.00 98.13           C  
ATOM   4088  CB  LEU A 251     -17.160 -16.029   6.476  1.00 98.13           C  
ATOM   4089  HB2 LEU A 251     -16.677 -16.902   6.915  1.00 98.13           H  
ATOM   4090  HB3 LEU A 251     -18.137 -15.923   6.947  1.00 98.13           H  
ATOM   4091  O   LEU A 251     -17.340 -13.492   8.515  1.00 98.13           O  
ATOM   4092  CG  LEU A 251     -17.368 -16.261   4.967  1.00 98.13           C  
ATOM   4093  HG  LEU A 251     -16.406 -16.369   4.466  1.00 98.13           H  
ATOM   4094  CD1 LEU A 251     -18.164 -17.546   4.779  1.00 98.13           C  
ATOM   4095 HD11 LEU A 251     -18.283 -17.757   3.717  1.00 98.13           H  
ATOM   4096 HD12 LEU A 251     -17.621 -18.374   5.234  1.00 98.13           H  
ATOM   4097 HD13 LEU A 251     -19.150 -17.449   5.234  1.00 98.13           H  
ATOM   4098  CD2 LEU A 251     -18.144 -15.121   4.297  1.00 98.13           C  
ATOM   4099 HD21 LEU A 251     -19.064 -14.919   4.846  1.00 98.13           H  
ATOM   4100 HD22 LEU A 251     -17.529 -14.222   4.248  1.00 98.13           H  
ATOM   4101 HD23 LEU A 251     -18.396 -15.404   3.275  1.00 98.13           H  
ATOM   4102  N   GLY A 252     -15.644 -14.803   9.177  1.00 97.40           N  
ATOM   4103  H   GLY A 252     -15.011 -15.547   8.921  1.00 97.40           H  
ATOM   4104  CA  GLY A 252     -15.578 -14.291  10.548  1.00 97.40           C  
ATOM   4105  HA2 GLY A 252     -14.818 -14.847  11.097  1.00 97.40           H  
ATOM   4106  HA3 GLY A 252     -16.541 -14.432  11.039  1.00 97.40           H  
ATOM   4107  C   GLY A 252     -15.214 -12.803  10.589  1.00 97.40           C  
ATOM   4108  O   GLY A 252     -15.858 -12.024  11.293  1.00 97.40           O  
ATOM   4109  N   ALA A 253     -14.253 -12.372   9.763  1.00 97.92           N  
ATOM   4110  H   ALA A 253     -13.760 -13.052   9.202  1.00 97.92           H  
ATOM   4111  CA  ALA A 253     -13.910 -10.956   9.612  1.00 97.92           C  
ATOM   4112  HA  ALA A 253     -13.730 -10.543  10.604  1.00 97.92           H  
ATOM   4113  C   ALA A 253     -15.047 -10.133   8.970  1.00 97.92           C  
ATOM   4114  CB  ALA A 253     -12.611 -10.842   8.802  1.00 97.92           C  
ATOM   4115  HB1 ALA A 253     -12.784 -11.128   7.765  1.00 97.92           H  
ATOM   4116  HB2 ALA A 253     -12.256  -9.812   8.832  1.00 97.92           H  
ATOM   4117  HB3 ALA A 253     -11.846 -11.497   9.219  1.00 97.92           H  
ATOM   4118  O   ALA A 253     -15.298  -8.998   9.383  1.00 97.92           O  
ATOM   4119  N   VAL A 254     -15.763 -10.695   7.987  1.00 98.35           N  
ATOM   4120  H   VAL A 254     -15.471 -11.604   7.657  1.00 98.35           H  
ATOM   4121  CA  VAL A 254     -16.943 -10.061   7.369  1.00 98.35           C  
ATOM   4122  HA  VAL A 254     -16.669  -9.057   7.046  1.00 98.35           H  
ATOM   4123  C   VAL A 254     -18.076  -9.907   8.387  1.00 98.35           C  
ATOM   4124  CB  VAL A 254     -17.420 -10.844   6.127  1.00 98.35           C  
ATOM   4125  HB  VAL A 254     -17.585 -11.888   6.394  1.00 98.35           H  
ATOM   4126  O   VAL A 254     -18.635  -8.816   8.512  1.00 98.35           O  
ATOM   4127  CG1 VAL A 254     -18.726 -10.285   5.546  1.00 98.35           C  
ATOM   4128 HG11 VAL A 254     -19.545 -10.384   6.258  1.00 98.35           H  
ATOM   4129 HG12 VAL A 254     -18.992 -10.829   4.639  1.00 98.35           H  
ATOM   4130 HG13 VAL A 254     -18.596  -9.230   5.308  1.00 98.35           H  
ATOM   4131  CG2 VAL A 254     -16.387 -10.772   4.996  1.00 98.35           C  
ATOM   4132 HG21 VAL A 254     -16.722 -11.375   4.153  1.00 98.35           H  
ATOM   4133 HG22 VAL A 254     -15.421 -11.155   5.327  1.00 98.35           H  
ATOM   4134 HG23 VAL A 254     -16.251  -9.740   4.672  1.00 98.35           H  
ATOM   4135  N   ALA A 255     -18.388 -10.956   9.153  1.00 97.61           N  
ATOM   4136  H   ALA A 255     -17.906 -11.830   9.000  1.00 97.61           H  
ATOM   4137  CA  ALA A 255     -19.385 -10.916  10.219  1.00 97.61           C  
ATOM   4138  HA  ALA A 255     -20.351 -10.649   9.790  1.00 97.61           H  
ATOM   4139  C   ALA A 255     -19.025  -9.855  11.269  1.00 97.61           C  
ATOM   4140  CB  ALA A 255     -19.502 -12.312  10.846  1.00 97.61           C  
ATOM   4141  HB1 ALA A 255     -20.269 -12.307  11.620  1.00 97.61           H  
ATOM   4142  HB2 ALA A 255     -19.779 -13.043  10.086  1.00 97.61           H  
ATOM   4143  HB3 ALA A 255     -18.552 -12.612  11.288  1.00 97.61           H  
ATOM   4144  O   ALA A 255     -19.877  -9.049  11.652  1.00 97.61           O  
ATOM   4145  N   TRP A 256     -17.749  -9.786  11.666  1.00 97.42           N  
ATOM   4146  H   TRP A 256     -17.110 -10.503  11.355  1.00 97.42           H  
ATOM   4147  CA  TRP A 256     -17.250  -8.766  12.588  1.00 97.42           C  
ATOM   4148  HA  TRP A 256     -17.791  -8.842  13.531  1.00 97.42           H  
ATOM   4149  C   TRP A 256     -17.501  -7.349  12.062  1.00 97.42           C  
ATOM   4150  CB  TRP A 256     -15.772  -9.022  12.890  1.00 97.42           C  
ATOM   4151  HB2 TRP A 256     -15.186  -8.913  11.978  1.00 97.42           H  
ATOM   4152  HB3 TRP A 256     -15.656 -10.049  13.239  1.00 97.42           H  
ATOM   4153  O   TRP A 256     -18.056  -6.518  12.785  1.00 97.42           O  
ATOM   4154  CG  TRP A 256     -15.211  -8.109  13.930  1.00 97.42           C  
ATOM   4155  CD1 TRP A 256     -15.193  -8.348  15.261  1.00 97.42           C  
ATOM   4156  HD1 TRP A 256     -15.556  -9.248  15.735  1.00 97.42           H  
ATOM   4157  CD2 TRP A 256     -14.595  -6.798  13.749  1.00 97.42           C  
ATOM   4158  CE2 TRP A 256     -14.223  -6.299  15.031  1.00 97.42           C  
ATOM   4159  CE3 TRP A 256     -14.296  -5.986  12.633  1.00 97.42           C  
ATOM   4160  HE3 TRP A 256     -14.545  -6.334  11.642  1.00 97.42           H  
ATOM   4161  NE1 TRP A 256     -14.627  -7.273  15.914  1.00 97.42           N  
ATOM   4162  HE1 TRP A 256     -14.483  -7.231  16.913  1.00 97.42           H  
ATOM   4163  CH2 TRP A 256     -13.296  -4.281  14.079  1.00 97.42           C  
ATOM   4164  HH2 TRP A 256     -12.781  -3.339  14.190  1.00 97.42           H  
ATOM   4165  CZ2 TRP A 256     -13.578  -5.068  15.206  1.00 97.42           C  
ATOM   4166  HZ2 TRP A 256     -13.281  -4.754  16.195  1.00 97.42           H  
ATOM   4167  CZ3 TRP A 256     -13.657  -4.745  12.804  1.00 97.42           C  
ATOM   4168  HZ3 TRP A 256     -13.416  -4.147  11.937  1.00 97.42           H  
ATOM   4169  N   TRP A 257     -17.204  -7.076  10.786  1.00 97.53           N  
ATOM   4170  H   TRP A 257     -16.752  -7.788  10.231  1.00 97.53           H  
ATOM   4171  CA  TRP A 257     -17.486  -5.770  10.182  1.00 97.53           C  
ATOM   4172  HA  TRP A 257     -17.053  -5.011  10.833  1.00 97.53           H  
ATOM   4173  C   TRP A 257     -18.975  -5.447  10.085  1.00 97.53           C  
ATOM   4174  CB  TRP A 257     -16.832  -5.648   8.805  1.00 97.53           C  
ATOM   4175  HB2 TRP A 257     -16.920  -6.594   8.270  1.00 97.53           H  
ATOM   4176  HB3 TRP A 257     -17.368  -4.897   8.225  1.00 97.53           H  
ATOM   4177  O   TRP A 257     -19.349  -4.298  10.320  1.00 97.53           O  
ATOM   4178  CG  TRP A 257     -15.406  -5.215   8.851  1.00 97.53           C  
ATOM   4179  CD1 TRP A 257     -14.358  -5.918   8.379  1.00 97.53           C  
ATOM   4180  HD1 TRP A 257     -14.432  -6.893   7.920  1.00 97.53           H  
ATOM   4181  CD2 TRP A 257     -14.843  -4.003   9.442  1.00 97.53           C  
ATOM   4182  CE2 TRP A 257     -13.431  -4.028   9.267  1.00 97.53           C  
ATOM   4183  CE3 TRP A 257     -15.380  -2.904  10.143  1.00 97.53           C  
ATOM   4184  HE3 TRP A 257     -16.448  -2.877  10.299  1.00 97.53           H  
ATOM   4185  NE1 TRP A 257     -13.199  -5.204   8.596  1.00 97.53           N  
ATOM   4186  HE1 TRP A 257     -12.276  -5.525   8.341  1.00 97.53           H  
ATOM   4187  CH2 TRP A 257     -13.155  -1.965  10.497  1.00 97.53           C  
ATOM   4188  HH2 TRP A 257     -12.522  -1.214  10.947  1.00 97.53           H  
ATOM   4189  CZ2 TRP A 257     -12.589  -3.020   9.760  1.00 97.53           C  
ATOM   4190  HZ2 TRP A 257     -11.521  -3.092   9.614  1.00 97.53           H  
ATOM   4191  CZ3 TRP A 257     -14.549  -1.900  10.677  1.00 97.53           C  
ATOM   4192  HZ3 TRP A 257     -14.980  -1.090  11.246  1.00 97.53           H  
ATOM   4193  N   LEU A 258     -19.830  -6.427   9.787  1.00 97.22           N  
ATOM   4194  H   LEU A 258     -19.457  -7.343   9.582  1.00 97.22           H  
ATOM   4195  CA  LEU A 258     -21.283  -6.230   9.748  1.00 97.22           C  
ATOM   4196  HA  LEU A 258     -21.501  -5.365   9.122  1.00 97.22           H  
ATOM   4197  C   LEU A 258     -21.860  -5.891  11.130  1.00 97.22           C  
ATOM   4198  CB  LEU A 258     -21.951  -7.480   9.146  1.00 97.22           C  
ATOM   4199  HB2 LEU A 258     -21.556  -8.364   9.647  1.00 97.22           H  
ATOM   4200  HB3 LEU A 258     -23.022  -7.440   9.341  1.00 97.22           H  
ATOM   4201  O   LEU A 258     -22.769  -5.067  11.229  1.00 97.22           O  
ATOM   4202  CG  LEU A 258     -21.738  -7.619   7.628  1.00 97.22           C  
ATOM   4203  HG  LEU A 258     -20.678  -7.521   7.394  1.00 97.22           H  
ATOM   4204  CD1 LEU A 258     -22.210  -8.989   7.157  1.00 97.22           C  
ATOM   4205 HD11 LEU A 258     -23.273  -9.118   7.363  1.00 97.22           H  
ATOM   4206 HD12 LEU A 258     -22.048  -9.089   6.083  1.00 97.22           H  
ATOM   4207 HD13 LEU A 258     -21.629  -9.755   7.671  1.00 97.22           H  
ATOM   4208  CD2 LEU A 258     -22.512  -6.553   6.852  1.00 97.22           C  
ATOM   4209 HD21 LEU A 258     -22.366  -6.723   5.785  1.00 97.22           H  
ATOM   4210 HD22 LEU A 258     -22.149  -5.556   7.100  1.00 97.22           H  
ATOM   4211 HD23 LEU A 258     -23.577  -6.630   7.071  1.00 97.22           H  
ATOM   4212  N   GLN A 259     -21.294  -6.444  12.209  1.00 95.78           N  
ATOM   4213  H   GLN A 259     -20.583  -7.147  12.070  1.00 95.78           H  
ATOM   4214  CA  GLN A 259     -21.654  -6.049  13.576  1.00 95.78           C  
ATOM   4215  HA  GLN A 259     -22.735  -5.925  13.633  1.00 95.78           H  
ATOM   4216  C   GLN A 259     -21.033  -4.698  13.981  1.00 95.78           C  
ATOM   4217  CB  GLN A 259     -21.244  -7.150  14.566  1.00 95.78           C  
ATOM   4218  HB2 GLN A 259     -20.165  -7.294  14.498  1.00 95.78           H  
ATOM   4219  HB3 GLN A 259     -21.479  -6.811  15.575  1.00 95.78           H  
ATOM   4220  O   GLN A 259     -21.651  -3.908  14.703  1.00 95.78           O  
ATOM   4221  CG  GLN A 259     -21.943  -8.503  14.350  1.00 95.78           C  
ATOM   4222  HG2 GLN A 259     -21.589  -8.956  13.424  1.00 95.78           H  
ATOM   4223  HG3 GLN A 259     -21.681  -9.179  15.164  1.00 95.78           H  
ATOM   4224  CD  GLN A 259     -23.462  -8.392  14.299  1.00 95.78           C  
ATOM   4225  NE2 GLN A 259     -24.084  -8.859  13.240  1.00 95.78           N  
ATOM   4226 HE21 GLN A 259     -25.094  -8.829  13.248  1.00 95.78           H  
ATOM   4227 HE22 GLN A 259     -23.570  -9.372  12.539  1.00 95.78           H  
ATOM   4228  OE1 GLN A 259     -24.114  -7.876  15.197  1.00 95.78           O  
ATOM   4229  N   ALA A 260     -19.821  -4.392  13.510  1.00 95.71           N  
ATOM   4230  H   ALA A 260     -19.317  -5.106  13.004  1.00 95.71           H  
ATOM   4231  CA  ALA A 260     -19.119  -3.147  13.820  1.00 95.71           C  
ATOM   4232  HA  ALA A 260     -19.192  -2.964  14.892  1.00 95.71           H  
ATOM   4233  C   ALA A 260     -19.717  -1.924  13.097  1.00 95.71           C  
ATOM   4234  CB  ALA A 260     -17.636  -3.329  13.474  1.00 95.71           C  
ATOM   4235  HB1 ALA A 260     -17.238  -4.205  13.986  1.00 95.71           H  
ATOM   4236  HB2 ALA A 260     -17.515  -3.471  12.400  1.00 95.71           H  
ATOM   4237  HB3 ALA A 260     -17.069  -2.450  13.783  1.00 95.71           H  
ATOM   4238  O   ALA A 260     -19.787  -0.833  13.672  1.00 95.71           O  
ATOM   4239  N   ARG A 261     -20.164  -2.092  11.846  1.00 95.55           N  
ATOM   4240  H   ARG A 261     -20.063  -3.013  11.444  1.00 95.55           H  
ATOM   4241  CA  ARG A 261     -20.661  -1.027  10.961  1.00 95.55           C  
ATOM   4242  HA  ARG A 261     -20.677  -0.081  11.502  1.00 95.55           H  
ATOM   4243  C   ARG A 261     -22.083  -1.327  10.501  1.00 95.55           C  
ATOM   4244  CB  ARG A 261     -19.731  -0.872   9.738  1.00 95.55           C  
ATOM   4245  HB2 ARG A 261     -19.728  -1.804   9.174  1.00 95.55           H  
ATOM   4246  HB3 ARG A 261     -20.141  -0.104   9.081  1.00 95.55           H  
ATOM   4247  O   ARG A 261     -22.304  -2.104   9.581  1.00 95.55           O  
ATOM   4248  CG  ARG A 261     -18.270  -0.526  10.070  1.00 95.55           C  
ATOM   4249  HG2 ARG A 261     -17.851  -1.340  10.662  1.00 95.55           H  
ATOM   4250  HG3 ARG A 261     -17.701  -0.448   9.144  1.00 95.55           H  
ATOM   4251  CD  ARG A 261     -18.075   0.761  10.869  1.00 95.55           C  
ATOM   4252  HD2 ARG A 261     -18.494   0.610  11.864  1.00 95.55           H  
ATOM   4253  HD3 ARG A 261     -17.004   0.934  10.969  1.00 95.55           H  
ATOM   4254  NE  ARG A 261     -18.699   1.923  10.211  1.00 95.55           N  
ATOM   4255  HE  ARG A 261     -18.798   1.912   9.206  1.00 95.55           H  
ATOM   4256  NH1 ARG A 261     -19.036   3.200  12.080  1.00 95.55           N  
ATOM   4257 HH11 ARG A 261     -18.482   2.535  12.600  1.00 95.55           H  
ATOM   4258 HH12 ARG A 261     -19.268   4.103  12.470  1.00 95.55           H  
ATOM   4259  NH2 ARG A 261     -19.786   3.906  10.115  1.00 95.55           N  
ATOM   4260 HH21 ARG A 261     -19.993   3.697   9.148  1.00 95.55           H  
ATOM   4261 HH22 ARG A 261     -20.247   4.675  10.580  1.00 95.55           H  
ATOM   4262  CZ  ARG A 261     -19.163   3.001  10.800  1.00 95.55           C  
ATOM   4263  N   THR A 262     -23.058  -0.612  11.061  1.00 85.61           N  
ATOM   4264  H   THR A 262     -22.819   0.057  11.779  1.00 85.61           H  
ATOM   4265  CA  THR A 262     -24.485  -0.795  10.727  1.00 85.61           C  
ATOM   4266  HA  THR A 262     -24.746  -1.843  10.871  1.00 85.61           H  
ATOM   4267  C   THR A 262     -24.826  -0.458   9.273  1.00 85.61           C  
ATOM   4268  CB  THR A 262     -25.378   0.058  11.640  1.00 85.61           C  
ATOM   4269  HB  THR A 262     -26.420  -0.058  11.342  1.00 85.61           H  
ATOM   4270  O   THR A 262     -25.841  -0.918   8.764  1.00 85.61           O  
ATOM   4271  CG2 THR A 262     -25.246  -0.328  13.113  1.00 85.61           C  
ATOM   4272 HG21 THR A 262     -24.208  -0.239  13.433  1.00 85.61           H  
ATOM   4273 HG22 THR A 262     -25.874   0.329  13.715  1.00 85.61           H  
ATOM   4274 HG23 THR A 262     -25.581  -1.357  13.246  1.00 85.61           H  
ATOM   4275  OG1 THR A 262     -25.014   1.421  11.550  1.00 85.61           O  
ATOM   4276  HG1 THR A 262     -25.722   1.868  11.082  1.00 85.61           H  
ATOM   4277  N   GLY A 263     -23.999   0.347   8.596  1.00 92.59           N  
ATOM   4278  H   GLY A 263     -23.191   0.717   9.075  1.00 92.59           H  
ATOM   4279  CA  GLY A 263     -24.140   0.624   7.166  1.00 92.59           C  
ATOM   4280  HA2 GLY A 263     -25.185   0.837   6.937  1.00 92.59           H  
ATOM   4281  HA3 GLY A 263     -23.548   1.508   6.933  1.00 92.59           H  
ATOM   4282  C   GLY A 263     -23.678  -0.522   6.254  1.00 92.59           C  
ATOM   4283  O   GLY A 263     -23.991  -0.501   5.061  1.00 92.59           O  
ATOM   4284  N   GLY A 264     -22.949  -1.505   6.798  1.00 93.63           N  
ATOM   4285  H   GLY A 264     -22.778  -1.486   7.793  1.00 93.63           H  
ATOM   4286  CA  GLY A 264     -22.461  -2.692   6.095  1.00 93.63           C  
ATOM   4287  HA2 GLY A 264     -21.737  -3.205   6.727  1.00 93.63           H  
ATOM   4288  HA3 GLY A 264     -23.299  -3.369   5.931  1.00 93.63           H  
ATOM   4289  C   GLY A 264     -21.790  -2.388   4.753  1.00 93.63           C  
ATOM   4290  O   GLY A 264     -21.134  -1.358   4.567  1.00 93.63           O  
ATOM   4291  N   ALA A 265     -22.001  -3.268   3.773  1.00 96.52           N  
ATOM   4292  H   ALA A 265     -22.507  -4.118   3.974  1.00 96.52           H  
ATOM   4293  CA  ALA A 265     -21.443  -3.100   2.432  1.00 96.52           C  
ATOM   4294  HA  ALA A 265     -20.363  -2.977   2.517  1.00 96.52           H  
ATOM   4295  C   ALA A 265     -21.998  -1.886   1.669  1.00 96.52           C  
ATOM   4296  CB  ALA A 265     -21.716  -4.372   1.646  1.00 96.52           C  
ATOM   4297  HB1 ALA A 265     -22.792  -4.498   1.523  1.00 96.52           H  
ATOM   4298  HB2 ALA A 265     -21.290  -5.225   2.175  1.00 96.52           H  
ATOM   4299  HB3 ALA A 265     -21.255  -4.309   0.661  1.00 96.52           H  
ATOM   4300  O   ALA A 265     -21.318  -1.359   0.790  1.00 96.52           O  
ATOM   4301  N   LYS A 266     -23.203  -1.396   2.000  1.00 97.16           N  
ATOM   4302  H   LYS A 266     -23.690  -1.825   2.774  1.00 97.16           H  
ATOM   4303  CA  LYS A 266     -23.770  -0.191   1.365  1.00 97.16           C  
ATOM   4304  HA  LYS A 266     -23.701  -0.301   0.283  1.00 97.16           H  
ATOM   4305  C   LYS A 266     -22.958   1.054   1.718  1.00 97.16           C  
ATOM   4306  CB  LYS A 266     -25.244  -0.002   1.753  1.00 97.16           C  
ATOM   4307  HB2 LYS A 266     -25.344  -0.023   2.838  1.00 97.16           H  
ATOM   4308  HB3 LYS A 266     -25.572   0.976   1.401  1.00 97.16           H  
ATOM   4309  O   LYS A 266     -22.668   1.857   0.834  1.00 97.16           O  
ATOM   4310  CG  LYS A 266     -26.154  -1.069   1.130  1.00 97.16           C  
ATOM   4311  HG2 LYS A 266     -25.848  -2.055   1.481  1.00 97.16           H  
ATOM   4312  HG3 LYS A 266     -26.055  -1.036   0.045  1.00 97.16           H  
ATOM   4313  CD  LYS A 266     -27.621  -0.833   1.515  1.00 97.16           C  
ATOM   4314  HD2 LYS A 266     -27.712  -0.869   2.600  1.00 97.16           H  
ATOM   4315  HD3 LYS A 266     -27.940   0.146   1.157  1.00 97.16           H  
ATOM   4316  CE  LYS A 266     -28.488  -1.930   0.885  1.00 97.16           C  
ATOM   4317  HE2 LYS A 266     -28.077  -2.898   1.173  1.00 97.16           H  
ATOM   4318  HE3 LYS A 266     -28.412  -1.859  -0.200  1.00 97.16           H  
ATOM   4319  NZ  LYS A 266     -29.908  -1.847   1.310  1.00 97.16           N  
ATOM   4320  HZ1 LYS A 266     -29.981  -1.959   2.312  1.00 97.16           H  
ATOM   4321  HZ2 LYS A 266     -30.324  -0.969   1.035  1.00 97.16           H  
ATOM   4322  HZ3 LYS A 266     -30.432  -2.598   0.885  1.00 97.16           H  
ATOM   4323  N   GLU A 267     -22.551   1.184   2.982  1.00 97.94           N  
ATOM   4324  H   GLU A 267     -22.828   0.475   3.645  1.00 97.94           H  
ATOM   4325  CA  GLU A 267     -21.626   2.234   3.424  1.00 97.94           C  
ATOM   4326  HA  GLU A 267     -22.023   3.209   3.143  1.00 97.94           H  
ATOM   4327  C   GLU A 267     -20.265   2.094   2.734  1.00 97.94           C  
ATOM   4328  CB  GLU A 267     -21.489   2.187   4.957  1.00 97.94           C  
ATOM   4329  HB2 GLU A 267     -21.265   1.171   5.280  1.00 97.94           H  
ATOM   4330  HB3 GLU A 267     -22.443   2.493   5.385  1.00 97.94           H  
ATOM   4331  O   GLU A 267     -19.738   3.074   2.206  1.00 97.94           O  
ATOM   4332  CG  GLU A 267     -20.393   3.120   5.484  1.00 97.94           C  
ATOM   4333  HG2 GLU A 267     -19.428   2.801   5.089  1.00 97.94           H  
ATOM   4334  HG3 GLU A 267     -20.587   4.126   5.113  1.00 97.94           H  
ATOM   4335  CD  GLU A 267     -20.311   3.126   7.014  1.00 97.94           C  
ATOM   4336  OE1 GLU A 267     -19.321   2.599   7.568  1.00 97.94           O  
ATOM   4337  OE2 GLU A 267     -21.194   3.695   7.693  1.00 97.94           O  
ATOM   4338  N   ALA A 268     -19.713   0.880   2.681  1.00 98.28           N  
ATOM   4339  H   ALA A 268     -20.155   0.109   3.162  1.00 98.28           H  
ATOM   4340  CA  ALA A 268     -18.428   0.661   2.028  1.00 98.28           C  
ATOM   4341  HA  ALA A 268     -17.712   1.335   2.498  1.00 98.28           H  
ATOM   4342  C   ALA A 268     -18.466   1.028   0.535  1.00 98.28           C  
ATOM   4343  CB  ALA A 268     -17.989  -0.785   2.263  1.00 98.28           C  
ATOM   4344  HB1 ALA A 268     -17.985  -1.008   3.330  1.00 98.28           H  
ATOM   4345  HB2 ALA A 268     -16.978  -0.909   1.876  1.00 98.28           H  
ATOM   4346  HB3 ALA A 268     -18.658  -1.477   1.752  1.00 98.28           H  
ATOM   4347  O   ALA A 268     -17.580   1.725   0.035  1.00 98.28           O  
ATOM   4348  N   ARG A 269     -19.545   0.655  -0.158  1.00 97.53           N  
ATOM   4349  H   ARG A 269     -20.208   0.051   0.306  1.00 97.53           H  
ATOM   4350  CA  ARG A 269     -19.815   1.044  -1.545  1.00 97.53           C  
ATOM   4351  HA  ARG A 269     -18.984   0.715  -2.168  1.00 97.53           H  
ATOM   4352  C   ARG A 269     -19.925   2.560  -1.711  1.00 97.53           C  
ATOM   4353  CB  ARG A 269     -21.089   0.325  -2.003  1.00 97.53           C  
ATOM   4354  HB2 ARG A 269     -21.919   0.612  -1.357  1.00 97.53           H  
ATOM   4355  HB3 ARG A 269     -20.939  -0.751  -1.910  1.00 97.53           H  
ATOM   4356  O   ARG A 269     -19.366   3.106  -2.658  1.00 97.53           O  
ATOM   4357  CG  ARG A 269     -21.449   0.650  -3.455  1.00 97.53           C  
ATOM   4358  HG2 ARG A 269     -20.650   0.318  -4.117  1.00 97.53           H  
ATOM   4359  HG3 ARG A 269     -21.587   1.725  -3.573  1.00 97.53           H  
ATOM   4360  CD  ARG A 269     -22.752  -0.051  -3.831  1.00 97.53           C  
ATOM   4361  HD2 ARG A 269     -22.588  -1.129  -3.818  1.00 97.53           H  
ATOM   4362  HD3 ARG A 269     -23.524   0.176  -3.096  1.00 97.53           H  
ATOM   4363  NE  ARG A 269     -23.199   0.340  -5.171  1.00 97.53           N  
ATOM   4364  HE  ARG A 269     -23.120  -0.359  -5.896  1.00 97.53           H  
ATOM   4365  NH1 ARG A 269     -24.345   2.268  -4.671  1.00 97.53           N  
ATOM   4366 HH11 ARG A 269     -25.030   2.951  -4.961  1.00 97.53           H  
ATOM   4367 HH12 ARG A 269     -24.048   2.164  -3.712  1.00 97.53           H  
ATOM   4368  NH2 ARG A 269     -24.434   1.388  -6.728  1.00 97.53           N  
ATOM   4369 HH21 ARG A 269     -24.311   0.503  -7.199  1.00 97.53           H  
ATOM   4370 HH22 ARG A 269     -25.321   1.828  -6.924  1.00 97.53           H  
ATOM   4371  CZ  ARG A 269     -23.984   1.337  -5.514  1.00 97.53           C  
ATOM   4372  N   GLU A 270     -20.626   3.257  -0.818  1.00 97.74           N  
ATOM   4373  H   GLU A 270     -21.072   2.758  -0.062  1.00 97.74           H  
ATOM   4374  CA  GLU A 270     -20.737   4.722  -0.853  1.00 97.74           C  
ATOM   4375  HA  GLU A 270     -21.176   5.020  -1.805  1.00 97.74           H  
ATOM   4376  C   GLU A 270     -19.359   5.396  -0.753  1.00 97.74           C  
ATOM   4377  CB  GLU A 270     -21.671   5.188   0.277  1.00 97.74           C  
ATOM   4378  HB2 GLU A 270     -21.222   4.930   1.236  1.00 97.74           H  
ATOM   4379  HB3 GLU A 270     -22.620   4.659   0.185  1.00 97.74           H  
ATOM   4380  O   GLU A 270     -19.058   6.306  -1.531  1.00 97.74           O  
ATOM   4381  CG  GLU A 270     -21.954   6.701   0.257  1.00 97.74           C  
ATOM   4382  HG2 GLU A 270     -21.010   7.244   0.290  1.00 97.74           H  
ATOM   4383  HG3 GLU A 270     -22.457   6.950  -0.677  1.00 97.74           H  
ATOM   4384  CD  GLU A 270     -22.818   7.165   1.445  1.00 97.74           C  
ATOM   4385  OE1 GLU A 270     -23.149   8.372   1.533  1.00 97.74           O  
ATOM   4386  OE2 GLU A 270     -23.159   6.361   2.341  1.00 97.74           O  
ATOM   4387  N   ILE A 271     -18.498   4.910   0.146  1.00 98.53           N  
ATOM   4388  H   ILE A 271     -18.818   4.169   0.754  1.00 98.53           H  
ATOM   4389  CA  ILE A 271     -17.121   5.396   0.307  1.00 98.53           C  
ATOM   4390  HA  ILE A 271     -17.150   6.478   0.441  1.00 98.53           H  
ATOM   4391  C   ILE A 271     -16.303   5.129  -0.963  1.00 98.53           C  
ATOM   4392  CB  ILE A 271     -16.474   4.779   1.570  1.00 98.53           C  
ATOM   4393  HB  ILE A 271     -16.565   3.694   1.512  1.00 98.53           H  
ATOM   4394  O   ILE A 271     -15.697   6.060  -1.498  1.00 98.53           O  
ATOM   4395  CG1 ILE A 271     -17.206   5.273   2.841  1.00 98.53           C  
ATOM   4396 HG12 ILE A 271     -18.284   5.255   2.682  1.00 98.53           H  
ATOM   4397 HG13 ILE A 271     -16.918   6.304   3.048  1.00 98.53           H  
ATOM   4398  CG2 ILE A 271     -14.976   5.137   1.655  1.00 98.53           C  
ATOM   4399 HG21 ILE A 271     -14.430   4.693   0.823  1.00 98.53           H  
ATOM   4400 HG22 ILE A 271     -14.537   4.726   2.565  1.00 98.53           H  
ATOM   4401 HG23 ILE A 271     -14.837   6.218   1.644  1.00 98.53           H  
ATOM   4402  CD1 ILE A 271     -16.931   4.417   4.080  1.00 98.53           C  
ATOM   4403 HD11 ILE A 271     -15.868   4.419   4.322  1.00 98.53           H  
ATOM   4404 HD12 ILE A 271     -17.254   3.392   3.899  1.00 98.53           H  
ATOM   4405 HD13 ILE A 271     -17.487   4.818   4.927  1.00 98.53           H  
ATOM   4406  N   LEU A 272     -16.337   3.903  -1.502  1.00 98.43           N  
ATOM   4407  H   LEU A 272     -16.843   3.179  -1.012  1.00 98.43           H  
ATOM   4408  CA  LEU A 272     -15.652   3.558  -2.755  1.00 98.43           C  
ATOM   4409  HA  LEU A 272     -14.581   3.718  -2.630  1.00 98.43           H  
ATOM   4410  C   LEU A 272     -16.099   4.460  -3.909  1.00 98.43           C  
ATOM   4411  CB  LEU A 272     -15.913   2.083  -3.119  1.00 98.43           C  
ATOM   4412  HB2 LEU A 272     -16.986   1.895  -3.071  1.00 98.43           H  
ATOM   4413  HB3 LEU A 272     -15.597   1.913  -4.148  1.00 98.43           H  
ATOM   4414  O   LEU A 272     -15.263   4.978  -4.651  1.00 98.43           O  
ATOM   4415  CG  LEU A 272     -15.192   1.059  -2.228  1.00 98.43           C  
ATOM   4416  HG  LEU A 272     -15.426   1.263  -1.183  1.00 98.43           H  
ATOM   4417  CD1 LEU A 272     -15.663  -0.351  -2.566  1.00 98.43           C  
ATOM   4418 HD11 LEU A 272     -16.732  -0.445  -2.376  1.00 98.43           H  
ATOM   4419 HD12 LEU A 272     -15.452  -0.580  -3.610  1.00 98.43           H  
ATOM   4420 HD13 LEU A 272     -15.134  -1.064  -1.934  1.00 98.43           H  
ATOM   4421  CD2 LEU A 272     -13.677   1.105  -2.405  1.00 98.43           C  
ATOM   4422 HD21 LEU A 272     -13.213   0.322  -1.805  1.00 98.43           H  
ATOM   4423 HD22 LEU A 272     -13.422   0.944  -3.452  1.00 98.43           H  
ATOM   4424 HD23 LEU A 272     -13.294   2.067  -2.065  1.00 98.43           H  
ATOM   4425  N   LEU A 273     -17.403   4.712  -4.040  1.00 97.41           N  
ATOM   4426  H   LEU A 273     -18.039   4.245  -3.410  1.00 97.41           H  
ATOM   4427  CA  LEU A 273     -17.944   5.597  -5.070  1.00 97.41           C  
ATOM   4428  HA  LEU A 273     -17.549   5.282  -6.035  1.00 97.41           H  
ATOM   4429  C   LEU A 273     -17.501   7.049  -4.877  1.00 97.41           C  
ATOM   4430  CB  LEU A 273     -19.477   5.501  -5.087  1.00 97.41           C  
ATOM   4431  HB2 LEU A 273     -19.842   5.603  -4.065  1.00 97.41           H  
ATOM   4432  HB3 LEU A 273     -19.874   6.336  -5.664  1.00 97.41           H  
ATOM   4433  O   LEU A 273     -17.164   7.700  -5.865  1.00 97.41           O  
ATOM   4434  CG  LEU A 273     -20.025   4.194  -5.688  1.00 97.41           C  
ATOM   4435  HG  LEU A 273     -19.593   3.330  -5.183  1.00 97.41           H  
ATOM   4436  CD1 LEU A 273     -21.541   4.173  -5.503  1.00 97.41           C  
ATOM   4437 HD11 LEU A 273     -21.774   4.184  -4.438  1.00 97.41           H  
ATOM   4438 HD12 LEU A 273     -21.936   3.253  -5.933  1.00 97.41           H  
ATOM   4439 HD13 LEU A 273     -22.004   5.029  -5.994  1.00 97.41           H  
ATOM   4440  CD2 LEU A 273     -19.731   4.079  -7.186  1.00 97.41           C  
ATOM   4441 HD21 LEU A 273     -20.204   3.178  -7.575  1.00 97.41           H  
ATOM   4442 HD22 LEU A 273     -18.658   3.976  -7.352  1.00 97.41           H  
ATOM   4443 HD23 LEU A 273     -20.113   4.947  -7.724  1.00 97.41           H  
ATOM   4444  N   CYS A 274     -17.473   7.560  -3.645  1.00 98.22           N  
ATOM   4445  H   CYS A 274     -17.780   6.980  -2.877  1.00 98.22           H  
ATOM   4446  CA  CYS A 274     -16.965   8.900  -3.343  1.00 98.22           C  
ATOM   4447  HA  CYS A 274     -17.548   9.643  -3.887  1.00 98.22           H  
ATOM   4448  C   CYS A 274     -15.503   9.054  -3.790  1.00 98.22           C  
ATOM   4449  CB  CYS A 274     -17.130   9.159  -1.839  1.00 98.22           C  
ATOM   4450  HB2 CYS A 274     -16.667   8.357  -1.265  1.00 98.22           H  
ATOM   4451  HB3 CYS A 274     -18.191   9.191  -1.589  1.00 98.22           H  
ATOM   4452  O   CYS A 274     -15.181   9.949  -4.579  1.00 98.22           O  
ATOM   4453  SG  CYS A 274     -16.349  10.736  -1.392  1.00 98.22           S  
ATOM   4454  HG  CYS A 274     -15.076  10.388  -1.597  1.00 98.22           H  
ATOM   4455  N   LEU A 275     -14.634   8.143  -3.341  1.00 98.34           N  
ATOM   4456  H   LEU A 275     -14.977   7.422  -2.723  1.00 98.34           H  
ATOM   4457  CA  LEU A 275     -13.205   8.161  -3.659  1.00 98.34           C  
ATOM   4458  HA  LEU A 275     -12.792   9.134  -3.394  1.00 98.34           H  
ATOM   4459  C   LEU A 275     -12.960   7.956  -5.160  1.00 98.34           C  
ATOM   4460  CB  LEU A 275     -12.490   7.067  -2.842  1.00 98.34           C  
ATOM   4461  HB2 LEU A 275     -11.441   7.047  -3.136  1.00 98.34           H  
ATOM   4462  HB3 LEU A 275     -12.925   6.103  -3.105  1.00 98.34           H  
ATOM   4463  O   LEU A 275     -12.064   8.566  -5.739  1.00 98.34           O  
ATOM   4464  CG  LEU A 275     -12.558   7.228  -1.309  1.00 98.34           C  
ATOM   4465  HG  LEU A 275     -13.596   7.282  -0.982  1.00 98.34           H  
ATOM   4466  CD1 LEU A 275     -11.908   6.019  -0.644  1.00 98.34           C  
ATOM   4467 HD11 LEU A 275     -10.855   5.953  -0.917  1.00 98.34           H  
ATOM   4468 HD12 LEU A 275     -12.423   5.109  -0.950  1.00 98.34           H  
ATOM   4469 HD13 LEU A 275     -11.993   6.113   0.439  1.00 98.34           H  
ATOM   4470  CD2 LEU A 275     -11.850   8.485  -0.809  1.00 98.34           C  
ATOM   4471 HD21 LEU A 275     -10.815   8.501  -1.150  1.00 98.34           H  
ATOM   4472 HD22 LEU A 275     -11.864   8.508   0.281  1.00 98.34           H  
ATOM   4473 HD23 LEU A 275     -12.379   9.368  -1.167  1.00 98.34           H  
ATOM   4474  N   THR A 276     -13.761   7.128  -5.827  1.00 97.64           N  
ATOM   4475  H   THR A 276     -14.434   6.590  -5.300  1.00 97.64           H  
ATOM   4476  CA  THR A 276     -13.595   6.845  -7.261  1.00 97.64           C  
ATOM   4477  HA  THR A 276     -12.535   6.698  -7.470  1.00 97.64           H  
ATOM   4478  C   THR A 276     -14.076   8.002  -8.125  1.00 97.64           C  
ATOM   4479  CB  THR A 276     -14.309   5.553  -7.654  1.00 97.64           C  
ATOM   4480  HB  THR A 276     -15.383   5.650  -7.493  1.00 97.64           H  
ATOM   4481  O   THR A 276     -13.359   8.415  -9.034  1.00 97.64           O  
ATOM   4482  CG2 THR A 276     -14.041   5.146  -9.103  1.00 97.64           C  
ATOM   4483 HG21 THR A 276     -14.515   4.184  -9.300  1.00 97.64           H  
ATOM   4484 HG22 THR A 276     -14.446   5.885  -9.795  1.00 97.64           H  
ATOM   4485 HG23 THR A 276     -12.968   5.044  -9.265  1.00 97.64           H  
ATOM   4486  OG1 THR A 276     -13.803   4.535  -6.840  1.00 97.64           O  
ATOM   4487  HG1 THR A 276     -14.262   4.569  -5.997  1.00 97.64           H  
ATOM   4488  N   LYS A 277     -15.254   8.570  -7.823  1.00 97.03           N  
ATOM   4489  H   LYS A 277     -15.775   8.209  -7.037  1.00 97.03           H  
ATOM   4490  CA  LYS A 277     -15.789   9.734  -8.545  1.00 97.03           C  
ATOM   4491  HA  LYS A 277     -15.790   9.525  -9.615  1.00 97.03           H  
ATOM   4492  C   LYS A 277     -14.904  10.966  -8.370  1.00 97.03           C  
ATOM   4493  CB  LYS A 277     -17.219  10.053  -8.087  1.00 97.03           C  
ATOM   4494  HB2 LYS A 277     -17.241  10.135  -7.001  1.00 97.03           H  
ATOM   4495  HB3 LYS A 277     -17.501  11.017  -8.511  1.00 97.03           H  
ATOM   4496  O   LYS A 277     -14.812  11.757  -9.300  1.00 97.03           O  
ATOM   4497  CG  LYS A 277     -18.261   9.032  -8.564  1.00 97.03           C  
ATOM   4498  HG2 LYS A 277     -18.300   9.046  -9.653  1.00 97.03           H  
ATOM   4499  HG3 LYS A 277     -17.987   8.027  -8.241  1.00 97.03           H  
ATOM   4500  CD  LYS A 277     -19.643   9.396  -8.001  1.00 97.03           C  
ATOM   4501  HD2 LYS A 277     -19.595   9.379  -6.912  1.00 97.03           H  
ATOM   4502  HD3 LYS A 277     -19.910  10.399  -8.332  1.00 97.03           H  
ATOM   4503  CE  LYS A 277     -20.697   8.393  -8.484  1.00 97.03           C  
ATOM   4504  HE2 LYS A 277     -20.693   8.383  -9.574  1.00 97.03           H  
ATOM   4505  HE3 LYS A 277     -20.408   7.400  -8.140  1.00 97.03           H  
ATOM   4506  NZ  LYS A 277     -22.054   8.731  -7.983  1.00 97.03           N  
ATOM   4507  HZ1 LYS A 277     -22.068   8.733  -6.973  1.00 97.03           H  
ATOM   4508  HZ2 LYS A 277     -22.729   8.051  -8.303  1.00 97.03           H  
ATOM   4509  HZ3 LYS A 277     -22.342   9.641  -8.312  1.00 97.03           H  
ATOM   4510  N   ASN A 278     -14.263  11.116  -7.205  1.00 96.27           N  
ATOM   4511  H   ASN A 278     -14.445  10.441  -6.476  1.00 96.27           H  
ATOM   4512  CA  ASN A 278     -13.272  12.157  -6.931  1.00 96.27           C  
ATOM   4513  HA  ASN A 278     -13.103  12.143  -5.854  1.00 96.27           H  
ATOM   4514  C   ASN A 278     -13.764  13.581  -7.275  1.00 96.27           C  
ATOM   4515  CB  ASN A 278     -11.947  11.760  -7.606  1.00 96.27           C  
ATOM   4516  HB2 ASN A 278     -12.055  11.863  -8.685  1.00 96.27           H  
ATOM   4517  HB3 ASN A 278     -11.732  10.717  -7.374  1.00 96.27           H  
ATOM   4518  O   ASN A 278     -13.020  14.394  -7.816  1.00 96.27           O  
ATOM   4519  CG  ASN A 278     -10.759  12.580  -7.137  1.00 96.27           C  
ATOM   4520  ND2 ASN A 278      -9.823  12.869  -8.010  1.00 96.27           N  
ATOM   4521 HD21 ASN A 278      -9.050  13.444  -7.706  1.00 96.27           H  
ATOM   4522 HD22 ASN A 278      -9.980  12.681  -8.990  1.00 96.27           H  
ATOM   4523  OD1 ASN A 278     -10.634  12.942  -5.979  1.00 96.27           O  
ATOM   4524  N   VAL A 279     -15.041  13.870  -6.991  1.00 96.60           N  
ATOM   4525  H   VAL A 279     -15.593  13.173  -6.512  1.00 96.60           H  
ATOM   4526  CA  VAL A 279     -15.668  15.158  -7.328  1.00 96.60           C  
ATOM   4527  HA  VAL A 279     -15.470  15.356  -8.381  1.00 96.60           H  
ATOM   4528  C   VAL A 279     -15.059  16.266  -6.462  1.00 96.60           C  
ATOM   4529  CB  VAL A 279     -17.197  15.121  -7.139  1.00 96.60           C  
ATOM   4530  HB  VAL A 279     -17.427  14.899  -6.096  1.00 96.60           H  
ATOM   4531  O   VAL A 279     -15.068  16.120  -5.234  1.00 96.60           O  
ATOM   4532  CG1 VAL A 279     -17.858  16.455  -7.511  1.00 96.60           C  
ATOM   4533 HG11 VAL A 279     -17.624  16.714  -8.543  1.00 96.60           H  
ATOM   4534 HG12 VAL A 279     -17.508  17.250  -6.853  1.00 96.60           H  
ATOM   4535 HG13 VAL A 279     -18.940  16.379  -7.399  1.00 96.60           H  
ATOM   4536  CG2 VAL A 279     -17.831  14.031  -8.011  1.00 96.60           C  
ATOM   4537 HG21 VAL A 279     -17.484  13.054  -7.674  1.00 96.60           H  
ATOM   4538 HG22 VAL A 279     -18.917  14.062  -7.920  1.00 96.60           H  
ATOM   4539 HG23 VAL A 279     -17.550  14.175  -9.054  1.00 96.60           H  
ATOM   4540  N   PRO A 280     -14.575  17.381  -7.043  1.00 95.99           N  
ATOM   4541  CA  PRO A 280     -13.981  18.467  -6.272  1.00 95.99           C  
ATOM   4542  HA  PRO A 280     -13.023  18.106  -5.899  1.00 95.99           H  
ATOM   4543  C   PRO A 280     -14.859  18.908  -5.093  1.00 95.99           C  
ATOM   4544  CB  PRO A 280     -13.723  19.599  -7.268  1.00 95.99           C  
ATOM   4545  HB2 PRO A 280     -12.858  20.197  -6.984  1.00 95.99           H  
ATOM   4546  HB3 PRO A 280     -14.609  20.226  -7.368  1.00 95.99           H  
ATOM   4547  O   PRO A 280     -16.085  18.981  -5.205  1.00 95.99           O  
ATOM   4548  CG  PRO A 280     -13.483  18.844  -8.573  1.00 95.99           C  
ATOM   4549  HG2 PRO A 280     -13.697  19.463  -9.445  1.00 95.99           H  
ATOM   4550  HG3 PRO A 280     -12.455  18.482  -8.603  1.00 95.99           H  
ATOM   4551  CD  PRO A 280     -14.440  17.656  -8.469  1.00 95.99           C  
ATOM   4552  HD2 PRO A 280     -15.412  17.928  -8.881  1.00 95.99           H  
ATOM   4553  HD3 PRO A 280     -14.022  16.805  -9.006  1.00 95.99           H  
ATOM   4554  N   LYS A 281     -14.231  19.150  -3.936  1.00 92.94           N  
ATOM   4555  H   LYS A 281     -13.223  19.107  -3.970  1.00 92.94           H  
ATOM   4556  CA  LYS A 281     -14.866  19.464  -2.634  1.00 92.94           C  
ATOM   4557  HA  LYS A 281     -14.065  19.571  -1.903  1.00 92.94           H  
ATOM   4558  C   LYS A 281     -15.791  18.388  -2.041  1.00 92.94           C  
ATOM   4559  CB  LYS A 281     -15.590  20.823  -2.702  1.00 92.94           C  
ATOM   4560  HB2 LYS A 281     -15.988  21.052  -1.714  1.00 92.94           H  
ATOM   4561  HB3 LYS A 281     -16.428  20.767  -3.396  1.00 92.94           H  
ATOM   4562  O   LYS A 281     -16.241  18.537  -0.911  1.00 92.94           O  
ATOM   4563  CG  LYS A 281     -14.654  21.961  -3.119  1.00 92.94           C  
ATOM   4564  HG2 LYS A 281     -14.265  21.784  -4.122  1.00 92.94           H  
ATOM   4565  HG3 LYS A 281     -13.823  21.990  -2.415  1.00 92.94           H  
ATOM   4566  CD  LYS A 281     -15.378  23.308  -3.098  1.00 92.94           C  
ATOM   4567  HD2 LYS A 281     -16.156  23.309  -3.861  1.00 92.94           H  
ATOM   4568  HD3 LYS A 281     -15.825  23.463  -2.116  1.00 92.94           H  
ATOM   4569  CE  LYS A 281     -14.354  24.408  -3.382  1.00 92.94           C  
ATOM   4570  HE2 LYS A 281     -13.862  24.185  -4.329  1.00 92.94           H  
ATOM   4571  HE3 LYS A 281     -13.587  24.374  -2.608  1.00 92.94           H  
ATOM   4572  NZ  LYS A 281     -14.991  25.745  -3.439  1.00 92.94           N  
ATOM   4573  HZ1 LYS A 281     -15.668  25.776  -4.188  1.00 92.94           H  
ATOM   4574  HZ2 LYS A 281     -14.289  26.449  -3.618  1.00 92.94           H  
ATOM   4575  HZ3 LYS A 281     -15.452  25.955  -2.565  1.00 92.94           H  
ATOM   4576  N   ARG A 282     -16.075  17.290  -2.750  1.00 94.13           N  
ATOM   4577  H   ARG A 282     -15.715  17.249  -3.693  1.00 94.13           H  
ATOM   4578  CA  ARG A 282     -16.958  16.192  -2.304  1.00 94.13           C  
ATOM   4579  HA  ARG A 282     -17.118  16.286  -1.229  1.00 94.13           H  
ATOM   4580  C   ARG A 282     -16.323  14.816  -2.500  1.00 94.13           C  
ATOM   4581  CB  ARG A 282     -18.325  16.287  -2.999  1.00 94.13           C  
ATOM   4582  HB2 ARG A 282     -18.187  16.226  -4.078  1.00 94.13           H  
ATOM   4583  HB3 ARG A 282     -18.938  15.444  -2.680  1.00 94.13           H  
ATOM   4584  O   ARG A 282     -17.007  13.849  -2.818  1.00 94.13           O  
ATOM   4585  CG  ARG A 282     -19.081  17.574  -2.655  1.00 94.13           C  
ATOM   4586  HG2 ARG A 282     -18.575  18.433  -3.095  1.00 94.13           H  
ATOM   4587  HG3 ARG A 282     -19.123  17.693  -1.573  1.00 94.13           H  
ATOM   4588  CD  ARG A 282     -20.504  17.476  -3.211  1.00 94.13           C  
ATOM   4589  HD2 ARG A 282     -20.976  16.587  -2.792  1.00 94.13           H  
ATOM   4590  HD3 ARG A 282     -20.453  17.373  -4.295  1.00 94.13           H  
ATOM   4591  NE  ARG A 282     -21.297  18.668  -2.867  1.00 94.13           N  
ATOM   4592  HE  ARG A 282     -20.778  19.481  -2.565  1.00 94.13           H  
ATOM   4593  NH1 ARG A 282     -23.378  17.773  -3.251  1.00 94.13           N  
ATOM   4594 HH11 ARG A 282     -24.383  17.873  -3.261  1.00 94.13           H  
ATOM   4595 HH12 ARG A 282     -22.946  16.895  -3.502  1.00 94.13           H  
ATOM   4596  NH2 ARG A 282     -23.194  19.891  -2.579  1.00 94.13           N  
ATOM   4597 HH21 ARG A 282     -24.201  19.970  -2.598  1.00 94.13           H  
ATOM   4598 HH22 ARG A 282     -22.643  20.682  -2.279  1.00 94.13           H  
ATOM   4599  CZ  ARG A 282     -22.614  18.771  -2.901  1.00 94.13           C  
ATOM   4600  N   ARG A 283     -15.005  14.747  -2.324  1.00 97.21           N  
ATOM   4601  H   ARG A 283     -14.533  15.618  -2.128  1.00 97.21           H  
ATOM   4602  CA  ARG A 283     -14.185  13.554  -2.585  1.00 97.21           C  
ATOM   4603  HA  ARG A 283     -14.812  12.779  -3.027  1.00 97.21           H  
ATOM   4604  C   ARG A 283     -13.583  12.915  -1.339  1.00 97.21           C  
ATOM   4605  CB  ARG A 283     -13.112  13.915  -3.617  1.00 97.21           C  
ATOM   4606  HB2 ARG A 283     -13.594  14.346  -4.494  1.00 97.21           H  
ATOM   4607  HB3 ARG A 283     -12.617  13.000  -3.941  1.00 97.21           H  
ATOM   4608  O   ARG A 283     -13.031  11.829  -1.439  1.00 97.21           O  
ATOM   4609  CG  ARG A 283     -12.053  14.883  -3.073  1.00 97.21           C  
ATOM   4610  HG2 ARG A 283     -11.317  14.305  -2.516  1.00 97.21           H  
ATOM   4611  HG3 ARG A 283     -12.500  15.614  -2.399  1.00 97.21           H  
ATOM   4612  CD  ARG A 283     -11.361  15.647  -4.198  1.00 97.21           C  
ATOM   4613  HD2 ARG A 283     -11.298  15.024  -5.090  1.00 97.21           H  
ATOM   4614  HD3 ARG A 283     -11.968  16.514  -4.459  1.00 97.21           H  
ATOM   4615  NE  ARG A 283     -10.029  16.096  -3.766  1.00 97.21           N  
ATOM   4616  HE  ARG A 283      -9.988  16.746  -2.994  1.00 97.21           H  
ATOM   4617  NH1 ARG A 283      -8.779  14.964  -5.326  1.00 97.21           N  
ATOM   4618 HH11 ARG A 283      -9.587  14.408  -5.566  1.00 97.21           H  
ATOM   4619 HH12 ARG A 283      -7.848  14.632  -5.530  1.00 97.21           H  
ATOM   4620  NH2 ARG A 283      -7.754  16.241  -3.883  1.00 97.21           N  
ATOM   4621 HH21 ARG A 283      -7.677  16.861  -3.090  1.00 97.21           H  
ATOM   4622 HH22 ARG A 283      -6.902  15.823  -4.230  1.00 97.21           H  
ATOM   4623  CZ  ARG A 283      -8.877  15.770  -4.315  1.00 97.21           C  
ATOM   4624  N   ASN A 284     -13.691  13.573  -0.185  1.00 98.57           N  
ATOM   4625  H   ASN A 284     -14.192  14.450  -0.179  1.00 98.57           H  
ATOM   4626  CA  ASN A 284     -13.107  13.113   1.074  1.00 98.57           C  
ATOM   4627  HA  ASN A 284     -12.501  12.229   0.878  1.00 98.57           H  
ATOM   4628  C   ASN A 284     -14.199  12.716   2.073  1.00 98.57           C  
ATOM   4629  CB  ASN A 284     -12.180  14.197   1.649  1.00 98.57           C  
ATOM   4630  HB2 ASN A 284     -11.571  13.769   2.446  1.00 98.57           H  
ATOM   4631  HB3 ASN A 284     -12.781  14.997   2.083  1.00 98.57           H  
ATOM   4632  O   ASN A 284     -15.311  13.254   2.030  1.00 98.57           O  
ATOM   4633  CG  ASN A 284     -11.244  14.792   0.615  1.00 98.57           C  
ATOM   4634  ND2 ASN A 284     -11.438  16.044   0.275  1.00 98.57           N  
ATOM   4635 HD21 ASN A 284     -12.187  16.571   0.701  1.00 98.57           H  
ATOM   4636 HD22 ASN A 284     -10.805  16.472  -0.385  1.00 98.57           H  
ATOM   4637  OD1 ASN A 284     -10.386  14.128   0.063  1.00 98.57           O  
ATOM   4638  N   VAL A 285     -13.874  11.823   3.005  1.00 98.64           N  
ATOM   4639  H   VAL A 285     -12.933  11.454   2.999  1.00 98.64           H  
ATOM   4640  CA  VAL A 285     -14.764  11.404   4.102  1.00 98.64           C  
ATOM   4641  HA  VAL A 285     -15.602  12.098   4.165  1.00 98.64           H  
ATOM   4642  C   VAL A 285     -14.040  11.470   5.442  1.00 98.64           C  
ATOM   4643  CB  VAL A 285     -15.356   9.998   3.878  1.00 98.64           C  
ATOM   4644  HB  VAL A 285     -15.989   9.758   4.732  1.00 98.64           H  
ATOM   4645  O   VAL A 285     -12.816  11.372   5.499  1.00 98.64           O  
ATOM   4646  CG1 VAL A 285     -16.233   9.944   2.623  1.00 98.64           C  
ATOM   4647 HG11 VAL A 285     -15.676  10.268   1.744  1.00 98.64           H  
ATOM   4648 HG12 VAL A 285     -16.579   8.926   2.446  1.00 98.64           H  
ATOM   4649 HG13 VAL A 285     -17.099  10.590   2.770  1.00 98.64           H  
ATOM   4650  CG2 VAL A 285     -14.292   8.907   3.770  1.00 98.64           C  
ATOM   4651 HG21 VAL A 285     -13.653   9.096   2.907  1.00 98.64           H  
ATOM   4652 HG22 VAL A 285     -13.683   8.881   4.674  1.00 98.64           H  
ATOM   4653 HG23 VAL A 285     -14.766   7.933   3.654  1.00 98.64           H  
ATOM   4654  N   ILE A 286     -14.799  11.633   6.525  1.00 98.66           N  
ATOM   4655  H   ILE A 286     -15.798  11.720   6.405  1.00 98.66           H  
ATOM   4656  CA  ILE A 286     -14.262  11.637   7.891  1.00 98.66           C  
ATOM   4657  HA  ILE A 286     -13.174  11.570   7.854  1.00 98.66           H  
ATOM   4658  C   ILE A 286     -14.782  10.421   8.643  1.00 98.66           C  
ATOM   4659  CB  ILE A 286     -14.616  12.933   8.650  1.00 98.66           C  
ATOM   4660  HB  ILE A 286     -15.699  12.977   8.762  1.00 98.66           H  
ATOM   4661  O   ILE A 286     -15.989  10.210   8.705  1.00 98.66           O  
ATOM   4662  CG1 ILE A 286     -14.170  14.175   7.858  1.00 98.66           C  
ATOM   4663 HG12 ILE A 286     -14.713  14.183   6.913  1.00 98.66           H  
ATOM   4664 HG13 ILE A 286     -13.103  14.103   7.645  1.00 98.66           H  
ATOM   4665  CG2 ILE A 286     -13.989  12.908  10.056  1.00 98.66           C  
ATOM   4666 HG21 ILE A 286     -14.274  13.791  10.627  1.00 98.66           H  
ATOM   4667 HG22 ILE A 286     -12.903  12.855   9.979  1.00 98.66           H  
ATOM   4668 HG23 ILE A 286     -14.331  12.036  10.614  1.00 98.66           H  
ATOM   4669  CD1 ILE A 286     -14.451  15.518   8.540  1.00 98.66           C  
ATOM   4670 HD11 ILE A 286     -13.843  15.619   9.439  1.00 98.66           H  
ATOM   4671 HD12 ILE A 286     -14.196  16.332   7.862  1.00 98.66           H  
ATOM   4672 HD13 ILE A 286     -15.506  15.601   8.805  1.00 98.66           H  
ATOM   4673  N   PHE A 287     -13.890   9.677   9.282  1.00 98.53           N  
ATOM   4674  H   PHE A 287     -12.914   9.908   9.167  1.00 98.53           H  
ATOM   4675  CA  PHE A 287     -14.210   8.691  10.308  1.00 98.53           C  
ATOM   4676  HA  PHE A 287     -15.259   8.402  10.250  1.00 98.53           H  
ATOM   4677  C   PHE A 287     -13.967   9.338  11.672  1.00 98.53           C  
ATOM   4678  CB  PHE A 287     -13.352   7.440  10.086  1.00 98.53           C  
ATOM   4679  HB2 PHE A 287     -13.519   6.751  10.914  1.00 98.53           H  
ATOM   4680  HB3 PHE A 287     -12.304   7.738  10.122  1.00 98.53           H  
ATOM   4681  O   PHE A 287     -12.828   9.655  12.021  1.00 98.53           O  
ATOM   4682  CG  PHE A 287     -13.575   6.681   8.784  1.00 98.53           C  
ATOM   4683  CD1 PHE A 287     -14.631   6.988   7.895  1.00 98.53           C  
ATOM   4684  HD1 PHE A 287     -15.333   7.778   8.113  1.00 98.53           H  
ATOM   4685  CD2 PHE A 287     -12.698   5.630   8.460  1.00 98.53           C  
ATOM   4686  HD2 PHE A 287     -11.895   5.365   9.132  1.00 98.53           H  
ATOM   4687  CE1 PHE A 287     -14.792   6.276   6.696  1.00 98.53           C  
ATOM   4688  HE1 PHE A 287     -15.602   6.513   6.022  1.00 98.53           H  
ATOM   4689  CE2 PHE A 287     -12.860   4.918   7.260  1.00 98.53           C  
ATOM   4690  HE2 PHE A 287     -12.190   4.108   7.013  1.00 98.53           H  
ATOM   4691  CZ  PHE A 287     -13.897   5.245   6.375  1.00 98.53           C  
ATOM   4692  HZ  PHE A 287     -14.004   4.688   5.456  1.00 98.53           H  
ATOM   4693  N   ARG A 288     -15.041   9.584  12.432  1.00 98.04           N  
ATOM   4694  H   ARG A 288     -15.941   9.267  12.100  1.00 98.04           H  
ATOM   4695  CA  ARG A 288     -14.986  10.362  13.680  1.00 98.04           C  
ATOM   4696  HA  ARG A 288     -13.942  10.589  13.895  1.00 98.04           H  
ATOM   4697  C   ARG A 288     -15.529   9.578  14.864  1.00 98.04           C  
ATOM   4698  CB  ARG A 288     -15.712  11.698  13.487  1.00 98.04           C  
ATOM   4699  HB2 ARG A 288     -15.354  12.148  12.561  1.00 98.04           H  
ATOM   4700  HB3 ARG A 288     -16.784  11.526  13.392  1.00 98.04           H  
ATOM   4701  O   ARG A 288     -16.654   9.094  14.818  1.00 98.04           O  
ATOM   4702  CG  ARG A 288     -15.438  12.679  14.635  1.00 98.04           C  
ATOM   4703  HG2 ARG A 288     -15.955  12.352  15.537  1.00 98.04           H  
ATOM   4704  HG3 ARG A 288     -14.368  12.723  14.836  1.00 98.04           H  
ATOM   4705  CD  ARG A 288     -15.935  14.066  14.223  1.00 98.04           C  
ATOM   4706  HD2 ARG A 288     -17.015  14.009  14.087  1.00 98.04           H  
ATOM   4707  HD3 ARG A 288     -15.475  14.334  13.272  1.00 98.04           H  
ATOM   4708  NE  ARG A 288     -15.589  15.102  15.213  1.00 98.04           N  
ATOM   4709  HE  ARG A 288     -14.731  14.972  15.730  1.00 98.04           H  
ATOM   4710  NH1 ARG A 288     -17.293  16.551  14.697  1.00 98.04           N  
ATOM   4711 HH11 ARG A 288     -17.785  17.413  14.880  1.00 98.04           H  
ATOM   4712 HH12 ARG A 288     -17.564  15.933  13.945  1.00 98.04           H  
ATOM   4713  NH2 ARG A 288     -15.915  17.058  16.348  1.00 98.04           N  
ATOM   4714 HH21 ARG A 288     -14.958  17.059  16.673  1.00 98.04           H  
ATOM   4715 HH22 ARG A 288     -16.455  17.892  16.528  1.00 98.04           H  
ATOM   4716  CZ  ARG A 288     -16.256  16.224  15.416  1.00 98.04           C  
ATOM   4717  N   GLY A 289     -14.749   9.487  15.933  1.00 96.54           N  
ATOM   4718  H   GLY A 289     -13.835   9.916  15.900  1.00 96.54           H  
ATOM   4719  CA  GLY A 289     -15.058   8.645  17.092  1.00 96.54           C  
ATOM   4720  HA2 GLY A 289     -15.173   7.609  16.773  1.00 96.54           H  
ATOM   4721  HA3 GLY A 289     -15.999   8.967  17.538  1.00 96.54           H  
ATOM   4722  C   GLY A 289     -13.953   8.688  18.140  1.00 96.54           C  
ATOM   4723  O   GLY A 289     -12.849   9.123  17.834  1.00 96.54           O  
ATOM   4724  N   GLY A 290     -14.224   8.230  19.362  1.00 94.17           N  
ATOM   4725  H   GLY A 290     -15.124   7.799  19.519  1.00 94.17           H  
ATOM   4726  CA  GLY A 290     -13.234   8.197  20.449  1.00 94.17           C  
ATOM   4727  HA2 GLY A 290     -12.791   9.186  20.568  1.00 94.17           H  
ATOM   4728  HA3 GLY A 290     -13.733   7.936  21.382  1.00 94.17           H  
ATOM   4729  C   GLY A 290     -12.096   7.192  20.220  1.00 94.17           C  
ATOM   4730  O   GLY A 290     -12.018   6.556  19.164  1.00 94.17           O  
ATOM   4731  N   LEU A 291     -11.228   7.030  21.219  1.00 90.58           N  
ATOM   4732  H   LEU A 291     -11.351   7.560  22.069  1.00 90.58           H  
ATOM   4733  CA  LEU A 291     -10.182   5.998  21.225  1.00 90.58           C  
ATOM   4734  HA  LEU A 291      -9.534   6.141  20.360  1.00 90.58           H  
ATOM   4735  C   LEU A 291     -10.798   4.593  21.111  1.00 90.58           C  
ATOM   4736  CB  LEU A 291      -9.334   6.127  22.503  1.00 90.58           C  
ATOM   4737  HB2 LEU A 291      -8.622   5.302  22.537  1.00 90.58           H  
ATOM   4738  HB3 LEU A 291      -9.994   6.017  23.364  1.00 90.58           H  
ATOM   4739  O   LEU A 291     -11.899   4.361  21.611  1.00 90.58           O  
ATOM   4740  CG  LEU A 291      -8.558   7.452  22.629  1.00 90.58           C  
ATOM   4741  HG  LEU A 291      -9.244   8.289  22.503  1.00 90.58           H  
ATOM   4742  CD1 LEU A 291      -7.941   7.564  24.021  1.00 90.58           C  
ATOM   4743 HD11 LEU A 291      -7.402   8.506  24.117  1.00 90.58           H  
ATOM   4744 HD12 LEU A 291      -8.721   7.524  24.781  1.00 90.58           H  
ATOM   4745 HD13 LEU A 291      -7.248   6.739  24.184  1.00 90.58           H  
ATOM   4746  CD2 LEU A 291      -7.444   7.573  21.587  1.00 90.58           C  
ATOM   4747 HD21 LEU A 291      -7.863   7.602  20.581  1.00 90.58           H  
ATOM   4748 HD22 LEU A 291      -6.764   6.725  21.670  1.00 90.58           H  
ATOM   4749 HD23 LEU A 291      -6.881   8.492  21.752  1.00 90.58           H  
ATOM   4750  N   ASP A 292     -10.101   3.693  20.417  1.00 89.76           N  
ATOM   4751  H   ASP A 292      -9.123   3.889  20.254  1.00 89.76           H  
ATOM   4752  CA  ASP A 292     -10.456   2.270  20.273  1.00 89.76           C  
ATOM   4753  HA  ASP A 292      -9.787   1.867  19.512  1.00 89.76           H  
ATOM   4754  C   ASP A 292     -11.870   2.011  19.736  1.00 89.76           C  
ATOM   4755  CB  ASP A 292     -10.108   1.505  21.555  1.00 89.76           C  
ATOM   4756  HB2 ASP A 292     -10.807   1.787  22.343  1.00 89.76           H  
ATOM   4757  HB3 ASP A 292     -10.201   0.434  21.375  1.00 89.76           H  
ATOM   4758  O   ASP A 292     -12.599   1.124  20.171  1.00 89.76           O  
ATOM   4759  CG  ASP A 292      -8.677   1.817  21.992  1.00 89.76           C  
ATOM   4760  OD1 ASP A 292      -7.829   1.980  21.084  1.00 89.76           O  
ATOM   4761  OD2 ASP A 292      -8.498   2.036  23.208  1.00 89.76           O  
ATOM   4762  N   THR A 293     -12.275   2.819  18.756  1.00 94.66           N  
ATOM   4763  H   THR A 293     -11.666   3.589  18.520  1.00 94.66           H  
ATOM   4764  CA  THR A 293     -13.584   2.710  18.089  1.00 94.66           C  
ATOM   4765  HA  THR A 293     -14.230   2.064  18.684  1.00 94.66           H  
ATOM   4766  C   THR A 293     -13.519   2.050  16.708  1.00 94.66           C  
ATOM   4767  CB  THR A 293     -14.275   4.078  18.015  1.00 94.66           C  
ATOM   4768  HB  THR A 293     -15.200   3.978  17.448  1.00 94.66           H  
ATOM   4769  O   THR A 293     -14.541   1.938  16.041  1.00 94.66           O  
ATOM   4770  CG2 THR A 293     -14.621   4.625  19.395  1.00 94.66           C  
ATOM   4771 HG21 THR A 293     -15.175   5.559  19.303  1.00 94.66           H  
ATOM   4772 HG22 THR A 293     -13.720   4.787  19.986  1.00 94.66           H  
ATOM   4773 HG23 THR A 293     -15.236   3.894  19.920  1.00 94.66           H  
ATOM   4774  OG1 THR A 293     -13.429   5.042  17.427  1.00 94.66           O  
ATOM   4775  HG1 THR A 293     -13.001   5.483  18.164  1.00 94.66           H  
ATOM   4776  N   GLY A 294     -12.332   1.627  16.252  1.00 94.62           N  
ATOM   4777  H   GLY A 294     -11.561   1.630  16.905  1.00 94.62           H  
ATOM   4778  CA  GLY A 294     -12.138   0.952  14.959  1.00 94.62           C  
ATOM   4779  HA2 GLY A 294     -11.259   0.311  15.032  1.00 94.62           H  
ATOM   4780  HA3 GLY A 294     -12.995   0.308  14.759  1.00 94.62           H  
ATOM   4781  C   GLY A 294     -11.947   1.873  13.743  1.00 94.62           C  
ATOM   4782  O   GLY A 294     -11.899   1.382  12.617  1.00 94.62           O  
ATOM   4783  N   LYS A 295     -11.801   3.195  13.940  1.00 97.52           N  
ATOM   4784  H   LYS A 295     -11.912   3.529  14.886  1.00 97.52           H  
ATOM   4785  CA  LYS A 295     -11.593   4.178  12.848  1.00 97.52           C  
ATOM   4786  HA  LYS A 295     -12.475   4.188  12.207  1.00 97.52           H  
ATOM   4787  C   LYS A 295     -10.404   3.819  11.963  1.00 97.52           C  
ATOM   4788  CB  LYS A 295     -11.339   5.593  13.389  1.00 97.52           C  
ATOM   4789  HB2 LYS A 295     -10.389   5.599  13.925  1.00 97.52           H  
ATOM   4790  HB3 LYS A 295     -11.260   6.279  12.546  1.00 97.52           H  
ATOM   4791  O   LYS A 295     -10.548   3.717  10.749  1.00 97.52           O  
ATOM   4792  CG  LYS A 295     -12.429   6.097  14.327  1.00 97.52           C  
ATOM   4793  HG2 LYS A 295     -12.473   5.444  15.199  1.00 97.52           H  
ATOM   4794  HG3 LYS A 295     -13.385   6.067  13.805  1.00 97.52           H  
ATOM   4795  CD  LYS A 295     -12.172   7.534  14.786  1.00 97.52           C  
ATOM   4796  HD2 LYS A 295     -12.246   8.184  13.914  1.00 97.52           H  
ATOM   4797  HD3 LYS A 295     -12.968   7.801  15.481  1.00 97.52           H  
ATOM   4798  CE  LYS A 295     -10.819   7.814  15.459  1.00 97.52           C  
ATOM   4799  HE2 LYS A 295     -10.636   8.887  15.404  1.00 97.52           H  
ATOM   4800  HE3 LYS A 295     -10.015   7.327  14.906  1.00 97.52           H  
ATOM   4801  NZ  LYS A 295     -10.783   7.420  16.883  1.00 97.52           N  
ATOM   4802  HZ1 LYS A 295      -9.899   7.671  17.303  1.00 97.52           H  
ATOM   4803  HZ2 LYS A 295     -11.449   7.960  17.417  1.00 97.52           H  
ATOM   4804  HZ3 LYS A 295     -10.976   6.443  17.049  1.00 97.52           H  
ATOM   4805  N   THR A 296      -9.240   3.631  12.586  1.00 96.99           N  
ATOM   4806  H   THR A 296      -9.174   3.826  13.575  1.00 96.99           H  
ATOM   4807  CA  THR A 296      -7.987   3.340  11.886  1.00 96.99           C  
ATOM   4808  HA  THR A 296      -7.856   4.063  11.082  1.00 96.99           H  
ATOM   4809  C   THR A 296      -8.056   1.966  11.230  1.00 96.99           C  
ATOM   4810  CB  THR A 296      -6.781   3.500  12.829  1.00 96.99           C  
ATOM   4811  HB  THR A 296      -6.835   2.752  13.620  1.00 96.99           H  
ATOM   4812  O   THR A 296      -7.691   1.853  10.072  1.00 96.99           O  
ATOM   4813  CG2 THR A 296      -5.447   3.369  12.105  1.00 96.99           C  
ATOM   4814 HG21 THR A 296      -5.385   4.099  11.298  1.00 96.99           H  
ATOM   4815 HG22 THR A 296      -4.633   3.554  12.806  1.00 96.99           H  
ATOM   4816 HG23 THR A 296      -5.333   2.366  11.693  1.00 96.99           H  
ATOM   4817  OG1 THR A 296      -6.858   4.790  13.406  1.00 96.99           O  
ATOM   4818  HG1 THR A 296      -5.993   5.206  13.383  1.00 96.99           H  
ATOM   4819  N   CYS A 297      -8.658   0.959  11.877  1.00 96.68           N  
ATOM   4820  H   CYS A 297      -8.991   1.105  12.819  1.00 96.68           H  
ATOM   4821  CA  CYS A 297      -8.894  -0.351  11.256  1.00 96.68           C  
ATOM   4822  HA  CYS A 297      -7.939  -0.802  10.987  1.00 96.68           H  
ATOM   4823  C   CYS A 297      -9.719  -0.237   9.964  1.00 96.68           C  
ATOM   4824  CB  CYS A 297      -9.607  -1.269  12.259  1.00 96.68           C  
ATOM   4825  HB2 CYS A 297      -9.819  -2.227  11.786  1.00 96.68           H  
ATOM   4826  HB3 CYS A 297     -10.553  -0.825  12.569  1.00 96.68           H  
ATOM   4827  O   CYS A 297      -9.343  -0.799   8.939  1.00 96.68           O  
ATOM   4828  SG  CYS A 297      -8.577  -1.566  13.721  1.00 96.68           S  
ATOM   4829  HG  CYS A 297      -7.748  -0.523  13.614  1.00 96.68           H  
ATOM   4830  N   TYR A 298     -10.814   0.532   9.980  1.00 98.14           N  
ATOM   4831  H   TYR A 298     -11.099   0.971  10.844  1.00 98.14           H  
ATOM   4832  CA  TYR A 298     -11.657   0.690   8.794  1.00 98.14           C  
ATOM   4833  HA  TYR A 298     -11.826  -0.300   8.370  1.00 98.14           H  
ATOM   4834  C   TYR A 298     -10.969   1.529   7.715  1.00 98.14           C  
ATOM   4835  CB  TYR A 298     -13.011   1.292   9.186  1.00 98.14           C  
ATOM   4836  HB2 TYR A 298     -13.339   0.845  10.125  1.00 98.14           H  
ATOM   4837  HB3 TYR A 298     -12.884   2.359   9.371  1.00 98.14           H  
ATOM   4838  O   TYR A 298     -11.070   1.217   6.535  1.00 98.14           O  
ATOM   4839  CG  TYR A 298     -14.128   1.070   8.178  1.00 98.14           C  
ATOM   4840  CD1 TYR A 298     -14.898   2.158   7.729  1.00 98.14           C  
ATOM   4841  HD1 TYR A 298     -14.616   3.165   7.998  1.00 98.14           H  
ATOM   4842  CD2 TYR A 298     -14.454  -0.229   7.738  1.00 98.14           C  
ATOM   4843  HD2 TYR A 298     -13.874  -1.082   8.057  1.00 98.14           H  
ATOM   4844  CE1 TYR A 298     -16.044   1.951   6.941  1.00 98.14           C  
ATOM   4845  HE1 TYR A 298     -16.665   2.785   6.646  1.00 98.14           H  
ATOM   4846  CE2 TYR A 298     -15.551  -0.436   6.880  1.00 98.14           C  
ATOM   4847  HE2 TYR A 298     -15.800  -1.431   6.542  1.00 98.14           H  
ATOM   4848  OH  TYR A 298     -17.456   0.458   5.721  1.00 98.14           O  
ATOM   4849  HH  TYR A 298     -18.029   1.228   5.746  1.00 98.14           H  
ATOM   4850  CZ  TYR A 298     -16.363   0.651   6.501  1.00 98.14           C  
ATOM   4851  N   ALA A 299     -10.216   2.565   8.093  1.00 98.68           N  
ATOM   4852  H   ALA A 299     -10.155   2.794   9.075  1.00 98.68           H  
ATOM   4853  CA  ALA A 299      -9.408   3.325   7.143  1.00 98.68           C  
ATOM   4854  HA  ALA A 299     -10.052   3.689   6.342  1.00 98.68           H  
ATOM   4855  C   ALA A 299      -8.335   2.443   6.484  1.00 98.68           C  
ATOM   4856  CB  ALA A 299      -8.808   4.535   7.861  1.00 98.68           C  
ATOM   4857  HB1 ALA A 299      -8.117   4.209   8.639  1.00 98.68           H  
ATOM   4858  HB2 ALA A 299      -9.605   5.131   8.306  1.00 98.68           H  
ATOM   4859  HB3 ALA A 299      -8.270   5.151   7.141  1.00 98.68           H  
ATOM   4860  O   ALA A 299      -8.178   2.492   5.266  1.00 98.68           O  
ATOM   4861  N   THR A 300      -7.669   1.584   7.261  1.00 98.39           N  
ATOM   4862  H   THR A 300      -7.784   1.645   8.263  1.00 98.39           H  
ATOM   4863  CA  THR A 300      -6.687   0.613   6.766  1.00 98.39           C  
ATOM   4864  HA  THR A 300      -5.937   1.158   6.193  1.00 98.39           H  
ATOM   4865  C   THR A 300      -7.326  -0.428   5.845  1.00 98.39           C  
ATOM   4866  CB  THR A 300      -5.945  -0.066   7.925  1.00 98.39           C  
ATOM   4867  HB  THR A 300      -6.647  -0.627   8.542  1.00 98.39           H  
ATOM   4868  O   THR A 300      -6.715  -0.792   4.846  1.00 98.39           O  
ATOM   4869  CG2 THR A 300      -4.821  -0.987   7.458  1.00 98.39           C  
ATOM   4870 HG21 THR A 300      -4.315  -1.425   8.318  1.00 98.39           H  
ATOM   4871 HG22 THR A 300      -5.229  -1.795   6.850  1.00 98.39           H  
ATOM   4872 HG23 THR A 300      -4.104  -0.428   6.857  1.00 98.39           H  
ATOM   4873  OG1 THR A 300      -5.308   0.916   8.705  1.00 98.39           O  
ATOM   4874  HG1 THR A 300      -4.766   0.465   9.358  1.00 98.39           H  
ATOM   4875  N   LEU A 301      -8.572  -0.847   6.105  1.00 98.39           N  
ATOM   4876  H   LEU A 301      -9.006  -0.561   6.971  1.00 98.39           H  
ATOM   4877  CA  LEU A 301      -9.326  -1.729   5.207  1.00 98.39           C  
ATOM   4878  HA  LEU A 301      -8.778  -2.667   5.120  1.00 98.39           H  
ATOM   4879  C   LEU A 301      -9.433  -1.134   3.789  1.00 98.39           C  
ATOM   4880  CB  LEU A 301     -10.715  -2.007   5.823  1.00 98.39           C  
ATOM   4881  HB2 LEU A 301     -10.593  -2.384   6.838  1.00 98.39           H  
ATOM   4882  HB3 LEU A 301     -11.270  -1.071   5.874  1.00 98.39           H  
ATOM   4883  O   LEU A 301      -9.116  -1.809   2.810  1.00 98.39           O  
ATOM   4884  CG  LEU A 301     -11.573  -2.995   5.019  1.00 98.39           C  
ATOM   4885  HG  LEU A 301     -11.582  -2.690   3.973  1.00 98.39           H  
ATOM   4886  CD1 LEU A 301     -11.021  -4.413   5.130  1.00 98.39           C  
ATOM   4887 HD11 LEU A 301     -10.977  -4.717   6.175  1.00 98.39           H  
ATOM   4888 HD12 LEU A 301     -10.023  -4.454   4.694  1.00 98.39           H  
ATOM   4889 HD13 LEU A 301     -11.659  -5.115   4.592  1.00 98.39           H  
ATOM   4890  CD2 LEU A 301     -13.015  -2.986   5.524  1.00 98.39           C  
ATOM   4891 HD21 LEU A 301     -13.452  -2.001   5.359  1.00 98.39           H  
ATOM   4892 HD22 LEU A 301     -13.040  -3.221   6.588  1.00 98.39           H  
ATOM   4893 HD23 LEU A 301     -13.602  -3.728   4.982  1.00 98.39           H  
ATOM   4894  N   PHE A 302      -9.810   0.146   3.666  1.00 98.74           N  
ATOM   4895  H   PHE A 302     -10.057   0.655   4.503  1.00 98.74           H  
ATOM   4896  CA  PHE A 302      -9.834   0.832   2.365  1.00 98.74           C  
ATOM   4897  HA  PHE A 302     -10.333   0.188   1.642  1.00 98.74           H  
ATOM   4898  C   PHE A 302      -8.439   1.117   1.817  1.00 98.74           C  
ATOM   4899  CB  PHE A 302     -10.599   2.156   2.439  1.00 98.74           C  
ATOM   4900  HB2 PHE A 302     -10.430   2.715   1.519  1.00 98.74           H  
ATOM   4901  HB3 PHE A 302     -10.201   2.747   3.262  1.00 98.74           H  
ATOM   4902  O   PHE A 302      -8.250   1.012   0.610  1.00 98.74           O  
ATOM   4903  CG  PHE A 302     -12.086   1.982   2.604  1.00 98.74           C  
ATOM   4904  CD1 PHE A 302     -12.907   1.669   1.503  1.00 98.74           C  
ATOM   4905  HD1 PHE A 302     -12.478   1.573   0.516  1.00 98.74           H  
ATOM   4906  CD2 PHE A 302     -12.641   2.087   3.884  1.00 98.74           C  
ATOM   4907  HD2 PHE A 302     -12.017   2.359   4.722  1.00 98.74           H  
ATOM   4908  CE1 PHE A 302     -14.277   1.421   1.705  1.00 98.74           C  
ATOM   4909  HE1 PHE A 302     -14.911   1.129   0.881  1.00 98.74           H  
ATOM   4910  CE2 PHE A 302     -13.995   1.814   4.085  1.00 98.74           C  
ATOM   4911  HE2 PHE A 302     -14.392   1.838   5.089  1.00 98.74           H  
ATOM   4912  CZ  PHE A 302     -14.812   1.470   3.002  1.00 98.74           C  
ATOM   4913  HZ  PHE A 302     -15.842   1.208   3.190  1.00 98.74           H  
ATOM   4914  N   LEU A 303      -7.474   1.478   2.668  1.00 98.59           N  
ATOM   4915  H   LEU A 303      -7.707   1.584   3.645  1.00 98.59           H  
ATOM   4916  CA  LEU A 303      -6.091   1.723   2.256  1.00 98.59           C  
ATOM   4917  HA  LEU A 303      -6.079   2.535   1.529  1.00 98.59           H  
ATOM   4918  C   LEU A 303      -5.505   0.487   1.573  1.00 98.59           C  
ATOM   4919  CB  LEU A 303      -5.280   2.151   3.488  1.00 98.59           C  
ATOM   4920  HB2 LEU A 303      -5.319   1.355   4.231  1.00 98.59           H  
ATOM   4921  HB3 LEU A 303      -5.775   3.028   3.904  1.00 98.59           H  
ATOM   4922  O   LEU A 303      -4.959   0.605   0.480  1.00 98.59           O  
ATOM   4923  CG  LEU A 303      -3.799   2.493   3.234  1.00 98.59           C  
ATOM   4924  HG  LEU A 303      -3.693   2.998   2.274  1.00 98.59           H  
ATOM   4925  CD1 LEU A 303      -3.315   3.435   4.334  1.00 98.59           C  
ATOM   4926 HD11 LEU A 303      -2.236   3.568   4.247  1.00 98.59           H  
ATOM   4927 HD12 LEU A 303      -3.801   4.405   4.229  1.00 98.59           H  
ATOM   4928 HD13 LEU A 303      -3.540   3.013   5.313  1.00 98.59           H  
ATOM   4929  CD2 LEU A 303      -2.878   1.270   3.278  1.00 98.59           C  
ATOM   4930 HD21 LEU A 303      -1.837   1.579   3.181  1.00 98.59           H  
ATOM   4931 HD22 LEU A 303      -3.085   0.590   2.452  1.00 98.59           H  
ATOM   4932 HD23 LEU A 303      -3.004   0.728   4.216  1.00 98.59           H  
ATOM   4933  N   ASN A 304      -5.676  -0.690   2.174  1.00 98.07           N  
ATOM   4934  H   ASN A 304      -6.110  -0.706   3.086  1.00 98.07           H  
ATOM   4935  CA  ASN A 304      -5.181  -1.950   1.628  1.00 98.07           C  
ATOM   4936  HA  ASN A 304      -4.135  -1.831   1.345  1.00 98.07           H  
ATOM   4937  C   ASN A 304      -5.938  -2.354   0.357  1.00 98.07           C  
ATOM   4938  CB  ASN A 304      -5.278  -3.026   2.722  1.00 98.07           C
[truncated: 266,904 more chars]
