# Supplementary material for: Widespread Horizontal Gene Transfer Among Animal Viruses
Source: bioRxiv. 2024 Mar 26:2024.03.25.586562. Preprint. [Version 2] doi: 10.1101/2024.03.25.586562 (PMC11071296; doi:10.1101/2024.03.25.586562)
Supplement: Supplement 7 [file media-7.zip › File7_PDB/Papilloma8051_L2.pdb]

ATOM      1  N   MET A   1      26.334 -17.149 -53.379  1.00 45.13           N  
ATOM      2  H   MET A   1      26.749 -17.769 -54.059  1.00 45.13           H  
ATOM      3  H2  MET A   1      26.605 -17.444 -52.451  1.00 45.13           H  
ATOM      4  H3  MET A   1      25.328 -17.208 -53.458  1.00 45.13           H  
ATOM      5  CA  MET A   1      26.758 -15.755 -53.630  1.00 45.13           C  
ATOM      6  HA  MET A   1      27.837 -15.660 -53.507  1.00 45.13           H  
ATOM      7  C   MET A   1      26.078 -14.858 -52.607  1.00 45.13           C  
ATOM      8  CB  MET A   1      26.390 -15.326 -55.061  1.00 45.13           C  
ATOM      9  HB2 MET A   1      25.345 -15.566 -55.258  1.00 45.13           H  
ATOM     10  HB3 MET A   1      26.517 -14.247 -55.154  1.00 45.13           H  
ATOM     11  O   MET A   1      24.873 -14.669 -52.693  1.00 45.13           O  
ATOM     12  CG  MET A   1      27.272 -16.004 -56.114  1.00 45.13           C  
ATOM     13  HG2 MET A   1      28.301 -15.667 -55.982  1.00 45.13           H  
ATOM     14  HG3 MET A   1      27.241 -17.085 -55.985  1.00 45.13           H  
ATOM     15  SD  MET A   1      26.753 -15.626 -57.803  1.00 45.13           S  
ATOM     16  CE  MET A   1      28.122 -16.355 -58.746  1.00 45.13           C  
ATOM     17  HE1 MET A   1      29.058 -15.867 -58.477  1.00 45.13           H  
ATOM     18  HE2 MET A   1      27.942 -16.214 -59.811  1.00 45.13           H  
ATOM     19  HE3 MET A   1      28.192 -17.423 -58.536  1.00 45.13           H  
ATOM     20  N   GLN A   2      26.800 -14.391 -51.586  1.00 61.17           N  
ATOM     21  H   GLN A   2      27.802 -14.517 -51.563  1.00 61.17           H  
ATOM     22  CA  GLN A   2      26.251 -13.404 -50.650  1.00 61.17           C  
ATOM     23  HA  GLN A   2      25.232 -13.672 -50.374  1.00 61.17           H  
ATOM     24  C   GLN A   2      26.216 -12.056 -51.375  1.00 61.17           C  
ATOM     25  CB  GLN A   2      27.102 -13.340 -49.370  1.00 61.17           C  
ATOM     26  HB2 GLN A   2      28.158 -13.303 -49.639  1.00 61.17           H  
ATOM     27  HB3 GLN A   2      26.857 -12.426 -48.830  1.00 61.17           H  
ATOM     28  O   GLN A   2      27.261 -11.544 -51.767  1.00 61.17           O  
ATOM     29  CG  GLN A   2      26.842 -14.535 -48.433  1.00 61.17           C  
ATOM     30  HG2 GLN A   2      26.991 -15.465 -48.980  1.00 61.17           H  
ATOM     31  HG3 GLN A   2      25.808 -14.502 -48.089  1.00 61.17           H  
ATOM     32  CD  GLN A   2      27.762 -14.554 -47.213  1.00 61.17           C  
ATOM     33  NE2 GLN A   2      27.594 -15.494 -46.310  1.00 61.17           N  
ATOM     34 HE21 GLN A   2      28.247 -15.474 -45.540  1.00 61.17           H  
ATOM     35 HE22 GLN A   2      26.879 -16.203 -46.397  1.00 61.17           H  
ATOM     36  OE1 GLN A   2      28.653 -13.743 -47.051  1.00 61.17           O  
ATOM     37  N   GLN A   3      25.020 -11.519 -51.623  1.00 67.23           N  
ATOM     38  H   GLN A   3      24.184 -11.989 -51.306  1.00 67.23           H  
ATOM     39  CA  GLN A   3      24.889 -10.190 -52.212  1.00 67.23           C  
ATOM     40  HA  GLN A   3      25.416 -10.171 -53.165  1.00 67.23           H  
ATOM     41  C   GLN A   3      25.550  -9.169 -51.281  1.00 67.23           C  
ATOM     42  CB  GLN A   3      23.415  -9.842 -52.463  1.00 67.23           C  
ATOM     43  HB2 GLN A   3      22.834 -10.042 -51.563  1.00 67.23           H  
ATOM     44  HB3 GLN A   3      23.347  -8.777 -52.683  1.00 67.23           H  
ATOM     45  O   GLN A   3      25.273  -9.139 -50.079  1.00 67.23           O  
ATOM     46  CG  GLN A   3      22.820 -10.616 -53.653  1.00 67.23           C  
ATOM     47  HG2 GLN A   3      22.850 -11.686 -53.447  1.00 67.23           H  
ATOM     48  HG3 GLN A   3      23.418 -10.419 -54.543  1.00 67.23           H  
ATOM     49  CD  GLN A   3      21.374 -10.220 -53.947  1.00 67.23           C  
ATOM     50  NE2 GLN A   3      20.787 -10.720 -55.011  1.00 67.23           N  
ATOM     51 HE21 GLN A   3      19.838 -10.414 -55.172  1.00 67.23           H  
ATOM     52 HE22 GLN A   3      21.275 -11.328 -55.653  1.00 67.23           H  
ATOM     53  OE1 GLN A   3      20.742  -9.467 -53.228  1.00 67.23           O  
ATOM     54  N   VAL A   4      26.443  -8.351 -51.841  1.00 74.93           N  
ATOM     55  H   VAL A   4      26.642  -8.456 -52.826  1.00 74.93           H  
ATOM     56  CA  VAL A   4      27.096  -7.257 -51.122  1.00 74.93           C  
ATOM     57  HA  VAL A   4      27.656  -7.675 -50.286  1.00 74.93           H  
ATOM     58  C   VAL A   4      26.005  -6.340 -50.584  1.00 74.93           C  
ATOM     59  CB  VAL A   4      28.081  -6.499 -52.034  1.00 74.93           C  
ATOM     60  HB  VAL A   4      27.553  -6.134 -52.915  1.00 74.93           H  
ATOM     61  O   VAL A   4      25.225  -5.759 -51.339  1.00 74.93           O  
ATOM     62  CG1 VAL A   4      28.719  -5.302 -51.316  1.00 74.93           C  
ATOM     63 HG11 VAL A   4      27.958  -4.567 -51.054  1.00 74.93           H  
ATOM     64 HG12 VAL A   4      29.439  -4.821 -51.977  1.00 74.93           H  
ATOM     65 HG13 VAL A   4      29.232  -5.634 -50.413  1.00 74.93           H  
ATOM     66  CG2 VAL A   4      29.212  -7.430 -52.492  1.00 74.93           C  
ATOM     67 HG21 VAL A   4      28.813  -8.263 -53.072  1.00 74.93           H  
ATOM     68 HG22 VAL A   4      29.908  -6.881 -53.127  1.00 74.93           H  
ATOM     69 HG23 VAL A   4      29.752  -7.823 -51.631  1.00 74.93           H  
ATOM     70  N   ARG A   5      25.921  -6.243 -49.257  1.00 75.56           N  
ATOM     71  H   ARG A   5      26.550  -6.814 -48.711  1.00 75.56           H  
ATOM     72  CA  ARG A   5      24.945  -5.400 -48.568  1.00 75.56           C  
ATOM     73  HA  ARG A   5      23.947  -5.746 -48.840  1.00 75.56           H  
ATOM     74  C   ARG A   5      25.115  -3.957 -49.044  1.00 75.56           C  
ATOM     75  CB  ARG A   5      25.162  -5.557 -47.057  1.00 75.56           C  
ATOM     76  HB2 ARG A   5      25.164  -6.621 -46.817  1.00 75.56           H  
ATOM     77  HB3 ARG A   5      26.138  -5.148 -46.793  1.00 75.56           H  
ATOM     78  O   ARG A   5      26.200  -3.394 -48.916  1.00 75.56           O  
ATOM     79  CG  ARG A   5      24.079  -4.876 -46.213  1.00 75.56           C  
ATOM     80  HG2 ARG A   5      24.047  -3.809 -46.437  1.00 75.56           H  
ATOM     81  HG3 ARG A   5      23.112  -5.323 -46.441  1.00 75.56           H  
ATOM     82  CD  ARG A   5      24.407  -5.076 -44.728  1.00 75.56           C  
ATOM     83  HD2 ARG A   5      24.536  -6.142 -44.541  1.00 75.56           H  
ATOM     84  HD3 ARG A   5      25.345  -4.566 -44.510  1.00 75.56           H  
ATOM     85  NE  ARG A   5      23.338  -4.560 -43.854  1.00 75.56           N  
ATOM     86  HE  ARG A   5      22.483  -4.273 -44.310  1.00 75.56           H  
ATOM     87  NH1 ARG A   5      24.426  -4.888 -41.856  1.00 75.56           N  
ATOM     88 HH11 ARG A   5      24.430  -4.899 -40.846  1.00 75.56           H  
ATOM     89 HH12 ARG A   5      25.228  -5.242 -42.357  1.00 75.56           H  
ATOM     90  NH2 ARG A   5      22.332  -4.119 -41.859  1.00 75.56           N  
ATOM     91 HH21 ARG A   5      22.348  -4.168 -40.850  1.00 75.56           H  
ATOM     92 HH22 ARG A   5      21.464  -3.938 -42.342  1.00 75.56           H  
ATOM     93  CZ  ARG A   5      23.373  -4.521 -42.534  1.00 75.56           C  
ATOM     94  N   SER A   6      24.044  -3.349 -49.557  1.00 78.43           N  
ATOM     95  H   SER A   6      23.200  -3.886 -49.698  1.00 78.43           H  
ATOM     96  CA  SER A   6      24.054  -1.952 -49.999  1.00 78.43           C  
ATOM     97  HA  SER A   6      24.711  -1.869 -50.865  1.00 78.43           H  
ATOM     98  C   SER A   6      24.574  -1.043 -48.882  1.00 78.43           C  
ATOM     99  CB  SER A   6      22.646  -1.507 -50.419  1.00 78.43           C  
ATOM    100  HB2 SER A   6      22.684  -0.479 -50.779  1.00 78.43           H  
ATOM    101  HB3 SER A   6      22.280  -2.147 -51.222  1.00 78.43           H  
ATOM    102  O   SER A   6      24.057  -1.076 -47.757  1.00 78.43           O  
ATOM    103  OG  SER A   6      21.769  -1.585 -49.310  1.00 78.43           O  
ATOM    104  HG  SER A   6      22.242  -1.253 -48.543  1.00 78.43           H  
ATOM    105  N   LYS A   7      25.584  -0.220 -49.184  1.00 81.03           N  
ATOM    106  H   LYS A   7      25.974  -0.271 -50.115  1.00 81.03           H  
ATOM    107  CA  LYS A   7      26.116   0.777 -48.251  1.00 81.03           C  
ATOM    108  HA  LYS A   7      26.510   0.252 -47.382  1.00 81.03           H  
ATOM    109  C   LYS A   7      24.975   1.692 -47.808  1.00 81.03           C  
ATOM    110  CB  LYS A   7      27.260   1.549 -48.930  1.00 81.03           C  
ATOM    111  HB2 LYS A   7      26.867   2.088 -49.791  1.00 81.03           H  
ATOM    112  HB3 LYS A   7      27.993   0.826 -49.289  1.00 81.03           H  
ATOM    113  O   LYS A   7      24.307   2.312 -48.630  1.00 81.03           O  
ATOM    114  CG  LYS A   7      27.972   2.543 -47.995  1.00 81.03           C  
ATOM    115  HG2 LYS A   7      27.274   3.320 -47.684  1.00 81.03           H  
ATOM    116  HG3 LYS A   7      28.335   2.014 -47.113  1.00 81.03           H  
ATOM    117  CD  LYS A   7      29.162   3.188 -48.726  1.00 81.03           C  
ATOM    118  HD2 LYS A   7      28.792   3.700 -49.614  1.00 81.03           H  
ATOM    119  HD3 LYS A   7      29.851   2.404 -49.039  1.00 81.03           H  
ATOM    120  CE  LYS A   7      29.909   4.192 -47.836  1.00 81.03           C  
ATOM    121  HE2 LYS A   7      29.211   4.970 -47.527  1.00 81.03           H  
ATOM    122  HE3 LYS A   7      30.256   3.674 -46.942  1.00 81.03           H  
ATOM    123  NZ  LYS A   7      31.065   4.797 -48.554  1.00 81.03           N  
ATOM    124  HZ1 LYS A   7      30.761   5.284 -49.385  1.00 81.03           H  
ATOM    125  HZ2 LYS A   7      31.724   4.088 -48.839  1.00 81.03           H  
ATOM    126  HZ3 LYS A   7      31.556   5.458 -47.968  1.00 81.03           H  
ATOM    127  N   ARG A   8      24.736   1.761 -46.499  1.00 77.87           N  
ATOM    128  H   ARG A   8      25.307   1.197 -45.886  1.00 77.87           H  
ATOM    129  CA  ARG A   8      23.695   2.617 -45.925  1.00 77.87           C  
ATOM    130  HA  ARG A   8      22.773   2.444 -46.481  1.00 77.87           H  
ATOM    131  C   ARG A   8      24.111   4.075 -46.131  1.00 77.87           C  
ATOM    132  CB  ARG A   8      23.480   2.240 -44.447  1.00 77.87           C  
ATOM    133  HB2 ARG A   8      23.729   1.187 -44.313  1.00 77.87           H  
ATOM    134  HB3 ARG A   8      24.147   2.822 -43.812  1.00 77.87           H  
ATOM    135  O   ARG A   8      25.079   4.530 -45.525  1.00 77.87           O  
ATOM    136  CG  ARG A   8      22.027   2.427 -43.991  1.00 77.87           C  
ATOM    137  HG2 ARG A   8      21.717   3.460 -44.146  1.00 77.87           H  
ATOM    138  HG3 ARG A   8      21.386   1.768 -44.578  1.00 77.87           H  
ATOM    139  CD  ARG A   8      21.906   2.070 -42.502  1.00 77.87           C  
ATOM    140  HD2 ARG A   8      22.396   2.852 -41.922  1.00 77.87           H  
ATOM    141  HD3 ARG A   8      22.424   1.128 -42.322  1.00 77.87           H  
ATOM    142  NE  ARG A   8      20.501   1.921 -42.072  1.00 77.87           N  
ATOM    143  HE  ARG A   8      19.807   1.861 -42.803  1.00 77.87           H  
ATOM    144  NH1 ARG A   8      20.868   1.944 -39.800  1.00 77.87           N  
ATOM    145 HH11 ARG A   8      20.511   1.893 -38.857  1.00 77.87           H  
ATOM    146 HH12 ARG A   8      21.849   2.125 -39.955  1.00 77.87           H  
ATOM    147  NH2 ARG A   8      18.804   1.629 -40.576  1.00 77.87           N  
ATOM    148 HH21 ARG A   8      18.478   1.560 -39.623  1.00 77.87           H  
ATOM    149 HH22 ARG A   8      18.142   1.513 -41.330  1.00 77.87           H  
ATOM    150  CZ  ARG A   8      20.067   1.834 -40.825  1.00 77.87           C  
ATOM    151  N   VAL A   9      23.409   4.790 -47.004  1.00 82.23           N  
ATOM    152  H   VAL A   9      22.692   4.331 -47.548  1.00 82.23           H  
ATOM    153  CA  VAL A   9      23.624   6.225 -47.214  1.00 82.23           C  
ATOM    154  HA  VAL A   9      24.697   6.419 -47.223  1.00 82.23           H  
ATOM    155  C   VAL A   9      23.015   6.972 -46.030  1.00 82.23           C  
ATOM    156  CB  VAL A   9      23.064   6.687 -48.573  1.00 82.23           C  
ATOM    157  HB  VAL A   9      21.991   6.501 -48.605  1.00 82.23           H  
ATOM    158  O   VAL A   9      21.893   6.678 -45.607  1.00 82.23           O  
ATOM    159  CG1 VAL A   9      23.320   8.177 -48.817  1.00 82.23           C  
ATOM    160 HG11 VAL A   9      24.381   8.410 -48.734  1.00 82.23           H  
ATOM    161 HG12 VAL A   9      22.978   8.451 -49.815  1.00 82.23           H  
ATOM    162 HG13 VAL A   9      22.753   8.779 -48.107  1.00 82.23           H  
ATOM    163  CG2 VAL A   9      23.736   5.912 -49.716  1.00 82.23           C  
ATOM    164 HG21 VAL A   9      24.816   6.060 -49.694  1.00 82.23           H  
ATOM    165 HG22 VAL A   9      23.515   4.847 -49.646  1.00 82.23           H  
ATOM    166 HG23 VAL A   9      23.353   6.267 -50.673  1.00 82.23           H  
ATOM    167  N   LYS A  10      23.779   7.895 -45.441  1.00 83.19           N  
ATOM    168  H   LYS A  10      24.654   8.143 -45.881  1.00 83.19           H  
ATOM    169  CA  LYS A  10      23.261   8.767 -44.383  1.00 83.19           C  
ATOM    170  HA  LYS A  10      22.770   8.157 -43.624  1.00 83.19           H  
ATOM    171  C   LYS A  10      22.206   9.686 -44.998  1.00 83.19           C  
ATOM    172  CB  LYS A  10      24.389   9.579 -43.725  1.00 83.19           C  
ATOM    173  HB2 LYS A  10      24.945  10.113 -44.496  1.00 83.19           H  
ATOM    174  HB3 LYS A  10      23.937  10.319 -43.065  1.00 83.19           H  
ATOM    175  O   LYS A  10      22.434  10.241 -46.066  1.00 83.19           O  
ATOM    176  CG  LYS A  10      25.352   8.708 -42.900  1.00 83.19           C  
ATOM    177  HG2 LYS A  10      25.854   7.995 -43.554  1.00 83.19           H  
ATOM    178  HG3 LYS A  10      24.785   8.160 -42.147  1.00 83.19           H  
ATOM    179  CD  LYS A  10      26.405   9.583 -42.200  1.00 83.19           C  
ATOM    180  HD2 LYS A  10      26.967  10.130 -42.957  1.00 83.19           H  
ATOM    181  HD3 LYS A  10      25.897  10.302 -41.559  1.00 83.19           H  
ATOM    182  CE  LYS A  10      27.372   8.739 -41.355  1.00 83.19           C  
ATOM    183  HE2 LYS A  10      26.794   8.189 -40.612  1.00 83.19           H  
ATOM    184  HE3 LYS A  10      27.862   8.015 -42.005  1.00 83.19           H  
ATOM    185  NZ  LYS A  10      28.390   9.588 -40.678  1.00 83.19           N  
ATOM    186  HZ1 LYS A  10      28.938  10.104 -41.352  1.00 83.19           H  
ATOM    187  HZ2 LYS A  10      29.022   9.031 -40.121  1.00 83.19           H  
ATOM    188  HZ3 LYS A  10      27.949  10.261 -40.067  1.00 83.19           H  
ATOM    189  N   ARG A  11      21.061   9.829 -44.327  1.00 77.50           N  
ATOM    190  H   ARG A  11      20.977   9.382 -43.426  1.00 77.50           H  
ATOM    191  CA  ARG A  11      20.065  10.839 -44.703  1.00 77.50           C  
ATOM    192  HA  ARG A  11      19.852  10.752 -45.768  1.00 77.50           H  
ATOM    193  C   ARG A  11      20.652  12.232 -44.495  1.00 77.50           C  
ATOM    194  CB  ARG A  11      18.766  10.667 -43.904  1.00 77.50           C  
ATOM    195  HB2 ARG A  11      18.124  11.527 -44.098  1.00 77.50           H  
ATOM    196  HB3 ARG A  11      18.987  10.642 -42.837  1.00 77.50           H  
ATOM    197  O   ARG A  11      21.492  12.413 -43.612  1.00 77.50           O  
ATOM    198  CG  ARG A  11      18.017   9.395 -44.319  1.00 77.50           C  
ATOM    199  HG2 ARG A  11      18.604   8.515 -44.057  1.00 77.50           H  
ATOM    200  HG3 ARG A  11      17.867   9.411 -45.398  1.00 77.50           H  
ATOM    201  CD  ARG A  11      16.652   9.324 -43.629  1.00 77.50           C  
ATOM    202  HD2 ARG A  11      16.791   9.258 -42.550  1.00 77.50           H  
ATOM    203  HD3 ARG A  11      16.111  10.248 -43.835  1.00 77.50           H  
ATOM    204  NE  ARG A  11      15.854   8.196 -44.149  1.00 77.50           N  
ATOM    205  HE  ARG A  11      15.457   8.335 -45.067  1.00 77.50           H  
ATOM    206  NH1 ARG A  11      15.945   6.794 -42.329  1.00 77.50           N  
ATOM    207 HH11 ARG A  11      15.542   6.013 -41.832  1.00 77.50           H  
ATOM    208 HH12 ARG A  11      16.441   7.518 -41.827  1.00 77.50           H  
ATOM    209  NH2 ARG A  11      14.763   6.205 -44.129  1.00 77.50           N  
ATOM    210 HH21 ARG A  11      14.369   6.427 -45.032  1.00 77.50           H  
ATOM    211 HH22 ARG A  11      14.418   5.391 -43.641  1.00 77.50           H  
ATOM    212  CZ  ARG A  11      15.532   7.073 -43.535  1.00 77.50           C  
ATOM    213  N   ASP A  12      20.189  13.182 -45.298  1.00 83.52           N  
ATOM    214  H   ASP A  12      19.507  12.958 -46.008  1.00 83.52           H  
ATOM    215  CA  ASP A  12      20.520  14.587 -45.099  1.00 83.52           C  
ATOM    216  HA  ASP A  12      21.604  14.666 -45.018  1.00 83.52           H  
ATOM    217  C   ASP A  12      19.916  15.099 -43.778  1.00 83.52           C  
ATOM    218  CB  ASP A  12      20.090  15.408 -46.330  1.00 83.52           C  
ATOM    219  HB2 ASP A  12      20.300  14.824 -47.226  1.00 83.52           H  
ATOM    220  HB3 ASP A  12      19.015  15.582 -46.290  1.00 83.52           H  
ATOM    221  O   ASP A  12      19.009  14.498 -43.190  1.00 83.52           O  
ATOM    222  CG  ASP A  12      20.824  16.752 -46.472  1.00 83.52           C  
ATOM    223  OD1 ASP A  12      21.578  17.154 -45.552  1.00 83.52           O  
ATOM    224  OD2 ASP A  12      20.619  17.419 -47.501  1.00 83.52           O  
ATOM    225  N   SER A  13      20.460  16.204 -43.286  1.00 86.89           N  
ATOM    226  H   SER A  13      21.131  16.665 -43.884  1.00 86.89           H  
ATOM    227  CA  SER A  13      19.972  16.904 -42.107  1.00 86.89           C  
ATOM    228  HA  SER A  13      20.012  16.215 -41.264  1.00 86.89           H  
ATOM    229  C   SER A  13      18.521  17.360 -42.294  1.00 86.89           C  
ATOM    230  CB  SER A  13      20.888  18.094 -41.803  1.00 86.89           C  
ATOM    231  HB2 SER A  13      20.584  18.548 -40.860  1.00 86.89           H  
ATOM    232  HB3 SER A  13      21.916  17.747 -41.706  1.00 86.89           H  
ATOM    233  O   SER A  13      18.108  17.759 -43.383  1.00 86.89           O  
ATOM    234  OG  SER A  13      20.815  19.068 -42.827  1.00 86.89           O  
ATOM    235  HG  SER A  13      21.159  18.695 -43.642  1.00 86.89           H  
ATOM    236  N   ALA A  14      17.745  17.362 -41.205  1.00 83.08           N  
ATOM    237  H   ALA A  14      18.114  16.986 -40.343  1.00 83.08           H  
ATOM    238  CA  ALA A  14      16.343  17.784 -41.239  1.00 83.08           C  
ATOM    239  HA  ALA A  14      15.791  17.105 -41.889  1.00 83.08           H  
ATOM    240  C   ALA A  14      16.168  19.206 -41.813  1.00 83.08           C  
ATOM    241  CB  ALA A  14      15.772  17.668 -39.819  1.00 83.08           C  
ATOM    242  HB1 ALA A  14      16.263  18.380 -39.157  1.00 83.08           H  
ATOM    243  HB2 ALA A  14      15.914  16.654 -39.444  1.00 83.08           H  
ATOM    244  HB3 ALA A  14      14.703  17.880 -39.844  1.00 83.08           H  
ATOM    245  O   ALA A  14      15.195  19.468 -42.513  1.00 83.08           O  
ATOM    246  N   GLY A  15      17.136  20.100 -41.578  1.00 86.95           N  
ATOM    247  H   GLY A  15      17.927  19.813 -41.019  1.00 86.95           H  
ATOM    248  CA  GLY A  15      17.107  21.470 -42.091  1.00 86.95           C  
ATOM    249  HA2 GLY A  15      17.911  22.040 -41.626  1.00 86.95           H  
ATOM    250  HA3 GLY A  15      16.156  21.933 -41.828  1.00 86.95           H  
ATOM    251  C   GLY A  15      17.274  21.559 -43.608  1.00 86.95           C  
ATOM    252  O   GLY A  15      16.569  22.337 -44.248  1.00 86.95           O  
ATOM    253  N   ASN A  16      18.157  20.750 -44.201  1.00 87.38           N  
ATOM    254  H   ASN A  16      18.691  20.096 -43.648  1.00 87.38           H  
ATOM    255  CA  ASN A  16      18.284  20.689 -45.658  1.00 87.38           C  
ATOM    256  HA  ASN A  16      18.306  21.698 -46.068  1.00 87.38           H  
ATOM    257  C   ASN A  16      17.089  19.990 -46.305  1.00 87.38           C  
ATOM    258  CB  ASN A  16      19.573  19.973 -46.054  1.00 87.38           C  
ATOM    259  HB2 ASN A  16      19.749  19.123 -45.395  1.00 87.38           H  
ATOM    260  HB3 ASN A  16      19.449  19.584 -47.065  1.00 87.38           H  
ATOM    261  O   ASN A  16      16.597  20.477 -47.319  1.00 87.38           O  
ATOM    262  CG  ASN A  16      20.801  20.853 -46.103  1.00 87.38           C  
ATOM    263  ND2 ASN A  16      21.928  20.228 -46.337  1.00 87.38           N  
ATOM    264 HD21 ASN A  16      22.771  20.772 -46.456  1.00 87.38           H  
ATOM    265 HD22 ASN A  16      21.888  19.236 -46.523  1.00 87.38           H  
ATOM    266  OD1 ASN A  16      20.758  22.071 -45.949  1.00 87.38           O  
ATOM    267  N   LEU A  17      16.573  18.917 -45.694  1.00 85.46           N  
ATOM    268  H   LEU A  17      17.055  18.542 -44.890  1.00 85.46           H  
ATOM    269  CA  LEU A  17      15.356  18.250 -46.168  1.00 85.46           C  
ATOM    270  HA  LEU A  17      15.511  17.908 -47.191  1.00 85.46           H  
ATOM    271  C   LEU A  17      14.170  19.223 -46.211  1.00 85.46           C  
ATOM    272  CB  LEU A  17      15.036  17.044 -45.266  1.00 85.46           C  
ATOM    273  HB2 LEU A  17      14.045  16.671 -45.525  1.00 85.46           H  
ATOM    274  HB3 LEU A  17      15.001  17.385 -44.231  1.00 85.46           H  
ATOM    275  O   LEU A  17      13.445  19.261 -47.201  1.00 85.46           O  
ATOM    276  CG  LEU A  17      16.035  15.879 -45.375  1.00 85.46           C  
ATOM    277  HG  LEU A  17      17.046  16.242 -45.192  1.00 85.46           H  
ATOM    278  CD1 LEU A  17      15.706  14.824 -44.317  1.00 85.46           C  
ATOM    279 HD11 LEU A  17      14.704  14.428 -44.484  1.00 85.46           H  
ATOM    280 HD12 LEU A  17      15.765  15.271 -43.325  1.00 85.46           H  
ATOM    281 HD13 LEU A  17      16.438  14.018 -44.373  1.00 85.46           H  
ATOM    282  CD2 LEU A  17      15.995  15.204 -46.746  1.00 85.46           C  
ATOM    283 HD21 LEU A  17      14.980  14.886 -46.984  1.00 85.46           H  
ATOM    284 HD22 LEU A  17      16.339  15.898 -47.514  1.00 85.46           H  
ATOM    285 HD23 LEU A  17      16.660  14.340 -46.755  1.00 85.46           H  
ATOM    286  N   TYR A  18      14.015  20.066 -45.186  1.00 88.94           N  
ATOM    287  H   TYR A  18      14.602  19.956 -44.371  1.00 88.94           H  
ATOM    288  CA  TYR A  18      12.982  21.102 -45.169  1.00 88.94           C  
ATOM    289  HA  TYR A  18      12.020  20.632 -45.370  1.00 88.94           H  
ATOM    290  C   TYR A  18      13.200  22.171 -46.252  1.00 88.94           C  
ATOM    291  CB  TYR A  18      12.923  21.739 -43.778  1.00 88.94           C  
ATOM    292  HB2 TYR A  18      12.742  20.962 -43.036  1.00 88.94           H  
ATOM    293  HB3 TYR A  18      13.886  22.193 -43.547  1.00 88.94           H  
ATOM    294  O   TYR A  18      12.264  22.526 -46.967  1.00 88.94           O  
ATOM    295  CG  TYR A  18      11.830  22.780 -43.656  1.00 88.94           C  
ATOM    296  CD1 TYR A  18      12.164  24.136 -43.473  1.00 88.94           C  
ATOM    297  HD1 TYR A  18      13.200  24.430 -43.387  1.00 88.94           H  
ATOM    298  CD2 TYR A  18      10.478  22.393 -43.756  1.00 88.94           C  
ATOM    299  HD2 TYR A  18      10.212  21.357 -43.905  1.00 88.94           H  
ATOM    300  CE1 TYR A  18      11.147  25.105 -43.375  1.00 88.94           C  
ATOM    301  HE1 TYR A  18      11.394  26.143 -43.206  1.00 88.94           H  
ATOM    302  CE2 TYR A  18       9.461  23.362 -43.676  1.00 88.94           C  
ATOM    303  HE2 TYR A  18       8.420  23.086 -43.756  1.00 88.94           H  
ATOM    304  OH  TYR A  18       8.805  25.640 -43.373  1.00 88.94           O  
ATOM    305  HH  TYR A  18       9.101  26.499 -43.062  1.00 88.94           H  
ATOM    306  CZ  TYR A  18       9.792  24.716 -43.478  1.00 88.94           C  
ATOM    307  N   LYS A  19      14.439  22.654 -46.434  1.00 88.25           N  
ATOM    308  H   LYS A  19      15.174  22.323 -45.826  1.00 88.25           H  
ATOM    309  CA  LYS A  19      14.767  23.606 -47.513  1.00 88.25           C  
ATOM    310  HA  LYS A  19      14.124  24.482 -47.421  1.00 88.25           H  
ATOM    311  C   LYS A  19      14.480  23.024 -48.900  1.00 88.25           C  
ATOM    312  CB  LYS A  19      16.238  24.037 -47.433  1.00 88.25           C  
ATOM    313  HB2 LYS A  19      16.509  24.520 -48.372  1.00 88.25           H  
ATOM    314  HB3 LYS A  19      16.864  23.152 -47.320  1.00 88.25           H  
ATOM    315  O   LYS A  19      13.939  23.736 -49.737  1.00 88.25           O  
ATOM    316  CG  LYS A  19      16.522  25.025 -46.293  1.00 88.25           C  
ATOM    317  HG2 LYS A  19      15.968  25.947 -46.467  1.00 88.25           H  
ATOM    318  HG3 LYS A  19      16.207  24.601 -45.340  1.00 88.25           H  
ATOM    319  CD  LYS A  19      18.026  25.326 -46.255  1.00 88.25           C  
ATOM    320  HD2 LYS A  19      18.568  24.389 -46.136  1.00 88.25           H  
ATOM    321  HD3 LYS A  19      18.321  25.784 -47.199  1.00 88.25           H  
ATOM    322  CE  LYS A  19      18.381  26.261 -45.095  1.00 88.25           C  
ATOM    323  HE2 LYS A  19      17.822  27.190 -45.205  1.00 88.25           H  
ATOM    324  HE3 LYS A  19      18.070  25.785 -44.164  1.00 88.25           H  
ATOM    325  NZ  LYS A  19      19.841  26.533 -45.069  1.00 88.25           N  
ATOM    326  HZ1 LYS A  19      20.133  26.989 -45.922  1.00 88.25           H  
ATOM    327  HZ2 LYS A  19      20.353  25.665 -44.997  1.00 88.25           H  
ATOM    328  HZ3 LYS A  19      20.089  27.121 -44.287  1.00 88.25           H  
ATOM    329  N   HIS A  20      14.819  21.756 -49.123  1.00 87.33           N  
ATOM    330  H   HIS A  20      15.291  21.252 -48.386  1.00 87.33           H  
ATOM    331  CA  HIS A  20      14.584  21.049 -50.381  1.00 87.33           C  
ATOM    332  HA  HIS A  20      14.970  21.650 -51.204  1.00 87.33           H  
ATOM    333  C   HIS A  20      13.088  20.822 -50.640  1.00 87.33           C  
ATOM    334  CB  HIS A  20      15.360  19.726 -50.345  1.00 87.33           C  
ATOM    335  HB2 HIS A  20      16.398  19.929 -50.082  1.00 87.33           H  
ATOM    336  HB3 HIS A  20      14.940  19.074 -49.579  1.00 87.33           H  
ATOM    337  O   HIS A  20      12.611  21.078 -51.741  1.00 87.33           O  
ATOM    338  CG  HIS A  20      15.343  19.006 -51.665  1.00 87.33           C  
ATOM    339  CD2 HIS A  20      16.259  19.138 -52.674  1.00 87.33           C  
ATOM    340  HD2 HIS A  20      17.132  19.773 -52.664  1.00 87.33           H  
ATOM    341  ND1 HIS A  20      14.393  18.109 -52.093  1.00 87.33           N  
ATOM    342  HD1 HIS A  20      13.578  17.804 -51.579  1.00 87.33           H  
ATOM    343  CE1 HIS A  20      14.724  17.718 -53.337  1.00 87.33           C  
ATOM    344  HE1 HIS A  20      14.164  17.021 -53.942  1.00 87.33           H  
ATOM    345  NE2 HIS A  20      15.861  18.311 -53.726  1.00 87.33           N  
ATOM    346  N   CYS A  21      12.329  20.435 -49.611  1.00 87.62           N  
ATOM    347  H   CYS A  21      12.780  20.177 -48.745  1.00 87.62           H  
ATOM    348  CA  CYS A  21      10.868  20.358 -49.666  1.00 87.62           C  
ATOM    349  HA  CYS A  21      10.565  19.627 -50.416  1.00 87.62           H  
ATOM    350  C   CYS A  21      10.250  21.709 -50.070  1.00 87.62           C  
ATOM    351  CB  CYS A  21      10.375  19.877 -48.296  1.00 87.62           C  
ATOM    352  HB2 CYS A  21      10.947  20.387 -47.520  1.00 87.62           H  
ATOM    353  HB3 CYS A  21      10.579  18.809 -48.215  1.00 87.62           H  
ATOM    354  O   CYS A  21       9.441  21.777 -50.992  1.00 87.62           O  
ATOM    355  SG  CYS A  21       8.627  20.177 -47.937  1.00 87.62           S  
ATOM    356  N   ARG A  22      10.711  22.817 -49.475  1.00 84.95           N  
ATOM    357  H   ARG A  22      11.348  22.707 -48.699  1.00 84.95           H  
ATOM    358  CA  ARG A  22      10.226  24.165 -49.816  1.00 84.95           C  
ATOM    359  HA  ARG A  22       9.138  24.151 -49.750  1.00 84.95           H  
ATOM    360  C   ARG A  22      10.548  24.594 -51.256  1.00 84.95           C  
ATOM    361  CB  ARG A  22      10.778  25.154 -48.783  1.00 84.95           C  
ATOM    362  HB2 ARG A  22      10.667  24.721 -47.789  1.00 84.95           H  
ATOM    363  HB3 ARG A  22      11.840  25.313 -48.975  1.00 84.95           H  
ATOM    364  O   ARG A  22       9.868  25.460 -51.791  1.00 84.95           O  
ATOM    365  CG  ARG A  22      10.023  26.492 -48.806  1.00 84.95           C  
ATOM    366  HG2 ARG A  22       8.965  26.306 -48.625  1.00 84.95           H  
ATOM    367  HG3 ARG A  22      10.131  26.977 -49.776  1.00 84.95           H  
ATOM    368  CD  ARG A  22      10.547  27.436 -47.723  1.00 84.95           C  
ATOM    369  HD2 ARG A  22       9.907  28.319 -47.709  1.00 84.95           H  
ATOM    370  HD3 ARG A  22      10.477  26.937 -46.757  1.00 84.95           H  
ATOM    371  NE  ARG A  22      11.942  27.837 -47.993  1.00 84.95           N  
ATOM    372  HE  ARG A  22      12.362  27.433 -48.818  1.00 84.95           H  
ATOM    373  NH1 ARG A  22      12.170  29.292 -46.240  1.00 84.95           N  
ATOM    374 HH11 ARG A  22      12.680  30.017 -45.756  1.00 84.95           H  
ATOM    375 HH12 ARG A  22      11.215  29.086 -45.980  1.00 84.95           H  
ATOM    376  NH2 ARG A  22      13.853  29.026 -47.688  1.00 84.95           N  
ATOM    377 HH21 ARG A  22      14.194  28.665 -48.568  1.00 84.95           H  
ATOM    378 HH22 ARG A  22      14.345  29.776 -47.225  1.00 84.95           H  
ATOM    379  CZ  ARG A  22      12.648  28.710 -47.305  1.00 84.95           C  
ATOM    380  N   LEU A  23      11.573  24.005 -51.875  1.00 87.25           N  
ATOM    381  H   LEU A  23      12.069  23.283 -51.373  1.00 87.25           H  
ATOM    382  CA  LEU A  23      11.939  24.227 -53.280  1.00 87.25           C  
ATOM    383  HA  LEU A  23      11.656  25.241 -53.561  1.00 87.25           H  
ATOM    384  C   LEU A  23      11.167  23.317 -54.258  1.00 87.25           C  
ATOM    385  CB  LEU A  23      13.467  24.085 -53.435  1.00 87.25           C  
ATOM    386  HB2 LEU A  23      13.721  24.083 -54.495  1.00 87.25           H  
ATOM    387  HB3 LEU A  23      13.763  23.116 -53.031  1.00 87.25           H  
ATOM    388  O   LEU A  23      11.445  23.353 -55.453  1.00 87.25           O  
ATOM    389  CG  LEU A  23      14.291  25.192 -52.751  1.00 87.25           C  
ATOM    390  HG  LEU A  23      13.965  25.319 -51.719  1.00 87.25           H  
ATOM    391  CD1 LEU A  23      15.771  24.804 -52.744  1.00 87.25           C  
ATOM    392 HD11 LEU A  23      15.898  23.870 -52.198  1.00 87.25           H  
ATOM    393 HD12 LEU A  23      16.122  24.671 -53.767  1.00 87.25           H  
ATOM    394 HD13 LEU A  23      16.358  25.583 -52.258  1.00 87.25           H  
ATOM    395  CD2 LEU A  23      14.155  26.544 -53.455  1.00 87.25           C  
ATOM    396 HD21 LEU A  23      14.796  27.283 -52.976  1.00 87.25           H  
ATOM    397 HD22 LEU A  23      13.122  26.890 -53.404  1.00 87.25           H  
ATOM    398 HD23 LEU A  23      14.441  26.446 -54.502  1.00 87.25           H  
ATOM    399  N   GLY A  24      10.204  22.522 -53.775  1.00 84.54           N  
ATOM    400  H   GLY A  24      10.014  22.533 -52.783  1.00 84.54           H  
ATOM    401  CA  GLY A  24       9.367  21.638 -54.595  1.00 84.54           C  
ATOM    402  HA2 GLY A  24       8.353  21.661 -54.198  1.00 84.54           H  
ATOM    403  HA3 GLY A  24       9.336  22.000 -55.623  1.00 84.54           H  
ATOM    404  C   GLY A  24       9.811  20.173 -54.622  1.00 84.54           C  
ATOM    405  O   GLY A  24       9.336  19.414 -55.461  1.00 84.54           O  
ATOM    406  N   GLY A  25      10.729  19.766 -53.741  1.00 85.63           N  
ATOM    407  H   GLY A  25      11.094  20.440 -53.083  1.00 85.63           H  
ATOM    408  CA  GLY A  25      11.126  18.365 -53.597  1.00 85.63           C  
ATOM    409  HA2 GLY A  25      11.109  17.874 -54.570  1.00 85.63           H  
ATOM    410  HA3 GLY A  25      12.150  18.342 -53.227  1.00 85.63           H  
ATOM    411  C   GLY A  25      10.247  17.556 -52.637  1.00 85.63           C  
ATOM    412  O   GLY A  25       9.251  18.043 -52.112  1.00 85.63           O  
ATOM    413  N   ASP A  26      10.663  16.317 -52.355  1.00 83.52           N  
ATOM    414  H   ASP A  26      11.413  15.918 -52.901  1.00 83.52           H  
ATOM    415  CA  ASP A  26       9.939  15.415 -51.451  1.00 83.52           C  
ATOM    416  HA  ASP A  26       8.920  15.318 -51.826  1.00 83.52           H  
ATOM    417  C   ASP A  26       9.855  15.950 -50.010  1.00 83.52           C  
ATOM    418  CB  ASP A  26      10.575  14.015 -51.444  1.00 83.52           C  
ATOM    419  HB2 ASP A  26      11.652  14.111 -51.304  1.00 83.52           H  
ATOM    420  HB3 ASP A  26      10.179  13.460 -50.593  1.00 83.52           H  
ATOM    421  O   ASP A  26      10.863  16.184 -49.333  1.00 83.52           O  
ATOM    422  CG  ASP A  26      10.288  13.188 -52.699  1.00 83.52           C  
ATOM    423  OD1 ASP A  26       9.247  13.437 -53.342  1.00 83.52           O  
ATOM    424  OD2 ASP A  26      11.111  12.286 -52.970  1.00 83.52           O  
ATOM    425  N   CYS A  27       8.622  16.079 -49.522  1.00 82.13           N  
ATOM    426  H   CYS A  27       7.859  15.911 -50.162  1.00 82.13           H  
ATOM    427  CA  CYS A  27       8.284  16.603 -48.205  1.00 82.13           C  
ATOM    428  HA  CYS A  27       9.140  17.132 -47.785  1.00 82.13           H  
ATOM    429  C   CYS A  27       7.901  15.473 -47.246  1.00 82.13           C  
ATOM    430  CB  CYS A  27       7.146  17.609 -48.377  1.00 82.13           C  
ATOM    431  HB2 CYS A  27       6.323  17.118 -48.896  1.00 82.13           H  
ATOM    432  HB3 CYS A  27       6.779  17.909 -47.396  1.00 82.13           H  
ATOM    433  O   CYS A  27       6.748  15.051 -47.180  1.00 82.13           O  
ATOM    434  SG  CYS A  27       7.585  19.099 -49.299  1.00 82.13           S  
ATOM    435  N   ILE A  28       8.869  14.981 -46.471  1.00 85.00           N  
ATOM    436  H   ILE A  28       9.806  15.337 -46.594  1.00 85.00           H  
ATOM    437  CA  ILE A  28       8.596  13.974 -45.438  1.00 85.00           C  
ATOM    438  HA  ILE A  28       8.025  13.176 -45.912  1.00 85.00           H  
ATOM    439  C   ILE A  28       7.751  14.635 -44.331  1.00 85.00           C  
ATOM    440  CB  ILE A  28       9.900  13.357 -44.887  1.00 85.00           C  
ATOM    441  HB  ILE A  28      10.483  14.152 -44.422  1.00 85.00           H  
ATOM    442  O   ILE A  28       8.207  15.632 -43.756  1.00 85.00           O  
ATOM    443  CG1 ILE A  28      10.738  12.736 -46.031  1.00 85.00           C  
ATOM    444 HG12 ILE A  28      10.869  13.463 -46.832  1.00 85.00           H  
ATOM    445 HG13 ILE A  28      10.210  11.877 -46.446  1.00 85.00           H  
ATOM    446  CG2 ILE A  28       9.583  12.291 -43.817  1.00 85.00           C  
ATOM    447 HG21 ILE A  28       8.990  12.717 -43.008  1.00 85.00           H  
ATOM    448 HG22 ILE A  28      10.502  11.913 -43.370  1.00 85.00           H  
ATOM    449 HG23 ILE A  28       9.036  11.459 -44.262  1.00 85.00           H  
ATOM    450  CD1 ILE A  28      12.146  12.304 -45.603  1.00 85.00           C  
ATOM    451 HD11 ILE A  28      12.662  13.142 -45.133  1.00 85.00           H  
ATOM    452 HD12 ILE A  28      12.096  11.466 -44.908  1.00 85.00           H  
ATOM    453 HD13 ILE A  28      12.706  11.992 -46.484  1.00 85.00           H  
ATOM    454  N   PRO A  29       6.564  14.094 -43.988  1.00 82.59           N  
ATOM    455  CA  PRO A  29       5.615  14.749 -43.081  1.00 82.59           C  
ATOM    456  HA  PRO A  29       5.299  15.699 -43.510  1.00 82.59           H  
ATOM    457  C   PRO A  29       6.216  15.033 -41.699  1.00 82.59           C  
ATOM    458  CB  PRO A  29       4.406  13.807 -43.005  1.00 82.59           C  
ATOM    459  HB2 PRO A  29       3.658  14.126 -43.732  1.00 82.59           H  
ATOM    460  HB3 PRO A  29       3.968  13.776 -42.008  1.00 82.59           H  
ATOM    461  O   PRO A  29       5.942  16.073 -41.107  1.00 82.59           O  
ATOM    462  CG  PRO A  29       4.963  12.445 -43.419  1.00 82.59           C  
ATOM    463  HG2 PRO A  29       5.433  11.963 -42.562  1.00 82.59           H  
ATOM    464  HG3 PRO A  29       4.192  11.804 -43.848  1.00 82.59           H  
ATOM    465  CD  PRO A  29       6.023  12.822 -44.446  1.00 82.59           C  
ATOM    466  HD2 PRO A  29       6.784  12.043 -44.491  1.00 82.59           H  
ATOM    467  HD3 PRO A  29       5.562  12.958 -45.425  1.00 82.59           H  
ATOM    468  N   ASP A  30       7.114  14.170 -41.219  1.00 83.94           N  
ATOM    469  H   ASP A  30       7.190  13.270 -41.671  1.00 83.94           H  
ATOM    470  CA  ASP A  30       7.800  14.344 -39.935  1.00 83.94           C  
ATOM    471  HA  ASP A  30       7.057  14.432 -39.142  1.00 83.94           H  
ATOM    472  C   ASP A  30       8.690  15.597 -39.895  1.00 83.94           C  
ATOM    473  CB  ASP A  30       8.674  13.111 -39.653  1.00 83.94           C  
ATOM    474  HB2 ASP A  30       9.219  13.280 -38.724  1.00 83.94           H  
ATOM    475  HB3 ASP A  30       9.407  13.008 -40.453  1.00 83.94           H  
ATOM    476  O   ASP A  30       8.774  16.278 -38.872  1.00 83.94           O  
ATOM    477  CG  ASP A  30       7.902  11.796 -39.514  1.00 83.94           C  
ATOM    478  OD1 ASP A  30       6.661  11.845 -39.375  1.00 83.94           O  
ATOM    479  OD2 ASP A  30       8.584  10.749 -39.577  1.00 83.94           O  
ATOM    480  N   VAL A  31       9.363  15.920 -41.007  1.00 85.90           N  
ATOM    481  H   VAL A  31       9.146  15.406 -41.849  1.00 85.90           H  
ATOM    482  CA  VAL A  31      10.243  17.095 -41.102  1.00 85.90           C  
ATOM    483  HA  VAL A  31      10.819  17.177 -40.180  1.00 85.90           H  
ATOM    484  C   VAL A  31       9.405  18.364 -41.214  1.00 85.90           C  
ATOM    485  CB  VAL A  31      11.231  16.965 -42.279  1.00 85.90           C  
ATOM    486  HB  VAL A  31      10.674  16.830 -43.206  1.00 85.90           H  
ATOM    487  O   VAL A  31       9.685  19.339 -40.520  1.00 85.90           O  
ATOM    488  CG1 VAL A  31      12.116  18.207 -42.426  1.00 85.90           C  
ATOM    489 HG11 VAL A  31      11.499  19.070 -42.678  1.00 85.90           H  
ATOM    490 HG12 VAL A  31      12.651  18.403 -41.497  1.00 85.90           H  
ATOM    491 HG13 VAL A  31      12.831  18.063 -43.235  1.00 85.90           H  
ATOM    492  CG2 VAL A  31      12.164  15.760 -42.089  1.00 85.90           C  
ATOM    493 HG21 VAL A  31      12.730  15.868 -41.164  1.00 85.90           H  
ATOM    494 HG22 VAL A  31      11.580  14.841 -42.048  1.00 85.90           H  
ATOM    495 HG23 VAL A  31      12.851  15.691 -42.933  1.00 85.90           H  
ATOM    496  N   VAL A  32       8.352  18.337 -42.034  1.00 87.03           N  
ATOM    497  H   VAL A  32       8.158  17.487 -42.542  1.00 87.03           H  
ATOM    498  CA  VAL A  32       7.436  19.473 -42.207  1.00 87.03           C  
ATOM    499  HA  VAL A  32       8.006  20.351 -42.512  1.00 87.03           H  
ATOM    500  C   VAL A  32       6.757  19.821 -40.885  1.00 87.03           C  
ATOM    501  CB  VAL A  32       6.399  19.173 -43.302  1.00 87.03           C  
ATOM    502  HB  VAL A  32       5.854  18.264 -43.047  1.00 87.03           H  
ATOM    503  O   VAL A  32       6.849  20.959 -40.437  1.00 87.03           O  
ATOM    504  CG1 VAL A  32       5.396  20.316 -43.468  1.00 87.03           C  
ATOM    505 HG11 VAL A  32       4.704  20.095 -44.280  1.00 87.03           H  
ATOM    506 HG12 VAL A  32       4.809  20.458 -42.561  1.00 87.03           H  
ATOM    507 HG13 VAL A  32       5.920  21.242 -43.704  1.00 87.03           H  
ATOM    508  CG2 VAL A  32       7.095  18.966 -44.654  1.00 87.03           C  
ATOM    509 HG21 VAL A  32       6.337  18.791 -45.418  1.00 87.03           H  
ATOM    510 HG22 VAL A  32       7.663  19.857 -44.923  1.00 87.03           H  
ATOM    511 HG23 VAL A  32       7.758  18.102 -44.623  1.00 87.03           H  
ATOM    512  N   ASN A  33       6.181  18.835 -40.192  1.00 86.73           N  
ATOM    513  H   ASN A  33       6.126  17.916 -40.606  1.00 86.73           H  
ATOM    514  CA  ASN A  33       5.489  19.068 -38.923  1.00 86.73           C  
ATOM    515  HA  ASN A  33       4.696  19.796 -39.093  1.00 86.73           H  
ATOM    516  C   ASN A  33       6.406  19.663 -37.849  1.00 86.73           C  
ATOM    517  CB  ASN A  33       4.866  17.746 -38.445  1.00 86.73           C  
ATOM    518  HB2 ASN A  33       4.512  17.867 -37.421  1.00 86.73           H  
ATOM    519  HB3 ASN A  33       5.619  16.958 -38.460  1.00 86.73           H  
ATOM    520  O   ASN A  33       5.952  20.472 -37.042  1.00 86.73           O  
ATOM    521  CG  ASN A  33       3.672  17.324 -39.281  1.00 86.73           C  
ATOM    522  ND2 ASN A  33       3.291  16.070 -39.215  1.00 86.73           N  
ATOM    523 HD21 ASN A  33       2.503  15.824 -39.797  1.00 86.73           H  
ATOM    524 HD22 ASN A  33       3.843  15.387 -38.715  1.00 86.73           H  
ATOM    525  OD1 ASN A  33       3.053  18.102 -39.983  1.00 86.73           O  
ATOM    526  N   LYS A  34       7.694  19.298 -37.857  1.00 85.71           N  
ATOM    527  H   LYS A  34       7.988  18.624 -38.550  1.00 85.71           H  
ATOM    528  CA  LYS A  34       8.690  19.837 -36.927  1.00 85.71           C  
ATOM    529  HA  LYS A  34       8.270  19.816 -35.921  1.00 85.71           H  
ATOM    530  C   LYS A  34       9.037  21.303 -37.199  1.00 85.71           C  
ATOM    531  CB  LYS A  34       9.935  18.942 -36.965  1.00 85.71           C  
ATOM    532  HB2 LYS A  34       9.635  17.913 -36.766  1.00 85.71           H  
ATOM    533  HB3 LYS A  34      10.390  18.989 -37.954  1.00 85.71           H  
ATOM    534  O   LYS A  34       9.213  22.050 -36.246  1.00 85.71           O  
ATOM    535  CG  LYS A  34      10.956  19.379 -35.909  1.00 85.71           C  
ATOM    536  HG2 LYS A  34      11.287  20.397 -36.112  1.00 85.71           H  
ATOM    537  HG3 LYS A  34      10.487  19.347 -34.926  1.00 85.71           H  
ATOM    538  CD  LYS A  34      12.184  18.470 -35.915  1.00 85.71           C  
ATOM    539  HD2 LYS A  34      11.874  17.444 -35.716  1.00 85.71           H  
ATOM    540  HD3 LYS A  34      12.669  18.528 -36.890  1.00 85.71           H  
ATOM    541  CE  LYS A  34      13.127  18.965 -34.817  1.00 85.71           C  
ATOM    542  HE2 LYS A  34      13.380  20.005 -35.022  1.00 85.71           H  
ATOM    543  HE3 LYS A  34      12.590  18.942 -33.869  1.00 85.71           H  
ATOM    544  NZ  LYS A  34      14.352  18.137 -34.735  1.00 85.71           N  
ATOM    545  HZ1 LYS A  34      14.101  17.179 -34.537  1.00 85.71           H  
ATOM    546  HZ2 LYS A  34      14.857  18.181 -35.609  1.00 85.71           H  
ATOM    547  HZ3 LYS A  34      14.942  18.479 -33.991  1.00 85.71           H  
ATOM    548  N   TYR A  35       9.186  21.705 -38.462  1.00 86.05           N  
ATOM    549  H   TYR A  35       9.015  21.042 -39.205  1.00 86.05           H  
ATOM    550  CA  TYR A  35       9.551  23.087 -38.814  1.00 86.05           C  
ATOM    551  HA  TYR A  35      10.170  23.502 -38.019  1.00 86.05           H  
ATOM    552  C   TYR A  35       8.344  24.025 -38.919  1.00 86.05           C  
ATOM    553  CB  TYR A  35      10.385  23.103 -40.102  1.00 86.05           C  
ATOM    554  HB2 TYR A  35       9.918  22.455 -40.844  1.00 86.05           H  
ATOM    555  HB3 TYR A  35      10.381  24.115 -40.508  1.00 86.05           H  
ATOM    556  O   TYR A  35       8.499  25.230 -38.736  1.00 86.05           O  
ATOM    557  CG  TYR A  35      11.832  22.700 -39.887  1.00 86.05           C  
ATOM    558  CD1 TYR A  35      12.737  23.617 -39.320  1.00 86.05           C  
ATOM    559  HD1 TYR A  35      12.391  24.604 -39.050  1.00 86.05           H  
ATOM    560  CD2 TYR A  35      12.273  21.413 -40.236  1.00 86.05           C  
ATOM    561  HD2 TYR A  35      11.584  20.726 -40.705  1.00 86.05           H  
ATOM    562  CE1 TYR A  35      14.074  23.242 -39.085  1.00 86.05           C  
ATOM    563  HE1 TYR A  35      14.753  23.949 -38.633  1.00 86.05           H  
ATOM    564  CE2 TYR A  35      13.603  21.027 -39.996  1.00 86.05           C  
ATOM    565  HE2 TYR A  35      13.935  20.037 -40.271  1.00 86.05           H  
ATOM    566  OH  TYR A  35      15.782  21.559 -39.143  1.00 86.05           O  
ATOM    567  HH  TYR A  35      16.261  22.286 -38.738  1.00 86.05           H  
ATOM    568  CZ  TYR A  35      14.504  21.938 -39.413  1.00 86.05           C  
ATOM    569  N   GLU A  36       7.151  23.489 -39.173  1.00 87.35           N  
ATOM    570  H   GLU A  36       7.102  22.512 -39.423  1.00 87.35           H  
ATOM    571  CA  GLU A  36       5.899  24.252 -39.215  1.00 87.35           C  
ATOM    572  HA  GLU A  36       6.127  25.288 -39.469  1.00 87.35           H  
ATOM    573  C   GLU A  36       5.163  24.309 -37.863  1.00 87.35           C  
ATOM    574  CB  GLU A  36       4.976  23.707 -40.317  1.00 87.35           C  
ATOM    575  HB2 GLU A  36       4.035  24.255 -40.267  1.00 87.35           H  
ATOM    576  HB3 GLU A  36       4.764  22.653 -40.132  1.00 87.35           H  
ATOM    577  O   GLU A  36       4.048  24.826 -37.803  1.00 87.35           O  
ATOM    578  CG  GLU A  36       5.543  23.887 -41.733  1.00 87.35           C  
ATOM    579  HG2 GLU A  36       6.413  23.242 -41.861  1.00 87.35           H  
ATOM    580  HG3 GLU A  36       5.869  24.921 -41.845  1.00 87.35           H  
ATOM    581  CD  GLU A  36       4.506  23.577 -42.827  1.00 87.35           C  
ATOM    582  OE1 GLU A  36       4.883  23.695 -44.011  1.00 87.35           O  
ATOM    583  OE2 GLU A  36       3.330  23.258 -42.498  1.00 87.35           O  
ATOM    584  N   ASN A  37       5.749  23.790 -36.775  1.00 82.87           N  
ATOM    585  H   ASN A  37       6.689  23.431 -36.865  1.00 82.87           H  
ATOM    586  CA  ASN A  37       5.120  23.708 -35.445  1.00 82.87           C  
ATOM    587  HA  ASN A  37       5.737  23.042 -34.842  1.00 82.87           H  
ATOM    588  C   ASN A  37       3.713  23.067 -35.494  1.00 82.87           C  
ATOM    589  CB  ASN A  37       5.140  25.084 -34.758  1.00 82.87           C  
ATOM    590  HB2 ASN A  37       4.750  24.979 -33.746  1.00 82.87           H  
ATOM    591  HB3 ASN A  37       4.489  25.764 -35.309  1.00 82.87           H  
ATOM    592  O   ASN A  37       2.722  23.585 -34.955  1.00 82.87           O  
ATOM    593  CG  ASN A  37       6.525  25.691 -34.651  1.00 82.87           C  
ATOM    594  ND2 ASN A  37       6.626  26.996 -34.759  1.00 82.87           N  
ATOM    595 HD21 ASN A  37       7.562  27.369 -34.685  1.00 82.87           H  
ATOM    596 HD22 ASN A  37       5.805  27.564 -34.909  1.00 82.87           H  
ATOM    597  OD1 ASN A  37       7.532  25.032 -34.473  1.00 82.87           O  
ATOM    598  N   LYS A  38       3.617  21.957 -36.232  1.00 85.64           N  
ATOM    599  H   LYS A  38       4.481  21.622 -36.634  1.00 85.64           H  
ATOM    600  CA  LYS A  38       2.416  21.120 -36.396  1.00 85.64           C  
ATOM    601  HA  LYS A  38       1.604  21.532 -35.797  1.00 85.64           H  
ATOM    602  C   LYS A  38       2.643  19.715 -35.844  1.00 85.64           C  
ATOM    603  CB  LYS A  38       1.972  21.088 -37.868  1.00 85.64           C  
ATOM    604  HB2 LYS A  38       1.186  20.342 -37.992  1.00 85.64           H  
ATOM    605  HB3 LYS A  38       2.818  20.790 -38.486  1.00 85.64           H  
ATOM    606  O   LYS A  38       1.979  18.763 -36.260  1.00 85.64           O  
ATOM    607  CG  LYS A  38       1.414  22.421 -38.373  1.00 85.64           C  
ATOM    608  HG2 LYS A  38       0.522  22.689 -37.806  1.00 85.64           H  
ATOM    609  HG3 LYS A  38       2.164  23.203 -38.258  1.00 85.64           H  
ATOM    610  CD  LYS A  38       1.066  22.271 -39.857  1.00 85.64           C  
ATOM    611  HD2 LYS A  38       0.302  21.504 -39.986  1.00 85.64           H  
ATOM    612  HD3 LYS A  38       1.967  21.959 -40.385  1.00 85.64           H  
ATOM    613  CE  LYS A  38       0.577  23.591 -40.454  1.00 85.64           C  
ATOM    614  HE2 LYS A  38       1.227  24.388 -40.091  1.00 85.64           H  
ATOM    615  HE3 LYS A  38      -0.442  23.790 -40.121  1.00 85.64           H  
ATOM    616  NZ  LYS A  38       0.664  23.537 -41.932  1.00 85.64           N  
ATOM    617  HZ1 LYS A  38       0.140  22.767 -42.322  1.00 85.64           H  
ATOM    618  HZ2 LYS A  38       1.629  23.393 -42.196  1.00 85.64           H  
ATOM    619  HZ3 LYS A  38       0.391  24.408 -42.365  1.00 85.64           H  
ATOM    620  N   THR A  39       3.597  19.548 -34.930  1.00 87.15           N  
ATOM    621  H   THR A  39       4.085  20.355 -34.570  1.00 87.15           H  
ATOM    622  CA  THR A  39       3.763  18.259 -34.259  1.00 87.15           C  
ATOM    623  HA  THR A  39       3.801  17.483 -35.024  1.00 87.15           H  
ATOM    624  C   THR A  39       2.546  17.963 -33.381  1.00 87.15           C  
ATOM    625  CB  THR A  39       5.069  18.167 -33.461  1.00 87.15           C  
ATOM    626  HB  THR A  39       5.164  17.140 -33.109  1.00 87.15           H  
ATOM    627  O   THR A  39       1.785  18.856 -33.005  1.00 87.15           O  
ATOM    628  CG2 THR A  39       6.307  18.485 -34.296  1.00 87.15           C  
ATOM    629 HG21 THR A  39       6.310  19.542 -34.564  1.00 87.15           H  
ATOM    630 HG22 THR A  39       7.200  18.271 -33.709  1.00 87.15           H  
ATOM    631 HG23 THR A  39       6.316  17.875 -35.199  1.00 87.15           H  
ATOM    632  OG1 THR A  39       5.044  19.003 -32.336  1.00 87.15           O  
ATOM    633  HG1 THR A  39       5.161  19.913 -32.621  1.00 87.15           H  
ATOM    634  N   THR A  40       2.340  16.695 -33.028  1.00 84.82           N  
ATOM    635  H   THR A  40       2.986  15.975 -33.320  1.00 84.82           H  
ATOM    636  CA  THR A  40       1.268  16.310 -32.097  1.00 84.82           C  
ATOM    637  HA  THR A  40       0.305  16.587 -32.525  1.00 84.82           H  
ATOM    638  C   THR A  40       1.389  17.042 -30.758  1.00 84.82           C  
ATOM    639  CB  THR A  40       1.278  14.796 -31.851  1.00 84.82           C  
ATOM    640  HB  THR A  40       0.608  14.559 -31.024  1.00 84.82           H  
ATOM    641  O   THR A  40       0.371  17.432 -30.197  1.00 84.82           O  
ATOM    642  CG2 THR A  40       0.833  14.021 -33.090  1.00 84.82           C  
ATOM    643 HG21 THR A  40       1.532  14.180 -33.912  1.00 84.82           H  
ATOM    644 HG22 THR A  40      -0.159  14.354 -33.394  1.00 84.82           H  
ATOM    645 HG23 THR A  40       0.787  12.956 -32.860  1.00 84.82           H  
ATOM    646  OG1 THR A  40       2.585  14.365 -31.543  1.00 84.82           O  
ATOM    647  HG1 THR A  40       2.526  13.454 -31.246  1.00 84.82           H  
ATOM    648  N   ALA A  41       2.616  17.297 -30.290  1.00 85.70           N  
ATOM    649  H   ALA A  41       3.408  16.970 -30.825  1.00 85.70           H  
ATOM    650  CA  ALA A  41       2.884  18.082 -29.089  1.00 85.70           C  
ATOM    651  HA  ALA A  41       2.300  17.672 -28.265  1.00 85.70           H  
ATOM    652  C   ALA A  41       2.475  19.554 -29.251  1.00 85.70           C  
ATOM    653  CB  ALA A  41       4.371  17.948 -28.742  1.00 85.70           C  
ATOM    654  HB1 ALA A  41       4.572  18.479 -27.812  1.00 85.70           H  
ATOM    655  HB2 ALA A  41       4.632  16.897 -28.614  1.00 85.70           H  
ATOM    656  HB3 ALA A  41       4.984  18.382 -29.532  1.00 85.70           H  
ATOM    657  O   ALA A  41       1.824  20.096 -28.362  1.00 85.70           O  
ATOM    658  N   ASP A  42       2.776  20.177 -30.395  1.00 86.04           N  
ATOM    659  H   ASP A  42       3.359  19.709 -31.074  1.00 86.04           H  
ATOM    660  CA  ASP A  42       2.354  21.558 -30.672  1.00 86.04           C  
ATOM    661  HA  ASP A  42       2.705  22.205 -29.868  1.00 86.04           H  
ATOM    662  C   ASP A  42       0.832  21.672 -30.753  1.00 86.04           C  
ATOM    663  CB  ASP A  42       2.939  22.070 -31.992  1.00 86.04           C  
ATOM    664  HB2 ASP A  42       2.543  21.476 -32.816  1.00 86.04           H  
ATOM    665  HB3 ASP A  42       2.617  23.101 -32.141  1.00 86.04           H  
ATOM    666  O   ASP A  42       0.252  22.647 -30.283  1.00 86.04           O  
ATOM    667  CG  ASP A  42       4.460  22.036 -32.025  1.00 86.04           C  
ATOM    668  OD1 ASP A  42       5.083  22.443 -31.026  1.00 86.04           O  
ATOM    669  OD2 ASP A  42       4.980  21.531 -33.050  1.00 86.04           O  
ATOM    670  N   ASN A  43       0.166  20.664 -31.319  1.00 85.51           N  
ATOM    671  H   ASN A  43       0.701  19.919 -31.743  1.00 85.51           H  
ATOM    672  CA  ASN A  43      -1.291  20.625 -31.352  1.00 85.51           C  
ATOM    673  HA  ASN A  43      -1.657  21.570 -31.752  1.00 85.51           H  
ATOM    674  C   ASN A  43      -1.857  20.512 -29.933  1.00 85.51           C  
ATOM    675  CB  ASN A  43      -1.759  19.495 -32.280  1.00 85.51           C  
ATOM    676  HB2 ASN A  43      -2.843  19.401 -32.207  1.00 85.51           H  
ATOM    677  HB3 ASN A  43      -1.308  18.555 -31.963  1.00 85.51           H  
ATOM    678  O   ASN A  43      -2.726  21.299 -29.578  1.00 85.51           O  
ATOM    679  CG  ASN A  43      -1.419  19.754 -33.739  1.00 85.51           C  
ATOM    680  ND2 ASN A  43      -1.396  18.717 -34.544  1.00 85.51           N  
ATOM    681 HD21 ASN A  43      -1.581  17.788 -34.192  1.00 85.51           H  
ATOM    682 HD22 ASN A  43      -1.079  18.892 -35.487  1.00 85.51           H  
ATOM    683  OD1 ASN A  43      -1.196  20.870 -34.186  1.00 85.51           O  
ATOM    684  N   ILE A  44      -1.334  19.607 -29.096  1.00 86.52           N  
ATOM    685  H   ILE A  44      -0.596  19.006 -29.433  1.00 86.52           H  
ATOM    686  CA  ILE A  44      -1.736  19.499 -27.682  1.00 86.52           C  
ATOM    687  HA  ILE A  44      -2.807  19.300 -27.633  1.00 86.52           H  
ATOM    688  C   ILE A  44      -1.505  20.820 -26.945  1.00 86.52           C  
ATOM    689  CB  ILE A  44      -0.995  18.337 -26.983  1.00 86.52           C  
ATOM    690  HB  ILE A  44       0.072  18.438 -27.181  1.00 86.52           H  
ATOM    691  O   ILE A  44      -2.362  21.224 -26.170  1.00 86.52           O  
ATOM    692  CG1 ILE A  44      -1.484  16.983 -27.542  1.00 86.52           C  
ATOM    693 HG12 ILE A  44      -1.577  17.037 -28.626  1.00 86.52           H  
ATOM    694 HG13 ILE A  44      -2.476  16.763 -27.147  1.00 86.52           H  
ATOM    695  CG2 ILE A  44      -1.207  18.362 -25.454  1.00 86.52           C  
ATOM    696 HG21 ILE A  44      -0.732  17.503 -24.981  1.00 86.52           H  
ATOM    697 HG22 ILE A  44      -0.757  19.253 -25.018  1.00 86.52           H  
ATOM    698 HG23 ILE A  44      -2.272  18.355 -25.222  1.00 86.52           H  
ATOM    699  CD1 ILE A  44      -0.544  15.815 -27.215  1.00 86.52           C  
ATOM    700 HD11 ILE A  44      -0.899  14.918 -27.722  1.00 86.52           H  
ATOM    701 HD12 ILE A  44      -0.525  15.620 -26.143  1.00 86.52           H  
ATOM    702 HD13 ILE A  44       0.464  16.041 -27.563  1.00 86.52           H  
ATOM    703  N   LEU A  45      -0.396  21.516 -27.204  1.00 85.25           N  
ATOM    704  H   LEU A  45       0.301  21.116 -27.815  1.00 85.25           H  
ATOM    705  CA  LEU A  45      -0.141  22.831 -26.618  1.00 85.25           C  
ATOM    706  HA  LEU A  45      -0.273  22.755 -25.538  1.00 85.25           H  
ATOM    707  C   LEU A  45      -1.154  23.879 -27.082  1.00 85.25           C  
ATOM    708  CB  LEU A  45       1.298  23.275 -26.925  1.00 85.25           C  
ATOM    709  HB2 LEU A  45       1.544  23.000 -27.951  1.00 85.25           H  
ATOM    710  HB3 LEU A  45       1.359  24.361 -26.855  1.00 85.25           H  
ATOM    711  O   LEU A  45      -1.634  24.631 -26.243  1.00 85.25           O  
ATOM    712  CG  LEU A  45       2.337  22.674 -25.965  1.00 85.25           C  
ATOM    713  HG  LEU A  45       2.190  21.597 -25.887  1.00 85.25           H  
ATOM    714  CD1 LEU A  45       3.744  22.934 -26.504  1.00 85.25           C  
ATOM    715 HD11 LEU A  45       4.484  22.500 -25.831  1.00 85.25           H  
ATOM    716 HD12 LEU A  45       3.920  24.006 -26.593  1.00 85.25           H  
ATOM    717 HD13 LEU A  45       3.852  22.472 -27.485  1.00 85.25           H  
ATOM    718  CD2 LEU A  45       2.246  23.298 -24.568  1.00 85.25           C  
ATOM    719 HD21 LEU A  45       3.035  22.894 -23.933  1.00 85.25           H  
ATOM    720 HD22 LEU A  45       2.359  24.381 -24.631  1.00 85.25           H  
ATOM    721 HD23 LEU A  45       1.287  23.066 -24.105  1.00 85.25           H  
ATOM    722  N   LYS A  46      -1.535  23.897 -28.365  1.00 83.96           N  
ATOM    723  H   LYS A  46      -1.074  23.265 -29.004  1.00 83.96           H  
ATOM    724  CA  LYS A  46      -2.587  24.794 -28.877  1.00 83.96           C  
ATOM    725  HA  LYS A  46      -2.341  25.821 -28.606  1.00 83.96           H  
ATOM    726  C   LYS A  46      -3.945  24.521 -28.222  1.00 83.96           C  
ATOM    727  CB  LYS A  46      -2.692  24.684 -30.408  1.00 83.96           C  
ATOM    728  HB2 LYS A  46      -2.764  23.633 -30.687  1.00 83.96           H  
ATOM    729  HB3 LYS A  46      -3.604  25.182 -30.737  1.00 83.96           H  
ATOM    730  O   LYS A  46      -4.623  25.465 -27.839  1.00 83.96           O  
ATOM    731  CG  LYS A  46      -1.503  25.336 -31.130  1.00 83.96           C  
ATOM    732  HG2 LYS A  46      -1.557  26.418 -31.010  1.00 83.96           H  
ATOM    733  HG3 LYS A  46      -0.569  24.992 -30.686  1.00 83.96           H  
ATOM    734  CD  LYS A  46      -1.509  24.985 -32.625  1.00 83.96           C  
ATOM    735  HD2 LYS A  46      -1.587  23.902 -32.724  1.00 83.96           H  
ATOM    736  HD3 LYS A  46      -2.363  25.455 -33.113  1.00 83.96           H  
ATOM    737  CE  LYS A  46      -0.197  25.453 -33.264  1.00 83.96           C  
ATOM    738  HE2 LYS A  46       0.615  25.133 -32.611  1.00 83.96           H  
ATOM    739  HE3 LYS A  46      -0.180  26.542 -33.309  1.00 83.96           H  
ATOM    740  NZ  LYS A  46       0.007  24.853 -34.605  1.00 83.96           N  
ATOM    741  HZ1 LYS A  46      -0.182  23.862 -34.559  1.00 83.96           H  
ATOM    742  HZ2 LYS A  46       0.977  24.920 -34.877  1.00 83.96           H  
ATOM    743  HZ3 LYS A  46      -0.589  25.280 -35.300  1.00 83.96           H  
ATOM    744  N   TRP A  47      -4.325  23.250 -28.059  1.00 82.79           N  
ATOM    745  H   TRP A  47      -3.735  22.525 -28.442  1.00 82.79           H  
ATOM    746  CA  TRP A  47      -5.575  22.862 -27.386  1.00 82.79           C  
ATOM    747  HA  TRP A  47      -6.397  23.463 -27.775  1.00 82.79           H  
ATOM    748  C   TRP A  47      -5.528  23.101 -25.871  1.00 82.79           C  
ATOM    749  CB  TRP A  47      -5.866  21.379 -27.663  1.00 82.79           C  
ATOM    750  HB2 TRP A  47      -6.763  21.100 -27.110  1.00 82.79           H  
ATOM    751  HB3 TRP A  47      -5.044  20.780 -27.271  1.00 82.79           H  
ATOM    752  O   TRP A  47      -6.515  23.490 -25.255  1.00 82.79           O  
ATOM    753  CG  TRP A  47      -6.091  21.013 -29.098  1.00 82.79           C  
ATOM    754  CD1 TRP A  47      -5.329  20.176 -29.834  1.00 82.79           C  
ATOM    755  HD1 TRP A  47      -4.459  19.659 -29.456  1.00 82.79           H  
ATOM    756  CD2 TRP A  47      -7.194  21.402 -29.970  1.00 82.79           C  
ATOM    757  CE2 TRP A  47      -6.982  20.818 -31.255  1.00 82.79           C  
ATOM    758  CE3 TRP A  47      -8.372  22.156 -29.793  1.00 82.79           C  
ATOM    759  HE3 TRP A  47      -8.574  22.605 -28.832  1.00 82.79           H  
ATOM    760  NE1 TRP A  47      -5.812  20.107 -31.125  1.00 82.79           N  
ATOM    761  HE1 TRP A  47      -5.401  19.538 -31.851  1.00 82.79           H  
ATOM    762  CH2 TRP A  47      -9.046  21.738 -32.106  1.00 82.79           C  
ATOM    763  HH2 TRP A  47      -9.761  21.873 -32.905  1.00 82.79           H  
ATOM    764  CZ2 TRP A  47      -7.879  20.984 -32.318  1.00 82.79           C  
ATOM    765  HZ2 TRP A  47      -7.692  20.523 -33.277  1.00 82.79           H  
ATOM    766  CZ3 TRP A  47      -9.290  22.316 -30.847  1.00 82.79           C  
ATOM    767  HZ3 TRP A  47     -10.189  22.893 -30.688  1.00 82.79           H  
ATOM    768  N   GLY A  48      -4.374  22.863 -25.251  1.00 78.39           N  
ATOM    769  H   GLY A  48      -3.605  22.495 -25.794  1.00 78.39           H  
ATOM    770  CA  GLY A  48      -4.171  23.050 -23.820  1.00 78.39           C  
ATOM    771  HA2 GLY A  48      -4.975  22.564 -23.267  1.00 78.39           H  
ATOM    772  HA3 GLY A  48      -3.220  22.602 -23.535  1.00 78.39           H  
ATOM    773  C   GLY A  48      -4.141  24.525 -23.439  1.00 78.39           C  
ATOM    774  O   GLY A  48      -4.752  24.908 -22.446  1.00 78.39           O  
ATOM    775  N   SER A  49      -3.500  25.377 -24.245  1.00 73.07           N  
ATOM    776  H   SER A  49      -3.027  25.035 -25.069  1.00 73.07           H  
ATOM    777  CA  SER A  49      -3.396  26.807 -23.944  1.00 73.07           C  
ATOM    778  HA  SER A  49      -3.051  26.907 -22.915  1.00 73.07           H  
ATOM    779  C   SER A  49      -4.739  27.530 -24.021  1.00 73.07           C  
ATOM    780  CB  SER A  49      -2.359  27.494 -24.839  1.00 73.07           C  
ATOM    781  HB2 SER A  49      -1.420  26.942 -24.790  1.00 73.07           H  
ATOM    782  HB3 SER A  49      -2.178  28.499 -24.458  1.00 73.07           H  
ATOM    783  O   SER A  49      -4.900  28.547 -23.358  1.00 73.07           O  
ATOM    784  OG  SER A  49      -2.780  27.579 -26.190  1.00 73.07           O  
ATOM    785  HG  SER A  49      -3.580  28.107 -26.240  1.00 73.07           H  
ATOM    786  N   THR A  50      -5.717  27.020 -24.779  1.00 76.87           N  
ATOM    787  H   THR A  50      -5.537  26.212 -25.357  1.00 76.87           H  
ATOM    788  CA  THR A  50      -7.076  27.589 -24.780  1.00 76.87           C  
ATOM    789  HA  THR A  50      -6.999  28.675 -24.832  1.00 76.87           H  
ATOM    790  C   THR A  50      -7.857  27.292 -23.497  1.00 76.87           C  
ATOM    791  CB  THR A  50      -7.893  27.133 -26.001  1.00 76.87           C  
ATOM    792  HB  THR A  50      -8.924  27.467 -25.889  1.00 76.87           H  
ATOM    793  O   THR A  50      -8.777  28.034 -23.178  1.00 76.87           O  
ATOM    794  CG2 THR A  50      -7.330  27.717 -27.297  1.00 76.87           C  
ATOM    795 HG21 THR A  50      -7.927  27.366 -28.139  1.00 76.87           H  
ATOM    796 HG22 THR A  50      -6.295  27.405 -27.439  1.00 76.87           H  
ATOM    797 HG23 THR A  50      -7.379  28.805 -27.259  1.00 76.87           H  
ATOM    798  OG1 THR A  50      -7.878  25.737 -26.184  1.00 76.87           O  
ATOM    799  HG1 THR A  50      -8.018  25.282 -25.350  1.00 76.87           H  
ATOM    800  N   GLY A  51      -7.510  26.231 -22.757  1.00 73.86           N  
ATOM    801  H   GLY A  51      -6.708  25.685 -23.037  1.00 73.86           H  
ATOM    802  CA  GLY A  51      -8.211  25.834 -21.526  1.00 73.86           C  
ATOM    803  HA2 GLY A  51      -9.243  26.185 -21.557  1.00 73.86           H  
ATOM    804  HA3 GLY A  51      -8.228  24.746 -21.473  1.00 73.86           H  
ATOM    805  C   GLY A  51      -7.581  26.350 -20.229  1.00 73.86           C  
ATOM    806  O   GLY A  51      -8.175  26.214 -19.164  1.00 73.86           O  
ATOM    807  N   VAL A  52      -6.378  26.922 -20.290  1.00 73.19           N  
ATOM    808  H   VAL A  52      -5.949  27.046 -21.197  1.00 73.19           H  
ATOM    809  CA  VAL A  52      -5.649  27.384 -19.104  1.00 73.19           C  
ATOM    810  HA  VAL A  52      -6.100  26.950 -18.212  1.00 73.19           H  
ATOM    811  C   VAL A  52      -5.787  28.902 -18.980  1.00 73.19           C  
ATOM    812  CB  VAL A  52      -4.187  26.891 -19.134  1.00 73.19           C  
ATOM    813  HB  VAL A  52      -3.695  27.253 -20.036  1.00 73.19           H  
ATOM    814  O   VAL A  52      -5.015  29.657 -19.565  1.00 73.19           O  
ATOM    815  CG1 VAL A  52      -3.405  27.373 -17.908  1.00 73.19           C  
ATOM    816 HG11 VAL A  52      -3.908  27.066 -16.991  1.00 73.19           H  
ATOM    817 HG12 VAL A  52      -2.396  26.961 -17.923  1.00 73.19           H  
ATOM    818 HG13 VAL A  52      -3.328  28.460 -17.933  1.00 73.19           H  
ATOM    819  CG2 VAL A  52      -4.113  25.356 -19.113  1.00 73.19           C  
ATOM    820 HG21 VAL A  52      -4.669  24.936 -19.951  1.00 73.19           H  
ATOM    821 HG22 VAL A  52      -3.075  25.034 -19.190  1.00 73.19           H  
ATOM    822 HG23 VAL A  52      -4.546  24.975 -18.188  1.00 73.19           H  
ATOM    823  N   PHE A  53      -6.764  29.355 -18.190  1.00 72.46           N  
ATOM    824  H   PHE A  53      -7.413  28.686 -17.801  1.00 72.46           H  
ATOM    825  CA  PHE A  53      -6.880  30.747 -17.748  1.00 72.46           C  
ATOM    826  HA  PHE A  53      -6.265  31.383 -18.385  1.00 72.46           H  
ATOM    827  C   PHE A  53      -6.365  30.867 -16.310  1.00 72.46           C  
ATOM    828  CB  PHE A  53      -8.329  31.233 -17.892  1.00 72.46           C  
ATOM    829  HB2 PHE A  53      -8.979  30.631 -17.257  1.00 72.46           H  
ATOM    830  HB3 PHE A  53      -8.649  31.079 -18.922  1.00 72.46           H  
ATOM    831  O   PHE A  53      -7.039  30.487 -15.359  1.00 72.46           O  
ATOM    832  CG  PHE A  53      -8.511  32.703 -17.551  1.00 72.46           C  
ATOM    833  CD1 PHE A  53      -9.049  33.088 -16.308  1.00 72.46           C  
ATOM    834  HD1 PHE A  53      -9.345  32.337 -15.590  1.00 72.46           H  
ATOM    835  CD2 PHE A  53      -8.148  33.689 -18.488  1.00 72.46           C  
ATOM    836  HD2 PHE A  53      -7.750  33.401 -19.450  1.00 72.46           H  
ATOM    837  CE1 PHE A  53      -9.235  34.451 -16.011  1.00 72.46           C  
ATOM    838  HE1 PHE A  53      -9.682  34.742 -15.072  1.00 72.46           H  
ATOM    839  CE2 PHE A  53      -8.324  35.052 -18.186  1.00 72.46           C  
ATOM    840  HE2 PHE A  53      -8.062  35.807 -18.913  1.00 72.46           H  
ATOM    841  CZ  PHE A  53      -8.870  35.433 -16.948  1.00 72.46           C  
ATOM    842  HZ  PHE A  53      -9.028  36.478 -16.724  1.00 72.46           H  
ATOM    843  N   LEU A  54      -5.149  31.385 -16.137  1.00 68.11           N  
ATOM    844  H   LEU A  54      -4.629  31.656 -16.960  1.00 68.11           H  
ATOM    845  CA  LEU A  54      -4.490  31.509 -14.828  1.00 68.11           C  
ATOM    846  HA  LEU A  54      -4.824  30.685 -14.197  1.00 68.11           H  
ATOM    847  C   LEU A  54      -4.892  32.785 -14.054  1.00 68.11           C  
ATOM    848  CB  LEU A  54      -2.967  31.350 -15.020  1.00 68.11           C  
ATOM    849  HB2 LEU A  54      -2.655  32.010 -15.830  1.00 68.11           H  
ATOM    850  HB3 LEU A  54      -2.439  31.683 -14.126  1.00 68.11           H  
ATOM    851  O   LEU A  54      -4.131  33.255 -13.216  1.00 68.11           O  
ATOM    852  CG  LEU A  54      -2.543  29.898 -15.320  1.00 68.11           C  
ATOM    853  HG  LEU A  54      -3.394  29.332 -15.701  1.00 68.11           H  
ATOM    854  CD1 LEU A  54      -1.441  29.871 -16.378  1.00 68.11           C  
ATOM    855 HD11 LEU A  54      -1.815  30.302 -17.307  1.00 68.11           H  
ATOM    856 HD12 LEU A  54      -1.127  28.844 -16.563  1.00 68.11           H  
ATOM    857 HD13 LEU A  54      -0.588  30.455 -16.032  1.00 68.11           H  
ATOM    858  CD2 LEU A  54      -2.014  29.196 -14.067  1.00 68.11           C  
ATOM    859 HD21 LEU A  54      -2.783  29.207 -13.295  1.00 68.11           H  
ATOM    860 HD22 LEU A  54      -1.128  29.712 -13.695  1.00 68.11           H  
ATOM    861 HD23 LEU A  54      -1.763  28.161 -14.301  1.00 68.11           H  
ATOM    862  N   GLY A  55      -6.061  33.379 -14.322  1.00 67.15           N  
ATOM    863  H   GLY A  55      -6.688  32.924 -14.969  1.00 67.15           H  
ATOM    864  CA  GLY A  55      -6.598  34.479 -13.501  1.00 67.15           C  
ATOM    865  HA2 GLY A  55      -7.559  34.791 -13.910  1.00 67.15           H  
ATOM    866  HA3 GLY A  55      -6.766  34.115 -12.487  1.00 67.15           H  
ATOM    867  C   GLY A  55      -5.708  35.727 -13.408  1.00 67.15           C  
ATOM    868  O   GLY A  55      -5.701  36.396 -12.383  1.00 67.15           O  
ATOM    869  N   GLY A  56      -4.914  36.024 -14.442  1.00 65.48           N  
ATOM    870  H   GLY A  56      -4.958  35.428 -15.257  1.00 65.48           H  
ATOM    871  CA  GLY A  56      -3.956  37.139 -14.430  1.00 65.48           C  
ATOM    872  HA2 GLY A  56      -3.810  37.490 -15.452  1.00 65.48           H  
ATOM    873  HA3 GLY A  56      -4.371  37.964 -13.851  1.00 65.48           H  
ATOM    874  C   GLY A  56      -2.577  36.807 -13.843  1.00 65.48           C  
ATOM    875  O   GLY A  56      -1.664  37.624 -13.964  1.00 65.48           O  
ATOM    876  N   LEU A  57      -2.361  35.603 -13.294  1.00 63.37           N  
ATOM    877  H   LEU A  57      -3.134  34.963 -13.183  1.00 63.37           H  
ATOM    878  CA  LEU A  57      -1.013  35.118 -12.982  1.00 63.37           C  
ATOM    879  HA  LEU A  57      -0.441  35.936 -12.546  1.00 63.37           H  
ATOM    880  C   LEU A  57      -0.302  34.716 -14.280  1.00 63.37           C  
ATOM    881  CB  LEU A  57      -1.025  33.965 -11.955  1.00 63.37           C  
ATOM    882  HB2 LEU A  57      -1.892  33.322 -12.103  1.00 63.37           H  
ATOM    883  HB3 LEU A  57      -0.142  33.355 -12.144  1.00 63.37           H  
ATOM    884  O   LEU A  57      -0.405  33.588 -14.766  1.00 63.37           O  
ATOM    885  CG  LEU A  57      -0.944  34.418 -10.488  1.00 63.37           C  
ATOM    886  HG  LEU A  57      -0.154  35.163 -10.386  1.00 63.37           H  
ATOM    887  CD1 LEU A  57      -2.254  35.014  -9.978  1.00 63.37           C  
ATOM    888 HD11 LEU A  57      -3.066  34.297 -10.099  1.00 63.37           H  
ATOM    889 HD12 LEU A  57      -2.161  35.279  -8.925  1.00 63.37           H  
ATOM    890 HD13 LEU A  57      -2.496  35.916 -10.539  1.00 63.37           H  
ATOM    891  CD2 LEU A  57      -0.575  33.222  -9.609  1.00 63.37           C  
ATOM    892 HD21 LEU A  57       0.386  32.812  -9.919  1.00 63.37           H  
ATOM    893 HD22 LEU A  57      -0.502  33.542  -8.569  1.00 63.37           H  
ATOM    894 HD23 LEU A  57      -1.343  32.453  -9.691  1.00 63.37           H  
ATOM    895  N   GLY A  58       0.441  35.654 -14.861  1.00 58.11           N  
ATOM    896  H   GLY A  58       0.403  36.590 -14.482  1.00 58.11           H  
ATOM    897  CA  GLY A  58       1.353  35.359 -15.958  1.00 58.11           C  
ATOM    898  HA2 GLY A  58       1.730  36.291 -16.378  1.00 58.11           H  
ATOM    899  HA3 GLY A  58       0.823  34.814 -16.740  1.00 58.11           H  
ATOM    900  C   GLY A  58       2.540  34.531 -15.464  1.00 58.11           C  
ATOM    901  O   GLY A  58       3.378  35.035 -14.718  1.00 58.11           O  
ATOM    902  N   ILE A  59       2.672  33.280 -15.919  1.00 61.99           N  
ATOM    903  H   ILE A  59       1.916  32.882 -16.457  1.00 61.99           H  
ATOM    904  CA  ILE A  59       3.954  32.564 -15.848  1.00 61.99           C  
ATOM    905  HA  ILE A  59       4.398  32.735 -14.867  1.00 61.99           H  
ATOM    906  C   ILE A  59       4.860  33.204 -16.899  1.00 61.99           C  
ATOM    907  CB  ILE A  59       3.805  31.034 -16.029  1.00 61.99           C  
ATOM    908  HB  ILE A  59       3.376  30.838 -17.012  1.00 61.99           H  
ATOM    909  O   ILE A  59       4.891  32.797 -18.060  1.00 61.99           O  
ATOM    910  CG1 ILE A  59       2.859  30.449 -14.955  1.00 61.99           C  
ATOM    911 HG12 ILE A  59       3.287  30.607 -13.966  1.00 61.99           H  
ATOM    912 HG13 ILE A  59       1.905  30.974 -14.993  1.00 61.99           H  
ATOM    913  CG2 ILE A  59       5.191  30.355 -15.948  1.00 61.99           C  
ATOM    914 HG21 ILE A  59       5.866  30.761 -16.702  1.00 61.99           H  
ATOM    915 HG22 ILE A  59       5.100  29.286 -16.140  1.00 61.99           H  
ATOM    916 HG23 ILE A  59       5.626  30.508 -14.961  1.00 61.99           H  
ATOM    917  CD1 ILE A  59       2.554  28.956 -15.134  1.00 61.99           C  
ATOM    918 HD11 ILE A  59       2.203  28.766 -16.149  1.00 61.99           H  
ATOM    919 HD12 ILE A  59       1.772  28.665 -14.432  1.00 61.99           H  
ATOM    920 HD13 ILE A  59       3.440  28.355 -14.930  1.00 61.99           H  
ATOM    921  N   GLY A  60       5.562  34.266 -16.514  1.00 57.37           N  
ATOM    922  H   GLY A  60       5.404  34.639 -15.589  1.00 57.37           H  
ATOM    923  CA  GLY A  60       6.591  34.841 -17.363  1.00 57.37           C  
ATOM    924  HA2 GLY A  60       6.154  35.150 -18.312  1.00 57.37           H  
ATOM    925  HA3 GLY A  60       7.034  35.709 -16.874  1.00 57.37           H  
ATOM    926  C   GLY A  60       7.674  33.793 -17.601  1.00 57.37           C  
ATOM    927  O   GLY A  60       8.296  33.323 -16.653  1.00 57.37           O  
ATOM    928  N   THR A  61       7.976  33.474 -18.861  1.00 61.11           N  
ATOM    929  H   THR A  61       7.389  33.824 -19.604  1.00 61.11           H  
ATOM    930  CA  THR A  61       9.169  32.692 -19.243  1.00 61.11           C  
ATOM    931  HA  THR A  61       9.223  31.817 -18.595  1.00 61.11           H  
ATOM    932  C   THR A  61      10.468  33.481 -19.034  1.00 61.11           C  
ATOM    933  CB  THR A  61       9.087  32.202 -20.696  1.00 61.11           C  
ATOM    934  HB  THR A  61       9.987  31.639 -20.942  1.00 61.11           H  
ATOM    935  O   THR A  61      11.484  33.212 -19.680  1.00 61.11           O  
ATOM    936  CG2 THR A  61       7.885  31.295 -20.947  1.00 61.11           C  
ATOM    937 HG21 THR A  61       6.955  31.840 -20.783  1.00 61.11           H  
ATOM    938 HG22 THR A  61       7.909  30.940 -21.977  1.00 61.11           H  
ATOM    939 HG23 THR A  61       7.922  30.439 -20.274  1.00 61.11           H  
ATOM    940  OG1 THR A  61       8.986  33.312 -21.557  1.00 61.11           O  
ATOM    941  HG1 THR A  61       9.855  33.717 -21.605  1.00 61.11           H  
ATOM    942  N   GLY A  62      10.450  34.493 -18.160  1.00 52.54           N  
ATOM    943  H   GLY A  62       9.628  34.569 -17.577  1.00 52.54           H  
ATOM    944  CA  GLY A  62      11.662  35.095 -17.646  1.00 52.54           C  
ATOM    945  HA2 GLY A  62      12.234  35.542 -18.459  1.00 52.54           H  
ATOM    946  HA3 GLY A  62      11.424  35.854 -16.901  1.00 52.54           H  
ATOM    947  C   GLY A  62      12.454  33.982 -16.987  1.00 52.54           C  
ATOM    948  O   GLY A  62      11.897  33.195 -16.223  1.00 52.54           O  
ATOM    949  N   ARG A  63      13.743  33.868 -17.328  1.00 56.63           N  
ATOM    950  H   ARG A  63      14.113  34.534 -17.991  1.00 56.63           H  
ATOM    951  CA  ARG A  63      14.658  32.990 -16.597  1.00 56.63           C  
ATOM    952  HA  ARG A  63      14.431  31.946 -16.809  1.00 56.63           H  
ATOM    953  C   ARG A  63      14.402  33.253 -15.122  1.00 56.63           C  
ATOM    954  CB  ARG A  63      16.121  33.317 -16.935  1.00 56.63           C  
ATOM    955  HB2 ARG A  63      16.753  32.946 -16.129  1.00 56.63           H  
ATOM    956  HB3 ARG A  63      16.251  34.398 -16.992  1.00 56.63           H  
ATOM    957  O   ARG A  63      14.636  34.373 -14.677  1.00 56.63           O  
ATOM    958  CG  ARG A  63      16.584  32.663 -18.239  1.00 56.63           C  
ATOM    959  HG2 ARG A  63      16.518  31.580 -18.140  1.00 56.63           H  
ATOM    960  HG3 ARG A  63      15.951  32.990 -19.065  1.00 56.63           H  
ATOM    961  CD  ARG A  63      18.037  33.067 -18.511  1.00 56.63           C  
ATOM    962  HD2 ARG A  63      18.617  32.887 -17.606  1.00 56.63           H  
ATOM    963  HD3 ARG A  63      18.071  34.132 -18.742  1.00 56.63           H  
ATOM    964  NE  ARG A  63      18.623  32.294 -19.621  1.00 56.63           N  
ATOM    965  HE  ARG A  63      17.991  31.714 -20.154  1.00 56.63           H  
ATOM    966  NH1 ARG A  63      20.785  33.016 -19.351  1.00 56.63           N  
ATOM    967 HH11 ARG A  63      21.757  33.005 -19.627  1.00 56.63           H  
ATOM    968 HH12 ARG A  63      20.480  33.622 -18.603  1.00 56.63           H  
ATOM    969  NH2 ARG A  63      20.316  31.509 -20.927  1.00 56.63           N  
ATOM    970 HH21 ARG A  63      21.293  31.507 -21.184  1.00 56.63           H  
ATOM    971 HH22 ARG A  63      19.666  30.910 -21.416  1.00 56.63           H  
ATOM    972  CZ  ARG A  63      19.899  32.277 -19.960  1.00 56.63           C  
ATOM    973  N   GLY A  64      13.883  32.252 -14.415  1.00 52.85           N  
ATOM    974  H   GLY A  64      13.539  31.441 -14.909  1.00 52.85           H  
ATOM    975  CA  GLY A  64      13.760  32.278 -12.969  1.00 52.85           C  
ATOM    976  HA2 GLY A  64      13.283  31.366 -12.610  1.00 52.85           H  
ATOM    977  HA3 GLY A  64      13.178  33.143 -12.651  1.00 52.85           H  
ATOM    978  C   GLY A  64      15.166  32.366 -12.404  1.00 52.85           C  
ATOM    979  O   GLY A  64      15.776  31.357 -12.062  1.00 52.85           O  
ATOM    980  N   GLY A  65      15.729  33.571 -12.397  1.00 50.12           N  
ATOM    981  H   GLY A  65      15.214  34.329 -12.822  1.00 50.12           H  
ATOM    982  CA  GLY A  65      16.853  33.904 -11.562  1.00 50.12           C  
ATOM    983  HA2 GLY A  65      17.171  34.933 -11.731  1.00 50.12           H  
ATOM    984  HA3 GLY A  65      17.682  33.214 -11.717  1.00 50.12           H  
ATOM    985  C   GLY A  65      16.298  33.773 -10.165  1.00 50.12           C  
ATOM    986  O   GLY A  65      15.574  34.658  -9.716  1.00 50.12           O  
ATOM    987  N   GLY A  66      16.559  32.629  -9.524  1.00 51.95           N  
ATOM    988  H   GLY A  66      17.032  31.890 -10.025  1.00 51.95           H  
ATOM    989  CA  GLY A  66      16.366  32.508  -8.088  1.00 51.95           C  
ATOM    990  HA2 GLY A  66      16.901  31.647  -7.689  1.00 51.95           H  
ATOM    991  HA3 GLY A  66      15.304  32.423  -7.860  1.00 51.95           H  
ATOM    992  C   GLY A  66      16.939  33.777  -7.478  1.00 51.95           C  
ATOM    993  O   GLY A  66      18.031  34.187  -7.888  1.00 51.95           O  
ATOM    994  N   GLY A  67      16.144  34.442  -6.631  1.00 54.23           N  
ATOM    995  H   GLY A  67      15.236  34.051  -6.426  1.00 54.23           H  
ATOM    996  CA  GLY A  67      16.490  35.726  -6.018  1.00 54.23           C  
ATOM    997  HA2 GLY A  67      15.792  35.950  -5.211  1.00 54.23           H  
ATOM    998  HA3 GLY A  67      16.421  36.509  -6.773  1.00 54.23           H  
ATOM    999  C   GLY A  67      17.908  35.712  -5.452  1.00 54.23           C  
ATOM   1000  O   GLY A  67      18.508  34.656  -5.370  1.00 54.23           O  
ATOM   1001  N   THR A  68      18.445  36.870  -5.080  1.00 59.20           N  
ATOM   1002  H   THR A  68      17.822  37.664  -5.074  1.00 59.20           H  
ATOM   1003  CA  THR A  68      19.861  37.180  -4.748  1.00 59.20           C  
ATOM   1004  HA  THR A  68      20.368  37.441  -5.677  1.00 59.20           H  
ATOM   1005  C   THR A  68      20.751  36.106  -4.085  1.00 59.20           C  
ATOM   1006  CB  THR A  68      19.889  38.416  -3.838  1.00 59.20           C  
ATOM   1007  HB  THR A  68      20.909  38.604  -3.503  1.00 59.20           H  
ATOM   1008  O   THR A  68      21.971  36.229  -4.137  1.00 59.20           O  
ATOM   1009  CG2 THR A  68      19.368  39.667  -4.550  1.00 59.20           C  
ATOM   1010 HG21 THR A  68      19.499  40.534  -3.903  1.00 59.20           H  
ATOM   1011 HG22 THR A  68      19.936  39.830  -5.466  1.00 59.20           H  
ATOM   1012 HG23 THR A  68      18.311  39.564  -4.794  1.00 59.20           H  
ATOM   1013  OG1 THR A  68      19.054  38.206  -2.721  1.00 59.20           O  
ATOM   1014  HG1 THR A  68      19.145  38.959  -2.132  1.00 59.20           H  
ATOM   1015  N   THR A  69      20.198  35.047  -3.506  1.00 56.64           N  
ATOM   1016  H   THR A  69      19.191  34.982  -3.542  1.00 56.64           H  
ATOM   1017  CA  THR A  69      20.878  33.820  -3.086  1.00 56.64           C  
ATOM   1018  HA  THR A  69      21.899  34.079  -2.804  1.00 56.64           H  
ATOM   1019  C   THR A  69      21.019  32.715  -4.146  1.00 56.64           C  
ATOM   1020  CB  THR A  69      20.192  33.257  -1.838  1.00 56.64           C  
ATOM   1021  HB  THR A  69      20.676  32.331  -1.530  1.00 56.64           H  
ATOM   1022  O   THR A  69      21.489  31.654  -3.761  1.00 56.64           O  
ATOM   1023  CG2 THR A  69      20.271  34.249  -0.677  1.00 56.64           C  
ATOM   1024 HG21 THR A  69      19.695  35.148  -0.898  1.00 56.64           H  
ATOM   1025 HG22 THR A  69      19.868  33.784   0.223  1.00 56.64           H  
ATOM   1026 HG23 THR A  69      21.310  34.521  -0.496  1.00 56.64           H  
ATOM   1027  OG1 THR A  69      18.826  33.013  -2.095  1.00 56.64           O  
ATOM   1028  HG1 THR A  69      18.470  32.530  -1.346  1.00 56.64           H  
ATOM   1029  N   GLY A  70      20.662  32.952  -5.421  1.00 51.64           N  
ATOM   1030  H   GLY A  70      20.129  33.800  -5.558  1.00 51.64           H  
ATOM   1031  CA  GLY A  70      20.951  32.179  -6.644  1.00 51.64           C  
ATOM   1032  HA2 GLY A  70      21.894  32.533  -7.058  1.00 51.64           H  
ATOM   1033  HA3 GLY A  70      20.171  32.401  -7.372  1.00 51.64           H  
ATOM   1034  C   GLY A  70      21.064  30.656  -6.498  1.00 51.64           C  
ATOM   1035  O   GLY A  70      21.966  30.168  -5.832  1.00 51.64           O  
ATOM   1036  N   TYR A  71      20.219  29.881  -7.190  1.00 54.97           N  
ATOM   1037  H   TYR A  71      19.487  30.321  -7.728  1.00 54.97           H  
ATOM   1038  CA  TYR A  71      20.262  28.410  -7.150  1.00 54.97           C  
ATOM   1039  HA  TYR A  71      19.827  28.083  -6.205  1.00 54.97           H  
ATOM   1040  C   TYR A  71      21.695  27.865  -7.228  1.00 54.97           C  
ATOM   1041  CB  TYR A  71      19.427  27.813  -8.289  1.00 54.97           C  
ATOM   1042  HB2 TYR A  71      19.585  26.735  -8.309  1.00 54.97           H  
ATOM   1043  HB3 TYR A  71      19.780  28.210  -9.241  1.00 54.97           H  
ATOM   1044  O   TYR A  71      22.341  27.919  -8.276  1.00 54.97           O  
ATOM   1045  CG  TYR A  71      17.941  28.063  -8.152  1.00 54.97           C  
ATOM   1046  CD1 TYR A  71      17.193  27.327  -7.212  1.00 54.97           C  
ATOM   1047  HD1 TYR A  71      17.677  26.585  -6.594  1.00 54.97           H  
ATOM   1048  CD2 TYR A  71      17.308  29.024  -8.963  1.00 54.97           C  
ATOM   1049  HD2 TYR A  71      17.872  29.565  -9.709  1.00 54.97           H  
ATOM   1050  CE1 TYR A  71      15.814  27.565  -7.066  1.00 54.97           C  
ATOM   1051  HE1 TYR A  71      15.241  27.009  -6.338  1.00 54.97           H  
ATOM   1052  CE2 TYR A  71      15.928  29.257  -8.824  1.00 54.97           C  
ATOM   1053  HE2 TYR A  71      15.420  29.972  -9.456  1.00 54.97           H  
ATOM   1054  OH  TYR A  71      13.855  28.785  -7.731  1.00 54.97           O  
ATOM   1055  HH  TYR A  71      13.448  28.240  -7.054  1.00 54.97           H  
ATOM   1056  CZ  TYR A  71      15.182  28.539  -7.868  1.00 54.97           C  
ATOM   1057  N   ARG A  72      22.187  27.346  -6.098  1.00 55.27           N  
ATOM   1058  H   ARG A  72      21.639  27.444  -5.256  1.00 55.27           H  
ATOM   1059  CA  ARG A  72      23.489  26.695  -6.019  1.00 55.27           C  
ATOM   1060  HA  ARG A  72      24.214  27.352  -6.500  1.00 55.27           H  
ATOM   1061  C   ARG A  72      23.369  25.379  -6.791  1.00 55.27           C  
ATOM   1062  CB  ARG A  72      23.889  26.515  -4.543  1.00 55.27           C  
ATOM   1063  HB2 ARG A  72      23.776  27.473  -4.035  1.00 55.27           H  
ATOM   1064  HB3 ARG A  72      23.227  25.793  -4.066  1.00 55.27           H  
ATOM   1065  O   ARG A  72      22.583  24.528  -6.370  1.00 55.27           O  
ATOM   1066  CG  ARG A  72      25.347  26.056  -4.396  1.00 55.27           C  
ATOM   1067  HG2 ARG A  72      25.998  26.770  -4.900  1.00 55.27           H  
ATOM   1068  HG3 ARG A  72      25.467  25.080  -4.866  1.00 55.27           H  
ATOM   1069  CD  ARG A  72      25.757  25.960  -2.919  1.00 55.27           C  
ATOM   1070  HD2 ARG A  72      25.107  25.240  -2.422  1.00 55.27           H  
ATOM   1071  HD3 ARG A  72      25.609  26.930  -2.444  1.00 55.27           H  
ATOM   1072  NE  ARG A  72      27.159  25.509  -2.794  1.00 55.27           N  
ATOM   1073  HE  ARG A  72      27.350  24.560  -3.083  1.00 55.27           H  
ATOM   1074  NH1 ARG A  72      28.119  27.438  -1.983  1.00 55.27           N  
ATOM   1075 HH11 ARG A  72      28.944  27.945  -1.695  1.00 55.27           H  
ATOM   1076 HH12 ARG A  72      27.207  27.867  -1.929  1.00 55.27           H  
ATOM   1077  NH2 ARG A  72      29.403  25.675  -2.463  1.00 55.27           N  
ATOM   1078 HH21 ARG A  72      29.549  24.788  -2.923  1.00 55.27           H  
ATOM   1079 HH22 ARG A  72      30.221  26.215  -2.219  1.00 55.27           H  
ATOM   1080  CZ  ARG A  72      28.213  26.207  -2.408  1.00 55.27           C  
ATOM   1081  N   PRO A  73      24.083  25.191  -7.916  1.00 57.50           N  
ATOM   1082  CA  PRO A  73      24.058  23.915  -8.610  1.00 57.50           C  
ATOM   1083  HA  PRO A  73      23.037  23.671  -8.903  1.00 57.50           H  
ATOM   1084  C   PRO A  73      24.585  22.842  -7.653  1.00 57.50           C  
ATOM   1085  CB  PRO A  73      24.915  24.098  -9.866  1.00 57.50           C  
ATOM   1086  HB2 PRO A  73      24.281  24.418 -10.692  1.00 57.50           H  
ATOM   1087  HB3 PRO A  73      25.455  23.189 -10.132  1.00 57.50           H  
ATOM   1088  O   PRO A  73      25.660  22.984  -7.064  1.00 57.50           O  
ATOM   1089  CG  PRO A  73      25.867  25.234  -9.489  1.00 57.50           C  
ATOM   1090  HG2 PRO A  73      26.726  24.828  -8.956  1.00 57.50           H  
ATOM   1091  HG3 PRO A  73      26.192  25.797 -10.364  1.00 57.50           H  
ATOM   1092  CD  PRO A  73      25.038  26.096  -8.539  1.00 57.50           C  
ATOM   1093  HD2 PRO A  73      25.695  26.561  -7.804  1.00 57.50           H  
ATOM   1094  HD3 PRO A  73      24.504  26.858  -9.107  1.00 57.50           H  
ATOM   1095  N   LEU A  74      23.793  21.787  -7.469  1.00 55.29           N  
ATOM   1096  H   LEU A  74      22.899  21.776  -7.940  1.00 55.29           H  
ATOM   1097  CA  LEU A  74      24.188  20.586  -6.743  1.00 55.29           C  
ATOM   1098  HA  LEU A  74      24.429  20.838  -5.710  1.00 55.29           H  
ATOM   1099  C   LEU A  74      25.444  20.017  -7.426  1.00 55.29           C  
ATOM   1100  CB  LEU A  74      23.004  19.592  -6.777  1.00 55.29           C  
ATOM   1101  HB2 LEU A  74      22.658  19.510  -7.808  1.00 55.29           H  
ATOM   1102  HB3 LEU A  74      23.360  18.605  -6.482  1.00 55.29           H  
ATOM   1103  O   LEU A  74      25.348  19.494  -8.533  1.00 55.29           O  
ATOM   1104  CG  LEU A  74      21.814  19.978  -5.873  1.00 55.29           C  
ATOM   1105  HG  LEU A  74      21.637  21.052  -5.936  1.00 55.29           H  
ATOM   1106  CD1 LEU A  74      20.540  19.262  -6.323  1.00 55.29           C  
ATOM   1107 HD11 LEU A  74      19.710  19.545  -5.675  1.00 55.29           H  
ATOM   1108 HD12 LEU A  74      20.680  18.183  -6.273  1.00 55.29           H  
ATOM   1109 HD13 LEU A  74      20.297  19.548  -7.346  1.00 55.29           H  
ATOM   1110  CD2 LEU A  74      22.084  19.599  -4.415  1.00 55.29           C  
ATOM   1111 HD21 LEU A  74      22.968  20.121  -4.049  1.00 55.29           H  
ATOM   1112 HD22 LEU A  74      21.233  19.889  -3.798  1.00 55.29           H  
ATOM   1113 HD23 LEU A  74      22.236  18.524  -4.325  1.00 55.29           H  
ATOM   1114  N   GLY A  75      26.618  20.172  -6.801  1.00 44.62           N  
ATOM   1115  H   GLY A  75      26.622  20.679  -5.927  1.00 44.62           H  
ATOM   1116  CA  GLY A  75      27.866  19.533  -7.248  1.00 44.62           C  
ATOM   1117  HA2 GLY A  75      28.091  18.717  -6.561  1.00 44.62           H  
ATOM   1118  HA3 GLY A  75      27.719  19.087  -8.231  1.00 44.62           H  
ATOM   1119  C   GLY A  75      29.135  20.396  -7.347  1.00 44.62           C  
ATOM   1120  O   GLY A  75      30.145  19.879  -7.806  1.00 44.62           O  
ATOM   1121  N   GLY A  76      29.129  21.675  -6.943  1.00 42.49           N  
ATOM   1122  H   GLY A  76      28.259  22.073  -6.619  1.00 42.49           H  
ATOM   1123  CA  GLY A  76      30.313  22.554  -7.014  1.00 42.49           C  
ATOM   1124  HA2 GLY A  76      31.028  22.155  -7.734  1.00 42.49           H  
ATOM   1125  HA3 GLY A  76      30.002  23.529  -7.388  1.00 42.49           H  
ATOM   1126  C   GLY A  76      31.034  22.787  -5.676  1.00 42.49           C  
ATOM   1127  O   GLY A  76      30.448  23.338  -4.738  1.00 42.49           O  
ATOM   1128  N   GLU A  77      32.305  22.387  -5.636  1.00 39.99           N  
ATOM   1129  H   GLU A  77      32.652  21.938  -6.471  1.00 39.99           H  
ATOM   1130  CA  GLU A  77      33.305  22.495  -4.561  1.00 39.99           C  
ATOM   1131  HA  GLU A  77      32.996  21.846  -3.742  1.00 39.99           H  
ATOM   1132  C   GLU A  77      33.483  23.925  -4.010  1.00 39.99           C  
ATOM   1133  CB  GLU A  77      34.601  21.922  -5.162  1.00 39.99           C  
ATOM   1134  HB2 GLU A  77      35.012  22.628  -5.883  1.00 39.99           H  
ATOM   1135  HB3 GLU A  77      34.304  21.025  -5.705  1.00 39.99           H  
ATOM   1136  O   GLU A  77      33.284  24.905  -4.723  1.00 39.99           O  
ATOM   1137  CG  GLU A  77      35.693  21.520  -4.162  1.00 39.99           C  
ATOM   1138  HG2 GLU A  77      35.218  21.025  -3.315  1.00 39.99           H  
ATOM   1139  HG3 GLU A  77      36.181  22.422  -3.792  1.00 39.99           H  
ATOM   1140  CD  GLU A  77      36.736  20.559  -4.776  1.00 39.99           C  
ATOM   1141  OE1 GLU A  77      37.724  20.272  -4.068  1.00 39.99           O  
ATOM   1142  OE2 GLU A  77      36.530  20.098  -5.923  1.00 39.99           O  
ATOM   1143  N   LEU A  78      33.796  24.038  -2.712  1.00 40.75           N  
ATOM   1144  H   LEU A  78      34.059  23.187  -2.235  1.00 40.75           H  
ATOM   1145  CA  LEU A  78      33.880  25.277  -1.924  1.00 40.75           C  
ATOM   1146  HA  LEU A  78      32.962  25.854  -2.037  1.00 40.75           H  
ATOM   1147  C   LEU A  78      35.069  26.163  -2.343  1.00 40.75           C  
ATOM   1148  CB  LEU A  78      34.091  24.908  -0.431  1.00 40.75           C  
ATOM   1149  HB2 LEU A  78      34.573  25.761   0.048  1.00 40.75           H  
ATOM   1150  HB3 LEU A  78      34.798  24.081  -0.367  1.00 40.75           H  
ATOM   1151  O   LEU A  78      36.210  25.733  -2.196  1.00 40.75           O  
ATOM   1152  CG  LEU A  78      32.859  24.586   0.430  1.00 40.75           C  
ATOM   1153  HG  LEU A  78      32.186  25.443   0.413  1.00 40.75           H  
ATOM   1154  CD1 LEU A  78      32.085  23.356  -0.041  1.00 40.75           C  
ATOM   1155 HD11 LEU A  78      31.257  23.156   0.639  1.00 40.75           H  
ATOM   1156 HD12 LEU A  78      31.683  23.525  -1.041  1.00 40.75           H  
ATOM   1157 HD13 LEU A  78      32.745  22.489  -0.060  1.00 40.75           H  
ATOM   1158  CD2 LEU A  78      33.307  24.345   1.874  1.00 40.75           C  
ATOM   1159 HD21 LEU A  78      33.825  25.225   2.256  1.00 40.75           H  
ATOM   1160 HD22 LEU A  78      33.980  23.489   1.921  1.00 40.75           H  
ATOM   1161 HD23 LEU A  78      32.440  24.150   2.506  1.00 40.75           H  
ATOM   1162  N   PRO A  79      34.845  27.451  -2.659  1.00 45.90           N  
ATOM   1163  CA  PRO A  79      35.874  28.465  -2.481  1.00 45.90           C  
ATOM   1164  HA  PRO A  79      36.840  28.001  -2.280  1.00 45.90           H  
ATOM   1165  C   PRO A  79      35.508  29.372  -1.305  1.00 45.90           C  
ATOM   1166  CB  PRO A  79      35.999  29.214  -3.812  1.00 45.90           C  
ATOM   1167  HB2 PRO A  79      35.759  30.270  -3.683  1.00 45.90           H  
ATOM   1168  HB3 PRO A  79      37.000  29.107  -4.230  1.00 45.90           H  
ATOM   1169  O   PRO A  79      34.460  30.018  -1.265  1.00 45.90           O  
ATOM   1170  CG  PRO A  79      34.962  28.549  -4.719  1.00 45.90           C  
ATOM   1171  HG2 PRO A  79      34.464  29.273  -5.365  1.00 45.90           H  
ATOM   1172  HG3 PRO A  79      35.436  27.767  -5.312  1.00 45.90           H  
ATOM   1173  CD  PRO A  79      33.988  27.917  -3.728  1.00 45.90           C  
ATOM   1174  HD2 PRO A  79      33.309  28.677  -3.343  1.00 45.90           H  
ATOM   1175  HD3 PRO A  79      33.412  27.123  -4.202  1.00 45.90           H  
ATOM   1176  N   THR A  80      36.415  29.385  -0.339  1.00 37.87           N  
ATOM   1177  H   THR A  80      37.203  28.765  -0.463  1.00 37.87           H  
ATOM   1178  CA  THR A  80      36.505  30.332   0.768  1.00 37.87           C  
ATOM   1179  HA  THR A  80      35.576  30.300   1.337  1.00 37.87           H  
ATOM   1180  C   THR A  80      36.723  31.764   0.262  1.00 37.87           C  
ATOM   1181  CB  THR A  80      37.663  29.856   1.673  1.00 37.87           C  
ATOM   1182  HB  THR A  80      38.406  29.347   1.059  1.00 37.87           H  
ATOM   1183  O   THR A  80      37.473  31.985  -0.683  1.00 37.87           O  
ATOM   1184  CG2 THR A  80      38.408  30.909   2.490  1.00 37.87           C  
ATOM   1185 HG21 THR A  80      37.705  31.496   3.081  1.00 37.87           H  
ATOM   1186 HG22 THR A  80      38.973  31.556   1.819  1.00 37.87           H  
ATOM   1187 HG23 THR A  80      39.116  30.421   3.159  1.00 37.87           H  
ATOM   1188  OG1 THR A  80      37.142  28.932   2.597  1.00 37.87           O  
ATOM   1189  HG1 THR A  80      37.878  28.465   3.001  1.00 37.87           H  
ATOM   1190  N   ALA A  81      36.154  32.713   1.012  1.00 41.05           N  
ATOM   1191  H   ALA A  81      35.502  32.373   1.705  1.00 41.05           H  
ATOM   1192  CA  ALA A  81      36.471  34.143   1.087  1.00 41.05           C  
ATOM   1193  HA  ALA A  81      36.131  34.416   2.086  1.00 41.05           H  
ATOM   1194  C   ALA A  81      35.749  35.125   0.145  1.00 41.05           C  
ATOM   1195  CB  ALA A  81      37.986  34.392   1.132  1.00 41.05           C  
ATOM   1196  HB1 ALA A  81      38.438  34.160   0.167  1.00 41.05           H  
ATOM   1197  HB2 ALA A  81      38.181  35.442   1.352  1.00 41.05           H  
ATOM   1198  HB3 ALA A  81      38.449  33.786   1.911  1.00 41.05           H  
ATOM   1199  O   ALA A  81      35.719  34.999  -1.073  1.00 41.05           O  
ATOM   1200  N   GLY A  82      35.267  36.199   0.783  1.00 42.29           N  
ATOM   1201  H   GLY A  82      35.329  36.189   1.791  1.00 42.29           H  
ATOM   1202  CA  GLY A  82      34.870  37.458   0.161  1.00 42.29           C  
ATOM   1203  HA2 GLY A  82      35.022  37.402  -0.917  1.00 42.29           H  
ATOM   1204  HA3 GLY A  82      35.495  38.265   0.542  1.00 42.29           H  
ATOM   1205  C   GLY A  82      33.404  37.788   0.406  1.00 42.29           C  
ATOM   1206  O   GLY A  82      32.540  37.281  -0.290  1.00 42.29           O  
ATOM   1207  N   ARG A  83      33.126  38.650   1.390  1.00 38.73           N  
ATOM   1208  H   ARG A  83      33.916  39.021   1.898  1.00 38.73           H  
ATOM   1209  CA  ARG A  83      31.821  39.276   1.657  1.00 38.73           C  
ATOM   1210  HA  ARG A  83      31.012  38.616   1.346  1.00 38.73           H  
ATOM   1211  C   ARG A  83      31.734  40.586   0.858  1.00 38.73           C  
ATOM   1212  CB  ARG A  83      31.742  39.530   3.182  1.00 38.73           C  
ATOM   1213  HB2 ARG A  83      32.623  40.094   3.487  1.00 38.73           H  
ATOM   1214  HB3 ARG A  83      31.780  38.564   3.687  1.00 38.73           H  
ATOM   1215  O   ARG A  83      32.411  41.530   1.257  1.00 38.73           O  
ATOM   1216  CG  ARG A  83      30.496  40.288   3.679  1.00 38.73           C  
ATOM   1217  HG2 ARG A  83      30.410  41.249   3.174  1.00 38.73           H  
ATOM   1218  HG3 ARG A  83      29.610  39.691   3.461  1.00 38.73           H  
ATOM   1219  CD  ARG A  83      30.600  40.528   5.196  1.00 38.73           C  
ATOM   1220  HD2 ARG A  83      31.431  41.207   5.387  1.00 38.73           H  
ATOM   1221  HD3 ARG A  83      30.831  39.580   5.682  1.00 38.73           H  
ATOM   1222  NE  ARG A  83      29.337  41.044   5.769  1.00 38.73           N  
ATOM   1223  HE  ARG A  83      28.543  40.424   5.705  1.00 38.73           H  
ATOM   1224  NH1 ARG A  83      30.068  43.084   6.556  1.00 38.73           N  
ATOM   1225 HH11 ARG A  83      29.895  43.935   7.072  1.00 38.73           H  
ATOM   1226 HH12 ARG A  83      30.984  42.908   6.167  1.00 38.73           H  
ATOM   1227  NH2 ARG A  83      27.969  42.444   6.930  1.00 38.73           N  
ATOM   1228 HH21 ARG A  83      27.823  43.300   7.446  1.00 38.73           H  
ATOM   1229 HH22 ARG A  83      27.224  41.763   6.881  1.00 38.73           H  
ATOM   1230  CZ  ARG A  83      29.136  42.183   6.411  1.00 38.73           C  
ATOM   1231  N   PRO A  84      30.922  40.710  -0.205  1.00 51.57           N  
ATOM   1232  CA  PRO A  84      30.636  41.999  -0.824  1.00 51.57           C  
ATOM   1233  HA  PRO A  84      31.411  42.724  -0.575  1.00 51.57           H  
ATOM   1234  C   PRO A  84      29.281  42.520  -0.325  1.00 51.57           C  
ATOM   1235  CB  PRO A  84      30.677  41.764  -2.341  1.00 51.57           C  
ATOM   1236  HB2 PRO A  84      31.469  42.350  -2.807  1.00 51.57           H  
ATOM   1237  HB3 PRO A  84      29.715  42.011  -2.791  1.00 51.57           H  
ATOM   1238  O   PRO A  84      28.304  41.778  -0.234  1.00 51.57           O  
ATOM   1239  CG  PRO A  84      30.956  40.265  -2.499  1.00 51.57           C  
ATOM   1240  HG2 PRO A  84      30.392  39.831  -3.324  1.00 51.57           H  
ATOM   1241  HG3 PRO A  84      32.025  40.098  -2.633  1.00 51.57           H  
ATOM   1242  CD  PRO A  84      30.515  39.694  -1.155  1.00 51.57           C  
ATOM   1243  HD2 PRO A  84      29.431  39.589  -1.137  1.00 51.57           H  
ATOM   1244  HD3 PRO A  84      30.969  38.718  -0.982  1.00 51.57           H  
ATOM   1245  N   GLY A  85      29.239  43.804   0.037  1.00 47.12           N  
ATOM   1246  H   GLY A  85      30.069  44.360  -0.108  1.00 47.12           H  
ATOM   1247  CA  GLY A  85      28.037  44.494   0.502  1.00 47.12           C  
ATOM   1248  HA2 GLY A  85      28.277  45.530   0.740  1.00 47.12           H  
ATOM   1249  HA3 GLY A  85      27.679  44.004   1.407  1.00 47.12           H  
ATOM   1250  C   GLY A  85      26.922  44.491  -0.546  1.00 47.12           C  
ATOM   1251  O   GLY A  85      27.166  44.729  -1.724  1.00 47.12           O  
ATOM   1252  N   VAL A  86      25.700  44.211  -0.093  1.00 53.51           N  
ATOM   1253  H   VAL A  86      25.598  44.033   0.896  1.00 53.51           H  
ATOM   1254  CA  VAL A  86      24.485  44.120  -0.912  1.00 53.51           C  
ATOM   1255  HA  VAL A  86      24.692  43.492  -1.779  1.00 53.51           H  
ATOM   1256  C   VAL A  86      24.056  45.524  -1.365  1.00 53.51           C  
ATOM   1257  CB  VAL A  86      23.357  43.441  -0.103  1.00 53.51           C  
ATOM   1258  HB  VAL A  86      23.149  44.031   0.789  1.00 53.51           H  
ATOM   1259  O   VAL A  86      23.684  46.332  -0.511  1.00 53.51           O  
ATOM   1260  CG1 VAL A  86      22.057  43.315  -0.909  1.00 53.51           C  
ATOM   1261 HG11 VAL A  86      22.238  42.753  -1.825  1.00 53.51           H  
ATOM   1262 HG12 VAL A  86      21.300  42.800  -0.318  1.00 53.51           H  
ATOM   1263 HG13 VAL A  86      21.674  44.302  -1.170  1.00 53.51           H  
ATOM   1264  CG2 VAL A  86      23.768  42.032   0.350  1.00 53.51           C  
ATOM   1265 HG21 VAL A  86      22.947  41.562   0.892  1.00 53.51           H  
ATOM   1266 HG22 VAL A  86      24.633  42.074   1.011  1.00 53.51           H  
ATOM   1267 HG23 VAL A  86      24.015  41.420  -0.518  1.00 53.51           H  
ATOM   1268  N   PRO A  87      24.052  45.837  -2.674  1.00 52.15           N  
ATOM   1269  CA  PRO A  87      23.444  47.058  -3.186  1.00 52.15           C  
ATOM   1270  HA  PRO A  87      23.732  47.908  -2.567  1.00 52.15           H  
ATOM   1271  C   PRO A  87      21.920  46.883  -3.174  1.00 52.15           C  
ATOM   1272  CB  PRO A  87      23.998  47.251  -4.608  1.00 52.15           C  
ATOM   1273  HB2 PRO A  87      24.488  48.220  -4.709  1.00 52.15           H  
ATOM   1274  HB3 PRO A  87      23.202  47.165  -5.347  1.00 52.15           H  
ATOM   1275  O   PRO A  87      21.401  45.936  -3.763  1.00 52.15           O  
ATOM   1276  CG  PRO A  87      25.006  46.114  -4.806  1.00 52.15           C  
ATOM   1277  HG2 PRO A  87      24.976  45.718  -5.821  1.00 52.15           H  
ATOM   1278  HG3 PRO A  87      26.007  46.471  -4.564  1.00 52.15           H  
ATOM   1279  CD  PRO A  87      24.585  45.067  -3.783  1.00 52.15           C  
ATOM   1280  HD2 PRO A  87      23.800  44.435  -4.199  1.00 52.15           H  
ATOM   1281  HD3 PRO A  87      25.448  44.462  -3.503  1.00 52.15           H  
ATOM   1282  N   ARG A  88      21.190  47.777  -2.495  1.00 40.03           N  
ATOM   1283  H   ARG A  88      21.679  48.540  -2.049  1.00 40.03           H  
ATOM   1284  CA  ARG A  88      19.721  47.840  -2.568  1.00 40.03           C  
ATOM   1285  HA  ARG A  88      19.320  46.826  -2.597  1.00 40.03           H  
ATOM   1286  C   ARG A  88      19.308  48.572  -3.854  1.00 40.03           C  
ATOM   1287  CB  ARG A  88      19.126  48.549  -1.339  1.00 40.03           C  
ATOM   1288  HB2 ARG A  88      18.097  48.828  -1.568  1.00 40.03           H  
ATOM   1289  HB3 ARG A  88      19.686  49.462  -1.134  1.00 40.03           H  
ATOM   1290  O   ARG A  88      19.681  49.735  -3.995  1.00 40.03           O  
ATOM   1291  CG  ARG A  88      19.109  47.651  -0.096  1.00 40.03           C  
ATOM   1292  HG2 ARG A  88      18.549  46.742  -0.313  1.00 40.03           H  
ATOM   1293  HG3 ARG A  88      20.133  47.384   0.164  1.00 40.03           H  
ATOM   1294  CD  ARG A  88      18.455  48.376   1.087  1.00 40.03           C  
ATOM   1295  HD2 ARG A  88      18.977  49.317   1.260  1.00 40.03           H  
ATOM   1296  HD3 ARG A  88      17.420  48.592   0.825  1.00 40.03           H  
ATOM   1297  NE  ARG A  88      18.512  47.555   2.313  1.00 40.03           N  
ATOM   1298  HE  ARG A  88      19.228  46.843   2.344  1.00 40.03           H  
ATOM   1299  NH1 ARG A  88      16.769  48.540   3.446  1.00 40.03           N  
ATOM   1300 HH11 ARG A  88      16.168  48.596   4.256  1.00 40.03           H  
ATOM   1301 HH12 ARG A  88      16.618  49.170   2.671  1.00 40.03           H  
ATOM   1302  NH2 ARG A  88      17.884  46.859   4.389  1.00 40.03           N  
ATOM   1303 HH21 ARG A  88      17.269  46.938   5.187  1.00 40.03           H  
ATOM   1304 HH22 ARG A  88      18.597  46.143   4.376  1.00 40.03           H  
ATOM   1305  CZ  ARG A  88      17.725  47.657   3.371  1.00 40.03           C  
ATOM   1306  N   PRO A  89      18.544  47.950  -4.769  1.00 53.97           N  
ATOM   1307  CA  PRO A  89      17.947  48.649  -5.903  1.00 53.97           C  
ATOM   1308  HA  PRO A  89      18.694  49.286  -6.377  1.00 53.97           H  
ATOM   1309  C   PRO A  89      16.758  49.503  -5.441  1.00 53.97           C  
ATOM   1310  CB  PRO A  89      17.502  47.564  -6.896  1.00 53.97           C  
ATOM   1311  HB2 PRO A  89      17.920  47.744  -7.886  1.00 53.97           H  
ATOM   1312  HB3 PRO A  89      16.414  47.528  -6.959  1.00 53.97           H  
ATOM   1313  O   PRO A  89      15.960  49.050  -4.618  1.00 53.97           O  
ATOM   1314  CG  PRO A  89      18.019  46.246  -6.316  1.00 53.97           C  
ATOM   1315  HG2 PRO A  89      17.314  45.430  -6.475  1.00 53.97           H  
ATOM   1316  HG3 PRO A  89      18.985  46.008  -6.761  1.00 53.97           H  
ATOM   1317  CD  PRO A  89      18.209  46.538  -4.833  1.00 53.97           C  
ATOM   1318  HD2 PRO A  89      17.275  46.365  -4.299  1.00 53.97           H  
ATOM   1319  HD3 PRO A  89      18.999  45.899  -4.440  1.00 53.97           H  
ATOM   1320  N   ASN A  90      16.613  50.710  -5.993  1.00 51.08           N  
ATOM   1321  H   ASN A  90      17.256  50.990  -6.719  1.00 51.08           H  
ATOM   1322  CA  ASN A  90      15.346  51.435  -5.952  1.00 51.08           C  
ATOM   1323  HA  ASN A  90      14.881  51.258  -4.982  1.00 51.08           H  
ATOM   1324  C   ASN A  90      14.413  50.834  -7.020  1.00 51.08           C  
ATOM   1325  CB  ASN A  90      15.580  52.960  -6.071  1.00 51.08           C  
ATOM   1326  HB2 ASN A  90      16.232  53.277  -5.258  1.00 51.08           H  
ATOM   1327  HB3 ASN A  90      14.622  53.462  -5.940  1.00 51.08           H  
ATOM   1328  O   ASN A  90      14.814  50.618  -8.158  1.00 51.08           O  
ATOM   1329  CG  ASN A  90      16.181  53.463  -7.381  1.00 51.08           C  
ATOM   1330  ND2 ASN A  90      16.436  54.745  -7.488  1.00 51.08           N  
ATOM   1331 HD21 ASN A  90      16.192  55.391  -6.751  1.00 51.08           H  
ATOM   1332 HD22 ASN A  90      16.811  55.040  -8.378  1.00 51.08           H  
ATOM   1333  OD1 ASN A  90      16.482  52.749  -8.311  1.00 51.08           O  
ATOM   1334  N   ILE A  91      13.178  50.500  -6.657  1.00 61.07           N  
ATOM   1335  H   ILE A  91      12.867  50.679  -5.713  1.00 61.07           H  
ATOM   1336  CA  ILE A  91      12.162  50.072  -7.625  1.00 61.07           C  
ATOM   1337  HA  ILE A  91      12.602  49.997  -8.619  1.00 61.07           H  
ATOM   1338  C   ILE A  91      11.094  51.167  -7.624  1.00 61.07           C  
ATOM   1339  CB  ILE A  91      11.613  48.662  -7.319  1.00 61.07           C  
ATOM   1340  HB  ILE A  91      11.197  48.655  -6.312  1.00 61.07           H  
ATOM   1341  O   ILE A  91      10.479  51.383  -6.579  1.00 61.07           O  
ATOM   1342  CG1 ILE A  91      12.760  47.624  -7.400  1.00 61.07           C  
ATOM   1343 HG12 ILE A  91      13.160  47.603  -8.414  1.00 61.07           H  
ATOM   1344 HG13 ILE A  91      13.565  47.927  -6.731  1.00 61.07           H  
ATOM   1345  CG2 ILE A  91      10.493  48.314  -8.321  1.00 61.07           C  
ATOM   1346 HG21 ILE A  91      10.069  47.336  -8.094  1.00 61.07           H  
ATOM   1347 HG22 ILE A  91      10.878  48.313  -9.340  1.00 61.07           H  
ATOM   1348 HG23 ILE A  91       9.678  49.035  -8.252  1.00 61.07           H  
ATOM   1349  CD1 ILE A  91      12.359  46.201  -6.994  1.00 61.07           C  
ATOM   1350 HD11 ILE A  91      11.888  46.214  -6.011  1.00 61.07           H  
ATOM   1351 HD12 ILE A  91      13.251  45.575  -6.952  1.00 61.07           H  
ATOM   1352 HD13 ILE A  91      11.672  45.774  -7.724  1.00 61.07           H  
ATOM   1353  N   PRO A  92      10.899  51.892  -8.739  1.00 58.23           N  
ATOM   1354  CA  PRO A  92       9.808  52.847  -8.877  1.00 58.23           C  
ATOM   1355  HA  PRO A  92       9.848  53.568  -8.060  1.00 58.23           H  
ATOM   1356  C   PRO A  92       8.480  52.088  -8.848  1.00 58.23           C  
ATOM   1357  CB  PRO A  92      10.033  53.573 -10.214  1.00 58.23           C  
ATOM   1358  HB2 PRO A  92       9.348  53.201 -10.976  1.00 58.23           H  
ATOM   1359  HB3 PRO A  92       9.911  54.651 -10.105  1.00 58.23           H  
ATOM   1360  O   PRO A  92       8.225  51.249  -9.710  1.00 58.23           O  
ATOM   1361  CG  PRO A  92      11.464  53.216 -10.613  1.00 58.23           C  
ATOM   1362  HG2 PRO A  92      12.152  53.947 -10.189  1.00 58.23           H  
ATOM   1363  HG3 PRO A  92      11.582  53.162 -11.696  1.00 58.23           H  
ATOM   1364  CD  PRO A  92      11.696  51.864  -9.953  1.00 58.23           C  
ATOM   1365  HD2 PRO A  92      11.338  51.066 -10.603  1.00 58.23           H  
ATOM   1366  HD3 PRO A  92      12.759  51.745  -9.745  1.00 58.23           H  
ATOM   1367  N   VAL A  93       7.655  52.357  -7.841  1.00 56.05           N  
ATOM   1368  H   VAL A  93       7.939  53.038  -7.151  1.00 56.05           H  
ATOM   1369  CA  VAL A  93       6.249  51.950  -7.821  1.00 56.05           C  
ATOM   1370  HA  VAL A  93       6.101  51.102  -8.490  1.00 56.05           H  
ATOM   1371  C   VAL A  93       5.445  53.114  -8.385  1.00 56.05           C  
ATOM   1372  CB  VAL A  93       5.783  51.511  -6.416  1.00 56.05           C  
ATOM   1373  HB  VAL A  93       4.697  51.419  -6.428  1.00 56.05           H  
ATOM   1374  O   VAL A  93       5.391  54.176  -7.774  1.00 56.05           O  
ATOM   1375  CG1 VAL A  93       6.366  50.129  -6.090  1.00 56.05           C  
ATOM   1376 HG11 VAL A  93       5.986  49.786  -5.127  1.00 56.05           H  
ATOM   1377 HG12 VAL A  93       7.454  50.178  -6.053  1.00 56.05           H  
ATOM   1378 HG13 VAL A  93       6.066  49.415  -6.857  1.00 56.05           H  
ATOM   1379  CG2 VAL A  93       6.179  52.457  -5.269  1.00 56.05           C  
ATOM   1380 HG21 VAL A  93       7.264  52.531  -5.185  1.00 56.05           H  
ATOM   1381 HG22 VAL A  93       5.778  52.075  -4.331  1.00 56.05           H  
ATOM   1382 HG23 VAL A  93       5.758  53.449  -5.433  1.00 56.05           H  
ATOM   1383  N   ASP A  94       4.895  52.943  -9.584  1.00 51.87           N  
ATOM   1384  H   ASP A  94       4.995  52.058 -10.059  1.00 51.87           H  
ATOM   1385  CA  ASP A  94       3.962  53.907 -10.167  1.00 51.87           C  
ATOM   1386  HA  ASP A  94       4.269  54.907  -9.862  1.00 51.87           H  
ATOM   1387  C   ASP A  94       2.555  53.588  -9.625  1.00 51.87           C  
ATOM   1388  CB  ASP A  94       4.050  53.855 -11.703  1.00 51.87           C  
ATOM   1389  HB2 ASP A  94       5.099  53.766 -11.986  1.00 51.87           H  
ATOM   1390  HB3 ASP A  94       3.531  52.970 -12.071  1.00 51.87           H  
ATOM   1391  O   ASP A  94       2.062  52.474  -9.848  1.00 51.87           O  
ATOM   1392  CG  ASP A  94       3.495  55.107 -12.394  1.00 51.87           C  
ATOM   1393  OD1 ASP A  94       3.225  56.104 -11.688  1.00 51.87           O  
ATOM   1394  OD2 ASP A  94       3.417  55.072 -13.642  1.00 51.87           O  
ATOM   1395  N   PRO A  95       1.930  54.476  -8.831  1.00 57.57           N  
ATOM   1396  CA  PRO A  95       0.640  54.208  -8.217  1.00 57.57           C  
ATOM   1397  HA  PRO A  95       0.598  53.185  -7.843  1.00 57.57           H  
ATOM   1398  C   PRO A  95      -0.469  54.407  -9.253  1.00 57.57           C  
ATOM   1399  CB  PRO A  95       0.555  55.177  -7.033  1.00 57.57           C  
ATOM   1400  HB2 PRO A  95      -0.473  55.443  -6.786  1.00 57.57           H  
ATOM   1401  HB3 PRO A  95       1.048  54.733  -6.169  1.00 57.57           H  
ATOM   1402  O   PRO A  95      -0.951  55.518  -9.469  1.00 57.57           O  
ATOM   1403  CG  PRO A  95       1.360  56.387  -7.509  1.00 57.57           C  
ATOM   1404  HG2 PRO A  95       0.726  57.046  -8.102  1.00 57.57           H  
ATOM   1405  HG3 PRO A  95       1.796  56.933  -6.673  1.00 57.57           H  
ATOM   1406  CD  PRO A  95       2.436  55.773  -8.402  1.00 57.57           C  
ATOM   1407  HD2 PRO A  95       2.626  56.424  -9.255  1.00 57.57           H  
ATOM   1408  HD3 PRO A  95       3.349  55.637  -7.822  1.00 57.57           H  
ATOM   1409  N   LEU A  96      -0.913  53.320  -9.882  1.00 47.79           N  
ATOM   1410  H   LEU A  96      -0.422  52.448  -9.745  1.00 47.79           H  
ATOM   1411  CA  LEU A  96      -2.175  53.331 -10.616  1.00 47.79           C  
ATOM   1412  HA  LEU A  96      -2.211  54.219 -11.246  1.00 47.79           H  
ATOM   1413  C   LEU A  96      -3.311  53.456  -9.594  1.00 47.79           C  
ATOM   1414  CB  LEU A  96      -2.291  52.094 -11.522  1.00 47.79           C  
ATOM   1415  HB2 LEU A  96      -2.158  51.201 -10.911  1.00 47.79           H  
ATOM   1416  HB3 LEU A  96      -3.296  52.066 -11.941  1.00 47.79           H  
ATOM   1417  O   LEU A  96      -3.654  52.500  -8.899  1.00 47.79           O  
ATOM   1418  CG  LEU A  96      -1.270  52.075 -12.677  1.00 47.79           C  
ATOM   1419  HG  LEU A  96      -0.259  52.131 -12.275  1.00 47.79           H  
ATOM   1420  CD1 LEU A  96      -1.400  50.760 -13.447  1.00 47.79           C  
ATOM   1421 HD11 LEU A  96      -2.397  50.679 -13.881  1.00 47.79           H  
ATOM   1422 HD12 LEU A  96      -1.232  49.923 -12.768  1.00 47.79           H  
ATOM   1423 HD13 LEU A  96      -0.653  50.725 -14.240  1.00 47.79           H  
ATOM   1424  CD2 LEU A  96      -1.474  53.223 -13.671  1.00 47.79           C  
ATOM   1425 HD21 LEU A  96      -1.246  54.175 -13.192  1.00 47.79           H  
ATOM   1426 HD22 LEU A  96      -2.502  53.232 -14.034  1.00 47.79           H  
ATOM   1427 HD23 LEU A  96      -0.790  53.108 -14.512  1.00 47.79           H  
ATOM   1428  N   GLY A  97      -3.817  54.682  -9.455  1.00 47.28           N  
ATOM   1429  H   GLY A  97      -3.381  55.425  -9.983  1.00 47.28           H  
ATOM   1430  CA  GLY A  97      -4.939  55.019  -8.589  1.00 47.28           C  
ATOM   1431  HA2 GLY A  97      -4.650  54.788  -7.564  1.00 47.28           H  
ATOM   1432  HA3 GLY A  97      -5.157  56.084  -8.661  1.00 47.28           H  
ATOM   1433  C   GLY A  97      -6.209  54.236  -8.952  1.00 47.28           C  
ATOM   1434  O   GLY A  97      -6.362  53.800 -10.097  1.00 47.28           O  
ATOM   1435  N   PRO A  98      -7.107  54.033  -7.974  1.00 54.98           N  
ATOM   1436  CA  PRO A  98      -8.306  53.222  -8.139  1.00 54.98           C  
ATOM   1437  HA  PRO A  98      -8.022  52.207  -8.416  1.00 54.98           H  
ATOM   1438  C   PRO A  98      -9.201  53.806  -9.234  1.00 54.98           C  
ATOM   1439  CB  PRO A  98      -8.981  53.193  -6.762  1.00 54.98           C  
ATOM   1440  HB2 PRO A  98      -8.636  52.319  -6.210  1.00 54.98           H  
ATOM   1441  HB3 PRO A  98     -10.068  53.188  -6.836  1.00 54.98           H  
ATOM   1442  O   PRO A  98      -9.553  54.983  -9.207  1.00 54.98           O  
ATOM   1443  CG  PRO A  98      -8.468  54.459  -6.076  1.00 54.98           C  
ATOM   1444  HG2 PRO A  98      -9.086  55.308  -6.370  1.00 54.98           H  
ATOM   1445  HG3 PRO A  98      -8.453  54.355  -4.991  1.00 54.98           H  
ATOM   1446  CD  PRO A  98      -7.066  54.628  -6.649  1.00 54.98           C  
ATOM   1447  HD2 PRO A  98      -6.350  54.086  -6.031  1.00 54.98           H  
ATOM   1448  HD3 PRO A  98      -6.809  55.686  -6.691  1.00 54.98           H  
ATOM   1449  N   ILE A  99      -9.537  52.970 -10.217  1.00 51.65           N  
ATOM   1450  H   ILE A  99      -9.211  52.015 -10.172  1.00 51.65           H  
ATOM   1451  CA  ILE A  99     -10.489  53.321 -11.264  1.00 51.65           C  
ATOM   1452  HA  ILE A  99     -10.232  54.326 -11.597  1.00 51.65           H  
ATOM   1453  C   ILE A  99     -11.894  53.379 -10.657  1.00 51.65           C  
ATOM   1454  CB  ILE A  99     -10.341  52.388 -12.487  1.00 51.65           C  
ATOM   1455  HB  ILE A  99      -9.284  52.397 -12.756  1.00 51.65           H  
ATOM   1456  O   ILE A  99     -12.356  52.435 -10.019  1.00 51.65           O  
ATOM   1457  CG1 ILE A  99     -11.126  52.948 -13.691  1.00 51.65           C  
ATOM   1458 HG12 ILE A  99     -10.931  54.018 -13.772  1.00 51.65           H  
ATOM   1459 HG13 ILE A  99     -12.195  52.813 -13.529  1.00 51.65           H  
ATOM   1460  CG2 ILE A  99     -10.727  50.927 -12.186  1.00 51.65           C  
ATOM   1461 HG21 ILE A  99     -10.223  50.576 -11.286  1.00 51.65           H  
ATOM   1462 HG22 ILE A  99     -11.803  50.847 -12.036  1.00 51.65           H  
ATOM   1463 HG23 ILE A  99     -10.438  50.282 -13.016  1.00 51.65           H  
ATOM   1464  CD1 ILE A  99     -10.729  52.305 -15.028  1.00 51.65           C  
ATOM   1465 HD11 ILE A  99     -11.259  52.807 -15.838  1.00 51.65           H  
ATOM   1466 HD12 ILE A  99     -11.000  51.250 -15.036  1.00 51.65           H  
ATOM   1467 HD13 ILE A  99      -9.656  52.409 -15.187  1.00 51.65           H  
ATOM   1468  N   ASP A 100     -12.526  54.531 -10.834  1.00 45.65           N  
ATOM   1469  H   ASP A 100     -12.031  55.270 -11.313  1.00 45.65           H  
ATOM   1470  CA  ASP A 100     -13.852  54.882 -10.347  1.00 45.65           C  
ATOM   1471  HA  ASP A 100     -13.922  54.666  -9.281  1.00 45.65           H  
ATOM   1472  C   ASP A 100     -14.919  54.068 -11.098  1.00 45.65           C  
ATOM   1473  CB  ASP A 100     -13.985  56.403 -10.546  1.00 45.65           C  
ATOM   1474  HB2 ASP A 100     -13.953  56.630 -11.612  1.00 45.65           H  
ATOM   1475  HB3 ASP A 100     -13.126  56.888 -10.081  1.00 45.65           H  
ATOM   1476  O   ASP A 100     -15.188  54.297 -12.280  1.00 45.65           O  
ATOM   1477  CG  ASP A 100     -15.244  57.021  -9.942  1.00 45.65           C  
ATOM   1478  OD1 ASP A 100     -15.935  56.315  -9.174  1.00 45.65           O  
ATOM   1479  OD2 ASP A 100     -15.495  58.200 -10.275  1.00 45.65           O  
ATOM   1480  N   VAL A 101     -15.484  53.056 -10.436  1.00 41.81           N  
ATOM   1481  H   VAL A 101     -15.196  52.904  -9.480  1.00 41.81           H  
ATOM   1482  CA  VAL A 101     -16.624  52.285 -10.946  1.00 41.81           C  
ATOM   1483  HA  VAL A 101     -16.874  52.642 -11.944  1.00 41.81           H  
ATOM   1484  C   VAL A 101     -17.826  52.581 -10.057  1.00 41.81           C  
ATOM   1485  CB  VAL A 101     -16.326  50.774 -11.087  1.00 41.81           C  
ATOM   1486  HB  VAL A 101     -16.137  50.341 -10.105  1.00 41.81           H  
ATOM   1487  O   VAL A 101     -18.116  51.851  -9.117  1.00 41.81           O  
ATOM   1488  CG1 VAL A 101     -17.507  50.036 -11.743  1.00 41.81           C  
ATOM   1489 HG11 VAL A 101     -17.718  50.462 -12.724  1.00 41.81           H  
ATOM   1490 HG12 VAL A 101     -18.394  50.119 -11.115  1.00 41.81           H  
ATOM   1491 HG13 VAL A 101     -17.267  48.978 -11.849  1.00 41.81           H  
ATOM   1492  CG2 VAL A 101     -15.097  50.517 -11.971  1.00 41.81           C  
ATOM   1493 HG21 VAL A 101     -14.214  50.950 -11.500  1.00 41.81           H  
ATOM   1494 HG22 VAL A 101     -15.237  50.978 -12.949  1.00 41.81           H  
ATOM   1495 HG23 VAL A 101     -14.935  49.445 -12.085  1.00 41.81           H  
ATOM   1496  N   GLY A 102     -18.541  53.653 -10.396  1.00 41.66           N  
ATOM   1497  H   GLY A 102     -18.119  54.303 -11.044  1.00 41.66           H  
ATOM   1498  CA  GLY A 102     -19.951  53.827 -10.052  1.00 41.66           C  
ATOM   1499  HA2 GLY A 102     -20.467  52.879 -10.204  1.00 41.66           H  
ATOM   1500  HA3 GLY A 102     -20.387  54.555 -10.736  1.00 41.66           H  
ATOM   1501  C   GLY A 102     -20.257  54.286  -8.624  1.00 41.66           C  
ATOM   1502  O   GLY A 102     -20.795  53.520  -7.836  1.00 41.66           O  
ATOM   1503  N   GLY A 103     -20.053  55.575  -8.346  1.00 37.92           N  
ATOM   1504  H   GLY A 103     -19.339  56.045  -8.884  1.00 37.92           H  
ATOM   1505  CA  GLY A 103     -21.098  56.450  -7.785  1.00 37.92           C  
ATOM   1506  HA2 GLY A 103     -21.949  56.447  -8.467  1.00 37.92           H  
ATOM   1507  HA3 GLY A 103     -20.699  57.464  -7.767  1.00 37.92           H  
ATOM   1508  C   GLY A 103     -21.655  56.187  -6.379  1.00 37.92           C  
ATOM   1509  O   GLY A 103     -22.696  56.753  -6.053  1.00 37.92           O  
ATOM   1510  N   PHE A 104     -21.003  55.386  -5.538  1.00 46.16           N  
ATOM   1511  H   PHE A 104     -20.186  54.897  -5.876  1.00 46.16           H  
ATOM   1512  CA  PHE A 104     -21.315  55.323  -4.108  1.00 46.16           C  
ATOM   1513  HA  PHE A 104     -22.223  55.890  -3.903  1.00 46.16           H  
ATOM   1514  C   PHE A 104     -20.191  56.002  -3.313  1.00 46.16           C  
ATOM   1515  CB  PHE A 104     -21.613  53.874  -3.687  1.00 46.16           C  
ATOM   1516  HB2 PHE A 104     -20.826  53.218  -4.060  1.00 46.16           H  
ATOM   1517  HB3 PHE A 104     -21.592  53.820  -2.599  1.00 46.16           H  
ATOM   1518  O   PHE A 104     -19.116  55.433  -3.136  1.00 46.16           O  
ATOM   1519  CG  PHE A 104     -22.971  53.372  -4.159  1.00 46.16           C  
ATOM   1520  CD1 PHE A 104     -24.127  53.642  -3.399  1.00 46.16           C  
ATOM   1521  HD1 PHE A 104     -24.044  54.198  -2.477  1.00 46.16           H  
ATOM   1522  CD2 PHE A 104     -23.090  52.654  -5.364  1.00 46.16           C  
ATOM   1523  HD2 PHE A 104     -22.210  52.454  -5.957  1.00 46.16           H  
ATOM   1524  CE1 PHE A 104     -25.387  53.195  -3.837  1.00 46.16           C  
ATOM   1525  HE1 PHE A 104     -26.267  53.407  -3.248  1.00 46.16           H  
ATOM   1526  CE2 PHE A 104     -24.350  52.207  -5.804  1.00 46.16           C  
ATOM   1527  HE2 PHE A 104     -24.429  51.660  -6.732  1.00 46.16           H  
ATOM   1528  CZ  PHE A 104     -25.499  52.476  -5.040  1.00 46.16           C  
ATOM   1529  HZ  PHE A 104     -26.466  52.133  -5.378  1.00 46.16           H  
ATOM   1530  N   ASP A 105     -20.456  57.228  -2.842  1.00 49.15           N  
ATOM   1531  H   ASP A 105     -21.336  57.639  -3.121  1.00 49.15           H  
ATOM   1532  CA  ASP A 105     -19.563  58.121  -2.070  1.00 49.15           C  
ATOM   1533  HA  ASP A 105     -18.602  58.161  -2.583  1.00 49.15           H  
ATOM   1534  C   ASP A 105     -19.256  57.620  -0.640  1.00 49.15           C  
ATOM   1535  CB  ASP A 105     -20.154  59.551  -2.043  1.00 49.15           C  
ATOM   1536  HB2 ASP A 105     -21.218  59.496  -1.810  1.00 49.15           H  
ATOM   1537  HB3 ASP A 105     -19.676  60.133  -1.256  1.00 49.15           H  
ATOM   1538  O   ASP A 105     -19.244  58.369   0.336  1.00 49.15           O  
ATOM   1539  CG  ASP A 105     -19.941  60.359  -3.322  1.00 49.15           C  
ATOM   1540  OD1 ASP A 105     -18.918  60.130  -4.003  1.00 49.15           O  
ATOM   1541  OD2 ASP A 105     -20.789  61.243  -3.579  1.00 49.15           O  
ATOM   1542  N   GLY A 106     -18.998  56.327  -0.484  1.00 52.03           N  
ATOM   1543  H   GLY A 106     -18.990  55.752  -1.315  1.00 52.03           H  
ATOM   1544  CA  GLY A 106     -18.648  55.722   0.791  1.00 52.03           C  
ATOM   1545  HA2 GLY A 106     -18.164  56.446   1.446  1.00 52.03           H  
ATOM   1546  HA3 GLY A 106     -19.548  55.349   1.280  1.00 52.03           H  
ATOM   1547  C   GLY A 106     -17.704  54.569   0.547  1.00 52.03           C  
ATOM   1548  O   GLY A 106     -18.130  53.419   0.483  1.00 52.03           O  
ATOM   1549  N   THR A 107     -16.416  54.868   0.378  1.00 51.31           N  
ATOM   1550  H   THR A 107     -16.135  55.838   0.398  1.00 51.31           H  
ATOM   1551  CA  THR A 107     -15.364  53.854   0.423  1.00 51.31           C  
ATOM   1552  HA  THR A 107     -15.566  53.086  -0.324  1.00 51.31           H  
ATOM   1553  C   THR A 107     -15.396  53.214   1.804  1.00 51.31           C  
ATOM   1554  CB  THR A 107     -13.978  54.457   0.147  1.00 51.31           C  
ATOM   1555  HB  THR A 107     -13.216  53.717   0.391  1.00 51.31           H  
ATOM   1556  O   THR A 107     -14.841  53.763   2.752  1.00 51.31           O  
ATOM   1557  CG2 THR A 107     -13.811  54.854  -1.318  1.00 51.31           C  
ATOM   1558 HG21 THR A 107     -14.545  55.614  -1.587  1.00 51.31           H  
ATOM   1559 HG22 THR A 107     -13.950  53.982  -1.957  1.00 51.31           H  
ATOM   1560 HG23 THR A 107     -12.810  55.256  -1.473  1.00 51.31           H  
ATOM   1561  OG1 THR A 107     -13.772  55.606   0.937  1.00 51.31           O  
ATOM   1562  HG1 THR A 107     -13.981  55.343   1.836  1.00 51.31           H  
ATOM   1563  N   VAL A 108     -16.094  52.084   1.910  1.00 54.29           N  
ATOM   1564  H   VAL A 108     -16.680  51.827   1.129  1.00 54.29           H  
ATOM   1565  CA  VAL A 108     -16.156  51.253   3.110  1.00 54.29           C  
ATOM   1566  HA  VAL A 108     -16.547  51.841   3.941  1.00 54.29           H  
ATOM   1567  C   VAL A 108     -14.730  50.831   3.432  1.00 54.29           C  
ATOM   1568  CB  VAL A 108     -17.077  50.038   2.883  1.00 54.29           C  
ATOM   1569  HB  VAL A 108     -16.699  49.447   2.050  1.00 54.29           H  
ATOM   1570  O   VAL A 108     -14.094  50.094   2.670  1.00 54.29           O  
ATOM   1571  CG1 VAL A 108     -17.144  49.140   4.123  1.00 54.29           C  
ATOM   1572 HG11 VAL A 108     -16.160  48.728   4.346  1.00 54.29           H  
ATOM   1573 HG12 VAL A 108     -17.485  49.718   4.983  1.00 54.29           H  
ATOM   1574 HG13 VAL A 108     -17.833  48.314   3.951  1.00 54.29           H  
ATOM   1575  CG2 VAL A 108     -18.507  50.485   2.543  1.00 54.29           C  
ATOM   1576 HG21 VAL A 108     -18.525  51.030   1.600  1.00 54.29           H  
ATOM   1577 HG22 VAL A 108     -18.893  51.127   3.335  1.00 54.29           H  
ATOM   1578 HG23 VAL A 108     -19.155  49.614   2.444  1.00 54.29           H  
ATOM   1579  N   THR A 109     -14.192  51.353   4.527  1.00 60.94           N  
ATOM   1580  H   THR A 109     -14.797  51.873   5.146  1.00 60.94           H  
ATOM   1581  CA  THR A 109     -12.864  50.975   4.999  1.00 60.94           C  
ATOM   1582  HA  THR A 109     -12.290  50.581   4.160  1.00 60.94           H  
ATOM   1583  C   THR A 109     -13.007  49.853   6.015  1.00 60.94           C  
ATOM   1584  CB  THR A 109     -12.066  52.163   5.549  1.00 60.94           C  
ATOM   1585  HB  THR A 109     -11.089  51.787   5.852  1.00 60.94           H  
ATOM   1586  O   THR A 109     -14.006  49.745   6.718  1.00 60.94           O  
ATOM   1587  CG2 THR A 109     -11.821  53.253   4.505  1.00 60.94           C  
ATOM   1588 HG21 THR A 109     -12.763  53.743   4.259  1.00 60.94           H  
ATOM   1589 HG22 THR A 109     -11.136  53.997   4.914  1.00 60.94           H  
ATOM   1590 HG23 THR A 109     -11.391  52.819   3.602  1.00 60.94           H  
ATOM   1591  OG1 THR A 109     -12.670  52.729   6.685  1.00 60.94           O  
ATOM   1592  HG1 THR A 109     -13.612  52.851   6.546  1.00 60.94           H  
ATOM   1593  N   ALA A 110     -11.988  49.001   6.139  1.00 58.22           N  
ATOM   1594  H   ALA A 110     -11.197  49.103   5.520  1.00 58.22           H  
ATOM   1595  CA  ALA A 110     -12.000  47.866   7.070  1.00 58.22           C  
ATOM   1596  HA  ALA A 110     -12.898  47.280   6.873  1.00 58.22           H  
ATOM   1597  C   ALA A 110     -12.058  48.264   8.565  1.00 58.22           C  
ATOM   1598  CB  ALA A 110     -10.774  46.996   6.758  1.00 58.22           C  
ATOM   1599  HB1 ALA A 110      -9.859  47.549   6.970  1.00 58.22           H  
ATOM   1600  HB2 ALA A 110     -10.788  46.698   5.709  1.00 58.22           H  
ATOM   1601  HB3 ALA A 110     -10.799  46.097   7.374  1.00 58.22           H  
ATOM   1602  O   ALA A 110     -11.865  47.412   9.428  1.00 58.22           O  
ATOM   1603  N   GLN A 111     -12.230  49.551   8.877  1.00 55.68           N  
ATOM   1604  H   GLN A 111     -12.488  50.179   8.130  1.00 55.68           H  
ATOM   1605  CA  GLN A 111     -12.351  50.086  10.232  1.00 55.68           C  
ATOM   1606  HA  GLN A 111     -12.135  49.300  10.956  1.00 55.68           H  
ATOM   1607  C   GLN A 111     -13.777  50.563  10.552  1.00 55.68           C  
ATOM   1608  CB  GLN A 111     -11.325  51.214  10.429  1.00 55.68           C  
ATOM   1609  HB2 GLN A 111     -11.416  51.602  11.443  1.00 55.68           H  
ATOM   1610  HB3 GLN A 111     -11.559  52.025   9.739  1.00 55.68           H  
ATOM   1611  O   GLN A 111     -14.018  50.992  11.679  1.00 55.68           O  
ATOM   1612  CG  GLN A 111      -9.865  50.785  10.205  1.00 55.68           C  
ATOM   1613  HG2 GLN A 111      -9.732  50.444   9.178  1.00 55.68           H  
ATOM   1614  HG3 GLN A 111      -9.225  51.656  10.345  1.00 55.68           H  
ATOM   1615  CD  GLN A 111      -9.404  49.703  11.176  1.00 55.68           C  
ATOM   1616  NE2 GLN A 111      -9.157  48.494  10.723  1.00 55.68           N  
ATOM   1617 HE21 GLN A 111      -9.546  48.220   9.832  1.00 55.68           H  
ATOM   1618 HE22 GLN A 111      -8.978  47.811  11.445  1.00 55.68           H  
ATOM   1619  OE1 GLN A 111      -9.240  49.915  12.363  1.00 55.68           O  
ATOM   1620  N   ASP A 112     -14.718  50.476   9.605  1.00 63.07           N  
ATOM   1621  H   ASP A 112     -14.494  50.119   8.688  1.00 63.07           H  
ATOM   1622  CA  ASP A 112     -16.107  50.865   9.847  1.00 63.07           C  
ATOM   1623  HA  ASP A 112     -16.086  51.787  10.428  1.00 63.07           H  
ATOM   1624  C   ASP A 112     -16.832  49.766  10.661  1.00 63.07           C  
ATOM   1625  CB  ASP A 112     -16.805  51.210   8.520  1.00 63.07           C  
ATOM   1626  HB2 ASP A 112     -17.850  51.442   8.724  1.00 63.07           H  
ATOM   1627  HB3 ASP A 112     -16.770  50.344   7.859  1.00 63.07           H  
ATOM   1628  O   ASP A 112     -16.831  48.597  10.260  1.00 63.07           O  
ATOM   1629  CG  ASP A 112     -16.159  52.423   7.828  1.00 63.07           C  
ATOM   1630  OD1 ASP A 112     -15.833  53.397   8.541  1.00 63.07           O  
ATOM   1631  OD2 ASP A 112     -15.950  52.371   6.591  1.00 63.07           O  
ATOM   1632  N   PRO A 113     -17.418  50.088  11.833  1.00 54.65           N  
ATOM   1633  CA  PRO A 113     -18.018  49.095  12.721  1.00 54.65           C  
ATOM   1634  HA  PRO A 113     -17.332  48.256  12.835  1.00 54.65           H  
ATOM   1635  C   PRO A 113     -19.349  48.566  12.167  1.00 54.65           C  
ATOM   1636  CB  PRO A 113     -18.170  49.797  14.075  1.00 54.65           C  
ATOM   1637  HB2 PRO A 113     -19.027  49.429  14.639  1.00 54.65           H  
ATOM   1638  HB3 PRO A 113     -17.252  49.671  14.649  1.00 54.65           H  
ATOM   1639  O   PRO A 113     -20.211  49.323  11.732  1.00 54.65           O  
ATOM   1640  CG  PRO A 113     -18.329  51.268  13.692  1.00 54.65           C  
ATOM   1641  HG2 PRO A 113     -19.370  51.467  13.435  1.00 54.65           H  
ATOM   1642  HG3 PRO A 113     -17.999  51.934  14.490  1.00 54.65           H  
ATOM   1643  CD  PRO A 113     -17.463  51.408  12.442  1.00 54.65           C  
ATOM   1644  HD2 PRO A 113     -16.455  51.710  12.727  1.00 54.65           H  
ATOM   1645  HD3 PRO A 113     -17.899  52.141  11.763  1.00 54.65           H  
ATOM   1646  N   SER A 114     -19.543  47.246  12.237  1.00 64.80           N  
ATOM   1647  H   SER A 114     -18.793  46.678  12.606  1.00 64.80           H  
ATOM   1648  CA  SER A 114     -20.669  46.523  11.624  1.00 64.80           C  
ATOM   1649  HA  SER A 114     -20.931  47.036  10.699  1.00 64.80           H  
ATOM   1650  C   SER A 114     -21.949  46.466  12.474  1.00 64.80           C  
ATOM   1651  CB  SER A 114     -20.207  45.107  11.255  1.00 64.80           C  
ATOM   1652  HB2 SER A 114     -20.947  44.638  10.607  1.00 64.80           H  
ATOM   1653  HB3 SER A 114     -19.261  45.162  10.715  1.00 64.80           H  
ATOM   1654  O   SER A 114     -22.800  45.611  12.233  1.00 64.80           O  
ATOM   1655  OG  SER A 114     -20.042  44.327  12.427  1.00 64.80           O  
ATOM   1656  HG  SER A 114     -20.922  44.075  12.716  1.00 64.80           H  
ATOM   1657  N   VAL A 115     -22.080  47.301  13.510  1.00 58.25           N  
ATOM   1658  H   VAL A 115     -21.420  48.062  13.595  1.00 58.25           H  
ATOM   1659  CA  VAL A 115     -23.197  47.226  14.467  1.00 58.25           C  
ATOM   1660  HA  VAL A 115     -23.794  46.341  14.248  1.00 58.25           H  
ATOM   1661  C   VAL A 115     -24.109  48.434  14.293  1.00 58.25           C  
ATOM   1662  CB  VAL A 115     -22.712  47.056  15.919  1.00 58.25           C  
ATOM   1663  HB  VAL A 115     -22.127  47.927  16.214  1.00 58.25           H  
ATOM   1664  O   VAL A 115     -23.715  49.569  14.551  1.00 58.25           O  
ATOM   1665  CG1 VAL A 115     -23.896  46.899  16.884  1.00 58.25           C  
ATOM   1666 HG11 VAL A 115     -24.505  46.041  16.602  1.00 58.25           H  
ATOM   1667 HG12 VAL A 115     -23.530  46.759  17.901  1.00 58.25           H  
ATOM   1668 HG13 VAL A 115     -24.516  47.796  16.871  1.00 58.25           H  
ATOM   1669  CG2 VAL A 115     -21.834  45.802  16.063  1.00 58.25           C  
ATOM   1670 HG21 VAL A 115     -20.935  45.899  15.455  1.00 58.25           H  
ATOM   1671 HG22 VAL A 115     -22.389  44.919  15.744  1.00 58.25           H  
ATOM   1672 HG23 VAL A 115     -21.533  45.680  17.103  1.00 58.25           H  
ATOM   1673  N   VAL A 116     -25.341  48.169  13.856  1.00 62.33           N  
ATOM   1674  H   VAL A 116     -25.578  47.206  13.668  1.00 62.33           H  
ATOM   1675  CA  VAL A 116     -26.406  49.167  13.715  1.00 62.33           C  
ATOM   1676  HA  VAL A 116     -25.996  50.031  13.193  1.00 62.33           H  
ATOM   1677  C   VAL A 116     -26.893  49.572  15.116  1.00 62.33           C  
ATOM   1678  CB  VAL A 116     -27.569  48.602  12.871  1.00 62.33           C  
ATOM   1679  HB  VAL A 116     -27.993  47.734  13.377  1.00 62.33           H  
ATOM   1680  O   VAL A 116     -27.326  48.695  15.866  1.00 62.33           O  
ATOM   1681  CG1 VAL A 116     -28.681  49.639  12.670  1.00 62.33           C  
ATOM   1682 HG11 VAL A 116     -29.112  49.922  13.630  1.00 62.33           H  
ATOM   1683 HG12 VAL A 116     -29.475  49.215  12.056  1.00 62.33           H  
ATOM   1684 HG13 VAL A 116     -28.283  50.528  12.181  1.00 62.33           H  
ATOM   1685  CG2 VAL A 116     -27.088  48.156  11.481  1.00 62.33           C  
ATOM   1686 HG21 VAL A 116     -27.934  47.795  10.896  1.00 62.33           H  
ATOM   1687 HG22 VAL A 116     -26.624  48.993  10.959  1.00 62.33           H  
ATOM   1688 HG23 VAL A 116     -26.367  47.344  11.566  1.00 62.33           H  
ATOM   1689  N   PRO A 117     -26.834  50.858  15.509  1.00 61.73           N  
ATOM   1690  CA  PRO A 117     -27.353  51.296  16.799  1.00 61.73           C  
ATOM   1691  HA  PRO A 117     -26.949  50.664  17.590  1.00 61.73           H  
ATOM   1692  C   PRO A 117     -28.884  51.201  16.818  1.00 61.73           C  
ATOM   1693  CB  PRO A 117     -26.835  52.724  16.994  1.00 61.73           C  
ATOM   1694  HB2 PRO A 117     -27.532  53.341  17.561  1.00 61.73           H  
ATOM   1695  HB3 PRO A 117     -25.866  52.690  17.491  1.00 61.73           H  
ATOM   1696  O   PRO A 117     -29.565  51.655  15.898  1.00 61.73           O  
ATOM   1697  CG  PRO A 117     -26.654  53.233  15.564  1.00 61.73           C  
ATOM   1698  HG2 PRO A 117     -27.604  53.620  15.194  1.00 61.73           H  
ATOM   1699  HG3 PRO A 117     -25.881  53.999  15.501  1.00 61.73           H  
ATOM   1700  CD  PRO A 117     -26.275  51.981  14.773  1.00 61.73           C  
ATOM   1701  HD2 PRO A 117     -26.687  52.042  13.766  1.00 61.73           H  
ATOM   1702  HD3 PRO A 117     -25.190  51.883  14.734  1.00 61.73           H  
ATOM   1703  N   LEU A 118     -29.420  50.598  17.878  1.00 49.92           N  
ATOM   1704  H   LEU A 118     -28.800  50.261  18.600  1.00 49.92           H  
ATOM   1705  CA  LEU A 118     -30.857  50.519  18.131  1.00 49.92           C  
ATOM   1706  HA  LEU A 118     -31.359  50.143  17.240  1.00 49.92           H  
ATOM   1707  C   LEU A 118     -31.393  51.925  18.434  1.00 49.92           C  
ATOM   1708  CB  LEU A 118     -31.100  49.540  19.297  1.00 49.92           C  
ATOM   1709  HB2 LEU A 118     -32.114  49.675  19.671  1.00 49.92           H  
ATOM   1710  HB3 LEU A 118     -30.426  49.804  20.112  1.00 49.92           H  
ATOM   1711  O   LEU A 118     -30.858  52.624  19.291  1.00 49.92           O  
ATOM   1712  CG  LEU A 118     -30.893  48.062  18.895  1.00 49.92           C  
ATOM   1713  HG  LEU A 118     -30.294  48.002  17.987  1.00 49.92           H  
ATOM   1714  CD1 LEU A 118     -30.156  47.285  19.987  1.00 49.92           C  
ATOM   1715 HD11 LEU A 118     -29.174  47.728  20.152  1.00 49.92           H  
ATOM   1716 HD12 LEU A 118     -30.026  46.248  19.678  1.00 49.92           H  
ATOM   1717 HD13 LEU A 118     -30.726  47.317  20.916  1.00 49.92           H  
ATOM   1718  CD2 LEU A 118     -32.236  47.375  18.638  1.00 49.92           C  
ATOM   1719 HD21 LEU A 118     -32.068  46.345  18.323  1.00 49.92           H  
ATOM   1720 HD22 LEU A 118     -32.841  47.380  19.545  1.00 49.92           H  
ATOM   1721 HD23 LEU A 118     -32.769  47.902  17.847  1.00 49.92           H  
ATOM   1722  N   LEU A 119     -32.444  52.343  17.725  1.00 50.27           N  
ATOM   1723  H   LEU A 119     -32.829  51.727  17.023  1.00 50.27           H  
ATOM   1724  CA  LEU A 119     -33.166  53.576  18.034  1.00 50.27           C  
ATOM   1725  HA  LEU A 119     -32.451  54.386  18.176  1.00 50.27           H  
ATOM   1726  C   LEU A 119     -33.925  53.384  19.358  1.00 50.27           C  
ATOM   1727  CB  LEU A 119     -34.130  53.957  16.887  1.00 50.27           C  
ATOM   1728  HB2 LEU A 119     -34.919  54.564  17.332  1.00 50.27           H  
ATOM   1729  HB3 LEU A 119     -34.605  53.063  16.483  1.00 50.27           H  
ATOM   1730  O   LEU A 119     -34.888  52.622  19.418  1.00 50.27           O  
ATOM   1731  CG  LEU A 119     -33.510  54.791  15.749  1.00 50.27           C  
ATOM   1732  HG  LEU A 119     -32.915  55.598  16.179  1.00 50.27           H  
ATOM   1733  CD1 LEU A 119     -32.625  53.969  14.811  1.00 50.27           C  
ATOM   1734 HD11 LEU A 119     -32.240  54.603  14.012  1.00 50.27           H  
ATOM   1735 HD12 LEU A 119     -31.776  53.567  15.364  1.00 50.27           H  
ATOM   1736 HD13 LEU A 119     -33.194  53.146  14.380  1.00 50.27           H  
ATOM   1737  CD2 LEU A 119     -34.626  55.421  14.910  1.00 50.27           C  
ATOM   1738 HD21 LEU A 119     -35.249  54.640  14.473  1.00 50.27           H  
ATOM   1739 HD22 LEU A 119     -34.192  56.027  14.115  1.00 50.27           H  
ATOM   1740 HD23 LEU A 119     -35.241  56.062  15.542  1.00 50.27           H  
ATOM   1741  N   GLU A 120     -33.496  54.088  20.405  1.00 46.83           N  
ATOM   1742  H   GLU A 120     -32.629  54.599  20.321  1.00 46.83           H  
ATOM   1743  CA  GLU A 120     -34.225  54.223  21.669  1.00 46.83           C  
ATOM   1744  HA  GLU A 120     -34.486  53.234  22.044  1.00 46.83           H  
ATOM   1745  C   GLU A 120     -35.524  55.004  21.432  1.00 46.83           C  
ATOM   1746  CB  GLU A 120     -33.345  54.917  22.725  1.00 46.83           C  
ATOM   1747  HB2 GLU A 120     -33.984  55.333  23.504  1.00 46.83           H  
ATOM   1748  HB3 GLU A 120     -32.800  55.732  22.250  1.00 46.83           H  
ATOM   1749  O   GLU A 120     -35.534  56.219  21.236  1.00 46.83           O  
ATOM   1750  CG  GLU A 120     -32.371  53.930  23.390  1.00 46.83           C  
ATOM   1751  HG2 GLU A 120     -32.953  53.190  23.939  1.00 46.83           H  
ATOM   1752  HG3 GLU A 120     -31.819  53.406  22.610  1.00 46.83           H  
ATOM   1753  CD  GLU A 120     -31.357  54.599  24.337  1.00 46.83           C  
ATOM   1754  OE1 GLU A 120     -30.813  53.871  25.198  1.00 46.83           O  
ATOM   1755  OE2 GLU A 120     -31.081  55.809  24.161  1.00 46.83           O  
ATOM   1756  N   GLY A 121     -36.642  54.280  21.409  1.00 43.47           N  
ATOM   1757  H   GLY A 121     -36.556  53.277  21.490  1.00 43.47           H  
ATOM   1758  CA  GLY A 121     -37.981  54.846  21.375  1.00 43.47           C  
ATOM   1759  HA2 GLY A 121     -38.598  54.254  20.698  1.00 43.47           H  
ATOM   1760  HA3 GLY A 121     -37.958  55.871  21.004  1.00 43.47           H  
ATOM   1761  C   GLY A 121     -38.627  54.816  22.756  1.00 43.47           C  
ATOM   1762  O   GLY A 121     -39.207  53.804  23.125  1.00 43.47           O  
ATOM   1763  N   GLY A 122     -38.586  55.952  23.455  1.00 38.17           N  
ATOM   1764  H   GLY A 122     -37.925  56.649  23.144  1.00 38.17           H  
ATOM   1765  CA  GLY A 122     -39.648  56.399  24.364  1.00 38.17           C  
ATOM   1766  HA2 GLY A 122     -40.609  56.134  23.924  1.00 38.17           H  
ATOM   1767  HA3 GLY A 122     -39.613  57.486  24.426  1.00 38.17           H  
ATOM   1768  C   GLY A 122     -39.652  55.837  25.786  1.00 38.17           C  
ATOM   1769  O   GLY A 122     -40.216  54.781  26.055  1.00 38.17           O  
ATOM   1770  N   ASP A 123     -39.141  56.644  26.713  1.00 36.19           N  
ATOM   1771  H   ASP A 123     -38.621  57.453  26.403  1.00 36.19           H  
ATOM   1772  CA  ASP A 123     -39.311  56.520  28.159  1.00 36.19           C  
ATOM   1773  HA  ASP A 123     -38.769  55.643  28.512  1.00 36.19           H  
ATOM   1774  C   ASP A 123     -40.794  56.418  28.565  1.00 36.19           C  
ATOM   1775  CB  ASP A 123     -38.721  57.778  28.825  1.00 36.19           C  
ATOM   1776  HB2 ASP A 123     -39.269  58.657  28.485  1.00 36.19           H  
ATOM   1777  HB3 ASP A 123     -38.858  57.696  29.903  1.00 36.19           H  
ATOM   1778  O   ASP A 123     -41.552  57.384  28.453  1.00 36.19           O  
ATOM   1779  CG  ASP A 123     -37.234  57.986  28.545  1.00 36.19           C  
ATOM   1780  OD1 ASP A 123     -36.485  57.003  28.710  1.00 36.19           O  
ATOM   1781  OD2 ASP A 123     -36.876  59.131  28.189  1.00 36.19           O  
ATOM   1782  N   THR A 124     -41.220  55.284  29.124  1.00 36.62           N  
ATOM   1783  H   THR A 124     -40.631  54.466  29.073  1.00 36.62           H  
ATOM   1784  CA  THR A 124     -42.441  55.235  29.943  1.00 36.62           C  
ATOM   1785  HA  THR A 124     -43.019  56.144  29.777  1.00 36.62           H  
ATOM   1786  C   THR A 124     -42.054  55.231  31.410  1.00 36.62           C  
ATOM   1787  CB  THR A 124     -43.396  54.096  29.583  1.00 36.62           C  
ATOM   1788  HB  THR A 124     -44.188  54.057  30.331  1.00 36.62           H  
ATOM   1789  O   THR A 124     -41.699  54.210  31.997  1.00 36.62           O  
ATOM   1790  CG2 THR A 124     -44.041  54.334  28.218  1.00 36.62           C  
ATOM   1791 HG21 THR A 124     -44.733  53.522  27.997  1.00 36.62           H  
ATOM   1792 HG22 THR A 124     -44.584  55.279  28.221  1.00 36.62           H  
ATOM   1793 HG23 THR A 124     -43.271  54.364  27.447  1.00 36.62           H  
ATOM   1794  OG1 THR A 124     -42.729  52.860  29.573  1.00 36.62           O  
ATOM   1795  HG1 THR A 124     -42.218  52.809  30.384  1.00 36.62           H  
ATOM   1796  N   THR A 125     -42.120  56.423  31.989  1.00 31.10           N  
ATOM   1797  H   THR A 125     -42.365  57.205  31.398  1.00 31.10           H  
ATOM   1798  CA  THR A 125     -41.970  56.725  33.408  1.00 31.10           C  
ATOM   1799  HA  THR A 125     -40.961  56.472  33.733  1.00 31.10           H  
ATOM   1800  C   THR A 125     -42.987  55.944  34.245  1.00 31.10           C  
ATOM   1801  CB  THR A 125     -42.209  58.234  33.605  1.00 31.10           C  
ATOM   1802  HB  THR A 125     -42.241  58.454  34.672  1.00 31.10           H  
ATOM   1803  O   THR A 125     -44.186  56.220  34.181  1.00 31.10           O  
ATOM   1804  CG2 THR A 125     -41.119  59.086  32.954  1.00 31.10           C  
ATOM   1805 HG21 THR A 125     -41.112  58.943  31.873  1.00 31.10           H  
ATOM   1806 HG22 THR A 125     -41.312  60.138  33.166  1.00 31.10           H  
ATOM   1807 HG23 THR A 125     -40.144  58.814  33.358  1.00 31.10           H  
ATOM   1808  OG1 THR A 125     -43.433  58.609  33.008  1.00 31.10           O  
ATOM   1809  HG1 THR A 125     -44.083  57.966  33.300  1.00 31.10           H  
ATOM   1810  N   ILE A 126     -42.527  55.001  35.068  1.00 35.43           N  
ATOM   1811  H   ILE A 126     -41.548  54.755  35.030  1.00 35.43           H  
ATOM   1812  CA  ILE A 126     -43.357  54.390  36.112  1.00 35.43           C  
ATOM   1813  HA  ILE A 126     -44.399  54.406  35.793  1.00 35.43           H  
ATOM   1814  C   ILE A 126     -43.234  55.271  37.354  1.00 35.43           C  
ATOM   1815  CB  ILE A 126     -42.996  52.908  36.355  1.00 35.43           C  
ATOM   1816  HB  ILE A 126     -41.953  52.846  36.667  1.00 35.43           H  
ATOM   1817  O   ILE A 126     -42.246  55.224  38.082  1.00 35.43           O  
ATOM   1818  CG1 ILE A 126     -43.172  52.101  35.046  1.00 35.43           C  
ATOM   1819 HG12 ILE A 126     -42.589  52.566  34.251  1.00 35.43           H  
ATOM   1820 HG13 ILE A 126     -44.219  52.116  34.744  1.00 35.43           H  
ATOM   1821  CG2 ILE A 126     -43.885  52.333  37.477  1.00 35.43           C  
ATOM   1822 HG21 ILE A 126     -43.714  52.869  38.410  1.00 35.43           H  
ATOM   1823 HG22 ILE A 126     -44.937  52.413  37.205  1.00 35.43           H  
ATOM   1824 HG23 ILE A 126     -43.641  51.286  37.658  1.00 35.43           H  
ATOM   1825  CD1 ILE A 126     -42.699  50.646  35.141  1.00 35.43           C  
ATOM   1826 HD11 ILE A 126     -43.366  50.067  35.779  1.00 35.43           H  
ATOM   1827 HD12 ILE A 126     -42.702  50.202  34.146  1.00 35.43           H  
ATOM   1828 HD13 ILE A 126     -41.685  50.611  35.541  1.00 35.43           H  
ATOM   1829  N   SER A 127     -44.237  56.122  37.556  1.00 31.42           N  
ATOM   1830  H   SER A 127     -44.990  56.130  36.883  1.00 31.42           H  
ATOM   1831  CA  SER A 127     -44.378  56.929  38.764  1.00 31.42           C  
ATOM   1832  HA  SER A 127     -43.403  57.339  39.027  1.00 31.42           H  
ATOM   1833  C   SER A 127     -44.872  56.031  39.900  1.00 31.42           C  
ATOM   1834  CB  SER A 127     -45.329  58.100  38.495  1.00 31.42           C  
ATOM   1835  HB2 SER A 127     -46.367  57.769  38.540  1.00 31.42           H  
ATOM   1836  HB3 SER A 127     -45.132  58.488  37.496  1.00 31.42           H  
ATOM   1837  O   SER A 127     -45.967  55.476  39.837  1.00 31.42           O  
ATOM   1838  OG  SER A 127     -45.103  59.147  39.415  1.00 31.42           O  
ATOM   1839  HG  SER A 127     -45.613  58.984  40.212  1.00 31.42           H  
ATOM   1840  N   THR A 128     -44.049  55.865  40.930  1.00 29.31           N  
ATOM   1841  H   THR A 128     -43.130  56.281  40.881  1.00 29.31           H  
ATOM   1842  CA  THR A 128     -44.393  55.186  42.183  1.00 29.31           C  
ATOM   1843  HA  THR A 128     -45.023  54.320  41.981  1.00 29.31           H  
ATOM   1844  C   THR A 128     -45.146  56.153  43.091  1.00 29.31           C  
ATOM   1845  CB  THR A 128     -43.111  54.727  42.900  1.00 29.31           C  
ATOM   1846  HB  THR A 128     -43.366  54.402  43.909  1.00 29.31           H  
ATOM   1847  O   THR A 128     -44.549  57.138  43.525  1.00 29.31           O  
ATOM   1848  CG2 THR A 128     -42.421  53.571  42.178  1.00 29.31           C  
ATOM   1849 HG21 THR A 128     -41.542  53.265  42.746  1.00 29.31           H  
ATOM   1850 HG22 THR A 128     -42.110  53.884  41.181  1.00 29.31           H  
ATOM   1851 HG23 THR A 128     -43.105  52.727  42.094  1.00 29.31           H  
ATOM   1852  OG1 THR A 128     -42.189  55.794  42.973  1.00 29.31           O  
ATOM   1853  HG1 THR A 128     -42.686  56.547  43.301  1.00 29.31           H  
ATOM   1854  N   ASP A 129     -46.411  55.876  43.413  1.00 34.77           N  
ATOM   1855  H   ASP A 129     -46.876  55.083  42.993  1.00 34.77           H  
ATOM   1856  CA  ASP A 129     -47.128  56.595  44.473  1.00 34.77           C  
ATOM   1857  HA  ASP A 129     -46.507  57.453  44.729  1.00 34.77           H  
ATOM   1858  C   ASP A 129     -47.269  55.683  45.713  1.00 34.77           C  
ATOM   1859  CB  ASP A 129     -48.462  57.180  43.964  1.00 34.77           C  
ATOM   1860  HB2 ASP A 129     -49.283  56.530  44.266  1.00 34.77           H  
ATOM   1861  HB3 ASP A 129     -48.444  57.202  42.875  1.00 34.77           H  
ATOM   1862  O   ASP A 129     -47.775  54.560  45.598  1.00 34.77           O  
ATOM   1863  CG  ASP A 129     -48.742  58.619  44.442  1.00 34.77           C  
ATOM   1864  OD1 ASP A 129     -47.886  59.212  45.137  1.00 34.77           O  
ATOM   1865  OD2 ASP A 129     -49.826  59.130  44.086  1.00 34.77           O  
ATOM   1866  N   PRO A 130     -46.768  56.093  46.895  1.00 33.44           N  
ATOM   1867  CA  PRO A 130     -46.699  55.259  48.087  1.00 33.44           C  
ATOM   1868  HA  PRO A 130     -46.590  54.208  47.820  1.00 33.44           H  
ATOM   1869  C   PRO A 130     -47.968  55.438  48.930  1.00 33.44           C  
ATOM   1870  CB  PRO A 130     -45.426  55.732  48.797  1.00 33.44           C  
ATOM   1871  HB2 PRO A 130     -45.453  55.539  49.869  1.00 33.44           H  
ATOM   1872  HB3 PRO A 130     -44.563  55.241  48.346  1.00 33.44           H  
ATOM   1873  O   PRO A 130     -48.072  56.358  49.739  1.00 33.44           O  
ATOM   1874  CG  PRO A 130     -45.376  57.229  48.485  1.00 33.44           C  
ATOM   1875  HG2 PRO A 130     -44.348  57.589  48.437  1.00 33.44           H  
ATOM   1876  HG3 PRO A 130     -45.934  57.787  49.236  1.00 33.44           H  
ATOM   1877  CD  PRO A 130     -46.072  57.351  47.133  1.00 33.44           C  
ATOM   1878  HD2 PRO A 130     -46.774  58.185  47.149  1.00 33.44           H  
ATOM   1879  HD3 PRO A 130     -45.309  57.511  46.371  1.00 33.44           H  
ATOM   1880  N   GLY A 131     -48.948  54.549  48.772  1.00 34.93           N  
ATOM   1881  H   GLY A 131     -48.887  53.905  47.996  1.00 34.93           H  
ATOM   1882  CA  GLY A 131     -50.211  54.668  49.501  1.00 34.93           C  
ATOM   1883  HA2 GLY A 131     -50.854  55.367  48.967  1.00 34.93           H  
ATOM   1884  HA3 GLY A 131     -50.032  55.077  50.495  1.00 34.93           H  
ATOM   1885  C   GLY A 131     -50.970  53.357  49.656  1.00 34.93           C  
ATOM   1886  O   GLY A 131     -51.914  53.107  48.926  1.00 34.93           O  
ATOM   1887  N   GLY A 132     -50.597  52.565  50.665  1.00 33.45           N  
ATOM   1888  H   GLY A 132     -49.746  52.825  51.143  1.00 33.45           H  
ATOM   1889  CA  GLY A 132     -51.531  51.687  51.377  1.00 33.45           C  
ATOM   1890  HA2 GLY A 132     -51.128  51.484  52.369  1.00 33.45           H  
ATOM   1891  HA3 GLY A 132     -52.462  52.234  51.519  1.00 33.45           H  
ATOM   1892  C   GLY A 132     -51.910  50.354  50.718  1.00 33.45           C  
ATOM   1893  O   GLY A 132     -52.797  50.280  49.882  1.00 33.45           O  
ATOM   1894  N   GLY A 133     -51.355  49.266  51.261  1.00 31.41           N  
ATOM   1895  H   GLY A 133     -50.574  49.417  51.883  1.00 31.41           H  
ATOM   1896  CA  GLY A 133     -52.109  48.019  51.438  1.00 31.41           C  
ATOM   1897  HA2 GLY A 133     -53.124  48.271  51.743  1.00 31.41           H  
ATOM   1898  HA3 GLY A 133     -51.655  47.453  52.251  1.00 31.41           H  
ATOM   1899  C   GLY A 133     -52.229  47.083  50.233  1.00 31.41           C  
ATOM   1900  O   GLY A 133     -53.305  46.916  49.679  1.00 31.41           O  
ATOM   1901  N   GLY A 134     -51.142  46.373  49.923  1.00 32.37           N  
ATOM   1902  H   GLY A 134     -50.267  46.804  50.185  1.00 32.37           H  
ATOM   1903  CA  GLY A 134     -51.107  44.900  49.972  1.00 32.37           C  
ATOM   1904  HA2 GLY A 134     -50.074  44.586  49.826  1.00 32.37           H  
ATOM   1905  HA3 GLY A 134     -51.394  44.597  50.979  1.00 32.37           H  
ATOM   1906  C   GLY A 134     -51.954  44.050  49.019  1.00 32.37           C  
ATOM   1907  O   GLY A 134     -51.778  42.836  49.040  1.00 32.37           O  
ATOM   1908  N   ASN A 135     -52.807  44.616  48.169  1.00 32.57           N  
ATOM   1909  H   ASN A 135     -52.977  45.608  48.252  1.00 32.57           H  
ATOM   1910  CA  ASN A 135     -53.652  43.830  47.272  1.00 32.57           C  
ATOM   1911  HA  ASN A 135     -53.437  42.767  47.384  1.00 32.57           H  
ATOM   1912  C   ASN A 135     -53.318  44.199  45.827  1.00 32.57           C  
ATOM   1913  CB  ASN A 135     -55.130  44.020  47.650  1.00 32.57           C  
ATOM   1914  HB2 ASN A 135     -55.745  43.504  46.913  1.00 32.57           H  
ATOM   1915  HB3 ASN A 135     -55.376  45.081  47.614  1.00 32.57           H  
ATOM   1916  O   ASN A 135     -53.876  45.138  45.263  1.00 32.57           O  
ATOM   1917  CG  ASN A 135     -55.496  43.489  49.031  1.00 32.57           C  
ATOM   1918  ND2 ASN A 135     -56.770  43.440  49.339  1.00 32.57           N  
ATOM   1919 HD21 ASN A 135     -57.466  43.763  48.683  1.00 32.57           H  
ATOM   1920 HD22 ASN A 135     -56.983  43.088  50.261  1.00 32.57           H  
ATOM   1921  OD1 ASN A 135     -54.692  43.110  49.862  1.00 32.57           O  
ATOM   1922  N   VAL A 136     -52.380  43.457  45.233  1.00 34.46           N  
ATOM   1923  H   VAL A 136     -51.943  42.721  45.770  1.00 34.46           H  
ATOM   1924  CA  VAL A 136     -52.079  43.534  43.800  1.00 34.46           C  
ATOM   1925  HA  VAL A 136     -51.962  44.581  43.519  1.00 34.46           H  
ATOM   1926  C   VAL A 136     -53.285  42.976  43.049  1.00 34.46           C  
ATOM   1927  CB  VAL A 136     -50.765  42.807  43.445  1.00 34.46           C  
ATOM   1928  HB  VAL A 136     -50.837  41.759  43.735  1.00 34.46           H  
ATOM   1929  O   VAL A 136     -53.407  41.777  42.811  1.00 34.46           O  
ATOM   1930  CG1 VAL A 136     -50.455  42.888  41.944  1.00 34.46           C  
ATOM   1931 HG11 VAL A 136     -50.396  43.929  41.626  1.00 34.46           H  
ATOM   1932 HG12 VAL A 136     -49.506  42.395  41.734  1.00 34.46           H  
ATOM   1933 HG13 VAL A 136     -51.231  42.382  41.369  1.00 34.46           H  
ATOM   1934  CG2 VAL A 136     -49.583  43.438  44.195  1.00 34.46           C  
ATOM   1935 HG21 VAL A 136     -49.501  44.496  43.945  1.00 34.46           H  
ATOM   1936 HG22 VAL A 136     -49.715  43.332  45.272  1.00 34.46           H  
ATOM   1937 HG23 VAL A 136     -48.658  42.933  43.915  1.00 34.46           H  
ATOM   1938  N   VAL A 137     -54.219  43.866  42.727  1.00 33.32           N  
ATOM   1939  H   VAL A 137     -54.119  44.802  43.093  1.00 33.32           H  
ATOM   1940  CA  VAL A 137     -55.282  43.608  41.762  1.00 33.32           C  
ATOM   1941  HA  VAL A 137     -55.693  42.613  41.928  1.00 33.32           H  
ATOM   1942  C   VAL A 137     -54.618  43.648  40.393  1.00 33.32           C  
ATOM   1943  CB  VAL A 137     -56.426  44.634  41.886  1.00 33.32           C  
ATOM   1944  HB  VAL A 137     -56.043  45.638  41.703  1.00 33.32           H  
ATOM   1945  O   VAL A 137     -54.378  44.723  39.842  1.00 33.32           O  
ATOM   1946  CG1 VAL A 137     -57.545  44.341  40.879  1.00 33.32           C  
ATOM   1947 HG11 VAL A 137     -57.164  44.379  39.858  1.00 33.32           H  
ATOM   1948 HG12 VAL A 137     -57.962  43.350  41.057  1.00 33.32           H  
ATOM   1949 HG13 VAL A 137     -58.337  45.084  40.976  1.00 33.32           H  
ATOM   1950  CG2 VAL A 137     -57.044  44.604  43.292  1.00 33.32           C  
ATOM   1951 HG21 VAL A 137     -56.304  44.904  44.034  1.00 33.32           H  
ATOM   1952 HG22 VAL A 137     -57.400  43.600  43.523  1.00 33.32           H  
ATOM   1953 HG23 VAL A 137     -57.878  45.303  43.342  1.00 33.32           H  
ATOM   1954  N   VAL A 138     -54.279  42.471  39.871  1.00 33.40           N  
ATOM   1955  H   VAL A 138     -54.421  41.641  40.428  1.00 33.40           H  
ATOM   1956  CA  VAL A 138     -53.847  42.301  38.483  1.00 33.40           C  
ATOM   1957  HA  VAL A 138     -52.998  42.956  38.287  1.00 33.40           H  
ATOM   1958  C   VAL A 138     -55.019  42.737  37.605  1.00 33.40           C  
ATOM   1959  CB  VAL A 138     -53.411  40.847  38.202  1.00 33.40           C  
ATOM   1960  HB  VAL A 138     -54.251  40.174  38.373  1.00 33.40           H  
ATOM   1961  O   VAL A 138     -55.985  42.005  37.422  1.00 33.40           O  
ATOM   1962  CG1 VAL A 138     -52.923  40.675  36.758  1.00 33.40           C  
ATOM   1963 HG11 VAL A 138     -53.735  40.883  36.060  1.00 33.40           H  
ATOM   1964 HG12 VAL A 138     -52.090  41.347  36.552  1.00 33.40           H  
ATOM   1965 HG13 VAL A 138     -52.604  39.645  36.595  1.00 33.40           H  
ATOM   1966  CG2 VAL A 138     -52.265  40.429  39.137  1.00 33.40           C  
ATOM   1967 HG21 VAL A 138     -52.594  40.445  40.176  1.00 33.40           H  
ATOM   1968 HG22 VAL A 138     -51.950  39.413  38.897  1.00 33.40           H  
ATOM   1969 HG23 VAL A 138     -51.417  41.103  39.014  1.00 33.40           H  
ATOM   1970  N   HIS A 139     -54.972  43.982  37.132  1.00 34.96           N  
ATOM   1971  H   HIS A 139     -54.196  44.569  37.400  1.00 34.96           H  
ATOM   1972  CA  HIS A 139     -55.823  44.421  36.041  1.00 34.96           C  
ATOM   1973  HA  HIS A 139     -56.855  44.122  36.225  1.00 34.96           H  
ATOM   1974  C   HIS A 139     -55.319  43.698  34.797  1.00 34.96           C  
ATOM   1975  CB  HIS A 139     -55.772  45.950  35.880  1.00 34.96           C  
ATOM   1976  HB2 HIS A 139     -56.071  46.196  34.861  1.00 34.96           H  
ATOM   1977  HB3 HIS A 139     -54.751  46.306  36.017  1.00 34.96           H  
ATOM   1978  O   HIS A 139     -54.253  44.024  34.276  1.00 34.96           O  
ATOM   1979  CG  HIS A 139     -56.695  46.686  36.819  1.00 34.96           C  
ATOM   1980  CD2 HIS A 139     -57.743  47.494  36.462  1.00 34.96           C  
ATOM   1981  HD2 HIS A 139     -58.049  47.724  35.452  1.00 34.96           H  
ATOM   1982  ND1 HIS A 139     -56.663  46.647  38.194  1.00 34.96           N  
ATOM   1983  HD1 HIS A 139     -55.995  46.136  38.754  1.00 34.96           H  
ATOM   1984  CE1 HIS A 139     -57.671  47.409  38.652  1.00 34.96           C  
ATOM   1985  HE1 HIS A 139     -57.897  47.573  39.695  1.00 34.96           H  
ATOM   1986  NE2 HIS A 139     -58.359  47.949  37.633  1.00 34.96           N  
ATOM   1987  N   GLU A 140     -56.073  42.704  34.336  1.00 31.29           N  
ATOM   1988  H   GLU A 140     -56.860  42.383  34.881  1.00 31.29           H  
ATOM   1989  CA  GLU A 140     -55.950  42.211  32.970  1.00 31.29           C  
ATOM   1990  HA  GLU A 140     -54.916  41.931  32.770  1.00 31.29           H  
ATOM   1991  C   GLU A 140     -56.325  43.372  32.043  1.00 31.29           C  
ATOM   1992  CB  GLU A 140     -56.829  40.971  32.750  1.00 31.29           C  
ATOM   1993  HB2 GLU A 140     -57.843  41.179  33.091  1.00 31.29           H  
ATOM   1994  HB3 GLU A 140     -56.854  40.755  31.682  1.00 31.29           H  
ATOM   1995  O   GLU A 140     -57.494  43.650  31.772  1.00 31.29           O  
ATOM   1996  CG  GLU A 140     -56.272  39.739  33.484  1.00 31.29           C  
ATOM   1997  HG2 GLU A 140     -55.233  39.600  33.185  1.00 31.29           H  
ATOM   1998  HG3 GLU A 140     -56.291  39.927  34.557  1.00 31.29           H  
ATOM   1999  CD  GLU A 140     -57.059  38.450  33.187  1.00 31.29           C  
ATOM   2000  OE1 GLU A 140     -56.505  37.367  33.477  1.00 31.29           O  
ATOM   2001  OE2 GLU A 140     -58.206  38.550  32.694  1.00 31.29           O  
ATOM   2002  N   VAL A 141     -55.314  44.139  31.632  1.00 34.70           N  
ATOM   2003  H   VAL A 141     -54.395  43.951  32.007  1.00 34.70           H  
ATOM   2004  CA  VAL A 141     -55.471  45.209  30.652  1.00 34.70           C  
ATOM   2005  HA  VAL A 141     -56.357  45.788  30.911  1.00 34.70           H  
ATOM   2006  C   VAL A 141     -55.720  44.532  29.313  1.00 34.70           C  
ATOM   2007  CB  VAL A 141     -54.279  46.182  30.644  1.00 34.70           C  
ATOM   2008  HB  VAL A 141     -53.354  45.631  30.477  1.00 34.70           H  
ATOM   2009  O   VAL A 141     -54.813  44.074  28.622  1.00 34.70           O  
ATOM   2010  CG1 VAL A 141     -54.429  47.256  29.558  1.00 34.70           C  
ATOM   2011 HG11 VAL A 141     -53.557  47.910  29.569  1.00 34.70           H  
ATOM   2012 HG12 VAL A 141     -55.326  47.849  29.735  1.00 34.70           H  
ATOM   2013 HG13 VAL A 141     -54.495  46.794  28.573  1.00 34.70           H  
ATOM   2014  CG2 VAL A 141     -54.192  46.917  31.991  1.00 34.70           C  
ATOM   2015 HG21 VAL A 141     -54.030  46.204  32.799  1.00 34.70           H  
ATOM   2016 HG22 VAL A 141     -55.115  47.464  32.181  1.00 34.70           H  
ATOM   2017 HG23 VAL A 141     -53.355  47.614  31.979  1.00 34.70           H  
ATOM   2018  N   MET A 142     -57.003  44.444  28.993  1.00 29.93           N  
ATOM   2019  H   MET A 142     -57.657  44.663  29.732  1.00 29.93           H  
ATOM   2020  CA  MET A 142     -57.556  43.973  27.738  1.00 29.93           C  
ATOM   2021  HA  MET A 142     -57.120  43.002  27.505  1.00 29.93           H  
ATOM   2022  C   MET A 142     -57.177  44.970  26.631  1.00 29.93           C  
ATOM   2023  CB  MET A 142     -59.066  43.801  27.984  1.00 29.93           C  
ATOM   2024  HB2 MET A 142     -59.552  44.775  28.027  1.00 29.93           H  
ATOM   2025  HB3 MET A 142     -59.189  43.330  28.960  1.00 29.93           H  
ATOM   2026  O   MET A 142     -57.930  45.883  26.298  1.00 29.93           O  
ATOM   2027  CG  MET A 142     -59.790  42.902  26.982  1.00 29.93           C  
ATOM   2028  HG2 MET A 142     -59.971  43.461  26.064  1.00 29.93           H  
ATOM   2029  HG3 MET A 142     -59.148  42.054  26.747  1.00 29.93           H  
ATOM   2030  SD  MET A 142     -61.361  42.242  27.620  1.00 29.93           S  
ATOM   2031  CE  MET A 142     -62.288  43.770  27.922  1.00 29.93           C  
ATOM   2032  HE1 MET A 142     -61.805  44.344  28.712  1.00 29.93           H  
ATOM   2033  HE2 MET A 142     -63.303  43.521  28.230  1.00 29.93           H  
ATOM   2034  HE3 MET A 142     -62.320  44.364  27.008  1.00 29.93           H  
ATOM   2035  N   VAL A 143     -55.958  44.848  26.102  1.00 31.37           N  
ATOM   2036  H   VAL A 143     -55.327  44.175  26.514  1.00 31.37           H  
ATOM   2037  CA  VAL A 143     -55.524  45.599  24.920  1.00 31.37           C  
ATOM   2038  HA  VAL A 143     -55.838  46.637  25.025  1.00 31.37           H  
ATOM   2039  C   VAL A 143     -56.240  44.992  23.720  1.00 31.37           C  
ATOM   2040  CB  VAL A 143     -53.992  45.592  24.733  1.00 31.37           C  
ATOM   2041  HB  VAL A 143     -53.645  44.569  24.583  1.00 31.37           H  
ATOM   2042  O   VAL A 143     -55.887  43.915  23.253  1.00 31.37           O  
ATOM   2043  CG1 VAL A 143     -53.577  46.439  23.520  1.00 31.37           C  
ATOM   2044 HG11 VAL A 143     -53.865  47.480  23.667  1.00 31.37           H  
ATOM   2045 HG12 VAL A 143     -54.048  46.061  22.613  1.00 31.37           H  
ATOM   2046 HG13 VAL A 143     -52.497  46.381  23.386  1.00 31.37           H  
ATOM   2047  CG2 VAL A 143     -53.279  46.169  25.962  1.00 31.37           C  
ATOM   2048 HG21 VAL A 143     -53.668  47.161  26.195  1.00 31.37           H  
ATOM   2049 HG22 VAL A 143     -52.208  46.238  25.770  1.00 31.37           H  
ATOM   2050 HG23 VAL A 143     -53.422  45.509  26.818  1.00 31.37           H  
ATOM   2051  N   HIS A 144     -57.274  45.677  23.239  1.00 32.71           N  
ATOM   2052  H   HIS A 144     -57.586  46.490  23.750  1.00 32.71           H  
ATOM   2053  CA  HIS A 144     -57.883  45.388  21.948  1.00 32.71           C  
ATOM   2054  HA  HIS A 144     -58.248  44.361  21.944  1.00 32.71           H  
ATOM   2055  C   HIS A 144     -56.834  45.582  20.840  1.00 32.71           C  
ATOM   2056  CB  HIS A 144     -59.070  46.341  21.724  1.00 32.71           C  
ATOM   2057  HB2 HIS A 144     -58.748  47.370  21.883  1.00 32.71           H  
ATOM   2058  HB3 HIS A 144     -59.389  46.254  20.685  1.00 32.71           H  
ATOM   2059  O   HIS A 144     -56.403  46.720  20.630  1.00 32.71           O  
ATOM   2060  CG  HIS A 144     -60.263  46.052  22.597  1.00 32.71           C  
ATOM   2061  CD2 HIS A 144     -60.690  46.765  23.686  1.00 32.71           C  
ATOM   2062  HD2 HIS A 144     -60.215  47.643  24.098  1.00 32.71           H  
ATOM   2063  ND1 HIS A 144     -61.148  45.014  22.420  1.00 32.71           N  
ATOM   2064  HD1 HIS A 144     -61.088  44.296  21.712  1.00 32.71           H  
ATOM   2065  CE1 HIS A 144     -62.083  45.096  23.380  1.00 32.71           C  
ATOM   2066  HE1 HIS A 144     -62.903  44.405  23.509  1.00 32.71           H  
ATOM   2067  NE2 HIS A 144     -61.855  46.156  24.168  1.00 32.71           N  
ATOM   2068  N   PRO A 145     -56.426  44.539  20.093  1.00 37.53           N  
ATOM   2069  CA  PRO A 145     -55.795  44.773  18.808  1.00 37.53           C  
ATOM   2070  HA  PRO A 145     -54.961  45.461  18.947  1.00 37.53           H  
ATOM   2071  C   PRO A 145     -56.848  45.370  17.851  1.00 37.53           C  
ATOM   2072  CB  PRO A 145     -55.249  43.420  18.354  1.00 37.53           C  
ATOM   2073  HB2 PRO A 145     -55.242  43.322  17.268  1.00 37.53           H  
ATOM   2074  HB3 PRO A 145     -54.246  43.280  18.757  1.00 37.53           H  
ATOM   2075  O   PRO A 145     -58.015  44.961  17.885  1.00 37.53           O  
ATOM   2076  CG  PRO A 145     -56.202  42.422  19.010  1.00 37.53           C  
ATOM   2077  HG2 PRO A 145     -57.070  42.274  18.367  1.00 37.53           H  
ATOM   2078  HG3 PRO A 145     -55.713  41.468  19.209  1.00 37.53           H  
ATOM   2079  CD  PRO A 145     -56.641  43.112  20.302  1.00 37.53           C  
ATOM   2080  HD2 PRO A 145     -57.688  42.885  20.504  1.00 37.53           H  
ATOM   2081  HD3 PRO A 145     -56.012  42.761  21.120  1.00 37.53           H  
ATOM   2082  N   PRO A 146     -56.482  46.361  17.021  1.00 38.87           N  
ATOM   2083  CA  PRO A 146     -57.378  46.930  16.018  1.00 38.87           C  
ATOM   2084  HA  PRO A 146     -58.226  47.375  16.539  1.00 38.87           H  
ATOM   2085  C   PRO A 146     -57.903  45.850  15.046  1.00 38.87           C  
ATOM   2086  CB  PRO A 146     -56.577  48.040  15.327  1.00 38.87           C  
ATOM   2087  HB2 PRO A 146     -56.782  48.095  14.258  1.00 38.87           H  
ATOM   2088  HB3 PRO A 146     -56.802  48.994  15.804  1.00 38.87           H  
ATOM   2089  O   PRO A 146     -57.246  44.829  14.838  1.00 38.87           O  
ATOM   2090  CG  PRO A 146     -55.119  47.674  15.598  1.00 38.87           C  
ATOM   2091  HG2 PRO A 146     -54.776  46.973  14.837  1.00 38.87           H  
ATOM   2092  HG3 PRO A 146     -54.477  48.554  15.625  1.00 38.87           H  
ATOM   2093  CD  PRO A 146     -55.166  46.966  16.945  1.00 38.87           C  
ATOM   2094  HD2 PRO A 146     -55.055  47.691  17.752  1.00 38.87           H  
ATOM   2095  HD3 PRO A 146     -54.373  46.220  16.991  1.00 38.87           H  
ATOM   2096  N   PRO A 147     -59.095  46.053  14.453  1.00 37.33           N  
ATOM   2097  CA  PRO A 147     -59.847  45.014  13.759  1.00 37.33           C  
ATOM   2098  HA  PRO A 147     -59.864  44.104  14.359  1.00 37.33           H  
ATOM   2099  C   PRO A 147     -59.219  44.693  12.397  1.00 37.33           C  
ATOM   2100  CB  PRO A 147     -61.274  45.566  13.650  1.00 37.33           C  
ATOM   2101  HB2 PRO A 147     -61.807  45.177  12.782  1.00 37.33           H  
ATOM   2102  HB3 PRO A 147     -61.821  45.331  14.563  1.00 37.33           H  
ATOM   2103  O   PRO A 147     -59.506  45.340  11.393  1.00 37.33           O  
ATOM   2104  CG  PRO A 147     -61.059  47.077  13.562  1.00 37.33           C  
ATOM   2105  HG2 PRO A 147     -61.926  47.630  13.922  1.00 37.33           H  
ATOM   2106  HG3 PRO A 147     -60.826  47.361  12.535  1.00 37.33           H  
ATOM   2107  CD  PRO A 147     -59.837  47.304  14.449  1.00 37.33           C  
ATOM   2108  HD2 PRO A 147     -59.234  48.122  14.054  1.00 37.33           H  
ATOM   2109  HD3 PRO A 147     -60.168  47.533  15.461  1.00 37.33           H  
ATOM   2110  N   GLY A 148     -58.365  43.676  12.361  1.00 37.83           N  
ATOM   2111  H   GLY A 148     -58.050  43.294  13.241  1.00 37.83           H  
ATOM   2112  CA  GLY A 148     -57.951  42.990  11.141  1.00 37.83           C  
ATOM   2113  HA2 GLY A 148     -58.422  43.424  10.259  1.00 37.83           H  
ATOM   2114  HA3 GLY A 148     -56.869  43.054  11.034  1.00 37.83           H  
ATOM   2115  C   GLY A 148     -58.347  41.529  11.271  1.00 37.83           C  
ATOM   2116  O   GLY A 148     -57.625  40.756  11.889  1.00 37.83           O  
ATOM   2117  N   ASN A 149     -59.527  41.164  10.770  1.00 35.72           N  
ATOM   2118  H   ASN A 149     -60.099  41.861  10.315  1.00 35.72           H  
ATOM   2119  CA  ASN A 149     -60.026  39.795  10.867  1.00 35.72           C  
ATOM   2120  HA  ASN A 149     -60.078  39.530  11.923  1.00 35.72           H  
ATOM   2121  C   ASN A 149     -59.071  38.836  10.127  1.00 35.72           C  
ATOM   2122  CB  ASN A 149     -61.446  39.707  10.274  1.00 35.72           C  
ATOM   2123  HB2 ASN A 149     -61.717  38.655  10.190  1.00 35.72           H  
ATOM   2124  HB3 ASN A 149     -61.447  40.132   9.270  1.00 35.72           H  
ATOM   2125  O   ASN A 149     -58.895  39.003   8.917  1.00 35.72           O  
ATOM   2126  CG  ASN A 149     -62.519  40.385  11.104  1.00 35.72           C  
ATOM   2127  ND2 ASN A 149     -63.751  40.333  10.655  1.00 35.72           N  
ATOM   2128 HD21 ASN A 149     -64.452  40.758  11.244  1.00 35.72           H  
ATOM   2129 HD22 ASN A 149     -63.961  39.843   9.796  1.00 35.72           H  
ATOM   2130  OD1 ASN A 149     -62.294  40.964  12.151  1.00 35.72           O  
ATOM   2131  N   PRO A 150     -58.490  37.822  10.796  1.00 40.44           N  
ATOM   2132  CA  PRO A 150     -57.771  36.760  10.107  1.00 40.44           C  
ATOM   2133  HA  PRO A 150     -57.002  37.185   9.462  1.00 40.44           H  
ATOM   2134  C   PRO A 150     -58.762  35.957   9.256  1.00 40.44           C  
ATOM   2135  CB  PRO A 150     -57.102  35.930  11.206  1.00 40.44           C  
ATOM   2136  HB2 PRO A 150     -57.027  34.876  10.939  1.00 40.44           H  
ATOM   2137  HB3 PRO A 150     -56.112  36.338  11.412  1.00 40.44           H  
ATOM   2138  O   PRO A 150     -59.830  35.554   9.724  1.00 40.44           O  
ATOM   2139  CG  PRO A 150     -58.003  36.148  12.421  1.00 40.44           C  
ATOM   2140  HG2 PRO A 150     -57.451  36.047  13.356  1.00 40.44           H  
ATOM   2141  HG3 PRO A 150     -58.832  35.441  12.390  1.00 40.44           H  
ATOM   2142  CD  PRO A 150     -58.536  37.566  12.229  1.00 40.44           C  
ATOM   2143  HD2 PRO A 150     -57.888  38.274  12.745  1.00 40.44           H  
ATOM   2144  HD3 PRO A 150     -59.552  37.623  12.620  1.00 40.44           H  
ATOM   2145  N   THR A 151     -58.432  35.749   7.984  1.00 38.38           N  
ATOM   2146  H   THR A 151     -57.531  36.058   7.650  1.00 38.38           H  
ATOM   2147  CA  THR A 151     -59.231  34.927   7.071  1.00 38.38           C  
ATOM   2148  HA  THR A 151     -60.284  35.033   7.334  1.00 38.38           H  
ATOM   2149  C   THR A 151     -58.856  33.466   7.288  1.00 38.38           C  
ATOM   2150  CB  THR A 151     -59.071  35.352   5.593  1.00 38.38           C  
ATOM   2151  HB  THR A 151     -58.808  34.489   4.980  1.00 38.38           H  
ATOM   2152  O   THR A 151     -57.829  32.993   6.820  1.00 38.38           O  
ATOM   2153  CG2 THR A 151     -60.369  35.951   5.052  1.00 38.38           C  
ATOM   2154 HG21 THR A 151     -61.157  35.198   5.083  1.00 38.38           H  
ATOM   2155 HG22 THR A 151     -60.663  36.813   5.650  1.00 38.38           H  
ATOM   2156 HG23 THR A 151     -60.220  36.258   4.017  1.00 38.38           H  
ATOM   2157  OG1 THR A 151     -58.094  36.353   5.418  1.00 38.38           O  
ATOM   2158  HG1 THR A 151     -58.352  37.120   5.934  1.00 38.38           H  
ATOM   2159  N   VAL A 152     -59.685  32.740   8.036  1.00 36.17           N  
ATOM   2160  H   VAL A 152     -60.473  33.198   8.471  1.00 36.17           H  
ATOM   2161  CA  VAL A 152     -59.540  31.290   8.206  1.00 36.17           C  
ATOM   2162  HA  VAL A 152     -58.481  31.035   8.239  1.00 36.17           H  
ATOM   2163  C   VAL A 152     -60.167  30.610   6.989  1.00 36.17           C  
ATOM   2164  CB  VAL A 152     -60.180  30.818   9.528  1.00 36.17           C  
ATOM   2165  HB  VAL A 152     -61.251  31.024   9.508  1.00 36.17           H  
ATOM   2166  O   VAL A 152     -61.388  30.625   6.840  1.00 36.17           O  
ATOM   2167  CG1 VAL A 152     -59.973  29.313   9.737  1.00 36.17           C  
ATOM   2168 HG11 VAL A 152     -60.436  29.001  10.673  1.00 36.17           H  
ATOM   2169 HG12 VAL A 152     -60.436  28.755   8.923  1.00 36.17           H  
ATOM   2170 HG13 VAL A 152     -58.909  29.081   9.769  1.00 36.17           H  
ATOM   2171  CG2 VAL A 152     -59.576  31.547  10.737  1.00 36.17           C  
ATOM   2172 HG21 VAL A 152     -60.013  31.163  11.659  1.00 36.17           H  
ATOM   2173 HG22 VAL A 152     -59.783  32.616  10.680  1.00 36.17           H  
ATOM   2174 HG23 VAL A 152     -58.497  31.395  10.762  1.00 36.17           H  
ATOM   2175  N   SER A 153     -59.353  30.025   6.109  1.00 40.37           N  
ATOM   2176  H   SER A 153     -58.356  30.086   6.256  1.00 40.37           H  
ATOM   2177  CA  SER A 153     -59.848  29.153   5.035  1.00 40.37           C  
ATOM   2178  HA  SER A 153     -60.887  29.396   4.812  1.00 40.37           H  
ATOM   2179  C   SER A 153     -59.797  27.699   5.495  1.00 40.37           C  
ATOM   2180  CB  SER A 153     -59.067  29.347   3.732  1.00 40.37           C  
ATOM   2181  HB2 SER A 153     -57.995  29.299   3.922  1.00 40.37           H  
ATOM   2182  HB3 SER A 153     -59.337  28.554   3.035  1.00 40.37           H  
ATOM   2183  O   SER A 153     -58.726  27.109   5.600  1.00 40.37           O  
ATOM   2184  OG  SER A 153     -59.411  30.590   3.152  1.00 40.37           O  
ATOM   2185  HG  SER A 153     -58.880  31.269   3.576  1.00 40.37           H  
ATOM   2186  N   THR A 154     -60.961  27.113   5.770  1.00 36.75           N  
ATOM   2187  H   THR A 154     -61.814  27.651   5.719  1.00 36.75           H  
ATOM   2188  CA  THR A 154     -61.109  25.674   6.001  1.00 36.75           C  
ATOM   2189  HA  THR A 154     -60.183  25.276   6.416  1.00 36.75           H  
ATOM   2190  C   THR A 154     -61.363  24.977   4.665  1.00 36.75           C  
ATOM   2191  CB  THR A 154     -62.228  25.375   7.014  1.00 36.75           C  
ATOM   2192  HB  THR A 154     -62.436  24.305   7.010  1.00 36.75           H  
ATOM   2193  O   THR A 154     -62.377  25.197   4.003  1.00 36.75           O  
ATOM   2194  CG2 THR A 154     -61.836  25.800   8.429  1.00 36.75           C  
ATOM   2195 HG21 THR A 154     -60.900  25.318   8.713  1.00 36.75           H  
ATOM   2196 HG22 THR A 154     -62.613  25.497   9.130  1.00 36.75           H  
ATOM   2197 HG23 THR A 154     -61.715  26.882   8.473  1.00 36.75           H  
ATOM   2198  OG1 THR A 154     -63.406  26.086   6.704  1.00 36.75           O  
ATOM   2199  HG1 THR A 154     -64.138  25.638   7.134  1.00 36.75           H  
ATOM   2200  N   ALA A 155     -60.431  24.130   4.231  1.00 42.51           N  
ATOM   2201  H   ALA A 155     -59.592  23.994   4.775  1.00 42.51           H  
ATOM   2202  CA  ALA A 155     -60.666  23.246   3.098  1.00 42.51           C  
ATOM   2203  HA  ALA A 155     -61.170  23.804   2.309  1.00 42.51           H  
ATOM   2204  C   ALA A 155     -61.583  22.088   3.543  1.00 42.51           C  
ATOM   2205  CB  ALA A 155     -59.316  22.779   2.536  1.00 42.51           C  
ATOM   2206  HB1 ALA A 155     -58.725  23.640   2.224  1.00 42.51           H  
ATOM   2207  HB2 ALA A 155     -58.768  22.222   3.297  1.00 42.51           H  
ATOM   2208  HB3 ALA A 155     -59.483  22.128   1.678  1.00 42.51           H  
ATOM   2209  O   ALA A 155     -61.169  21.247   4.328  1.00 42.51           O  
ATOM   2210  N   SER A 156     -62.832  22.113   3.064  1.00 39.18           N  
ATOM   2211  H   SER A 156     -63.091  22.985   2.625  1.00 39.18           H  
ATOM   2212  CA  SER A 156     -63.801  21.011   2.890  1.00 39.18           C  
ATOM   2213  HA  SER A 156     -64.794  21.450   2.996  1.00 39.18           H  
ATOM   2214  C   SER A 156     -63.746  19.790   3.834  1.00 39.18           C  
ATOM   2215  CB  SER A 156     -63.698  20.526   1.439  1.00 39.18           C  
ATOM   2216  HB2 SER A 156     -63.799  21.379   0.768  1.00 39.18           H  
ATOM   2217  HB3 SER A 156     -62.722  20.068   1.276  1.00 39.18           H  
ATOM   2218  O   SER A 156     -62.857  18.954   3.730  1.00 39.18           O  
ATOM   2219  OG  SER A 156     -64.711  19.589   1.135  1.00 39.18           O  
ATOM   2220  HG  SER A 156     -64.530  18.786   1.629  1.00 39.18           H  
ATOM   2221  N   GLU A 157     -64.821  19.626   4.618  1.00 45.23           N  
ATOM   2222  H   GLU A 157     -65.408  20.443   4.709  1.00 45.23           H  
ATOM   2223  CA  GLU A 157     -65.508  18.378   5.027  1.00 45.23           C  
ATOM   2224  HA  GLU A 157     -65.733  18.448   6.092  1.00 45.23           H  
ATOM   2225  C   GLU A 157     -64.738  17.052   4.822  1.00 45.23           C  
ATOM   2226  CB  GLU A 157     -66.861  18.312   4.285  1.00 45.23           C  
ATOM   2227  HB2 GLU A 157     -67.358  17.372   4.524  1.00 45.23           H  
ATOM   2228  HB3 GLU A 157     -66.663  18.310   3.213  1.00 45.23           H  
ATOM   2229  O   GLU A 157     -64.910  16.361   3.816  1.00 45.23           O  
ATOM   2230  CG  GLU A 157     -67.831  19.474   4.574  1.00 45.23           C  
ATOM   2231  HG2 GLU A 157     -68.653  19.408   3.861  1.00 45.23           H  
ATOM   2232  HG3 GLU A 157     -67.327  20.423   4.390  1.00 45.23           H  
ATOM   2233  CD  GLU A 157     -68.423  19.449   5.991  1.00 45.23           C  
ATOM   2234  OE1 GLU A 157     -68.488  20.539   6.602  1.00 45.23           O  
ATOM   2235  OE2 GLU A 157     -68.816  18.352   6.444  1.00 45.23           O  
ATOM   2236  N   GLY A 158     -63.916  16.661   5.800  1.00 37.91           N  
ATOM   2237  H   GLY A 158     -63.710  17.317   6.540  1.00 37.91           H  
ATOM   2238  CA  GLY A 158     -63.234  15.365   5.790  1.00 37.91           C  
ATOM   2239  HA2 GLY A 158     -62.642  15.285   4.878  1.00 37.91           H  
ATOM   2240  HA3 GLY A 158     -63.975  14.566   5.784  1.00 37.91           H  
ATOM   2241  C   GLY A 158     -62.302  15.158   6.981  1.00 37.91           C  
ATOM   2242  O   GLY A 158     -61.099  15.183   6.793  1.00 37.91           O  
ATOM   2243  N   SER A 159     -62.881  15.028   8.183  1.00 45.66           N  
ATOM   2244  H   SER A 159     -63.886  15.131   8.150  1.00 45.66           H  
ATOM   2245  CA  SER A 159     -62.386  14.484   9.478  1.00 45.66           C  
ATOM   2246  HA  SER A 159     -62.912  15.072  10.231  1.00 45.66           H  
ATOM   2247  C   SER A 159     -60.915  14.602   9.952  1.00 45.66           C  
ATOM   2248  CB  SER A 159     -62.911  13.050   9.674  1.00 45.66           C  
ATOM   2249  HB2 SER A 159     -62.580  12.652  10.634  1.00 45.66           H  
ATOM   2250  HB3 SER A 159     -64.001  13.078   9.681  1.00 45.66           H  
ATOM   2251  O   SER A 159     -60.639  14.158  11.058  1.00 45.66           O  
ATOM   2252  OG  SER A 159     -62.498  12.186   8.635  1.00 45.66           O  
ATOM   2253  HG  SER A 159     -61.552  12.048   8.726  1.00 45.66           H  
ATOM   2254  N   GLU A 160     -59.989  15.224   9.228  1.00 41.86           N  
ATOM   2255  H   GLU A 160     -60.248  15.500   8.292  1.00 41.86           H  
ATOM   2256  CA  GLU A 160     -58.547  15.297   9.549  1.00 41.86           C  
ATOM   2257  HA  GLU A 160     -58.392  15.179  10.621  1.00 41.86           H  
ATOM   2258  C   GLU A 160     -57.964  16.679   9.153  1.00 41.86           C  
ATOM   2259  CB  GLU A 160     -57.810  14.141   8.835  1.00 41.86           C  
ATOM   2260  HB2 GLU A 160     -56.734  14.314   8.855  1.00 41.86           H  
ATOM   2261  HB3 GLU A 160     -58.101  14.175   7.785  1.00 41.86           H  
ATOM   2262  O   GLU A 160     -56.853  16.799   8.639  1.00 41.86           O  
ATOM   2263  CG  GLU A 160     -58.090  12.709   9.347  1.00 41.86           C  
ATOM   2264  HG2 GLU A 160     -59.146  12.590   9.590  1.00 41.86           H  
ATOM   2265  HG3 GLU A 160     -57.901  12.036   8.511  1.00 41.86           H  
ATOM   2266  CD  GLU A 160     -57.207  12.230  10.515  1.00 41.86           C  
ATOM   2267  OE1 GLU A 160     -57.617  11.243  11.168  1.00 41.86           O  
ATOM   2268  OE2 GLU A 160     -56.108  12.796  10.709  1.00 41.86           O  
ATOM   2269  N   SER A 161     -58.733  17.765   9.313  1.00 40.38           N  
ATOM   2270  H   SER A 161     -59.641  17.662   9.742  1.00 40.38           H  
ATOM   2271  CA  SER A 161     -58.326  19.092   8.827  1.00 40.38           C  
ATOM   2272  HA  SER A 161     -57.852  18.961   7.854  1.00 40.38           H  
ATOM   2273  C   SER A 161     -57.304  19.768   9.753  1.00 40.38           C  
ATOM   2274  CB  SER A 161     -59.544  19.993   8.591  1.00 40.38           C  
ATOM   2275  HB2 SER A 161     -59.209  20.947   8.183  1.00 40.38           H  
ATOM   2276  HB3 SER A 161     -60.213  19.521   7.871  1.00 40.38           H  
ATOM   2277  O   SER A 161     -57.649  20.233  10.842  1.00 40.38           O  
ATOM   2278  OG  SER A 161     -60.235  20.219   9.803  1.00 40.38           O  
ATOM   2279  HG  SER A 161     -59.567  20.362  10.477  1.00 40.38           H  
ATOM   2280  N   VAL A 162     -56.060  19.880   9.287  1.00 43.20           N  
ATOM   2281  H   VAL A 162     -55.838  19.376   8.440  1.00 43.20           H  
ATOM   2282  CA  VAL A 162     -55.005  20.712   9.886  1.00 43.20           C  
ATOM   2283  HA  VAL A 162     -54.995  20.540  10.962  1.00 43.20           H  
ATOM   2284  C   VAL A 162     -55.315  22.192   9.628  1.00 43.20           C  
ATOM   2285  CB  VAL A 162     -53.623  20.317   9.323  1.00 43.20           C  
ATOM   2286  HB  VAL A 162     -53.637  20.421   8.238  1.00 43.20           H  
ATOM   2287  O   VAL A 162     -55.489  22.609   8.483  1.00 43.20           O  
ATOM   2288  CG1 VAL A 162     -52.491  21.194   9.875  1.00 43.20           C  
ATOM   2289 HG11 VAL A 162     -52.470  21.141  10.964  1.00 43.20           H  
ATOM   2290 HG12 VAL A 162     -52.628  22.230   9.566  1.00 43.20           H  
ATOM   2291 HG13 VAL A 162     -51.534  20.850   9.483  1.00 43.20           H  
ATOM   2292  CG2 VAL A 162     -53.293  18.857   9.664  1.00 43.20           C  
ATOM   2293 HG21 VAL A 162     -54.027  18.183   9.221  1.00 43.20           H  
ATOM   2294 HG22 VAL A 162     -52.313  18.594   9.267  1.00 43.20           H  
ATOM   2295 HG23 VAL A 162     -53.291  18.712  10.745  1.00 43.20           H  
ATOM   2296  N   ALA A 163     -55.390  22.995  10.691  1.00 44.80           N  
ATOM   2297  H   ALA A 163     -55.246  22.596  11.607  1.00 44.80           H  
ATOM   2298  CA  ALA A 163     -55.597  24.438  10.602  1.00 44.80           C  
ATOM   2299  HA  ALA A 163     -56.310  24.644   9.804  1.00 44.80           H  
ATOM   2300  C   ALA A 163     -54.274  25.144  10.265  1.00 44.80           C  
ATOM   2301  CB  ALA A 163     -56.206  24.935  11.921  1.00 44.80           C  
ATOM   2302  HB1 ALA A 163     -55.521  24.739  12.746  1.00 44.80           H  
ATOM   2303  HB2 ALA A 163     -56.385  26.008  11.857  1.00 44.80           H  
ATOM   2304  HB3 ALA A 163     -57.151  24.425  12.107  1.00 44.80           H  
ATOM   2305  O   ALA A 163     -53.347  25.152  11.073  1.00 44.80           O  
ATOM   2306  N   VAL A 164     -54.184  25.746   9.079  1.00 43.19           N  
ATOM   2307  H   VAL A 164     -54.962  25.680   8.439  1.00 43.19           H  
ATOM   2308  CA  VAL A 164     -53.049  26.598   8.698  1.00 43.19           C  
ATOM   2309  HA  VAL A 164     -52.166  26.287   9.257  1.00 43.19           H  
ATOM   2310  C   VAL A 164     -53.382  28.036   9.094  1.00 43.19           C  
ATOM   2311  CB  VAL A 164     -52.706  26.453   7.203  1.00 43.19           C  
ATOM   2312  HB  VAL A 164     -53.556  26.772   6.600  1.00 43.19           H  
ATOM   2313  O   VAL A 164     -54.346  28.613   8.594  1.00 43.19           O  
ATOM   2314  CG1 VAL A 164     -51.485  27.305   6.831  1.00 43.19           C  
ATOM   2315 HG11 VAL A 164     -50.622  27.014   7.430  1.00 43.19           H  
ATOM   2316 HG12 VAL A 164     -51.699  28.361   6.995  1.00 43.19           H  
ATOM   2317 HG13 VAL A 164     -51.250  27.172   5.775  1.00 43.19           H  
ATOM   2318  CG2 VAL A 164     -52.380  24.991   6.855  1.00 43.19           C  
ATOM   2319 HG21 VAL A 164     -52.099  24.916   5.805  1.00 43.19           H  
ATOM   2320 HG22 VAL A 164     -53.252  24.358   7.019  1.00 43.19           H  
ATOM   2321 HG23 VAL A 164     -51.557  24.633   7.473  1.00 43.19           H  
ATOM   2322  N   LEU A 165     -52.613  28.595  10.032  1.00 47.41           N  
ATOM   2323  H   LEU A 165     -51.844  28.056  10.402  1.00 47.41           H  
ATOM   2324  CA  LEU A 165     -52.772  29.964  10.523  1.00 47.41           C  
ATOM   2325  HA  LEU A 165     -53.792  30.293  10.325  1.00 47.41           H  
ATOM   2326  C   LEU A 165     -51.807  30.889   9.765  1.00 47.41           C  
ATOM   2327  CB  LEU A 165     -52.541  29.985  12.051  1.00 47.41           C  
ATOM   2328  HB2 LEU A 165     -51.468  30.009  12.243  1.00 47.41           H  
ATOM   2329  HB3 LEU A 165     -52.921  29.064  12.493  1.00 47.41           H  
ATOM   2330  O   LEU A 165     -50.603  30.870  10.010  1.00 47.41           O  
ATOM   2331  CG  LEU A 165     -53.221  31.184  12.739  1.00 47.41           C  
ATOM   2332  HG  LEU A 165     -53.264  32.028  12.051  1.00 47.41           H  
ATOM   2333  CD1 LEU A 165     -54.643  30.812  13.174  1.00 47.41           C  
ATOM   2334 HD11 LEU A 165     -55.219  30.495  12.304  1.00 47.41           H  
ATOM   2335 HD12 LEU A 165     -54.615  30.001  13.902  1.00 47.41           H  
ATOM   2336 HD13 LEU A 165     -55.128  31.681  13.619  1.00 47.41           H  
ATOM   2337  CD2 LEU A 165     -52.451  31.624  13.983  1.00 47.41           C  
ATOM   2338 HD21 LEU A 165     -52.397  30.805  14.701  1.00 47.41           H  
ATOM   2339 HD22 LEU A 165     -52.946  32.481  14.441  1.00 47.41           H  
ATOM   2340 HD23 LEU A 165     -51.440  31.916  13.699  1.00 47.41           H  
ATOM   2341  N   GLU A 166     -52.325  31.692   8.838  1.00 45.19           N  
ATOM   2342  H   GLU A 166     -53.310  31.632   8.627  1.00 45.19           H  
ATOM   2343  CA  GLU A 166     -51.536  32.687   8.107  1.00 45.19           C  
ATOM   2344  HA  GLU A 166     -50.526  32.302   7.965  1.00 45.19           H  
ATOM   2345  C   GLU A 166     -51.449  33.985   8.926  1.00 45.19           C  
ATOM   2346  CB  GLU A 166     -52.142  32.885   6.709  1.00 45.19           C  
ATOM   2347  HB2 GLU A 166     -52.276  31.902   6.258  1.00 45.19           H  
ATOM   2348  HB3 GLU A 166     -53.119  33.360   6.801  1.00 45.19           H  
ATOM   2349  O   GLU A 166     -52.437  34.699   9.099  1.00 45.19           O  
ATOM   2350  CG  GLU A 166     -51.240  33.724   5.790  1.00 45.19           C  
ATOM   2351  HG2 GLU A 166     -50.259  33.252   5.745  1.00 45.19           H  
ATOM   2352  HG3 GLU A 166     -51.116  34.714   6.229  1.00 45.19           H  
ATOM   2353  CD  GLU A 166     -51.799  33.867   4.362  1.00 45.19           C  
ATOM   2354  OE1 GLU A 166     -51.164  34.607   3.580  1.00 45.19           O  
ATOM   2355  OE2 GLU A 166     -52.845  33.249   4.056  1.00 45.19           O  
ATOM   2356  N   VAL A 167     -50.265  34.285   9.469  1.00 46.13           N  
ATOM   2357  H   VAL A 167     -49.504  33.636   9.333  1.00 46.13           H  
ATOM   2358  CA  VAL A 167     -50.000  35.509  10.246  1.00 46.13           C  
ATOM   2359  HA  VAL A 167     -50.956  35.961  10.511  1.00 46.13           H  
ATOM   2360  C   VAL A 167     -49.275  36.517   9.352  1.00 46.13           C  
ATOM   2361  CB  VAL A 167     -49.270  35.224  11.579  1.00 46.13           C  
ATOM   2362  HB  VAL A 167     -48.235  34.946  11.380  1.00 46.13           H  
ATOM   2363  O   VAL A 167     -48.095  36.805   9.524  1.00 46.13           O  
ATOM   2364  CG1 VAL A 167     -49.298  36.461  12.492  1.00 46.13           C  
ATOM   2365 HG11 VAL A 167     -50.327  36.741  12.716  1.00 46.13           H  
ATOM   2366 HG12 VAL A 167     -48.772  36.243  13.422  1.00 46.13           H  
ATOM   2367 HG13 VAL A 167     -48.794  37.296  12.006  1.00 46.13           H  
ATOM   2368  CG2 VAL A 167     -49.927  34.076  12.359  1.00 46.13           C  
ATOM   2369 HG21 VAL A 167     -50.984  34.291  12.520  1.00 46.13           H  
ATOM   2370 HG22 VAL A 167     -49.833  33.142  11.804  1.00 46.13           H  
ATOM   2371 HG23 VAL A 167     -49.431  33.947  13.321  1.00 46.13           H  
ATOM   2372  N   GLY A 168     -49.977  37.028   8.344  1.00 42.43           N  
ATOM   2373  H   GLY A 168     -50.920  36.694   8.201  1.00 42.43           H  
ATOM   2374  CA  GLY A 168     -49.515  38.156   7.539  1.00 42.43           C  
ATOM   2375  HA2 GLY A 168     -48.429  38.145   7.447  1.00 42.43           H  
ATOM   2376  HA3 GLY A 168     -49.941  38.084   6.538  1.00 42.43           H  
ATOM   2377  C   GLY A 168     -49.978  39.467   8.168  1.00 42.43           C  
ATOM   2378  O   GLY A 168     -51.175  39.748   8.207  1.00 42.43           O  
ATOM   2379  N   GLY A 169     -49.047  40.278   8.678  1.00 36.67           N  
ATOM   2380  H   GLY A 169     -48.083  39.979   8.638  1.00 36.67           H  
ATOM   2381  CA  GLY A 169     -49.351  41.634   9.133  1.00 36.67           C  
ATOM   2382  HA2 GLY A 169     -50.061  41.590   9.959  1.00 36.67           H  
ATOM   2383  HA3 GLY A 169     -48.439  42.124   9.474  1.00 36.67           H  
ATOM   2384  C   GLY A 169     -49.943  42.446   7.981  1.00 36.67           C  
ATOM   2385  O   GLY A 169     -49.284  42.648   6.965  1.00 36.67           O  
ATOM   2386  N   GLY A 170     -51.196  42.883   8.132  1.00 33.13           N  
ATOM   2387  H   GLY A 170     -51.696  42.578   8.955  1.00 33.13           H  
ATOM   2388  CA  GLY A 170     -51.930  43.671   7.143  1.00 33.13           C  
ATOM   2389  HA2 GLY A 170     -52.926  43.895   7.525  1.00 33.13           H  
ATOM   2390  HA3 GLY A 170     -52.032  43.089   6.227  1.00 33.13           H  
ATOM   2391  C   GLY A 170     -51.222  44.987   6.830  1.00 33.13           C  
ATOM   2392  O   GLY A 170     -51.440  45.999   7.488  1.00 33.13           O  
ATOM   2393  N   GLY A 171     -50.370  44.959   5.812  1.00 36.10           N  
ATOM   2394  H   GLY A 171     -50.109  44.044   5.474  1.00 36.10           H  
ATOM   2395  CA  GLY A 171     -49.568  46.084   5.363  1.00 36.10           C  
ATOM   2396  HA2 GLY A 171     -48.594  46.046   5.851  1.00 36.10           H  
ATOM   2397  HA3 GLY A 171     -50.052  47.028   5.615  1.00 36.10           H  
ATOM   2398  C   GLY A 171     -49.360  46.009   3.860  1.00 36.10           C  
ATOM   2399  O   GLY A 171     -48.291  45.641   3.403  1.00 36.10           O  
ATOM   2400  N   SER A 172     -50.420  46.336   3.120  1.00 35.54           N  
ATOM   2401  H   SER A 172     -51.278  46.455   3.640  1.00 35.54           H  
ATOM   2402  CA  SER A 172     -50.404  46.933   1.780  1.00 35.54           C  
ATOM   2403  HA  SER A 172     -51.349  46.668   1.305  1.00 35.54           H  
ATOM   2404  C   SER A 172     -49.269  46.511   0.828  1.00 35.54           C  
ATOM   2405  CB  SER A 172     -50.405  48.459   1.945  1.00 35.54           C  
ATOM   2406  HB2 SER A 172     -51.046  48.732   2.783  1.00 35.54           H  
ATOM   2407  HB3 SER A 172     -49.397  48.816   2.159  1.00 35.54           H  
ATOM   2408  O   SER A 172     -48.179  47.064   0.863  1.00 35.54           O  
ATOM   2409  OG  SER A 172     -50.911  49.095   0.789  1.00 35.54           O  
ATOM   2410  HG  SER A 172     -50.420  48.811   0.015  1.00 35.54           H  
ATOM   2411  N   SER A 173     -49.622  45.652  -0.132  1.00 36.84           N  
ATOM   2412  H   SER A 173     -50.445  45.103   0.071  1.00 36.84           H  
ATOM   2413  CA  SER A 173     -49.279  45.758  -1.561  1.00 36.84           C  
ATOM   2414  HA  SER A 173     -49.501  44.782  -1.992  1.00 36.84           H  
ATOM   2415  C   SER A 173     -47.829  46.107  -1.970  1.00 36.84           C  
ATOM   2416  CB  SER A 173     -50.255  46.751  -2.215  1.00 36.84           C  
ATOM   2417  HB2 SER A 173     -51.281  46.460  -1.991  1.00 36.84           H  
ATOM   2418  HB3 SER A 173     -50.120  46.736  -3.297  1.00 36.84           H  
ATOM   2419  O   SER A 173     -47.361  47.221  -1.766  1.00 36.84           O  
ATOM   2420  OG  SER A 173     -50.016  48.059  -1.725  1.00 36.84           O  
ATOM   2421  HG  SER A 173     -49.063  48.163  -1.681  1.00 36.84           H  
ATOM   2422  N   THR A 174     -47.247  45.213  -2.781  1.00 38.86           N  
ATOM   2423  H   THR A 174     -47.700  44.311  -2.817  1.00 38.86           H  
ATOM   2424  CA  THR A 174     -46.164  45.422  -3.776  1.00 38.86           C  
ATOM   2425  HA  THR A 174     -46.373  44.635  -4.501  1.00 38.86           H  
ATOM   2426  C   THR A 174     -44.706  45.108  -3.426  1.00 38.86           C  
ATOM   2427  CB  THR A 174     -46.265  46.701  -4.644  1.00 38.86           C  
ATOM   2428  HB  THR A 174     -45.662  46.531  -5.536  1.00 38.86           H  
ATOM   2429  O   THR A 174     -43.821  45.555  -4.156  1.00 38.86           O  
ATOM   2430  CG2 THR A 174     -47.673  47.027  -5.135  1.00 38.86           C  
ATOM   2431 HG21 THR A 174     -48.160  46.125  -5.505  1.00 38.86           H  
ATOM   2432 HG22 THR A 174     -47.606  47.756  -5.943  1.00 38.86           H  
ATOM   2433 HG23 THR A 174     -48.259  47.468  -4.329  1.00 38.86           H  
ATOM   2434  OG1 THR A 174     -45.745  47.843  -4.008  1.00 38.86           O  
ATOM   2435  HG1 THR A 174     -44.889  47.603  -3.644  1.00 38.86           H  
ATOM   2436  N   LYS A 175     -44.396  44.277  -2.429  1.00 39.48           N  
ATOM   2437  H   LYS A 175     -45.116  43.925  -1.815  1.00 39.48           H  
ATOM   2438  CA  LYS A 175     -43.065  43.642  -2.366  1.00 39.48           C  
ATOM   2439  HA  LYS A 175     -42.602  43.696  -3.351  1.00 39.48           H  
ATOM   2440  C   LYS A 175     -43.196  42.157  -2.069  1.00 39.48           C  
ATOM   2441  CB  LYS A 175     -42.137  44.367  -1.382  1.00 39.48           C  
ATOM   2442  HB2 LYS A 175     -41.372  43.667  -1.046  1.00 39.48           H  
ATOM   2443  HB3 LYS A 175     -42.700  44.702  -0.511  1.00 39.48           H  
ATOM   2444  O   LYS A 175     -43.887  41.791  -1.136  1.00 39.48           O  
ATOM   2445  CG  LYS A 175     -41.440  45.556  -2.066  1.00 39.48           C  
ATOM   2446  HG2 LYS A 175     -42.178  46.317  -2.320  1.00 39.48           H  
ATOM   2447  HG3 LYS A 175     -40.953  45.211  -2.978  1.00 39.48           H  
ATOM   2448  CD  LYS A 175     -40.387  46.181  -1.151  1.00 39.48           C  
ATOM   2449  HD2 LYS A 175     -40.885  46.608  -0.280  1.00 39.48           H  
ATOM   2450  HD3 LYS A 175     -39.695  45.406  -0.820  1.00 39.48           H  
ATOM   2451  CE  LYS A 175     -39.616  47.268  -1.907  1.00 39.48           C  
ATOM   2452  HE2 LYS A 175     -40.328  48.007  -2.273  1.00 39.48           H  
ATOM   2453  HE3 LYS A 175     -39.130  46.811  -2.769  1.00 39.48           H  
ATOM   2454  NZ  LYS A 175     -38.609  47.909  -1.026  1.00 39.48           N  
ATOM   2455  HZ1 LYS A 175     -39.061  48.336  -0.230  1.00 39.48           H  
ATOM   2456  HZ2 LYS A 175     -38.089  48.616  -1.525  1.00 39.48           H  
ATOM   2457  HZ3 LYS A 175     -37.960  47.218  -0.678  1.00 39.48           H  
ATOM   2458  N   SER A 176     -42.562  41.366  -2.935  1.00 40.80           N  
ATOM   2459  H   SER A 176     -41.961  41.825  -3.604  1.00 40.80           H  
ATOM   2460  CA  SER A 176     -42.571  39.904  -3.008  1.00 40.80           C  
ATOM   2461  HA  SER A 176     -43.362  39.589  -3.688  1.00 40.80           H  
ATOM   2462  C   SER A 176     -42.791  39.223  -1.661  1.00 40.80           C  
ATOM   2463  CB  SER A 176     -41.226  39.433  -3.580  1.00 40.80           C  
ATOM   2464  HB2 SER A 176     -41.104  39.813  -4.594  1.00 40.80           H  
ATOM   2465  HB3 SER A 176     -41.213  38.343  -3.612  1.00 40.80           H  
ATOM   2466  O   SER A 176     -41.955  39.356  -0.765  1.00 40.80           O  
ATOM   2467  OG  SER A 176     -40.155  39.884  -2.774  1.00 40.80           O  
ATOM   2468  HG  SER A 176     -40.386  39.663  -1.869  1.00 40.80           H  
ATOM   2469  N   ASP A 177     -43.879  38.467  -1.573  1.00 41.31           N  
ATOM   2470  H   ASP A 177     -44.567  38.500  -2.311  1.00 41.31           H  
ATOM   2471  CA  ASP A 177     -44.209  37.588  -0.460  1.00 41.31           C  
ATOM   2472  HA  ASP A 177     -44.261  38.172   0.459  1.00 41.31           H  
ATOM   2473  C   ASP A 177     -43.116  36.518  -0.311  1.00 41.31           C  
ATOM   2474  CB  ASP A 177     -45.595  36.965  -0.710  1.00 41.31           C  
ATOM   2475  HB2 ASP A 177     -45.563  36.362  -1.617  1.00 41.31           H  
ATOM   2476  HB3 ASP A 177     -45.843  36.309   0.125  1.00 41.31           H  
ATOM   2477  O   ASP A 177     -43.161  35.444  -0.912  1.00 41.31           O  
ATOM   2478  CG  ASP A 177     -46.693  38.024  -0.846  1.00 41.31           C  
ATOM   2479  OD1 ASP A 177     -46.786  38.883   0.057  1.00 41.31           O  
ATOM   2480  OD2 ASP A 177     -47.365  38.026  -1.903  1.00 41.31           O  
ATOM   2481  N   VAL A 178     -42.074  36.824   0.460  1.00 43.26           N  
ATOM   2482  H   VAL A 178     -42.026  37.760   0.838  1.00 43.26           H  
ATOM   2483  CA  VAL A 178     -41.125  35.816   0.931  1.00 43.26           C  
ATOM   2484  HA  VAL A 178     -40.971  35.074   0.148  1.00 43.26           H  
ATOM   2485  C   VAL A 178     -41.804  35.129   2.107  1.00 43.26           C  
ATOM   2486  CB  VAL A 178     -39.745  36.407   1.274  1.00 43.26           C  
ATOM   2487  HB  VAL A 178     -39.845  37.150   2.064  1.00 43.26           H  
ATOM   2488  O   VAL A 178     -41.702  35.564   3.249  1.00 43.26           O  
ATOM   2489  CG1 VAL A 178     -38.780  35.305   1.735  1.00 43.26           C  
ATOM   2490 HG11 VAL A 178     -38.680  34.543   0.962  1.00 43.26           H  
ATOM   2491 HG12 VAL A 178     -39.148  34.842   2.650  1.00 43.26           H  
ATOM   2492 HG13 VAL A 178     -37.800  35.736   1.944  1.00 43.26           H  
ATOM   2493  CG2 VAL A 178     -39.118  37.080   0.044  1.00 43.26           C  
ATOM   2494 HG21 VAL A 178     -39.734  37.921  -0.274  1.00 43.26           H  
ATOM   2495 HG22 VAL A 178     -39.038  36.364  -0.775  1.00 43.26           H  
ATOM   2496 HG23 VAL A 178     -38.126  37.456   0.294  1.00 43.26           H  
ATOM   2497  N   SER A 179     -42.561  34.079   1.795  1.00 41.85           N  
ATOM   2498  H   SER A 179     -42.707  33.891   0.814  1.00 41.85           H  
ATOM   2499  CA  SER A 179     -43.164  33.178   2.776  1.00 41.85           C  
ATOM   2500  HA  SER A 179     -43.830  33.741   3.430  1.00 41.85           H  
ATOM   2501  C   SER A 179     -42.061  32.537   3.623  1.00 41.85           C  
ATOM   2502  CB  SER A 179     -43.994  32.122   2.030  1.00 41.85           C  
ATOM   2503  HB2 SER A 179     -43.463  31.813   1.130  1.00 41.85           H  
ATOM   2504  HB3 SER A 179     -44.950  32.557   1.737  1.00 41.85           H  
ATOM   2505  O   SER A 179     -41.398  31.595   3.184  1.00 41.85           O  
ATOM   2506  OG  SER A 179     -44.216  30.973   2.822  1.00 41.85           O  
ATOM   2507  HG  SER A 179     -43.361  30.563   2.977  1.00 41.85           H  
ATOM   2508  N   THR A 180     -41.858  33.028   4.843  1.00 47.17           N  
ATOM   2509  H   THR A 180     -42.370  33.846   5.141  1.00 47.17           H  
ATOM   2510  CA  THR A 180     -41.006  32.374   5.836  1.00 47.17           C  
ATOM   2511  HA  THR A 180     -40.194  31.857   5.324  1.00 47.17           H  
ATOM   2512  C   THR A 180     -41.830  31.324   6.580  1.00 47.17           C  
ATOM   2513  CB  THR A 180     -40.356  33.390   6.789  1.00 47.17           C  
ATOM   2514  HB  THR A 180     -39.867  32.854   7.603  1.00 47.17           H  
ATOM   2515  O   THR A 180     -42.722  31.634   7.363  1.00 47.17           O  
ATOM   2516  CG2 THR A 180     -39.315  34.246   6.064  1.00 47.17           C  
ATOM   2517 HG21 THR A 180     -38.556  33.604   5.617  1.00 47.17           H  
ATOM   2518 HG22 THR A 180     -39.794  34.834   5.281  1.00 47.17           H  
ATOM   2519 HG23 THR A 180     -38.835  34.920   6.773  1.00 47.17           H  
ATOM   2520  OG1 THR A 180     -41.304  34.283   7.320  1.00 47.17           O  
ATOM   2521  HG1 THR A 180     -40.884  34.810   8.004  1.00 47.17           H  
ATOM   2522  N   VAL A 181     -41.547  30.046   6.323  1.00 41.21           N  
ATOM   2523  H   VAL A 181     -40.838  29.834   5.637  1.00 41.21           H  
ATOM   2524  CA  VAL A 181     -42.157  28.932   7.060  1.00 41.21           C  
ATOM   2525  HA  VAL A 181     -43.146  29.229   7.409  1.00 41.21           H  
ATOM   2526  C   VAL A 181     -41.286  28.634   8.277  1.00 41.21           C  
ATOM   2527  CB  VAL A 181     -42.344  27.693   6.160  1.00 41.21           C  
ATOM   2528  HB  VAL A 181     -41.373  27.363   5.791  1.00 41.21           H  
ATOM   2529  O   VAL A 181     -40.139  28.217   8.132  1.00 41.21           O  
ATOM   2530  CG1 VAL A 181     -42.996  26.535   6.928  1.00 41.21           C  
ATOM   2531 HG11 VAL A 181     -42.348  26.208   7.742  1.00 41.21           H  
ATOM   2532 HG12 VAL A 181     -43.148  25.688   6.258  1.00 41.21           H  
ATOM   2533 HG13 VAL A 181     -43.958  26.846   7.333  1.00 41.21           H  
ATOM   2534  CG2 VAL A 181     -43.235  28.018   4.952  1.00 41.21           C  
ATOM   2535 HG21 VAL A 181     -44.203  28.391   5.287  1.00 41.21           H  
ATOM   2536 HG22 VAL A 181     -42.760  28.773   4.325  1.00 41.21           H  
ATOM   2537 HG23 VAL A 181     -43.386  27.122   4.350  1.00 41.21           H  
ATOM   2538  N   GLN A 182     -41.816  28.845   9.482  1.00 46.14           N  
ATOM   2539  H   GLN A 182     -42.748  29.229   9.537  1.00 46.14           H  
ATOM   2540  CA  GLN A 182     -41.211  28.350  10.720  1.00 46.14           C  
ATOM   2541  HA  GLN A 182     -40.171  28.078  10.540  1.00 46.14           H  
ATOM   2542  C   GLN A 182     -41.945  27.086  11.174  1.00 46.14           C  
ATOM   2543  CB  GLN A 182     -41.228  29.426  11.820  1.00 46.14           C  
ATOM   2544  HB2 GLN A 182     -42.221  29.870  11.886  1.00 46.14           H  
ATOM   2545  HB3 GLN A 182     -41.008  28.944  12.772  1.00 46.14           H  
ATOM   2546  O   GLN A 182     -43.153  27.111  11.393  1.00 46.14           O  
ATOM   2547  CG  GLN A 182     -40.178  30.525  11.593  1.00 46.14           C  
ATOM   2548  HG2 GLN A 182     -39.207  30.058  11.429  1.00 46.14           H  
ATOM   2549  HG3 GLN A 182     -40.436  31.103  10.706  1.00 46.14           H  
ATOM   2550  CD  GLN A 182     -40.081  31.473  12.786  1.00 46.14           C  
ATOM   2551  NE2 GLN A 182     -38.892  31.814  13.237  1.00 46.14           N  
ATOM   2552 HE21 GLN A 182     -38.051  31.474  12.794  1.00 46.14           H  
ATOM   2553 HE22 GLN A 182     -38.895  32.452  14.020  1.00 46.14           H  
ATOM   2554  OE1 GLN A 182     -41.060  31.923  13.351  1.00 46.14           O  
ATOM   2555  N   SER A 183     -41.213  25.986  11.352  1.00 43.48           N  
ATOM   2556  H   SER A 183     -40.237  26.005  11.093  1.00 43.48           H  
ATOM   2557  CA  SER A 183     -41.714  24.760  11.980  1.00 43.48           C  
ATOM   2558  HA  SER A 183     -42.777  24.863  12.200  1.00 43.48           H  
ATOM   2559  C   SER A 183     -40.973  24.516  13.292  1.00 43.48           C  
ATOM   2560  CB  SER A 183     -41.556  23.560  11.039  1.00 43.48           C  
ATOM   2561  HB2 SER A 183     -42.108  23.743  10.118  1.00 43.48           H  
ATOM   2562  HB3 SER A 183     -41.964  22.671  11.521  1.00 43.48           H  
ATOM   2563  O   SER A 183     -39.742  24.481  13.302  1.00 43.48           O  
ATOM   2564  OG  SER A 183     -40.191  23.340  10.735  1.00 43.48           O  
ATOM   2565  HG  SER A 183     -39.673  23.484  11.530  1.00 43.48           H  
ATOM   2566  N   THR A 184     -41.701  24.311  14.387  1.00 52.42           N  
ATOM   2567  H   THR A 184     -42.708  24.314  14.313  1.00 52.42           H  
ATOM   2568  CA  THR A 184     -41.138  23.912  15.687  1.00 52.42           C  
ATOM   2569  HA  THR A 184     -40.059  23.805  15.580  1.00 52.42           H  
ATOM   2570  C   THR A 184     -41.688  22.528  16.037  1.00 52.42           C  
ATOM   2571  CB  THR A 184     -41.352  24.967  16.804  1.00 52.42           C  
ATOM   2572  HB  THR A 184     -40.396  25.107  17.309  1.00 52.42           H  
ATOM   2573  O   THR A 184     -42.866  22.255  15.813  1.00 52.42           O  
ATOM   2574  CG2 THR A 184     -41.832  26.342  16.328  1.00 52.42           C  
ATOM   2575 HG21 THR A 184     -42.828  26.266  15.890  1.00 52.42           H  
ATOM   2576 HG22 THR A 184     -41.138  26.738  15.587  1.00 52.42           H  
ATOM   2577 HG23 THR A 184     -41.865  27.033  17.170  1.00 52.42           H  
ATOM   2578  OG1 THR A 184     -42.278  24.548  17.774  1.00 52.42           O  
ATOM   2579  HG1 THR A 184     -42.614  25.331  18.216  1.00 52.42           H  
ATOM   2580  N   SER A 185     -40.840  21.629  16.540  1.00 58.89           N  
ATOM   2581  H   SER A 185     -39.887  21.904  16.731  1.00 58.89           H  
ATOM   2582  CA  SER A 185     -41.271  20.338  17.086  1.00 58.89           C  
ATOM   2583  HA  SER A 185     -42.347  20.375  17.260  1.00 58.89           H  
ATOM   2584  C   SER A 185     -40.601  20.122  18.440  1.00 58.89           C  
ATOM   2585  CB  SER A 185     -41.019  19.175  16.114  1.00 58.89           C  
ATOM   2586  HB2 SER A 185     -41.509  19.386  15.164  1.00 58.89           H  
ATOM   2587  HB3 SER A 185     -41.459  18.269  16.531  1.00 58.89           H  
ATOM   2588  O   SER A 185     -39.413  20.397  18.606  1.00 58.89           O  
ATOM   2589  OG  SER A 185     -39.640  18.949  15.896  1.00 58.89           O  
ATOM   2590  HG  SER A 185     -39.292  19.670  15.367  1.00 58.89           H  
ATOM   2591  N   HIS A 186     -41.375  19.671  19.425  1.00 59.09           N  
ATOM   2592  H   HIS A 186     -42.336  19.440  19.220  1.00 59.09           H  
ATOM   2593  CA  HIS A 186     -40.906  19.409  20.782  1.00 59.09           C  
ATOM   2594  HA  HIS A 186     -39.835  19.600  20.846  1.00 59.09           H  
ATOM   2595  C   HIS A 186     -41.152  17.937  21.109  1.00 59.09           C  
ATOM   2596  CB  HIS A 186     -41.613  20.356  21.763  1.00 59.09           C  
ATOM   2597  HB2 HIS A 186     -41.426  21.385  21.454  1.00 59.09           H  
ATOM   2598  HB3 HIS A 186     -42.688  20.183  21.717  1.00 59.09           H  
ATOM   2599  O   HIS A 186     -42.288  17.472  21.054  1.00 59.09           O  
ATOM   2600  CG  HIS A 186     -41.150  20.203  23.191  1.00 59.09           C  
ATOM   2601  CD2 HIS A 186     -39.899  20.467  23.680  1.00 59.09           C  
ATOM   2602  HD2 HIS A 186     -39.054  20.822  23.109  1.00 59.09           H  
ATOM   2603  ND1 HIS A 186     -41.922  19.793  24.254  1.00 59.09           N  
ATOM   2604  HD1 HIS A 186     -42.898  19.538  24.213  1.00 59.09           H  
ATOM   2605  CE1 HIS A 186     -41.155  19.815  25.358  1.00 59.09           C  
ATOM   2606  HE1 HIS A 186     -41.487  19.554  26.352  1.00 59.09           H  
ATOM   2607  NE2 HIS A 186     -39.911  20.210  25.055  1.00 59.09           N  
ATOM   2608  N   HIS A 187     -40.088  17.212  21.453  1.00 58.17           N  
ATOM   2609  H   HIS A 187     -39.188  17.665  21.515  1.00 58.17           H  
ATOM   2610  CA  HIS A 187     -40.152  15.800  21.820  1.00 58.17           C  
ATOM   2611  HA  HIS A 187     -41.163  15.422  21.673  1.00 58.17           H  
ATOM   2612  C   HIS A 187     -39.798  15.669  23.302  1.00 58.17           C  
ATOM   2613  CB  HIS A 187     -39.222  14.976  20.915  1.00 58.17           C  
ATOM   2614  HB2 HIS A 187     -39.257  13.934  21.234  1.00 58.17           H  
ATOM   2615  HB3 HIS A 187     -38.197  15.326  21.034  1.00 58.17           H  
ATOM   2616  O   HIS A 187     -38.670  15.947  23.706  1.00 58.17           O  
ATOM   2617  CG  HIS A 187     -39.591  15.043  19.452  1.00 58.17           C  
ATOM   2618  CD2 HIS A 187     -40.374  14.155  18.762  1.00 58.17           C  
ATOM   2619  HD2 HIS A 187     -40.843  13.269  19.165  1.00 58.17           H  
ATOM   2620  ND1 HIS A 187     -39.205  16.018  18.555  1.00 58.17           N  
ATOM   2621  HD1 HIS A 187     -38.611  16.813  18.741  1.00 58.17           H  
ATOM   2622  CE1 HIS A 187     -39.741  15.724  17.360  1.00 58.17           C  
ATOM   2623  HE1 HIS A 187     -39.611  16.305  16.459  1.00 58.17           H  
ATOM   2624  NE2 HIS A 187     -40.463  14.598  17.440  1.00 58.17           N  
ATOM   2625  N   SER A 188     -40.768  15.261  24.121  1.00 57.93           N  
ATOM   2626  H   SER A 188     -41.665  15.023  23.724  1.00 57.93           H  
ATOM   2627  CA  SER A 188     -40.539  14.955  25.533  1.00 57.93           C  
ATOM   2628  HA  SER A 188     -39.733  15.581  25.916  1.00 57.93           H  
ATOM   2629  C   SER A 188     -40.129  13.489  25.655  1.00 57.93           C  
ATOM   2630  CB  SER A 188     -41.798  15.257  26.351  1.00 57.93           C  
ATOM   2631  HB2 SER A 188     -42.105  16.288  26.177  1.00 57.93           H  
ATOM   2632  HB3 SER A 188     -42.604  14.593  26.038  1.00 57.93           H  
ATOM   2633  O   SER A 188     -40.937  12.598  25.407  1.00 57.93           O  
ATOM   2634  OG  SER A 188     -41.550  15.074  27.730  1.00 57.93           O  
ATOM   2635  HG  SER A 188     -40.974  15.771  28.051  1.00 57.93           H  
ATOM   2636  N   ASN A 189     -38.866  13.231  25.999  1.00 58.64           N  
ATOM   2637  H   ASN A 189     -38.238  14.004  26.168  1.00 58.64           H  
ATOM   2638  CA  ASN A 189     -38.403  11.887  26.322  1.00 58.64           C  
ATOM   2639  HA  ASN A 189     -39.092  11.162  25.889  1.00 58.64           H  
ATOM   2640  C   ASN A 189     -38.373  11.721  27.853  1.00 58.64           C  
ATOM   2641  CB  ASN A 189     -37.037  11.625  25.664  1.00 58.64           C  
ATOM   2642  HB2 ASN A 189     -37.120  11.814  24.594  1.00 58.64           H  
ATOM   2643  HB3 ASN A 189     -36.288  12.299  26.082  1.00 58.64           H  
ATOM   2644  O   ASN A 189     -37.535  12.352  28.496  1.00 58.64           O  
ATOM   2645  CG  ASN A 189     -36.571  10.191  25.865  1.00 58.64           C  
ATOM   2646  ND2 ASN A 189     -35.566   9.763  25.141  1.00 58.64           N  
ATOM   2647 HD21 ASN A 189     -35.151  10.353  24.434  1.00 58.64           H  
ATOM   2648 HD22 ASN A 189     -35.308   8.794  25.265  1.00 58.64           H  
ATOM   2649  OD1 ASN A 189     -37.089   9.434  26.668  1.00 58.64           O  
ATOM   2650  N   PRO A 190     -39.219  10.866  28.456  1.00 63.47           N  
ATOM   2651  CA  PRO A 190     -39.228  10.662  29.904  1.00 63.47           C  
ATOM   2652  HA  PRO A 190     -39.362  11.624  30.399  1.00 63.47           H  
ATOM   2653  C   PRO A 190     -37.927  10.046  30.454  1.00 63.47           C  
ATOM   2654  CB  PRO A 190     -40.459   9.792  30.184  1.00 63.47           C  
ATOM   2655  HB2 PRO A 190     -40.295   9.091  31.002  1.00 63.47           H  
ATOM   2656  HB3 PRO A 190     -41.308  10.438  30.408  1.00 63.47           H  
ATOM   2657  O   PRO A 190     -37.685  10.143  31.655  1.00 63.47           O  
ATOM   2658  CG  PRO A 190     -40.715   9.068  28.863  1.00 63.47           C  
ATOM   2659  HG2 PRO A 190     -40.096   8.172  28.815  1.00 63.47           H  
ATOM   2660  HG3 PRO A 190     -41.768   8.812  28.738  1.00 63.47           H  
ATOM   2661  CD  PRO A 190     -40.246  10.064  27.810  1.00 63.47           C  
ATOM   2662  HD2 PRO A 190     -39.855   9.521  26.950  1.00 63.47           H  
ATOM   2663  HD3 PRO A 190     -41.074  10.706  27.510  1.00 63.47           H  
ATOM   2664  N   ALA A 191     -37.065   9.462  29.610  1.00 59.20           N  
ATOM   2665  H   ALA A 191     -37.301   9.397  28.631  1.00 59.20           H  
ATOM   2666  CA  ALA A 191     -35.737   8.997  30.023  1.00 59.20           C  
ATOM   2667  HA  ALA A 191     -35.840   8.437  30.952  1.00 59.20           H  
ATOM   2668  C   ALA A 191     -34.752  10.152  30.299  1.00 59.20           C  
ATOM   2669  CB  ALA A 191     -35.191   8.047  28.951  1.00 59.20           C  
ATOM   2670  HB1 ALA A 191     -35.911   7.253  28.754  1.00 59.20           H  
ATOM   2671  HB2 ALA A 191     -34.989   8.595  28.031  1.00 59.20           H  
ATOM   2672  HB3 ALA A 191     -34.260   7.603  29.303  1.00 59.20           H  
ATOM   2673  O   ALA A 191     -33.785   9.970  31.038  1.00 59.20           O  
ATOM   2674  N   PHE A 192     -35.006  11.343  29.746  1.00 48.10           N  
ATOM   2675  H   PHE A 192     -35.858  11.454  29.215  1.00 48.10           H  
ATOM   2676  CA  PHE A 192     -34.206  12.546  29.965  1.00 48.10           C  
ATOM   2677  HA  PHE A 192     -33.411  12.336  30.681  1.00 48.10           H  
ATOM   2678  C   PHE A 192     -35.086  13.641  30.568  1.00 48.10           C  
ATOM   2679  CB  PHE A 192     -33.534  12.987  28.658  1.00 48.10           C  
ATOM   2680  HB2 PHE A 192     -33.011  13.927  28.835  1.00 48.10           H  
ATOM   2681  HB3 PHE A 192     -34.302  13.179  27.908  1.00 48.10           H  
ATOM   2682  O   PHE A 192     -35.712  14.432  29.865  1.00 48.10           O  
ATOM   2683  CG  PHE A 192     -32.537  11.984  28.112  1.00 48.10           C  
ATOM   2684  CD1 PHE A 192     -31.258  11.868  28.689  1.00 48.10           C  
ATOM   2685  HD1 PHE A 192     -30.983  12.499  29.521  1.00 48.10           H  
ATOM   2686  CD2 PHE A 192     -32.892  11.153  27.035  1.00 48.10           C  
ATOM   2687  HD2 PHE A 192     -33.876  11.238  26.598  1.00 48.10           H  
ATOM   2688  CE1 PHE A 192     -30.340  10.927  28.188  1.00 48.10           C  
ATOM   2689  HE1 PHE A 192     -29.362  10.836  28.637  1.00 48.10           H  
ATOM   2690  CE2 PHE A 192     -31.975  10.213  26.532  1.00 48.10           C  
ATOM   2691  HE2 PHE A 192     -32.253   9.573  25.707  1.00 48.10           H  
ATOM   2692  CZ  PHE A 192     -30.699  10.101  27.109  1.00 48.10           C  
ATOM   2693  HZ  PHE A 192     -29.995   9.375  26.728  1.00 48.10           H  
ATOM   2694  N   ASN A 193     -35.135  13.696  31.899  1.00 58.05           N  
ATOM   2695  H   ASN A 193     -34.633  13.004  32.437  1.00 58.05           H  
ATOM   2696  CA  ASN A 193     -35.778  14.805  32.590  1.00 58.05           C  
ATOM   2697  HA  ASN A 193     -36.676  15.078  32.036  1.00 58.05           H  
ATOM   2698  C   ASN A 193     -34.832  16.017  32.581  1.00 58.05           C  
ATOM   2699  CB  ASN A 193     -36.219  14.355  33.993  1.00 58.05           C  
ATOM   2700  HB2 ASN A 193     -35.355  14.291  34.655  1.00 58.05           H  
ATOM   2701  HB3 ASN A 193     -36.677  13.368  33.924  1.00 58.05           H  
ATOM   2702  O   ASN A 193     -33.944  16.138  33.427  1.00 58.05           O  
ATOM   2703  CG  ASN A 193     -37.250  15.290  34.599  1.00 58.05           C  
ATOM   2704  ND2 ASN A 193     -37.643  15.052  35.828  1.00 58.05           N  
ATOM   2705 HD21 ASN A 193     -38.340  15.683  36.196  1.00 58.05           H  
ATOM   2706 HD22 ASN A 193     -37.273  14.263  36.340  1.00 58.05           H  
ATOM   2707  OD1 ASN A 193     -37.740  16.223  33.989  1.00 58.05           O  
ATOM   2708  N   ASN A 194     -34.982  16.889  31.586  1.00 52.70           N  
ATOM   2709  H   ASN A 194     -35.663  16.680  30.870  1.00 52.70           H  
ATOM   2710  CA  ASN A 194     -34.197  18.115  31.482  1.00 52.70           C  
ATOM   2711  HA  ASN A 194     -33.150  17.884  31.679  1.00 52.70           H  
ATOM   2712  C   ASN A 194     -34.665  19.114  32.554  1.00 52.70           C  
ATOM   2713  CB  ASN A 194     -34.303  18.674  30.051  1.00 52.70           C  
ATOM   2714  HB2 ASN A 194     -33.848  19.665  30.021  1.00 52.70           H  
ATOM   2715  HB3 ASN A 194     -35.354  18.778  29.781  1.00 52.70           H  
ATOM   2716  O   ASN A 194     -35.607  19.875  32.346  1.00 52.70           O  
ATOM   2717  CG  ASN A 194     -33.598  17.817  29.013  1.00 52.70           C  
ATOM   2718  ND2 ASN A 194     -33.941  17.977  27.756  1.00 52.70           N  
ATOM   2719 HD21 ASN A 194     -33.467  17.386  27.089  1.00 52.70           H  
ATOM   2720 HD22 ASN A 194     -34.669  18.627  27.496  1.00 52.70           H  
ATOM   2721  OD1 ASN A 194     -32.724  17.018  29.298  1.00 52.70           O  
ATOM   2722  N   VAL A 195     -34.006  19.116  33.715  1.00 52.66           N  
ATOM   2723  H   VAL A 195     -33.321  18.390  33.867  1.00 52.66           H  
ATOM   2724  CA  VAL A 195     -34.246  20.103  34.777  1.00 52.66           C  
ATOM   2725  HA  VAL A 195     -35.318  20.294  34.834  1.00 52.66           H  
ATOM   2726  C   VAL A 195     -33.552  21.415  34.401  1.00 52.66           C  
ATOM   2727  CB  VAL A 195     -33.800  19.584  36.159  1.00 52.66           C  
ATOM   2728  HB  VAL A 195     -32.719  19.444  36.169  1.00 52.66           H  
ATOM   2729  O   VAL A 195     -32.370  21.617  34.680  1.00 52.66           O  
ATOM   2730  CG1 VAL A 195     -34.184  20.580  37.263  1.00 52.66           C  
ATOM   2731 HG11 VAL A 195     -35.268  20.685  37.310  1.00 52.66           H  
ATOM   2732 HG12 VAL A 195     -33.818  20.222  38.225  1.00 52.66           H  
ATOM   2733 HG13 VAL A 195     -33.748  21.558  37.061  1.00 52.66           H  
ATOM   2734  CG2 VAL A 195     -34.463  18.244  36.507  1.00 52.66           C  
ATOM   2735 HG21 VAL A 195     -34.179  17.938  37.514  1.00 52.66           H  
ATOM   2736 HG22 VAL A 195     -34.134  17.470  35.813  1.00 52.66           H  
ATOM   2737 HG23 VAL A 195     -35.547  18.333  36.448  1.00 52.66           H  
ATOM   2738  N   LEU A 196     -34.286  22.314  33.750  1.00 51.37           N  
ATOM   2739  H   LEU A 196     -35.224  22.055  33.480  1.00 51.37           H  
ATOM   2740  CA  LEU A 196     -33.802  23.648  33.391  1.00 51.37           C  
ATOM   2741  HA  LEU A 196     -32.766  23.574  33.062  1.00 51.37           H  
ATOM   2742  C   LEU A 196     -33.836  24.570  34.622  1.00 51.37           C  
ATOM   2743  CB  LEU A 196     -34.642  24.193  32.218  1.00 51.37           C  
ATOM   2744  HB2 LEU A 196     -35.693  24.151  32.503  1.00 51.37           H  
ATOM   2745  HB3 LEU A 196     -34.390  25.241  32.057  1.00 51.37           H  
ATOM   2746  O   LEU A 196     -34.898  24.990  35.073  1.00 51.37           O  
ATOM   2747  CG  LEU A 196     -34.447  23.428  30.892  1.00 51.37           C  
ATOM   2748  HG  LEU A 196     -34.514  22.354  31.070  1.00 51.37           H  
ATOM   2749  CD1 LEU A 196     -35.547  23.809  29.903  1.00 51.37           C  
ATOM   2750 HD11 LEU A 196     -35.513  24.879  29.696  1.00 51.37           H  
ATOM   2751 HD12 LEU A 196     -36.522  23.554  30.319  1.00 51.37           H  
ATOM   2752 HD13 LEU A 196     -35.413  23.260  28.971  1.00 51.37           H  
ATOM   2753  CD2 LEU A 196     -33.095  23.738  30.245  1.00 51.37           C  
ATOM   2754 HD21 LEU A 196     -33.013  23.210  29.295  1.00 51.37           H  
ATOM   2755 HD22 LEU A 196     -32.282  23.408  30.892  1.00 51.37           H  
ATOM   2756 HD23 LEU A 196     -33.002  24.809  30.064  1.00 51.37           H  
ATOM   2757  N   HIS A 197     -32.660  24.891  35.165  1.00 48.82           N  
ATOM   2758  H   HIS A 197     -31.832  24.469  34.770  1.00 48.82           H  
ATOM   2759  CA  HIS A 197     -32.475  25.913  36.202  1.00 48.82           C  
ATOM   2760  HA  HIS A 197     -33.397  26.037  36.770  1.00 48.82           H  
ATOM   2761  C   HIS A 197     -32.154  27.261  35.552  1.00 48.82           C  
ATOM   2762  CB  HIS A 197     -31.359  25.501  37.182  1.00 48.82           C  
ATOM   2763  HB2 HIS A 197     -30.937  26.394  37.643  1.00 48.82           H  
ATOM   2764  HB3 HIS A 197     -30.553  25.004  36.642  1.00 48.82           H  
ATOM   2765  O   HIS A 197     -31.005  27.697  35.560  1.00 48.82           O  
ATOM   2766  CG  HIS A 197     -31.817  24.633  38.315  1.00 48.82           C  
ATOM   2767  CD2 HIS A 197     -32.033  25.035  39.606  1.00 48.82           C  
ATOM   2768  HD2 HIS A 197     -31.927  26.041  39.985  1.00 48.82           H  
ATOM   2769  ND1 HIS A 197     -32.037  23.279  38.264  1.00 48.82           N  
ATOM   2770  HD1 HIS A 197     -31.960  22.697  37.443  1.00 48.82           H  
ATOM   2771  CE1 HIS A 197     -32.384  22.874  39.497  1.00 48.82           C  
ATOM   2772  HE1 HIS A 197     -32.622  21.857  39.771  1.00 48.82           H  
ATOM   2773  NE2 HIS A 197     -32.393  23.910  40.352  1.00 48.82           N  
ATOM   2774  N   SER A 198     -33.130  27.936  34.951  1.00 52.09           N  
ATOM   2775  H   SER A 198     -34.047  27.521  34.867  1.00 52.09           H  
ATOM   2776  CA  SER A 198     -32.964  29.348  34.577  1.00 52.09           C  
ATOM   2777  HA  SER A 198     -32.333  29.842  35.316  1.00 52.09           H  
ATOM   2778  C   SER A 198     -34.318  30.045  34.584  1.00 52.09           C  
ATOM   2779  CB  SER A 198     -32.271  29.508  33.214  1.00 52.09           C  
ATOM   2780  HB2 SER A 198     -32.880  29.044  32.439  1.00 52.09           H  
ATOM   2781  HB3 SER A 198     -32.164  30.568  32.983  1.00 52.09           H  
ATOM   2782  O   SER A 198     -35.230  29.667  33.853  1.00 52.09           O  
ATOM   2783  OG  SER A 198     -30.990  28.902  33.226  1.00 52.09           O  
ATOM   2784  HG  SER A 198     -30.847  28.508  34.089  1.00 52.09           H  
ATOM   2785  N   THR A 199     -34.466  31.040  35.455  1.00 55.91           N  
ATOM   2786  H   THR A 199     -33.694  31.287  36.057  1.00 55.91           H  
ATOM   2787  CA  THR A 199     -35.606  31.960  35.459  1.00 55.91           C  
ATOM   2788  HA  THR A 199     -36.518  31.364  35.418  1.00 55.91           H  
ATOM   2789  C   THR A 199     -35.509  32.877  34.237  1.00 55.91           C  
ATOM   2790  CB  THR A 199     -35.641  32.824  36.732  1.00 55.91           C  
ATOM   2791  HB  THR A 199     -36.011  33.820  36.490  1.00 55.91           H  
ATOM   2792  O   THR A 199     -34.516  33.598  34.132  1.00 55.91           O  
ATOM   2793  CG2 THR A 199     -36.570  32.226  37.783  1.00 55.91           C  
ATOM   2794 HG21 THR A 199     -36.239  31.219  38.038  1.00 55.91           H  
ATOM   2795 HG22 THR A 199     -36.552  32.849  38.678  1.00 55.91           H  
ATOM   2796 HG23 THR A 199     -37.589  32.190  37.397  1.00 55.91           H  
ATOM   2797  OG1 THR A 199     -34.356  32.937  37.309  1.00 55.91           O  
ATOM   2798  HG1 THR A 199     -33.855  33.520  36.734  1.00 55.91           H  
ATOM   2799  N   PRO A 200     -36.507  32.875  33.335  1.00 52.35           N  
ATOM   2800  CA  PRO A 200     -36.464  33.651  32.101  1.00 52.35           C  
ATOM   2801  HA  PRO A 200     -35.592  33.363  31.515  1.00 52.35           H  
ATOM   2802  C   PRO A 200     -36.384  35.147  32.419  1.00 52.35           C  
ATOM   2803  CB  PRO A 200     -37.738  33.270  31.334  1.00 52.35           C  
ATOM   2804  HB2 PRO A 200     -38.148  34.109  30.771  1.00 52.35           H  
ATOM   2805  HB3 PRO A 200     -37.515  32.441  30.662  1.00 52.35           H  
ATOM   2806  O   PRO A 200     -37.298  35.712  33.021  1.00 52.35           O  
ATOM   2807  CG  PRO A 200     -38.698  32.792  32.423  1.00 52.35           C  
ATOM   2808  HG2 PRO A 200     -39.203  33.649  32.869  1.00 52.35           H  
ATOM   2809  HG3 PRO A 200     -39.425  32.076  32.038  1.00 52.35           H  
ATOM   2810  CD  PRO A 200     -37.766  32.157  33.446  1.00 52.35           C  
ATOM   2811  HD2 PRO A 200     -37.605  31.108  33.199  1.00 52.35           H  
ATOM   2812  HD3 PRO A 200     -38.201  32.254  34.441  1.00 52.35           H  
ATOM   2813  N   THR A 201     -35.284  35.783  32.018  1.00 56.07           N  
ATOM   2814  H   THR A 201     -34.565  35.249  31.551  1.00 56.07           H  
ATOM   2815  CA  THR A 201     -35.115  37.241  32.096  1.00 56.07           C  
ATOM   2816  HA  THR A 201     -35.839  37.631  32.811  1.00 56.07           H  
ATOM   2817  C   THR A 201     -35.385  37.844  30.710  1.00 56.07           C  
ATOM   2818  CB  THR A 201     -33.723  37.609  32.631  1.00 56.07           C  
ATOM   2819  HB  THR A 201     -32.963  37.316  31.907  1.00 56.07           H  
ATOM   2820  O   THR A 201     -35.013  37.229  29.706  1.00 56.07           O  
ATOM   2821  CG2 THR A 201     -33.571  39.094  32.964  1.00 56.07           C  
ATOM   2822 HG21 THR A 201     -32.590  39.258  33.411  1.00 56.07           H  
ATOM   2823 HG22 THR A 201     -33.631  39.688  32.052  1.00 56.07           H  
ATOM   2824 HG23 THR A 201     -34.340  39.400  33.673  1.00 56.07           H  
ATOM   2825  OG1 THR A 201     -33.496  36.925  33.844  1.00 56.07           O  
ATOM   2826  HG1 THR A 201     -33.500  35.986  33.644  1.00 56.07           H  
ATOM   2827  N   PRO A 202     -36.037  39.019  30.597  1.00 57.38           N  
ATOM   2828  CA  PRO A 202     -36.282  39.653  29.303  1.00 57.38           C  
ATOM   2829  HA  PRO A 202     -36.965  39.026  28.731  1.00 57.38           H  
ATOM   2830  C   PRO A 202     -34.968  39.839  28.528  1.00 57.38           C  
ATOM   2831  CB  PRO A 202     -36.961  40.995  29.614  1.00 57.38           C  
ATOM   2832  HB2 PRO A 202     -37.725  41.238  28.876  1.00 57.38           H  
ATOM   2833  HB3 PRO A 202     -36.223  41.795  29.667  1.00 57.38           H  
ATOM   2834  O   PRO A 202     -34.054  40.499  29.017  1.00 57.38           O  
ATOM   2835  CG  PRO A 202     -37.565  40.789  31.001  1.00 57.38           C  
ATOM   2836  HG2 PRO A 202     -38.542  40.316  30.906  1.00 57.38           H  
ATOM   2837  HG3 PRO A 202     -37.645  41.727  31.551  1.00 57.38           H  
ATOM   2838  CD  PRO A 202     -36.598  39.822  31.672  1.00 57.38           C  
ATOM   2839  HD2 PRO A 202     -35.809  40.394  32.160  1.00 57.38           H  
ATOM   2840  HD3 PRO A 202     -37.137  39.215  32.399  1.00 57.38           H  
ATOM   2841  N   GLY A 203     -34.871  39.244  27.336  1.00 57.51           N  
ATOM   2842  H   GLY A 203     -35.643  38.668  27.031  1.00 57.51           H  
ATOM   2843  CA  GLY A 203     -33.682  39.302  26.473  1.00 57.51           C  
ATOM   2844  HA2 GLY A 203     -33.003  40.077  26.830  1.00 57.51           H  
ATOM   2845  HA3 GLY A 203     -33.998  39.576  25.466  1.00 57.51           H  
ATOM   2846  C   GLY A 203     -32.874  38.002  26.366  1.00 57.51           C  
ATOM   2847  O   GLY A 203     -31.960  37.931  25.547  1.00 57.51           O  
ATOM   2848  N   GLU A 204     -33.208  36.958  27.129  1.00 48.04           N  
ATOM   2849  H   GLU A 204     -33.928  37.063  27.831  1.00 48.04           H  
ATOM   2850  CA  GLU A 204     -32.553  35.650  27.017  1.00 48.04           C  
ATOM   2851  HA  GLU A 204     -31.513  35.820  26.738  1.00 48.04           H  
ATOM   2852  C   GLU A 204     -33.191  34.785  25.912  1.00 48.04           C  
ATOM   2853  CB  GLU A 204     -32.554  34.940  28.385  1.00 48.04           C  
ATOM   2854  HB2 GLU A 204     -32.944  35.611  29.150  1.00 48.04           H  
ATOM   2855  HB3 GLU A 204     -33.191  34.056  28.350  1.00 48.04           H  
ATOM   2856  O   GLU A 204     -34.355  34.403  26.003  1.00 48.04           O  
ATOM   2857  CG  GLU A 204     -31.135  34.524  28.790  1.00 48.04           C  
ATOM   2858  HG2 GLU A 204     -30.720  33.899  27.999  1.00 48.04           H  
ATOM   2859  HG3 GLU A 204     -30.518  35.419  28.867  1.00 48.04           H  
ATOM   2860  CD  GLU A 204     -31.089  33.766  30.126  1.00 48.04           C  
ATOM   2861  OE1 GLU A 204     -30.022  33.161  30.382  1.00 48.04           O  
ATOM   2862  OE2 GLU A 204     -32.096  33.796  30.873  1.00 48.04           O  
ATOM   2863  N   ALA A 205     -32.424  34.446  24.867  1.00 53.63           N  
ATOM   2864  H   ALA A 205     -31.510  34.869  24.793  1.00 53.63           H  
ATOM   2865  CA  ALA A 205     -32.864  33.550  23.787  1.00 53.63           C  
ATOM   2866  HA  ALA A 205     -33.953  33.551  23.751  1.00 53.63           H  
ATOM   2867  C   ALA A 205     -32.435  32.082  23.993  1.00 53.63           C  
ATOM   2868  CB  ALA A 205     -32.366  34.106  22.447  1.00 53.63           C  
ATOM   2869  HB1 ALA A 205     -32.731  35.125  22.311  1.00 53.63           H  
ATOM   2870  HB2 ALA A 205     -32.743  33.485  21.634  1.00 53.63           H  
ATOM   2871  HB3 ALA A 205     -31.277  34.106  22.425  1.00 53.63           H  
ATOM   2872  O   ALA A 205     -32.816  31.216  23.214  1.00 53.63           O  
ATOM   2873  N   SER A 206     -31.658  31.778  25.040  1.00 55.86           N  
ATOM   2874  H   SER A 206     -31.448  32.500  25.714  1.00 55.86           H  
ATOM   2875  CA  SER A 206     -31.128  30.431  25.323  1.00 55.86           C  
ATOM   2876  HA  SER A 206     -30.653  30.040  24.423  1.00 55.86           H  
ATOM   2877  C   SER A 206     -32.202  29.419  25.744  1.00 55.86           C  
ATOM   2878  CB  SER A 206     -30.064  30.522  26.424  1.00 55.86           C  
ATOM   2879  HB2 SER A 206     -29.746  29.520  26.714  1.00 55.86           H  
ATOM   2880  HB3 SER A 206     -29.201  31.081  26.060  1.00 55.86           H  
ATOM   2881  O   SER A 206     -31.976  28.214  25.647  1.00 55.86           O  
ATOM   2882  OG  SER A 206     -30.630  31.196  27.531  1.00 55.86           O  
ATOM   2883  HG  SER A 206     -30.002  31.309  28.248  1.00 55.86           H  
ATOM   2884  N   VAL A 207     -33.375  29.885  26.190  1.00 53.63           N  
ATOM   2885  H   VAL A 207     -33.467  30.884  26.306  1.00 53.63           H  
ATOM   2886  CA  VAL A 207     -34.485  29.015  26.618  1.00 53.63           C  
ATOM   2887  HA  VAL A 207     -34.067  28.192  27.198  1.00 53.63           H  
ATOM   2888  C   VAL A 207     -35.206  28.384  25.420  1.00 53.63           C  
ATOM   2889  CB  VAL A 207     -35.453  29.793  27.533  1.00 53.63           C  
ATOM   2890  HB  VAL A 207     -35.855  30.643  26.982  1.00 53.63           H  
ATOM   2891  O   VAL A 207     -35.692  27.256  25.507  1.00 53.63           O  
ATOM   2892  CG1 VAL A 207     -36.627  28.928  28.013  1.00 53.63           C  
ATOM   2893 HG11 VAL A 207     -37.244  29.498  28.708  1.00 53.63           H  
ATOM   2894 HG12 VAL A 207     -36.255  28.033  28.510  1.00 53.63           H  
ATOM   2895 HG13 VAL A 207     -37.253  28.638  27.169  1.00 53.63           H  
ATOM   2896  CG2 VAL A 207     -34.728  30.317  28.783  1.00 53.63           C  
ATOM   2897 HG21 VAL A 207     -35.430  30.846  29.427  1.00 53.63           H  
ATOM   2898 HG22 VAL A 207     -33.941  31.019  28.508  1.00 53.63           H  
ATOM   2899 HG23 VAL A 207     -34.286  29.491  29.340  1.00 53.63           H  
ATOM   2900  N   SER A 208     -35.232  29.062  24.272  1.00 51.50           N  
ATOM   2901  H   SER A 208     -34.759  29.953  24.224  1.00 51.50           H  
ATOM   2902  CA  SER A 208     -35.769  28.519  23.026  1.00 51.50           C  
ATOM   2903  HA  SER A 208     -36.386  27.646  23.241  1.00 51.50           H  
ATOM   2904  C   SER A 208     -34.620  28.090  22.120  1.00 51.50           C  
ATOM   2905  CB  SER A 208     -36.671  29.548  22.339  1.00 51.50           C  
ATOM   2906  HB2 SER A 208     -37.548  29.731  22.959  1.00 51.50           H  
ATOM   2907  HB3 SER A 208     -36.999  29.151  21.378  1.00 51.50           H  
ATOM   2908  O   SER A 208     -33.792  28.912  21.745  1.00 51.50           O  
ATOM   2909  OG  SER A 208     -35.990  30.770  22.127  1.00 51.50           O  
ATOM   2910  HG  SER A 208     -35.072  30.592  21.910  1.00 51.50           H  
ATOM   2911  N   HIS A 209     -34.570  26.821  21.718  1.00 49.30           N  
ATOM   2912  H   HIS A 209     -35.280  26.180  22.042  1.00 49.30           H  
ATOM   2913  CA  HIS A 209     -33.629  26.341  20.703  1.00 49.30           C  
ATOM   2914  HA  HIS A 209     -32.624  26.679  20.955  1.00 49.30           H  
ATOM   2915  C   HIS A 209     -33.999  26.938  19.329  1.00 49.30           C  
ATOM   2916  CB  HIS A 209     -33.633  24.800  20.685  1.00 49.30           C  
ATOM   2917  HB2 HIS A 209     -33.052  24.469  19.825  1.00 49.30           H  
ATOM   2918  HB3 HIS A 209     -34.653  24.443  20.542  1.00 49.30           H  
ATOM   2919  O   HIS A 209     -34.543  26.249  18.471  1.00 49.30           O  
ATOM   2920  CG  HIS A 209     -33.053  24.135  21.911  1.00 49.30           C  
ATOM   2921  CD2 HIS A 209     -31.958  23.313  21.935  1.00 49.30           C  
ATOM   2922  HD2 HIS A 209     -31.349  23.045  21.085  1.00 49.30           H  
ATOM   2923  ND1 HIS A 209     -33.542  24.186  23.200  1.00 49.30           N  
ATOM   2924  HD1 HIS A 209     -34.297  24.763  23.543  1.00 49.30           H  
ATOM   2925  CE1 HIS A 209     -32.756  23.421  23.975  1.00 49.30           C  
ATOM   2926  HE1 HIS A 209     -32.871  23.295  25.041  1.00 49.30           H  
ATOM   2927  NE2 HIS A 209     -31.778  22.863  23.246  1.00 49.30           N  
ATOM   2928  N   SER A 210     -33.777  28.237  19.120  1.00 47.48           N  
ATOM   2929  H   SER A 210     -33.429  28.792  19.889  1.00 47.48           H  
ATOM   2930  CA  SER A 210     -34.005  28.903  17.839  1.00 47.48           C  
ATOM   2931  HA  SER A 210     -34.702  28.312  17.245  1.00 47.48           H  
ATOM   2932  C   SER A 210     -32.687  28.978  17.076  1.00 47.48           C  
ATOM   2933  CB  SER A 210     -34.664  30.279  18.019  1.00 47.48           C  
ATOM   2934  HB2 SER A 210     -34.962  30.653  17.039  1.00 47.48           H  
ATOM   2935  HB3 SER A 210     -35.558  30.180  18.636  1.00 47.48           H  
ATOM   2936  O   SER A 210     -31.838  29.823  17.358  1.00 47.48           O  
ATOM   2937  OG  SER A 210     -33.788  31.217  18.604  1.00 47.48           O  
ATOM   2938  HG  SER A 210     -32.901  31.035  18.286  1.00 47.48           H  
ATOM   2939  N   VAL A 211     -32.503  28.096  16.095  1.00 46.75           N  
ATOM   2940  H   VAL A 211     -33.214  27.396  15.933  1.00 46.75           H  
ATOM   2941  CA  VAL A 211     -31.445  28.256  15.092  1.00 46.75           C  
ATOM   2942  HA  VAL A 211     -30.597  28.777  15.537  1.00 46.75           H  
ATOM   2943  C   VAL A 211     -32.015  29.126  13.977  1.00 46.75           C  
ATOM   2944  CB  VAL A 211     -30.924  26.902  14.576  1.00 46.75           C  
ATOM   2945  HB  VAL A 211     -31.739  26.347  14.110  1.00 46.75           H  
ATOM   2946  O   VAL A 211     -32.886  28.693  13.228  1.00 46.75           O  
ATOM   2947  CG1 VAL A 211     -29.805  27.101  13.545  1.00 46.75           C  
ATOM   2948 HG11 VAL A 211     -30.183  27.642  12.677  1.00 46.75           H  
ATOM   2949 HG12 VAL A 211     -29.440  26.132  13.204  1.00 46.75           H  
ATOM   2950 HG13 VAL A 211     -28.980  27.661  13.984  1.00 46.75           H  
ATOM   2951  CG2 VAL A 211     -30.359  26.060  15.730  1.00 46.75           C  
ATOM   2952 HG21 VAL A 211     -29.961  25.122  15.343  1.00 46.75           H  
ATOM   2953 HG22 VAL A 211     -29.564  26.605  16.240  1.00 46.75           H  
ATOM   2954 HG23 VAL A 211     -31.147  25.825  16.445  1.00 46.75           H  
ATOM   2955  N   VAL A 212     -31.556  30.373  13.886  1.00 46.64           N  
ATOM   2956  H   VAL A 212     -30.861  30.686  14.549  1.00 46.64           H  
ATOM   2957  CA  VAL A 212     -31.917  31.273  12.784  1.00 46.64           C  
ATOM   2958  HA  VAL A 212     -32.925  31.037  12.442  1.00 46.64           H  
ATOM   2959  C   VAL A 212     -30.943  31.016  11.638  1.00 46.64           C  
ATOM   2960  CB  VAL A 212     -31.917  32.752  13.225  1.00 46.64           C  
ATOM   2961  HB  VAL A 212     -30.914  33.035  13.545  1.00 46.64           H  
ATOM   2962  O   VAL A 212     -29.763  31.342  11.740  1.00 46.64           O  
ATOM   2963  CG1 VAL A 212     -32.347  33.670  12.071  1.00 46.64           C  
ATOM   2964 HG11 VAL A 212     -32.367  34.705  12.412  1.00 46.64           H  
ATOM   2965 HG12 VAL A 212     -31.637  33.601  11.247  1.00 46.64           H  
ATOM   2966 HG13 VAL A 212     -33.340  33.393  11.717  1.00 46.64           H  
ATOM   2967  CG2 VAL A 212     -32.881  32.991  14.396  1.00 46.64           C  
ATOM   2968 HG21 VAL A 212     -32.826  34.034  14.708  1.00 46.64           H  
ATOM   2969 HG22 VAL A 212     -32.611  32.370  15.250  1.00 46.64           H  
ATOM   2970 HG23 VAL A 212     -33.904  32.762  14.097  1.00 46.64           H  
ATOM   2971  N   VAL A 213     -31.425  30.415  10.550  1.00 50.34           N  
ATOM   2972  H   VAL A 213     -32.389  30.114  10.552  1.00 50.34           H  
ATOM   2973  CA  VAL A 213     -30.666  30.285   9.299  1.00 50.34           C  
ATOM   2974  HA  VAL A 213     -29.600  30.376   9.506  1.00 50.34           H  
ATOM   2975  C   VAL A 213     -31.071  31.448   8.399  1.00 50.34           C  
ATOM   2976  CB  VAL A 213     -30.887  28.912   8.626  1.00 50.34           C  
ATOM   2977  HB  VAL A 213     -31.928  28.815   8.320  1.00 50.34           H  
ATOM   2978  O   VAL A 213     -32.060  31.362   7.675  1.00 50.34           O  
ATOM   2979  CG1 VAL A 213     -29.990  28.754   7.389  1.00 50.34           C  
ATOM   2980 HG11 VAL A 213     -28.939  28.837   7.667  1.00 50.34           H  
ATOM   2981 HG12 VAL A 213     -30.226  29.520   6.650  1.00 50.34           H  
ATOM   2982 HG13 VAL A 213     -30.162  27.781   6.928  1.00 50.34           H  
ATOM   2983  CG2 VAL A 213     -30.566  27.755   9.584  1.00 50.34           C  
ATOM   2984 HG21 VAL A 213     -30.673  26.804   9.062  1.00 50.34           H  
ATOM   2985 HG22 VAL A 213     -31.261  27.761  10.423  1.00 50.34           H  
ATOM   2986 HG23 VAL A 213     -29.546  27.849   9.957  1.00 50.34           H  
ATOM   2987  N   SER A 214     -30.348  32.567   8.469  1.00 46.55           N  
ATOM   2988  H   SER A 214     -29.569  32.623   9.109  1.00 46.55           H  
ATOM   2989  CA  SER A 214     -30.476  33.633   7.474  1.00 46.55           C  
ATOM   2990  HA  SER A 214     -31.472  33.587   7.032  1.00 46.55           H  
ATOM   2991  C   SER A 214     -29.463  33.407   6.351  1.00 46.55           C  
ATOM   2992  CB  SER A 214     -30.366  35.032   8.095  1.00 46.55           C  
ATOM   2993  HB2 SER A 214     -30.480  35.776   7.307  1.00 46.55           H  
ATOM   2994  HB3 SER A 214     -31.171  35.168   8.818  1.00 46.55           H  
ATOM   2995  O   SER A 214     -28.263  33.268   6.581  1.00 46.55           O  
ATOM   2996  OG  SER A 214     -29.127  35.231   8.741  1.00 46.55           O  
ATOM   2997  HG  SER A 214     -28.840  36.134   8.587  1.00 46.55           H  
ATOM   2998  N   HIS A 215     -29.951  33.356   5.112  1.00 49.99           N  
ATOM   2999  H   HIS A 215     -30.949  33.436   4.981  1.00 49.99           H  
ATOM   3000  CA  HIS A 215     -29.106  33.427   3.926  1.00 49.99           C  
ATOM   3001  HA  HIS A 215     -28.103  33.070   4.162  1.00 49.99           H  
ATOM   3002  C   HIS A 215     -28.978  34.892   3.511  1.00 49.99           C  
ATOM   3003  CB  HIS A 215     -29.662  32.532   2.806  1.00 49.99           C  
ATOM   3004  HB2 HIS A 215     -29.367  32.950   1.843  1.00 49.99           H  
ATOM   3005  HB3 HIS A 215     -30.751  32.521   2.837  1.00 49.99           H  
ATOM   3006  O   HIS A 215     -29.818  35.422   2.790  1.00 49.99           O  
ATOM   3007  CG  HIS A 215     -29.127  31.125   2.861  1.00 49.99           C  
ATOM   3008  CD2 HIS A 215     -29.763  30.010   3.336  1.00 49.99           C  
ATOM   3009  HD2 HIS A 215     -30.758  29.975   3.756  1.00 49.99           H  
ATOM   3010  ND1 HIS A 215     -27.885  30.726   2.420  1.00 49.99           N  
ATOM   3011  HD1 HIS A 215     -27.176  31.326   2.022  1.00 49.99           H  
ATOM   3012  CE1 HIS A 215     -27.777  29.403   2.621  1.00 49.99           C  
ATOM   3013  HE1 HIS A 215     -26.913  28.803   2.375  1.00 49.99           H  
ATOM   3014  NE2 HIS A 215     -28.896  28.922   3.177  1.00 49.99           N  
ATOM   3015  N   GLU A 216     -27.918  35.550   3.968  1.00 50.74           N  
ATOM   3016  H   GLU A 216     -27.310  35.097   4.636  1.00 50.74           H  
ATOM   3017  CA  GLU A 216     -27.492  36.830   3.408  1.00 50.74           C  
ATOM   3018  HA  GLU A 216     -28.360  37.476   3.276  1.00 50.74           H  
ATOM   3019  C   GLU A 216     -26.845  36.532   2.042  1.00 50.74           C  
ATOM   3020  CB  GLU A 216     -26.532  37.506   4.396  1.00 50.74           C  
ATOM   3021  HB2 GLU A 216     -25.561  37.016   4.328  1.00 50.74           H  
ATOM   3022  HB3 GLU A 216     -26.883  37.358   5.417  1.00 50.74           H  
ATOM   3023  O   GLU A 216     -25.798  35.883   1.953  1.00 50.74           O  
ATOM   3024  CG  GLU A 216     -26.340  39.004   4.131  1.00 50.74           C  
ATOM   3025  HG2 GLU A 216     -26.225  39.150   3.057  1.00 50.74           H  
ATOM   3026  HG3 GLU A 216     -25.411  39.281   4.629  1.00 50.74           H  
ATOM   3027  CD  GLU A 216     -27.447  39.924   4.670  1.00 50.74           C  
ATOM   3028  OE1 GLU A 216     -27.568  41.046   4.129  1.00 50.74           O  
ATOM   3029  OE2 GLU A 216     -28.143  39.512   5.624  1.00 50.74           O  
ATOM   3030  N   SER A 217     -27.508  36.895   0.947  1.00 51.18           N  
ATOM   3031  H   SER A 217     -28.379  37.396   1.051  1.00 51.18           H  
ATOM   3032  CA  SER A 217     -27.075  36.556  -0.410  1.00 51.18           C  
ATOM   3033  HA  SER A 217     -26.809  35.499  -0.431  1.00 51.18           H  
ATOM   3034  C   SER A 217     -25.832  37.361  -0.830  1.00 51.18           C  
ATOM   3035  CB  SER A 217     -28.247  36.754  -1.382  1.00 51.18           C  
ATOM   3036  HB2 SER A 217     -29.066  36.092  -1.102  1.00 51.18           H  
ATOM   3037  HB3 SER A 217     -27.925  36.509  -2.394  1.00 51.18           H  
ATOM   3038  O   SER A 217     -25.950  38.358  -1.535  1.00 51.18           O  
ATOM   3039  OG  SER A 217     -28.697  38.093  -1.342  1.00 51.18           O  
ATOM   3040  HG  SER A 217     -27.923  38.652  -1.444  1.00 51.18           H  
ATOM   3041  N   PHE A 218     -24.633  36.924  -0.433  1.00 48.92           N  
ATOM   3042  H   PHE A 218     -24.625  36.246   0.315  1.00 48.92           H  
ATOM   3043  CA  PHE A 218     -23.347  37.465  -0.918  1.00 48.92           C  
ATOM   3044  HA  PHE A 218     -23.559  38.263  -1.629  1.00 48.92           H  
ATOM   3045  C   PHE A 218     -22.523  36.447  -1.734  1.00 48.92           C  
ATOM   3046  CB  PHE A 218     -22.557  38.111   0.234  1.00 48.92           C  
ATOM   3047  HB2 PHE A 218     -21.547  38.339  -0.106  1.00 48.92           H  
ATOM   3048  HB3 PHE A 218     -22.470  37.394   1.051  1.00 48.92           H  
ATOM   3049  O   PHE A 218     -21.304  36.561  -1.855  1.00 48.92           O  
ATOM   3050  CG  PHE A 218     -23.143  39.413   0.746  1.00 48.92           C  
ATOM   3051  CD1 PHE A 218     -23.196  40.543  -0.097  1.00 48.92           C  
ATOM   3052  HD1 PHE A 218     -22.843  40.475  -1.115  1.00 48.92           H  
ATOM   3053  CD2 PHE A 218     -23.597  39.519   2.073  1.00 48.92           C  
ATOM   3054  HD2 PHE A 218     -23.559  38.666   2.735  1.00 48.92           H  
ATOM   3055  CE1 PHE A 218     -23.724  41.758   0.374  1.00 48.92           C  
ATOM   3056  HE1 PHE A 218     -23.785  42.615  -0.280  1.00 48.92           H  
ATOM   3057  CE2 PHE A 218     -24.097  40.746   2.547  1.00 48.92           C  
ATOM   3058  HE2 PHE A 218     -24.432  40.853   3.568  1.00 48.92           H  
ATOM   3059  CZ  PHE A 218     -24.181  41.856   1.696  1.00 48.92           C  
ATOM   3060  HZ  PHE A 218     -24.598  42.782   2.065  1.00 48.92           H  
ATOM   3061  N   GLY A 219     -23.175  35.438  -2.319  1.00 49.54           N  
ATOM   3062  H   GLY A 219     -24.180  35.409  -2.224  1.00 49.54           H  
ATOM   3063  CA  GLY A 219     -22.537  34.498  -3.243  1.00 49.54           C  
ATOM   3064  HA2 GLY A 219     -23.080  33.553  -3.230  1.00 49.54           H  
ATOM   3065  HA3 GLY A 219     -21.512  34.301  -2.928  1.00 49.54           H  
ATOM   3066  C   GLY A 219     -22.539  35.025  -4.678  1.00 49.54           C  
ATOM   3067  O   GLY A 219     -23.598  35.307  -5.234  1.00 49.54           O  
ATOM   3068  N   THR A 220     -21.366  35.134  -5.305  1.00 52.48           N  
ATOM   3069  H   THR A 220     -20.517  34.885  -4.818  1.00 52.48           H  
ATOM   3070  CA  THR A 220     -21.269  35.375  -6.748  1.00 52.48           C  
ATOM   3071  HA  THR A 220     -21.935  36.199  -7.004  1.00 52.48           H  
ATOM   3072  C   THR A 220     -21.747  34.130  -7.497  1.00 52.48           C  
ATOM   3073  CB  THR A 220     -19.848  35.782  -7.173  1.00 52.48           C  
ATOM   3074  HB  THR A 220     -19.799  35.819  -8.262  1.00 52.48           H  
ATOM   3075  O   THR A 220     -21.172  33.047  -7.393  1.00 52.48           O  
ATOM   3076  CG2 THR A 220     -19.462  37.152  -6.615  1.00 52.48           C  
ATOM   3077 HG21 THR A 220     -18.475  37.437  -6.980  1.00 52.48           H  
ATOM   3078 HG22 THR A 220     -20.186  37.898  -6.944  1.00 52.48           H  
ATOM   3079 HG23 THR A 220     -19.450  37.128  -5.525  1.00 52.48           H  
ATOM   3080  OG1 THR A 220     -18.878  34.881  -6.694  1.00 52.48           O  
ATOM   3081  HG1 THR A 220     -18.019  35.181  -7.000  1.00 52.48           H  
ATOM   3082  N   VAL A 221     -22.840  34.270  -8.245  1.00 52.63           N  
ATOM   3083  H   VAL A 221     -23.332  35.152  -8.215  1.00 52.63           H  
ATOM   3084  CA  VAL A 221     -23.399  33.201  -9.077  1.00 52.63           C  
ATOM   3085  HA  VAL A 221     -23.442  32.283  -8.491  1.00 52.63           H  
ATOM   3086  C   VAL A 221     -22.462  32.982 -10.264  1.00 52.63           C  
ATOM   3087  CB  VAL A 221     -24.834  33.546  -9.525  1.00 52.63           C  
ATOM   3088  HB  VAL A 221     -24.821  34.477 -10.092  1.00 52.63           H  
ATOM   3089  O   VAL A 221     -22.366  33.820 -11.161  1.00 52.63           O  
ATOM   3090  CG1 VAL A 221     -25.440  32.447 -10.407  1.00 52.63           C  
ATOM   3091 HG11 VAL A 221     -24.867  32.340 -11.328  1.00 52.63           H  
ATOM   3092 HG12 VAL A 221     -25.449  31.496  -9.874  1.00 52.63           H  
ATOM   3093 HG13 VAL A 221     -26.462  32.712 -10.677  1.00 52.63           H  
ATOM   3094  CG2 VAL A 221     -25.753  33.736  -8.309  1.00 52.63           C  
ATOM   3095 HG21 VAL A 221     -25.410  34.566  -7.690  1.00 52.63           H  
ATOM   3096 HG22 VAL A 221     -26.766  33.960  -8.643  1.00 52.63           H  
ATOM   3097 HG23 VAL A 221     -25.771  32.828  -7.706  1.00 52.63           H  
ATOM   3098  N   VAL A 222     -21.744  31.859 -10.275  1.00 52.30           N  
ATOM   3099  H   VAL A 222     -21.797  31.247  -9.473  1.00 52.30           H  
ATOM   3100  CA  VAL A 222     -20.962  31.435 -11.440  1.00 52.30           C  
ATOM   3101  HA  VAL A 222     -20.443  32.303 -11.849  1.00 52.30           H  
ATOM   3102  C   VAL A 222     -21.954  30.937 -12.490  1.00 52.30           C  
ATOM   3103  CB  VAL A 222     -19.890  30.388 -11.072  1.00 52.30           C  
ATOM   3104  HB  VAL A 222     -20.371  29.493 -10.676  1.00 52.30           H  
ATOM   3105  O   VAL A 222     -22.360  29.780 -12.477  1.00 52.30           O  
ATOM   3106  CG1 VAL A 222     -19.044  30.001 -12.295  1.00 52.30           C  
ATOM   3107 HG11 VAL A 222     -18.563  30.884 -12.715  1.00 52.30           H  
ATOM   3108 HG12 VAL A 222     -19.675  29.538 -13.053  1.00 52.30           H  
ATOM   3109 HG13 VAL A 222     -18.283  29.278 -12.001  1.00 52.30           H  
ATOM   3110  CG2 VAL A 222     -18.929  30.935 -10.005  1.00 52.30           C  
ATOM   3111 HG21 VAL A 222     -18.168  30.190  -9.776  1.00 52.30           H  
ATOM   3112 HG22 VAL A 222     -18.451  31.847 -10.362  1.00 52.30           H  
ATOM   3113 HG23 VAL A 222     -19.472  31.157  -9.087  1.00 52.30           H  
ATOM   3114  N   HIS A 223     -22.383  31.839 -13.375  1.00 40.47           N  
ATOM   3115  H   HIS A 223     -22.135  32.803 -13.210  1.00 40.47           H  
ATOM   3116  CA  HIS A 223     -23.187  31.526 -14.556  1.00 40.47           C  
ATOM   3117  HA  HIS A 223     -24.112  31.044 -14.241  1.00 40.47           H  
ATOM   3118  C   HIS A 223     -22.425  30.539 -15.461  1.00 40.47           C  
ATOM   3119  CB  HIS A 223     -23.540  32.829 -15.310  1.00 40.47           C  
ATOM   3120  HB2 HIS A 223     -22.827  33.615 -15.058  1.00 40.47           H  
ATOM   3121  HB3 HIS A 223     -23.451  32.663 -16.384  1.00 40.47           H  
ATOM   3122  O   HIS A 223     -21.652  30.927 -16.336  1.00 40.47           O  
ATOM   3123  CG  HIS A 223     -24.943  33.333 -15.090  1.00 40.47           C  
ATOM   3124  CD2 HIS A 223     -25.315  34.483 -14.446  1.00 40.47           C  
ATOM   3125  HD2 HIS A 223     -24.653  35.175 -13.947  1.00 40.47           H  
ATOM   3126  ND1 HIS A 223     -26.088  32.779 -15.620  1.00 40.47           N  
ATOM   3127  HD1 HIS A 223     -26.147  31.934 -16.169  1.00 40.47           H  
ATOM   3128  CE1 HIS A 223     -27.123  33.571 -15.297  1.00 40.47           C  
ATOM   3129  HE1 HIS A 223     -28.152  33.394 -15.573  1.00 40.47           H  
ATOM   3130  NE2 HIS A 223     -26.700  34.626 -14.585  1.00 40.47           N  
ATOM   3131  N   HIS A 224     -22.643  29.245 -15.263  1.00 52.79           N  
ATOM   3132  H   HIS A 224     -23.175  28.981 -14.446  1.00 52.79           H  
ATOM   3133  CA  HIS A 224     -22.560  28.257 -16.329  1.00 52.79           C  
ATOM   3134  HA  HIS A 224     -22.119  28.721 -17.212  1.00 52.79           H  
ATOM   3135  C   HIS A 224     -24.008  27.886 -16.646  1.00 52.79           C  
ATOM   3136  CB  HIS A 224     -21.680  27.075 -15.893  1.00 52.79           C  
ATOM   3137  HB2 HIS A 224     -20.812  27.465 -15.361  1.00 52.79           H  
ATOM   3138  HB3 HIS A 224     -22.240  26.443 -15.204  1.00 52.79           H  
ATOM   3139  O   HIS A 224     -24.783  27.711 -15.715  1.00 52.79           O  
ATOM   3140  CG  HIS A 224     -21.160  26.239 -17.039  1.00 52.79           C  
ATOM   3141  CD2 HIS A 224     -20.788  24.921 -16.986  1.00 52.79           C  
ATOM   3142  HD2 HIS A 224     -20.850  24.283 -16.117  1.00 52.79           H  
ATOM   3143  ND1 HIS A 224     -20.890  26.679 -18.316  1.00 52.79           N  
ATOM   3144  HD1 HIS A 224     -21.024  27.618 -18.664  1.00 52.79           H  
ATOM   3145  CE1 HIS A 224     -20.389  25.651 -19.017  1.00 52.79           C  
ATOM   3146  HE1 HIS A 224     -20.093  25.693 -20.055  1.00 52.79           H  
ATOM   3147  NE2 HIS A 224     -20.292  24.559 -18.246  1.00 52.79           N  
ATOM   3148  N   GLU A 225     -24.403  27.880 -17.920  1.00 56.60           N  
ATOM   3149  H   GLU A 225     -23.713  28.033 -18.641  1.00 56.60           H  
ATOM   3150  CA  GLU A 225     -25.795  27.750 -18.381  1.00 56.60           C  
ATOM   3151  HA  GLU A 225     -26.392  28.531 -17.908  1.00 56.60           H  
ATOM   3152  C   GLU A 225     -26.460  26.408 -18.010  1.00 56.60           C  
ATOM   3153  CB  GLU A 225     -25.863  27.963 -19.900  1.00 56.60           C  
ATOM   3154  HB2 GLU A 225     -26.900  27.808 -20.197  1.00 56.60           H  
ATOM   3155  HB3 GLU A 225     -25.239  27.222 -20.400  1.00 56.60           H  
ATOM   3156  O   GLU A 225     -26.741  25.568 -18.863  1.00 56.60           O  
ATOM   3157  CG  GLU A 225     -25.451  29.362 -20.369  1.00 56.60           C  
ATOM   3158  HG2 GLU A 225     -24.367  29.460 -20.305  1.00 56.60           H  
ATOM   3159  HG3 GLU A 225     -25.900  30.097 -19.701  1.00 56.60           H  
ATOM   3160  CD  GLU A 225     -25.922  29.639 -21.808  1.00 56.60           C  
ATOM   3161  OE1 GLU A 225     -25.943  30.833 -22.177  1.00 56.60           O  
ATOM   3162  OE2 GLU A 225     -26.237  28.671 -22.539  1.00 56.60           O  
ATOM   3163  N   GLY A 226     -26.728  26.199 -16.727  1.00 52.52           N  
ATOM   3164  H   GLY A 226     -26.406  26.879 -16.053  1.00 52.52           H  
ATOM   3165  CA  GLY A 226     -27.455  25.060 -16.199  1.00 52.52           C  
ATOM   3166  HA2 GLY A 226     -28.014  24.591 -17.009  1.00 52.52           H  
ATOM   3167  HA3 GLY A 226     -26.758  24.331 -15.786  1.00 52.52           H  
ATOM   3168  C   GLY A 226     -28.406  25.508 -15.088  1.00 52.52           C  
ATOM   3169  O   GLY A 226     -28.072  26.428 -14.338  1.00 52.52           O  
ATOM   3170  N   PRO A 227     -29.600  24.897 -14.986  1.00 61.05           N  
ATOM   3171  CA  PRO A 227     -30.450  25.064 -13.816  1.00 61.05           C  
ATOM   3172  HA  PRO A 227     -30.728  26.112 -13.700  1.00 61.05           H  
ATOM   3173  C   PRO A 227     -29.679  24.608 -12.571  1.00 61.05           C  
ATOM   3174  CB  PRO A 227     -31.702  24.224 -14.089  1.00 61.05           C  
ATOM   3175  HB2 PRO A 227     -32.129  23.812 -13.175  1.00 61.05           H  
ATOM   3176  HB3 PRO A 227     -32.439  24.832 -14.613  1.00 61.05           H  
ATOM   3177  O   PRO A 227     -28.837  23.715 -12.653  1.00 61.05           O  
ATOM   3178  CG  PRO A 227     -31.193  23.126 -15.022  1.00 61.05           C  
ATOM   3179  HG2 PRO A 227     -31.984  22.742 -15.666  1.00 61.05           H  
ATOM   3180  HG3 PRO A 227     -30.759  22.320 -14.429  1.00 61.05           H  
ATOM   3181  CD  PRO A 227     -30.092  23.814 -15.823  1.00 61.05           C  
ATOM   3182  HD2 PRO A 227     -30.506  24.228 -16.743  1.00 61.05           H  
ATOM   3183  HD3 PRO A 227     -29.307  23.093 -16.050  1.00 61.05           H  
ATOM   3184  N   PHE A 228     -29.948  25.270 -11.449  1.00 56.87           N  
ATOM   3185  H   PHE A 228     -30.638  26.006 -11.494  1.00 56.87           H  
ATOM   3186  CA  PHE A 228     -29.357  25.030 -10.135  1.00 56.87           C  
ATOM   3187  HA  PHE A 228     -28.404  25.557 -10.078  1.00 56.87           H  
ATOM   3188  C   PHE A 228     -29.109  23.533  -9.863  1.00 56.87           C  
ATOM   3189  CB  PHE A 228     -30.324  25.627  -9.093  1.00 56.87           C  
ATOM   3190  HB2 PHE A 228     -29.871  25.539  -8.105  1.00 56.87           H  
ATOM   3191  HB3 PHE A 228     -31.238  25.035  -9.078  1.00 56.87           H  
ATOM   3192  O   PHE A 228     -30.007  22.714 -10.053  1.00 56.87           O  
ATOM   3193  CG  PHE A 228     -30.694  27.085  -9.342  1.00 56.87           C  
ATOM   3194  CD1 PHE A 228     -29.885  28.113  -8.825  1.00 56.87           C  
ATOM   3195  HD1 PHE A 228     -29.018  27.867  -8.230  1.00 56.87           H  
ATOM   3196  CD2 PHE A 228     -31.833  27.417 -10.106  1.00 56.87           C  
ATOM   3197  HD2 PHE A 228     -32.481  26.635 -10.471  1.00 56.87           H  
ATOM   3198  CE1 PHE A 228     -30.203  29.461  -9.074  1.00 56.87           C  
ATOM   3199  HE1 PHE A 228     -29.583  30.245  -8.665  1.00 56.87           H  
ATOM   3200  CE2 PHE A 228     -32.143  28.765 -10.367  1.00 56.87           C  
ATOM   3201  HE2 PHE A 228     -33.025  29.013 -10.940  1.00 56.87           H  
ATOM   3202  CZ  PHE A 228     -31.329  29.787  -9.850  1.00 56.87           C  
ATOM   3203  HZ  PHE A 228     -31.577  30.822 -10.033  1.00 56.87           H  
ATOM   3204  N   GLU A 229     -27.908  23.163  -9.398  1.00 59.70           N  
ATOM   3205  H   GLU A 229     -27.181  23.855  -9.281  1.00 59.70           H  
ATOM   3206  CA  GLU A 229     -27.704  21.844  -8.783  1.00 59.70           C  
ATOM   3207  HA  GLU A 229     -28.217  21.088  -9.376  1.00 59.70           H  
ATOM   3208  C   GLU A 229     -28.383  21.857  -7.408  1.00 59.70           C  
ATOM   3209  CB  GLU A 229     -26.214  21.436  -8.693  1.00 59.70           C  
ATOM   3210  HB2 GLU A 229     -26.088  20.792  -7.823  1.00 59.70           H  
ATOM   3211  HB3 GLU A 229     -25.594  22.322  -8.554  1.00 59.70           H  
ATOM   3212  O   GLU A 229     -27.767  22.138  -6.380  1.00 59.70           O  
ATOM   3213  CG  GLU A 229     -25.723  20.628  -9.910  1.00 59.70           C  
ATOM   3214  HG2 GLU A 229     -26.441  19.832 -10.107  1.00 59.70           H  
ATOM   3215  HG3 GLU A 229     -25.702  21.283 -10.782  1.00 59.70           H  
ATOM   3216  CD  GLU A 229     -24.328  19.996  -9.708  1.00 59.70           C  
ATOM   3217  OE1 GLU A 229     -24.042  18.977 -10.385  1.00 59.70           O  
ATOM   3218  OE2 GLU A 229     -23.526  20.526  -8.904  1.00 59.70           O  
ATOM   3219  N   GLU A 230     -29.686  21.587  -7.390  1.00 64.56           N  
ATOM   3220  H   GLU A 230     -30.178  21.504  -8.268  1.00 64.56           H  
ATOM   3221  CA  GLU A 230     -30.386  21.223  -6.165  1.00 64.56           C  
ATOM   3222  HA  GLU A 230     -30.138  21.934  -5.377  1.00 64.56           H  
ATOM   3223  C   GLU A 230     -29.894  19.838  -5.739  1.00 64.56           C  
ATOM   3224  CB  GLU A 230     -31.908  21.251  -6.367  1.00 64.56           C  
ATOM   3225  HB2 GLU A 230     -32.378  20.736  -5.529  1.00 64.56           H  
ATOM   3226  HB3 GLU A 230     -32.161  20.728  -7.289  1.00 64.56           H  
ATOM   3227  O   GLU A 230     -30.188  18.824  -6.373  1.00 64.56           O  
ATOM   3228  CG  GLU A 230     -32.442  22.692  -6.414  1.00 64.56           C  
ATOM   3229  HG2 GLU A 230     -31.939  23.227  -7.220  1.00 64.56           H  
ATOM   3230  HG3 GLU A 230     -32.187  23.186  -5.476  1.00 64.56           H  
ATOM   3231  CD  GLU A 230     -33.962  22.778  -6.634  1.00 64.56           C  
ATOM   3232  OE1 GLU A 230     -34.461  23.926  -6.671  1.00 64.56           O  
ATOM   3233  OE2 GLU A 230     -34.613  21.719  -6.788  1.00 64.56           O  
ATOM   3234  N   ILE A 231     -29.097  19.792  -4.672  1.00 68.57           N  
ATOM   3235  H   ILE A 231     -28.829  20.662  -4.235  1.00 68.57           H  
ATOM   3236  CA  ILE A 231     -28.738  18.531  -4.026  1.00 68.57           C  
ATOM   3237  HA  ILE A 231     -28.443  17.823  -4.800  1.00 68.57           H  
ATOM   3238  C   ILE A 231     -30.005  18.042  -3.309  1.00 68.57           C  
ATOM   3239  CB  ILE A 231     -27.545  18.712  -3.061  1.00 68.57           C  
ATOM   3240  HB  ILE A 231     -27.822  19.441  -2.299  1.00 68.57           H  
ATOM   3241  O   ILE A 231     -30.445  18.717  -2.374  1.00 68.57           O  
ATOM   3242  CG1 ILE A 231     -26.303  19.240  -3.820  1.00 68.57           C  
ATOM   3243 HG12 ILE A 231     -26.572  20.131  -4.387  1.00 68.57           H  
ATOM   3244 HG13 ILE A 231     -25.963  18.486  -4.529  1.00 68.57           H  
ATOM   3245  CG2 ILE A 231     -27.227  17.372  -2.366  1.00 68.57           C  
ATOM   3246 HG21 ILE A 231     -28.100  17.008  -1.824  1.00 68.57           H  
ATOM   3247 HG22 ILE A 231     -26.930  16.626  -3.103  1.00 68.57           H  
ATOM   3248 HG23 ILE A 231     -26.430  17.504  -1.635  1.00 68.57           H  
ATOM   3249  CD1 ILE A 231     -25.134  19.635  -2.908  1.00 68.57           C  
ATOM   3250 HD11 ILE A 231     -25.469  20.366  -2.173  1.00 68.57           H  
ATOM   3251 HD12 ILE A 231     -24.729  18.760  -2.399  1.00 68.57           H  
ATOM   3252 HD13 ILE A 231     -24.345  20.080  -3.514  1.00 68.57           H  
ATOM   3253  N   PRO A 232     -30.613  16.908  -3.709  1.00 69.28           N  
ATOM   3254  CA  PRO A 232     -31.810  16.412  -3.047  1.00 69.28           C  
ATOM   3255  HA  PRO A 232     -32.588  17.174  -3.068  1.00 69.28           H  
ATOM   3256  C   PRO A 232     -31.468  16.071  -1.596  1.00 69.28           C  
ATOM   3257  CB  PRO A 232     -32.269  15.197  -3.860  1.00 69.28           C  
ATOM   3258  HB2 PRO A 232     -32.967  15.523  -4.630  1.00 69.28           H  
ATOM   3259  HB3 PRO A 232     -32.726  14.431  -3.233  1.00 69.28           H  
ATOM   3260  O   PRO A 232     -30.587  15.253  -1.326  1.00 69.28           O  
ATOM   3261  CG  PRO A 232     -30.982  14.701  -4.518  1.00 69.28           C  
ATOM   3262  HG2 PRO A 232     -31.182  14.176  -5.452  1.00 69.28           H  
ATOM   3263  HG3 PRO A 232     -30.441  14.056  -3.826  1.00 69.28           H  
ATOM   3264  CD  PRO A 232     -30.188  15.984  -4.751  1.00 69.28           C  
ATOM   3265  HD2 PRO A 232     -30.440  16.398  -5.727  1.00 69.28           H  
ATOM   3266  HD3 PRO A 232     -29.120  15.774  -4.689  1.00 69.28           H  
ATOM   3267  N   LEU A 233     -32.155  16.724  -0.661  1.00 69.39           N  
ATOM   3268  H   LEU A 233     -32.835  17.412  -0.951  1.00 69.39           H  
ATOM   3269  CA  LEU A 233     -32.083  16.382   0.751  1.00 69.39           C  
ATOM   3270  HA  LEU A 233     -31.061  16.106   1.010  1.00 69.39           H  
ATOM   3271  C   LEU A 233     -32.977  15.162   0.976  1.00 69.39           C  
ATOM   3272  CB  LEU A 233     -32.507  17.586   1.611  1.00 69.39           C  
ATOM   3273  HB2 LEU A 233     -32.509  17.280   2.657  1.00 69.39           H  
ATOM   3274  HB3 LEU A 233     -33.529  17.855   1.344  1.00 69.39           H  
ATOM   3275  O   LEU A 233     -34.189  15.229   0.782  1.00 69.39           O  
ATOM   3276  CG  LEU A 233     -31.614  18.833   1.459  1.00 69.39           C  
ATOM   3277  HG  LEU A 233     -31.587  19.141   0.414  1.00 69.39           H  
ATOM   3278  CD1 LEU A 233     -32.204  19.984   2.275  1.00 69.39           C  
ATOM   3279 HD11 LEU A 233     -32.233  19.721   3.332  1.00 69.39           H  
ATOM   3280 HD12 LEU A 233     -31.599  20.880   2.139  1.00 69.39           H  
ATOM   3281 HD13 LEU A 233     -33.216  20.195   1.929  1.00 69.39           H  
ATOM   3282  CD2 LEU A 233     -30.181  18.589   1.942  1.00 69.39           C  
ATOM   3283 HD21 LEU A 233     -29.696  17.858   1.295  1.00 69.39           H  
ATOM   3284 HD22 LEU A 233     -29.616  19.519   1.888  1.00 69.39           H  
ATOM   3285 HD23 LEU A 233     -30.190  18.226   2.970  1.00 69.39           H  
ATOM   3286  N   GLU A 234     -32.380  14.040   1.361  1.00 67.27           N  
ATOM   3287  H   GLU A 234     -31.377  14.024   1.474  1.00 67.27           H  
ATOM   3288  CA  GLU A 234     -33.137  12.876   1.807  1.00 67.27           C  
ATOM   3289  HA  GLU A 234     -33.994  12.745   1.145  1.00 67.27           H  
ATOM   3290  C   GLU A 234     -33.657  13.145   3.226  1.00 67.27           C  
ATOM   3291  CB  GLU A 234     -32.258  11.623   1.686  1.00 67.27           C  
ATOM   3292  HB2 GLU A 234     -31.760  11.661   0.717  1.00 67.27           H  
ATOM   3293  HB3 GLU A 234     -31.496  11.637   2.465  1.00 67.27           H  
ATOM   3294  O   GLU A 234     -32.901  13.557   4.112  1.00 67.27           O  
ATOM   3295  CG  GLU A 234     -33.056  10.313   1.754  1.00 67.27           C  
ATOM   3296  HG2 GLU A 234     -33.913  10.396   1.086  1.00 67.27           H  
ATOM   3297  HG3 GLU A 234     -33.429  10.179   2.770  1.00 67.27           H  
ATOM   3298  CD  GLU A 234     -32.213   9.090   1.342  1.00 67.27           C  
ATOM   3299  OE1 GLU A 234     -32.828   8.077   0.940  1.00 67.27           O  
ATOM   3300  OE2 GLU A 234     -30.962   9.181   1.374  1.00 67.27           O  
ATOM   3301  N   SER A 235     -34.964  12.976   3.439  1.00 64.41           N  
ATOM   3302  H   SER A 235     -35.551  12.642   2.687  1.00 64.41           H  
ATOM   3303  CA  SER A 235     -35.580  13.173   4.748  1.00 64.41           C  
ATOM   3304  HA  SER A 235     -35.224  14.113   5.170  1.00 64.41           H  
ATOM   3305  C   SER A 235     -35.164  12.037   5.677  1.00 64.41           C  
ATOM   3306  CB  SER A 235     -37.109  13.257   4.632  1.00 64.41           C  
ATOM   3307  HB2 SER A 235     -37.382  14.104   4.003  1.00 64.41           H  
ATOM   3308  HB3 SER A 235     -37.536  13.406   5.623  1.00 64.41           H  
ATOM   3309  O   SER A 235     -35.587  10.897   5.487  1.00 64.41           O  
ATOM   3310  OG  SER A 235     -37.636  12.070   4.071  1.00 64.41           O  
ATOM   3311  HG  SER A 235     -37.161  11.334   4.463  1.00 64.41           H  
ATOM   3312  N   LEU A 236     -34.375  12.349   6.702  1.00 58.62           N  
ATOM   3313  H   LEU A 236     -33.998  13.285   6.753  1.00 58.62           H  
ATOM   3314  CA  LEU A 236     -34.173  11.454   7.838  1.00 58.62           C  
ATOM   3315  HA  LEU A 236     -33.931  10.452   7.484  1.00 58.62           H  
ATOM   3316  C   LEU A 236     -35.506  11.386   8.594  1.00 58.62           C  
ATOM   3317  CB  LEU A 236     -33.021  11.978   8.717  1.00 58.62           C  
ATOM   3318  HB2 LEU A 236     -32.931  11.334   9.592  1.00 58.62           H  
ATOM   3319  HB3 LEU A 236     -33.285  12.975   9.069  1.00 58.62           H  
ATOM   3320  O   LEU A 236     -35.810  12.257   9.407  1.00 58.62           O  
ATOM   3321  CG  LEU A 236     -31.654  12.062   8.015  1.00 58.62           C  
ATOM   3322  HG  LEU A 236     -31.743  12.679   7.121  1.00 58.62           H  
ATOM   3323  CD1 LEU A 236     -30.642  12.729   8.949  1.00 58.62           C  
ATOM   3324 HD11 LEU A 236     -30.525  12.131   9.853  1.00 58.62           H  
ATOM   3325 HD12 LEU A 236     -30.992  13.726   9.216  1.00 58.62           H  
ATOM   3326 HD13 LEU A 236     -29.680  12.817   8.444  1.00 58.62           H  
ATOM   3327  CD2 LEU A 236     -31.110  10.688   7.620  1.00 58.62           C  
ATOM   3328 HD21 LEU A 236     -31.766  10.237   6.876  1.00 58.62           H  
ATOM   3329 HD22 LEU A 236     -31.055  10.038   8.494  1.00 58.62           H  
ATOM   3330 HD23 LEU A 236     -30.120  10.790   7.176  1.00 58.62           H  
ATOM   3331  N   GLY A 237     -36.354  10.423   8.239  1.00 50.83           N  
ATOM   3332  H   GLY A 237     -36.086   9.794   7.496  1.00 50.83           H  
ATOM   3333  CA  GLY A 237     -37.624  10.209   8.920  1.00 50.83           C  
ATOM   3334  HA2 GLY A 237     -38.147   9.366   8.469  1.00 50.83           H  
ATOM   3335  HA3 GLY A 237     -38.241  11.102   8.820  1.00 50.83           H  
ATOM   3336  C   GLY A 237     -37.411   9.911  10.404  1.00 50.83           C  
ATOM   3337  O   GLY A 237     -36.370   9.398  10.813  1.00 50.83           O  
ATOM   3338  N   THR A 238     -38.424  10.203  11.216  1.00 54.17           N  
ATOM   3339  H   THR A 238     -39.251  10.641  10.838  1.00 54.17           H  
ATOM   3340  CA  THR A 238     -38.506   9.759  12.611  1.00 54.17           C  
ATOM   3341  HA  THR A 238     -37.535   9.882  13.090  1.00 54.17           H  
ATOM   3342  C   THR A 238     -38.855   8.267  12.643  1.00 54.17           C  
ATOM   3343  CB  THR A 238     -39.542  10.595  13.386  1.00 54.17           C  
ATOM   3344  HB  THR A 238     -39.662  10.182  14.388  1.00 54.17           H  
ATOM   3345  O   THR A 238     -39.941   7.894  13.081  1.00 54.17           O  
ATOM   3346  CG2 THR A 238     -39.142  12.065  13.515  1.00 54.17           C  
ATOM   3347 HG21 THR A 238     -39.084  12.532  12.532  1.00 54.17           H  
ATOM   3348 HG22 THR A 238     -39.887  12.587  14.115  1.00 54.17           H  
ATOM   3349 HG23 THR A 238     -38.174  12.138  14.010  1.00 54.17           H  
ATOM   3350  OG1 THR A 238     -40.779  10.549  12.710  1.00 54.17           O  
ATOM   3351  HG1 THR A 238     -41.096   9.650  12.822  1.00 54.17           H  
ATOM   3352  N   SER A 239     -37.999   7.398  12.097  1.00 54.53           N  
ATOM   3353  H   SER A 239     -37.131   7.729  11.702  1.00 54.53           H  
ATOM   3354  CA  SER A 239     -38.166   5.956  12.276  1.00 54.53           C  
ATOM   3355  HA  SER A 239     -39.218   5.708  12.132  1.00 54.53           H  
ATOM   3356  C   SER A 239     -37.791   5.616  13.715  1.00 54.53           C  
ATOM   3357  CB  SER A 239     -37.395   5.134  11.238  1.00 54.53           C  
ATOM   3358  HB2 SER A 239     -37.539   4.071  11.432  1.00 54.53           H  
ATOM   3359  HB3 SER A 239     -37.784   5.361  10.246  1.00 54.53           H  
ATOM   3360  O   SER A 239     -36.646   5.749  14.148  1.00 54.53           O  
ATOM   3361  OG  SER A 239     -36.018   5.432  11.265  1.00 54.53           O  
ATOM   3362  HG  SER A 239     -35.638   5.034  12.052  1.00 54.53           H  
ATOM   3363  N   GLU A 240     -38.812   5.252  14.476  1.00 50.85           N  
ATOM   3364  H   GLU A 240     -39.729   5.254  14.053  1.00 50.85           H  
ATOM   3365  CA  GLU A 240     -38.749   4.773  15.846  1.00 50.85           C  
ATOM   3366  HA  GLU A 240     -38.413   5.570  16.509  1.00 50.85           H  
ATOM   3367  C   GLU A 240     -37.794   3.580  15.941  1.00 50.85           C  
ATOM   3368  CB  GLU A 240     -40.166   4.328  16.255  1.00 50.85           C  
ATOM   3369  HB2 GLU A 240     -40.484   3.514  15.604  1.00 50.85           H  
ATOM   3370  HB3 GLU A 240     -40.127   3.960  17.280  1.00 50.85           H  
ATOM   3371  O   GLU A 240     -38.154   2.489  15.530  1.00 50.85           O  
ATOM   3372  CG  GLU A 240     -41.216   5.446  16.171  1.00 50.85           C  
ATOM   3373  HG2 GLU A 240     -40.900   6.263  16.820  1.00 50.85           H  
ATOM   3374  HG3 GLU A 240     -41.265   5.824  15.150  1.00 50.85           H  
ATOM   3375  CD  GLU A 240     -42.623   4.978  16.579  1.00 50.85           C  
ATOM   3376  OE1 GLU A 240     -43.468   5.871  16.812  1.00 50.85           O  
ATOM   3377  OE2 GLU A 240     -42.855   3.751  16.668  1.00 50.85           O  
ATOM   3378  N   PHE A 241     -36.586   3.782  16.476  1.00 50.15           N  
ATOM   3379  H   PHE A 241     -36.312   4.745  16.614  1.00 50.15           H  
ATOM   3380  CA  PHE A 241     -35.676   2.746  17.000  1.00 50.15           C  
ATOM   3381  HA  PHE A 241     -34.711   3.233  17.139  1.00 50.15           H  
ATOM   3382  C   PHE A 241     -35.338   1.530  16.117  1.00 50.15           C  
ATOM   3383  CB  PHE A 241     -36.156   2.316  18.392  1.00 50.15           C  
ATOM   3384  HB2 PHE A 241     -35.581   1.453  18.728  1.00 50.15           H  
ATOM   3385  HB3 PHE A 241     -37.198   2.002  18.336  1.00 50.15           H  
ATOM   3386  O   PHE A 241     -34.576   0.665  16.552  1.00 50.15           O  
ATOM   3387  CG  PHE A 241     -35.998   3.402  19.431  1.00 50.15           C  
ATOM   3388  CD1 PHE A 241     -34.770   3.550  20.101  1.00 50.15           C  
ATOM   3389  HD1 PHE A 241     -33.950   2.885  19.873  1.00 50.15           H  
ATOM   3390  CD2 PHE A 241     -37.066   4.272  19.718  1.00 50.15           C  
ATOM   3391  HD2 PHE A 241     -38.008   4.158  19.203  1.00 50.15           H  
ATOM   3392  CE1 PHE A 241     -34.613   4.557  21.069  1.00 50.15           C  
ATOM   3393  HE1 PHE A 241     -33.671   4.666  21.586  1.00 50.15           H  
ATOM   3394  CE2 PHE A 241     -36.907   5.282  20.682  1.00 50.15           C  
ATOM   3395  HE2 PHE A 241     -37.731   5.945  20.902  1.00 50.15           H  
ATOM   3396  CZ  PHE A 241     -35.683   5.422  21.360  1.00 50.15           C  
ATOM   3397  HZ  PHE A 241     -35.566   6.196  22.104  1.00 50.15           H  
ATOM   3398  N   GLU A 242     -35.804   1.465  14.876  1.00 48.94           N  
ATOM   3399  H   GLU A 242     -36.554   2.087  14.611  1.00 48.94           H  
ATOM   3400  CA  GLU A 242     -35.232   0.598  13.871  1.00 48.94           C  
ATOM   3401  HA  GLU A 242     -35.030  -0.374  14.322  1.00 48.94           H  
ATOM   3402  C   GLU A 242     -33.913   1.257  13.495  1.00 48.94           C  
ATOM   3403  CB  GLU A 242     -36.215   0.369  12.713  1.00 48.94           C  
ATOM   3404  HB2 GLU A 242     -37.179   0.107  13.148  1.00 48.94           H  
ATOM   3405  HB3 GLU A 242     -36.332   1.281  12.127  1.00 48.94           H  
ATOM   3406  O   GLU A 242     -33.871   2.320  12.873  1.00 48.94           O  
ATOM   3407  CG  GLU A 242     -35.758  -0.792  11.810  1.00 48.94           C  
ATOM   3408  HG2 GLU A 242     -35.402  -1.603  12.445  1.00 48.94           H  
ATOM   3409  HG3 GLU A 242     -34.918  -0.457  11.202  1.00 48.94           H  
ATOM   3410  CD  GLU A 242     -36.878  -1.340  10.903  1.00 48.94           C  
ATOM   3411  OE1 GLU A 242     -36.730  -2.499  10.446  1.00 48.94           O  
ATOM   3412  OE2 GLU A 242     -37.892  -0.634  10.697  1.00 48.94           O  
ATOM   3413  N   ILE A 243     -32.819   0.672  13.983  1.00 54.76           N  
ATOM   3414  H   ILE A 243     -32.949  -0.135  14.576  1.00 54.76           H  
ATOM   3415  CA  ILE A 243     -31.471   0.976  13.513  1.00 54.76           C  
ATOM   3416  HA  ILE A 243     -31.326   2.056  13.505  1.00 54.76           H  
ATOM   3417  C   ILE A 243     -31.442   0.468  12.073  1.00 54.76           C  
ATOM   3418  CB  ILE A 243     -30.393   0.320  14.413  1.00 54.76           C  
ATOM   3419  HB  ILE A 243     -30.509  -0.762  14.348  1.00 54.76           H  
ATOM   3420  O   ILE A 243     -30.919  -0.606  11.793  1.00 54.76           O  
ATOM   3421  CG1 ILE A 243     -30.549   0.728  15.898  1.00 54.76           C  
ATOM   3422 HG12 ILE A 243     -31.597   0.678  16.193  1.00 54.76           H  
ATOM   3423 HG13 ILE A 243     -30.217   1.758  16.033  1.00 54.76           H  
ATOM   3424  CG2 ILE A 243     -28.979   0.694  13.918  1.00 54.76           C  
ATOM   3425 HG21 ILE A 243     -28.844   0.374  12.884  1.00 54.76           H  
ATOM   3426 HG22 ILE A 243     -28.838   1.774  13.973  1.00 54.76           H  
ATOM   3427 HG23 ILE A 243     -28.221   0.191  14.518  1.00 54.76           H  
ATOM   3428  CD1 ILE A 243     -29.783  -0.189  16.860  1.00 54.76           C  
ATOM   3429 HD11 ILE A 243     -29.996   0.112  17.886  1.00 54.76           H  
ATOM   3430 HD12 ILE A 243     -30.104  -1.221  16.723  1.00 54.76           H  
ATOM   3431 HD13 ILE A 243     -28.708  -0.115  16.693  1.00 54.76           H  
ATOM   3432  N   ASP A 244     -32.096   1.194  11.171  1.00 51.85           N  
ATOM   3433  H   ASP A 244     -32.657   1.973  11.485  1.00 51.85           H  
ATOM   3434  CA  ASP A 244     -32.044   0.904   9.759  1.00 51.85           C  
ATOM   3435  HA  ASP A 244     -32.297  -0.147   9.619  1.00 51.85           H  
ATOM   3436  C   ASP A 244     -30.583   1.132   9.370  1.00 51.85           C  
ATOM   3437  CB  ASP A 244     -33.070   1.748   8.981  1.00 51.85           C  
ATOM   3438  HB2 ASP A 244     -32.737   2.785   8.945  1.00 51.85           H  
ATOM   3439  HB3 ASP A 244     -34.023   1.714   9.509  1.00 51.85           H  
ATOM   3440  O   ASP A 244     -30.043   2.244   9.434  1.00 51.85           O  
ATOM   3441  CG  ASP A 244     -33.302   1.226   7.555  1.00 51.85           C  
ATOM   3442  OD1 ASP A 244     -32.816   0.112   7.246  1.00 51.85           O  
ATOM   3443  OD2 ASP A 244     -33.904   1.970   6.751  1.00 51.85           O  
ATOM   3444  N   GLU A 245     -29.884   0.038   9.074  1.00 56.19           N  
ATOM   3445  H   GLU A 245     -30.388  -0.837   9.119  1.00 56.19           H  
ATOM   3446  CA  GLU A 245     -28.438  -0.010   8.834  1.00 56.19           C  
ATOM   3447  HA  GLU A 245     -27.939   0.415   9.705  1.00 56.19           H  
ATOM   3448  C   GLU A 245     -28.010   0.831   7.608  1.00 56.19           C  
ATOM   3449  CB  GLU A 245     -27.997  -1.479   8.687  1.00 56.19           C  
ATOM   3450  HB2 GLU A 245     -26.933  -1.501   8.453  1.00 56.19           H  
ATOM   3451  HB3 GLU A 245     -28.540  -1.916   7.848  1.00 56.19           H  
ATOM   3452  O   GLU A 245     -26.828   0.875   7.250  1.00 56.19           O  
ATOM   3453  CG  GLU A 245     -28.220  -2.337   9.948  1.00 56.19           C  
ATOM   3454  HG2 GLU A 245     -29.281  -2.340  10.199  1.00 56.19           H  
ATOM   3455  HG3 GLU A 245     -27.673  -1.881  10.773  1.00 56.19           H  
ATOM   3456  CD  GLU A 245     -27.758  -3.795   9.766  1.00 56.19           C  
ATOM   3457  OE1 GLU A 245     -27.386  -4.421  10.785  1.00 56.19           O  
ATOM   3458  OE2 GLU A 245     -27.688  -4.268   8.606  1.00 56.19           O  
ATOM   3459  N   GLY A 246     -28.966   1.512   6.967  1.00 56.60           N  
ATOM   3460  H   GLY A 246     -29.898   1.415   7.343  1.00 56.60           H  
ATOM   3461  CA  GLY A 246     -28.820   2.399   5.822  1.00 56.60           C  
ATOM   3462  HA2 GLY A 246     -28.155   1.929   5.097  1.00 56.60           H  
ATOM   3463  HA3 GLY A 246     -29.800   2.515   5.360  1.00 56.60           H  
ATOM   3464  C   GLY A 246     -28.284   3.802   6.116  1.00 56.60           C  
ATOM   3465  O   GLY A 246     -28.043   4.544   5.163  1.00 56.60           O  
ATOM   3466  N   ALA A 247     -28.036   4.189   7.375  1.00 60.47           N  
ATOM   3467  H   ALA A 247     -28.326   3.589   8.134  1.00 60.47           H  
ATOM   3468  CA  ALA A 247     -27.365   5.463   7.647  1.00 60.47           C  
ATOM   3469  HA  ALA A 247     -28.021   6.249   7.272  1.00 60.47           H  
ATOM   3470  C   ALA A 247     -26.010   5.530   6.902  1.00 60.47           C  
ATOM   3471  CB  ALA A 247     -27.197   5.671   9.156  1.00 60.47           C  
ATOM   3472  HB1 ALA A 247     -28.177   5.677   9.633  1.00 60.47           H  
ATOM   3473  HB2 ALA A 247     -26.604   4.860   9.578  1.00 60.47           H  
ATOM   3474  HB3 ALA A 247     -26.703   6.624   9.348  1.00 60.47           H  
ATOM   3475  O   ALA A 247     -25.242   4.557   6.919  1.00 60.47           O  
ATOM   3476  N   PRO A 248     -25.661   6.655   6.245  1.00 59.65           N  
ATOM   3477  CA  PRO A 248     -24.430   6.755   5.471  1.00 59.65           C  
ATOM   3478  HA  PRO A 248     -24.410   5.960   4.725  1.00 59.65           H  
ATOM   3479  C   PRO A 248     -23.209   6.607   6.390  1.00 59.65           C  
ATOM   3480  CB  PRO A 248     -24.505   8.107   4.747  1.00 59.65           C  
ATOM   3481  HB2 PRO A 248     -23.529   8.579   4.638  1.00 59.65           H  
ATOM   3482  HB3 PRO A 248     -24.965   7.964   3.769  1.00 59.65           H  
ATOM   3483  O   PRO A 248     -22.761   7.558   7.027  1.00 59.65           O  
ATOM   3484  CG  PRO A 248     -25.445   8.937   5.622  1.00 59.65           C  
ATOM   3485  HG2 PRO A 248     -25.959   9.709   5.050  1.00 59.65           H  
ATOM   3486  HG3 PRO A 248     -24.887   9.378   6.448  1.00 59.65           H  
ATOM   3487  CD  PRO A 248     -26.421   7.894   6.164  1.00 59.65           C  
ATOM   3488  HD2 PRO A 248     -26.795   8.201   7.141  1.00 59.65           H  
ATOM   3489  HD3 PRO A 248     -27.250   7.764   5.469  1.00 59.65           H  
ATOM   3490  N   ARG A 249     -22.621   5.401   6.432  1.00 61.79           N  
ATOM   3491  H   ARG A 249     -23.184   4.646   6.067  1.00 61.79           H  
ATOM   3492  CA  ARG A 249     -21.467   5.072   7.299  1.00 61.79           C  
ATOM   3493  HA  ARG A 249     -21.740   5.322   8.324  1.00 61.79           H  
ATOM   3494  C   ARG A 249     -20.216   5.905   6.998  1.00 61.79           C  
ATOM   3495  CB  ARG A 249     -21.135   3.566   7.226  1.00 61.79           C  
ATOM   3496  HB2 ARG A 249     -20.229   3.377   7.802  1.00 61.79           H  
ATOM   3497  HB3 ARG A 249     -20.943   3.293   6.188  1.00 61.79           H  
ATOM   3498  O   ARG A 249     -19.279   5.906   7.790  1.00 61.79           O  
ATOM   3499  CG  ARG A 249     -22.250   2.667   7.790  1.00 61.79           C  
ATOM   3500  HG2 ARG A 249     -23.151   2.826   7.198  1.00 61.79           H  
ATOM   3501  HG3 ARG A 249     -22.476   2.948   8.819  1.00 61.79           H  
ATOM   3502  CD  ARG A 249     -21.907   1.168   7.714  1.00 61.79           C  
ATOM   3503  HD2 ARG A 249     -21.288   0.982   6.837  1.00 61.79           H  
ATOM   3504  HD3 ARG A 249     -22.848   0.634   7.584  1.00 61.79           H  
ATOM   3505  NE  ARG A 249     -21.255   0.651   8.938  1.00 61.79           N  
ATOM   3506  HE  ARG A 249     -21.289   1.254   9.747  1.00 61.79           H  
ATOM   3507  NH1 ARG A 249     -20.875  -1.484   8.179  1.00 61.79           N  
ATOM   3508 HH11 ARG A 249     -21.357  -1.226   7.330  1.00 61.79           H  
ATOM   3509 HH12 ARG A 249     -20.779  -2.462   8.410  1.00 61.79           H  
ATOM   3510  NH2 ARG A 249     -20.509  -1.005  10.324  1.00 61.79           N  
ATOM   3511 HH21 ARG A 249     -20.632  -0.390  11.115  1.00 61.79           H  
ATOM   3512 HH22 ARG A 249     -20.342  -1.986  10.499  1.00 61.79           H  
ATOM   3513  CZ  ARG A 249     -20.876  -0.601   9.140  1.00 61.79           C  
ATOM   3514  N   THR A 250     -20.158   6.584   5.851  1.00 62.09           N  
ATOM   3515  H   THR A 250     -20.997   6.614   5.290  1.00 62.09           H  
ATOM   3516  CA  THR A 250     -19.027   7.435   5.467  1.00 62.09           C  
ATOM   3517  HA  THR A 250     -18.493   7.734   6.369  1.00 62.09           H  
ATOM   3518  C   THR A 250     -19.495   8.700   4.765  1.00 62.09           C  
ATOM   3519  CB  THR A 250     -18.032   6.704   4.548  1.00 62.09           C  
ATOM   3520  HB  THR A 250     -17.220   7.395   4.322  1.00 62.09           H  
ATOM   3521  O   THR A 250     -20.280   8.622   3.825  1.00 62.09           O  
ATOM   3522  CG2 THR A 250     -17.422   5.453   5.180  1.00 62.09           C  
ATOM   3523 HG21 THR A 250     -18.189   4.692   5.323  1.00 62.09           H  
ATOM   3524 HG22 THR A 250     -16.646   5.057   4.524  1.00 62.09           H  
ATOM   3525 HG23 THR A 250     -16.983   5.705   6.145  1.00 62.09           H  
ATOM   3526  OG1 THR A 250     -18.620   6.310   3.327  1.00 62.09           O  
ATOM   3527  HG1 THR A 250     -19.326   6.928   3.125  1.00 62.09           H  
ATOM   3528  N   SER A 251     -18.899   9.840   5.118  1.00 60.89           N  
ATOM   3529  H   SER A 251     -18.279   9.844   5.916  1.00 60.89           H  
ATOM   3530  CA  SER A 251     -19.100  11.131   4.442  1.00 60.89           C  
ATOM   3531  HA  SER A 251     -20.168  11.346   4.402  1.00 60.89           H  
ATOM   3532  C   SER A 251     -18.570  11.172   3.002  1.00 60.89           C  
ATOM   3533  CB  SER A 251     -18.415  12.228   5.264  1.00 60.89           C  
ATOM   3534  HB2 SER A 251     -18.905  12.303   6.235  1.00 60.89           H  
ATOM   3535  HB3 SER A 251     -18.513  13.185   4.750  1.00 60.89           H  
ATOM   3536  O   SER A 251     -18.874  12.092   2.249  1.00 60.89           O  
ATOM   3537  OG  SER A 251     -17.040  11.920   5.454  1.00 60.89           O  
ATOM   3538  HG  SER A 251     -16.672  12.606   6.016  1.00 60.89           H  
ATOM   3539  N   THR A 252     -17.759  10.189   2.589  1.00 66.15           N  
ATOM   3540  H   THR A 252     -17.549   9.451   3.247  1.00 66.15           H  
ATOM   3541  CA  THR A 252     -17.211  10.122   1.229  1.00 66.15           C  
ATOM   3542  HA  THR A 252     -17.191  11.140   0.841  1.00 66.15           H  
ATOM   3543  C   THR A 252     -18.078   9.262   0.309  1.00 66.15           C  
ATOM   3544  CB  THR A 252     -15.769   9.607   1.195  1.00 66.15           C  
ATOM   3545  HB  THR A 252     -15.438   9.613   0.156  1.00 66.15           H  
ATOM   3546  O   THR A 252     -18.404   8.136   0.687  1.00 66.15           O  
ATOM   3547  CG2 THR A 252     -14.815  10.494   1.993  1.00 66.15           C  
ATOM   3548 HG21 THR A 252     -13.793  10.132   1.886  1.00 66.15           H  
ATOM   3549 HG22 THR A 252     -15.086  10.479   3.049  1.00 66.15           H  
ATOM   3550 HG23 THR A 252     -14.875  11.521   1.631  1.00 66.15           H  
ATOM   3551  OG1 THR A 252     -15.654   8.285   1.679  1.00 66.15           O  
ATOM   3552  HG1 THR A 252     -16.535   7.904   1.672  1.00 66.15           H  
ATOM   3553  N   PRO A 253     -18.357   9.698  -0.934  1.00 64.68           N  
ATOM   3554  CA  PRO A 253     -19.214   8.958  -1.852  1.00 64.68           C  
ATOM   3555  HA  PRO A 253     -20.192   8.832  -1.388  1.00 64.68           H  
ATOM   3556  C   PRO A 253     -18.650   7.573  -2.198  1.00 64.68           C  
ATOM   3557  CB  PRO A 253     -19.373   9.850  -3.089  1.00 64.68           C  
ATOM   3558  HB2 PRO A 253     -20.263  10.468  -2.975  1.00 64.68           H  
ATOM   3559  HB3 PRO A 253     -19.429   9.277  -4.014  1.00 64.68           H  
ATOM   3560  O   PRO A 253     -17.456   7.399  -2.484  1.00 64.68           O  
ATOM   3561  CG  PRO A 253     -18.133  10.743  -3.050  1.00 64.68           C  
ATOM   3562  HG2 PRO A 253     -18.302  11.693  -3.557  1.00 64.68           H  
ATOM   3563  HG3 PRO A 253     -17.285  10.216  -3.487  1.00 64.68           H  
ATOM   3564  CD  PRO A 253     -17.906  10.935  -1.553  1.00 64.68           C  
ATOM   3565  HD2 PRO A 253     -18.516  11.762  -1.190  1.00 64.68           H  
ATOM   3566  HD3 PRO A 253     -16.851  11.129  -1.357  1.00 64.68           H  
ATOM   3567  N   LEU A 254     -19.557   6.595  -2.260  1.00 65.07           N  
ATOM   3568  H   LEU A 254     -20.493   6.834  -1.966  1.00 65.07           H  
ATOM   3569  CA  LEU A 254     -19.288   5.170  -2.494  1.00 65.07           C  
ATOM   3570  HA  LEU A 254     -18.654   4.821  -1.679  1.00 65.07           H  
ATOM   3571  C   LEU A 254     -18.537   4.911  -3.819  1.00 65.07           C  
ATOM   3572  CB  LEU A 254     -20.654   4.446  -2.408  1.00 65.07           C  
ATOM   3573  HB2 LEU A 254     -21.099   4.355  -3.398  1.00 65.07           H  
ATOM   3574  HB3 LEU A 254     -21.329   5.071  -1.824  1.00 65.07           H  
ATOM   3575  O   LEU A 254     -17.737   3.979  -3.926  1.00 65.07           O  
ATOM   3576  CG  LEU A 254     -20.631   3.072  -1.708  1.00 65.07           C  
ATOM   3577  HG  LEU A 254     -19.905   3.090  -0.895  1.00 65.07           H  
ATOM   3578  CD1 LEU A 254     -22.004   2.768  -1.113  1.00 65.07           C  
ATOM   3579 HD11 LEU A 254     -21.998   1.792  -0.629  1.00 65.07           H  
ATOM   3580 HD12 LEU A 254     -22.770   2.773  -1.889  1.00 65.07           H  
ATOM   3581 HD13 LEU A 254     -22.261   3.512  -0.360  1.00 65.07           H  
ATOM   3582  CD2 LEU A 254     -20.269   1.939  -2.669  1.00 65.07           C  
ATOM   3583 HD21 LEU A 254     -19.268   2.097  -3.070  1.00 65.07           H  
ATOM   3584 HD22 LEU A 254     -20.994   1.895  -3.482  1.00 65.07           H  
ATOM   3585 HD23 LEU A 254     -20.286   0.991  -2.131  1.00 65.07           H  
ATOM   3586  N   GLN A 255     -18.687   5.793  -4.815  1.00 66.54           N  
ATOM   3587  H   GLN A 255     -19.342   6.548  -4.669  1.00 66.54           H  
ATOM   3588  CA  GLN A 255     -17.980   5.702  -6.101  1.00 66.54           C  
ATOM   3589  HA  GLN A 255     -18.290   4.787  -6.606  1.00 66.54           H  
ATOM   3590  C   GLN A 255     -16.449   5.656  -5.947  1.00 66.54           C  
ATOM   3591  CB  GLN A 255     -18.342   6.902  -6.986  1.00 66.54           C  
ATOM   3592  HB2 GLN A 255     -18.055   7.824  -6.481  1.00 66.54           H  
ATOM   3593  HB3 GLN A 255     -17.754   6.819  -7.900  1.00 66.54           H  
ATOM   3594  O   GLN A 255     -15.764   4.898  -6.646  1.00 66.54           O  
ATOM   3595  CG  GLN A 255     -19.829   6.985  -7.372  1.00 66.54           C  
ATOM   3596  HG2 GLN A 255     -20.150   6.037  -7.803  1.00 66.54           H  
ATOM   3597  HG3 GLN A 255     -20.429   7.183  -6.483  1.00 66.54           H  
ATOM   3598  CD  GLN A 255     -20.088   8.091  -8.395  1.00 66.54           C  
ATOM   3599  NE2 GLN A 255     -21.330   8.400  -8.693  1.00 66.54           N  
ATOM   3600 HE21 GLN A 255     -22.117   7.988  -8.213  1.00 66.54           H  
ATOM   3601 HE22 GLN A 255     -21.463   9.178  -9.323  1.00 66.54           H  
ATOM   3602  OE1 GLN A 255     -19.172   8.671  -8.955  1.00 66.54           O  
ATOM   3603  N   ASN A 256     -15.898   6.430  -5.005  1.00 68.93           N  
ATOM   3604  H   ASN A 256     -16.507   6.977  -4.414  1.00 68.93           H  
ATOM   3605  CA  ASN A 256     -14.461   6.427  -4.737  1.00 68.93           C  
ATOM   3606  HA  ASN A 256     -13.926   6.448  -5.687  1.00 68.93           H  
ATOM   3607  C   ASN A 256     -14.027   5.138  -4.031  1.00 68.93           C  
ATOM   3608  CB  ASN A 256     -14.095   7.691  -3.940  1.00 68.93           C  
ATOM   3609  HB2 ASN A 256     -13.091   7.580  -3.530  1.00 68.93           H  
ATOM   3610  HB3 ASN A 256     -14.793   7.820  -3.112  1.00 68.93           H  
ATOM   3611  O   ASN A 256     -12.939   4.628  -4.311  1.00 68.93           O  
ATOM   3612  CG  ASN A 256     -14.092   8.940  -4.806  1.00 68.93           C  
ATOM   3613  ND2 ASN A 256     -14.253  10.101  -4.217  1.00 68.93           N  
ATOM   3614 HD21 ASN A 256     -14.303  10.907  -4.823  1.00 68.93           H  
ATOM   3615 HD22 ASN A 256     -14.540  10.166  -3.251  1.00 68.93           H  
ATOM   3616  OD1 ASN A 256     -13.890   8.885  -6.008  1.00 68.93           O  
ATOM   3617  N   ALA A 257     -14.882   4.573  -3.174  1.00 69.56           N  
ATOM   3618  H   ALA A 257     -15.786   5.000  -3.031  1.00 69.56           H  
ATOM   3619  CA  ALA A 257     -14.619   3.304  -2.503  1.00 69.56           C  
ATOM   3620  HA  ALA A 257     -13.663   3.380  -1.985  1.00 69.56           H  
ATOM   3621  C   ALA A 257     -14.505   2.144  -3.506  1.00 69.56           C  
ATOM   3622  CB  ALA A 257     -15.700   3.059  -1.444  1.00 69.56           C  
ATOM   3623  HB1 ALA A 257     -15.445   2.175  -0.860  1.00 69.56           H  
ATOM   3624  HB2 ALA A 257     -16.671   2.893  -1.909  1.00 69.56           H  
ATOM   3625  HB3 ALA A 257     -15.770   3.913  -0.770  1.00 69.56           H  
ATOM   3626  O   ALA A 257     -13.566   1.356  -3.406  1.00 69.56           O  
ATOM   3627  N   ILE A 258     -15.356   2.092  -4.540  1.00 74.28           N  
ATOM   3628  H   ILE A 258     -16.136   2.734  -4.535  1.00 74.28           H  
ATOM   3629  CA  ILE A 258     -15.300   1.043  -5.578  1.00 74.28           C  
ATOM   3630  HA  ILE A 258     -15.343   0.072  -5.085  1.00 74.28           H  
ATOM   3631  C   ILE A 258     -13.979   1.098  -6.358  1.00 74.28           C  
ATOM   3632  CB  ILE A 258     -16.510   1.147  -6.538  1.00 74.28           C  
ATOM   3633  HB  ILE A 258     -16.523   2.148  -6.969  1.00 74.28           H  
ATOM   3634  O   ILE A 258     -13.335   0.068  -6.574  1.00 74.28           O  
ATOM   3635  CG1 ILE A 258     -17.833   0.924  -5.772  1.00 74.28           C  
ATOM   3636 HG12 ILE A 258     -17.907  -0.118  -5.461  1.00 74.28           H  
ATOM   3637 HG13 ILE A 258     -17.844   1.535  -4.870  1.00 74.28           H  
ATOM   3638  CG2 ILE A 258     -16.390   0.122  -7.689  1.00 74.28           C  
ATOM   3639 HG21 ILE A 258     -16.338  -0.887  -7.278  1.00 74.28           H  
ATOM   3640 HG22 ILE A 258     -15.506   0.318  -8.295  1.00 74.28           H  
ATOM   3641 HG23 ILE A 258     -17.257   0.192  -8.346  1.00 74.28           H  
ATOM   3642  CD1 ILE A 258     -19.085   1.298  -6.576  1.00 74.28           C  
ATOM   3643 HD11 ILE A 258     -19.226   0.620  -7.417  1.00 74.28           H  
ATOM   3644 HD12 ILE A 258     -19.004   2.323  -6.937  1.00 74.28           H  
ATOM   3645 HD13 ILE A 258     -19.959   1.223  -5.928  1.00 74.28           H  
ATOM   3646  N   LYS A 259     -13.541   2.297  -6.772  1.00 78.60           N  
ATOM   3647  H   LYS A 259     -14.111   3.105  -6.564  1.00 78.60           H  
ATOM   3648  CA  LYS A 259     -12.256   2.467  -7.474  1.00 78.60           C  
ATOM   3649  HA  LYS A 259     -12.233   1.807  -8.341  1.00 78.60           H  
ATOM   3650  C   LYS A 259     -11.078   2.035  -6.593  1.00 78.60           C  
ATOM   3651  CB  LYS A 259     -12.084   3.919  -7.954  1.00 78.60           C  
ATOM   3652  HB2 LYS A 259     -11.059   4.049  -8.302  1.00 78.60           H  
ATOM   3653  HB3 LYS A 259     -12.246   4.597  -7.116  1.00 78.60           H  
ATOM   3654  O   LYS A 259     -10.199   1.320  -7.073  1.00 78.60           O  
ATOM   3655  CG  LYS A 259     -13.035   4.290  -9.105  1.00 78.60           C  
ATOM   3656  HG2 LYS A 259     -12.863   3.617  -9.946  1.00 78.60           H  
ATOM   3657  HG3 LYS A 259     -14.067   4.181  -8.772  1.00 78.60           H  
ATOM   3658  CD  LYS A 259     -12.804   5.741  -9.560  1.00 78.60           C  
ATOM   3659  HD2 LYS A 259     -12.953   6.400  -8.705  1.00 78.60           H  
ATOM   3660  HD3 LYS A 259     -11.780   5.851  -9.917  1.00 78.60           H  
ATOM   3661  CE  LYS A 259     -13.786   6.138 -10.675  1.00 78.60           C  
ATOM   3662  HE2 LYS A 259     -14.797   5.934 -10.324  1.00 78.60           H  
ATOM   3663  HE3 LYS A 259     -13.603   5.514 -11.550  1.00 78.60           H  
ATOM   3664  NZ  LYS A 259     -13.674   7.578 -11.034  1.00 78.60           N  
ATOM   3665  HZ1 LYS A 259     -13.866   8.158 -10.230  1.00 78.60           H  
ATOM   3666  HZ2 LYS A 259     -14.359   7.828 -11.733  1.00 78.60           H  
ATOM   3667  HZ3 LYS A 259     -12.757   7.813 -11.384  1.00 78.60           H  
ATOM   3668  N   ARG A 260     -11.091   2.403  -5.305  1.00 76.73           N  
ATOM   3669  H   ARG A 260     -11.860   2.977  -4.989  1.00 76.73           H  
ATOM   3670  CA  ARG A 260     -10.072   1.986  -4.323  1.00 76.73           C  
ATOM   3671  HA  ARG A 260      -9.080   2.236  -4.701  1.00 76.73           H  
ATOM   3672  C   ARG A 260     -10.074   0.470  -4.109  1.00 76.73           C  
ATOM   3673  CB  ARG A 260     -10.298   2.701  -2.982  1.00 76.73           C  
ATOM   3674  HB2 ARG A 260     -11.329   2.532  -2.671  1.00 76.73           H  
ATOM   3675  HB3 ARG A 260      -9.650   2.249  -2.232  1.00 76.73           H  
ATOM   3676  O   ARG A 260      -9.012  -0.140  -4.152  1.00 76.73           O  
ATOM   3677  CG  ARG A 260     -10.014   4.214  -3.002  1.00 76.73           C  
ATOM   3678  HG2 ARG A 260      -8.948   4.390  -3.139  1.00 76.73           H  
ATOM   3679  HG3 ARG A 260     -10.548   4.686  -3.827  1.00 76.73           H  
ATOM   3680  CD  ARG A 260     -10.474   4.816  -1.664  1.00 76.73           C  
ATOM   3681  HD2 ARG A 260     -11.410   4.336  -1.380  1.00 76.73           H  
ATOM   3682  HD3 ARG A 260      -9.733   4.593  -0.897  1.00 76.73           H  
ATOM   3683  NE  ARG A 260     -10.713   6.273  -1.727  1.00 76.73           N  
ATOM   3684  HE  ARG A 260     -10.360   6.771  -2.531  1.00 76.73           H  
ATOM   3685  NH1 ARG A 260     -11.955   6.425   0.214  1.00 76.73           N  
ATOM   3686 HH11 ARG A 260     -12.534   6.962   0.844  1.00 76.73           H  
ATOM   3687 HH12 ARG A 260     -11.785   5.454   0.433  1.00 76.73           H  
ATOM   3688  NH2 ARG A 260     -11.658   8.237  -1.030  1.00 76.73           N  
ATOM   3689 HH21 ARG A 260     -12.181   8.741  -0.327  1.00 76.73           H  
ATOM   3690 HH22 ARG A 260     -11.253   8.747  -1.802  1.00 76.73           H  
ATOM   3691  CZ  ARG A 260     -11.434   6.965  -0.853  1.00 76.73           C  
ATOM   3692  N   ALA A 261     -11.244  -0.147  -3.940  1.00 77.99           N  
ATOM   3693  H   ALA A 261     -12.081   0.413  -3.872  1.00 77.99           H  
ATOM   3694  CA  ALA A 261     -11.374  -1.589  -3.734  1.00 77.99           C  
ATOM   3695  HA  ALA A 261     -10.789  -1.875  -2.860  1.00 77.99           H  
ATOM   3696  C   ALA A 261     -10.838  -2.383  -4.933  1.00 77.99           C  
ATOM   3697  CB  ALA A 261     -12.846  -1.916  -3.457  1.00 77.99           C  
ATOM   3698  HB1 ALA A 261     -13.184  -1.379  -2.571  1.00 77.99           H  
ATOM   3699  HB2 ALA A 261     -13.467  -1.630  -4.305  1.00 77.99           H  
ATOM   3700  HB3 ALA A 261     -12.957  -2.986  -3.277  1.00 77.99           H  
ATOM   3701  O   ALA A 261     -10.102  -3.352  -4.752  1.00 77.99           O  
ATOM   3702  N   ARG A 262     -11.115  -1.925  -6.162  1.00 84.42           N  
ATOM   3703  H   ARG A 262     -11.746  -1.140  -6.244  1.00 84.42           H  
ATOM   3704  CA  ARG A 262     -10.548  -2.527  -7.379  1.00 84.42           C  
ATOM   3705  HA  ARG A 262     -10.776  -3.593  -7.386  1.00 84.42           H  
ATOM   3706  C   ARG A 262      -9.028  -2.440  -7.428  1.00 84.42           C  
ATOM   3707  CB  ARG A 262     -11.139  -1.869  -8.631  1.00 84.42           C  
ATOM   3708  HB2 ARG A 262     -11.098  -0.784  -8.526  1.00 84.42           H  
ATOM   3709  HB3 ARG A 262     -10.537  -2.152  -9.494  1.00 84.42           H  
ATOM   3710  O   ARG A 262      -8.412  -3.347  -7.965  1.00 84.42           O  
ATOM   3711  CG  ARG A 262     -12.582  -2.315  -8.889  1.00 84.42           C  
ATOM   3712  HG2 ARG A 262     -13.210  -2.064  -8.035  1.00 84.42           H  
ATOM   3713  HG3 ARG A 262     -12.606  -3.394  -9.041  1.00 84.42           H  
ATOM   3714  CD  ARG A 262     -13.113  -1.610 -10.140  1.00 84.42           C  
ATOM   3715  HD2 ARG A 262     -12.497  -1.892 -10.994  1.00 84.42           H  
ATOM   3716  HD3 ARG A 262     -13.036  -0.534  -9.984  1.00 84.42           H  
ATOM   3717  NE  ARG A 262     -14.518  -1.966 -10.404  1.00 84.42           N  
ATOM   3718  HE  ARG A 262     -14.927  -2.673  -9.810  1.00 84.42           H  
ATOM   3719  NH1 ARG A 262     -14.897  -0.471 -12.106  1.00 84.42           N  
ATOM   3720 HH11 ARG A 262     -15.531  -0.061 -12.776  1.00 84.42           H  
ATOM   3721 HH12 ARG A 262     -13.931  -0.181 -12.059  1.00 84.42           H  
ATOM   3722  NH2 ARG A 262     -16.559  -1.778 -11.398  1.00 84.42           N  
ATOM   3723 HH21 ARG A 262     -17.179  -1.342 -12.065  1.00 84.42           H  
ATOM   3724 HH22 ARG A 262     -16.938  -2.477 -10.776  1.00 84.42           H  
ATOM   3725  CZ  ARG A 262     -15.314  -1.408 -11.298  1.00 84.42           C  
ATOM   3726  N   GLU A 263      -8.421  -1.382  -6.896  1.00 87.04           N  
ATOM   3727  H   GLU A 263      -8.987  -0.653  -6.486  1.00 87.04           H  
ATOM   3728  CA  GLU A 263      -6.961  -1.244  -6.855  1.00 87.04           C  
ATOM   3729  HA  GLU A 263      -6.560  -1.478  -7.841  1.00 87.04           H  
ATOM   3730  C   GLU A 263      -6.311  -2.214  -5.854  1.00 87.04           C  
ATOM   3731  CB  GLU A 263      -6.600   0.210  -6.516  1.00 87.04           C  
ATOM   3732  HB2 GLU A 263      -7.214   0.883  -7.115  1.00 87.04           H  
ATOM   3733  HB3 GLU A 263      -6.819   0.386  -5.462  1.00 87.04           H  
ATOM   3734  O   GLU A 263      -5.264  -2.783  -6.158  1.00 87.04           O  
ATOM   3735  CG  GLU A 263      -5.122   0.535  -6.786  1.00 87.04           C  
ATOM   3736  HG2 GLU A 263      -4.492  -0.241  -6.351  1.00 87.04           H  
ATOM   3737  HG3 GLU A 263      -4.949   0.538  -7.862  1.00 87.04           H  
ATOM   3738  CD  GLU A 263      -4.697   1.884  -6.191  1.00 87.04           C  
ATOM   3739  OE1 GLU A 263      -3.477   2.134  -6.109  1.00 87.04           O  
ATOM   3740  OE2 GLU A 263      -5.547   2.646  -5.681  1.00 87.04           O  
ATOM   3741  N   LEU A 264      -6.931  -2.411  -4.683  1.00 89.46           N  
ATOM   3742  H   LEU A 264      -7.784  -1.898  -4.510  1.00 89.46           H  
ATOM   3743  CA  LEU A 264      -6.407  -3.263  -3.605  1.00 89.46           C  
ATOM   3744  HA  LEU A 264      -5.327  -3.133  -3.536  1.00 89.46           H  
ATOM   3745  C   LEU A 264      -6.642  -4.757  -3.859  1.00 89.46           C  
ATOM   3746  CB  LEU A 264      -7.045  -2.852  -2.263  1.00 89.46           C  
ATOM   3747  HB2 LEU A 264      -8.122  -3.006  -2.332  1.00 89.46           H  
ATOM   3748  HB3 LEU A 264      -6.670  -3.521  -1.488  1.00 89.46           H  
ATOM   3749  O   LEU A 264      -5.762  -5.574  -3.599  1.00 89.46           O  
ATOM   3750  CG  LEU A 264      -6.792  -1.403  -1.811  1.00 89.46           C  
ATOM   3751  HG  LEU A 264      -7.176  -0.711  -2.560  1.00 89.46           H  
ATOM   3752  CD1 LEU A 264      -7.514  -1.122  -0.497  1.00 89.46           C  
ATOM   3753 HD11 LEU A 264      -7.122  -1.771   0.285  1.00 89.46           H  
ATOM   3754 HD12 LEU A 264      -7.371  -0.085  -0.194  1.00 89.46           H  
ATOM   3755 HD13 LEU A 264      -8.581  -1.314  -0.612  1.00 89.46           H  
ATOM   3756  CD2 LEU A 264      -5.315  -1.090  -1.614  1.00 89.46           C  
ATOM   3757 HD21 LEU A 264      -5.195  -0.067  -1.256  1.00 89.46           H  
ATOM   3758 HD22 LEU A 264      -4.796  -1.202  -2.566  1.00 89.46           H  
ATOM   3759 HD23 LEU A 264      -4.893  -1.769  -0.874  1.00 89.46           H  
ATOM   3760  N   TYR A 265      -7.813  -5.107  -4.392  1.00 89.91           N  
ATOM   3761  H   TYR A 265      -8.495  -4.378  -4.547  1.00 89.91           H  
ATOM   3762  CA  TYR A 265      -8.273  -6.489  -4.567  1.00 89.91           C  
ATOM   3763  HA  TYR A 265      -7.570  -7.155  -4.067  1.00 89.91           H  
ATOM   3764  C   TYR A 265      -8.281  -6.934  -6.037  1.00 89.91           C  
ATOM   3765  CB  TYR A 265      -9.626  -6.670  -3.864  1.00 89.91           C  
ATOM   3766  HB2 TYR A 265      -9.968  -7.695  -4.013  1.00 89.91           H  
ATOM   3767  HB3 TYR A 265     -10.363  -6.012  -4.324  1.00 89.91           H  
ATOM   3768  O   TYR A 265      -9.016  -7.841  -6.427  1.00 89.91           O  
ATOM   3769  CG  TYR A 265      -9.575  -6.418  -2.367  1.00 89.91           C  
ATOM   3770  CD1 TYR A 265      -8.998  -7.382  -1.519  1.00 89.91           C  
ATOM   3771  HD1 TYR A 265      -8.585  -8.290  -1.932  1.00 89.91           H  
ATOM   3772  CD2 TYR A 265     -10.100  -5.231  -1.820  1.00 89.91           C  
ATOM   3773  HD2 TYR A 265     -10.554  -4.496  -2.469  1.00 89.91           H  
ATOM   3774  CE1 TYR A 265      -8.947  -7.164  -0.129  1.00 89.91           C  
ATOM   3775  HE1 TYR A 265      -8.491  -7.899   0.518  1.00 89.91           H  
ATOM   3776  CE2 TYR A 265     -10.059  -5.012  -0.428  1.00 89.91           C  
ATOM   3777  HE2 TYR A 265     -10.481  -4.110  -0.009  1.00 89.91           H  
ATOM   3778  OH  TYR A 265      -9.453  -5.784   1.770  1.00 89.91           O  
ATOM   3779  HH  TYR A 265      -9.940  -4.992   2.011  1.00 89.91           H  
ATOM   3780  CZ  TYR A 265      -9.485  -5.983   0.422  1.00 89.91           C  
ATOM   3781  N   HIS A 266      -7.467  -6.304  -6.889  1.00 91.26           N  
ATOM   3782  H   HIS A 266      -6.889  -5.554  -6.540  1.00 91.26           H  
ATOM   3783  CA  HIS A 266      -7.306  -6.764  -8.267  1.00 91.26           C  
ATOM   3784  HA  HIS A 266      -8.298  -6.838  -8.710  1.00 91.26           H  
ATOM   3785  C   HIS A 266      -6.638  -8.147  -8.310  1.00 91.26           C  
ATOM   3786  CB  HIS A 266      -6.477  -5.767  -9.085  1.00 91.26           C  
ATOM   3787  HB2 HIS A 266      -5.438  -5.812  -8.757  1.00 91.26           H  
ATOM   3788  HB3 HIS A 266      -6.818  -4.745  -8.918  1.00 91.26           H  
ATOM   3789  O   HIS A 266      -5.712  -8.416  -7.551  1.00 91.26           O  
ATOM   3790  CG  HIS A 266      -6.547  -6.040 -10.562  1.00 91.26           C  
ATOM   3791  CD2 HIS A 266      -7.622  -5.843 -11.386  1.00 91.26           C  
ATOM   3792  HD2 HIS A 266      -8.584  -5.453 -11.090  1.00 91.26           H  
ATOM   3793  ND1 HIS A 266      -5.531  -6.540 -11.336  1.00 91.26           N  
ATOM   3794  HD1 HIS A 266      -4.562  -6.620 -11.062  1.00 91.26           H  
ATOM   3795  CE1 HIS A 266      -5.973  -6.634 -12.596  1.00 91.26           C  
ATOM   3796  HE1 HIS A 266      -5.367  -6.913 -13.445  1.00 91.26           H  
ATOM   3797  NE2 HIS A 266      -7.252  -6.249 -12.675  1.00 91.26           N  
ATOM   3798  N   ARG A 267      -6.997  -8.985  -9.293  1.00 92.60           N  
ATOM   3799  H   ARG A 267      -7.789  -8.714  -9.858  1.00 92.60           H  
ATOM   3800  CA  ARG A 267      -6.431 -10.341  -9.476  1.00 92.60           C  
ATOM   3801  HA  ARG A 267      -6.680 -10.930  -8.593  1.00 92.60           H  
ATOM   3802  C   ARG A 267      -4.901 -10.408  -9.589  1.00 92.60           C  
ATOM   3803  CB  ARG A 267      -7.073 -11.013 -10.704  1.00 92.60           C  
ATOM   3804  HB2 ARG A 267      -8.158 -10.972 -10.610  1.00 92.60           H  
ATOM   3805  HB3 ARG A 267      -6.777 -12.062 -10.713  1.00 92.60           H  
ATOM   3806  O   ARG A 267      -4.319 -11.468  -9.418  1.00 92.60           O  
ATOM   3807  CG  ARG A 267      -6.646 -10.363 -12.033  1.00 92.60           C  
ATOM   3808  HG2 ARG A 267      -6.996  -9.331 -12.062  1.00 92.60           H  
ATOM   3809  HG3 ARG A 267      -5.560 -10.378 -12.122  1.00 92.60           H  
ATOM   3810  CD  ARG A 267      -7.214 -11.122 -13.232  1.00 92.60           C  
ATOM   3811  HD2 ARG A 267      -6.851 -12.149 -13.200  1.00 92.60           H  
ATOM   3812  HD3 ARG A 267      -8.301 -11.128 -13.159  1.00 92.60           H  
ATOM   3813  NE  ARG A 267      -6.803 -10.486 -14.499  1.00 92.60           N  
ATOM   3814  HE  ARG A 267      -6.269  -9.632 -14.425  1.00 92.60           H  
ATOM   3815  NH1 ARG A 267      -7.851 -11.958 -15.909  1.00 92.60           N  
ATOM   3816 HH11 ARG A 267      -8.177 -12.477 -15.106  1.00 92.60           H  
ATOM   3817 HH12 ARG A 267      -8.113 -12.254 -16.839  1.00 92.60           H  
ATOM   3818  NH2 ARG A 267      -6.727 -10.228 -16.761  1.00 92.60           N  
ATOM   3819 HH21 ARG A 267      -6.193  -9.378 -16.651  1.00 92.60           H  
ATOM   3820 HH22 ARG A 267      -7.000 -10.535 -17.684  1.00 92.60           H  
ATOM   3821  CZ  ARG A 267      -7.125 -10.893 -15.712  1.00 92.60           C  
ATOM   3822  N   THR A 268      -4.251  -9.303  -9.959  1.00 91.49           N  
ATOM   3823  H   THR A 268      -4.794  -8.455 -10.031  1.00 91.49           H  
ATOM   3824  CA  THR A 268      -2.784  -9.224 -10.097  1.00 91.49           C  
ATOM   3825  HA  THR A 268      -2.394 -10.206 -10.366  1.00 91.49           H  
ATOM   3826  C   THR A 268      -2.087  -8.821  -8.801  1.00 91.49           C  
ATOM   3827  CB  THR A 268      -2.363  -8.231 -11.189  1.00 91.49           C  
ATOM   3828  HB  THR A 268      -1.276  -8.224 -11.268  1.00 91.49           H  
ATOM   3829  O   THR A 268      -0.861  -8.762  -8.779  1.00 91.49           O  
ATOM   3830  CG2 THR A 268      -2.928  -8.578 -12.567  1.00 91.49           C  
ATOM   3831 HG21 THR A 268      -2.610  -7.826 -13.288  1.00 91.49           H  
ATOM   3832 HG22 THR A 268      -4.017  -8.622 -12.539  1.00 91.49           H  
ATOM   3833 HG23 THR A 268      -2.542  -9.549 -12.876  1.00 91.49           H  
ATOM   3834  OG1 THR A 268      -2.795  -6.930 -10.845  1.00 91.49           O  
ATOM   3835  HG1 THR A 268      -2.206  -6.629 -10.149  1.00 91.49           H  
ATOM   3836  N   VAL A 269      -2.845  -8.445  -7.770  1.00 94.59           N  
ATOM   3837  H   VAL A 269      -3.845  -8.583  -7.813  1.00 94.59           H  
ATOM   3838  CA  VAL A 269      -2.325  -7.975  -6.487  1.00 94.59           C  
ATOM   3839  HA  VAL A 269      -1.278  -7.695  -6.603  1.00 94.59           H  
ATOM   3840  C   VAL A 269      -2.407  -9.127  -5.492  1.00 94.59           C  
ATOM   3841  CB  VAL A 269      -3.080  -6.725  -5.996  1.00 94.59           C  
ATOM   3842  HB  VAL A 269      -4.135  -6.961  -5.854  1.00 94.59           H  
ATOM   3843  O   VAL A 269      -3.498  -9.577  -5.139  1.00 94.59           O  
ATOM   3844  CG1 VAL A 269      -2.497  -6.227  -4.672  1.00 94.59           C  
ATOM   3845 HG11 VAL A 269      -1.431  -6.019  -4.772  1.00 94.59           H  
ATOM   3846 HG12 VAL A 269      -2.649  -6.974  -3.894  1.00 94.59           H  
ATOM   3847 HG13 VAL A 269      -3.015  -5.317  -4.369  1.00 94.59           H  
ATOM   3848  CG2 VAL A 269      -2.964  -5.571  -7.005  1.00 94.59           C  
ATOM   3849 HG21 VAL A 269      -1.923  -5.265  -7.104  1.00 94.59           H  
ATOM   3850 HG22 VAL A 269      -3.552  -4.726  -6.648  1.00 94.59           H  
ATOM   3851 HG23 VAL A 269      -3.350  -5.875  -7.978  1.00 94.59           H  
ATOM   3852  N   LYS A 270      -1.247  -9.615  -5.046  1.00 95.20           N  
ATOM   3853  H   LYS A 270      -0.397  -9.170  -5.358  1.00 95.20           H  
ATOM   3854  CA  LYS A 270      -1.152 -10.672  -4.029  1.00 95.20           C  
ATOM   3855  HA  LYS A 270      -1.789 -11.505  -4.326  1.00 95.20           H  
ATOM   3856  C   LYS A 270      -1.659 -10.137  -2.689  1.00 95.20           C  
ATOM   3857  CB  LYS A 270       0.307 -11.159  -3.936  1.00 95.20           C  
ATOM   3858  HB2 LYS A 270       0.945 -10.319  -3.658  1.00 95.20           H  
ATOM   3859  HB3 LYS A 270       0.624 -11.525  -4.912  1.00 95.20           H  
ATOM   3860  O   LYS A 270      -1.228  -9.072  -2.274  1.00 95.20           O  
ATOM   3861  CG  LYS A 270       0.481 -12.284  -2.900  1.00 95.20           C  
ATOM   3862  HG2 LYS A 270      -0.119 -13.144  -3.198  1.00 95.20           H  
ATOM   3863  HG3 LYS A 270       0.128 -11.935  -1.930  1.00 95.20           H  
ATOM   3864  CD  LYS A 270       1.946 -12.716  -2.737  1.00 95.20           C  
ATOM   3865  HD2 LYS A 270       2.305 -13.174  -3.660  1.00 95.20           H  
ATOM   3866  HD3 LYS A 270       2.550 -11.839  -2.507  1.00 95.20           H  
ATOM   3867  CE  LYS A 270       2.042 -13.718  -1.573  1.00 95.20           C  
ATOM   3868  HE2 LYS A 270       1.503 -14.628  -1.838  1.00 95.20           H  
ATOM   3869  HE3 LYS A 270       1.532 -13.281  -0.714  1.00 95.20           H  
ATOM   3870  NZ  LYS A 270       3.443 -14.038  -1.186  1.00 95.20           N  
ATOM   3871  HZ1 LYS A 270       3.936 -13.205  -0.895  1.00 95.20           H  
ATOM   3872  HZ2 LYS A 270       3.956 -14.489  -1.930  1.00 95.20           H  
ATOM   3873  HZ3 LYS A 270       3.448 -14.645  -0.379  1.00 95.20           H  
ATOM   3874  N   GLN A 271      -2.532 -10.868  -2.009  1.00 94.07           N  
ATOM   3875  H   GLN A 271      -2.810 -11.766  -2.378  1.00 94.07           H  
ATOM   3876  CA  GLN A 271      -3.005 -10.515  -0.668  1.00 94.07           C  
ATOM   3877  HA  GLN A 271      -2.990  -9.434  -0.535  1.00 94.07           H  
ATOM   3878  C   GLN A 271      -2.068 -11.138   0.372  1.00 94.07           C  
ATOM   3879  CB  GLN A 271      -4.452 -11.012  -0.497  1.00 94.07           C  
ATOM   3880  HB2 GLN A 271      -4.809 -10.745   0.497  1.00 94.07           H  
ATOM   3881  HB3 GLN A 271      -4.466 -12.099  -0.573  1.00 94.07           H  
ATOM   3882  O   GLN A 271      -1.888 -12.356   0.356  1.00 94.07           O  
ATOM   3883  CG  GLN A 271      -5.430 -10.444  -1.541  1.00 94.07           C  
ATOM   3884  HG2 GLN A 271      -5.129 -10.758  -2.541  1.00 94.07           H  
ATOM   3885  HG3 GLN A 271      -6.420 -10.859  -1.355  1.00 94.07           H  
ATOM   3886  CD  GLN A 271      -5.541  -8.927  -1.489  1.00 94.07           C  
ATOM   3887  NE2 GLN A 271      -5.443  -8.253  -2.615  1.00 94.07           N  
ATOM   3888 HE21 GLN A 271      -5.524  -7.247  -2.586  1.00 94.07           H  
ATOM   3889 HE22 GLN A 271      -5.209  -8.727  -3.475  1.00 94.07           H  
ATOM   3890  OE1 GLN A 271      -5.717  -8.340  -0.435  1.00 94.07           O  
ATOM   3891  N   THR A 272      -1.477 -10.325   1.247  1.00 95.06           N  
ATOM   3892  H   THR A 272      -1.636  -9.330   1.194  1.00 95.06           H  
ATOM   3893  CA  THR A 272      -0.558 -10.790   2.295  1.00 95.06           C  
ATOM   3894  HA  THR A 272      -0.554 -11.880   2.318  1.00 95.06           H  
ATOM   3895  C   THR A 272      -1.014 -10.245   3.656  1.00 95.06           C  
ATOM   3896  CB  THR A 272       0.891 -10.364   2.012  1.00 95.06           C  
ATOM   3897  HB  THR A 272       0.985  -9.284   2.134  1.00 95.06           H  
ATOM   3898  O   THR A 272      -0.907  -9.035   3.880  1.00 95.06           O  
ATOM   3899  CG2 THR A 272       1.865 -11.067   2.953  1.00 95.06           C  
ATOM   3900 HG21 THR A 272       1.718 -12.147   2.928  1.00 95.06           H  
ATOM   3901 HG22 THR A 272       1.718 -10.724   3.977  1.00 95.06           H  
ATOM   3902 HG23 THR A 272       2.893 -10.846   2.666  1.00 95.06           H  
ATOM   3903  OG1 THR A 272       1.329 -10.695   0.704  1.00 95.06           O  
ATOM   3904  HG1 THR A 272       2.265 -10.487   0.735  1.00 95.06           H  
ATOM   3905  N   PRO A 273      -1.562 -11.088   4.551  1.00 93.69           N  
ATOM   3906  CA  PRO A 273      -1.891 -10.676   5.912  1.00 93.69           C  
ATOM   3907  HA  PRO A 273      -2.469  -9.752   5.904  1.00 93.69           H  
ATOM   3908  C   PRO A 273      -0.608 -10.470   6.724  1.00 93.69           C  
ATOM   3909  CB  PRO A 273      -2.742 -11.810   6.486  1.00 93.69           C  
ATOM   3910  HB2 PRO A 273      -3.790 -11.650   6.233  1.00 93.69           H  
ATOM   3911  HB3 PRO A 273      -2.627 -11.904   7.566  1.00 93.69           H  
ATOM   3912  O   PRO A 273       0.307 -11.278   6.639  1.00 93.69           O  
ATOM   3913  CG  PRO A 273      -2.225 -13.047   5.752  1.00 93.69           C  
ATOM   3914  HG2 PRO A 273      -2.989 -13.820   5.677  1.00 93.69           H  
ATOM   3915  HG3 PRO A 273      -1.344 -13.435   6.264  1.00 93.69           H  
ATOM   3916  CD  PRO A 273      -1.822 -12.514   4.377  1.00 93.69           C  
ATOM   3917  HD2 PRO A 273      -0.930 -13.042   4.039  1.00 93.69           H  
ATOM   3918  HD3 PRO A 273      -2.640 -12.652   3.670  1.00 93.69           H  
ATOM   3919  N   VAL A 274      -0.553  -9.407   7.520  1.00 93.02           N  
ATOM   3920  H   VAL A 274      -1.347  -8.784   7.546  1.00 93.02           H  
ATOM   3921  CA  VAL A 274       0.590  -9.059   8.373  1.00 93.02           C  
ATOM   3922  HA  VAL A 274       1.376  -9.807   8.268  1.00 93.02           H  
ATOM   3923  C   VAL A 274       0.109  -9.046   9.814  1.00 93.02           C  
ATOM   3924  CB  VAL A 274       1.170  -7.687   7.984  1.00 93.02           C  
ATOM   3925  HB  VAL A 274       0.409  -6.920   8.126  1.00 93.02           H  
ATOM   3926  O   VAL A 274      -0.857  -8.353  10.118  1.00 93.02           O  
ATOM   3927  CG1 VAL A 274       2.392  -7.319   8.840  1.00 93.02           C  
ATOM   3928 HG11 VAL A 274       2.092  -7.169   9.877  1.00 93.02           H  
ATOM   3929 HG12 VAL A 274       2.832  -6.390   8.478  1.00 93.02           H  
ATOM   3930 HG13 VAL A 274       3.141  -8.109   8.788  1.00 93.02           H  
ATOM   3931  CG2 VAL A 274       1.585  -7.664   6.509  1.00 93.02           C  
ATOM   3932 HG21 VAL A 274       2.367  -8.402   6.331  1.00 93.02           H  
ATOM   3933 HG22 VAL A 274       0.731  -7.886   5.869  1.00 93.02           H  
ATOM   3934 HG23 VAL A 274       1.942  -6.666   6.256  1.00 93.02           H  
ATOM   3935  N   SER A 275       0.767  -9.796  10.697  1.00 88.31           N  
ATOM   3936  H   SER A 275       1.511 -10.398  10.375  1.00 88.31           H  
ATOM   3937  CA  SER A 275       0.425  -9.863  12.126  1.00 88.31           C  
ATOM   3938  HA  SER A 275      -0.621  -9.587  12.264  1.00 88.31           H  
ATOM   3939  C   SER A 275       1.253  -8.911  12.995  1.00 88.31           C  
ATOM   3940  CB  SER A 275       0.591 -11.302  12.619  1.00 88.31           C  
ATOM   3941  HB2 SER A 275      -0.135 -11.940  12.114  1.00 88.31           H  
ATOM   3942  HB3 SER A 275       0.414 -11.347  13.694  1.00 88.31           H  
ATOM   3943  O   SER A 275       0.836  -8.565  14.097  1.00 88.31           O  
ATOM   3944  OG  SER A 275       1.898 -11.760  12.325  1.00 88.31           O  
ATOM   3945  HG  SER A 275       1.990 -12.668  12.621  1.00 88.31           H  
ATOM   3946  N   ASN A 276       2.419  -8.466  12.517  1.00 91.48           N  
ATOM   3947  H   ASN A 276       2.725  -8.798  11.614  1.00 91.48           H  
ATOM   3948  CA  ASN A 276       3.340  -7.664  13.317  1.00 91.48           C  
ATOM   3949  HA  ASN A 276       3.436  -8.172  14.276  1.00 91.48           H  
ATOM   3950  C   ASN A 276       2.796  -6.231  13.551  1.00 91.48           C  
ATOM   3951  CB  ASN A 276       4.731  -7.695  12.655  1.00 91.48           C  
ATOM   3952  HB2 ASN A 276       4.697  -7.184  11.693  1.00 91.48           H  
ATOM   3953  HB3 ASN A 276       5.012  -8.733  12.472  1.00 91.48           H  
ATOM   3954  O   ASN A 276       2.597  -5.487  12.583  1.00 91.48           O  
ATOM   3955  CG  ASN A 276       5.821  -7.057  13.504  1.00 91.48           C  
ATOM   3956  ND2 ASN A 276       7.066  -7.352  13.224  1.00 91.48           N  
ATOM   3957 HD21 ASN A 276       7.790  -6.840  13.708  1.00 91.48           H  
ATOM   3958 HD22 ASN A 276       7.279  -7.972  12.456  1.00 91.48           H  
ATOM   3959  OD1 ASN A 276       5.575  -6.260  14.397  1.00 91.48           O  
ATOM   3960  N   PRO A 277       2.617  -5.780  14.813  1.00 89.26           N  
ATOM   3961  CA  PRO A 277       2.096  -4.445  15.126  1.00 89.26           C  
ATOM   3962  HA  PRO A 277       1.133  -4.306  14.635  1.00 89.26           H  
ATOM   3963  C   PRO A 277       3.025  -3.302  14.688  1.00 89.26           C  
ATOM   3964  CB  PRO A 277       1.891  -4.442  16.646  1.00 89.26           C  
ATOM   3965  HB2 PRO A 277       0.889  -4.805  16.875  1.00 89.26           H  
ATOM   3966  HB3 PRO A 277       2.044  -3.457  17.085  1.00 89.26           H  
ATOM   3967  O   PRO A 277       2.573  -2.160  14.547  1.00 89.26           O  
ATOM   3968  CG  PRO A 277       2.922  -5.452  17.147  1.00 89.26           C  
ATOM   3969  HG2 PRO A 277       2.644  -5.870  18.114  1.00 89.26           H  
ATOM   3970  HG3 PRO A 277       3.908  -4.989  17.192  1.00 89.26           H  
ATOM   3971  CD  PRO A 277       2.897  -6.507  16.048  1.00 89.26           C  
ATOM   3972  HD2 PRO A 277       3.854  -7.028  16.021  1.00 89.26           H  
ATOM   3973  HD3 PRO A 277       2.092  -7.218  16.236  1.00 89.26           H  
ATOM   3974  N   GLN A 278       4.309  -3.580  14.419  1.00 88.53           N  
ATOM   3975  H   GLN A 278       4.637  -4.528  14.533  1.00 88.53           H  
ATOM   3976  CA  GLN A 278       5.233  -2.593  13.848  1.00 88.53           C  
ATOM   3977  HA  GLN A 278       5.285  -1.737  14.521  1.00 88.53           H  
ATOM   3978  C   GLN A 278       4.752  -2.064  12.491  1.00 88.53           C  
ATOM   3979  CB  GLN A 278       6.643  -3.181  13.708  1.00 88.53           C  
ATOM   3980  HB2 GLN A 278       7.258  -2.475  13.148  1.00 88.53           H  
ATOM   3981  HB3 GLN A 278       6.597  -4.110  13.141  1.00 88.53           H  
ATOM   3982  O   GLN A 278       5.065  -0.926  12.150  1.00 88.53           O  
ATOM   3983  CG  GLN A 278       7.318  -3.422  15.066  1.00 88.53           C  
ATOM   3984  HG2 GLN A 278       6.757  -4.159  15.641  1.00 88.53           H  
ATOM   3985  HG3 GLN A 278       7.331  -2.487  15.625  1.00 88.53           H  
ATOM   3986  CD  GLN A 278       8.748  -3.926  14.901  1.00 88.53           C  
ATOM   3987  NE2 GLN A 278       9.684  -3.449  15.693  1.00 88.53           N  
ATOM   3988 HE21 GLN A 278       9.480  -2.758  16.402  1.00 88.53           H  
ATOM   3989 HE22 GLN A 278      10.616  -3.806  15.540  1.00 88.53           H  
ATOM   3990  OE1 GLN A 278       9.057  -4.748  14.055  1.00 88.53           O  
ATOM   3991  N   PHE A 279       3.908  -2.809  11.770  1.00 92.39           N  
ATOM   3992  H   PHE A 279       3.661  -3.727  12.110  1.00 92.39           H  
ATOM   3993  CA  PHE A 279       3.296  -2.365  10.515  1.00 92.39           C  
ATOM   3994  HA  PHE A 279       4.085  -2.217   9.777  1.00 92.39           H  
ATOM   3995  C   PHE A 279       2.523  -1.036  10.634  1.00 92.39           C  
ATOM   3996  CB  PHE A 279       2.364  -3.482  10.031  1.00 92.39           C  
ATOM   3997  HB2 PHE A 279       1.568  -3.624  10.762  1.00 92.39           H  
ATOM   3998  HB3 PHE A 279       2.923  -4.417   9.976  1.00 92.39           H  
ATOM   3999  O   PHE A 279       2.479  -0.259   9.676  1.00 92.39           O  
ATOM   4000  CG  PHE A 279       1.753  -3.219   8.672  1.00 92.39           C  
ATOM   4001  CD1 PHE A 279       0.377  -2.957   8.551  1.00 92.39           C  
ATOM   4002  HD1 PHE A 279      -0.250  -2.947   9.431  1.00 92.39           H  
ATOM   4003  CD2 PHE A 279       2.565  -3.231   7.523  1.00 92.39           C  
ATOM   4004  HD2 PHE A 279       3.621  -3.442   7.613  1.00 92.39           H  
ATOM   4005  CE1 PHE A 279      -0.187  -2.728   7.285  1.00 92.39           C  
ATOM   4006  HE1 PHE A 279      -1.250  -2.558   7.197  1.00 92.39           H  
ATOM   4007  CE2 PHE A 279       2.004  -2.998   6.256  1.00 92.39           C  
ATOM   4008  HE2 PHE A 279       2.629  -3.043   5.377  1.00 92.39           H  
ATOM   4009  CZ  PHE A 279       0.624  -2.754   6.138  1.00 92.39           C  
ATOM   4010  HZ  PHE A 279       0.179  -2.612   5.164  1.00 92.39           H  
ATOM   4011  N   LEU A 280       1.939  -0.755  11.807  1.00 89.48           N  
ATOM   4012  H   LEU A 280       2.032  -1.427  12.556  1.00 89.48           H  
ATOM   4013  CA  LEU A 280       1.193   0.481  12.068  1.00 89.48           C  
ATOM   4014  HA  LEU A 280       0.589   0.730  11.195  1.00 89.48           H  
ATOM   4015  C   LEU A 280       2.121   1.672  12.314  1.00 89.48           C  
ATOM   4016  CB  LEU A 280       0.266   0.287  13.284  1.00 89.48           C  
ATOM   4017  HB2 LEU A 280      -0.255   1.225  13.473  1.00 89.48           H  
ATOM   4018  HB3 LEU A 280       0.877   0.065  14.159  1.00 89.48           H  
ATOM   4019  O   LEU A 280       1.901   2.750  11.769  1.00 89.48           O  
ATOM   4020  CG  LEU A 280      -0.777  -0.830  13.131  1.00 89.48           C  
ATOM   4021  HG  LEU A 280      -0.258  -1.775  12.971  1.00 89.48           H  
ATOM   4022  CD1 LEU A 280      -1.603  -0.955  14.410  1.00 89.48           C  
ATOM   4023 HD11 LEU A 280      -0.946  -1.167  15.253  1.00 89.48           H  
ATOM   4024 HD12 LEU A 280      -2.311  -1.777  14.312  1.00 89.48           H  
ATOM   4025 HD13 LEU A 280      -2.151  -0.032  14.598  1.00 89.48           H  
ATOM   4026  CD2 LEU A 280      -1.725  -0.562  11.962  1.00 89.48           C  
ATOM   4027 HD21 LEU A 280      -1.180  -0.651  11.022  1.00 89.48           H  
ATOM   4028 HD22 LEU A 280      -2.150   0.437  12.054  1.00 89.48           H  
ATOM   4029 HD23 LEU A 280      -2.530  -1.296  11.963  1.00 89.48           H  
ATOM   4030  N   ARG A 281       3.151   1.473  13.145  1.00 87.72           N  
ATOM   4031  H   ARG A 281       3.290   0.532  13.485  1.00 87.72           H  
ATOM   4032  CA  ARG A 281       4.025   2.554  13.626  1.00 87.72           C  
ATOM   4033  HA  ARG A 281       3.476   3.495  13.600  1.00 87.72           H  
ATOM   4034  C   ARG A 281       5.234   2.781  12.721  1.00 87.72           C  
ATOM   4035  CB  ARG A 281       4.461   2.286  15.077  1.00 87.72           C  
ATOM   4036  HB2 ARG A 281       5.185   3.050  15.361  1.00 87.72           H  
ATOM   4037  HB3 ARG A 281       4.951   1.314  15.136  1.00 87.72           H  
ATOM   4038  O   ARG A 281       5.516   3.915  12.361  1.00 87.72           O  
ATOM   4039  CG  ARG A 281       3.292   2.331  16.076  1.00 87.72           C  
ATOM   4040  HG2 ARG A 281       2.786   3.292  15.991  1.00 87.72           H  
ATOM   4041  HG3 ARG A 281       2.583   1.534  15.851  1.00 87.72           H  
ATOM   4042  CD  ARG A 281       3.813   2.157  17.510  1.00 87.72           C  
ATOM   4043  HD2 ARG A 281       4.301   1.186  17.588  1.00 87.72           H  
ATOM   4044  HD3 ARG A 281       4.546   2.939  17.710  1.00 87.72           H  
ATOM   4045  NE  ARG A 281       2.727   2.244  18.506  1.00 87.72           N  
ATOM   4046  HE  ARG A 281       1.798   2.424  18.154  1.00 87.72           H  
ATOM   4047  NH1 ARG A 281       4.006   1.905  20.386  1.00 87.72           N  
ATOM   4048 HH11 ARG A 281       4.830   1.823  19.808  1.00 87.72           H  
ATOM   4049 HH12 ARG A 281       4.075   1.823  21.391  1.00 87.72           H  
ATOM   4050  NH2 ARG A 281       1.813   2.230  20.596  1.00 87.72           N  
ATOM   4051 HH21 ARG A 281       1.910   2.134  21.597  1.00 87.72           H  
ATOM   4052 HH22 ARG A 281       0.897   2.410  20.212  1.00 87.72           H  
ATOM   4053  CZ  ARG A 281       2.853   2.126  19.818  1.00 87.72           C  
ATOM   4054  N   ARG A 282       5.952   1.711  12.374  1.00 89.43           N  
ATOM   4055  H   ARG A 282       5.580   0.803  12.616  1.00 89.43           H  
ATOM   4056  CA  ARG A 282       7.224   1.730  11.635  1.00 89.43           C  
ATOM   4057  HA  ARG A 282       7.322   2.672  11.095  1.00 89.43           H  
ATOM   4058  C   ARG A 282       7.263   0.591  10.606  1.00 89.43           C  
ATOM   4059  CB  ARG A 282       8.415   1.653  12.608  1.00 89.43           C  
ATOM   4060  HB2 ARG A 282       9.325   1.528  12.021  1.00 89.43           H  
ATOM   4061  HB3 ARG A 282       8.311   0.787  13.262  1.00 89.43           H  
ATOM   4062  O   ARG A 282       7.929  -0.414  10.818  1.00 89.43           O  
ATOM   4063  CG  ARG A 282       8.567   2.925  13.453  1.00 89.43           C  
ATOM   4064  HG2 ARG A 282       8.518   3.798  12.802  1.00 89.43           H  
ATOM   4065  HG3 ARG A 282       7.763   2.983  14.186  1.00 89.43           H  
ATOM   4066  CD  ARG A 282       9.920   2.932  14.175  1.00 89.43           C  
ATOM   4067  HD2 ARG A 282      10.715   2.847  13.434  1.00 89.43           H  
ATOM   4068  HD3 ARG A 282       9.999   2.069  14.836  1.00 89.43           H  
ATOM   4069  NE  ARG A 282      10.121   4.192  14.910  1.00 89.43           N  
ATOM   4070  HE  ARG A 282      10.593   4.934  14.414  1.00 89.43           H  
ATOM   4071  NH1 ARG A 282       9.427   3.525  17.000  1.00 89.43           N  
ATOM   4072 HH11 ARG A 282       9.436   3.731  17.989  1.00 89.43           H  
ATOM   4073 HH12 ARG A 282       9.434   2.577  16.651  1.00 89.43           H  
ATOM   4074  NH2 ARG A 282      10.160   5.626  16.627  1.00 89.43           N  
ATOM   4075 HH21 ARG A 282      10.621   6.251  15.981  1.00 89.43           H  
ATOM   4076 HH22 ARG A 282      10.109   5.884  17.602  1.00 89.43           H  
ATOM   4077  CZ  ARG A 282       9.890   4.438  16.178  1.00 89.43           C  
ATOM   4078  N   PRO A 283       6.574   0.725   9.462  1.00 91.20           N  
ATOM   4079  CA  PRO A 283       6.540  -0.316   8.426  1.00 91.20           C  
ATOM   4080  HA  PRO A 283       6.184  -1.255   8.851  1.00 91.20           H  
ATOM   4081  C   PRO A 283       7.906  -0.573   7.763  1.00 91.20           C  
ATOM   4082  CB  PRO A 283       5.533   0.205   7.396  1.00 91.20           C  
ATOM   4083  HB2 PRO A 283       5.744  -0.151   6.388  1.00 91.20           H  
ATOM   4084  HB3 PRO A 283       4.520  -0.063   7.696  1.00 91.20           H  
ATOM   4085  O   PRO A 283       8.095  -1.616   7.143  1.00 91.20           O  
ATOM   4086  CG  PRO A 283       5.734   1.714   7.524  1.00 91.20           C  
ATOM   4087  HG2 PRO A 283       4.919   2.298   7.095  1.00 91.20           H  
ATOM   4088  HG3 PRO A 283       6.680   1.996   7.062  1.00 91.20           H  
ATOM   4089  CD  PRO A 283       5.843   1.903   9.026  1.00 91.20           C  
ATOM   4090  HD2 PRO A 283       4.852   1.913   9.482  1.00 91.20           H  
ATOM   4091  HD3 PRO A 283       6.374   2.830   9.241  1.00 91.20           H  
ATOM   4092  N   SER A 284       8.855   0.365   7.860  1.00 89.95           N  
ATOM   4093  H   SER A 284       8.685   1.186   8.424  1.00 89.95           H  
ATOM   4094  CA  SER A 284      10.213   0.216   7.327  1.00 89.95           C  
ATOM   4095  HA  SER A 284      10.152  -0.069   6.277  1.00 89.95           H  
ATOM   4096  C   SER A 284      11.011  -0.880   8.032  1.00 89.95           C  
ATOM   4097  CB  SER A 284      10.972   1.546   7.428  1.00 89.95           C  
ATOM   4098  HB2 SER A 284      12.032   1.378   7.235  1.00 89.95           H  
ATOM   4099  HB3 SER A 284      10.584   2.241   6.684  1.00 89.95           H  
ATOM   4100  O   SER A 284      11.789  -1.558   7.359  1.00 89.95           O  
ATOM   4101  OG  SER A 284      10.796   2.104   8.717  1.00 89.95           O  
ATOM   4102  HG  SER A 284      11.600   2.546   8.998  1.00 89.95           H  
ATOM   4103  N   SER A 285      10.772  -1.108   9.332  1.00 90.05           N  
ATOM   4104  H   SER A 285      10.076  -0.554   9.811  1.00 90.05           H  
ATOM   4105  CA  SER A 285      11.488  -2.115  10.131  1.00 90.05           C  
ATOM   4106  HA  SER A 285      12.558  -1.945  10.011  1.00 90.05           H  
ATOM   4107  C   SER A 285      11.203  -3.553   9.692  1.00 90.05           C  
ATOM   4108  CB  SER A 285      11.163  -1.959  11.624  1.00 90.05           C  
ATOM   4109  HB2 SER A 285      11.260  -0.910  11.905  1.00 90.05           H  
ATOM   4110  HB3 SER A 285      11.882  -2.536  12.205  1.00 90.05           H  
ATOM   4111  O   SER A 285      11.947  -4.464  10.037  1.00 90.05           O  
ATOM   4112  OG  SER A 285       9.856  -2.414  11.933  1.00 90.05           O  
ATOM   4113  HG  SER A 285       9.907  -3.313  12.263  1.00 90.05           H  
ATOM   4114  N   LEU A 286      10.124  -3.769   8.932  1.00 90.54           N  
ATOM   4115  H   LEU A 286       9.530  -2.979   8.725  1.00 90.54           H  
ATOM   4116  CA  LEU A 286       9.756  -5.078   8.388  1.00 90.54           C  
ATOM   4117  HA  LEU A 286       9.959  -5.848   9.132  1.00 90.54           H  
ATOM   4118  C   LEU A 286      10.583  -5.441   7.146  1.00 90.54           C  
ATOM   4119  CB  LEU A 286       8.251  -5.081   8.064  1.00 90.54           C  
ATOM   4120  HB2 LEU A 286       8.063  -4.349   7.279  1.00 90.54           H  
ATOM   4121  HB3 LEU A 286       7.984  -6.062   7.671  1.00 90.54           H  
ATOM   4122  O   LEU A 286      10.737  -6.620   6.837  1.00 90.54           O  
ATOM   4123  CG  LEU A 286       7.340  -4.769   9.265  1.00 90.54           C  
ATOM   4124  HG  LEU A 286       7.607  -3.803   9.693  1.00 90.54           H  
ATOM   4125  CD1 LEU A 286       5.887  -4.683   8.809  1.00 90.54           C  
ATOM   4126 HD11 LEU A 286       5.564  -5.656   8.441  1.00 90.54           H  
ATOM   4127 HD12 LEU A 286       5.807  -3.941   8.015  1.00 90.54           H  
ATOM   4128 HD13 LEU A 286       5.263  -4.394   9.654  1.00 90.54           H  
ATOM   4129  CD2 LEU A 286       7.425  -5.833  10.355  1.00 90.54           C  
ATOM   4130 HD21 LEU A 286       8.430  -5.862  10.776  1.00 90.54           H  
ATOM   4131 HD22 LEU A 286       6.726  -5.585  11.154  1.00 90.54           H  
ATOM   4132 HD23 LEU A 286       7.176  -6.812   9.944  1.00 90.54           H  
ATOM   4133  N   VAL A 287      11.124  -4.437   6.444  1.00 90.68           N  
ATOM   4134  H   VAL A 287      11.017  -3.503   6.814  1.00 90.68           H  
ATOM   4135  CA  VAL A 287      11.895  -4.613   5.200  1.00 90.68           C  
ATOM   4136  HA  VAL A 287      11.694  -5.602   4.789  1.00 90.68           H  
ATOM   4137  C   VAL A 287      13.395  -4.523   5.467  1.00 90.68           C  
ATOM   4138  CB  VAL A 287      11.499  -3.567   4.135  1.00 90.68           C  
ATOM   4139  HB  VAL A 287      11.810  -2.578   4.472  1.00 90.68           H  
ATOM   4140  O   VAL A 287      14.159  -5.394   5.051  1.00 90.68           O  
ATOM   4141  CG1 VAL A 287      12.176  -3.864   2.789  1.00 90.68           C  
ATOM   4142 HG11 VAL A 287      13.262  -3.849   2.887  1.00 90.68           H  
ATOM   4143 HG12 VAL A 287      11.890  -3.114   2.052  1.00 90.68           H  
ATOM   4144 HG13 VAL A 287      11.874  -4.848   2.431  1.00 90.68           H  
ATOM   4145  CG2 VAL A 287       9.989  -3.513   3.869  1.00 90.68           C  
ATOM   4146 HG21 VAL A 287       9.657  -4.464   3.453  1.00 90.68           H  
ATOM   4147 HG22 VAL A 287       9.444  -3.300   4.789  1.00 90.68           H  
ATOM   4148 HG23 VAL A 287       9.775  -2.725   3.147  1.00 90.68           H  
ATOM   4149  N   VAL A 288      13.829  -3.461   6.148  1.00 87.91           N  
ATOM   4150  H   VAL A 288      13.146  -2.847   6.568  1.00 87.91           H  
ATOM   4151  CA  VAL A 288      15.241  -3.162   6.422  1.00 87.91           C  
ATOM   4152  HA  VAL A 288      15.850  -4.011   6.110  1.00 87.91           H  
ATOM   4153  C   VAL A 288      15.428  -2.999   7.925  1.00 87.91           C  
ATOM   4154  CB  VAL A 288      15.723  -1.918   5.637  1.00 87.91           C  
ATOM   4155  HB  VAL A 288      15.157  -1.045   5.962  1.00 87.91           H  
ATOM   4156  O   VAL A 288      14.494  -2.656   8.643  1.00 87.91           O  
ATOM   4157  CG1 VAL A 288      17.221  -1.630   5.827  1.00 87.91           C  
ATOM   4158 HG11 VAL A 288      17.415  -1.294   6.845  1.00 87.91           H  
ATOM   4159 HG12 VAL A 288      17.812  -2.517   5.601  1.00 87.91           H  
ATOM   4160 HG13 VAL A 288      17.528  -0.817   5.168  1.00 87.91           H  
ATOM   4161  CG2 VAL A 288      15.508  -2.101   4.127  1.00 87.91           C  
ATOM   4162 HG21 VAL A 288      14.439  -2.131   3.913  1.00 87.91           H  
ATOM   4163 HG22 VAL A 288      15.932  -1.261   3.578  1.00 87.91           H  
ATOM   4164 HG23 VAL A 288      15.969  -3.029   3.788  1.00 87.91           H  
ATOM   4165  N   PHE A 289      16.648  -3.249   8.399  1.00 83.22           N  
ATOM   4166  H   PHE A 289      17.381  -3.501   7.752  1.00 83.22           H  
ATOM   4167  CA  PHE A 289      17.017  -2.956   9.778  1.00 83.22           C  
ATOM   4168  HA  PHE A 289      16.393  -3.572  10.425  1.00 83.22           H  
ATOM   4169  C   PHE A 289      16.735  -1.500  10.145  1.00 83.22           C  
ATOM   4170  CB  PHE A 289      18.486  -3.311  10.034  1.00 83.22           C  
ATOM   4171  HB2 PHE A 289      19.048  -3.312   9.101  1.00 83.22           H  
ATOM   4172  HB3 PHE A 289      18.934  -2.553  10.676  1.00 83.22           H  
ATOM   4173  O   PHE A 289      16.939  -0.588   9.341  1.00 83.22           O  
ATOM   4174  CG  PHE A 289      18.624  -4.645  10.729  1.00 83.22           C  
ATOM   4175  CD1 PHE A 289      18.525  -4.705  12.131  1.00 83.22           C  
ATOM   4176  HD1 PHE A 289      18.386  -3.801  12.706  1.00 83.22           H  
ATOM   4177  CD2 PHE A 289      18.790  -5.826   9.983  1.00 83.22           C  
ATOM   4178  HD2 PHE A 289      18.840  -5.788   8.905  1.00 83.22           H  
ATOM   4179  CE1 PHE A 289      18.602  -5.944  12.788  1.00 83.22           C  
ATOM   4180  HE1 PHE A 289      18.524  -5.990  13.865  1.00 83.22           H  
ATOM   4181  CE2 PHE A 289      18.871  -7.065  10.643  1.00 83.22           C  
ATOM   4182  HE2 PHE A 289      18.991  -7.976  10.074  1.00 83.22           H  
ATOM   4183  CZ  PHE A 289      18.778  -7.123  12.044  1.00 83.22           C  
ATOM   4184  HZ  PHE A 289      18.832  -8.076  12.551  1.00 83.22           H  
ATOM   4185  N   ASP A 290      16.276  -1.325  11.380  1.00 77.80           N  
ATOM   4186  H   ASP A 290      16.158  -2.128  11.981  1.00 77.80           H  
ATOM   4187  CA  ASP A 290      15.879  -0.035  11.916  1.00 77.80           C  
ATOM   4188  HA  ASP A 290      15.140   0.390  11.237  1.00 77.80           H  
ATOM   4189  C   ASP A 290      17.081   0.916  11.986  1.00 77.80           C  
ATOM   4190  CB  ASP A 290      15.210  -0.250  13.285  1.00 77.80           C  
ATOM   4191  HB2 ASP A 290      14.535  -1.102  13.214  1.00 77.80           H  
ATOM   4192  HB3 ASP A 290      15.971  -0.484  14.030  1.00 77.80           H  
ATOM   4193  O   ASP A 290      18.125   0.580  12.554  1.00 77.80           O  
ATOM   4194  CG  ASP A 290      14.387   0.954  13.747  1.00 77.80           C  
ATOM   4195  OD1 ASP A 290      14.205   1.880  12.925  1.00 77.80           O  
ATOM   4196  OD2 ASP A 290      13.879   0.894  14.888  1.00 77.80           O  
ATOM   4197  N   ASN A 291      16.938   2.092  11.376  1.00 81.89           N  
ATOM   4198  H   ASN A 291      16.007   2.339  11.074  1.00 81.89           H  
ATOM   4199  CA  ASN A 291      17.926   3.157  11.454  1.00 81.89           C  
ATOM   4200  HA  ASN A 291      18.870   2.748  11.814  1.00 81.89           H  
ATOM   4201  C   ASN A 291      17.404   4.209  12.440  1.00 81.89           C  
ATOM   4202  CB  ASN A 291      18.204   3.749  10.062  1.00 81.89           C  
ATOM   4203  HB2 ASN A 291      17.271   4.121   9.638  1.00 81.89           H  
ATOM   4204  HB3 ASN A 291      18.601   2.970   9.411  1.00 81.89           H  
ATOM   4205  O   ASN A 291      16.590   5.041  12.040  1.00 81.89           O  
ATOM   4206  CG  ASN A 291      19.203   4.895  10.128  1.00 81.89           C  
ATOM   4207  ND2 ASN A 291      19.381   5.615   9.045  1.00 81.89           N  
ATOM   4208 HD21 ASN A 291      20.014   6.397   9.130  1.00 81.89           H  
ATOM   4209 HD22 ASN A 291      18.810   5.446   8.230  1.00 81.89           H  
ATOM   4210  OD1 ASN A 291      19.843   5.169  11.132  1.00 81.89           O  
ATOM   4211  N   PRO A 292      17.893   4.240  13.693  1.00 79.86           N  
ATOM   4212  CA  PRO A 292      17.362   5.136  14.721  1.00 79.86           C  
ATOM   4213  HA  PRO A 292      16.292   4.967  14.837  1.00 79.86           H  
ATOM   4214  C   PRO A 292      17.571   6.624  14.404  1.00 79.86           C  
ATOM   4215  CB  PRO A 292      18.087   4.728  16.008  1.00 79.86           C  
ATOM   4216  HB2 PRO A 292      18.241   5.569  16.683  1.00 79.86           H  
ATOM   4217  HB3 PRO A 292      17.516   3.945  16.508  1.00 79.86           H  
ATOM   4218  O   PRO A 292      16.945   7.473  15.026  1.00 79.86           O  
ATOM   4219  CG  PRO A 292      19.410   4.148  15.510  1.00 79.86           C  
ATOM   4220  HG2 PRO A 292      19.843   3.449  16.225  1.00 79.86           H  
ATOM   4221  HG3 PRO A 292      20.107   4.956  15.288  1.00 79.86           H  
ATOM   4222  CD  PRO A 292      18.999   3.452  14.217  1.00 79.86           C  
ATOM   4223  HD2 PRO A 292      18.655   2.440  14.432  1.00 79.86           H  
ATOM   4224  HD3 PRO A 292      19.846   3.431  13.531  1.00 79.86           H  
ATOM   4225  N   ALA A 293      18.451   6.963  13.456  1.00 83.15           N  
ATOM   4226  H   ALA A 293      18.927   6.229  12.951  1.00 83.15           H  
ATOM   4227  CA  ALA A 293      18.658   8.343  13.024  1.00 83.15           C  
ATOM   4228  HA  ALA A 293      18.593   8.997  13.894  1.00 83.15           H  
ATOM   4229  C   ALA A 293      17.600   8.832  12.018  1.00 83.15           C  
ATOM   4230  CB  ALA A 293      20.076   8.451  12.449  1.00 83.15           C  
ATOM   4231  HB1 ALA A 293      20.803   8.125  13.193  1.00 83.15           H  
ATOM   4232  HB2 ALA A 293      20.281   9.488  12.184  1.00 83.15           H  
ATOM   4233  HB3 ALA A 293      20.165   7.830  11.558  1.00 83.15           H  
ATOM   4234  O   ALA A 293      17.550  10.028  11.729  1.00 83.15           O  
ATOM   4235  N   PHE A 294      16.792   7.932  11.447  1.00 79.93           N  
ATOM   4236  H   PHE A 294      16.804   6.979  11.780  1.00 79.93           H  
ATOM   4237  CA  PHE A 294      15.829   8.256  10.401  1.00 79.93           C  
ATOM   4238  HA  PHE A 294      15.683   9.335  10.361  1.00 79.93           H  
ATOM   4239  C   PHE A 294      14.465   7.626  10.696  1.00 79.93           C  
ATOM   4240  CB  PHE A 294      16.392   7.809   9.043  1.00 79.93           C  
ATOM   4241  HB2 PHE A 294      17.381   8.249   8.914  1.00 79.93           H  
ATOM   4242  HB3 PHE A 294      16.511   6.726   9.042  1.00 79.93           H  
ATOM   4243  O   PHE A 294      14.244   6.448  10.423  1.00 79.93           O  
ATOM   4244  CG  PHE A 294      15.530   8.228   7.868  1.00 79.93           C  
ATOM   4245  CD1 PHE A 294      14.680   7.300   7.238  1.00 79.93           C  
ATOM   4246  HD1 PHE A 294      14.638   6.282   7.597  1.00 79.93           H  
ATOM   4247  CD2 PHE A 294      15.560   9.562   7.421  1.00 79.93           C  
ATOM   4248  HD2 PHE A 294      16.192  10.282   7.918  1.00 79.93           H  
ATOM   4249  CE1 PHE A 294      13.878   7.701   6.155  1.00 79.93           C  
ATOM   4250  HE1 PHE A 294      13.239   6.981   5.665  1.00 79.93           H  
ATOM   4251  CE2 PHE A 294      14.744   9.967   6.349  1.00 79.93           C  
ATOM   4252  HE2 PHE A 294      14.751  10.998   6.027  1.00 79.93           H  
ATOM   4253  CZ  PHE A 294      13.903   9.037   5.716  1.00 79.93           C  
ATOM   4254  HZ  PHE A 294      13.269   9.351   4.900  1.00 79.93           H  
ATOM   4255  N   ASP A 295      13.534   8.439  11.195  1.00 76.83           N  
ATOM   4256  H   ASP A 295      13.790   9.383  11.444  1.00 76.83           H  
ATOM   4257  CA  ASP A 295      12.123   8.077  11.330  1.00 76.83           C  
ATOM   4258  HA  ASP A 295      12.026   6.994  11.408  1.00 76.83           H  
ATOM   4259  C   ASP A 295      11.355   8.573  10.084  1.00 76.83           C  
ATOM   4260  CB  ASP A 295      11.543   8.666  12.629  1.00 76.83           C  
ATOM   4261  HB2 ASP A 295      11.909   9.684  12.762  1.00 76.83           H  
ATOM   4262  HB3 ASP A 295      10.460   8.722  12.523  1.00 76.83           H  
ATOM   4263  O   ASP A 295      11.078   9.770   9.974  1.00 76.83           O  
ATOM   4264  CG  ASP A 295      11.822   7.837  13.895  1.00 76.83           C  
ATOM   4265  OD1 ASP A 295      11.522   6.614  13.910  1.00 76.83           O  
ATOM   4266  OD2 ASP A 295      12.171   8.442  14.930  1.00 76.83           O  
ATOM   4267  N   PRO A 296      11.026   7.700   9.109  1.00 76.88           N  
ATOM   4268  CA  PRO A 296      10.208   8.098   7.970  1.00 76.88           C  
ATOM   4269  HA  PRO A 296      10.628   8.989   7.503  1.00 76.88           H  
ATOM   4270  C   PRO A 296       8.770   8.385   8.405  1.00 76.88           C  
ATOM   4271  CB  PRO A 296      10.261   6.925   6.987  1.00 76.88           C  
ATOM   4272  HB2 PRO A 296      11.100   7.060   6.305  1.00 76.88           H  
ATOM   4273  HB3 PRO A 296       9.334   6.817   6.423  1.00 76.88           H  
ATOM   4274  O   PRO A 296       8.185   7.622   9.177  1.00 76.88           O  
ATOM   4275  CG  PRO A 296      10.516   5.717   7.889  1.00 76.88           C  
ATOM   4276  HG2 PRO A 296       9.571   5.355   8.293  1.00 76.88           H  
ATOM   4277  HG3 PRO A 296      11.035   4.918   7.358  1.00 76.88           H  
ATOM   4278  CD  PRO A 296      11.369   6.288   9.021  1.00 76.88           C  
ATOM   4279  HD2 PRO A 296      12.423   6.189   8.763  1.00 76.88           H  
ATOM   4280  HD3 PRO A 296      11.152   5.760   9.949  1.00 76.88           H  
ATOM   4281  N   ASP A 297       8.164   9.419   7.822  1.00 82.08           N  
ATOM   4282  H   ASP A 297       8.718  10.082   7.298  1.00 82.08           H  
ATOM   4283  CA  ASP A 297       6.752   9.726   8.041  1.00 82.08           C  
ATOM   4284  HA  ASP A 297       6.626   9.985   9.092  1.00 82.08           H  
ATOM   4285  C   ASP A 297       5.877   8.513   7.666  1.00 82.08           C  
ATOM   4286  CB  ASP A 297       6.323  10.931   7.196  1.00 82.08           C  
ATOM   4287  HB2 ASP A 297       6.593  10.740   6.157  1.00 82.08           H  
ATOM   4288  HB3 ASP A 297       5.239  11.029   7.254  1.00 82.08           H  
ATOM   4289  O   ASP A 297       5.863   8.106   6.493  1.00 82.08           O  
ATOM   4290  CG  ASP A 297       6.943  12.254   7.636  1.00 82.08           C  
ATOM   4291  OD1 ASP A 297       7.113  12.436   8.858  1.00 82.08           O  
ATOM   4292  OD2 ASP A 297       7.201  13.072   6.727  1.00 82.08           O  
ATOM   4293  N   PRO A 298       5.101   7.939   8.607  1.00 74.12           N  
ATOM   4294  CA  PRO A 298       4.368   6.694   8.375  1.00 74.12           C  
ATOM   4295  HA  PRO A 298       5.067   5.922   8.053  1.00 74.12           H  
ATOM   4296  C   PRO A 298       3.285   6.846   7.299  1.00 74.12           C  
ATOM   4297  CB  PRO A 298       3.780   6.312   9.740  1.00 74.12           C  
ATOM   4298  HB2 PRO A 298       2.809   5.825   9.654  1.00 74.12           H  
ATOM   4299  HB3 PRO A 298       4.482   5.662  10.263  1.00 74.12           H  
ATOM   4300  O   PRO A 298       2.937   5.872   6.629  1.00 74.12           O  
ATOM   4301  CG  PRO A 298       3.680   7.644  10.484  1.00 74.12           C  
ATOM   4302  HG2 PRO A 298       3.719   7.507  11.565  1.00 74.12           H  
ATOM   4303  HG3 PRO A 298       2.766   8.162  10.194  1.00 74.12           H  
ATOM   4304  CD  PRO A 298       4.895   8.410   9.970  1.00 74.12           C  
ATOM   4305  HD2 PRO A 298       4.699   9.482  10.001  1.00 74.12           H  
ATOM   4306  HD3 PRO A 298       5.770   8.167  10.572  1.00 74.12           H  
ATOM   4307  N   GLU A 299       2.774   8.057   7.096  1.00 80.93           N  
ATOM   4308  H   GLU A 299       3.095   8.803   7.696  1.00 80.93           H  
ATOM   4309  CA  GLU A 299       1.732   8.376   6.116  1.00 80.93           C  
ATOM   4310  HA  GLU A 299       0.983   7.584   6.114  1.00 80.93           H  
ATOM   4311  C   GLU A 299       2.268   8.487   4.676  1.00 80.93           C  
ATOM   4312  CB  GLU A 299       1.042   9.677   6.557  1.00 80.93           C  
ATOM   4313  HB2 GLU A 299       0.351  10.002   5.779  1.00 80.93           H  
ATOM   4314  HB3 GLU A 299       1.798  10.454   6.666  1.00 80.93           H  
ATOM   4315  O   GLU A 299       1.495   8.504   3.715  1.00 80.93           O  
ATOM   4316  CG  GLU A 299       0.277   9.540   7.890  1.00 80.93           C  
ATOM   4317  HG2 GLU A 299       0.972   9.241   8.676  1.00 80.93           H  
ATOM   4318  HG3 GLU A 299      -0.113  10.521   8.158  1.00 80.93           H  
ATOM   4319  CD  GLU A 299      -0.895   8.547   7.816  1.00 80.93           C  
ATOM   4320  OE1 GLU A 299      -1.155   7.837   8.815  1.00 80.93           O  
ATOM   4321  OE2 GLU A 299      -1.517   8.466   6.731  1.00 80.93           O  
ATOM   4322  N   THR A 300       3.589   8.530   4.488  1.00 89.24           N  
ATOM   4323  H   THR A 300       4.195   8.427   5.289  1.00 89.24           H  
ATOM   4324  CA  THR A 300       4.206   8.709   3.167  1.00 89.24           C  
ATOM   4325  HA  THR A 300       3.475   9.192   2.519  1.00 89.24           H  
ATOM   4326  C   THR A 300       4.562   7.378   2.497  1.00 89.24           C  
ATOM   4327  CB  THR A 300       5.404   9.666   3.215  1.00 89.24           C  
ATOM   4328  HB  THR A 300       5.743   9.827   2.192  1.00 89.24           H  
ATOM   4329  O   THR A 300       4.528   6.302   3.098  1.00 89.24           O  
ATOM   4330  CG2 THR A 300       5.038  11.036   3.786  1.00 89.24           C  
ATOM   4331 HG21 THR A 300       5.928  11.665   3.819  1.00 89.24           H  
ATOM   4332 HG22 THR A 300       4.643  10.945   4.797  1.00 89.24           H  
ATOM   4333 HG23 THR A 300       4.289  11.515   3.154  1.00 89.24           H  
ATOM   4334  OG1 THR A 300       6.477   9.099   3.921  1.00 89.24           O  
ATOM   4335  HG1 THR A 300       6.246   8.970   4.844  1.00 89.24           H  
ATOM   4336  N   THR A 301       4.846   7.427   1.191  1.00 92.63           N  
ATOM   4337  H   THR A 301       4.918   8.332   0.749  1.00 92.63           H  
ATOM   4338  CA  THR A 301       5.337   6.264   0.444  1.00 92.63           C  
ATOM   4339  HA  THR A 301       4.801   5.374   0.772  1.00 92.63           H  
ATOM   4340  C   THR A 301       6.821   6.058   0.720  1.00 92.63           C  
ATOM   4341  CB  THR A 301       5.141   6.423  -1.069  1.00 92.63           C  
ATOM   4342  HB  THR A 301       5.575   5.558  -1.571  1.00 92.63           H  
ATOM   4343  O   THR A 301       7.619   6.956   0.454  1.00 92.63           O  
ATOM   4344  CG2 THR A 301       3.674   6.546  -1.480  1.00 92.63           C  
ATOM   4345 HG21 THR A 301       3.614   6.633  -2.565  1.00 92.63           H  
ATOM   4346 HG22 THR A 301       3.123   5.662  -1.160  1.00 92.63           H  
ATOM   4347 HG23 THR A 301       3.233   7.434  -1.026  1.00 92.63           H  
ATOM   4348  OG1 THR A 301       5.777   7.591  -1.530  1.00 92.63           O  
ATOM   4349  HG1 THR A 301       6.579   7.690  -1.012  1.00 92.63           H  
ATOM   4350  N   ILE A 302       7.198   4.865   1.162  1.00 91.49           N  
ATOM   4351  H   ILE A 302       6.496   4.145   1.252  1.00 91.49           H  
ATOM   4352  CA  ILE A 302       8.573   4.518   1.521  1.00 91.49           C  
ATOM   4353  HA  ILE A 302       9.145   5.436   1.657  1.00 91.49           H  
ATOM   4354  C   ILE A 302       9.193   3.729   0.370  1.00 91.49           C  
ATOM   4355  CB  ILE A 302       8.613   3.753   2.861  1.00 91.49           C  
ATOM   4356  HB  ILE A 302       8.122   2.790   2.722  1.00 91.49           H  
ATOM   4357  O   ILE A 302       8.578   2.806  -0.171  1.00 91.49           O  
ATOM   4358  CG1 ILE A 302       7.865   4.534   3.970  1.00 91.49           C  
ATOM   4359 HG12 ILE A 302       6.870   4.820   3.629  1.00 91.49           H  
ATOM   4360 HG13 ILE A 302       8.409   5.447   4.213  1.00 91.49           H  
ATOM   4361  CG2 ILE A 302      10.075   3.504   3.274  1.00 91.49           C  
ATOM   4362 HG21 ILE A 302      10.119   2.940   4.206  1.00 91.49           H  
ATOM   4363 HG22 ILE A 302      10.603   2.921   2.519  1.00 91.49           H  
ATOM   4364 HG23 ILE A 302      10.595   4.451   3.419  1.00 91.49           H  
ATOM   4365  CD1 ILE A 302       7.650   3.717   5.244  1.00 91.49           C  
ATOM   4366 HD11 ILE A 302       7.179   2.768   4.988  1.00 91.49           H  
ATOM   4367 HD12 ILE A 302       8.597   3.536   5.751  1.00 91.49           H  
ATOM   4368 HD13 ILE A 302       6.999   4.273   5.919  1.00 91.49           H  
ATOM   4369  N   GLN A 303      10.407   4.099  -0.023  1.00 91.63           N  
ATOM   4370  H   GLN A 303      10.896   4.802   0.512  1.00 91.63           H  
ATOM   4371  CA  GLN A 303      11.152   3.427  -1.083  1.00 91.63           C  
ATOM   4372  HA  GLN A 303      10.543   2.628  -1.506  1.00 91.63           H  
ATOM   4373  C   GLN A 303      12.406   2.782  -0.504  1.00 91.63           C  
ATOM   4374  CB  GLN A 303      11.492   4.395  -2.224  1.00 91.63           C  
ATOM   4375  HB2 GLN A 303      12.175   5.162  -1.858  1.00 91.63           H  
ATOM   4376  HB3 GLN A 303      12.001   3.830  -3.004  1.00 91.63           H  
ATOM   4377  O   GLN A 303      13.091   3.380   0.320  1.00 91.63           O  
ATOM   4378  CG  GLN A 303      10.242   5.068  -2.815  1.00 91.63           C  
ATOM   4379  HG2 GLN A 303       9.804   5.725  -2.064  1.00 91.63           H  
ATOM   4380  HG3 GLN A 303       9.507   4.305  -3.075  1.00 91.63           H  
ATOM   4381  CD  GLN A 303      10.532   5.903  -4.059  1.00 91.63           C  
ATOM   4382  NE2 GLN A 303       9.568   6.656  -4.540  1.00 91.63           N  
ATOM   4383 HE21 GLN A 303       8.717   6.781  -4.011  1.00 91.63           H  
ATOM   4384 HE22 GLN A 303       9.839   7.266  -5.297  1.00 91.63           H  
ATOM   4385  OE1 GLN A 303      11.593   5.883  -4.654  1.00 91.63           O  
ATOM   4386  N   PHE A 304      12.698   1.571  -0.959  1.00 90.58           N  
ATOM   4387  H   PHE A 304      12.104   1.163  -1.667  1.00 90.58           H  
ATOM   4388  CA  PHE A 304      13.846   0.782  -0.551  1.00 90.58           C  
ATOM   4389  HA  PHE A 304      14.433   1.344   0.175  1.00 90.58           H  
ATOM   4390  C   PHE A 304      14.724   0.499  -1.762  1.00 90.58           C  
ATOM   4391  CB  PHE A 304      13.390  -0.519   0.115  1.00 90.58           C  
ATOM   4392  HB2 PHE A 304      14.264  -1.057   0.483  1.00 90.58           H  
ATOM   4393  HB3 PHE A 304      12.915  -1.145  -0.641  1.00 90.58           H  
ATOM   4394  O   PHE A 304      14.242   0.256  -2.875  1.00 90.58           O  
ATOM   4395  CG  PHE A 304      12.426  -0.307   1.262  1.00 90.58           C  
ATOM   4396  CD1 PHE A 304      12.900   0.100   2.523  1.00 90.58           C  
ATOM   4397  HD1 PHE A 304      13.959   0.235   2.685  1.00 90.58           H  
ATOM   4398  CD2 PHE A 304      11.047  -0.466   1.051  1.00 90.58           C  
ATOM   4399  HD2 PHE A 304      10.683  -0.768   0.080  1.00 90.58           H  
ATOM   4400  CE1 PHE A 304      11.999   0.322   3.579  1.00 90.58           C  
ATOM   4401  HE1 PHE A 304      12.370   0.614   4.550  1.00 90.58           H  
ATOM   4402  CE2 PHE A 304      10.149  -0.209   2.097  1.00 90.58           C  
ATOM   4403  HE2 PHE A 304       9.086  -0.291   1.921  1.00 90.58           H  
ATOM   4404  CZ  PHE A 304      10.620   0.164   3.365  1.00 90.58           C  
ATOM   4405  HZ  PHE A 304       9.920   0.347   4.167  1.00 90.58           H  
ATOM   4406  N   GLU A 305      16.028   0.523  -1.527  1.00 87.35           N  
ATOM   4407  H   GLU A 305      16.361   0.707  -0.592  1.00 87.35           H  
ATOM   4408  CA  GLU A 305      17.014   0.100  -2.504  1.00 87.35           C  
ATOM   4409  HA  GLU A 305      16.679   0.398  -3.497  1.00 87.35           H  
ATOM   4410  C   GLU A 305      17.129  -1.426  -2.462  1.00 87.35           C  
ATOM   4411  CB  GLU A 305      18.330   0.827  -2.226  1.00 87.35           C  
ATOM   4412  HB2 GLU A 305      18.121   1.896  -2.194  1.00 87.35           H  
ATOM   4413  HB3 GLU A 305      18.730   0.515  -1.261  1.00 87.35           H  
ATOM   4414  O   GLU A 305      17.476  -2.011  -1.438  1.00 87.35           O  
ATOM   4415  CG  GLU A 305      19.359   0.559  -3.331  1.00 87.35           C  
ATOM   4416  HG2 GLU A 305      18.880   0.721  -4.296  1.00 87.35           H  
ATOM   4417  HG3 GLU A 305      19.672  -0.485  -3.281  1.00 87.35           H  
ATOM   4418  CD  GLU A 305      20.591   1.470  -3.227  1.00 87.35           C  
ATOM   4419  OE1 GLU A 305      21.358   1.482  -4.215  1.00 87.35           O  
ATOM   4420  OE2 GLU A 305      20.732   2.176  -2.203  1.00 87.35           O  
ATOM   4421  N   VAL A 306      16.783  -2.069  -3.578  1.00 85.31           N  
ATOM   4422  H   VAL A 306      16.535  -1.520  -4.389  1.00 85.31           H  
ATOM   4423  CA  VAL A 306      16.837  -3.524  -3.740  1.00 85.31           C  
ATOM   4424  HA  VAL A 306      17.232  -3.983  -2.834  1.00 85.31           H  
ATOM   4425  C   VAL A 306      17.785  -3.825  -4.885  1.00 85.31           C  
ATOM   4426  CB  VAL A 306      15.444  -4.130  -4.005  1.00 85.31           C  
ATOM   4427  HB  VAL A 306      15.040  -3.717  -4.929  1.00 85.31           H  
ATOM   4428  O   VAL A 306      17.505  -3.457  -6.030  1.00 85.31           O  
ATOM   4429  CG1 VAL A 306      15.510  -5.658  -4.147  1.00 85.31           C  
ATOM   4430 HG11 VAL A 306      14.513  -6.064  -4.314  1.00 85.31           H  
ATOM   4431 HG12 VAL A 306      15.922  -6.104  -3.242  1.00 85.31           H  
ATOM   4432 HG13 VAL A 306      16.135  -5.940  -4.994  1.00 85.31           H  
ATOM   4433  CG2 VAL A 306      14.459  -3.808  -2.877  1.00 85.31           C  
ATOM   4434 HG21 VAL A 306      13.498  -4.279  -3.079  1.00 85.31           H  
ATOM   4435 HG22 VAL A 306      14.310  -2.731  -2.795  1.00 85.31           H  
ATOM   4436 HG23 VAL A 306      14.844  -4.180  -1.928  1.00 85.31           H  
ATOM   4437  N   ASP A 307      18.882  -4.511  -4.582  1.00 82.61           N  
ATOM   4438  H   ASP A 307      19.051  -4.787  -3.626  1.00 82.61           H  
ATOM   4439  CA  ASP A 307      19.807  -5.021  -5.586  1.00 82.61           C  
ATOM   4440  HA  ASP A 307      19.566  -4.550  -6.539  1.00 82.61           H  
ATOM   4441  C   ASP A 307      19.636  -6.542  -5.704  1.00 82.61           C  
ATOM   4442  CB  ASP A 307      21.247  -4.612  -5.246  1.00 82.61           C  
ATOM   4443  HB2 ASP A 307      21.617  -5.207  -4.411  1.00 82.61           H  
ATOM   4444  HB3 ASP A 307      21.251  -3.565  -4.943  1.00 82.61           H  
ATOM   4445  O   ASP A 307      19.915  -7.250  -4.738  1.00 82.61           O  
ATOM   4446  CG  ASP A 307      22.187  -4.754  -6.450  1.00 82.61           C  
ATOM   4447  OD1 ASP A 307      21.679  -4.976  -7.580  1.00 82.61           O  
ATOM   4448  OD2 ASP A 307      23.400  -4.547  -6.256  1.00 82.61           O  
ATOM   4449  N   PRO A 308      19.145  -7.079  -6.838  1.00 73.92           N  
ATOM   4450  CA  PRO A 308      18.894  -8.517  -6.964  1.00 73.92           C  
ATOM   4451  HA  PRO A 308      18.252  -8.859  -6.153  1.00 73.92           H  
ATOM   4452  C   PRO A 308      20.174  -9.359  -6.939  1.00 73.92           C  
ATOM   4453  CB  PRO A 308      18.173  -8.684  -8.300  1.00 73.92           C  
ATOM   4454  HB2 PRO A 308      17.099  -8.569  -8.149  1.00 73.92           H  
ATOM   4455  HB3 PRO A 308      18.389  -9.642  -8.773  1.00 73.92           H  
ATOM   4456  O   PRO A 308      20.097 -10.556  -6.676  1.00 73.92           O  
ATOM   4457  CG  PRO A 308      18.709  -7.515  -9.112  1.00 73.92           C  
ATOM   4458  HG2 PRO A 308      18.009  -7.280  -9.914  1.00 73.92           H  
ATOM   4459  HG3 PRO A 308      19.699  -7.747  -9.504  1.00 73.92           H  
ATOM   4460  CD  PRO A 308      18.798  -6.401  -8.075  1.00 73.92           C  
ATOM   4461  HD2 PRO A 308      17.824  -5.927  -7.954  1.00 73.92           H  
ATOM   4462  HD3 PRO A 308      19.547  -5.671  -8.381  1.00 73.92           H  
ATOM   4463  N   ASP A 309      21.331  -8.752  -7.214  1.00 80.85           N  
ATOM   4464  H   ASP A 309      21.332  -7.768  -7.441  1.00 80.85           H  
ATOM   4465  CA  ASP A 309      22.621  -9.445  -7.200  1.00 80.85           C  
ATOM   4466  HA  ASP A 309      22.500 -10.429  -7.653  1.00 80.85           H  
ATOM   4467  C   ASP A 309      23.129  -9.667  -5.759  1.00 80.85           C  
ATOM   4468  CB  ASP A 309      23.627  -8.648  -8.055  1.00 80.85           C  
ATOM   4469  HB2 ASP A 309      23.740  -7.652  -7.627  1.00 80.85           H  
ATOM   4470  HB3 ASP A 309      24.596  -9.145  -8.005  1.00 80.85           H  
ATOM   4471  O   ASP A 309      23.930 -10.570  -5.510  1.00 80.85           O  
ATOM   4472  CG  ASP A 309      23.230  -8.521  -9.541  1.00 80.85           C  
ATOM   4473  OD1 ASP A 309      22.519  -9.413 -10.062  1.00 80.85           O  
ATOM   4474  OD2 ASP A 309      23.639  -7.528 -10.188  1.00 80.85           O  
ATOM   4475  N   LEU A 310      22.629  -8.879  -4.798  1.00 81.73           N  
ATOM   4476  H   LEU A 310      21.914  -8.218  -5.063  1.00 81.73           H  
ATOM   4477  CA  LEU A 310      22.960  -8.957  -3.376  1.00 81.73           C  
ATOM   4478  HA  LEU A 310      23.696  -9.744  -3.211  1.00 81.73           H  
ATOM   4479  C   LEU A 310      21.698  -9.307  -2.571  1.00 81.73           C  
ATOM   4480  CB  LEU A 310      23.589  -7.628  -2.924  1.00 81.73           C  
ATOM   4481  HB2 LEU A 310      23.658  -7.622  -1.836  1.00 81.73           H  
ATOM   4482  HB3 LEU A 310      22.922  -6.818  -3.219  1.00 81.73           H  
ATOM   4483  O   LEU A 310      21.015  -8.405  -2.075  1.00 81.73           O  
ATOM   4484  CG  LEU A 310      24.988  -7.358  -3.505  1.00 81.73           C  
ATOM   4485  HG  LEU A 310      24.974  -7.476  -4.589  1.00 81.73           H  
ATOM   4486  CD1 LEU A 310      25.394  -5.920  -3.185  1.00 81.73           C  
ATOM   4487 HD11 LEU A 310      24.685  -5.237  -3.653  1.00 81.73           H  
ATOM   4488 HD12 LEU A 310      26.381  -5.717  -3.599  1.00 81.73           H  
ATOM   4489 HD13 LEU A 310      25.404  -5.757  -2.107  1.00 81.73           H  
ATOM   4490  CD2 LEU A 310      26.047  -8.294  -2.911  1.00 81.73           C  
ATOM   4491 HD21 LEU A 310      26.047  -8.225  -1.823  1.00 81.73           H  
ATOM   4492 HD22 LEU A 310      27.030  -8.019  -3.294  1.00 81.73           H  
ATOM   4493 HD23 LEU A 310      25.842  -9.320  -3.215  1.00 81.73           H  
ATOM   4494  N   PRO A 311      21.369 -10.604  -2.408  1.00 75.63           N  
ATOM   4495  CA  PRO A 311      20.176 -11.006  -1.676  1.00 75.63           C  
ATOM   4496  HA  PRO A 311      19.297 -10.556  -2.136  1.00 75.63           H  
ATOM   4497  C   PRO A 311      20.271 -10.549  -0.216  1.00 75.63           C  
ATOM   4498  CB  PRO A 311      20.092 -12.529  -1.826  1.00 75.63           C  
ATOM   4499  HB2 PRO A 311      19.670 -13.010  -0.943  1.00 75.63           H  
ATOM   4500  HB3 PRO A 311      19.498 -12.769  -2.708  1.00 75.63           H  
ATOM   4501  O   PRO A 311      21.140 -10.988   0.541  1.00 75.63           O  
ATOM   4502  CG  PRO A 311      21.543 -12.950  -2.064  1.00 75.63           C  
ATOM   4503  HG2 PRO A 311      21.608 -13.881  -2.628  1.00 75.63           H  
ATOM   4504  HG3 PRO A 311      22.062 -13.042  -1.111  1.00 75.63           H  
ATOM   4505  CD  PRO A 311      22.118 -11.773  -2.850  1.00 75.63           C  
ATOM   4506  HD2 PRO A 311      21.956 -11.922  -3.918  1.00 75.63           H  
ATOM   4507  HD3 PRO A 311      23.184 -11.682  -2.640  1.00 75.63           H  
ATOM   4508  N   ARG A 312      19.355  -9.666   0.193  1.00 78.41           N  
ATOM   4509  H   ARG A 312      18.700  -9.325  -0.496  1.00 78.41           H  
ATOM   4510  CA  ARG A 312      19.217  -9.202   1.578  1.00 78.41           C  
ATOM   4511  HA  ARG A 312      20.111  -9.491   2.131  1.00 78.41           H  
ATOM   4512  C   ARG A 312      18.023  -9.889   2.229  1.00 78.41           C  
ATOM   4513  CB  ARG A 312      19.126  -7.668   1.605  1.00 78.41           C  
ATOM   4514  HB2 ARG A 312      20.028  -7.264   1.145  1.00 78.41           H  
ATOM   4515  HB3 ARG A 312      18.267  -7.346   1.016  1.00 78.41           H  
ATOM   4516  O   ARG A 312      16.904  -9.815   1.729  1.00 78.41           O  
ATOM   4517  CG  ARG A 312      18.990  -7.116   3.035  1.00 78.41           C  
ATOM   4518  HG2 ARG A 312      18.025  -7.420   3.439  1.00 78.41           H  
ATOM   4519  HG3 ARG A 312      19.775  -7.526   3.670  1.00 78.41           H  
ATOM   4520  CD  ARG A 312      19.056  -5.583   3.064  1.00 78.41           C  
ATOM   4521  HD2 ARG A 312      18.414  -5.188   2.276  1.00 78.41           H  
ATOM   4522  HD3 ARG A 312      18.646  -5.237   4.012  1.00 78.41           H  
ATOM   4523  NE  ARG A 312      20.435  -5.080   2.874  1.00 78.41           N  
ATOM   4524  HE  ARG A 312      20.780  -5.091   1.924  1.00 78.41           H  
ATOM   4525  NH1 ARG A 312      20.895  -4.501   5.053  1.00 78.41           N  
ATOM   4526 HH11 ARG A 312      19.992  -4.862   5.325  1.00 78.41           H  
ATOM   4527 HH12 ARG A 312      21.522  -4.109   5.741  1.00 78.41           H  
ATOM   4528  NH2 ARG A 312      22.426  -4.149   3.472  1.00 78.41           N  
ATOM   4529 HH21 ARG A 312      22.724  -4.179   2.507  1.00 78.41           H  
ATOM   4530 HH22 ARG A 312      23.036  -3.752   4.171  1.00 78.41           H  
ATOM   4531  CZ  ARG A 312      21.240  -4.582   3.796  1.00 78.41           C  
ATOM   4532  N   ALA A 313      18.253 -10.525   3.373  1.00 82.91           N  
ATOM   4533  H   ALA A 313      19.195 -10.564   3.737  1.00 82.91           H  
ATOM   4534  CA  ALA A 313      17.172 -11.074   4.178  1.00 82.91           C  
ATOM   4535  HA  ALA A 313      16.483 -11.606   3.522  1.00 82.91           H  
ATOM   4536  C   ALA A 313      16.402  -9.934   4.865  1.00 82.91           C  
ATOM   4537  CB  ALA A 313      17.747 -12.089   5.173  1.00 82.91           C  
ATOM   4538  HB1 ALA A 313      16.938 -12.513   5.768  1.00 82.91           H  
ATOM   4539  HB2 ALA A 313      18.452 -11.597   5.842  1.00 82.91           H  
ATOM   4540  HB3 ALA A 313      18.254 -12.891   4.637  1.00 82.91           H  
ATOM   4541  O   ALA A 313      16.975  -9.189   5.662  1.00 82.91           O  
ATOM   4542  N   ALA A 314      15.115  -9.803   4.538  1.00 88.76           N  
ATOM   4543  H   ALA A 314      14.724 -10.409   3.831  1.00 88.76           H  
ATOM   4544  CA  ALA A 314      14.195  -8.936   5.266  1.00 88.76           C  
ATOM   4545  HA  ALA A 314      14.665  -7.958   5.370  1.00 88.76           H  
ATOM   4546  C   ALA A 314      13.905  -9.531   6.661  1.00 88.76           C  
ATOM   4547  CB  ALA A 314      12.913  -8.754   4.445  1.00 88.76           C  
ATOM   4548  HB1 ALA A 314      13.145  -8.288   3.488  1.00 88.76           H  
ATOM   4549  HB2 ALA A 314      12.430  -9.717   4.281  1.00 88.76           H  
ATOM   4550  HB3 ALA A 314      12.222  -8.109   4.989  1.00 88.76           H  
ATOM   4551  O   ALA A 314      13.803 -10.760   6.762  1.00 88.76           O  
ATOM   4552  N   PRO A 315      13.765  -8.699   7.716  1.00 89.23           N  
ATOM   4553  CA  PRO A 315      13.390  -9.160   9.054  1.00 89.23           C  
ATOM   4554  HA  PRO A 315      14.196  -9.773   9.457  1.00 89.23           H  
ATOM   4555  C   PRO A 315      12.097  -9.977   9.059  1.00 89.23           C  
ATOM   4556  CB  PRO A 315      13.243  -7.886   9.897  1.00 89.23           C  
ATOM   4557  HB2 PRO A 315      12.232  -7.485   9.818  1.00 89.23           H  
ATOM   4558  HB3 PRO A 315      13.503  -8.061  10.941  1.00 89.23           H  
ATOM   4559  O   PRO A 315      12.029 -11.019   9.708  1.00 89.23           O  
ATOM   4560  CG  PRO A 315      14.216  -6.923   9.225  1.00 89.23           C  
ATOM   4561  HG2 PRO A 315      15.234  -7.144   9.547  1.00 89.23           H  
ATOM   4562  HG3 PRO A 315      13.974  -5.878   9.421  1.00 89.23           H  
ATOM   4563  CD  PRO A 315      14.059  -7.272   7.749  1.00 89.23           C  
ATOM   4564  HD2 PRO A 315      13.225  -6.715   7.322  1.00 89.23           H  
ATOM   4565  HD3 PRO A 315      14.983  -7.034   7.221  1.00 89.23           H  
ATOM   4566  N   ASP A 316      11.099  -9.530   8.295  1.00 90.78           N  
ATOM   4567  H   ASP A 316      11.216  -8.669   7.780  1.00 90.78           H  
ATOM   4568  CA  ASP A 316       9.872 -10.280   8.060  1.00 90.78           C  
ATOM   4569  HA  ASP A 316       9.770 -11.027   8.847  1.00 90.78           H  
ATOM   4570  C   ASP A 316       9.940 -10.980   6.683  1.00 90.78           C  
ATOM   4571  CB  ASP A 316       8.678  -9.331   8.214  1.00 90.78           C  
ATOM   4572  HB2 ASP A 316       8.675  -8.617   7.390  1.00 90.78           H  
ATOM   4573  HB3 ASP A 316       8.798  -8.769   9.140  1.00 90.78           H  
ATOM   4574  O   ASP A 316      10.155 -10.314   5.659  1.00 90.78           O  
ATOM   4575  CG  ASP A 316       7.338 -10.069   8.265  1.00 90.78           C  
ATOM   4576  OD1 ASP A 316       7.207 -11.077   7.535  1.00 90.78           O  
ATOM   4577  OD2 ASP A 316       6.456  -9.588   9.011  1.00 90.78           O  
ATOM   4578  N   PRO A 317       9.780 -12.318   6.608  1.00 89.63           N  
ATOM   4579  CA  PRO A 317       9.861 -13.055   5.347  1.00 89.63           C  
ATOM   4580  HA  PRO A 317      10.839 -12.886   4.898  1.00 89.63           H  
ATOM   4581  C   PRO A 317       8.794 -12.648   4.323  1.00 89.63           C  
ATOM   4582  CB  PRO A 317       9.720 -14.531   5.732  1.00 89.63           C  
ATOM   4583  HB2 PRO A 317      10.707 -14.950   5.930  1.00 89.63           H  
ATOM   4584  HB3 PRO A 317       9.208 -15.113   4.966  1.00 89.63           H  
ATOM   4585  O   PRO A 317       9.033 -12.807   3.121  1.00 89.63           O  
ATOM   4586  CG  PRO A 317       8.920 -14.486   7.032  1.00 89.63           C  
ATOM   4587  HG2 PRO A 317       9.082 -15.373   7.644  1.00 89.63           H  
ATOM   4588  HG3 PRO A 317       7.860 -14.356   6.812  1.00 89.63           H  
ATOM   4589  CD  PRO A 317       9.462 -13.228   7.702  1.00 89.63           C  
ATOM   4590  HD2 PRO A 317       8.708 -12.823   8.377  1.00 89.63           H  
ATOM   4591  HD3 PRO A 317      10.371 -13.460   8.256  1.00 89.63           H  
ATOM   4592  N   ASP A 318       7.659 -12.096   4.755  1.00 90.17           N  
ATOM   4593  H   ASP A 318       7.513 -11.958   5.745  1.00 90.17           H  
ATOM   4594  CA  ASP A 318       6.613 -11.623   3.845  1.00 90.17           C  
ATOM   4595  HA  ASP A 318       6.441 -12.381   3.081  1.00 90.17           H  
ATOM   4596  C   ASP A 318       7.018 -10.347   3.094  1.00 90.17           C  
ATOM   4597  CB  ASP A 318       5.312 -11.415   4.634  1.00 90.17           C  
ATOM   4598  HB2 ASP A 318       4.646 -10.784   4.045  1.00 90.17           H  
ATOM   4599  HB3 ASP A 318       5.519 -10.880   5.561  1.00 90.17           H  
ATOM   4600  O   ASP A 318       6.459 -10.040   2.032  1.00 90.17           O  
ATOM   4601  CG  ASP A 318       4.575 -12.727   4.932  1.00 90.17           C  
ATOM   4602  OD1 ASP A 318       4.826 -13.722   4.206  1.00 90.17           O  
ATOM   4603  OD2 ASP A 318       3.660 -12.695   5.777  1.00 90.17           O  
ATOM   4604  N   PHE A 319       8.028  -9.636   3.608  1.00 92.79           N  
ATOM   4605  H   PHE A 319       8.448  -9.974   4.461  1.00 92.79           H  
ATOM   4606  CA  PHE A 319       8.492  -8.347   3.106  1.00 92.79           C  
ATOM   4607  HA  PHE A 319       7.703  -7.994   2.442  1.00 92.79           H  
ATOM   4608  C   PHE A 319       9.756  -8.415   2.230  1.00 92.79           C  
ATOM   4609  CB  PHE A 319       8.576  -7.344   4.263  1.00 92.79           C  
ATOM   4610  HB2 PHE A 319       9.158  -6.475   3.956  1.00 92.79           H  
ATOM   4611  HB3 PHE A 319       9.117  -7.803   5.090  1.00 92.79           H  
ATOM   4612  O   PHE A 319      10.408  -7.401   1.964  1.00 92.79           O  
ATOM   4613  CG  PHE A 319       7.221  -6.866   4.754  1.00 92.79           C  
ATOM   4614  CD1 PHE A 319       6.686  -5.630   4.335  1.00 92.79           C  
ATOM   4615  HD1 PHE A 319       7.260  -4.980   3.691  1.00 92.79           H  
ATOM   4616  CD2 PHE A 319       6.491  -7.659   5.655  1.00 92.79           C  
ATOM   4617  HD2 PHE A 319       6.878  -8.613   5.979  1.00 92.79           H  
ATOM   4618  CE1 PHE A 319       5.432  -5.201   4.799  1.00 92.79           C  
ATOM   4619  HE1 PHE A 319       5.037  -4.245   4.487  1.00 92.79           H  
ATOM   4620  CE2 PHE A 319       5.256  -7.217   6.149  1.00 92.79           C  
ATOM   4621  HE2 PHE A 319       4.730  -7.830   6.866  1.00 92.79           H  
ATOM   4622  CZ  PHE A 319       4.726  -5.988   5.721  1.00 92.79           C  
ATOM   4623  HZ  PHE A 319       3.792  -5.631   6.127  1.00 92.79           H  
ATOM   4624  N   ARG A 320      10.095  -9.607   1.730  1.00 89.26           N  
ATOM   4625  H   ARG A 320       9.515 -10.392   1.989  1.00 89.26           H  
ATOM   4626  CA  ARG A 320      11.261  -9.830   0.859  1.00 89.26           C  
ATOM   4627  HA  ARG A 320      12.138  -9.431   1.368  1.00 89.26           H  
ATOM   4628  C   ARG A 320      11.158  -9.086  -0.476  1.00 89.26           C  
ATOM   4629  CB  ARG A 320      11.459 -11.333   0.640  1.00 89.26           C  
ATOM   4630  HB2 ARG A 320      12.190 -11.488  -0.153  1.00 89.26           H  
ATOM   4631  HB3 ARG A 320      10.514 -11.780   0.332  1.00 89.26           H  
ATOM   4632  O   ARG A 320      10.095  -9.024  -1.094  1.00 89.26           O  
ATOM   4633  CG  ARG A 320      11.971 -12.009   1.918  1.00 89.26           C  
ATOM   4634  HG2 ARG A 320      12.979 -11.652   2.128  1.00 89.26           H  
ATOM   4635  HG3 ARG A 320      11.333 -11.758   2.765  1.00 89.26           H  
ATOM   4636  CD  ARG A 320      11.998 -13.526   1.728  1.00 89.26           C  
ATOM   4637  HD2 ARG A 320      12.601 -13.752   0.849  1.00 89.26           H  
ATOM   4638  HD3 ARG A 320      10.978 -13.875   1.564  1.00 89.26           H  
ATOM   4639  NE  ARG A 320      12.563 -14.198   2.911  1.00 89.26           N  
ATOM   4640  HE  ARG A 320      12.640 -13.638   3.748  1.00 89.26           H  
ATOM   4641  NH1 ARG A 320      12.809 -16.278   1.979  1.00 89.26           N  
ATOM   4642 HH11 ARG A 320      12.428 -15.910   1.118  1.00 89.26           H  
ATOM   4643 HH12 ARG A 320      13.092 -17.244   2.057  1.00 89.26           H  
ATOM   4644  NH2 ARG A 320      13.419 -15.934   4.101  1.00 89.26           N  
ATOM   4645 HH21 ARG A 320      13.693 -16.903   4.176  1.00 89.26           H  
ATOM   4646 HH22 ARG A 320      13.503 -15.331   4.907  1.00 89.26           H  
ATOM   4647  CZ  ARG A 320      12.926 -15.462   2.991  1.00 89.26           C  
ATOM   4648  N   ASP A 321      12.293  -8.548  -0.922  1.00 87.97           N  
ATOM   4649  H   ASP A 321      13.138  -8.752  -0.409  1.00 87.97           H  
ATOM   4650  CA  ASP A 321      12.483  -7.858  -2.208  1.00 87.97           C  
ATOM   4651  HA  ASP A 321      13.464  -7.386  -2.158  1.00 87.97           H  
ATOM   4652  C   ASP A 321      11.491  -6.716  -2.481  1.00 87.97           C  
ATOM   4653  CB  ASP A 321      12.550  -8.870  -3.364  1.00 87.97           C  
ATOM   4654  HB2 ASP A 321      12.824  -8.349  -4.281  1.00 87.97           H  
ATOM   4655  HB3 ASP A 321      11.564  -9.312  -3.510  1.00 87.97           H  
ATOM   4656  O   ASP A 321      11.188  -6.392  -3.635  1.00 87.97           O  
ATOM   4657  CG  ASP A 321      13.575  -9.976  -3.120  1.00 87.97           C  
ATOM   4658  OD1 ASP A 321      14.625  -9.670  -2.513  1.00 87.97           O  
ATOM   4659  OD2 ASP A 321      13.275 -11.119  -3.530  1.00 87.97           O  
ATOM   4660  N   ILE A 322      10.948  -6.088  -1.436  1.00 92.05           N  
ATOM   4661  H   ILE A 322      11.191  -6.393  -0.504  1.00 92.05           H  
ATOM   4662  CA  ILE A 322      10.050  -4.948  -1.602  1.00 92.05           C  
ATOM   4663  HA  ILE A 322       9.376  -5.160  -2.432  1.00 92.05           H  
ATOM   4664  C   ILE A 322      10.855  -3.709  -1.953  1.00 92.05           C  
ATOM   4665  CB  ILE A 322       9.177  -4.712  -0.366  1.00 92.05           C  
ATOM   4666  HB  ILE A 322       9.815  -4.642   0.515  1.00 92.05           H  
ATOM   4667  O   ILE A 322      11.729  -3.281  -1.210  1.00 92.05           O  
ATOM   4668  CG1 ILE A 322       8.217  -5.902  -0.221  1.00 92.05           C  
ATOM   4669 HG12 ILE A 322       7.516  -5.928  -1.056  1.00 92.05           H  
ATOM   4670 HG13 ILE A 322       8.776  -6.838  -0.209  1.00 92.05           H  
ATOM   4671  CG2 ILE A 322       8.375  -3.401  -0.515  1.00 92.05           C  
ATOM   4672 HG21 ILE A 322       7.734  -3.261   0.355  1.00 92.05           H  
ATOM   4673 HG22 ILE A 322       7.763  -3.425  -1.417  1.00 92.05           H  
ATOM   4674 HG23 ILE A 322       9.046  -2.542  -0.538  1.00 92.05           H  
ATOM   4675  CD1 ILE A 322       7.445  -5.815   1.082  1.00 92.05           C  
ATOM   4676 HD11 ILE A 322       6.740  -4.984   1.081  1.00 92.05           H  
ATOM   4677 HD12 ILE A 322       8.157  -5.712   1.901  1.00 92.05           H  
ATOM   4678 HD13 ILE A 322       6.868  -6.733   1.198  1.00 92.05           H  
ATOM   4679  N   ARG A 323      10.481  -3.077  -3.065  1.00 92.31           N  
ATOM   4680  H   ARG A 323       9.741  -3.499  -3.607  1.00 92.31           H  
ATOM   4681  CA  ARG A 323      11.075  -1.819  -3.515  1.00 92.31           C  
ATOM   4682  HA  ARG A 323      12.078  -1.724  -3.098  1.00 92.31           H  
ATOM   4683  C   ARG A 323      10.300  -0.601  -3.042  1.00 92.31           C  
ATOM   4684  CB  ARG A 323      11.182  -1.863  -5.037  1.00 92.31           C  
ATOM   4685  HB2 ARG A 323      10.188  -1.967  -5.473  1.00 92.31           H  
ATOM   4686  HB3 ARG A 323      11.787  -2.729  -5.306  1.00 92.31           H  
ATOM   4687  O   ARG A 323      10.891   0.422  -2.732  1.00 92.31           O  
ATOM   4688  CG  ARG A 323      11.862  -0.606  -5.580  1.00 92.31           C  
ATOM   4689  HG2 ARG A 323      11.317   0.285  -5.270  1.00 92.31           H  
ATOM   4690  HG3 ARG A 323      12.879  -0.546  -5.192  1.00 92.31           H  
ATOM   4691  CD  ARG A 323      11.900  -0.629  -7.103  1.00 92.31           C  
ATOM   4692  HD2 ARG A 323      12.566  -1.433  -7.415  1.00 92.31           H  
ATOM   4693  HD3 ARG A 323      10.898  -0.817  -7.487  1.00 92.31           H  
ATOM   4694  NE  ARG A 323      12.376   0.673  -7.595  1.00 92.31           N  
ATOM   4695  HE  ARG A 323      12.314   1.440  -6.940  1.00 92.31           H  
ATOM   4696  NH1 ARG A 323      13.230  -0.025  -9.598  1.00 92.31           N  
ATOM   4697 HH11 ARG A 323      13.868   0.166 -10.358  1.00 92.31           H  
ATOM   4698 HH12 ARG A 323      13.037  -0.973  -9.307  1.00 92.31           H  
ATOM   4699  NH2 ARG A 323      13.426   2.112  -9.000  1.00 92.31           N  
ATOM   4700 HH21 ARG A 323      13.980   2.291  -9.825  1.00 92.31           H  
ATOM   4701 HH22 ARG A 323      13.345   2.835  -8.300  1.00 92.31           H  
ATOM   4702  CZ  ARG A 323      12.998   0.913  -8.727  1.00 92.31           C  
ATOM   4703  N   THR A 324       8.974  -0.658  -3.046  1.00 93.40           N  
ATOM   4704  H   THR A 324       8.530  -1.532  -3.290  1.00 93.40           H  
ATOM   4705  CA  THR A 324       8.153   0.493  -2.649  1.00 93.40           C  
ATOM   4706  HA  THR A 324       8.752   1.182  -2.053  1.00 93.40           H  
ATOM   4707  C   THR A 324       7.009   0.029  -1.778  1.00 93.40           C  
ATOM   4708  CB  THR A 324       7.608   1.287  -3.852  1.00 93.40           C  
ATOM   4709  HB  THR A 324       7.049   2.140  -3.467  1.00 93.40           H  
ATOM   4710  O   THR A 324       6.233  -0.815  -2.227  1.00 93.40           O  
ATOM   4711  CG2 THR A 324       8.696   1.805  -4.790  1.00 93.40           C  
ATOM   4712 HG21 THR A 324       8.265   2.535  -5.476  1.00 93.40           H  
ATOM   4713 HG22 THR A 324       9.114   0.978  -5.364  1.00 93.40           H  
ATOM   4714 HG23 THR A 324       9.489   2.281  -4.213  1.00 93.40           H  
ATOM   4715  OG1 THR A 324       6.743   0.495  -4.640  1.00 93.40           O  
ATOM   4716  HG1 THR A 324       6.221  -0.012  -4.013  1.00 93.40           H  
ATOM   4717  N   LEU A 325       6.867   0.614  -0.593  1.00 93.89           N  
ATOM   4718  H   LEU A 325       7.547   1.310  -0.322  1.00 93.89           H  
ATOM   4719  CA  LEU A 325       5.666   0.532   0.229  1.00 93.89           C  
ATOM   4720  HA  LEU A 325       5.033  -0.281  -0.127  1.00 93.89           H  
ATOM   4721  C   LEU A 325       4.869   1.824   0.078  1.00 93.89           C  
ATOM   4722  CB  LEU A 325       6.026   0.266   1.699  1.00 93.89           C  
ATOM   4723  HB2 LEU A 325       6.803   0.968   2.002  1.00 93.89           H  
ATOM   4724  HB3 LEU A 325       5.148   0.465   2.313  1.00 93.89           H  
ATOM   4725  O   LEU A 325       5.365   2.928   0.285  1.00 93.89           O  
ATOM   4726  CG  LEU A 325       6.499  -1.167   1.988  1.00 93.89           C  
ATOM   4727  HG  LEU A 325       7.369  -1.384   1.370  1.00 93.89           H  
ATOM   4728  CD1 LEU A 325       6.890  -1.290   3.459  1.00 93.89           C  
ATOM   4729 HD11 LEU A 325       6.017  -1.150   4.097  1.00 93.89           H  
ATOM   4730 HD12 LEU A 325       7.305  -2.279   3.652  1.00 93.89           H  
ATOM   4731 HD13 LEU A 325       7.640  -0.545   3.724  1.00 93.89           H  
ATOM   4732  CD2 LEU A 325       5.416  -2.210   1.697  1.00 93.89           C  
ATOM   4733 HD21 LEU A 325       5.265  -2.308   0.622  1.00 93.89           H  
ATOM   4734 HD22 LEU A 325       5.732  -3.179   2.083  1.00 93.89           H  
ATOM   4735 HD23 LEU A 325       4.481  -1.930   2.181  1.00 93.89           H  
ATOM   4736  N   GLY A 326       3.611   1.683  -0.309  1.00 93.23           N  
ATOM   4737  H   GLY A 326       3.278   0.755  -0.528  1.00 93.23           H  
ATOM   4738  CA  GLY A 326       2.687   2.792  -0.436  1.00 93.23           C  
ATOM   4739  HA2 GLY A 326       3.134   3.538  -1.093  1.00 93.23           H  
ATOM   4740  HA3 GLY A 326       1.762   2.438  -0.891  1.00 93.23           H  
ATOM   4741  C   GLY A 326       2.351   3.432   0.910  1.00 93.23           C  
ATOM   4742  O   GLY A 326       2.598   2.870   1.982  1.00 93.23           O  
ATOM   4743  N   ARG A 327       1.707   4.598   0.824  1.00 93.15           N  
ATOM   4744  H   ARG A 327       1.592   5.018  -0.088  1.00 93.15           H  
ATOM   4745  CA  ARG A 327       1.055   5.242   1.964  1.00 93.15           C  
ATOM   4746  HA  ARG A 327       1.815   5.483   2.707  1.00 93.15           H  
ATOM   4747  C   ARG A 327       0.051   4.303   2.626  1.00 93.15           C  
ATOM   4748  CB  ARG A 327       0.376   6.553   1.542  1.00 93.15           C  
ATOM   4749  HB2 ARG A 327      -0.011   7.031   2.441  1.00 93.15           H  
ATOM   4750  HB3 ARG A 327       1.124   7.213   1.101  1.00 93.15           H  
ATOM   4751  O   ARG A 327      -0.514   3.424   1.959  1.00 93.15           O  
ATOM   4752  CG  ARG A 327      -0.805   6.381   0.575  1.00 93.15           C  
ATOM   4753  HG2 ARG A 327      -0.472   5.896  -0.342  1.00 93.15           H  
ATOM   4754  HG3 ARG A 327      -1.581   5.777   1.046  1.00 93.15           H  
ATOM   4755  CD  ARG A 327      -1.383   7.760   0.247  1.00 93.15           C  
ATOM   4756  HD2 ARG A 327      -1.628   8.266   1.180  1.00 93.15           H  
ATOM   4757  HD3 ARG A 327      -0.613   8.340  -0.263  1.00 93.15           H  
ATOM   4758  NE  ARG A 327      -2.606   7.654  -0.575  1.00 93.15           N  
ATOM   4759  HE  ARG A 327      -3.276   6.965  -0.263  1.00 93.15           H  
ATOM   4760  NH1 ARG A 327      -2.283   9.536  -1.855  1.00 93.15           N  
ATOM   4761 HH11 ARG A 327      -1.471   9.759  -1.299  1.00 93.15           H  
ATOM   4762 HH12 ARG A 327      -2.616  10.213  -2.526  1.00 93.15           H  
ATOM   4763  NH2 ARG A 327      -4.117   8.304  -2.149  1.00 93.15           N  
ATOM   4764 HH21 ARG A 327      -4.417   8.985  -2.832  1.00 93.15           H  
ATOM   4765 HH22 ARG A 327      -4.743   7.571  -1.849  1.00 93.15           H  
ATOM   4766  CZ  ARG A 327      -2.990   8.494  -1.519  1.00 93.15           C  
ATOM   4767  N   VAL A 328      -0.199   4.531   3.906  1.00 92.79           N  
ATOM   4768  H   VAL A 328       0.242   5.319   4.358  1.00 92.79           H  
ATOM   4769  CA  VAL A 328      -1.234   3.812   4.644  1.00 92.79           C  
ATOM   4770  HA  VAL A 328      -1.060   2.745   4.503  1.00 92.79           H  
ATOM   4771  C   VAL A 328      -2.623   4.116   4.075  1.00 92.79           C  
ATOM   4772  CB  VAL A 328      -1.105   4.085   6.148  1.00 92.79           C  
ATOM   4773  HB  VAL A 328      -0.068   3.899   6.428  1.00 92.79           H  
ATOM   4774  O   VAL A 328      -2.910   5.207   3.574  1.00 92.79           O  
ATOM   4775  CG1 VAL A 328      -1.437   5.516   6.513  1.00 92.79           C  
ATOM   4776 HG11 VAL A 328      -2.484   5.750   6.320  1.00 92.79           H  
ATOM   4777 HG12 VAL A 328      -1.241   5.668   7.574  1.00 92.79           H  
ATOM   4778 HG13 VAL A 328      -0.811   6.205   5.945  1.00 92.79           H  
ATOM   4779  CG2 VAL A 328      -1.969   3.143   6.975  1.00 92.79           C  
ATOM   4780 HG21 VAL A 328      -3.027   3.351   6.816  1.00 92.79           H  
ATOM   4781 HG22 VAL A 328      -1.750   3.291   8.032  1.00 92.79           H  
ATOM   4782 HG23 VAL A 328      -1.740   2.113   6.703  1.00 92.79           H  
ATOM   4783  N   ARG A 329      -3.480   3.099   4.066  1.00 91.62           N  
ATOM   4784  H   ARG A 329      -3.136   2.202   4.378  1.00 91.62           H  
ATOM   4785  CA  ARG A 329      -4.871   3.169   3.630  1.00 91.62           C  
ATOM   4786  HA  ARG A 329      -5.183   4.212   3.578  1.00 91.62           H  
ATOM   4787  C   ARG A 329      -5.736   2.466   4.662  1.00 91.62           C  
ATOM   4788  CB  ARG A 329      -5.034   2.516   2.250  1.00 91.62           C  
ATOM   4789  HB2 ARG A 329      -4.629   1.505   2.288  1.00 91.62           H  
ATOM   4790  HB3 ARG A 329      -6.098   2.451   2.023  1.00 91.62           H  
ATOM   4791  O   ARG A 329      -5.561   1.274   4.913  1.00 91.62           O  
ATOM   4792  CG  ARG A 329      -4.330   3.279   1.119  1.00 91.62           C  
ATOM   4793  HG2 ARG A 329      -4.727   4.292   1.059  1.00 91.62           H  
ATOM   4794  HG3 ARG A 329      -3.258   3.319   1.308  1.00 91.62           H  
ATOM   4795  CD  ARG A 329      -4.587   2.537  -0.198  1.00 91.62           C  
ATOM   4796  HD2 ARG A 329      -5.664   2.456  -0.340  1.00 91.62           H  
ATOM   4797  HD3 ARG A 329      -4.170   1.534  -0.103  1.00 91.62           H  
ATOM   4798  NE  ARG A 329      -3.968   3.206  -1.362  1.00 91.62           N  
ATOM   4799  HE  ARG A 329      -3.130   3.739  -1.178  1.00 91.62           H  
ATOM   4800  NH1 ARG A 329      -5.344   2.323  -2.983  1.00 91.62           N  
ATOM   4801 HH11 ARG A 329      -5.590   2.328  -3.963  1.00 91.62           H  
ATOM   4802 HH12 ARG A 329      -5.848   1.763  -2.311  1.00 91.62           H  
ATOM   4803  NH2 ARG A 329      -3.700   3.641  -3.601  1.00 91.62           N  
ATOM   4804 HH21 ARG A 329      -2.828   4.131  -3.455  1.00 91.62           H  
ATOM   4805 HH22 ARG A 329      -3.944   3.362  -4.541  1.00 91.62           H  
ATOM   4806  CZ  ARG A 329      -4.336   3.059  -2.629  1.00 91.62           C  
ATOM   4807  N   TYR A 330      -6.686   3.209   5.206  1.00 90.15           N  
ATOM   4808  H   TYR A 330      -6.718   4.195   4.991  1.00 90.15           H  
ATOM   4809  CA  TYR A 330      -7.707   2.697   6.107  1.00 90.15           C  
ATOM   4810  HA  TYR A 330      -7.310   1.839   6.650  1.00 90.15           H  
ATOM   4811  C   TYR A 330      -8.914   2.235   5.291  1.00 90.15           C  
ATOM   4812  CB  TYR A 330      -8.056   3.777   7.139  1.00 90.15           C  
ATOM   4813  HB2 TYR A 330      -8.547   4.611   6.639  1.00 90.15           H  
ATOM   4814  HB3 TYR A 330      -8.759   3.364   7.862  1.00 90.15           H  
ATOM   4815  O   TYR A 330      -9.339   2.913   4.348  1.00 90.15           O  
ATOM   4816  CG  TYR A 330      -6.831   4.290   7.879  1.00 90.15           C  
ATOM   4817  CD1 TYR A 330      -6.285   3.530   8.928  1.00 90.15           C  
ATOM   4818  HD1 TYR A 330      -6.791   2.635   9.259  1.00 90.15           H  
ATOM   4819  CD2 TYR A 330      -6.202   5.490   7.486  1.00 90.15           C  
ATOM   4820  HD2 TYR A 330      -6.626   6.098   6.700  1.00 90.15           H  
ATOM   4821  CE1 TYR A 330      -5.100   3.951   9.565  1.00 90.15           C  
ATOM   4822  HE1 TYR A 330      -4.676   3.382  10.380  1.00 90.15           H  
ATOM   4823  CE2 TYR A 330      -5.017   5.915   8.122  1.00 90.15           C  
ATOM   4824  HE2 TYR A 330      -4.525   6.829   7.825  1.00 90.15           H  
ATOM   4825  OH  TYR A 330      -3.298   5.520   9.768  1.00 90.15           O  
ATOM   4826  HH  TYR A 330      -2.898   6.319   9.419  1.00 90.15           H  
ATOM   4827  CZ  TYR A 330      -4.457   5.143   9.163  1.00 90.15           C  
ATOM   4828  N   GLY A 331      -9.445   1.066   5.621  1.00 87.69           N  
ATOM   4829  H   GLY A 331      -9.037   0.531   6.375  1.00 87.69           H  
ATOM   4830  CA  GLY A 331     -10.626   0.518   4.972  1.00 87.69           C  
ATOM   4831  HA2 GLY A 331     -10.349   0.098   4.005  1.00 87.69           H  
ATOM   4832  HA3 GLY A 331     -11.360   1.308   4.816  1.00 87.69           H  
ATOM   4833  C   GLY A 331     -11.269  -0.570   5.813  1.00 87.69           C  
ATOM   4834  O   GLY A 331     -10.802  -0.901   6.899  1.00 87.69           O  
ATOM   4835  N   THR A 332     -12.348  -1.136   5.293  1.00 85.70           N  
ATOM   4836  H   THR A 332     -12.731  -0.808   4.417  1.00 85.70           H  
ATOM   4837  CA  THR A 332     -13.034  -2.266   5.910  1.00 85.70           C  
ATOM   4838  HA  THR A 332     -12.720  -2.353   6.950  1.00 85.70           H  
ATOM   4839  C   THR A 332     -12.644  -3.563   5.207  1.00 85.70           C  
ATOM   4840  CB  THR A 332     -14.551  -2.042   5.935  1.00 85.70           C  
ATOM   4841  HB  THR A 332     -15.048  -2.961   6.244  1.00 85.70           H  
ATOM   4842  O   THR A 332     -12.518  -3.629   3.979  1.00 85.70           O  
ATOM   4843  CG2 THR A 332     -14.921  -0.918   6.904  1.00 85.70           C  
ATOM   4844 HG21 THR A 332     -16.005  -0.812   6.945  1.00 85.70           H  
ATOM   4845 HG22 THR A 332     -14.481   0.027   6.586  1.00 85.70           H  
ATOM   4846 HG23 THR A 332     -14.562  -1.164   7.904  1.00 85.70           H  
ATOM   4847  OG1 THR A 332     -15.017  -1.650   4.661  1.00 85.70           O  
ATOM   4848  HG1 THR A 332     -15.975  -1.685   4.696  1.00 85.70           H  
ATOM   4849  N   ALA A 333     -12.397  -4.607   5.992  1.00 84.51           N  
ATOM   4850  H   ALA A 333     -12.470  -4.482   6.991  1.00 84.51           H  
ATOM   4851  CA  ALA A 333     -12.248  -5.961   5.485  1.00 84.51           C  
ATOM   4852  HA  ALA A 333     -11.533  -5.942   4.663  1.00 84.51           H  
ATOM   4853  C   ALA A 333     -13.607  -6.485   4.980  1.00 84.51           C  
ATOM   4854  CB  ALA A 333     -11.694  -6.844   6.607  1.00 84.51           C  
ATOM   4855  HB1 ALA A 333     -11.467  -7.841   6.228  1.00 84.51           H  
ATOM   4856  HB2 ALA A 333     -10.787  -6.407   7.024  1.00 84.51           H  
ATOM   4857  HB3 ALA A 333     -12.443  -6.931   7.393  1.00 84.51           H  
ATOM   4858  O   ALA A 333     -14.649  -6.009   5.436  1.00 84.51           O  
ATOM   4859  N   PRO A 334     -13.629  -7.517   4.115  1.00 78.72           N  
ATOM   4860  CA  PRO A 334     -14.876  -8.169   3.704  1.00 78.72           C  
ATOM   4861  HA  PRO A 334     -15.463  -7.459   3.123  1.00 78.72           H  
ATOM   4862  C   PRO A 334     -15.745  -8.667   4.874  1.00 78.72           C  
ATOM   4863  CB  PRO A 334     -14.443  -9.325   2.797  1.00 78.72           C  
ATOM   4864  HB2 PRO A 334     -15.180  -9.520   2.017  1.00 78.72           H  
ATOM   4865  HB3 PRO A 334     -14.271 -10.224   3.389  1.00 78.72           H  
ATOM   4866  O   PRO A 334     -16.954  -8.745   4.727  1.00 78.72           O  
ATOM   4867  CG  PRO A 334     -13.116  -8.839   2.216  1.00 78.72           C  
ATOM   4868  HG2 PRO A 334     -12.484  -9.668   1.896  1.00 78.72           H  
ATOM   4869  HG3 PRO A 334     -13.307  -8.157   1.387  1.00 78.72           H  
ATOM   4870  CD  PRO A 334     -12.498  -8.070   3.382  1.00 78.72           C  
ATOM   4871  HD2 PRO A 334     -11.944  -8.754   4.025  1.00 78.72           H  
ATOM   4872  HD3 PRO A 334     -11.841  -7.288   3.000  1.00 78.72           H  
ATOM   4873  N   GLY A 335     -15.143  -8.958   6.035  1.00 78.72           N  
ATOM   4874  H   GLY A 335     -14.137  -8.884   6.079  1.00 78.72           H  
ATOM   4875  CA  GLY A 335     -15.847  -9.329   7.270  1.00 78.72           C  
ATOM   4876  HA2 GLY A 335     -16.780  -9.832   7.015  1.00 78.72           H  
ATOM   4877  HA3 GLY A 335     -15.237 -10.034   7.836  1.00 78.72           H  
ATOM   4878  C   GLY A 335     -16.200  -8.157   8.196  1.00 78.72           C  
ATOM   4879  O   GLY A 335     -16.351  -8.369   9.390  1.00 78.72           O  
ATOM   4880  N   GLY A 336     -16.218  -6.913   7.706  1.00 79.08           N  
ATOM   4881  H   GLY A 336     -16.056  -6.784   6.717  1.00 79.08           H  
ATOM   4882  CA  GLY A 336     -16.578  -5.725   8.499  1.00 79.08           C  
ATOM   4883  HA2 GLY A 336     -16.851  -4.919   7.818  1.00 79.08           H  
ATOM   4884  HA3 GLY A 336     -17.450  -5.962   9.109  1.00 79.08           H  
ATOM   4885  C   GLY A 336     -15.487  -5.195   9.441  1.00 79.08           C  
ATOM   4886  O   GLY A 336     -15.662  -4.144  10.050  1.00 79.08           O  
ATOM   4887  N   ARG A 337     -14.339  -5.874   9.530  1.00 84.98           N  
ATOM   4888  H   ARG A 337     -14.308  -6.764   9.052  1.00 84.98           H  
ATOM   4889  CA  ARG A 337     -13.211  -5.488  10.393  1.00 84.98           C  
ATOM   4890  HA  ARG A 337     -13.610  -5.263  11.382  1.00 84.98           H  
ATOM   4891  C   ARG A 337     -12.503  -4.223   9.919  1.00 84.98           C  
ATOM   4892  CB  ARG A 337     -12.226  -6.659  10.522  1.00 84.98           C  
ATOM   4893  HB2 ARG A 337     -11.919  -7.008   9.536  1.00 84.98           H  
ATOM   4894  HB3 ARG A 337     -11.327  -6.326  11.039  1.00 84.98           H  
ATOM   4895  O   ARG A 337     -12.376  -3.994   8.715  1.00 84.98           O  
ATOM   4896  CG  ARG A 337     -12.864  -7.817  11.300  1.00 84.98           C  
ATOM   4897  HG2 ARG A 337     -13.688  -8.242  10.727  1.00 84.98           H  
ATOM   4898  HG3 ARG A 337     -13.254  -7.453  12.251  1.00 84.98           H  
ATOM   4899  CD  ARG A 337     -11.827  -8.904  11.571  1.00 84.98           C  
ATOM   4900  HD2 ARG A 337     -11.459  -9.279  10.616  1.00 84.98           H  
ATOM   4901  HD3 ARG A 337     -10.994  -8.475  12.127  1.00 84.98           H  
ATOM   4902  NE  ARG A 337     -12.420  -9.993  12.362  1.00 84.98           N  
ATOM   4903  HE  ARG A 337     -13.149  -9.738  13.013  1.00 84.98           H  
ATOM   4904  NH1 ARG A 337     -11.023 -11.679  11.663  1.00 84.98           N  
ATOM   4905 HH11 ARG A 337     -10.717 -12.638  11.752  1.00 84.98           H  
ATOM   4906 HH12 ARG A 337     -10.474 -11.003  11.152  1.00 84.98           H  
ATOM   4907  NH2 ARG A 337     -12.645 -12.108  13.137  1.00 84.98           N  
ATOM   4908 HH21 ARG A 337     -12.352 -13.073  13.197  1.00 84.98           H  
ATOM   4909 HH22 ARG A 337     -13.341 -11.766  13.784  1.00 84.98           H  
ATOM   4910  CZ  ARG A 337     -12.029 -11.252  12.378  1.00 84.98           C  
ATOM   4911  N   VAL A 338     -11.978  -3.433  10.857  1.00 88.23           N  
ATOM   4912  H   VAL A 338     -12.067  -3.723  11.820  1.00 88.23           H  
ATOM   4913  CA  VAL A 338     -11.145  -2.265  10.529  1.00 88.23           C  
ATOM   4914  HA  VAL A 338     -11.607  -1.740   9.693  1.00 88.23           H  
ATOM   4915  C   VAL A 338      -9.770  -2.748  10.089  1.00 88.23           C  
ATOM   4916  CB  VAL A 338     -11.034  -1.258  11.688  1.00 88.23           C  
ATOM   4917  HB  VAL A 338     -10.601  -1.749  12.559  1.00 88.23           H  
ATOM   4918  O   VAL A 338      -9.045  -3.390  10.853  1.00 88.23           O  
ATOM   4919  CG1 VAL A 338     -10.150  -0.062  11.297  1.00 88.23           C  
ATOM   4920 HG11 VAL A 338      -9.121  -0.385  11.135  1.00 88.23           H  
ATOM   4921 HG12 VAL A 338     -10.147   0.668  12.106  1.00 88.23           H  
ATOM   4922 HG13 VAL A 338     -10.533   0.412  10.393  1.00 88.23           H  
ATOM   4923  CG2 VAL A 338     -12.418  -0.716  12.062  1.00 88.23           C  
ATOM   4924 HG21 VAL A 338     -12.882  -0.232  11.203  1.00 88.23           H  
ATOM   4925 HG22 VAL A 338     -13.062  -1.525  12.407  1.00 88.23           H  
ATOM   4926 HG23 VAL A 338     -12.325   0.008  12.872  1.00 88.23           H  
ATOM   4927  N   ARG A 339      -9.419  -2.422   8.847  1.00 90.78           N  
ATOM   4928  H   ARG A 339     -10.066  -1.870   8.303  1.00 90.78           H  
ATOM   4929  CA  ARG A 339      -8.203  -2.870   8.177  1.00 90.78           C  
ATOM   4930  HA  ARG A 339      -7.666  -3.558   8.830  1.00 90.78           H  
ATOM   4931  C   ARG A 339      -7.292  -1.694   7.881  1.00 90.78           C  
ATOM   4932  CB  ARG A 339      -8.599  -3.647   6.918  1.00 90.78           C  
ATOM   4933  HB2 ARG A 339      -9.220  -3.021   6.276  1.00 90.78           H  
ATOM   4934  HB3 ARG A 339      -9.194  -4.505   7.232  1.00 90.78           H  
ATOM   4935  O   ARG A 339      -7.683  -0.728   7.219  1.00 90.78           O  
ATOM   4936  CG  ARG A 339      -7.378  -4.122   6.116  1.00 90.78           C  
ATOM   4937  HG2 ARG A 339      -6.659  -4.581   6.795  1.00 90.78           H  
ATOM   4938  HG3 ARG A 339      -6.909  -3.267   5.630  1.00 90.78           H
[truncated: 223,164 more chars]
