# Supplementary material for: Widespread Horizontal Gene Transfer Among Animal Viruses
Source: bioRxiv. 2024 Mar 26:2024.03.25.586562. Preprint. [Version 2] doi: 10.1101/2024.03.25.586562 (PMC11071296; doi:10.1101/2024.03.25.586562)
Supplement: Supplement 7 [file media-7.zip › File7_PDB/Irido37137_PolB.pdb]

ATOM      1  N   MET A   1     -46.132  19.676  14.146  1.00 44.75           N  
ATOM      2  H   MET A   1     -46.508  19.132  13.383  1.00 44.75           H  
ATOM      3  H2  MET A   1     -46.661  19.470  14.982  1.00 44.75           H  
ATOM      4  H3  MET A   1     -45.181  19.373  14.296  1.00 44.75           H  
ATOM      5  CA  MET A   1     -46.154  21.133  13.839  1.00 44.75           C  
ATOM      6  HA  MET A   1     -47.177  21.443  13.623  1.00 44.75           H  
ATOM      7  C   MET A   1     -45.289  21.357  12.602  1.00 44.75           C  
ATOM      8  CB  MET A   1     -45.641  21.921  15.066  1.00 44.75           C  
ATOM      9  HB2 MET A   1     -44.577  21.729  15.200  1.00 44.75           H  
ATOM     10  HB3 MET A   1     -46.153  21.532  15.946  1.00 44.75           H  
ATOM     11  O   MET A   1     -44.113  21.019  12.667  1.00 44.75           O  
ATOM     12  CG  MET A   1     -45.870  23.438  15.056  1.00 44.75           C  
ATOM     13  HG2 MET A   1     -45.308  23.885  14.235  1.00 44.75           H  
ATOM     14  HG3 MET A   1     -46.931  23.641  14.911  1.00 44.75           H  
ATOM     15  SD  MET A   1     -45.339  24.194  16.622  1.00 44.75           S  
ATOM     16  CE  MET A   1     -45.775  25.936  16.367  1.00 44.75           C  
ATOM     17  HE1 MET A   1     -45.497  26.511  17.250  1.00 44.75           H  
ATOM     18  HE2 MET A   1     -46.849  26.026  16.206  1.00 44.75           H  
ATOM     19  HE3 MET A   1     -45.241  26.326  15.501  1.00 44.75           H  
ATOM     20  N   LYS A   2     -45.837  21.816  11.462  1.00 51.21           N  
ATOM     21  H   LYS A   2     -46.804  22.107  11.441  1.00 51.21           H  
ATOM     22  CA  LYS A   2     -44.999  22.126  10.286  1.00 51.21           C  
ATOM     23  HA  LYS A   2     -44.386  21.262  10.028  1.00 51.21           H  
ATOM     24  C   LYS A   2     -44.048  23.253  10.672  1.00 51.21           C  
ATOM     25  CB  LYS A   2     -45.831  22.527   9.051  1.00 51.21           C  
ATOM     26  HB2 LYS A   2     -46.638  23.198   9.347  1.00 51.21           H  
ATOM     27  HB3 LYS A   2     -45.181  23.067   8.363  1.00 51.21           H  
ATOM     28  O   LYS A   2     -44.506  24.317  11.088  1.00 51.21           O  
ATOM     29  CG  LYS A   2     -46.398  21.311   8.304  1.00 51.21           C  
ATOM     30  HG2 LYS A   2     -47.104  20.788   8.949  1.00 51.21           H  
ATOM     31  HG3 LYS A   2     -45.580  20.633   8.061  1.00 51.21           H  
ATOM     32  CD  LYS A   2     -47.101  21.727   7.003  1.00 51.21           C  
ATOM     33  HD2 LYS A   2     -46.393  22.266   6.374  1.00 51.21           H  
ATOM     34  HD3 LYS A   2     -47.941  22.380   7.238  1.00 51.21           H  
ATOM     35  CE  LYS A   2     -47.597  20.477   6.264  1.00 51.21           C  
ATOM     36  HE2 LYS A   2     -48.293  19.940   6.908  1.00 51.21           H  
ATOM     37  HE3 LYS A   2     -46.744  19.821   6.092  1.00 51.21           H  
ATOM     38  NZ  LYS A   2     -48.245  20.811   4.971  1.00 51.21           N  
ATOM     39  HZ1 LYS A   2     -49.051  21.403   5.111  1.00 51.21           H  
ATOM     40  HZ2 LYS A   2     -47.588  21.282   4.365  1.00 51.21           H  
ATOM     41  HZ3 LYS A   2     -48.540  19.964   4.507  1.00 51.21           H  
ATOM     42  N   LEU A   3     -42.746  23.010  10.582  1.00 52.05           N  
ATOM     43  H   LEU A   3     -42.423  22.125  10.217  1.00 52.05           H  
ATOM     44  CA  LEU A   3     -41.773  24.073  10.769  1.00 52.05           C  
ATOM     45  HA  LEU A   3     -42.035  24.660  11.649  1.00 52.05           H  
ATOM     46  C   LEU A   3     -41.863  24.987   9.545  1.00 52.05           C  
ATOM     47  CB  LEU A   3     -40.371  23.472  10.974  1.00 52.05           C  
ATOM     48  HB2 LEU A   3     -39.620  24.240  10.792  1.00 52.05           H  
ATOM     49  HB3 LEU A   3     -40.217  22.687  10.233  1.00 52.05           H  
ATOM     50  O   LEU A   3     -41.386  24.646   8.468  1.00 52.05           O  
ATOM     51  CG  LEU A   3     -40.148  22.899  12.386  1.00 52.05           C  
ATOM     52  HG  LEU A   3     -41.012  22.306  12.686  1.00 52.05           H  
ATOM     53  CD1 LEU A   3     -38.923  21.996  12.387  1.00 52.05           C  
ATOM     54 HD11 LEU A   3     -38.721  21.662  13.405  1.00 52.05           H  
ATOM     55 HD12 LEU A   3     -39.097  21.137  11.739  1.00 52.05           H  
ATOM     56 HD13 LEU A   3     -38.054  22.543  12.022  1.00 52.05           H  
ATOM     57  CD2 LEU A   3     -39.913  24.003  13.423  1.00 52.05           C  
ATOM     58 HD21 LEU A   3     -39.035  24.588  13.148  1.00 52.05           H  
ATOM     59 HD22 LEU A   3     -39.744  23.557  14.403  1.00 52.05           H  
ATOM     60 HD23 LEU A   3     -40.781  24.659  13.486  1.00 52.05           H  
ATOM     61  N   ASN A   4     -42.473  26.162   9.717  1.00 51.87           N  
ATOM     62  H   ASN A   4     -42.993  26.316  10.569  1.00 51.87           H  
ATOM     63  CA  ASN A   4     -42.300  27.273   8.773  1.00 51.87           C  
ATOM     64  HA  ASN A   4     -42.396  26.893   7.756  1.00 51.87           H  
ATOM     65  C   ASN A   4     -40.883  27.875   8.861  1.00 51.87           C  
ATOM     66  CB  ASN A   4     -43.390  28.341   9.007  1.00 51.87           C  
ATOM     67  HB2 ASN A   4     -43.573  28.467  10.074  1.00 51.87           H  
ATOM     68  HB3 ASN A   4     -43.033  29.294   8.618  1.00 51.87           H  
ATOM     69  O   ASN A   4     -40.552  28.768   8.088  1.00 51.87           O  
ATOM     70  CG  ASN A   4     -44.703  28.057   8.297  1.00 51.87           C  
ATOM     71  ND2 ASN A   4     -45.669  28.933   8.446  1.00 51.87           N  
ATOM     72 HD21 ASN A   4     -46.518  28.745   7.931  1.00 51.87           H  
ATOM     73 HD22 ASN A   4     -45.520  29.778   8.978  1.00 51.87           H  
ATOM     74  OD1 ASN A   4     -44.895  27.074   7.603  1.00 51.87           O  
ATOM     75  N   MET A   5     -40.054  27.405   9.802  1.00 59.40           N  
ATOM     76  H   MET A   5     -40.358  26.609  10.345  1.00 59.40           H  
ATOM     77  CA  MET A   5     -38.668  27.823   9.972  1.00 59.40           C  
ATOM     78  HA  MET A   5     -38.535  28.798   9.502  1.00 59.40           H  
ATOM     79  C   MET A   5     -37.716  26.857   9.270  1.00 59.40           C  
ATOM     80  CB  MET A   5     -38.323  27.982  11.460  1.00 59.40           C  
ATOM     81  HB2 MET A   5     -38.646  27.106  12.022  1.00 59.40           H  
ATOM     82  HB3 MET A   5     -37.242  28.082  11.561  1.00 59.40           H  
ATOM     83  O   MET A   5     -37.788  25.639   9.436  1.00 59.40           O  
ATOM     84  CG  MET A   5     -38.977  29.250  12.023  1.00 59.40           C  
ATOM     85  HG2 MET A   5     -38.719  30.079  11.364  1.00 59.40           H  
ATOM     86  HG3 MET A   5     -40.061  29.140  12.013  1.00 59.40           H  
ATOM     87  SD  MET A   5     -38.437  29.714  13.690  1.00 59.40           S  
ATOM     88  CE  MET A   5     -39.577  28.745  14.708  1.00 59.40           C  
ATOM     89  HE1 MET A   5     -39.368  28.934  15.761  1.00 59.40           H  
ATOM     90  HE2 MET A   5     -39.441  27.683  14.500  1.00 59.40           H  
ATOM     91  HE3 MET A   5     -40.604  29.035  14.487  1.00 59.40           H  
ATOM     92  N   GLU A   6     -36.809  27.431   8.491  1.00 78.31           N  
ATOM     93  H   GLU A   6     -36.800  28.439   8.422  1.00 78.31           H  
ATOM     94  CA  GLU A   6     -35.708  26.718   7.860  1.00 78.31           C  
ATOM     95  HA  GLU A   6     -36.106  25.906   7.252  1.00 78.31           H  
ATOM     96  C   GLU A   6     -34.799  26.123   8.944  1.00 78.31           C  
ATOM     97  CB  GLU A   6     -34.930  27.686   6.956  1.00 78.31           C  
ATOM     98  HB2 GLU A   6     -34.167  27.090   6.456  1.00 78.31           H  
ATOM     99  HB3 GLU A   6     -34.447  28.447   7.569  1.00 78.31           H  
ATOM    100  O   GLU A   6     -34.378  26.831   9.856  1.00 78.31           O  
ATOM    101  CG  GLU A   6     -35.816  28.372   5.895  1.00 78.31           C  
ATOM    102  HG2 GLU A   6     -36.582  28.966   6.393  1.00 78.31           H  
ATOM    103  HG3 GLU A   6     -36.319  27.593   5.321  1.00 78.31           H  
ATOM    104  CD  GLU A   6     -35.055  29.294   4.929  1.00 78.31           C  
ATOM    105  OE1 GLU A   6     -35.540  29.439   3.780  1.00 78.31           O  
ATOM    106  OE2 GLU A   6     -33.963  29.791   5.272  1.00 78.31           O  
ATOM    107  N   THR A   7     -34.513  24.822   8.865  1.00 89.46           N  
ATOM    108  H   THR A   7     -34.868  24.283   8.089  1.00 89.46           H  
ATOM    109  CA  THR A   7     -33.660  24.134   9.848  1.00 89.46           C  
ATOM    110  HA  THR A   7     -33.358  24.833  10.627  1.00 89.46           H  
ATOM    111  C   THR A   7     -32.396  23.632   9.162  1.00 89.46           C  
ATOM    112  CB  THR A   7     -34.418  22.996  10.547  1.00 89.46           C  
ATOM    113  HB  THR A   7     -34.692  22.238   9.813  1.00 89.46           H  
ATOM    114  O   THR A   7     -32.465  23.018   8.097  1.00 89.46           O  
ATOM    115  CG2 THR A   7     -33.611  22.336  11.665  1.00 89.46           C  
ATOM    116 HG21 THR A   7     -34.220  21.572  12.147  1.00 89.46           H  
ATOM    117 HG22 THR A   7     -32.716  21.861  11.263  1.00 89.46           H  
ATOM    118 HG23 THR A   7     -33.323  23.080  12.408  1.00 89.46           H  
ATOM    119  OG1 THR A   7     -35.597  23.503  11.133  1.00 89.46           O  
ATOM    120  HG1 THR A   7     -35.989  24.123  10.513  1.00 89.46           H  
ATOM    121  N   THR A   8     -31.237  23.896   9.759  1.00 93.62           N  
ATOM    122  H   THR A   8     -31.232  24.438  10.612  1.00 93.62           H  
ATOM    123  CA  THR A   8     -29.936  23.416   9.278  1.00 93.62           C  
ATOM    124  HA  THR A   8     -30.036  23.072   8.248  1.00 93.62           H  
ATOM    125  C   THR A   8     -29.458  22.250  10.127  1.00 93.62           C  
ATOM    126  CB  THR A   8     -28.878  24.524   9.291  1.00 93.62           C  
ATOM    127  HB  THR A   8     -27.902  24.091   9.073  1.00 93.62           H  
ATOM    128  O   THR A   8     -29.433  22.351  11.353  1.00 93.62           O  
ATOM    129  CG2 THR A   8     -29.179  25.599   8.248  1.00 93.62           C  
ATOM    130 HG21 THR A   8     -28.384  26.344   8.263  1.00 93.62           H  
ATOM    131 HG22 THR A   8     -29.217  25.150   7.255  1.00 93.62           H  
ATOM    132 HG23 THR A   8     -30.129  26.087   8.468  1.00 93.62           H  
ATOM    133  OG1 THR A   8     -28.846  25.136  10.561  1.00 93.62           O  
ATOM    134  HG1 THR A   8     -28.728  24.444  11.215  1.00 93.62           H  
ATOM    135  N   VAL A   9     -29.041  21.162   9.484  1.00 95.22           N  
ATOM    136  H   VAL A   9     -29.044  21.167   8.474  1.00 95.22           H  
ATOM    137  CA  VAL A   9     -28.532  19.959  10.155  1.00 95.22           C  
ATOM    138  HA  VAL A   9     -28.289  20.201  11.190  1.00 95.22           H  
ATOM    139  C   VAL A   9     -27.237  19.498   9.497  1.00 95.22           C  
ATOM    140  CB  VAL A   9     -29.581  18.828  10.194  1.00 95.22           C  
ATOM    141  HB  VAL A   9     -29.140  17.987  10.728  1.00 95.22           H  
ATOM    142  O   VAL A   9     -27.079  19.620   8.282  1.00 95.22           O  
ATOM    143  CG1 VAL A   9     -30.858  19.251  10.932  1.00 95.22           C  
ATOM    144 HG11 VAL A   9     -30.601  19.632  11.921  1.00 95.22           H  
ATOM    145 HG12 VAL A   9     -31.521  18.393  11.047  1.00 95.22           H  
ATOM    146 HG13 VAL A   9     -31.382  20.028  10.376  1.00 95.22           H  
ATOM    147  CG2 VAL A   9     -30.007  18.332   8.814  1.00 95.22           C  
ATOM    148 HG21 VAL A   9     -29.144  17.905   8.304  1.00 95.22           H  
ATOM    149 HG22 VAL A   9     -30.436  19.151   8.236  1.00 95.22           H  
ATOM    150 HG23 VAL A   9     -30.752  17.546   8.933  1.00 95.22           H  
ATOM    151  N   TYR A  10     -26.303  18.968  10.282  1.00 96.06           N  
ATOM    152  H   TYR A  10     -26.481  18.883  11.272  1.00 96.06           H  
ATOM    153  CA  TYR A  10     -25.065  18.387   9.768  1.00 96.06           C  
ATOM    154  HA  TYR A  10     -24.825  18.816   8.795  1.00 96.06           H  
ATOM    155  C   TYR A  10     -25.233  16.881   9.603  1.00 96.06           C  
ATOM    156  CB  TYR A  10     -23.912  18.715  10.712  1.00 96.06           C  
ATOM    157  HB2 TYR A  10     -23.838  19.799  10.803  1.00 96.06           H  
ATOM    158  HB3 TYR A  10     -24.132  18.320  11.704  1.00 96.06           H  
ATOM    159  O   TYR A  10     -25.337  16.166  10.595  1.00 96.06           O  
ATOM    160  CG  TYR A  10     -22.579  18.166  10.240  1.00 96.06           C  
ATOM    161  CD1 TYR A  10     -22.118  16.914  10.693  1.00 96.06           C  
ATOM    162  HD1 TYR A  10     -22.719  16.336  11.379  1.00 96.06           H  
ATOM    163  CD2 TYR A  10     -21.795  18.923   9.354  1.00 96.06           C  
ATOM    164  HD2 TYR A  10     -22.163  19.878   9.011  1.00 96.06           H  
ATOM    165  CE1 TYR A  10     -20.865  16.431  10.270  1.00 96.06           C  
ATOM    166  HE1 TYR A  10     -20.492  15.485  10.634  1.00 96.06           H  
ATOM    167  CE2 TYR A  10     -20.533  18.456   8.943  1.00 96.06           C  
ATOM    168  HE2 TYR A  10     -19.924  19.063   8.289  1.00 96.06           H  
ATOM    169  OH  TYR A  10     -18.840  16.764   9.028  1.00 96.06           O  
ATOM    170  HH  TYR A  10     -18.392  17.408   8.475  1.00 96.06           H  
ATOM    171  CZ  TYR A  10     -20.069  17.205   9.403  1.00 96.06           C  
ATOM    172  N   ILE A  11     -25.252  16.387   8.367  1.00 97.12           N  
ATOM    173  H   ILE A  11     -25.074  17.018   7.599  1.00 97.12           H  
ATOM    174  CA  ILE A  11     -25.377  14.956   8.072  1.00 97.12           C  
ATOM    175  HA  ILE A  11     -25.877  14.464   8.905  1.00 97.12           H  
ATOM    176  C   ILE A  11     -23.990  14.334   7.939  1.00 97.12           C  
ATOM    177  CB  ILE A  11     -26.233  14.720   6.811  1.00 97.12           C  
ATOM    178  HB  ILE A  11     -25.747  15.206   5.966  1.00 97.12           H  
ATOM    179  O   ILE A  11     -23.159  14.828   7.177  1.00 97.12           O  
ATOM    180  CG1 ILE A  11     -27.648  15.321   6.935  1.00 97.12           C  
ATOM    181 HG12 ILE A  11     -28.192  15.097   6.017  1.00 97.12           H  
ATOM    182 HG13 ILE A  11     -27.561  16.405   7.013  1.00 97.12           H  
ATOM    183  CG2 ILE A  11     -26.330  13.217   6.495  1.00 97.12           C  
ATOM    184 HG21 ILE A  11     -27.126  13.034   5.772  1.00 97.12           H  
ATOM    185 HG22 ILE A  11     -26.575  12.649   7.393  1.00 97.12           H  
ATOM    186 HG23 ILE A  11     -25.389  12.853   6.083  1.00 97.12           H  
ATOM    187  CD1 ILE A  11     -28.492  14.823   8.115  1.00 97.12           C  
ATOM    188 HD11 ILE A  11     -28.541  13.734   8.121  1.00 97.12           H  
ATOM    189 HD12 ILE A  11     -28.068  15.176   9.055  1.00 97.12           H  
ATOM    190 HD13 ILE A  11     -29.505  15.217   8.025  1.00 97.12           H  
ATOM    191  N   TYR A  12     -23.758  13.220   8.635  1.00 95.93           N  
ATOM    192  H   TYR A  12     -24.484  12.888   9.253  1.00 95.93           H  
ATOM    193  CA  TYR A  12     -22.520  12.435   8.538  1.00 95.93           C  
ATOM    194  HA  TYR A  12     -21.840  12.927   7.843  1.00 95.93           H  
ATOM    195  C   TYR A  12     -22.737  11.027   7.969  1.00 95.93           C  
ATOM    196  CB  TYR A  12     -21.824  12.398   9.903  1.00 95.93           C  
ATOM    197  HB2 TYR A  12     -21.634  13.420  10.231  1.00 95.93           H  
ATOM    198  HB3 TYR A  12     -20.857  11.907   9.793  1.00 95.93           H  
ATOM    199  O   TYR A  12     -21.771  10.377   7.562  1.00 95.93           O  
ATOM    200  CG  TYR A  12     -22.617  11.673  10.969  1.00 95.93           C  
ATOM    201  CD1 TYR A  12     -23.448  12.395  11.844  1.00 95.93           C  
ATOM    202  HD1 TYR A  12     -23.483  13.473  11.797  1.00 95.93           H  
ATOM    203  CD2 TYR A  12     -22.541  10.272  11.065  1.00 95.93           C  
ATOM    204  HD2 TYR A  12     -21.877   9.720  10.416  1.00 95.93           H  
ATOM    205  CE1 TYR A  12     -24.237  11.711  12.788  1.00 95.93           C  
ATOM    206  HE1 TYR A  12     -24.873  12.252  13.474  1.00 95.93           H  
ATOM    207  CE2 TYR A  12     -23.320   9.588  12.014  1.00 95.93           C  
ATOM    208  HE2 TYR A  12     -23.235   8.515  12.101  1.00 95.93           H  
ATOM    209  OH  TYR A  12     -24.951   9.662  13.786  1.00 95.93           O  
ATOM    210  HH  TYR A  12     -24.802   8.714  13.777  1.00 95.93           H  
ATOM    211  CZ  TYR A  12     -24.184  10.307  12.870  1.00 95.93           C  
ATOM    212  N   HIS A  13     -23.985  10.551   7.910  1.00 96.24           N  
ATOM    213  H   HIS A  13     -24.734  11.092   8.318  1.00 96.24           H  
ATOM    214  CA  HIS A  13     -24.318   9.241   7.362  1.00 96.24           C  
ATOM    215  HA  HIS A  13     -23.552   8.965   6.637  1.00 96.24           H  
ATOM    216  C   HIS A  13     -25.669   9.274   6.636  1.00 96.24           C  
ATOM    217  CB  HIS A  13     -24.288   8.210   8.502  1.00 96.24           C  
ATOM    218  HB2 HIS A  13     -25.052   8.467   9.236  1.00 96.24           H  
ATOM    219  HB3 HIS A  13     -23.321   8.272   9.001  1.00 96.24           H  
ATOM    220  O   HIS A  13     -26.680   9.668   7.203  1.00 96.24           O  
ATOM    221  CG  HIS A  13     -24.483   6.775   8.078  1.00 96.24           C  
ATOM    222  CD2 HIS A  13     -24.218   6.234   6.849  1.00 96.24           C  
ATOM    223  HD2 HIS A  13     -23.845   6.757   5.981  1.00 96.24           H  
ATOM    224  ND1 HIS A  13     -24.857   5.730   8.894  1.00 96.24           N  
ATOM    225  HD1 HIS A  13     -24.944   5.756   9.900  1.00 96.24           H  
ATOM    226  CE1 HIS A  13     -24.846   4.599   8.168  1.00 96.24           C  
ATOM    227  HE1 HIS A  13     -25.029   3.604   8.548  1.00 96.24           H  
ATOM    228  NE2 HIS A  13     -24.462   4.867   6.913  1.00 96.24           N  
ATOM    229  N   TRP A  14     -25.690   8.826   5.383  1.00 96.74           N  
ATOM    230  H   TRP A  14     -24.838   8.423   5.021  1.00 96.74           H  
ATOM    231  CA  TRP A  14     -26.921   8.575   4.626  1.00 96.74           C  
ATOM    232  HA  TRP A  14     -27.767   9.031   5.140  1.00 96.74           H  
ATOM    233  C   TRP A  14     -27.187   7.070   4.557  1.00 96.74           C  
ATOM    234  CB  TRP A  14     -26.839   9.204   3.224  1.00 96.74           C  
ATOM    235  HB2 TRP A  14     -25.982   8.810   2.678  1.00 96.74           H  
ATOM    236  HB3 TRP A  14     -27.729   8.903   2.672  1.00 96.74           H  
ATOM    237  O   TRP A  14     -26.262   6.273   4.498  1.00 96.74           O  
ATOM    238  CG  TRP A  14     -26.779  10.698   3.187  1.00 96.74           C  
ATOM    239  CD1 TRP A  14     -25.673  11.468   3.064  1.00 96.74           C  
ATOM    240  HD1 TRP A  14     -24.659  11.104   2.988  1.00 96.74           H  
ATOM    241  CD2 TRP A  14     -27.898  11.623   3.300  1.00 96.74           C  
ATOM    242  CE2 TRP A  14     -27.396  12.956   3.213  1.00 96.74           C  
ATOM    243  CE3 TRP A  14     -29.286  11.461   3.488  1.00 96.74           C  
ATOM    244  HE3 TRP A  14     -29.697  10.466   3.574  1.00 96.74           H  
ATOM    245  NE1 TRP A  14     -26.033  12.803   3.067  1.00 96.74           N  
ATOM    246  HE1 TRP A  14     -25.362  13.557   3.031  1.00 96.74           H  
ATOM    247  CH2 TRP A  14     -29.610  13.880   3.526  1.00 96.74           C  
ATOM    248  HH2 TRP A  14     -30.272  14.727   3.630  1.00 96.74           H  
ATOM    249  CZ2 TRP A  14     -28.232  14.075   3.321  1.00 96.74           C  
ATOM    250  HZ2 TRP A  14     -27.815  15.071   3.276  1.00 96.74           H  
ATOM    251  CZ3 TRP A  14     -30.133  12.578   3.610  1.00 96.74           C  
ATOM    252  HZ3 TRP A  14     -31.188  12.433   3.787  1.00 96.74           H  
ATOM    253  N   THR A  15     -28.431   6.642   4.506  1.00 95.27           N  
ATOM    254  H   THR A  15     -29.190   7.299   4.616  1.00 95.27           H  
ATOM    255  CA  THR A  15     -28.769   5.238   4.259  1.00 95.27           C  
ATOM    256  HA  THR A  15     -28.001   4.783   3.633  1.00 95.27           H  
ATOM    257  C   THR A  15     -30.081   5.163   3.494  1.00 95.27           C  
ATOM    258  CB  THR A  15     -28.770   4.426   5.560  1.00 95.27           C  
ATOM    259  HB  THR A  15     -27.817   4.573   6.068  1.00 95.27           H  
ATOM    260  O   THR A  15     -30.758   6.179   3.308  1.00 95.27           O  
ATOM    261  CG2 THR A  15     -29.897   4.827   6.503  1.00 95.27           C  
ATOM    262 HG21 THR A  15     -29.886   5.905   6.661  1.00 95.27           H  
ATOM    263 HG22 THR A  15     -30.863   4.523   6.100  1.00 95.27           H  
ATOM    264 HG23 THR A  15     -29.745   4.339   7.466  1.00 95.27           H  
ATOM    265  OG1 THR A  15     -28.900   3.063   5.236  1.00 95.27           O  
ATOM    266  HG1 THR A  15     -28.781   2.547   6.037  1.00 95.27           H  
ATOM    267  N   TYR A  16     -30.422   3.981   2.994  1.00 93.79           N  
ATOM    268  H   TYR A  16     -29.887   3.176   3.283  1.00 93.79           H  
ATOM    269  CA  TYR A  16     -31.738   3.734   2.430  1.00 93.79           C  
ATOM    270  HA  TYR A  16     -32.428   4.389   2.963  1.00 93.79           H  
ATOM    271  C   TYR A  16     -32.192   2.300   2.685  1.00 93.79           C  
ATOM    272  CB  TYR A  16     -31.786   4.087   0.933  1.00 93.79           C  
ATOM    273  HB2 TYR A  16     -31.372   5.085   0.791  1.00 93.79           H  
ATOM    274  HB3 TYR A  16     -32.833   4.130   0.630  1.00 93.79           H  
ATOM    275  O   TYR A  16     -31.382   1.373   2.675  1.00 93.79           O  
ATOM    276  CG  TYR A  16     -31.053   3.119   0.020  1.00 93.79           C  
ATOM    277  CD1 TYR A  16     -29.652   3.175  -0.083  1.00 93.79           C  
ATOM    278  HD1 TYR A  16     -29.113   3.892   0.518  1.00 93.79           H  
ATOM    279  CD2 TYR A  16     -31.760   2.128  -0.685  1.00 93.79           C  
ATOM    280  HD2 TYR A  16     -32.832   2.051  -0.584  1.00 93.79           H  
ATOM    281  CE1 TYR A  16     -28.951   2.253  -0.881  1.00 93.79           C  
ATOM    282  HE1 TYR A  16     -27.871   2.280  -0.905  1.00 93.79           H  
ATOM    283  CE2 TYR A  16     -31.061   1.211  -1.495  1.00 93.79           C  
ATOM    284  HE2 TYR A  16     -31.583   0.426  -2.022  1.00 93.79           H  
ATOM    285  OH  TYR A  16     -28.982   0.366  -2.354  1.00 93.79           O  
ATOM    286  HH  TYR A  16     -28.096   0.267  -1.997  1.00 93.79           H  
ATOM    287  CZ  TYR A  16     -29.662   1.266  -1.593  1.00 93.79           C  
ATOM    288  N   THR A  17     -33.499   2.123   2.854  1.00 91.16           N  
ATOM    289  H   THR A  17     -34.088   2.944   2.870  1.00 91.16           H  
ATOM    290  CA  THR A  17     -34.159   0.811   2.896  1.00 91.16           C  
ATOM    291  HA  THR A  17     -33.401   0.034   2.792  1.00 91.16           H  
ATOM    292  C   THR A  17     -35.101   0.641   1.711  1.00 91.16           C  
ATOM    293  CB  THR A  17     -34.878   0.564   4.234  1.00 91.16           C  
ATOM    294  HB  THR A  17     -35.547  -0.291   4.134  1.00 91.16           H  
ATOM    295  O   THR A  17     -35.580   1.628   1.160  1.00 91.16           O  
ATOM    296  CG2 THR A  17     -33.849   0.239   5.314  1.00 91.16           C  
ATOM    297 HG21 THR A  17     -34.350   0.053   6.264  1.00 91.16           H  
ATOM    298 HG22 THR A  17     -33.301  -0.663   5.040  1.00 91.16           H  
ATOM    299 HG23 THR A  17     -33.132   1.053   5.421  1.00 91.16           H  
ATOM    300  OG1 THR A  17     -35.618   1.674   4.706  1.00 91.16           O  
ATOM    301  HG1 THR A  17     -36.317   1.888   4.083  1.00 91.16           H  
ATOM    302  N   GLU A  18     -35.359  -0.605   1.302  1.00 86.21           N  
ATOM    303  H   GLU A  18     -34.930  -1.379   1.789  1.00 86.21           H  
ATOM    304  CA  GLU A  18     -36.194  -0.924   0.132  1.00 86.21           C  
ATOM    305  HA  GLU A  18     -36.780  -0.046  -0.141  1.00 86.21           H  
ATOM    306  C   GLU A  18     -37.202  -2.051   0.408  1.00 86.21           C  
ATOM    307  CB  GLU A  18     -35.339  -1.316  -1.085  1.00 86.21           C  
ATOM    308  HB2 GLU A  18     -36.026  -1.435  -1.923  1.00 86.21           H  
ATOM    309  HB3 GLU A  18     -34.849  -2.271  -0.899  1.00 86.21           H  
ATOM    310  O   GLU A  18     -37.116  -3.123  -0.188  1.00 86.21           O  
ATOM    311  CG  GLU A  18     -34.262  -0.323  -1.492  1.00 86.21           C  
ATOM    312  HG2 GLU A  18     -34.651   0.688  -1.371  1.00 86.21           H  
ATOM    313  HG3 GLU A  18     -33.404  -0.443  -0.831  1.00 86.21           H  
ATOM    314  CD  GLU A  18     -33.837  -0.540  -2.950  1.00 86.21           C  
ATOM    315  OE1 GLU A  18     -33.407   0.457  -3.568  1.00 86.21           O  
ATOM    316  OE2 GLU A  18     -34.006  -1.648  -3.522  1.00 86.21           O  
ATOM    317  N   GLU A  19     -38.171  -1.841   1.299  1.00 83.42           N  
ATOM    318  H   GLU A  19     -38.214  -0.960   1.792  1.00 83.42           H  
ATOM    319  CA  GLU A  19     -39.229  -2.846   1.510  1.00 83.42           C  
ATOM    320  HA  GLU A  19     -38.800  -3.844   1.417  1.00 83.42           H  
ATOM    321  C   GLU A  19     -40.306  -2.758   0.421  1.00 83.42           C  
ATOM    322  CB  GLU A  19     -39.819  -2.740   2.922  1.00 83.42           C  
ATOM    323  HB2 GLU A  19     -40.111  -1.710   3.125  1.00 83.42           H  
ATOM    324  HB3 GLU A  19     -40.699  -3.380   2.984  1.00 83.42           H  
ATOM    325  O   GLU A  19     -40.450  -3.662  -0.400  1.00 83.42           O  
ATOM    326  CG  GLU A  19     -38.790  -3.216   3.953  1.00 83.42           C  
ATOM    327  HG2 GLU A  19     -38.456  -4.216   3.677  1.00 83.42           H  
ATOM    328  HG3 GLU A  19     -37.925  -2.553   3.927  1.00 83.42           H  
ATOM    329  CD  GLU A  19     -39.330  -3.255   5.382  1.00 83.42           C  
ATOM    330  OE1 GLU A  19     -38.636  -3.843   6.240  1.00 83.42           O  
ATOM    331  OE2 GLU A  19     -40.326  -2.574   5.711  1.00 83.42           O  
ATOM    332  N   TYR A  20     -41.022  -1.635   0.364  1.00 85.94           N  
ATOM    333  H   TYR A  20     -40.890  -0.967   1.111  1.00 85.94           H  
ATOM    334  CA  TYR A  20     -42.062  -1.372  -0.645  1.00 85.94           C  
ATOM    335  HA  TYR A  20     -42.172  -2.236  -1.299  1.00 85.94           H  
ATOM    336  C   TYR A  20     -41.730  -0.170  -1.527  1.00 85.94           C  
ATOM    337  CB  TYR A  20     -43.396  -1.136   0.068  1.00 85.94           C  
ATOM    338  HB2 TYR A  20     -43.326  -0.229   0.669  1.00 85.94           H  
ATOM    339  HB3 TYR A  20     -44.171  -0.974  -0.681  1.00 85.94           H  
ATOM    340  O   TYR A  20     -42.130  -0.104  -2.693  1.00 85.94           O  
ATOM    341  CG  TYR A  20     -43.817  -2.288   0.953  1.00 85.94           C  
ATOM    342  CD1 TYR A  20     -44.316  -3.468   0.372  1.00 85.94           C  
ATOM    343  HD1 TYR A  20     -44.401  -3.551  -0.702  1.00 85.94           H  
ATOM    344  CD2 TYR A  20     -43.674  -2.192   2.351  1.00 85.94           C  
ATOM    345  HD2 TYR A  20     -43.274  -1.295   2.801  1.00 85.94           H  
ATOM    346  CE1 TYR A  20     -44.690  -4.550   1.190  1.00 85.94           C  
ATOM    347  HE1 TYR A  20     -45.072  -5.465   0.762  1.00 85.94           H  
ATOM    348  CE2 TYR A  20     -44.037  -3.275   3.171  1.00 85.94           C  
ATOM    349  HE2 TYR A  20     -43.910  -3.202   4.241  1.00 85.94           H  
ATOM    350  OH  TYR A  20     -44.913  -5.501   3.374  1.00 85.94           O  
ATOM    351  HH  TYR A  20     -44.729  -5.322   4.300  1.00 85.94           H  
ATOM    352  CZ  TYR A  20     -44.552  -4.453   2.590  1.00 85.94           C  
ATOM    353  N   VAL A  21     -40.985   0.773  -0.957  1.00 92.32           N  
ATOM    354  H   VAL A  21     -40.682   0.629  -0.004  1.00 92.32           H  
ATOM    355  CA  VAL A  21     -40.450   1.967  -1.594  1.00 92.32           C  
ATOM    356  HA  VAL A  21     -40.376   1.765  -2.663  1.00 92.32           H  
ATOM    357  C   VAL A  21     -39.044   2.220  -1.048  1.00 92.32           C  
ATOM    358  CB  VAL A  21     -41.410   3.159  -1.403  1.00 92.32           C  
ATOM    359  HB  VAL A  21     -42.400   2.831  -1.721  1.00 92.32           H  
ATOM    360  O   VAL A  21     -38.702   1.733   0.030  1.00 92.32           O  
ATOM    361  CG1 VAL A  21     -41.523   3.624   0.051  1.00 92.32           C  
ATOM    362 HG11 VAL A  21     -41.802   2.797   0.705  1.00 92.32           H  
ATOM    363 HG12 VAL A  21     -42.283   4.401   0.137  1.00 92.32           H  
ATOM    364 HG13 VAL A  21     -40.575   4.039   0.395  1.00 92.32           H  
ATOM    365  CG2 VAL A  21     -41.041   4.350  -2.294  1.00 92.32           C  
ATOM    366 HG21 VAL A  21     -41.832   5.098  -2.241  1.00 92.32           H  
ATOM    367 HG22 VAL A  21     -40.120   4.817  -1.946  1.00 92.32           H  
ATOM    368 HG23 VAL A  21     -40.921   4.028  -3.329  1.00 92.32           H  
ATOM    369  N   VAL A  22     -38.213   2.930  -1.806  1.00 93.08           N  
ATOM    370  H   VAL A  22     -38.534   3.226  -2.717  1.00 93.08           H  
ATOM    371  CA  VAL A  22     -36.945   3.458  -1.316  1.00 93.08           C  
ATOM    372  HA  VAL A  22     -36.393   2.654  -0.829  1.00 93.08           H  
ATOM    373  C   VAL A  22     -37.240   4.545  -0.293  1.00 93.08           C  
ATOM    374  CB  VAL A  22     -36.067   4.020  -2.447  1.00 93.08           C  
ATOM    375  HB  VAL A  22     -36.600   4.811  -2.975  1.00 93.08           H  
ATOM    376  O   VAL A  22     -37.773   5.595  -0.638  1.00 93.08           O  
ATOM    377  CG1 VAL A  22     -34.764   4.604  -1.892  1.00 93.08           C  
ATOM    378 HG11 VAL A  22     -34.979   5.380  -1.157  1.00 93.08           H  
ATOM    379 HG12 VAL A  22     -34.203   5.066  -2.704  1.00 93.08           H  
ATOM    380 HG13 VAL A  22     -34.174   3.816  -1.423  1.00 93.08           H  
ATOM    381  CG2 VAL A  22     -35.684   2.935  -3.458  1.00 93.08           C  
ATOM    382 HG21 VAL A  22     -36.508   2.795  -4.158  1.00 93.08           H  
ATOM    383 HG22 VAL A  22     -34.795   3.228  -4.016  1.00 93.08           H  
ATOM    384 HG23 VAL A  22     -35.478   1.997  -2.942  1.00 93.08           H  
ATOM    385  N   GLU A  23     -36.827   4.314   0.944  1.00 93.00           N  
ATOM    386  H   GLU A  23     -36.450   3.401   1.158  1.00 93.00           H  
ATOM    387  CA  GLU A  23     -36.853   5.312   2.010  1.00 93.00           C  
ATOM    388  HA  GLU A  23     -37.435   6.185   1.714  1.00 93.00           H  
ATOM    389  C   GLU A  23     -35.423   5.741   2.304  1.00 93.00           C  
ATOM    390  CB  GLU A  23     -37.484   4.724   3.269  1.00 93.00           C  
ATOM    391  HB2 GLU A  23     -37.352   5.435   4.085  1.00 93.00           H  
ATOM    392  HB3 GLU A  23     -36.960   3.801   3.521  1.00 93.00           H  
ATOM    393  O   GLU A  23     -34.617   4.922   2.746  1.00 93.00           O  
ATOM    394  CG  GLU A  23     -38.978   4.431   3.106  1.00 93.00           C  
ATOM    395  HG2 GLU A  23     -39.119   3.755   2.263  1.00 93.00           H  
ATOM    396  HG3 GLU A  23     -39.500   5.364   2.893  1.00 93.00           H  
ATOM    397  CD  GLU A  23     -39.569   3.779   4.363  1.00 93.00           C  
ATOM    398  OE1 GLU A  23     -40.776   3.460   4.316  1.00 93.00           O  
ATOM    399  OE2 GLU A  23     -38.800   3.542   5.332  1.00 93.00           O  
ATOM    400  N   ILE A  24     -35.091   7.007   2.048  1.00 96.58           N  
ATOM    401  H   ILE A  24     -35.818   7.650   1.771  1.00 96.58           H  
ATOM    402  CA  ILE A  24     -33.761   7.553   2.336  1.00 96.58           C  
ATOM    403  HA  ILE A  24     -33.039   6.736   2.353  1.00 96.58           H  
ATOM    404  C   ILE A  24     -33.778   8.173   3.735  1.00 96.58           C  
ATOM    405  CB  ILE A  24     -33.312   8.534   1.227  1.00 96.58           C  
ATOM    406  HB  ILE A  24     -34.112   9.256   1.062  1.00 96.58           H  
ATOM    407  O   ILE A  24     -34.685   8.930   4.073  1.00 96.58           O  
ATOM    408  CG1 ILE A  24     -33.110   7.780  -0.106  1.00 96.58           C  
ATOM    409 HG12 ILE A  24     -32.294   7.066   0.001  1.00 96.58           H  
ATOM    410 HG13 ILE A  24     -34.021   7.227  -0.337  1.00 96.58           H  
ATOM    411  CG2 ILE A  24     -32.030   9.293   1.629  1.00 96.58           C  
ATOM    412 HG21 ILE A  24     -31.216   8.589   1.806  1.00 96.58           H  
ATOM    413 HG22 ILE A  24     -31.744  10.001   0.851  1.00 96.58           H  
ATOM    414 HG23 ILE A  24     -32.205   9.878   2.532  1.00 96.58           H  
ATOM    415  CD1 ILE A  24     -32.819   8.686  -1.307  1.00 96.58           C  
ATOM    416 HD11 ILE A  24     -33.586   9.456  -1.390  1.00 96.58           H  
ATOM    417 HD12 ILE A  24     -31.838   9.149  -1.204  1.00 96.58           H  
ATOM    418 HD13 ILE A  24     -32.816   8.083  -2.215  1.00 96.58           H  
ATOM    419  N   ARG A  25     -32.753   7.890   4.541  1.00 96.65           N  
ATOM    420  H   ARG A  25     -32.043   7.260   4.195  1.00 96.65           H  
ATOM    421  CA  ARG A  25     -32.551   8.503   5.860  1.00 96.65           C  
ATOM    422  HA  ARG A  25     -33.292   9.290   6.002  1.00 96.65           H  
ATOM    423  C   ARG A  25     -31.183   9.171   5.940  1.00 96.65           C  
ATOM    424  CB  ARG A  25     -32.762   7.472   6.984  1.00 96.65           C  
ATOM    425  HB2 ARG A  25     -32.429   7.910   7.925  1.00 96.65           H  
ATOM    426  HB3 ARG A  25     -32.162   6.584   6.787  1.00 96.65           H  
ATOM    427  O   ARG A  25     -30.187   8.605   5.492  1.00 96.65           O  
ATOM    428  CG  ARG A  25     -34.239   7.069   7.135  1.00 96.65           C  
ATOM    429  HG2 ARG A  25     -34.827   7.973   7.292  1.00 96.65           H  
ATOM    430  HG3 ARG A  25     -34.593   6.583   6.226  1.00 96.65           H  
ATOM    431  CD  ARG A  25     -34.466   6.140   8.339  1.00 96.65           C  
ATOM    432  HD2 ARG A  25     -35.528   6.144   8.586  1.00 96.65           H  
ATOM    433  HD3 ARG A  25     -33.934   6.541   9.202  1.00 96.65           H  
ATOM    434  NE  ARG A  25     -34.028   4.751   8.101  1.00 96.65           N  
ATOM    435  HE  ARG A  25     -33.124   4.476   8.457  1.00 96.65           H  
ATOM    436  NH1 ARG A  25     -35.957   3.909   7.161  1.00 96.65           N  
ATOM    437 HH11 ARG A  25     -36.410   4.810   7.226  1.00 96.65           H  
ATOM    438 HH12 ARG A  25     -36.422   3.194   6.620  1.00 96.65           H  
ATOM    439  NH2 ARG A  25     -34.181   2.606   7.375  1.00 96.65           N  
ATOM    440 HH21 ARG A  25     -33.264   2.406   7.749  1.00 96.65           H  
ATOM    441 HH22 ARG A  25     -34.617   1.950   6.743  1.00 96.65           H  
ATOM    442  CZ  ARG A  25     -34.720   3.769   7.554  1.00 96.65           C  
ATOM    443  N   GLY A  26     -31.133  10.375   6.497  1.00 97.30           N  
ATOM    444  H   GLY A  26     -32.008  10.784   6.793  1.00 97.30           H  
ATOM    445  CA  GLY A  26     -29.902  11.093   6.824  1.00 97.30           C  
ATOM    446  HA2 GLY A  26     -29.032  10.593   6.397  1.00 97.30           H  
ATOM    447  HA3 GLY A  26     -29.950  12.101   6.413  1.00 97.30           H  
ATOM    448  C   GLY A  26     -29.735  11.206   8.333  1.00 97.30           C  
ATOM    449  O   GLY A  26     -30.564  11.824   8.990  1.00 97.30           O  
ATOM    450  N   TYR A  27     -28.661  10.642   8.874  1.00 97.13           N  
ATOM    451  H   TYR A  27     -28.002  10.185   8.260  1.00 97.13           H  
ATOM    452  CA  TYR A  27     -28.290  10.742  10.282  1.00 97.13           C  
ATOM    453  HA  TYR A  27     -29.172  11.002  10.868  1.00 97.13           H  
ATOM    454  C   TYR A  27     -27.247  11.834  10.480  1.00 97.13           C  
ATOM    455  CB  TYR A  27     -27.783   9.398  10.796  1.00 97.13           C  
ATOM    456  HB2 TYR A  27     -26.985   9.046  10.141  1.00 97.13           H  
ATOM    457  HB3 TYR A  27     -27.361   9.536  11.792  1.00 97.13           H  
ATOM    458  O   TYR A  27     -26.248  11.921   9.752  1.00 97.13           O  
ATOM    459  CG  TYR A  27     -28.871   8.354  10.872  1.00 97.13           C  
ATOM    460  CD1 TYR A  27     -29.644   8.252  12.044  1.00 97.13           C  
ATOM    461  HD1 TYR A  27     -29.450   8.904  12.883  1.00 97.13           H  
ATOM    462  CD2 TYR A  27     -29.146   7.529   9.763  1.00 97.13           C  
ATOM    463  HD2 TYR A  27     -28.571   7.627   8.854  1.00 97.13           H  
ATOM    464  CE1 TYR A  27     -30.695   7.323  12.116  1.00 97.13           C  
ATOM    465  HE1 TYR A  27     -31.301   7.260  13.008  1.00 97.13           H  
ATOM    466  CE2 TYR A  27     -30.210   6.610   9.830  1.00 97.13           C  
ATOM    467  HE2 TYR A  27     -30.471   5.982   8.991  1.00 97.13           H  
ATOM    468  OH  TYR A  27     -32.018   5.639  11.080  1.00 97.13           O  
ATOM    469  HH  TYR A  27     -32.457   5.708  11.931  1.00 97.13           H  
ATOM    470  CZ  TYR A  27     -30.980   6.505  11.007  1.00 97.13           C  
ATOM    471  N   GLY A  28     -27.499  12.675  11.472  1.00 95.64           N  
ATOM    472  H   GLY A  28     -28.324  12.535  12.037  1.00 95.64           H  
ATOM    473  CA  GLY A  28     -26.744  13.889  11.686  1.00 95.64           C  
ATOM    474  HA2 GLY A  28     -27.159  14.651  11.026  1.00 95.64           H  
ATOM    475  HA3 GLY A  28     -25.694  13.743  11.430  1.00 95.64           H  
ATOM    476  C   GLY A  28     -26.830  14.418  13.103  1.00 95.64           C  
ATOM    477  O   GLY A  28     -27.329  13.751  14.009  1.00 95.64           O  
ATOM    478  N   ILE A  29     -26.384  15.658  13.255  1.00 94.33           N  
ATOM    479  H   ILE A  29     -25.996  16.121  12.446  1.00 94.33           H  
ATOM    480  CA  ILE A  29     -26.504  16.440  14.484  1.00 94.33           C  
ATOM    481  HA  ILE A  29     -27.264  15.962  15.102  1.00 94.33           H  
ATOM    482  C   ILE A  29     -27.012  17.853  14.194  1.00 94.33           C  
ATOM    483  CB  ILE A  29     -25.190  16.449  15.296  1.00 94.33           C  
ATOM    484  HB  ILE A  29     -25.296  17.162  16.114  1.00 94.33           H  
ATOM    485  O   ILE A  29     -26.816  18.405  13.106  1.00 94.33           O  
ATOM    486  CG1 ILE A  29     -24.008  16.888  14.410  1.00 94.33           C  
ATOM    487 HG12 ILE A  29     -23.883  16.178  13.592  1.00 94.33           H  
ATOM    488 HG13 ILE A  29     -24.220  17.870  13.987  1.00 94.33           H  
ATOM    489  CG2 ILE A  29     -24.964  15.061  15.922  1.00 94.33           C  
ATOM    490 HG21 ILE A  29     -24.713  14.324  15.159  1.00 94.33           H  
ATOM    491 HG22 ILE A  29     -25.863  14.740  16.450  1.00 94.33           H  
ATOM    492 HG23 ILE A  29     -24.168  15.104  16.666  1.00 94.33           H  
ATOM    493  CD1 ILE A  29     -22.671  16.973  15.139  1.00 94.33           C  
ATOM    494 HD11 ILE A  29     -22.656  17.838  15.803  1.00 94.33           H  
ATOM    495 HD12 ILE A  29     -21.895  17.051  14.378  1.00 94.33           H  
ATOM    496 HD13 ILE A  29     -22.465  16.069  15.711  1.00 94.33           H  
ATOM    497  N   MET A  30     -27.679  18.433  15.186  1.00 89.73           N  
ATOM    498  H   MET A  30     -27.824  17.884  16.022  1.00 89.73           H  
ATOM    499  CA  MET A  30     -28.136  19.818  15.211  1.00 89.73           C  
ATOM    500  HA  MET A  30     -27.791  20.339  14.319  1.00 89.73           H  
ATOM    501  C   MET A  30     -27.524  20.500  16.444  1.00 89.73           C  
ATOM    502  CB  MET A  30     -29.674  19.817  15.207  1.00 89.73           C  
ATOM    503  HB2 MET A  30     -30.035  19.344  16.120  1.00 89.73           H  
ATOM    504  HB3 MET A  30     -30.023  19.227  14.359  1.00 89.73           H  
ATOM    505  O   MET A  30     -28.004  20.325  17.556  1.00 89.73           O  
ATOM    506  CG  MET A  30     -30.263  21.226  15.085  1.00 89.73           C  
ATOM    507  HG2 MET A  30     -29.940  21.822  15.939  1.00 89.73           H  
ATOM    508  HG3 MET A  30     -29.867  21.687  14.180  1.00 89.73           H  
ATOM    509  SD  MET A  30     -32.077  21.283  14.995  1.00 89.73           S  
ATOM    510  CE  MET A  30     -32.502  20.661  16.646  1.00 89.73           C  
ATOM    511  HE1 MET A  30     -31.982  21.247  17.404  1.00 89.73           H  
ATOM    512  HE2 MET A  30     -33.578  20.743  16.799  1.00 89.73           H  
ATOM    513  HE3 MET A  30     -32.208  19.615  16.735  1.00 89.73           H  
ATOM    514  N   GLY A  31     -26.436  21.251  16.262  1.00 79.15           N  
ATOM    515  H   GLY A  31     -26.020  21.268  15.342  1.00 79.15           H  
ATOM    516  CA  GLY A  31     -25.607  21.718  17.385  1.00 79.15           C  
ATOM    517  HA2 GLY A  31     -25.059  22.613  17.092  1.00 79.15           H  
ATOM    518  HA3 GLY A  31     -26.241  21.972  18.236  1.00 79.15           H  
ATOM    519  C   GLY A  31     -24.591  20.659  17.829  1.00 79.15           C  
ATOM    520  O   GLY A  31     -24.227  19.803  17.026  1.00 79.15           O  
ATOM    521  N   GLU A  32     -24.110  20.740  19.073  1.00 72.76           N  
ATOM    522  H   GLU A  32     -24.424  21.477  19.688  1.00 72.76           H  
ATOM    523  CA  GLU A  32     -23.028  19.870  19.571  1.00 72.76           C  
ATOM    524  HA  GLU A  32     -22.290  19.746  18.778  1.00 72.76           H  
ATOM    525  C   GLU A  32     -23.510  18.441  19.886  1.00 72.76           C  
ATOM    526  CB  GLU A  32     -22.298  20.544  20.755  1.00 72.76           C  
ATOM    527  HB2 GLU A  32     -23.022  20.802  21.528  1.00 72.76           H  
ATOM    528  HB3 GLU A  32     -21.575  19.840  21.166  1.00 72.76           H  
ATOM    529  O   GLU A  32     -22.886  17.493  19.418  1.00 72.76           O  
ATOM    530  CG  GLU A  32     -21.547  21.810  20.288  1.00 72.76           C  
ATOM    531  HG2 GLU A  32     -22.275  22.528  19.908  1.00 72.76           H  
ATOM    532  HG3 GLU A  32     -20.901  21.533  19.455  1.00 72.76           H  
ATOM    533  CD  GLU A  32     -20.695  22.511  21.364  1.00 72.76           C  
ATOM    534  OE1 GLU A  32     -19.831  23.322  20.952  1.00 72.76           O  
ATOM    535  OE2 GLU A  32     -20.943  22.306  22.570  1.00 72.76           O  
ATOM    536  N   ASP A  33     -24.665  18.283  20.552  1.00 78.39           N  
ATOM    537  H   ASP A  33     -25.070  19.115  20.956  1.00 78.39           H  
ATOM    538  CA  ASP A  33     -25.073  16.987  21.138  1.00 78.39           C  
ATOM    539  HA  ASP A  33     -24.397  16.206  20.789  1.00 78.39           H  
ATOM    540  C   ASP A  33     -26.496  16.509  20.775  1.00 78.39           C  
ATOM    541  CB  ASP A  33     -24.918  17.060  22.666  1.00 78.39           C  
ATOM    542  HB2 ASP A  33     -25.254  16.122  23.109  1.00 78.39           H  
ATOM    543  HB3 ASP A  33     -25.560  17.855  23.044  1.00 78.39           H  
ATOM    544  O   ASP A  33     -26.994  15.539  21.341  1.00 78.39           O  
ATOM    545  CG  ASP A  33     -23.480  17.290  23.135  1.00 78.39           C  
ATOM    546  OD1 ASP A  33     -22.556  16.705  22.530  1.00 78.39           O  
ATOM    547  OD2 ASP A  33     -23.337  18.035  24.128  1.00 78.39           O  
ATOM    548  N   THR A  34     -27.207  17.176  19.857  1.00 92.45           N  
ATOM    549  H   THR A  34     -26.751  17.928  19.359  1.00 92.45           H  
ATOM    550  CA  THR A  34     -28.568  16.746  19.465  1.00 92.45           C  
ATOM    551  HA  THR A  34     -29.006  16.141  20.260  1.00 92.45           H  
ATOM    552  C   THR A  34     -28.514  15.883  18.210  1.00 92.45           C  
ATOM    553  CB  THR A  34     -29.506  17.941  19.258  1.00 92.45           C  
ATOM    554  HB  THR A  34     -29.172  18.508  18.390  1.00 92.45           H  
ATOM    555  O   THR A  34     -28.356  16.412  17.108  1.00 92.45           O  
ATOM    556  CG2 THR A  34     -30.964  17.544  19.036  1.00 92.45           C  
ATOM    557 HG21 THR A  34     -31.556  18.444  18.868  1.00 92.45           H  
ATOM    558 HG22 THR A  34     -31.338  17.034  19.923  1.00 92.45           H  
ATOM    559 HG23 THR A  34     -31.054  16.891  18.168  1.00 92.45           H  
ATOM    560  OG1 THR A  34     -29.486  18.765  20.399  1.00 92.45           O  
ATOM    561  HG1 THR A  34     -28.622  18.649  20.800  1.00 92.45           H  
ATOM    562  N   HIS A  35     -28.686  14.569  18.348  1.00 95.12           N  
ATOM    563  H   HIS A  35     -28.887  14.202  19.268  1.00 95.12           H  
ATOM    564  CA  HIS A  35     -28.766  13.650  17.216  1.00 95.12           C  
ATOM    565  HA  HIS A  35     -27.944  13.865  16.533  1.00 95.12           H  
ATOM    566  C   HIS A  35     -30.082  13.829  16.467  1.00 95.12           C  
ATOM    567  CB  HIS A  35     -28.644  12.192  17.657  1.00 95.12           C  
ATOM    568  HB2 HIS A  35     -28.809  11.550  16.792  1.00 95.12           H  
ATOM    569  HB3 HIS A  35     -29.434  11.985  18.379  1.00 95.12           H  
ATOM    570  O   HIS A  35     -31.166  13.842  17.058  1.00 95.12           O  
ATOM    571  CG  HIS A  35     -27.313  11.834  18.252  1.00 95.12           C  
ATOM    572  CD2 HIS A  35     -26.900  12.078  19.535  1.00 95.12           C  
ATOM    573  HD2 HIS A  35     -27.462  12.593  20.300  1.00 95.12           H  
ATOM    574  ND1 HIS A  35     -26.293  11.167  17.609  1.00 95.12           N  
ATOM    575  HD1 HIS A  35     -26.282  10.860  16.647  1.00 95.12           H  
ATOM    576  CE1 HIS A  35     -25.293  11.001  18.491  1.00 95.12           C  
ATOM    577  HE1 HIS A  35     -24.359  10.495  18.294  1.00 95.12           H  
ATOM    578  NE2 HIS A  35     -25.625  11.531  19.675  1.00 95.12           N  
ATOM    579  N   VAL A  36     -29.986  13.888  15.142  1.00 96.07           N  
ATOM    580  H   VAL A  36     -29.070  13.814  14.725  1.00 96.07           H  
ATOM    581  CA  VAL A  36     -31.133  14.060  14.257  1.00 96.07           C  
ATOM    582  HA  VAL A  36     -32.028  13.958  14.871  1.00 96.07           H  
ATOM    583  C   VAL A  36     -31.200  12.963  13.200  1.00 96.07           C  
ATOM    584  CB  VAL A  36     -31.177  15.487  13.681  1.00 96.07           C  
ATOM    585  HB  VAL A  36     -31.173  16.182  14.521  1.00 96.07           H  
ATOM    586  O   VAL A  36     -30.179  12.585  12.622  1.00 96.07           O  
ATOM    587  CG1 VAL A  36     -29.979  15.831  12.795  1.00 96.07           C  
ATOM    588 HG11 VAL A  36     -29.073  15.757  13.397  1.00 96.07           H  
ATOM    589 HG12 VAL A  36     -30.068  16.863  12.456  1.00 96.07           H  
ATOM    590 HG13 VAL A  36     -29.919  15.162  11.937  1.00 96.07           H  
ATOM    591  CG2 VAL A  36     -32.453  15.759  12.883  1.00 96.07           C  
ATOM    592 HG21 VAL A  36     -32.470  16.808  12.587  1.00 96.07           H  
ATOM    593 HG22 VAL A  36     -33.326  15.552  13.501  1.00 96.07           H  
ATOM    594 HG23 VAL A  36     -32.487  15.138  11.987  1.00 96.07           H  
ATOM    595  N   CYS A  37     -32.411  12.482  12.918  1.00 97.15           N  
ATOM    596  H   CYS A  37     -33.190  12.788  13.484  1.00 97.15           H  
ATOM    597  CA  CYS A  37     -32.708  11.672  11.738  1.00 97.15           C  
ATOM    598  HA  CYS A  37     -31.781  11.434  11.217  1.00 97.15           H  
ATOM    599  C   CYS A  37     -33.606  12.459  10.775  1.00 97.15           C  
ATOM    600  CB  CYS A  37     -33.344  10.343  12.158  1.00 97.15           C  
ATOM    601  HB2 CYS A  37     -34.302  10.537  12.640  1.00 97.15           H  
ATOM    602  HB3 CYS A  37     -32.692   9.825  12.861  1.00 97.15           H  
ATOM    603  O   CYS A  37     -34.652  12.983  11.153  1.00 97.15           O  
ATOM    604  SG  CYS A  37     -33.609   9.291  10.701  1.00 97.15           S  
ATOM    605  HG  CYS A  37     -34.890   9.004  10.952  1.00 97.15           H  
ATOM    606  N   VAL A  38     -33.207  12.542   9.511  1.00 97.00           N  
ATOM    607  H   VAL A  38     -32.320  12.121   9.275  1.00 97.00           H  
ATOM    608  CA  VAL A  38     -33.984  13.161   8.436  1.00 97.00           C  
ATOM    609  HA  VAL A  38     -34.843  13.684   8.855  1.00 97.00           H  
ATOM    610  C   VAL A  38     -34.505  12.062   7.517  1.00 97.00           C  
ATOM    611  CB  VAL A  38     -33.142  14.202   7.678  1.00 97.00           C  
ATOM    612  HB  VAL A  38     -32.287  13.715   7.208  1.00 97.00           H  
ATOM    613  O   VAL A  38     -33.747  11.492   6.735  1.00 97.00           O  
ATOM    614  CG1 VAL A  38     -33.973  14.889   6.591  1.00 97.00           C  
ATOM    615 HG11 VAL A  38     -34.829  15.393   7.041  1.00 97.00           H  
ATOM    616 HG12 VAL A  38     -34.329  14.153   5.870  1.00 97.00           H  
ATOM    617 HG13 VAL A  38     -33.359  15.615   6.059  1.00 97.00           H  
ATOM    618  CG2 VAL A  38     -32.621  15.299   8.615  1.00 97.00           C  
ATOM    619 HG21 VAL A  38     -33.449  15.748   9.165  1.00 97.00           H  
ATOM    620 HG22 VAL A  38     -32.118  16.065   8.026  1.00 97.00           H  
ATOM    621 HG23 VAL A  38     -31.906  14.877   9.322  1.00 97.00           H  
ATOM    622  N   HIS A  39     -35.798  11.774   7.609  1.00 96.59           N  
ATOM    623  H   HIS A  39     -36.352  12.318   8.255  1.00 96.59           H  
ATOM    624  CA  HIS A  39     -36.539  10.889   6.720  1.00 96.59           C  
ATOM    625  HA  HIS A  39     -35.920  10.030   6.459  1.00 96.59           H  
ATOM    626  C   HIS A  39     -36.890  11.649   5.442  1.00 96.59           C  
ATOM    627  CB  HIS A  39     -37.803  10.377   7.426  1.00 96.59           C  
ATOM    628  HB2 HIS A  39     -38.391   9.796   6.716  1.00 96.59           H  
ATOM    629  HB3 HIS A  39     -38.415  11.220   7.747  1.00 96.59           H  
ATOM    630  O   HIS A  39     -37.628  12.632   5.469  1.00 96.59           O  
ATOM    631  CG  HIS A  39     -37.510   9.520   8.626  1.00 96.59           C  
ATOM    632  CD2 HIS A  39     -37.059   9.944   9.848  1.00 96.59           C  
ATOM    633  HD2 HIS A  39     -36.839  10.964  10.125  1.00 96.59           H  
ATOM    634  ND1 HIS A  39     -37.683   8.159   8.704  1.00 96.59           N  
ATOM    635  HD1 HIS A  39     -38.170   7.595   8.022  1.00 96.59           H  
ATOM    636  CE1 HIS A  39     -37.341   7.771   9.944  1.00 96.59           C  
ATOM    637  HE1 HIS A  39     -37.438   6.767  10.330  1.00 96.59           H  
ATOM    638  NE2 HIS A  39     -36.926   8.820  10.669  1.00 96.59           N  
ATOM    639  N   VAL A  40     -36.325  11.210   4.324  1.00 96.40           N  
ATOM    640  H   VAL A  40     -35.762  10.372   4.365  1.00 96.40           H  
ATOM    641  CA  VAL A  40     -36.503  11.832   3.016  1.00 96.40           C  
ATOM    642  HA  VAL A  40     -36.853  12.856   3.147  1.00 96.40           H  
ATOM    643  C   VAL A  40     -37.560  11.061   2.236  1.00 96.40           C  
ATOM    644  CB  VAL A  40     -35.164  11.894   2.271  1.00 96.40           C  
ATOM    645  HB  VAL A  40     -34.756  10.888   2.176  1.00 96.40           H  
ATOM    646  O   VAL A  40     -37.308   9.947   1.771  1.00 96.40           O  
ATOM    647  CG1 VAL A  40     -35.351  12.493   0.881  1.00 96.40           C  
ATOM    648 HG11 VAL A  40     -35.804  13.475   1.016  1.00 96.40           H  
ATOM    649 HG12 VAL A  40     -34.387  12.575   0.379  1.00 96.40           H  
ATOM    650 HG13 VAL A  40     -36.001  11.860   0.278  1.00 96.40           H  
ATOM    651  CG2 VAL A  40     -34.131  12.752   3.014  1.00 96.40           C  
ATOM    652 HG21 VAL A  40     -34.530  13.753   3.182  1.00 96.40           H  
ATOM    653 HG22 VAL A  40     -33.901  12.296   3.977  1.00 96.40           H  
ATOM    654 HG23 VAL A  40     -33.212  12.813   2.432  1.00 96.40           H  
ATOM    655  N   ASP A  41     -38.727  11.677   2.073  1.00 93.03           N  
ATOM    656  H   ASP A  41     -38.846  12.594   2.478  1.00 93.03           H  
ATOM    657  CA  ASP A  41     -39.894  11.058   1.445  1.00 93.03           C  
ATOM    658  HA  ASP A  41     -39.772   9.977   1.516  1.00 93.03           H  
ATOM    659  C   ASP A  41     -40.024  11.395  -0.054  1.00 93.03           C  
ATOM    660  CB  ASP A  41     -41.164  11.397   2.245  1.00 93.03           C  
ATOM    661  HB2 ASP A  41     -41.016  11.123   3.289  1.00 93.03           H  
ATOM    662  HB3 ASP A  41     -41.341  12.471   2.192  1.00 93.03           H  
ATOM    663  O   ASP A  41     -39.589  12.446  -0.543  1.00 93.03           O  
ATOM    664  CG  ASP A  41     -42.385  10.640   1.703  1.00 93.03           C  
ATOM    665  OD1 ASP A  41     -42.194   9.479   1.266  1.00 93.03           O  
ATOM    666  OD2 ASP A  41     -43.451  11.275   1.564  1.00 93.03           O  
ATOM    667  N   GLY A  42     -40.641  10.483  -0.807  1.00 93.05           N  
ATOM    668  H   GLY A  42     -41.093   9.744  -0.287  1.00 93.05           H  
ATOM    669  CA  GLY A  42     -41.043  10.675  -2.201  1.00 93.05           C  
ATOM    670  HA2 GLY A  42     -41.819   9.944  -2.430  1.00 93.05           H  
ATOM    671  HA3 GLY A  42     -41.478  11.669  -2.303  1.00 93.05           H  
ATOM    672  C   GLY A  42     -39.935  10.528  -3.251  1.00 93.05           C  
ATOM    673  O   GLY A  42     -40.187  10.763  -4.438  1.00 93.05           O  
ATOM    674  N   PHE A  43     -38.714  10.143  -2.865  1.00 95.80           N  
ATOM    675  H   PHE A  43     -38.565   9.932  -1.889  1.00 95.80           H  
ATOM    676  CA  PHE A  43     -37.640   9.895  -3.827  1.00 95.80           C  
ATOM    677  HA  PHE A  43     -37.681  10.685  -4.577  1.00 95.80           H  
ATOM    678  C   PHE A  43     -37.830   8.547  -4.542  1.00 95.80           C  
ATOM    679  CB  PHE A  43     -36.263   9.979  -3.159  1.00 95.80           C  
ATOM    680  HB2 PHE A  43     -36.187  10.913  -2.601  1.00 95.80           H  
ATOM    681  HB3 PHE A  43     -36.152   9.159  -2.449  1.00 95.80           H  
ATOM    682  O   PHE A  43     -37.924   7.503  -3.906  1.00 95.80           O  
ATOM    683  CG  PHE A  43     -35.148   9.930  -4.183  1.00 95.80           C  
ATOM    684  CD1 PHE A  43     -34.491   8.719  -4.472  1.00 95.80           C  
ATOM    685  HD1 PHE A  43     -34.745   7.826  -3.921  1.00 95.80           H  
ATOM    686  CD2 PHE A  43     -34.835  11.090  -4.911  1.00 95.80           C  
ATOM    687  HD2 PHE A  43     -35.347  12.015  -4.691  1.00 95.80           H  
ATOM    688  CE1 PHE A  43     -33.527   8.670  -5.496  1.00 95.80           C  
ATOM    689  HE1 PHE A  43     -33.030   7.739  -5.727  1.00 95.80           H  
ATOM    690  CE2 PHE A  43     -33.877  11.041  -5.933  1.00 95.80           C  
ATOM    691  HE2 PHE A  43     -33.646  11.937  -6.490  1.00 95.80           H  
ATOM    692  CZ  PHE A  43     -33.235   9.830  -6.234  1.00 95.80           C  
ATOM    693  HZ  PHE A  43     -32.527   9.800  -7.049  1.00 95.80           H  
ATOM    694  N   LEU A  44     -37.833   8.549  -5.879  1.00 96.45           N  
ATOM    695  H   LEU A  44     -37.698   9.433  -6.349  1.00 96.45           H  
ATOM    696  CA  LEU A  44     -37.965   7.332  -6.688  1.00 96.45           C  
ATOM    697  HA  LEU A  44     -38.109   6.477  -6.028  1.00 96.45           H  
ATOM    698  C   LEU A  44     -36.698   7.104  -7.527  1.00 96.45           C  
ATOM    699  CB  LEU A  44     -39.207   7.422  -7.592  1.00 96.45           C  
ATOM    700  HB2 LEU A  44     -39.221   6.535  -8.226  1.00 96.45           H  
ATOM    701  HB3 LEU A  44     -39.103   8.298  -8.232  1.00 96.45           H  
ATOM    702  O   LEU A  44     -36.435   7.936  -8.413  1.00 96.45           O  
ATOM    703  CG  LEU A  44     -40.558   7.511  -6.859  1.00 96.45           C  
ATOM    704  HG  LEU A  44     -40.560   8.373  -6.191  1.00 96.45           H  
ATOM    705  CD1 LEU A  44     -41.663   7.708  -7.903  1.00 96.45           C  
ATOM    706 HD11 LEU A  44     -41.489   8.634  -8.450  1.00 96.45           H  
ATOM    707 HD12 LEU A  44     -41.681   6.863  -8.592  1.00 96.45           H  
ATOM    708 HD13 LEU A  44     -42.624   7.780  -7.395  1.00 96.45           H  
ATOM    709  CD2 LEU A  44     -40.885   6.251  -6.059  1.00 96.45           C  
ATOM    710 HD21 LEU A  44     -41.856   6.363  -5.577  1.00 96.45           H  
ATOM    711 HD22 LEU A  44     -40.143   6.107  -5.273  1.00 96.45           H  
ATOM    712 HD23 LEU A  44     -40.896   5.382  -6.716  1.00 96.45           H  
ATOM    713  N   PRO A  45     -35.942   6.001  -7.323  1.00 96.67           N  
ATOM    714  CA  PRO A  45     -34.820   5.658  -8.190  1.00 96.67           C  
ATOM    715  HA  PRO A  45     -34.059   6.436  -8.126  1.00 96.67           H  
ATOM    716  C   PRO A  45     -35.275   5.516  -9.641  1.00 96.67           C  
ATOM    717  CB  PRO A  45     -34.250   4.339  -7.660  1.00 96.67           C  
ATOM    718  HB2 PRO A  45     -33.840   3.711  -8.451  1.00 96.67           H  
ATOM    719  HB3 PRO A  45     -33.489   4.550  -6.909  1.00 96.67           H  
ATOM    720  O   PRO A  45     -36.416   5.139  -9.922  1.00 96.67           O  
ATOM    721  CG  PRO A  45     -35.463   3.696  -6.994  1.00 96.67           C  
ATOM    722  HG2 PRO A  45     -36.112   3.251  -7.749  1.00 96.67           H  
ATOM    723  HG3 PRO A  45     -35.171   2.950  -6.255  1.00 96.67           H  
ATOM    724  CD  PRO A  45     -36.150   4.912  -6.370  1.00 96.67           C  
ATOM    725  HD2 PRO A  45     -35.665   5.168  -5.427  1.00 96.67           H  
ATOM    726  HD3 PRO A  45     -37.201   4.688  -6.185  1.00 96.67           H  
ATOM    727  N   HIS A  46     -34.381   5.824 -10.573  1.00 96.91           N  
ATOM    728  H   HIS A  46     -33.464   6.141 -10.292  1.00 96.91           H  
ATOM    729  CA  HIS A  46     -34.705   5.824 -11.994  1.00 96.91           C  
ATOM    730  HA  HIS A  46     -35.556   5.159 -12.147  1.00 96.91           H  
ATOM    731  C   HIS A  46     -33.582   5.283 -12.874  1.00 96.91           C  
ATOM    732  CB  HIS A  46     -35.115   7.240 -12.421  1.00 96.91           C  
ATOM    733  HB2 HIS A  46     -35.447   7.220 -13.459  1.00 96.91           H  
ATOM    734  HB3 HIS A  46     -35.966   7.550 -11.815  1.00 96.91           H  
ATOM    735  O   HIS A  46     -32.423   5.227 -12.463  1.00 96.91           O  
ATOM    736  CG  HIS A  46     -34.020   8.269 -12.283  1.00 96.91           C  
ATOM    737  CD2 HIS A  46     -33.175   8.705 -13.267  1.00 96.91           C  
ATOM    738  HD2 HIS A  46     -33.159   8.353 -14.288  1.00 96.91           H  
ATOM    739  ND1 HIS A  46     -33.686   8.945 -11.133  1.00 96.91           N  
ATOM    740  HD1 HIS A  46     -33.934   8.662 -10.196  1.00 96.91           H  
ATOM    741  CE1 HIS A  46     -32.674   9.777 -11.419  1.00 96.91           C  
ATOM    742  HE1 HIS A  46     -32.144  10.370 -10.688  1.00 96.91           H  
ATOM    743  NE2 HIS A  46     -32.386   9.735 -12.731  1.00 96.91           N  
ATOM    744  N   ILE A  47     -33.959   4.938 -14.104  1.00 97.19           N  
ATOM    745  H   ILE A  47     -34.943   5.016 -14.322  1.00 97.19           H  
ATOM    746  CA  ILE A  47     -33.062   4.632 -15.225  1.00 97.19           C  
ATOM    747  HA  ILE A  47     -32.046   4.924 -14.958  1.00 97.19           H  
ATOM    748  C   ILE A  47     -33.465   5.451 -16.448  1.00 97.19           C  
ATOM    749  CB  ILE A  47     -33.046   3.123 -15.569  1.00 97.19           C  
ATOM    750  HB  ILE A  47     -32.286   2.951 -16.331  1.00 97.19           H  
ATOM    751  O   ILE A  47     -34.570   5.998 -16.509  1.00 97.19           O  
ATOM    752  CG1 ILE A  47     -34.388   2.655 -16.176  1.00 97.19           C  
ATOM    753 HG12 ILE A  47     -35.218   3.067 -15.602  1.00 97.19           H  
ATOM    754 HG13 ILE A  47     -34.468   3.082 -17.176  1.00 97.19           H  
ATOM    755  CG2 ILE A  47     -32.618   2.331 -14.336  1.00 97.19           C  
ATOM    756 HG21 ILE A  47     -32.398   1.297 -14.602  1.00 97.19           H  
ATOM    757 HG22 ILE A  47     -33.431   2.360 -13.610  1.00 97.19           H  
ATOM    758 HG23 ILE A  47     -31.724   2.777 -13.899  1.00 97.19           H  
ATOM    759  CD1 ILE A  47     -34.563   1.137 -16.315  1.00 97.19           C  
ATOM    760 HD11 ILE A  47     -35.495   0.931 -16.842  1.00 97.19           H  
ATOM    761 HD12 ILE A  47     -33.734   0.720 -16.886  1.00 97.19           H  
ATOM    762 HD13 ILE A  47     -34.608   0.666 -15.333  1.00 97.19           H  
ATOM    763  N   TYR A  48     -32.586   5.471 -17.444  1.00 96.85           N  
ATOM    764  H   TYR A  48     -31.711   4.983 -17.314  1.00 96.85           H  
ATOM    765  CA  TYR A  48     -32.889   5.981 -18.778  1.00 96.85           C  
ATOM    766  HA  TYR A  48     -33.882   6.430 -18.779  1.00 96.85           H  
ATOM    767  C   TYR A  48     -32.894   4.831 -19.780  1.00 96.85           C  
ATOM    768  CB  TYR A  48     -31.895   7.080 -19.163  1.00 96.85           C  
ATOM    769  HB2 TYR A  48     -30.885   6.671 -19.143  1.00 96.85           H  
ATOM    770  HB3 TYR A  48     -32.101   7.405 -20.183  1.00 96.85           H  
ATOM    771  O   TYR A  48     -31.989   3.994 -19.762  1.00 96.85           O  
ATOM    772  CG  TYR A  48     -31.963   8.285 -18.248  1.00 96.85           C  
ATOM    773  CD1 TYR A  48     -32.873   9.330 -18.508  1.00 96.85           C  
ATOM    774  HD1 TYR A  48     -33.513   9.284 -19.377  1.00 96.85           H  
ATOM    775  CD2 TYR A  48     -31.167   8.325 -17.090  1.00 96.85           C  
ATOM    776  HD2 TYR A  48     -30.480   7.522 -16.864  1.00 96.85           H  
ATOM    777  CE1 TYR A  48     -32.977  10.411 -17.608  1.00 96.85           C  
ATOM    778  HE1 TYR A  48     -33.708  11.191 -17.761  1.00 96.85           H  
ATOM    779  CE2 TYR A  48     -31.285   9.398 -16.192  1.00 96.85           C  
ATOM    780  HE2 TYR A  48     -30.711   9.405 -15.278  1.00 96.85           H  
ATOM    781  OH  TYR A  48     -32.283  11.455 -15.544  1.00 96.85           O  
ATOM    782  HH  TYR A  48     -31.702  11.220 -14.817  1.00 96.85           H  
ATOM    783  CZ  TYR A  48     -32.174  10.449 -16.454  1.00 96.85           C  
ATOM    784  N   VAL A  49     -33.902   4.807 -20.650  1.00 95.37           N  
ATOM    785  H   VAL A  49     -34.648   5.479 -20.538  1.00 95.37           H  
ATOM    786  CA  VAL A  49     -34.046   3.826 -21.733  1.00 95.37           C  
ATOM    787  HA  VAL A  49     -33.123   3.254 -21.829  1.00 95.37           H  
ATOM    788  C   VAL A  49     -34.284   4.573 -23.042  1.00 95.37           C  
ATOM    789  CB  VAL A  49     -35.190   2.833 -21.439  1.00 95.37           C  
ATOM    790  HB  VAL A  49     -36.142   3.363 -21.443  1.00 95.37           H  
ATOM    791  O   VAL A  49     -35.128   5.466 -23.098  1.00 95.37           O  
ATOM    792  CG1 VAL A  49     -35.227   1.738 -22.502  1.00 95.37           C  
ATOM    793 HG11 VAL A  49     -36.020   1.023 -22.283  1.00 95.37           H  
ATOM    794 HG12 VAL A  49     -35.444   2.184 -23.473  1.00 95.37           H  
ATOM    795 HG13 VAL A  49     -34.272   1.215 -22.547  1.00 95.37           H  
ATOM    796  CG2 VAL A  49     -35.024   2.147 -20.078  1.00 95.37           C  
ATOM    797 HG21 VAL A  49     -35.793   1.385 -19.954  1.00 95.37           H  
ATOM    798 HG22 VAL A  49     -34.040   1.683 -20.008  1.00 95.37           H  
ATOM    799 HG23 VAL A  49     -35.146   2.884 -19.284  1.00 95.37           H  
ATOM    800  N   SER A  50     -33.511   4.259 -24.080  1.00 89.60           N  
ATOM    801  H   SER A  50     -32.824   3.525 -23.988  1.00 89.60           H  
ATOM    802  CA  SER A  50     -33.599   4.931 -25.387  1.00 89.60           C  
ATOM    803  HA  SER A  50     -33.779   5.995 -25.236  1.00 89.60           H  
ATOM    804  C   SER A  50     -34.732   4.410 -26.275  1.00 89.60           C  
ATOM    805  CB  SER A  50     -32.270   4.783 -26.131  1.00 89.60           C  
ATOM    806  HB2 SER A  50     -32.390   5.135 -27.155  1.00 89.60           H  
ATOM    807  HB3 SER A  50     -31.513   5.392 -25.637  1.00 89.60           H  
ATOM    808  O   SER A  50     -35.214   5.148 -27.128  1.00 89.60           O  
ATOM    809  OG  SER A  50     -31.850   3.429 -26.127  1.00 89.60           O  
ATOM    810  HG  SER A  50     -31.267   3.273 -26.873  1.00 89.60           H  
ATOM    811  N   ASP A  51     -35.159   3.162 -26.081  1.00 89.05           N  
ATOM    812  H   ASP A  51     -34.702   2.594 -25.382  1.00 89.05           H  
ATOM    813  CA  ASP A  51     -36.227   2.519 -26.845  1.00 89.05           C  
ATOM    814  HA  ASP A  51     -36.849   3.283 -27.310  1.00 89.05           H  
ATOM    815  C   ASP A  51     -37.109   1.677 -25.918  1.00 89.05           C  
ATOM    816  CB  ASP A  51     -35.617   1.665 -27.967  1.00 89.05           C  
ATOM    817  HB2 ASP A  51     -35.032   0.856 -27.529  1.00 89.05           H  
ATOM    818  HB3 ASP A  51     -34.943   2.288 -28.555  1.00 89.05           H  
ATOM    819  O   ASP A  51     -36.617   0.826 -25.180  1.00 89.05           O  
ATOM    820  CG  ASP A  51     -36.668   1.073 -28.911  1.00 89.05           C  
ATOM    821  OD1 ASP A  51     -37.869   1.408 -28.763  1.00 89.05           O  
ATOM    822  OD2 ASP A  51     -36.266   0.307 -29.807  1.00 89.05           O  
ATOM    823  N   ILE A  52     -38.414   1.938 -25.946  1.00 91.33           N  
ATOM    824  H   ILE A  52     -38.741   2.562 -26.669  1.00 91.33           H  
ATOM    825  CA  ILE A  52     -39.418   1.210 -25.157  1.00 91.33           C  
ATOM    826  HA  ILE A  52     -38.893   0.549 -24.468  1.00 91.33           H  
ATOM    827  C   ILE A  52     -40.275   0.278 -26.023  1.00 91.33           C  
ATOM    828  CB  ILE A  52     -40.268   2.161 -24.291  1.00 91.33           C  
ATOM    829  HB  ILE A  52     -40.999   1.561 -23.751  1.00 91.33           H  
ATOM    830  O   ILE A  52     -41.303  -0.219 -25.567  1.00 91.33           O  
ATOM    831  CG1 ILE A  52     -41.035   3.167 -25.176  1.00 91.33           C  
ATOM    832 HG12 ILE A  52     -40.343   3.916 -25.561  1.00 91.33           H  
ATOM    833 HG13 ILE A  52     -41.468   2.648 -26.031  1.00 91.33           H  
ATOM    834  CG2 ILE A  52     -39.376   2.839 -23.234  1.00 91.33           C  
ATOM    835 HG21 ILE A  52     -38.891   2.074 -22.627  1.00 91.33           H  
ATOM    836 HG22 ILE A  52     -39.977   3.471 -22.580  1.00 91.33           H  
ATOM    837 HG23 ILE A  52     -38.607   3.442 -23.716  1.00 91.33           H  
ATOM    838  CD1 ILE A  52     -42.188   3.852 -24.438  1.00 91.33           C  
ATOM    839 HD11 ILE A  52     -42.919   3.105 -24.132  1.00 91.33           H  
ATOM    840 HD12 ILE A  52     -42.674   4.563 -25.107  1.00 91.33           H  
ATOM    841 HD13 ILE A  52     -41.824   4.378 -23.556  1.00 91.33           H  
ATOM    842  N   SER A  53     -39.885   0.043 -27.277  1.00 89.79           N  
ATOM    843  H   SER A  53     -39.049   0.489 -27.626  1.00 89.79           H  
ATOM    844  CA  SER A  53     -40.578  -0.879 -28.174  1.00 89.79           C  
ATOM    845  HA  SER A  53     -41.609  -0.545 -28.293  1.00 89.79           H  
ATOM    846  C   SER A  53     -40.576  -2.289 -27.578  1.00 89.79           C  
ATOM    847  CB  SER A  53     -39.922  -0.883 -29.558  1.00 89.79           C  
ATOM    848  HB2 SER A  53     -40.479  -1.548 -30.218  1.00 89.79           H  
ATOM    849  HB3 SER A  53     -38.894  -1.237 -29.482  1.00 89.79           H  
ATOM    850  O   SER A  53     -39.528  -2.912 -27.433  1.00 89.79           O  
ATOM    851  OG  SER A  53     -39.928   0.423 -30.097  1.00 89.79           O  
ATOM    852  HG  SER A  53     -39.150   0.854 -29.735  1.00 89.79           H  
ATOM    853  N   GLY A  54     -41.758  -2.787 -27.210  1.00 89.17           N  
ATOM    854  H   GLY A  54     -42.568  -2.187 -27.280  1.00 89.17           H  
ATOM    855  CA  GLY A  54     -41.920  -4.095 -26.565  1.00 89.17           C  
ATOM    856  HA2 GLY A  54     -42.943  -4.439 -26.718  1.00 89.17           H  
ATOM    857  HA3 GLY A  54     -41.247  -4.814 -27.033  1.00 89.17           H  
ATOM    858  C   GLY A  54     -41.645  -4.117 -25.057  1.00 89.17           C  
ATOM    859  O   GLY A  54     -41.645  -5.195 -24.473  1.00 89.17           O  
ATOM    860  N   VAL A  55     -41.436  -2.959 -24.423  1.00 91.34           N  
ATOM    861  H   VAL A  55     -41.471  -2.099 -24.952  1.00 91.34           H  
ATOM    862  CA  VAL A  55     -41.216  -2.857 -22.975  1.00 91.34           C  
ATOM    863  HA  VAL A  55     -40.741  -3.775 -22.629  1.00 91.34           H  
ATOM    864  C   VAL A  55     -42.554  -2.719 -22.248  1.00 91.34           C  
ATOM    865  CB  VAL A  55     -40.265  -1.692 -22.644  1.00 91.34           C  
ATOM    866  HB  VAL A  55     -40.695  -0.759 -23.008  1.00 91.34           H  
ATOM    867  O   VAL A  55     -43.304  -1.768 -22.472  1.00 91.34           O  
ATOM    868  CG1 VAL A  55     -40.018  -1.544 -21.141  1.00 91.34           C  
ATOM    869 HG11 VAL A  55     -39.579  -2.457 -20.739  1.00 91.34           H  
ATOM    870 HG12 VAL A  55     -40.958  -1.344 -20.626  1.00 91.34           H  
ATOM    871 HG13 VAL A  55     -39.339  -0.709 -20.969  1.00 91.34           H  
ATOM    872  CG2 VAL A  55     -38.897  -1.899 -23.310  1.00 91.34           C  
ATOM    873 HG21 VAL A  55     -39.001  -1.900 -24.395  1.00 91.34           H  
ATOM    874 HG22 VAL A  55     -38.213  -1.097 -23.031  1.00 91.34           H  
ATOM    875 HG23 VAL A  55     -38.479  -2.858 -23.004  1.00 91.34           H  
ATOM    876  N   ASP A  56     -42.841  -3.642 -21.334  1.00 91.96           N  
ATOM    877  H   ASP A  56     -42.173  -4.385 -21.181  1.00 91.96           H  
ATOM    878  CA  ASP A  56     -44.002  -3.587 -20.451  1.00 91.96           C  
ATOM    879  HA  ASP A  56     -44.864  -3.256 -21.030  1.00 91.96           H  
ATOM    880  C   ASP A  56     -43.783  -2.578 -19.314  1.00 91.96           C  
ATOM    881  CB  ASP A  56     -44.336  -4.986 -19.913  1.00 91.96           C  
ATOM    882  HB2 ASP A  56     -43.456  -5.404 -19.425  1.00 91.96           H  
ATOM    883  HB3 ASP A  56     -44.612  -5.632 -20.746  1.00 91.96           H  
ATOM    884  O   ASP A  56     -43.126  -2.856 -18.308  1.00 91.96           O  
ATOM    885  CG  ASP A  56     -45.493  -4.933 -18.908  1.00 91.96           C  
ATOM    886  OD1 ASP A  56     -46.269  -3.948 -18.923  1.00 91.96           O  
ATOM    887  OD2 ASP A  56     -45.582  -5.826 -18.040  1.00 91.96           O  
ATOM    888  N   LEU A  57     -44.377  -1.393 -19.469  1.00 92.08           N  
ATOM    889  H   LEU A  57     -44.870  -1.244 -20.338  1.00 92.08           H  
ATOM    890  CA  LEU A  57     -44.318  -0.301 -18.496  1.00 92.08           C  
ATOM    891  HA  LEU A  57     -43.318  -0.287 -18.063  1.00 92.08           H  
ATOM    892  C   LEU A  57     -45.266  -0.477 -17.298  1.00 92.08           C  
ATOM    893  CB  LEU A  57     -44.557   1.043 -19.213  1.00 92.08           C  
ATOM    894  HB2 LEU A  57     -45.545   1.016 -19.674  1.00 92.08           H  
ATOM    895  HB3 LEU A  57     -44.565   1.838 -18.467  1.00 92.08           H  
ATOM    896  O   LEU A  57     -45.243   0.369 -16.403  1.00 92.08           O  
ATOM    897  CG  LEU A  57     -43.518   1.408 -20.290  1.00 92.08           C  
ATOM    898  HG  LEU A  57     -43.513   0.649 -21.072  1.00 92.08           H  
ATOM    899  CD1 LEU A  57     -43.892   2.749 -20.923  1.00 92.08           C  
ATOM    900 HD11 LEU A  57     -43.152   3.017 -21.678  1.00 92.08           H  
ATOM    901 HD12 LEU A  57     -44.865   2.664 -21.406  1.00 92.08           H  
ATOM    902 HD13 LEU A  57     -43.931   3.530 -20.163  1.00 92.08           H  
ATOM    903  CD2 LEU A  57     -42.105   1.539 -19.717  1.00 92.08           C  
ATOM    904 HD21 LEU A  57     -41.780   0.568 -19.344  1.00 92.08           H  
ATOM    905 HD22 LEU A  57     -42.093   2.271 -18.909  1.00 92.08           H  
ATOM    906 HD23 LEU A  57     -41.419   1.845 -20.507  1.00 92.08           H  
ATOM    907  N   SER A  58     -46.070  -1.545 -17.232  1.00 87.91           N  
ATOM    908  H   SER A  58     -46.029  -2.243 -17.960  1.00 87.91           H  
ATOM    909  CA  SER A  58     -47.059  -1.753 -16.158  1.00 87.91           C  
ATOM    910  HA  SER A  58     -47.781  -0.938 -16.196  1.00 87.91           H  
ATOM    911  C   SER A  58     -46.454  -1.760 -14.746  1.00 87.91           C  
ATOM    912  CB  SER A  58     -47.810  -3.066 -16.395  1.00 87.91           C  
ATOM    913  HB2 SER A  58     -48.238  -3.070 -17.398  1.00 87.91           H  
ATOM    914  HB3 SER A  58     -48.623  -3.139 -15.672  1.00 87.91           H  
ATOM    915  O   SER A  58     -47.115  -1.377 -13.782  1.00 87.91           O  
ATOM    916  OG  SER A  58     -46.951  -4.175 -16.229  1.00 87.91           O  
ATOM    917  HG  SER A  58     -46.673  -4.495 -17.091  1.00 87.91           H  
ATOM    918  N   HIS A  59     -45.179  -2.138 -14.624  1.00 83.30           N  
ATOM    919  H   HIS A  59     -44.745  -2.506 -15.459  1.00 83.30           H  
ATOM    920  CA  HIS A  59     -44.462  -2.247 -13.352  1.00 83.30           C  
ATOM    921  HA  HIS A  59     -45.193  -2.397 -12.558  1.00 83.30           H  
ATOM    922  C   HIS A  59     -43.660  -0.992 -12.961  1.00 83.30           C  
ATOM    923  CB  HIS A  59     -43.571  -3.493 -13.406  1.00 83.30           C  
ATOM    924  HB2 HIS A  59     -42.978  -3.547 -12.494  1.00 83.30           H  
ATOM    925  HB3 HIS A  59     -42.885  -3.413 -14.249  1.00 83.30           H  
ATOM    926  O   HIS A  59     -43.036  -0.971 -11.895  1.00 83.30           O  
ATOM    927  CG  HIS A  59     -44.353  -4.775 -13.526  1.00 83.30           C  
ATOM    928  CD2 HIS A  59     -45.014  -5.412 -12.511  1.00 83.30           C  
ATOM    929  HD2 HIS A  59     -45.070  -5.078 -11.485  1.00 83.30           H  
ATOM    930  ND1 HIS A  59     -44.559  -5.519 -14.669  1.00 83.30           N  
ATOM    931  HD1 HIS A  59     -44.395  -5.242 -15.626  1.00 83.30           H  
ATOM    932  CE1 HIS A  59     -45.323  -6.572 -14.343  1.00 83.30           C  
ATOM    933  HE1 HIS A  59     -45.716  -7.281 -15.057  1.00 83.30           H  
ATOM    934  NE2 HIS A  59     -45.601  -6.570 -13.026  1.00 83.30           N  
ATOM    935  N   CYS A  60     -43.632   0.051 -13.798  1.00 90.09           N  
ATOM    936  H   CYS A  60     -44.232   0.038 -14.610  1.00 90.09           H  
ATOM    937  CA  CYS A  60     -42.963   1.300 -13.436  1.00 90.09           C  
ATOM    938  HA  CYS A  60     -42.071   1.039 -12.866  1.00 90.09           H  
ATOM    939  C   CYS A  60     -43.835   2.153 -12.501  1.00 90.09           C  
ATOM    940  CB  CYS A  60     -42.466   2.046 -14.682  1.00 90.09           C  
ATOM    941  HB2 CYS A  60     -41.708   2.760 -14.360  1.00 90.09           H  
ATOM    942  HB3 CYS A  60     -42.012   1.342 -15.379  1.00 90.09           H  
ATOM    943  O   CYS A  60     -45.061   2.101 -12.539  1.00 90.09           O  
ATOM    944  SG  CYS A  60     -43.778   2.977 -15.522  1.00 90.09           S  
ATOM    945  HG  CYS A  60     -44.603   1.951 -15.746  1.00 90.09           H  
ATOM    946  N   ALA A  61     -43.206   2.961 -11.646  1.00 92.41           N  
ATOM    947  H   ALA A  61     -42.199   3.021 -11.691  1.00 92.41           H  
ATOM    948  CA  ALA A  61     -43.933   3.880 -10.770  1.00 92.41           C  
ATOM    949  HA  ALA A  61     -44.794   3.362 -10.347  1.00 92.41           H  
ATOM    950  C   ALA A  61     -44.462   5.096 -11.546  1.00 92.41           C  
ATOM    951  CB  ALA A  61     -43.004   4.310  -9.629  1.00 92.41           C  
ATOM    952  HB1 ALA A  61     -43.552   4.943  -8.932  1.00 92.41           H  
ATOM    953  HB2 ALA A  61     -42.155   4.867 -10.025  1.00 92.41           H  
ATOM    954  HB3 ALA A  61     -42.638   3.428  -9.102  1.00 92.41           H  
ATOM    955  O   ALA A  61     -45.562   5.575 -11.292  1.00 92.41           O  
ATOM    956  N   ARG A  62     -43.641   5.611 -12.466  1.00 94.62           N  
ATOM    957  H   ARG A  62     -42.761   5.133 -12.598  1.00 94.62           H  
ATOM    958  CA  ARG A  62     -43.977   6.634 -13.462  1.00 94.62           C  
ATOM    959  HA  ARG A  62     -44.889   6.330 -13.976  1.00 94.62           H  
ATOM    960  C   ARG A  62     -42.857   6.705 -14.490  1.00 94.62           C  
ATOM    961  CB  ARG A  62     -44.204   8.013 -12.807  1.00 94.62           C  
ATOM    962  HB2 ARG A  62     -45.041   7.950 -12.111  1.00 94.62           H  
ATOM    963  HB3 ARG A  62     -44.490   8.720 -13.586  1.00 94.62           H  
ATOM    964  O   ARG A  62     -41.744   6.249 -14.223  1.00 94.62           O  
ATOM    965  CG  ARG A  62     -42.979   8.569 -12.064  1.00 94.62           C  
ATOM    966  HG2 ARG A  62     -42.133   8.632 -12.748  1.00 94.62           H  
ATOM    967  HG3 ARG A  62     -42.727   7.912 -11.231  1.00 94.62           H  
ATOM    968  CD  ARG A  62     -43.273   9.969 -11.526  1.00 94.62           C  
ATOM    969  HD2 ARG A  62     -43.598  10.591 -12.359  1.00 94.62           H  
ATOM    970  HD3 ARG A  62     -44.083   9.906 -10.798  1.00 94.62           H  
ATOM    971  NE  ARG A  62     -42.081  10.562 -10.890  1.00 94.62           N  
ATOM    972  HE  ARG A  62     -41.359   9.922 -10.592  1.00 94.62           H  
ATOM    973  NH1 ARG A  62     -42.724  12.762 -11.055  1.00 94.62           N  
ATOM    974 HH11 ARG A  62     -43.569  12.469 -11.524  1.00 94.62           H  
ATOM    975 HH12 ARG A  62     -42.588  13.735 -10.823  1.00 94.62           H  
ATOM    976  NH2 ARG A  62     -40.825  12.242 -10.007  1.00 94.62           N  
ATOM    977 HH21 ARG A  62     -40.736  13.214  -9.747  1.00 94.62           H  
ATOM    978 HH22 ARG A  62     -40.206  11.554  -9.603  1.00 94.62           H  
ATOM    979  CZ  ARG A  62     -41.881  11.848 -10.660  1.00 94.62           C  
ATOM    980  N   TYR A  63     -43.102   7.366 -15.608  1.00 95.31           N  
ATOM    981  H   TYR A  63     -44.028   7.724 -15.793  1.00 95.31           H  
ATOM    982  CA  TYR A  63     -42.050   7.710 -16.554  1.00 95.31           C  
ATOM    983  HA  TYR A  63     -41.102   7.705 -16.018  1.00 95.31           H  
ATOM    984  C   TYR A  63     -42.240   9.123 -17.099  1.00 95.31           C  
ATOM    985  CB  TYR A  63     -41.969   6.654 -17.665  1.00 95.31           C  
ATOM    986  HB2 TYR A  63     -41.800   5.676 -17.213  1.00 95.31           H  
ATOM    987  HB3 TYR A  63     -41.105   6.869 -18.294  1.00 95.31           H  
ATOM    988  O   TYR A  63     -43.329   9.692 -17.036  1.00 95.31           O  
ATOM    989  CG  TYR A  63     -43.209   6.586 -18.533  1.00 95.31           C  
ATOM    990  CD1 TYR A  63     -44.304   5.797 -18.133  1.00 95.31           C  
ATOM    991  HD1 TYR A  63     -44.254   5.210 -17.228  1.00 95.31           H  
ATOM    992  CD2 TYR A  63     -43.275   7.332 -19.726  1.00 95.31           C  
ATOM    993  HD2 TYR A  63     -42.436   7.940 -20.032  1.00 95.31           H  
ATOM    994  CE1 TYR A  63     -45.470   5.760 -18.919  1.00 95.31           C  
ATOM    995  HE1 TYR A  63     -46.313   5.152 -18.627  1.00 95.31           H  
ATOM    996  CE2 TYR A  63     -44.436   7.288 -20.521  1.00 95.31           C  
ATOM    997  HE2 TYR A  63     -44.488   7.854 -21.439  1.00 95.31           H  
ATOM    998  OH  TYR A  63     -46.663   6.453 -20.870  1.00 95.31           O  
ATOM    999  HH  TYR A  63     -46.585   6.956 -21.684  1.00 95.31           H  
ATOM   1000  CZ  TYR A  63     -45.537   6.502 -20.115  1.00 95.31           C  
ATOM   1001  N   SER A  64     -41.164   9.695 -17.624  1.00 96.20           N  
ATOM   1002  H   SER A  64     -40.283   9.203 -17.578  1.00 96.20           H  
ATOM   1003  CA  SER A  64     -41.198  10.939 -18.384  1.00 96.20           C  
ATOM   1004  HA  SER A  64     -42.212  11.094 -18.755  1.00 96.20           H  
ATOM   1005  C   SER A  64     -40.289  10.844 -19.601  1.00 96.20           C  
ATOM   1006  CB  SER A  64     -40.842  12.141 -17.504  1.00 96.20           C  
ATOM   1007  HB2 SER A  64     -40.946  13.051 -18.095  1.00 96.20           H  
ATOM   1008  HB3 SER A  64     -41.544  12.192 -16.672  1.00 96.20           H  
ATOM   1009  O   SER A  64     -39.391  10.006 -19.661  1.00 96.20           O  
ATOM   1010  OG  SER A  64     -39.522  12.074 -16.997  1.00 96.20           O  
ATOM   1011  HG  SER A  64     -39.275  12.960 -16.722  1.00 96.20           H  
ATOM   1012  N   ILE A  65     -40.537  11.702 -20.584  1.00 96.56           N  
ATOM   1013  H   ILE A  65     -41.272  12.385 -20.469  1.00 96.56           H  
ATOM   1014  CA  ILE A  65     -39.714  11.812 -21.784  1.00 96.56           C  
ATOM   1015  HA  ILE A  65     -39.131  10.900 -21.916  1.00 96.56           H  
ATOM   1016  C   ILE A  65     -38.746  12.972 -21.573  1.00 96.56           C  
ATOM   1017  CB  ILE A  65     -40.604  11.979 -23.032  1.00 96.56           C  
ATOM   1018  HB  ILE A  65     -41.192  12.891 -22.933  1.00 96.56           H  
ATOM   1019  O   ILE A  65     -39.158  14.058 -21.165  1.00 96.56           O  
ATOM   1020  CG1 ILE A  65     -41.559  10.768 -23.172  1.00 96.56           C  
ATOM   1021 HG12 ILE A  65     -40.973   9.856 -23.287  1.00 96.56           H  
ATOM   1022 HG13 ILE A  65     -42.158  10.668 -22.267  1.00 96.56           H  
ATOM   1023  CG2 ILE A  65     -39.717  12.090 -24.275  1.00 96.56           C  
ATOM   1024 HG21 ILE A  65     -40.320  12.254 -25.168  1.00 96.56           H  
ATOM   1025 HG22 ILE A  65     -39.028  12.931 -24.195  1.00 96.56           H  
ATOM   1026 HG23 ILE A  65     -39.164  11.157 -24.375  1.00 96.56           H  
ATOM   1027  CD1 ILE A  65     -42.545  10.874 -24.341  1.00 96.56           C  
ATOM   1028 HD11 ILE A  65     -43.078  11.823 -24.293  1.00 96.56           H  
ATOM   1029 HD12 ILE A  65     -42.022  10.792 -25.294  1.00 96.56           H  
ATOM   1030 HD13 ILE A  65     -43.265  10.058 -24.276  1.00 96.56           H  
ATOM   1031  N   VAL A  66     -37.459  12.737 -21.813  1.00 96.82           N  
ATOM   1032  H   VAL A  66     -37.184  11.819 -22.135  1.00 96.82           H  
ATOM   1033  CA  VAL A  66     -36.417  13.757 -21.682  1.00 96.82           C  
ATOM   1034  HA  VAL A  66     -36.889  14.740 -21.686  1.00 96.82           H  
ATOM   1035  C   VAL A  66     -35.470  13.726 -22.869  1.00 96.82           C  
ATOM   1036  CB  VAL A  66     -35.630  13.627 -20.366  1.00 96.82           C  
ATOM   1037  HB  VAL A  66     -34.910  14.444 -20.328  1.00 96.82           H  
ATOM   1038  O   VAL A  66     -35.229  12.678 -23.464  1.00 96.82           O  
ATOM   1039  CG1 VAL A  66     -36.527  13.757 -19.127  1.00 96.82           C  
ATOM   1040 HG11 VAL A  66     -37.215  12.914 -19.071  1.00 96.82           H  
ATOM   1041 HG12 VAL A  66     -37.107  14.678 -19.197  1.00 96.82           H  
ATOM   1042 HG13 VAL A  66     -35.917  13.785 -18.224  1.00 96.82           H  
ATOM   1043  CG2 VAL A  66     -34.843  12.318 -20.253  1.00 96.82           C  
ATOM   1044 HG21 VAL A  66     -34.196  12.186 -21.120  1.00 96.82           H  
ATOM   1045 HG22 VAL A  66     -35.522  11.468 -20.184  1.00 96.82           H  
ATOM   1046 HG23 VAL A  66     -34.207  12.373 -19.370  1.00 96.82           H  
ATOM   1047  N   GLU A  67     -34.882  14.875 -23.167  1.00 96.88           N  
ATOM   1048  H   GLU A  67     -35.147  15.715 -22.674  1.00 96.88           H  
ATOM   1049  CA  GLU A  67     -33.829  15.011 -24.164  1.00 96.88           C  
ATOM   1050  HA  GLU A  67     -33.851  14.165 -24.850  1.00 96.88           H  
ATOM   1051  C   GLU A  67     -32.464  15.037 -23.475  1.00 96.88           C  
ATOM   1052  CB  GLU A  67     -34.077  16.273 -24.985  1.00 96.88           C  
ATOM   1053  HB2 GLU A  67     -34.232  17.120 -24.317  1.00 96.88           H  
ATOM   1054  HB3 GLU A  67     -33.193  16.468 -25.592  1.00 96.88           H  
ATOM   1055  O   GLU A  67     -32.201  15.883 -22.615  1.00 96.88           O  
ATOM   1056  CG  GLU A  67     -35.289  16.104 -25.910  1.00 96.88           C  
ATOM   1057  HG2 GLU A  67     -35.167  15.181 -26.477  1.00 96.88           H  
ATOM   1058  HG3 GLU A  67     -36.193  16.015 -25.308  1.00 96.88           H  
ATOM   1059  CD  GLU A  67     -35.444  17.275 -26.889  1.00 96.88           C  
ATOM   1060  OE1 GLU A  67     -36.211  17.095 -27.859  1.00 96.88           O  
ATOM   1061  OE2 GLU A  67     -34.793  18.322 -26.671  1.00 96.88           O  
ATOM   1062  N   ARG A  68     -31.605  14.070 -23.807  1.00 96.44           N  
ATOM   1063  H   ARG A  68     -31.887  13.415 -24.522  1.00 96.44           H  
ATOM   1064  CA  ARG A  68     -30.260  13.924 -23.233  1.00 96.44           C  
ATOM   1065  HA  ARG A  68     -29.894  14.907 -22.937  1.00 96.44           H  
ATOM   1066  C   ARG A  68     -29.277  13.382 -24.259  1.00 96.44           C  
ATOM   1067  CB  ARG A  68     -30.292  13.009 -21.994  1.00 96.44           C  
ATOM   1068  HB2 ARG A  68     -29.265  12.837 -21.673  1.00 96.44           H  
ATOM   1069  HB3 ARG A  68     -30.736  12.049 -22.255  1.00 96.44           H  
ATOM   1070  O   ARG A  68     -29.662  12.746 -25.234  1.00 96.44           O  
ATOM   1071  CG  ARG A  68     -31.060  13.626 -20.818  1.00 96.44           C  
ATOM   1072  HG2 ARG A  68     -32.118  13.700 -21.071  1.00 96.44           H  
ATOM   1073  HG3 ARG A  68     -30.671  14.628 -20.637  1.00 96.44           H  
ATOM   1074  CD  ARG A  68     -30.925  12.805 -19.531  1.00 96.44           C  
ATOM   1075  HD2 ARG A  68     -31.419  11.843 -19.668  1.00 96.44           H  
ATOM   1076  HD3 ARG A  68     -29.869  12.620 -19.334  1.00 96.44           H  
ATOM   1077  NE  ARG A  68     -31.552  13.534 -18.411  1.00 96.44           N  
ATOM   1078  HE  ARG A  68     -32.552  13.658 -18.476  1.00 96.44           H  
ATOM   1079  NH1 ARG A  68     -29.650  14.133 -17.232  1.00 96.44           N  
ATOM   1080 HH11 ARG A  68     -29.112  13.412 -17.691  1.00 96.44           H  
ATOM   1081 HH12 ARG A  68     -29.197  14.749 -16.572  1.00 96.44           H  
ATOM   1082  NH2 ARG A  68     -31.594  15.086 -16.751  1.00 96.44           N  
ATOM   1083 HH21 ARG A  68     -32.509  15.373 -17.069  1.00 96.44           H  
ATOM   1084 HH22 ARG A  68     -31.058  15.736 -16.194  1.00 96.44           H  
ATOM   1085  CZ  ARG A  68     -30.930  14.228 -17.471  1.00 96.44           C  
ATOM   1086  N   GLU A  69     -27.991  13.594 -24.031  1.00 95.40           N  
ATOM   1087  H   GLU A  69     -27.737  14.119 -23.206  1.00 95.40           H  
ATOM   1088  CA  GLU A  69     -26.934  12.952 -24.817  1.00 95.40           C  
ATOM   1089  HA  GLU A  69     -27.311  12.712 -25.812  1.00 95.40           H  
ATOM   1090  C   GLU A  69     -26.462  11.646 -24.167  1.00 95.40           C  
ATOM   1091  CB  GLU A  69     -25.745  13.892 -24.998  1.00 95.40           C  
ATOM   1092  HB2 GLU A  69     -25.329  14.131 -24.019  1.00 95.40           H  
ATOM   1093  HB3 GLU A  69     -24.989  13.358 -25.574  1.00 95.40           H  
ATOM   1094  O   GLU A  69     -26.544  11.475 -22.953  1.00 95.40           O  
ATOM   1095  CG  GLU A  69     -26.093  15.193 -25.734  1.00 95.40           C  
ATOM   1096  HG2 GLU A  69     -26.726  15.813 -25.099  1.00 95.40           H  
ATOM   1097  HG3 GLU A  69     -26.645  14.942 -26.640  1.00 95.40           H  
ATOM   1098  CD  GLU A  69     -24.829  15.973 -26.122  1.00 95.40           C  
ATOM   1099  OE1 GLU A  69     -24.921  16.859 -26.994  1.00 95.40           O  
ATOM   1100  OE2 GLU A  69     -23.719  15.611 -25.656  1.00 95.40           O  
ATOM   1101  N   ASN A  70     -25.891  10.737 -24.958  1.00 93.98           N  
ATOM   1102  H   ASN A  70     -25.794  10.956 -25.940  1.00 93.98           H  
ATOM   1103  CA  ASN A  70     -25.128   9.609 -24.422  1.00 93.98           C  
ATOM   1104  HA  ASN A  70     -25.637   9.206 -23.547  1.00 93.98           H  
ATOM   1105  C   ASN A  70     -23.730  10.066 -23.988  1.00 93.98           C  
ATOM   1106  CB  ASN A  70     -25.021   8.508 -25.485  1.00 93.98           C  
ATOM   1107  HB2 ASN A  70     -24.291   7.765 -25.165  1.00 93.98           H  
ATOM   1108  HB3 ASN A  70     -24.671   8.929 -26.428  1.00 93.98           H  
ATOM   1109  O   ASN A  70     -23.066  10.805 -24.719  1.00 93.98           O  
ATOM   1110  CG  ASN A  70     -26.334   7.793 -25.682  1.00 93.98           C  
ATOM   1111  ND2 ASN A  70     -27.015   7.997 -26.781  1.00 93.98           N  
ATOM   1112 HD21 ASN A  70     -27.883   7.485 -26.856  1.00 93.98           H  
ATOM   1113 HD22 ASN A  70     -26.663   8.626 -27.489  1.00 93.98           H  
ATOM   1114  OD1 ASN A  70     -26.770   7.039 -24.839  1.00 93.98           O  
ATOM   1115  N   LEU A  71     -23.234   9.567 -22.851  1.00 95.12           N  
ATOM   1116  H   LEU A  71     -23.831   9.011 -22.255  1.00 95.12           H  
ATOM   1117  CA  LEU A  71     -21.840   9.776 -22.458  1.00 95.12           C  
ATOM   1118  HA  LEU A  71     -21.658  10.850 -22.419  1.00 95.12           H  
ATOM   1119  C   LEU A  71     -20.876   9.186 -23.490  1.00 95.12           C  
ATOM   1120  CB  LEU A  71     -21.587   9.172 -21.065  1.00 95.12           C  
ATOM   1121  HB2 LEU A  71     -22.200   9.700 -20.334  1.00 95.12           H  
ATOM   1122  HB3 LEU A  71     -21.902   8.129 -21.078  1.00 95.12           H  
ATOM   1123  O   LEU A  71     -19.862   9.808 -23.784  1.00 95.12           O  
ATOM   1124  CG  LEU A  71     -20.111   9.230 -20.619  1.00 95.12           C  
ATOM   1125  HG  LEU A  71     -19.498   8.669 -21.324  1.00 95.12           H  
ATOM   1126  CD1 LEU A  71     -19.573  10.659 -20.513  1.00 95.12           C  
ATOM   1127 HD11 LEU A  71     -19.577  11.132 -21.495  1.00 95.12           H  
ATOM   1128 HD12 LEU A  71     -18.552  10.647 -20.130  1.00 95.12           H  
ATOM   1129 HD13 LEU A  71     -20.205  11.234 -19.837  1.00 95.12           H  
ATOM   1130  CD2 LEU A  71     -19.944   8.561 -19.261  1.00 95.12           C  
ATOM   1131 HD21 LEU A  71     -20.515   9.102 -18.507  1.00 95.12           H  
ATOM   1132 HD22 LEU A  71     -20.305   7.534 -19.316  1.00 95.12           H  
ATOM   1133 HD23 LEU A  71     -18.890   8.548 -18.983  1.00 95.12           H  
ATOM   1134  N   TYR A  72     -21.162   8.003 -24.034  1.00 93.62           N  
ATOM   1135  H   TYR A  72     -22.026   7.551 -23.770  1.00 93.62           H  
ATOM   1136  CA  TYR A  72     -20.366   7.434 -25.119  1.00 93.62           C  
ATOM   1137  HA  TYR A  72     -19.325   7.730 -24.996  1.00 93.62           H  
ATOM   1138  C   TYR A  72     -20.857   7.982 -26.458  1.00 93.62           C  
ATOM   1139  CB  TYR A  72     -20.400   5.906 -25.095  1.00 93.62           C  
ATOM   1140  HB2 TYR A  72     -20.009   5.548 -26.047  1.00 93.62           H  
ATOM   1141  HB3 TYR A  72     -21.436   5.574 -25.025  1.00 93.62           H  
ATOM   1142  O   TYR A  72     -21.960   7.676 -26.911  1.00 93.62           O  
ATOM   1143  CG  TYR A  72     -19.588   5.274 -23.980  1.00 93.62           C  
ATOM   1144  CD1 TYR A  72     -18.360   4.645 -24.266  1.00 93.62           C  
ATOM   1145  HD1 TYR A  72     -17.978   4.644 -25.276  1.00 93.62           H  
ATOM   1146  CD2 TYR A  72     -20.071   5.298 -22.659  1.00 93.62           C  
ATOM   1147  HD2 TYR A  72     -20.999   5.804 -22.437  1.00 93.62           H  
ATOM   1148  CE1 TYR A  72     -17.644   3.995 -23.242  1.00 93.62           C  
ATOM   1149  HE1 TYR A  72     -16.723   3.477 -23.465  1.00 93.62           H  
ATOM   1150  CE2 TYR A  72     -19.350   4.667 -21.628  1.00 93.62           C  
ATOM   1151  HE2 TYR A  72     -19.724   4.672 -20.615  1.00 93.62           H  
ATOM   1152  OH  TYR A  72     -17.473   3.356 -20.933  1.00 93.62           O  
ATOM   1153  HH  TYR A  72     -16.721   2.863 -21.271  1.00 93.62           H  
ATOM   1154  CZ  TYR A  72     -18.142   4.003 -21.921  1.00 93.62           C  
ATOM   1155  N   ASN A  73     -20.003   8.738 -27.141  1.00 90.40           N  
ATOM   1156  H   ASN A  73     -19.111   8.945 -26.714  1.00 90.40           H  
ATOM   1157  CA  ASN A  73     -20.338   9.424 -28.390  1.00 90.40           C  
ATOM   1158  HA  ASN A  73     -21.350   9.814 -28.285  1.00 90.40           H  
ATOM   1159  C   ASN A  73     -20.377   8.495 -29.625  1.00 90.40           C  
ATOM   1160  CB  ASN A  73     -19.402  10.630 -28.516  1.00 90.40           C  
ATOM   1161  HB2 ASN A  73     -19.410  11.153 -27.560  1.00 90.40           H  
ATOM   1162  HB3 ASN A  73     -18.386  10.295 -28.722  1.00 90.40           H  
ATOM   1163  O   ASN A  73     -20.239   8.946 -30.757  1.00 90.40           O  
ATOM   1164  CG  ASN A  73     -19.852  11.646 -29.549  1.00 90.40           C  
ATOM   1165  ND2 ASN A  73     -19.061  11.886 -30.565  1.00 90.40           N  
ATOM   1166 HD21 ASN A  73     -18.289  11.256 -30.730  1.00 90.40           H  
ATOM   1167 HD22 ASN A  73     -19.395  12.523 -31.273  1.00 90.40           H  
ATOM   1168  OD1 ASN A  73     -20.899  12.263 -29.419  1.00 90.40           O  
ATOM   1169  N   PHE A  74     -20.600   7.188 -29.430  1.00 85.77           N  
ATOM   1170  H   PHE A  74     -20.756   6.878 -28.482  1.00 85.77           H  
ATOM   1171  CA  PHE A  74     -20.880   6.244 -30.522  1.00 85.77           C  
ATOM   1172  HA  PHE A  74     -20.067   6.277 -31.248  1.00 85.77           H  
ATOM   1173  C   PHE A  74     -22.169   6.597 -31.269  1.00 85.77           C  
ATOM   1174  CB  PHE A  74     -21.015   4.824 -29.955  1.00 85.77           C  
ATOM   1175  HB2 PHE A  74     -21.212   4.142 -30.782  1.00 85.77           H  
ATOM   1176  HB3 PHE A  74     -21.885   4.797 -29.299  1.00 85.77           H  
ATOM   1177  O   PHE A  74     -22.311   6.304 -32.453  1.00 85.77           O  
ATOM   1178  CG  PHE A  74     -19.812   4.295 -29.200  1.00 85.77           C  
ATOM   1179  CD1 PHE A  74     -18.512   4.450 -29.720  1.00 85.77           C  
ATOM   1180  HD1 PHE A  74     -18.355   4.960 -30.659  1.00 85.77           H  
ATOM   1181  CD2 PHE A  74     -20.001   3.595 -27.993  1.00 85.77           C  
ATOM   1182  HD2 PHE A  74     -20.996   3.447 -27.601  1.00 85.77           H  
ATOM   1183  CE1 PHE A  74     -17.409   3.920 -29.029  1.00 85.77           C  
ATOM   1184  HE1 PHE A  74     -16.416   4.018 -29.441  1.00 85.77           H  
ATOM   1185  CE2 PHE A  74     -18.897   3.068 -27.302  1.00 85.77           C  
ATOM   1186  HE2 PHE A  74     -19.053   2.521 -26.384  1.00 85.77           H  
ATOM   1187  CZ  PHE A  74     -17.600   3.239 -27.815  1.00 85.77           C  
ATOM   1188  HZ  PHE A  74     -16.755   2.827 -27.283  1.00 85.77           H  
ATOM   1189  N   MET A  75     -23.091   7.254 -30.566  1.00 84.60           N  
ATOM   1190  H   MET A  75     -22.886   7.438 -29.595  1.00 84.60           H  
ATOM   1191  CA  MET A  75     -24.353   7.760 -31.080  1.00 84.60           C  
ATOM   1192  HA  MET A  75     -24.422   7.606 -32.157  1.00 84.60           H  
ATOM   1193  C   MET A  75     -24.445   9.269 -30.807  1.00 84.60           C  
ATOM   1194  CB  MET A  75     -25.476   6.967 -30.405  1.00 84.60           C  
ATOM   1195  HB2 MET A  75     -26.412   7.514 -30.524  1.00 84.60           H  
ATOM   1196  HB3 MET A  75     -25.283   6.868 -29.336  1.00 84.60           H  
ATOM   1197  O   MET A  75     -25.103   9.659 -29.838  1.00 84.60           O  
ATOM   1198  CG  MET A  75     -25.691   5.590 -31.020  1.00 84.60           C  
ATOM   1199  HG2 MET A  75     -25.797   5.704 -32.099  1.00 84.60           H  
ATOM   1200  HG3 MET A  75     -24.834   4.949 -30.816  1.00 84.60           H  
ATOM   1201  SD  MET A  75     -27.194   4.821 -30.370  1.00 84.60           S  
ATOM   1202  CE  MET A  75     -27.595   3.702 -31.736  1.00 84.60           C  
ATOM   1203  HE1 MET A  75     -28.493   3.137 -31.489  1.00 84.60           H  
ATOM   1204  HE2 MET A  75     -27.772   4.275 -32.646  1.00 84.60           H  
ATOM   1205  HE3 MET A  75     -26.770   3.008 -31.896  1.00 84.60           H  
ATOM   1206  N   PRO A  76     -23.787  10.114 -31.630  1.00 85.46           N  
ATOM   1207  CA  PRO A  76     -23.725  11.556 -31.410  1.00 85.46           C  
ATOM   1208  HA  PRO A  76     -23.221  11.734 -30.460  1.00 85.46           H  
ATOM   1209  C   PRO A  76     -25.107  12.214 -31.376  1.00 85.46           C  
ATOM   1210  CB  PRO A  76     -22.872  12.134 -32.548  1.00 85.46           C  
ATOM   1211  HB2 PRO A  76     -22.238  12.950 -32.201  1.00 85.46           H  
ATOM   1212  HB3 PRO A  76     -23.512  12.471 -33.363  1.00 85.46           H  
ATOM   1213  O   PRO A  76     -26.068  11.696 -31.957  1.00 85.46           O  
ATOM   1214  CG  PRO A  76     -22.045  10.945 -33.026  1.00 85.46           C  
ATOM   1215  HG2 PRO A  76     -21.159  10.842 -32.400  1.00 85.46           H  
ATOM   1216  HG3 PRO A  76     -21.764  11.039 -34.075  1.00 85.46           H  
ATOM   1217  CD  PRO A  76     -22.980   9.763 -32.793  1.00 85.46           C  
ATOM   1218  HD2 PRO A  76     -22.383   8.866 -32.628  1.00 85.46           H  
ATOM   1219  HD3 PRO A  76     -23.630   9.629 -33.657  1.00 85.46           H  
ATOM   1220  N   GLY A  77     -25.154  13.380 -30.732  1.00 88.76           N  
ATOM   1221  H   GLY A  77     -24.320  13.692 -30.256  1.00 88.76           H  
ATOM   1222  CA  GLY A  77     -26.328  14.241 -30.643  1.00 88.76           C  
ATOM   1223  HA2 GLY A  77     -26.921  14.150 -31.554  1.00 88.76           H  
ATOM   1224  HA3 GLY A  77     -25.996  15.276 -30.566  1.00 88.76           H  
ATOM   1225  C   GLY A  77     -27.242  13.947 -29.455  1.00 88.76           C  
ATOM   1226  O   GLY A  77     -27.126  12.927 -28.769  1.00 88.76           O  
ATOM   1227  N   VAL A  78     -28.160  14.884 -29.235  1.00 94.07           N  
ATOM   1228  H   VAL A  78     -28.179  15.690 -29.843  1.00 94.07           H  
ATOM   1229  CA  VAL A  78     -29.251  14.766 -28.268  1.00 94.07           C  
ATOM   1230  HA  VAL A  78     -28.844  14.451 -27.307  1.00 94.07           H  
ATOM   1231  C   VAL A  78     -30.234  13.701 -28.748  1.00 94.07           C  
ATOM   1232  CB  VAL A  78     -29.942  16.128 -28.078  1.00 94.07           C  
ATOM   1233  HB  VAL A  78     -30.310  16.480 -29.041  1.00 94.07           H  
ATOM   1234  O   VAL A  78     -30.538  13.605 -29.938  1.00 94.07           O  
ATOM   1235  CG1 VAL A  78     -31.117  16.044 -27.107  1.00 94.07           C  
ATOM   1236 HG11 VAL A  78     -31.907  15.412 -27.511  1.00 94.07           H  
ATOM   1237 HG12 VAL A  78     -30.788  15.659 -26.141  1.00 94.07           H  
ATOM   1238 HG13 VAL A  78     -31.535  17.041 -26.972  1.00 94.07           H  
ATOM   1239  CG2 VAL A  78     -28.959  17.167 -27.518  1.00 94.07           C  
ATOM   1240 HG21 VAL A  78     -28.581  16.844 -26.548  1.00 94.07           H  
ATOM   1241 HG22 VAL A  78     -28.118  17.313 -28.195  1.00 94.07           H  
ATOM   1242 HG23 VAL A  78     -29.467  18.124 -27.398  1.00 94.07           H  
ATOM   1243  N   ARG A  79     -30.713  12.875 -27.820  1.00 93.17           N  
ATOM   1244  H   ARG A  79     -30.416  13.008 -26.864  1.00 93.17           H  
ATOM   1245  CA  ARG A  79     -31.687  11.814 -28.065  1.00 93.17           C  
ATOM   1246  HA  ARG A  79     -32.148  11.977 -29.039  1.00 93.17           H  
ATOM   1247  C   ARG A  79     -32.795  11.863 -27.040  1.00 93.17           C  
ATOM   1248  CB  ARG A  79     -31.016  10.434 -28.048  1.00 93.17           C  
ATOM   1249  HB2 ARG A  79     -31.773   9.665 -28.203  1.00 93.17           H  
ATOM   1250  HB3 ARG A  79     -30.536  10.266 -27.084  1.00 93.17           H  
ATOM   1251  O   ARG A  79     -32.621  12.339 -25.919  1.00 93.17           O  
ATOM   1252  CG  ARG A  79     -29.979  10.349 -29.162  1.00 93.17           C  
ATOM   1253  HG2 ARG A  79     -29.144  11.011 -28.929  1.00 93.17           H  
ATOM   1254  HG3 ARG A  79     -30.430  10.672 -30.100  1.00 93.17           H  
ATOM   1255  CD  ARG A  79     -29.446   8.934 -29.336  1.00 93.17           C  
ATOM   1256  HD2 ARG A  79     -30.263   8.264 -29.604  1.00 93.17           H  
ATOM   1257  HD3 ARG A  79     -29.018   8.597 -28.392  1.00 93.17           H  
ATOM   1258  NE  ARG A  79     -28.405   8.975 -30.370  1.00 93.17           N  
ATOM   1259  HE  ARG A  79     -27.568   9.489 -30.136  1.00 93.17           H  
ATOM   1260  NH1 ARG A  79     -29.563   7.986 -32.099  1.00 93.17           N  
ATOM   1261 HH11 ARG A  79     -29.656   7.774 -33.082  1.00 93.17           H  
ATOM   1262 HH12 ARG A  79     -30.290   7.715 -31.453  1.00 93.17           H  
ATOM   1263  NH2 ARG A  79     -27.601   8.998 -32.478  1.00 93.17           N  
ATOM   1264 HH21 ARG A  79     -26.990   9.753 -32.199  1.00 93.17           H  
ATOM   1265 HH22 ARG A  79     -27.729   8.825 -33.464  1.00 93.17           H  
ATOM   1266  CZ  ARG A  79     -28.531   8.640 -31.639  1.00 93.17           C  
ATOM   1267  N   VAL A  80     -33.924  11.311 -27.447  1.00 94.89           N  
ATOM   1268  H   VAL A  80     -33.971  10.923 -28.378  1.00 94.89           H  
ATOM   1269  CA  VAL A  80     -35.053  11.091 -26.562  1.00 94.89           C  
ATOM   1270  HA  VAL A  80     -35.156  11.954 -25.905  1.00 94.89           H  
ATOM   1271  C   VAL A  80     -34.773   9.859 -25.705  1.00 94.89           C  
ATOM   1272  CB  VAL A  80     -36.346  10.970 -27.380  1.00 94.89           C  
ATOM   1273  HB  VAL A  80     -36.275  10.132 -28.073  1.00 94.89           H  
ATOM   1274  O   VAL A  80     -34.417   8.802 -26.222  1.00 94.89           O  
ATOM   1275  CG1 VAL A  80     -37.527  10.753 -26.444  1.00 94.89           C  
ATOM   1276 HG11 VAL A  80     -38.463  10.786 -27.003  1.00 94.89           H  
ATOM   1277 HG12 VAL A  80     -37.455   9.782 -25.953  1.00 94.89           H  
ATOM   1278 HG13 VAL A  80     -37.513  11.549 -25.700  1.00 94.89           H  
ATOM   1279  CG2 VAL A  80     -36.607  12.261 -28.173  1.00 94.89           C  
ATOM   1280 HG21 VAL A  80     -37.554  12.183 -28.707  1.00 94.89           H  
ATOM   1281 HG22 VAL A  80     -35.819  12.433 -28.906  1.00 94.89           H  
ATOM   1282 HG23 VAL A  80     -36.655  13.117 -27.499  1.00 94.89           H  
ATOM   1283  N   PHE A  81     -34.933  10.009 -24.395  1.00 96.04           N  
ATOM   1284  H   PHE A  81     -35.181  10.926 -24.053  1.00 96.04           H  
ATOM   1285  CA  PHE A  81     -34.908   8.923 -23.424  1.00 96.04           C  
ATOM   1286  HA  PHE A  81     -34.822   7.968 -23.943  1.00 96.04           H  
ATOM   1287  C   PHE A  81     -36.203   8.908 -22.625  1.00 96.04           C  
ATOM   1288  CB  PHE A  81     -33.721   9.065 -22.465  1.00 96.04           C  
ATOM   1289  HB2 PHE A  81     -33.696  10.081 -22.070  1.00 96.04           H  
ATOM   1290  HB3 PHE A  81     -33.878   8.392 -21.622  1.00 96.04           H  
ATOM   1291  O   PHE A  81     -36.728   9.951 -22.230  1.00 96.04           O  
ATOM   1292  CG  PHE A  81     -32.383   8.735 -23.081  1.00 96.04           C  
ATOM   1293  CD1 PHE A  81     -31.886   7.421 -23.008  1.00 96.04           C  
ATOM   1294  HD1 PHE A  81     -32.464   6.648 -22.524  1.00 96.04           H  
ATOM   1295  CD2 PHE A  81     -31.644   9.735 -23.737  1.00 96.04           C  
ATOM   1296  HD2 PHE A  81     -32.037  10.738 -23.816  1.00 96.04           H  
ATOM   1297  CE1 PHE A  81     -30.649   7.106 -23.590  1.00 96.04           C  
ATOM   1298  HE1 PHE A  81     -30.280   6.091 -23.566  1.00 96.04           H  
ATOM   1299  CE2 PHE A  81     -30.398   9.425 -24.303  1.00 96.04           C  
ATOM   1300  HE2 PHE A  81     -29.826  10.195 -24.799  1.00 96.04           H  
ATOM   1301  CZ  PHE A  81     -29.909   8.112 -24.232  1.00 96.04           C  
ATOM   1302  HZ  PHE A  81     -28.960   7.871 -24.688  1.00 96.04           H  
ATOM   1303  N   TYR A  82     -36.652   7.706 -22.298  1.00 96.67           N  
ATOM   1304  H   TYR A  82     -36.181   6.896 -22.674  1.00 96.67           H  
ATOM   1305  CA  TYR A  82     -37.662   7.476 -21.283  1.00 96.67           C  
ATOM   1306  HA  TYR A  82     -38.355   8.317 -21.262  1.00 96.67           H  
ATOM   1307  C   TYR A  82     -36.959   7.379 -19.933  1.00 96.67           C  
ATOM   1308  CB  TYR A  82     -38.467   6.225 -21.636  1.00 96.67           C  
ATOM   1309  HB2 TYR A  82     -39.178   6.022 -20.834  1.00 96.67           H  
ATOM   1310  HB3 TYR A  82     -37.799   5.367 -21.711  1.00 96.67           H  
ATOM   1311  O   TYR A  82     -36.182   6.455 -19.684  1.00 96.67           O  
ATOM   1312  CG  TYR A  82     -39.223   6.387 -22.939  1.00 96.67           C  
ATOM   1313  CD1 TYR A  82     -40.550   6.855 -22.930  1.00 96.67           C  
ATOM   1314  HD1 TYR A  82     -41.047   7.063 -21.994  1.00 96.67           H  
ATOM   1315  CD2 TYR A  82     -38.580   6.115 -24.164  1.00 96.67           C  
ATOM   1316  HD2 TYR A  82     -37.561   5.756 -24.177  1.00 96.67           H  
ATOM   1317  CE1 TYR A  82     -41.240   7.032 -24.144  1.00 96.67           C  
ATOM   1318  HE1 TYR A  82     -42.267   7.366 -24.155  1.00 96.67           H  
ATOM   1319  CE2 TYR A  82     -39.264   6.295 -25.379  1.00 96.67           C  
ATOM   1320  HE2 TYR A  82     -38.770   6.072 -26.313  1.00 96.67           H  
ATOM   1321  OH  TYR A  82     -41.292   6.868 -26.530  1.00 96.67           O  
ATOM   1322  HH  TYR A  82     -40.774   6.586 -27.288  1.00 96.67           H  
ATOM   1323  CZ  TYR A  82     -40.603   6.739 -25.368  1.00 96.67           C  
ATOM   1324  N   LYS A  83     -37.210   8.357 -19.064  1.00 97.28           N  
ATOM   1325  H   LYS A  83     -37.861   9.075 -19.352  1.00 97.28           H  
ATOM   1326  CA  LYS A  83     -36.791   8.331 -17.667  1.00 97.28           C  
ATOM   1327  HA  LYS A  83     -35.831   7.822 -17.587  1.00 97.28           H  
ATOM   1328  C   LYS A  83     -37.829   7.545 -16.879  1.00 97.28           C  
ATOM   1329  CB  LYS A  83     -36.631   9.765 -17.154  1.00 97.28           C  
ATOM   1330  HB2 LYS A  83     -35.953  10.306 -17.815  1.00 97.28           H  
ATOM   1331  HB3 LYS A  83     -37.597  10.270 -17.161  1.00 97.28           H  
ATOM   1332  O   LYS A  83     -38.911   8.060 -16.609  1.00 97.28           O  
ATOM   1333  CG  LYS A  83     -36.058   9.752 -15.734  1.00 97.28           C  
ATOM   1334  HG2 LYS A  83     -35.081   9.268 -15.756  1.00 97.28           H  
ATOM   1335  HG3 LYS A  83     -36.712   9.186 -15.071  1.00 97.28           H  
ATOM   1336  CD  LYS A  83     -35.914  11.173 -15.186  1.00 97.28           C  
ATOM   1337  HD2 LYS A  83     -35.331  11.775 -15.882  1.00 97.28           H  
ATOM   1338  HD3 LYS A  83     -36.903  11.611 -15.047  1.00 97.28           H  
ATOM   1339  CE  LYS A  83     -35.184  11.055 -13.852  1.00 97.28           C  
ATOM   1340  HE2 LYS A  83     -35.787  10.457 -13.168  1.00 97.28           H  
ATOM   1341  HE3 LYS A  83     -34.259  10.515 -14.052  1.00 97.28           H  
ATOM   1342  NZ  LYS A  83     -34.836  12.362 -13.261  1.00 97.28           N  
ATOM   1343  HZ1 LYS A  83     -34.331  12.206 -12.401  1.00 97.28           H  
ATOM   1344  HZ2 LYS A  83     -35.671  12.902 -13.084  1.00 97.28           H  
ATOM   1345  HZ3 LYS A  83     -34.227  12.855 -13.897  1.00 97.28           H  
ATOM   1346  N   ILE A  84     -37.511   6.305 -16.531  1.00 97.44           N  
ATOM   1347  H   ILE A  84     -36.579   5.980 -16.745  1.00 97.44           H  
ATOM   1348  CA  ILE A  84     -38.442   5.380 -15.877  1.00 97.44           C  
ATOM   1349  HA  ILE A  84     -39.458   5.760 -15.981  1.00 97.44           H  
ATOM   1350  C   ILE A  84     -38.106   5.329 -14.390  1.00 97.44           C  
ATOM   1351  CB  ILE A  84     -38.409   3.987 -16.541  1.00 97.44           C  
ATOM   1352  HB  ILE A  84     -37.440   3.527 -16.346  1.00 97.44           H  
ATOM   1353  O   ILE A  84     -36.966   5.053 -14.021  1.00 97.44           O  
ATOM   1354  CG1 ILE A  84     -38.601   4.092 -18.074  1.00 97.44           C  
ATOM   1355 HG12 ILE A  84     -37.811   4.712 -18.496  1.00 97.44           H  
ATOM   1356 HG13 ILE A  84     -39.558   4.566 -18.294  1.00 97.44           H  
ATOM   1357  CG2 ILE A  84     -39.506   3.106 -15.922  1.00 97.44           C  
ATOM   1358 HG21 ILE A  84     -40.487   3.514 -16.168  1.00 97.44           H  
ATOM   1359 HG22 ILE A  84     -39.394   3.049 -14.839  1.00 97.44           H  
ATOM   1360 HG23 ILE A  84     -39.441   2.088 -16.306  1.00 97.44           H  
ATOM   1361  CD1 ILE A  84     -38.534   2.749 -18.807  1.00 97.44           C  
ATOM   1362 HD11 ILE A  84     -39.416   2.150 -18.581  1.00 97.44           H  
ATOM   1363 HD12 ILE A  84     -37.637   2.207 -18.510  1.00 97.44           H  
ATOM   1364 HD13 ILE A  84     -38.505   2.926 -19.882  1.00 97.44           H  
ATOM   1365  N   HIS A  85     -39.090   5.619 -13.545  1.00 97.39           N  
ATOM   1366  H   HIS A  85     -40.011   5.776 -13.928  1.00 97.39           H  
ATOM   1367  CA  HIS A  85     -38.971   5.631 -12.092  1.00 97.39           C  
ATOM   1368  HA  HIS A  85     -37.920   5.708 -11.813  1.00 97.39           H  
ATOM   1369  C   HIS A  85     -39.533   4.347 -11.484  1.00 97.39           C  
ATOM   1370  CB  HIS A  85     -39.710   6.846 -11.524  1.00 97.39           C  
ATOM   1371  HB2 HIS A  85     -40.734   6.843 -11.898  1.00 97.39           H  
ATOM   1372  HB3 HIS A  85     -39.761   6.744 -10.440  1.00 97.39           H  
ATOM   1373  O   HIS A  85     -40.540   3.813 -11.953  1.00 97.39           O  
ATOM   1374  CG  HIS A  85     -39.062   8.168 -11.836  1.00 97.39           C  
ATOM   1375  CD2 HIS A  85     -39.190   8.913 -12.981  1.00 97.39           C  
ATOM   1376  HD2 HIS A  85     -39.770   8.648 -13.852  1.00 97.39           H  
ATOM   1377  ND1 HIS A  85     -38.215   8.849 -10.992  1.00 97.39           N  
ATOM   1378  HD1 HIS A  85     -37.811   8.487 -10.139  1.00 97.39           H  
ATOM   1379  CE1 HIS A  85     -37.851   9.982 -11.605  1.00 97.39           C  
ATOM   1380  HE1 HIS A  85     -37.157  10.699 -11.191  1.00 97.39           H  
ATOM   1381  NE2 HIS A  85     -38.425  10.080 -12.814  1.00 97.39           N  
ATOM   1382  N   PHE A  86     -38.937   3.901 -10.384  1.00 96.51           N  
ATOM   1383  H   PHE A  86     -38.122   4.390 -10.045  1.00 96.51           H  
ATOM   1384  CA  PHE A  86     -39.322   2.688  -9.669  1.00 96.51           C  
ATOM   1385  HA  PHE A  86     -40.262   2.307 -10.067  1.00 96.51           H  
ATOM   1386  C   PHE A  86     -39.521   2.984  -8.194  1.00 96.51           C  
ATOM   1387  CB  PHE A  86     -38.255   1.607  -9.862  1.00 96.51           C  
ATOM   1388  HB2 PHE A  86     -37.315   1.944  -9.424  1.00 96.51           H  
ATOM   1389  HB3 PHE A  86     -38.560   0.701  -9.339  1.00 96.51           H  
ATOM   1390  O   PHE A  86     -38.901   3.892  -7.650  1.00 96.51           O  
ATOM   1391  CG  PHE A  86     -38.039   1.281 -11.317  1.00 96.51           C  
ATOM   1392  CD1 PHE A  86     -38.842   0.319 -11.955  1.00 96.51           C  
ATOM   1393  HD1 PHE A  86     -39.593  -0.226 -11.402  1.00 96.51           H  
ATOM   1394  CD2 PHE A  86     -37.091   2.009 -12.055  1.00 96.51           C  
ATOM   1395  HD2 PHE A  86     -36.488   2.766 -11.574  1.00 96.51           H  
ATOM   1396  CE1 PHE A  86     -38.692   0.086 -13.331  1.00 96.51           C  
ATOM   1397  HE1 PHE A  86     -39.334  -0.626 -13.828  1.00 96.51           H  
ATOM   1398  CE2 PHE A  86     -36.944   1.770 -13.425  1.00 96.51           C  
ATOM   1399  HE2 PHE A  86     -36.222   2.349 -13.982  1.00 96.51           H  
ATOM   1400  CZ  PHE A  86     -37.735   0.804 -14.067  1.00 96.51           C  
ATOM   1401  HZ  PHE A  86     -37.631   0.638 -15.129  1.00 96.51           H  
ATOM   1402  N   ARG A  87     -40.374   2.193  -7.539  1.00 95.12           N  
ATOM   1403  H   ARG A  87     -40.860   1.468  -8.048  1.00 95.12           H  
ATOM   1404  CA  ARG A  87     -40.525   2.271  -6.084  1.00 95.12           C  
ATOM   1405  HA  ARG A  87     -40.570   3.317  -5.781  1.00 95.12           H  
ATOM   1406  C   ARG A  87     -39.298   1.715  -5.370  1.00 95.12           C  
ATOM   1407  CB  ARG A  87     -41.812   1.583  -5.614  1.00 95.12           C  
ATOM   1408  HB2 ARG A  87     -41.799   0.531  -5.898  1.00 95.12           H  
ATOM   1409  HB3 ARG A  87     -41.849   1.648  -4.527  1.00 95.12           H  
ATOM   1410  O   ARG A  87     -38.903   2.290  -4.375  1.00 95.12           O  
ATOM   1411  CG  ARG A  87     -43.068   2.262  -6.175  1.00 95.12           C  
ATOM   1412  HG2 ARG A  87     -43.043   3.326  -5.939  1.00 95.12           H  
ATOM   1413  HG3 ARG A  87     -43.099   2.131  -7.257  1.00 95.12           H  
ATOM   1414  CD  ARG A  87     -44.325   1.639  -5.565  1.00 95.12           C  
ATOM   1415  HD2 ARG A  87     -44.326   0.569  -5.775  1.00 95.12           H  
ATOM   1416  HD3 ARG A  87     -44.296   1.782  -4.485  1.00 95.12           H  
ATOM   1417  NE  ARG A  87     -45.550   2.254  -6.112  1.00 95.12           N  
ATOM   1418  HE  ARG A  87     -45.435   3.021  -6.759  1.00 95.12           H  
ATOM   1419  NH1 ARG A  87     -47.050   0.959  -4.952  1.00 95.12           N  
ATOM   1420 HH11 ARG A  87     -48.001   0.719  -4.712  1.00 95.12           H  
ATOM   1421 HH12 ARG A  87     -46.282   0.502  -4.482  1.00 95.12           H  
ATOM   1422  NH2 ARG A  87     -47.797   2.537  -6.346  1.00 95.12           N  
ATOM   1423 HH21 ARG A  87     -47.642   3.270  -7.022  1.00 95.12           H  
ATOM   1424 HH22 ARG A  87     -48.741   2.280  -6.096  1.00 95.12           H  
ATOM   1425  CZ  ARG A  87     -46.789   1.914  -5.802  1.00 95.12           C  
ATOM   1426  N   THR A  88     -38.667   0.664  -5.893  1.00 95.07           N  
ATOM   1427  H   THR A  88     -39.038   0.245  -6.734  1.00 95.07           H  
ATOM   1428  CA  THR A  88     -37.472   0.026  -5.309  1.00 95.07           C  
ATOM   1429  HA  THR A  88     -37.027   0.689  -4.567  1.00 95.07           H  
ATOM   1430  C   THR A  88     -36.413  -0.241  -6.378  1.00 95.07           C  
ATOM   1431  CB  THR A  88     -37.826  -1.285  -4.585  1.00 95.07           C  
ATOM   1432  HB  THR A  88     -36.924  -1.683  -4.120  1.00 95.07           H  
ATOM   1433  O   THR A  88     -36.743  -0.433  -7.555  1.00 95.07           O  
ATOM   1434  CG2 THR A  88     -38.889  -1.101  -3.503  1.00 95.07           C  
ATOM   1435 HG21 THR A  88     -39.852  -0.843  -3.944  1.00 95.07           H  
ATOM   1436 HG22 THR A  88     -38.581  -0.309  -2.821  1.00 95.07           H  
ATOM   1437 HG23 THR A  88     -38.993  -2.020  -2.926  1.00 95.07           H  
ATOM   1438  OG1 THR A  88     -38.332  -2.246  -5.487  1.00 95.07           O  
ATOM   1439  HG1 THR A  88     -38.837  -2.852  -4.939  1.00 95.07           H  
ATOM   1440  N   LYS A  89     -35.131  -0.305  -5.997  1.00 93.37           N  
ATOM   1441  H   LYS A  89     -34.875  -0.156  -5.031  1.00 93.37           H  
ATOM   1442  CA  LYS A  89     -34.052  -0.699  -6.914  1.00 93.37           C  
ATOM   1443  HA  LYS A  89     -34.137  -0.114  -7.830  1.00 93.37           H  
ATOM   1444  C   LYS A  89     -34.153  -2.176  -7.293  1.00 93.37           C  
ATOM   1445  CB  LYS A  89     -32.714  -0.382  -6.245  1.00 93.37           C  
ATOM   1446  HB2 LYS A  89     -32.538  -1.088  -5.433  1.00 93.37           H  
ATOM   1447  HB3 LYS A  89     -32.761   0.634  -5.853  1.00 93.37           H  
ATOM   1448  O   LYS A  89     -33.870  -2.537  -8.433  1.00 93.37           O  
ATOM   1449  CG  LYS A  89     -31.514  -0.417  -7.177  1.00 93.37           C  
ATOM   1450  HG2 LYS A  89     -31.504  -1.347  -7.745  1.00 93.37           H  
ATOM   1451  HG3 LYS A  89     -31.583   0.433  -7.857  1.00 93.37           H  
ATOM   1452  CD  LYS A  89     -30.235  -0.311  -6.345  1.00 93.37           C  
ATOM   1453  HD2 LYS A  89     -30.340   0.485  -5.607  1.00 93.37           H  
ATOM   1454  HD3 LYS A  89     -30.077  -1.254  -5.822  1.00 93.37           H  
ATOM   1455  CE  LYS A  89     -29.060  -0.002  -7.273  1.00 93.37           C  
ATOM   1456  HE2 LYS A  89     -29.063  -0.695  -8.115  1.00 93.37           H  
ATOM   1457  HE3 LYS A  89     -29.198   0.997  -7.687  1.00 93.37           H  
ATOM   1458  NZ  LYS A  89     -27.778  -0.087  -6.545  1.00 93.37           N  
ATOM   1459  HZ1 LYS A  89     -27.024   0.191  -7.157  1.00 93.37           H  
ATOM   1460  HZ2 LYS A  89     -27.624  -1.040  -6.248  1.00 93.37           H  
ATOM   1461  HZ3 LYS A  89     -27.807   0.504  -5.727  1.00 93.37           H  
ATOM   1462  N   SER A  90     -34.629  -3.028  -6.387  1.00 93.13           N  
ATOM   1463  H   SER A  90     -34.714  -2.698  -5.436  1.00 93.13           H  
ATOM   1464  CA  SER A  90     -34.951  -4.426  -6.715  1.00 93.13           C  
ATOM   1465  HA  SER A  90     -34.048  -4.919  -7.074  1.00 93.13           H  
ATOM   1466  C   SER A  90     -36.009  -4.533  -7.826  1.00 93.13           C  
ATOM   1467  CB  SER A  90     -35.418  -5.167  -5.462  1.00 93.13           C  
ATOM   1468  HB2 SER A  90     -36.265  -4.650  -5.010  1.00 93.13           H  
ATOM   1469  HB3 SER A  90     -35.719  -6.179  -5.733  1.00 93.13           H  
ATOM   1470  O   SER A  90     -35.837  -5.308  -8.770  1.00 93.13           O  
ATOM   1471  OG  SER A  90     -34.347  -5.241  -4.545  1.00 93.13           O  
ATOM   1472  HG  SER A  90     -34.375  -4.497  -3.939  1.00 93.13           H  
ATOM   1473  N   GLY A  91     -37.060  -3.704  -7.771  1.00 93.88           N  
ATOM   1474  H   GLY A  91     -37.158  -3.091  -6.975  1.00 93.88           H  
ATOM   1475  CA  GLY A  91     -38.073  -3.601  -8.825  1.00 93.88           C  
ATOM   1476  HA2 GLY A  91     -38.540  -4.573  -8.984  1.00 93.88           H  
ATOM   1477  HA3 GLY A  91     -38.839  -2.894  -8.507  1.00 93.88           H  
ATOM   1478  C   GLY A  91     -37.496  -3.109 -10.155  1.00 93.88           C  
ATOM   1479  O   GLY A  91     -37.812  -3.669 -11.199  1.00 93.88           O  
ATOM   1480  N   MET A  92     -36.581  -2.137 -10.115  1.00 95.08           N  
ATOM   1481  H   MET A  92     -36.402  -1.694  -9.225  1.00 95.08           H  
ATOM   1482  CA  MET A  92     -35.844  -1.655 -11.290  1.00 95.08           C  
ATOM   1483  HA  MET A  92     -36.554  -1.279 -12.027  1.00 95.08           H  
ATOM   1484  C   MET A  92     -35.024  -2.765 -11.967  1.00 95.08           C  
ATOM   1485  CB  MET A  92     -34.947  -0.497 -10.842  1.00 95.08           C  
ATOM   1486  HB2 MET A  92     -35.562   0.293 -10.411  1.00 95.08           H  
ATOM   1487  HB3 MET A  92     -34.283  -0.851 -10.053  1.00 95.08           H  
ATOM   1488  O   MET A  92     -35.132  -2.958 -13.175  1.00 95.08           O  
ATOM   1489  CG  MET A  92     -34.070   0.105 -11.937  1.00 95.08           C  
ATOM   1490  HG2 MET A  92     -34.703   0.641 -12.644  1.00 95.08           H  
ATOM   1491  HG3 MET A  92     -33.543  -0.681 -12.479  1.00 95.08           H  
ATOM   1492  SD  MET A  92     -32.842   1.245 -11.244  1.00 95.08           S  
ATOM   1493  CE  MET A  92     -31.624   0.049 -10.646  1.00 95.08           C  
ATOM   1494  HE1 MET A  92     -31.258  -0.551 -11.480  1.00 95.08           H  
ATOM   1495  HE2 MET A  92     -32.081  -0.617  -9.914  1.00 95.08           H  
ATOM   1496  HE3 MET A  92     -30.789   0.580 -10.188  1.00 95.08           H  
ATOM   1497  N   TYR A  93     -34.223  -3.533 -11.219  1.00 94.00           N  
ATOM   1498  H   TYR A  93     -34.133  -3.331 -10.234  1.00 94.00           H  
ATOM   1499  CA  TYR A  93     -33.448  -4.637 -11.806  1.00 94.00           C  
ATOM   1500  HA  TYR A  93     -32.901  -4.262 -12.671  1.00 94.00           H  
ATOM   1501  C   TYR A  93     -34.333  -5.777 -12.312  1.00 94.00           C  
ATOM   1502  CB  TYR A  93     -32.444  -5.197 -10.797  1.00 94.00           C  
ATOM   1503  HB2 TYR A  93     -32.947  -5.366  -9.845  1.00 94.00           H  
ATOM   1504  HB3 TYR A  93     -32.096  -6.166 -11.155  1.00 94.00           H  
ATOM   1505  O   TYR A  93     -34.007  -6.399 -13.324  1.00 94.00           O  
ATOM   1506  CG  TYR A  93     -31.216  -4.338 -10.594  1.00 94.00           C  
ATOM   1507  CD1 TYR A  93     -30.293  -4.162 -11.645  1.00 94.00           C  
ATOM   1508  HD1 TYR A  93     -30.481  -4.612 -12.609  1.00 94.00           H  
ATOM   1509  CD2 TYR A  93     -30.964  -3.772  -9.334  1.00 94.00           C  
ATOM   1510  HD2 TYR A  93     -31.659  -3.927  -8.522  1.00 94.00           H  
ATOM   1511  CE1 TYR A  93     -29.121  -3.406 -11.438  1.00 94.00           C  
ATOM   1512  HE1 TYR A  93     -28.413  -3.273 -12.243  1.00 94.00           H  
ATOM   1513  CE2 TYR A  93     -29.783  -3.045  -9.117  1.00 94.00           C  
ATOM   1514  HE2 TYR A  93     -29.561  -2.667  -8.130  1.00 94.00           H  
ATOM   1515  OH  TYR A  93     -27.722  -2.150  -9.927  1.00 94.00           O  
ATOM   1516  HH  TYR A  93     -27.215  -2.024 -10.732  1.00 94.00           H  
ATOM   1517  CZ  TYR A  93     -28.863  -2.849 -10.166  1.00 94.00           C  
ATOM   1518  N   LYS A  94     -35.451  -6.054 -11.629  1.00 94.29           N  
ATOM   1519  H   LYS A  94     -35.648  -5.530 -10.788  1.00 94.29           H  
ATOM   1520  CA  LYS A  94     -36.454  -7.001 -12.122  1.00 94.29           C  
ATOM   1521  HA  LYS A  94     -35.957  -7.940 -12.363  1.00 94.29           H  
ATOM   1522  C   LYS A  94     -37.032  -6.535 -13.457  1.00 94.29           C  
ATOM   1523  CB  LYS A  94     -37.522  -7.248 -11.044  1.00 94.29           C  
ATOM   1524  HB2 LYS A  94     -37.045  -7.654 -10.153  1.00 94.29           H  
ATOM   1525  HB3 LYS A  94     -38.006  -6.307 -10.782  1.00 94.29           H  
ATOM   1526  O   LYS A  94     -36.993  -7.297 -14.410  1.00 94.29           O  
ATOM   1527  CG  LYS A  94     -38.585  -8.233 -11.547  1.00 94.29           C  
ATOM   1528  HG2 LYS A  94     -38.103  -9.145 -11.899  1.00 94.29           H  
ATOM   1529  HG3 LYS A  94     -39.109  -7.771 -12.384  1.00 94.29           H  
ATOM   1530  CD  LYS A  94     -39.628  -8.594 -10.487  1.00 94.29           C  
ATOM   1531  HD2 LYS A  94     -40.144  -7.687 -10.173  1.00 94.29           H  
ATOM   1532  HD3 LYS A  94     -39.148  -9.065  -9.629  1.00 94.29           H  
ATOM   1533  CE  LYS A  94     -40.617  -9.564 -11.144  1.00 94.29           C  
ATOM   1534  HE2 LYS A  94     -40.926  -9.139 -12.100  1.00 94.29           H  
ATOM   1535  HE3 LYS A  94     -40.102 -10.493 -11.387  1.00 94.29           H  
ATOM   1536  NZ  LYS A  94     -41.809  -9.821 -10.302  1.00 94.29           N  
ATOM   1537  HZ1 LYS A  94     -41.557 -10.237  -9.416  1.00 94.29           H  
ATOM   1538  HZ2 LYS A  94     -42.429 -10.445 -10.798  1.00 94.29           H  
ATOM   1539  HZ3 LYS A  94     -42.316  -8.961 -10.151  1.00 94.29           H  
ATOM   1540  N   PHE A  95     -37.446  -5.274 -13.550  1.00 95.16           N  
ATOM   1541  H   PHE A  95     -37.449  -4.705 -12.715  1.00 95.16           H  
ATOM   1542  CA  PHE A  95     -37.940  -4.673 -14.786  1.00 95.16           C  
ATOM   1543  HA  PHE A  95     -38.841  -5.200 -15.102  1.00 95.16           H  
ATOM   1544  C   PHE A  95     -36.933  -4.771 -15.939  1.00 95.16           C  
ATOM   1545  CB  PHE A  95     -38.304  -3.215 -14.493  1.00 95.16           C  
ATOM   1546  HB2 PHE A  95     -39.122  -3.200 -13.773  1.00 95.16           H  
ATOM   1547  HB3 PHE A  95     -37.458  -2.712 -14.026  1.00 95.16           H  
ATOM   1548  O   PHE A  95     -37.322  -5.131 -17.046  1.00 95.16           O  
ATOM   1549  CG  PHE A  95     -38.706  -2.416 -15.711  1.00 95.16           C  
ATOM   1550  CD1 PHE A  95     -37.732  -1.731 -16.465  1.00 95.16           C  
ATOM   1551  HD1 PHE A  95     -36.689  -1.797 -16.194  1.00 95.16           H  
ATOM   1552  CD2 PHE A  95     -40.062  -2.321 -16.064  1.00 95.16           C  
ATOM   1553  HD2 PHE A  95     -40.817  -2.850 -15.502  1.00 95.16           H  
ATOM   1554  CE1 PHE A  95     -38.118  -0.945 -17.563  1.00 95.16           C  
ATOM   1555  HE1 PHE A  95     -37.382  -0.405 -18.141  1.00 95.16           H  
ATOM   1556  CE2 PHE A  95     -40.441  -1.523 -17.153  1.00 95.16           C  
ATOM   1557  HE2 PHE A  95     -41.485  -1.427 -17.415  1.00 95.16           H  
ATOM   1558  CZ  PHE A  95     -39.473  -0.841 -17.903  1.00 95.16           C  
ATOM   1559  HZ  PHE A  95     -39.772  -0.226 -18.739  1.00 95.16           H  
ATOM   1560  N   ILE A  96     -35.645  -4.493 -15.690  1.00 94.38           N  
ATOM   1561  H   ILE A  96     -35.403  -4.153 -14.770  1.00 94.38           H  
ATOM   1562  CA  ILE A  96     -34.592  -4.589 -16.715  1.00 94.38           C  
ATOM   1563  HA  ILE A  96     -34.876  -3.951 -17.552  1.00 94.38           H  
ATOM   1564  C   ILE A  96     -34.484  -6.017 -17.261  1.00 94.38           C  
ATOM   1565  CB  ILE A  96     -33.236  -4.092 -16.159  1.00 94.38           C  
ATOM   1566  HB  ILE A  96     -33.059  -4.581 -15.202  1.00 94.38           H  
ATOM   1567  O   ILE A  96     -34.464  -6.211 -18.477  1.00 94.38           O  
ATOM   1568  CG1 ILE A  96     -33.280  -2.563 -15.943  1.00 94.38           C  
ATOM   1569 HG12 ILE A  96     -34.194  -2.291 -15.414  1.00 94.38           H  
ATOM   1570 HG13 ILE A  96     -33.308  -2.061 -16.910  1.00 94.38           H  
ATOM   1571  CG2 ILE A  96     -32.060  -4.433 -17.094  1.00 94.38           C  
ATOM   1572 HG21 ILE A  96     -31.110  -4.139 -16.648  1.00 94.38           H  
ATOM   1573 HG22 ILE A  96     -31.996  -5.508 -17.258  1.00 94.38           H  
ATOM   1574 HG23 ILE A  96     -32.179  -3.937 -18.057  1.00 94.38           H  
ATOM   1575  CD1 ILE A  96     -32.096  -2.023 -15.131  1.00 94.38           C  
ATOM   1576 HD11 ILE A  96     -31.166  -2.118 -15.691  1.00 94.38           H  
ATOM   1577 HD12 ILE A  96     -32.265  -0.966 -14.922  1.00 94.38           H  
ATOM   1578 HD13 ILE A  96     -32.015  -2.558 -14.185  1.00 94.38           H  
ATOM   1579  N   ARG A  97     -34.429  -7.002 -16.359  1.00 94.24           N  
ATOM   1580  H   ARG A  97     -34.481  -6.750 -15.383  1.00 94.24           H  
ATOM   1581  CA  ARG A  97     -34.279  -8.417 -16.707  1.00 94.24           C  
ATOM   1582  HA  ARG A  97     -33.441  -8.526 -17.396  1.00 94.24           H  
ATOM   1583  C   ARG A  97     -35.510  -8.961 -17.426  1.00 94.24           C  
ATOM   1584  CB  ARG A  97     -33.992  -9.193 -15.420  1.00 94.24           C  
ATOM   1585  HB2 ARG A  97     -34.811  -8.995 -14.729  1.00 94.24           H  
ATOM   1586  HB3 ARG A  97     -33.068  -8.819 -14.981  1.00 94.24           H  
ATOM   1587  O   ARG A  97     -35.356  -9.619 -18.448  1.00 94.24           O  
ATOM   1588  CG  ARG A  97     -33.860 -10.709 -15.655  1.00 94.24           C  
ATOM   1589  HG2 ARG A  97     -34.773 -11.097 -16.106  1.00 94.24           H  
ATOM   1590  HG3 ARG A  97     -33.029 -10.901 -16.334  1.00 94.24           H  
ATOM   1591  CD  ARG A  97     -33.626 -11.461 -14.343  1.00 94.24           C  
ATOM   1592  HD2 ARG A  97     -33.618 -12.530 -14.558  1.00 94.24           H  
ATOM   1593  HD3 ARG A  97     -32.648 -11.191 -13.946  1.00 94.24           H  
ATOM   1594  NE  ARG A  97     -34.704 -11.173 -13.378  1.00 94.24           N  
ATOM   1595  HE  ARG A  97     -35.635 -11.429 -13.673  1.00 94.24           H  
ATOM   1596  NH1 ARG A  97     -33.511  -9.848 -11.914  1.00 94.24           N  
ATOM   1597 HH11 ARG A  97     -32.719  -9.898 -12.539  1.00 94.24           H  
ATOM   1598 HH12 ARG A  97     -33.495  -9.247 -11.103  1.00 94.24           H  
ATOM   1599  NH2 ARG A  97     -35.678 -10.262 -11.560  1.00 94.24           N  
ATOM   1600 HH21 ARG A  97     -36.556 -10.573 -11.951  1.00 94.24           H  
ATOM   1601 HH22 ARG A  97     -35.647  -9.703 -10.720  1.00 94.24           H  
ATOM   1602  CZ  ARG A  97     -34.617 -10.435 -12.289  1.00 94.24           C  
ATOM   1603  N   ASP A  98     -36.700  -8.685 -16.898  1.00 94.50           N  
ATOM   1604  H   ASP A  98     -36.735  -8.172 -16.029  1.00 94.50           H  
ATOM   1605  CA  ASP A  98     -37.963  -9.223 -17.413  1.00 94.50           C  
ATOM   1606  HA  ASP A  98     -37.865 -10.301 -17.537  1.00 94.50           H  
ATOM   1607  C   ASP A  98     -38.291  -8.640 -18.804  1.00 94.50           C  
ATOM   1608  CB  ASP A  98     -39.097  -8.964 -16.395  1.00 94.50           C  
ATOM   1609  HB2 ASP A  98     -40.036  -9.285 -16.846  1.00 94.50           H  
ATOM   1610  HB3 ASP A  98     -39.169  -7.890 -16.220  1.00 94.50           H  
ATOM   1611  O   ASP A  98     -38.875  -9.327 -19.635  1.00 94.50           O  
ATOM   1612  CG  ASP A  98     -38.964  -9.682 -15.028  1.00 94.50           C  
ATOM   1613  OD1 ASP A  98     -37.975 -10.421 -14.778  1.00 94.50           O  
ATOM   1614  OD2 ASP A  98     -39.848  -9.464 -14.162  1.00 94.50           O  
ATOM   1615  N   ASN A  99     -37.847  -7.409 -19.094  1.00 94.27           N  
ATOM   1616  H   ASN A  99     -37.402  -6.879 -18.358  1.00 94.27           H  
ATOM   1617  CA  ASN A  99     -37.969  -6.789 -20.419  1.00 94.27           C  
ATOM   1618  HA  ASN A  99     -38.813  -7.239 -20.941  1.00 94.27           H  
ATOM   1619  C   ASN A  99     -36.749  -7.020 -21.333  1.00 94.27           C  
ATOM   1620  CB  ASN A  99     -38.278  -5.293 -20.252  1.00 94.27           C  
ATOM   1621  HB2 ASN A  99     -37.540  -4.819 -19.605  1.00 94.27           H  
ATOM   1622  HB3 ASN A  99     -38.238  -4.809 -21.227  1.00 94.27           H  
ATOM   1623  O   ASN A  99     -36.728  -6.515 -22.452  1.00 94.27           O  
ATOM   1624  CG  ASN A  99     -39.674  -5.060 -19.722  1.00 94.27           C  
ATOM   1625  ND2 ASN A  99     -39.827  -4.761 -18.457  1.00 94.27           N  
ATOM   1626 HD21 ASN A  99     -39.019  -4.750 -17.851  1.00 94.27           H  
ATOM   1627 HD22 ASN A  99     -40.772  -4.560 -18.161  1.00 94.27           H  
ATOM   1628  OD1 ASN A  99     -40.641  -5.115 -20.453  1.00 94.27           O  
ATOM   1629  N   HIS A 100     -35.718  -7.745 -20.881  1.00 92.46           N  
ATOM   1630  H   HIS A 100     -35.820  -8.202 -19.986  1.00 92.46           H  
ATOM   1631  CA  HIS A 100     -34.479  -7.993 -21.634  1.00 92.46           C  
ATOM   1632  HA  HIS A 100     -33.780  -8.440 -20.926  1.00 92.46           H  
ATOM   1633  C   HIS A 100     -33.773  -6.722 -22.153  1.00 92.46           C  
ATOM   1634  CB  HIS A 100     -34.736  -9.035 -22.734  1.00 92.46           C  
ATOM   1635  HB2 HIS A 100     -35.426  -8.624 -23.470  1.00 92.46           H  
ATOM   1636  HB3 HIS A 100     -33.798  -9.254 -23.244  1.00 92.46           H  
ATOM   1637  O   HIS A 100     -33.156  -6.722 -23.221  1.00 92.46           O  
ATOM   1638  CG  HIS A 100     -35.289 -10.331 -22.206  1.00 92.46           C  
ATOM   1639  CD2 HIS A 100     -36.545 -10.836 -22.411  1.00 92.46           C  
ATOM   1640  HD2 HIS A 100     -37.333 -10.370 -22.984  1.00 92.46           H  
ATOM   1641  ND1 HIS A 100     -34.620 -11.215 -21.394  1.00 92.46           N  
ATOM   1642  HD1 HIS A 100     -33.728 -11.049 -20.951  1.00 92.46           H  
ATOM   1643  CE1 HIS A 100     -35.450 -12.235 -21.124  1.00 92.46           C  
ATOM   1644  HE1 HIS A 100     -35.225 -13.064 -20.470  1.00 92.46           H  
ATOM   1645  NE2 HIS A 100     -36.625 -12.063 -21.742  1.00 92.46           N  
ATOM   1646  N   ILE A 101     -33.823  -5.631 -21.382  1.00 91.99           N  
ATOM   1647  H   ILE A 101     -34.309  -5.715 -20.501  1.00 91.99           H  
ATOM   1648  CA  ILE A 101     -33.294  -4.314 -21.781  1.00 91.99           C  
ATOM   1649  HA  ILE A 101     -33.134  -4.339 -22.859  1.00 91.99           H  
ATOM   1650  C   ILE A 101     -31.910  -3.995 -21.195  1.00 91.99           C  
ATOM   1651  CB  ILE A 101     -34.320  -3.184 -21.542  1.00 91.99           C  
ATOM   1652  HB  ILE A 101     -33.846  -2.238 -21.803  1.00 91.99           H  
ATOM   1653  O   ILE A 101     -31.485  -2.840 -21.218  1.00 91.99           O  
ATOM   1654  CG1 ILE A 101     -34.726  -3.110 -20.062  1.00 91.99           C  
ATOM   1655 HG12 ILE A 101     -35.305  -3.994 -19.795  1.00 91.99           H  
ATOM   1656 HG13 ILE A 101     -33.823  -3.089 -19.452  1.00 91.99           H  
ATOM   1657  CG2 ILE A 101     -35.535  -3.327 -22.466  1.00 91.99           C  
ATOM   1658 HG21 ILE A 101     -35.218  -3.547 -23.485  1.00 91.99           H  
ATOM   1659 HG22 ILE A 101     -36.105  -2.399 -22.479  1.00 91.99           H  
ATOM   1660 HG23 ILE A 101     -36.181  -4.135 -22.121  1.00 91.99           H  
ATOM   1661  CD1 ILE A 101     -35.545  -1.868 -19.716  1.00 91.99           C  
ATOM   1662 HD11 ILE A 101     -35.647  -1.814 -18.632  1.00 91.99           H  
ATOM   1663 HD12 ILE A 101     -35.032  -0.973 -20.068  1.00 91.99           H  
ATOM   1664 HD13 ILE A 101     -36.535  -1.928 -20.168  1.00 91.99           H  
ATOM   1665  N   ASP A 102     -31.156  -4.983 -20.699  1.00 87.50           N  
ATOM   1666  H   ASP A 102     -31.565  -5.906 -20.647  1.00 87.50           H  
ATOM   1667  CA  ASP A 102     -29.821  -4.788 -20.096  1.00 87.50           C  
ATOM   1668  HA  ASP A 102     -29.929  -4.232 -19.165  1.00 87.50           H  
ATOM   1669  C   ASP A 102     -28.827  -4.017 -20.988  1.00 87.50           C  
ATOM   1670  CB  ASP A 102     -29.198  -6.154 -19.781  1.00 87.50           C  
ATOM   1671  HB2 ASP A 102     -28.158  -6.010 -19.489  1.00 87.50           H  
ATOM   1672  HB3 ASP A 102     -29.205  -6.772 -20.678  1.00 87.50           H  
ATOM   1673  O   ASP A 102     -27.915  -3.357 -20.482  1.00 87.50           O  
ATOM   1674  CG  ASP A 102     -29.915  -6.875 -18.645  1.00 87.50           C  
ATOM   1675  OD1 ASP A 102     -29.615  -6.527 -17.480  1.00 87.50           O  
ATOM   1676  OD2 ASP A 102     -30.725  -7.771 -18.959  1.00 87.50           O  
ATOM   1677  N   GLY A 103     -28.984  -4.110 -22.314  1.00 85.54           N  
ATOM   1678  H   GLY A 103     -29.757  -4.670 -22.645  1.00 85.54           H  
ATOM   1679  CA  GLY A 103     -28.138  -3.425 -23.296  1.00 85.54           C  
ATOM   1680  HA2 GLY A 103     -28.216  -3.952 -24.247  1.00 85.54           H  
ATOM   1681  HA3 GLY A 103     -27.099  -3.462 -22.968  1.00 85.54           H  
ATOM   1682  C   GLY A 103     -28.499  -1.957 -23.553  1.00 85.54           C  
ATOM   1683  O   GLY A 103     -27.653  -1.212 -24.047  1.00 85.54           O  
ATOM   1684  N   ILE A 104     -29.724  -1.536 -23.216  1.00 90.01           N  
ATOM   1685  H   ILE A 104     -30.344  -2.196 -22.770  1.00 90.01           H  
ATOM   1686  CA  ILE A 104     -30.252  -0.185 -23.495  1.00 90.01           C  
ATOM   1687  HA  ILE A 104     -29.449   0.426 -23.908  1.00 90.01           H  
ATOM   1688  C   ILE A 104     -30.712   0.565 -22.236  1.00 90.01           C  
ATOM   1689  CB  ILE A 104     -31.367  -0.231 -24.565  1.00 90.01           C  
ATOM   1690  HB  ILE A 104     -31.677   0.797 -24.753  1.00 90.01           H  
ATOM   1691  O   ILE A 104     -30.980   1.762 -22.298  1.00 90.01           O  
ATOM   1692  CG1 ILE A 104     -32.601  -1.018 -24.077  1.00 90.01           C  
ATOM   1693 HG12 ILE A 104     -32.350  -2.072 -23.955  1.00 90.01           H  
ATOM   1694 HG13 ILE A 104     -32.911  -0.625 -23.109  1.00 90.01           H  
ATOM   1695  CG2 ILE A 104     -30.821  -0.794 -25.891  1.00 90.01           C  
ATOM   1696 HG21 ILE A 104     -30.631  -1.864 -25.802  1.00 90.01           H  
ATOM   1697 HG22 ILE A 104     -29.896  -0.283 -26.157  1.00 90.01           H  
ATOM   1698 HG23 ILE A 104     -31.545  -0.630 -26.688  1.00 90.01           H  
ATOM   1699  CD1 ILE A 104     -33.803  -0.903 -25.019  1.00 90.01           C  
ATOM   1700 HD11 ILE A 104     -34.682  -1.342 -24.546  1.00 90.01           H  
ATOM   1701 HD12 ILE A 104     -34.006   0.147 -25.231  1.00 90.01           H  
ATOM   1702 HD13 ILE A 104     -33.610  -1.431 -25.952  1.00 90.01           H  
ATOM   1703  N   ALA A 105     -30.778  -0.112 -21.087  1.00 93.77           N  
ATOM   1704  H   ALA A 105     -30.653  -1.114 -21.113  1.00 93.77           H  
ATOM   1705  CA  ALA A 105     -30.987   0.502 -19.784  1.00 93.77           C  
ATOM   1706  HA  ALA A 105     -31.719   1.302 -19.892  1.00 93.77           H  
ATOM   1707  C   ALA A 105     -29.679   1.115 -19.263  1.00 93.77           C  
ATOM   1708  CB  ALA A 105     -31.562  -0.539 -18.818  1.00 93.77           C  
ATOM   1709  HB1 ALA A 105     -30.879  -1.384 -18.728  1.00 93.77           H  
ATOM   1710  HB2 ALA A 105     -31.705  -0.089 -17.836  1.00 93.77           H  
ATOM   1711  HB3 ALA A 105     -32.522  -0.895 -19.193  1.00 93.77           H  
ATOM   1712  O   ALA A 105     -28.613   0.483 -19.265  1.00 93.77           O  
ATOM   1713  N   HIS A 106     -29.755   2.364 -18.812  1.00 95.25           N  
ATOM   1714  H   HIS A 106     -30.635   2.850 -18.913  1.00 95.25           H  
ATOM   1715  CA  HIS A 106     -28.606   3.139 -18.355  1.00 95.25           C  
ATOM   1716  HA  HIS A 106     -27.727   2.495 -18.317  1.00 95.25           H  
ATOM   1717  C   HIS A 106     -28.796   3.682 -16.937  1.00 95.25           C  
ATOM   1718  CB  HIS A 106     -28.329   4.251 -19.368  1.00 95.25           C  
ATOM   1719  HB2 HIS A 106     -27.476   4.837 -19.025  1.00 95.25           H  
ATOM   1720  HB3 HIS A 106     -29.197   4.908 -19.405  1.00 95.25           H  
ATOM   1721  O   HIS A 106     -29.918   3.818 -16.454  1.00 95.25           O  
ATOM   1722  CG  HIS A 106     -28.034   3.755 -20.764  1.00 95.25           C  
ATOM   1723  CD2 HIS A 106     -28.380   4.387 -21.924  1.00 95.25           C  
ATOM   1724  HD2 HIS A 106     -28.898   5.332 -21.998  1.00 95.25           H  
ATOM   1725  ND1 HIS A 106     -27.405   2.576 -21.113  1.00 95.25           N  
ATOM   1726  HD1 HIS A 106     -27.398   1.746 -20.538  1.00 95.25           H  
ATOM   1727  CE1 HIS A 106     -27.362   2.517 -22.455  1.00 95.25           C  
ATOM   1728  HE1 HIS A 106     -27.046   1.657 -23.027  1.00 95.25           H  
ATOM   1729  NE2 HIS A 106     -27.899   3.621 -22.989  1.00 95.25           N  
ATOM   1730  N   GLU A 107     -27.677   4.004 -16.281  1.00 95.26           N  
ATOM   1731  H   GLU A 107     -26.828   4.073 -16.825  1.00 95.26           H  
ATOM   1732  CA  GLU A 107     -27.604   4.506 -14.898  1.00 95.26           C  
ATOM   1733  HA  GLU A 107     -26.543   4.598 -14.667  1.00 95.26           H  
ATOM   1734  C   GLU A 107     -28.141   3.580 -13.788  1.00 95.26           C  
ATOM   1735  CB  GLU A 107     -28.167   5.932 -14.805  1.00 95.26           C  
ATOM   1736  HB2 GLU A 107     -29.235   5.936 -15.023  1.00 95.26           H  
ATOM   1737  HB3 GLU A 107     -28.016   6.292 -13.787  1.00 95.26           H  
ATOM   1738  O   GLU A 107     -28.152   3.961 -12.619  1.00 95.26           O  
ATOM   1739  CG  GLU A 107     -27.428   6.860 -15.778  1.00 95.26           C  
ATOM   1740  HG2 GLU A 107     -27.676   6.584 -16.802  1.00 95.26           H  
ATOM   1741  HG3 GLU A 107     -26.359   6.709 -15.630  1.00 95.26           H  
ATOM   1742  CD  GLU A 107     -27.738   8.343 -15.584  1.00 95.26           C  
ATOM   1743  OE1 GLU A 107     -27.069   9.146 -16.270  1.00 95.26           O  
ATOM   1744  OE2 GLU A 107     -28.616   8.676 -14.765  1.00 95.26           O  
ATOM   1745  N   GLN A 108     -28.457   2.319 -14.097  1.00 93.29           N  
ATOM   1746  H   GLN A 108     -28.426   2.051 -15.070  1.00 93.29           H  
ATOM   1747  CA  GLN A 108     -28.917   1.319 -13.123  1.00 93.29           C  
ATOM   1748  HA  GLN A 108     -29.819   1.712 -12.654  1.00 93.29           H  
ATOM   1749  C   GLN A 108     -27.915   1.051 -11.986  1.00 93.29           C  
ATOM   1750  CB  GLN A 108     -29.299   0.006 -13.840  1.00 93.29           C  
ATOM   1751  HB2 GLN A 108     -30.059   0.221 -14.591  1.00 93.29           H  
ATOM   1752  HB3 GLN A 108     -29.765  -0.641 -13.096  1.00 93.29           H  
ATOM   1753  O   GLN A 108     -28.289   0.559 -10.924  1.00 93.29           O  
ATOM   1754  CG  GLN A 108     -28.164  -0.813 -14.494  1.00 93.29           C  
ATOM   1755  HG2 GLN A 108     -28.485  -1.854 -14.516  1.00 93.29           H  
ATOM   1756  HG3 GLN A 108     -27.252  -0.770 -13.898  1.00 93.29           H  
ATOM   1757  CD  GLN A 108     -27.853  -0.391 -15.929  1.00 93.29           C  
ATOM   1758  NE2 GLN A 108     -27.724  -1.311 -16.859  1.00 93.29           N  
ATOM   1759 HE21 GLN A 108     -27.768  -0.956 -17.803  1.00 93.29           H  
ATOM   1760 HE22 GLN A 108     -27.964  -2.273 -16.668  1.00 93.29           H  
ATOM   1761  OE1 GLN A 108     -27.723   0.777 -16.251  1.00 93.29           O  
ATOM   1762  N   ASN A 109     -26.631   1.367 -12.190  1.00 91.31           N  
ATOM   1763  H   ASN A 109     -26.394   1.791 -13.076  1.00 91.31           H  
ATOM   1764  CA  ASN A 109     -25.589   1.176 -11.182  1.00 91.31           C  
ATOM   1765  HA  ASN A 109     -25.844   0.301 -10.584  1.00 91.31           H  
ATOM   1766  C   ASN A 109     -25.467   2.346 -10.188  1.00 91.31           C  
ATOM   1767  CB  ASN A 109     -24.252   0.889 -11.875  1.00 91.31           C  
ATOM   1768  HB2 ASN A 109     -23.960   1.742 -12.487  1.00 91.31           H  
ATOM   1769  HB3 ASN A 109     -23.511   0.736 -11.090  1.00 91.31           H  
ATOM   1770  O   ASN A 109     -24.776   2.203  -9.179  1.00 91.31           O  
ATOM   1771  CG  ASN A 109     -24.248  -0.380 -12.704  1.00 91.31           C  
ATOM   1772  ND2 ASN A 109     -23.487  -0.405 -13.772  1.00 91.31           N  
ATOM   1773 HD21 ASN A 109     -23.033   0.440 -14.088  1.00 91.31           H  
ATOM   1774 HD22 ASN A 109     -23.545  -1.243 -14.332  1.00 91.31           H  
ATOM   1775  OD1 ASN A 109     -24.905  -1.362 -12.405  1.00 91.31           O  
ATOM   1776  N   ALA A 110     -26.116   3.491 -10.432  1.00 94.16           N  
ATOM   1777  H   ALA A 110     -26.745   3.549 -11.220  1.00 94.16           H  
ATOM   1778  CA  ALA A 110     -26.158   4.581  -9.461  1.00 94.16           C  
ATOM   1779  HA  ALA A 110     -25.149   4.747  -9.084  1.00 94.16           H  
ATOM   1780  C   ALA A 110     -27.054   4.188  -8.273  1.00 94.16           C  
ATOM   1781  CB  ALA A 110     -26.618   5.868 -10.156  1.00 94.16           C  
ATOM   1782  HB1 ALA A 110     -25.933   6.119 -10.965  1.00 94.16           H  
ATOM   1783  HB2 ALA A 110     -26.638   6.691  -9.441  1.00 94.16           H  
ATOM   1784  HB3 ALA A 110     -27.617   5.735 -10.570  1.00 94.16           H  
ATOM   1785  O   ALA A 110     -28.192   3.758  -8.455  1.00 94.16           O  
ATOM   1786  N   SER A 111     -26.542   4.295  -7.042  1.00 94.01           N  
ATOM   1787  H   SER A 111     -25.626   4.700  -6.916  1.00 94.01           H  
ATOM   1788  CA  SER A 111     -27.348   4.018  -5.846  1.00 94.01           C  
ATOM   1789  HA  SER A 111     -27.845   3.060  -5.996  1.00 94.01           H  
ATOM   1790  C   SER A 111     -28.420   5.095  -5.648  1.00 94.01           C  
ATOM   1791  CB  SER A 111     -26.471   3.904  -4.592  1.00 94.01           C  
ATOM   1792  HB2 SER A 111     -27.082   3.551  -3.761  1.00 94.01           H  
ATOM   1793  HB3 SER A 111     -25.677   3.179  -4.771  1.00 94.01           H  
ATOM   1794  O   SER A 111     -28.192   6.238  -6.050  1.00 94.01           O  
ATOM   1795  OG  SER A 111     -25.902   5.150  -4.245  1.00 94.01           O  
ATOM   1796  HG  SER A 111     -25.418   5.056  -3.421  1.00 94.01           H  
ATOM   1797  N   PRO A 112     -29.548   4.792  -4.978  1.00 96.18           N  
ATOM   1798  CA  PRO A 112     -30.548   5.809  -4.665  1.00 96.18           C  
ATOM   1799  HA  PRO A 112     -30.996   6.150  -5.598  1.00 96.18           H  
ATOM   1800  C   PRO A 112     -29.967   7.027  -3.934  1.00 96.18           C  
ATOM   1801  CB  PRO A 112     -31.616   5.094  -3.840  1.00 96.18           C  
ATOM   1802  HB2 PRO A 112     -31.387   5.149  -2.776  1.00 96.18           H  
ATOM   1803  HB3 PRO A 112     -32.597   5.520  -4.051  1.00 96.18           H  
ATOM   1804  O   PRO A 112     -30.290   8.152  -4.296  1.00 96.18           O  
ATOM   1805  CG  PRO A 112     -31.519   3.644  -4.312  1.00 96.18           C  
ATOM   1806  HG2 PRO A 112     -31.886   2.946  -3.559  1.00 96.18           H  
ATOM   1807  HG3 PRO A 112     -32.073   3.522  -5.243  1.00 96.18           H  
ATOM   1808  CD  PRO A 112     -30.024   3.473  -4.577  1.00 96.18           C  
ATOM   1809  HD2 PRO A 112     -29.878   2.735  -5.365  1.00 96.18           H  
ATOM   1810  HD3 PRO A 112     -29.522   3.165  -3.660  1.00 96.18           H  
ATOM   1811  N   ILE A 113     -29.020   6.824  -3.006  1.00 96.90           N  
ATOM   1812  H   ILE A 113     -28.842   5.875  -2.709  1.00 96.90           H  
ATOM   1813  CA  ILE A 113     -28.292   7.918  -2.336  1.00 96.90           C  
ATOM   1814  HA  ILE A 113     -29.022   8.576  -1.865  1.00 96.90           H  
ATOM   1815  C   ILE A 113     -27.504   8.767  -3.342  1.00 96.90           C  
ATOM   1816  CB  ILE A 113     -27.351   7.378  -1.233  1.00 96.90           C  
ATOM   1817  HB  ILE A 113     -26.696   6.630  -1.680  1.00 96.90           H  
ATOM   1818  O   ILE A 113     -27.581   9.993  -3.285  1.00 96.90           O  
ATOM   1819  CG1 ILE A 113     -28.170   6.708  -0.109  1.00 96.90           C  
ATOM   1820 HG12 ILE A 113     -28.864   5.988  -0.542  1.00 96.90           H  
ATOM   1821 HG13 ILE A 113     -28.756   7.461   0.418  1.00 96.90           H  
ATOM   1822  CG2 ILE A 113     -26.465   8.496  -0.641  1.00 96.90           C  
ATOM   1823 HG21 ILE A 113     -27.088   9.268  -0.188  1.00 96.90           H  
ATOM   1824 HG22 ILE A 113     -25.794   8.098   0.119  1.00 96.90           H  
ATOM   1825 HG23 ILE A 113     -25.830   8.952  -1.401  1.00 96.90           H  
ATOM   1826  CD1 ILE A 113     -27.297   5.957   0.903  1.00 96.90           C  
ATOM   1827 HD11 ILE A 113     -26.698   6.648   1.496  1.00 96.90           H  
ATOM   1828 HD12 ILE A 113     -27.946   5.409   1.586  1.00 96.90           H  
ATOM   1829 HD13 ILE A 113     -26.645   5.250   0.391  1.00 96.90           H  
ATOM   1830  N   LEU A 114     -26.757   8.155  -4.272  1.00 97.10           N  
ATOM   1831  H   LEU A 114     -26.763   7.146  -4.319  1.00 97.10           H  
ATOM   1832  CA  LEU A 114     -26.006   8.897  -5.292  1.00 97.10           C  
ATOM   1833  HA  LEU A 114     -25.365   9.618  -4.786  1.00 97.10           H  
ATOM   1834  C   LEU A 114     -26.953   9.688  -6.202  1.00 97.10           C  
ATOM   1835  CB  LEU A 114     -25.115   7.935  -6.104  1.00 97.10           C  
ATOM   1836  HB2 LEU A 114     -25.743   7.145  -6.516  1.00 97.10           H  
ATOM   1837  HB3 LEU A 114     -24.392   7.478  -5.429  1.00 97.10           H  
ATOM   1838  O   LEU A 114     -26.683  10.855  -6.481  1.00 97.10           O  
ATOM   1839  CG  LEU A 114     -24.358   8.606  -7.272  1.00 97.10           C  
ATOM   1840  HG  LEU A 114     -25.077   9.054  -7.958  1.00 97.10           H  
ATOM   1841  CD1 LEU A 114     -23.379   9.683  -6.804  1.00 97.10           C  
ATOM   1842 HD11 LEU A 114     -23.914  10.498  -6.316  1.00 97.10           H  
ATOM   1843 HD12 LEU A 114     -22.845  10.101  -7.657  1.00 97.10           H  
ATOM   1844 HD13 LEU A 114     -22.665   9.259  -6.099  1.00 97.10           H  
ATOM   1845  CD2 LEU A 114     -23.566   7.556  -8.054  1.00 97.10           C  
ATOM   1846 HD21 LEU A 114     -23.096   8.030  -8.915  1.00 97.10           H  
ATOM   1847 HD22 LEU A 114     -22.805   7.108  -7.414  1.00 97.10           H  
ATOM   1848 HD23 LEU A 114     -24.247   6.786  -8.416  1.00 97.10           H  
ATOM   1849  N   GLN A 115     -28.064   9.083  -6.639  1.00 97.74           N  
ATOM   1850  H   GLN A 115     -28.238   8.130  -6.354  1.00 97.74           H  
ATOM   1851  CA  GLN A 115     -29.066   9.769  -7.457  1.00 97.74           C  
ATOM   1852  HA  GLN A 115     -28.571  10.166  -8.343  1.00 97.74           H  
ATOM   1853  C   GLN A 115     -29.662  10.967  -6.697  1.00 97.74           C  
ATOM   1854  CB  GLN A 115     -30.178   8.808  -7.919  1.00 97.74           C  
ATOM   1855  HB2 GLN A 115     -30.870   9.398  -8.520  1.00 97.74           H  
ATOM   1856  HB3 GLN A 115     -30.709   8.428  -7.047  1.00 97.74           H  
ATOM   1857  O   GLN A 115     -29.652  12.083  -7.215  1.00 97.74           O  
ATOM   1858  CG  GLN A 115     -29.733   7.601  -8.767  1.00 97.74           C  
ATOM   1859  HG2 GLN A 115     -29.017   7.918  -9.526  1.00 97.74           H  
ATOM   1860  HG3 GLN A 115     -29.225   6.873  -8.136  1.00 97.74           H  
ATOM   1861  CD  GLN A 115     -30.891   6.887  -9.470  1.00 97.74           C  
ATOM   1862  NE2 GLN A 115     -30.616   5.833 -10.207  1.00 97.74           N  
ATOM   1863 HE21 GLN A 115     -29.668   5.505 -10.318  1.00 97.74           H  
ATOM   1864 HE22 GLN A 115     -31.325   5.510 -10.850  1.00 97.74           H  
ATOM   1865  OE1 GLN A 115     -32.054   7.254  -9.370  1.00 97.74           O  
ATOM   1866  N   PHE A 116     -30.098  10.754  -5.453  1.00 97.95           N  
ATOM   1867  H   PHE A 116     -30.085   9.809  -5.097  1.00 97.95           H  
ATOM   1868  CA  PHE A 116     -30.695  11.772  -4.589  1.00 97.95           C  
ATOM   1869  HA  PHE A 116     -31.568  12.196  -5.086  1.00 97.95           H  
ATOM   1870  C   PHE A 116     -29.738  12.933  -4.304  1.00 97.95           C  
ATOM   1871  CB  PHE A 116     -31.158  11.099  -3.289  1.00 97.95           C  
ATOM   1872  HB2 PHE A 116     -30.376  10.423  -2.942  1.00 97.95           H  
ATOM   1873  HB3 PHE A 116     -32.044  10.500  -3.497  1.00 97.95           H  
ATOM   1874  O   PHE A 116     -30.029  14.081  -4.642  1.00 97.95           O  
ATOM   1875  CG  PHE A 116     -31.472  12.070  -2.170  1.00 97.95           C  
ATOM   1876  CD1 PHE A 116     -30.687  12.077  -1.001  1.00 97.95           C  
ATOM   1877  HD1 PHE A 116     -29.893  11.357  -0.870  1.00 97.95           H  
ATOM   1878  CD2 PHE A 116     -32.516  13.001  -2.319  1.00 97.95           C  
ATOM   1879  HD2 PHE A 116     -33.132  12.989  -3.206  1.00 97.95           H  
ATOM   1880  CE1 PHE A 116     -30.940  13.017   0.011  1.00 97.95           C  
ATOM   1881  HE1 PHE A 116     -30.342  13.016   0.910  1.00 97.95           H  
ATOM   1882  CE2 PHE A 116     -32.766  13.942  -1.305  1.00 97.95           C  
ATOM   1883  HE2 PHE A 116     -33.580  14.646  -1.403  1.00 97.95           H  
ATOM   1884  CZ  PHE A 116     -31.977  13.951  -0.143  1.00 97.95           C  
ATOM   1885  HZ  PHE A 116     -32.181  14.663   0.644  1.00 97.95           H  
ATOM   1886  N   THR A 117     -28.567  12.639  -3.738  1.00 97.84           N  
ATOM   1887  H   THR A 117     -28.385  11.673  -3.504  1.00 97.84           H  
ATOM   1888  CA  THR A 117     -27.574  13.659  -3.370  1.00 97.84           C  
ATOM   1889  HA  THR A 117     -28.054  14.391  -2.721  1.00 97.84           H  
ATOM   1890  C   THR A 117     -27.064  14.424  -4.590  1.00 97.84           C  
ATOM   1891  CB  THR A 117     -26.388  13.059  -2.602  1.00 97.84           C  
ATOM   1892  HB  THR A 117     -25.634  13.833  -2.460  1.00 97.84           H  
ATOM   1893  O   THR A 117     -26.857  15.631  -4.504  1.00 97.84           O  
ATOM   1894  CG2 THR A 117     -26.792  12.525  -1.229  1.00 97.84           C  
ATOM   1895 HG21 THR A 117     -25.914  12.138  -0.711  1.00 97.84           H  
ATOM   1896 HG22 THR A 117     -27.212  13.334  -0.630  1.00 97.84           H  
ATOM   1897 HG23 THR A 117     -27.534  11.732  -1.318  1.00 97.84           H  
ATOM   1898  OG1 THR A 117     -25.814  11.988  -3.322  1.00 97.84           O  
ATOM   1899  HG1 THR A 117     -26.443  11.264  -3.290  1.00 97.84           H  
ATOM   1900  N   THR A 118     -26.952  13.777  -5.755  1.00 98.00           N  
ATOM   1901  H   THR A 118     -27.108  12.779  -5.766  1.00 98.00           H  
ATOM   1902  CA  THR A 118     -26.619  14.460  -7.015  1.00 98.00           C  
ATOM   1903  HA  THR A 118     -25.717  15.054  -6.862  1.00 98.00           H  
ATOM   1904  C   THR A 118     -27.725  15.418  -7.448  1.00 98.00           C  
ATOM   1905  CB  THR A 118     -26.340  13.455  -8.137  1.00 98.00           C  
ATOM   1906  HB  THR A 118     -27.200  12.797  -8.254  1.00 98.00           H  
ATOM   1907  O   THR A 118     -27.438  16.586  -7.705  1.00 98.00           O  
ATOM   1908  CG2 THR A 118     -26.060  14.122  -9.478  1.00 98.00           C  
ATOM   1909 HG21 THR A 118     -25.275  14.871  -9.373  1.00 98.00           H  
ATOM   1910 HG22 THR A 118     -25.762  13.365 -10.204  1.00 98.00           H  
ATOM   1911 HG23 THR A 118     -26.965  14.607  -9.844  1.00 98.00           H  
ATOM   1912  OG1 THR A 118     -25.212  12.680  -7.816  1.00 98.00           O  
ATOM   1913  HG1 THR A 118     -25.526  12.010  -7.205  1.00 98.00           H  
ATOM   1914  N   GLN A 119     -28.982  14.957  -7.496  1.00 97.39           N  
ATOM   1915  H   GLN A 119     -29.156  13.997  -7.232  1.00 97.39           H  
ATOM   1916  CA  GLN A 119     -30.137  15.770  -7.908  1.00 97.39           C  
ATOM   1917  HA  GLN A 119     -29.958  16.167  -8.907  1.00 97.39           H  
ATOM   1918  C   GLN A 119     -30.375  16.973  -6.992  1.00 97.39           C  
ATOM   1919  CB  GLN A 119     -31.405  14.897  -7.918  1.00 97.39           C  
ATOM   1920  HB2 GLN A 119     -32.278  15.549  -7.937  1.00 97.39           H  
ATOM   1921  HB3 GLN A 119     -31.452  14.286  -7.017  1.00 97.39           H  
ATOM   1922  O   GLN A 119     -30.910  17.990  -7.429  1.00 97.39           O  
ATOM   1923  CG  GLN A 119     -31.460  14.007  -9.160  1.00 97.39           C  
ATOM   1924  HG2 GLN A 119     -30.608  13.329  -9.198  1.00 97.39           H  
ATOM   1925  HG3 GLN A 119     -31.421  14.674 -10.022  1.00 97.39           H  
ATOM   1926  CD  GLN A 119     -32.753  13.217  -9.267  1.00 97.39           C  
ATOM   1927  NE2 GLN A 119     -33.776  13.757  -9.892  1.00 97.39           N  
ATOM   1928 HE21 GLN A 119     -33.717  14.744 -10.099  1.00 97.39           H  
ATOM   1929 HE22 GLN A 119     -34.649  13.312  -9.648  1.00 97.39           H  
ATOM   1930  OE1 GLN A 119     -32.893  12.100  -8.817  1.00 97.39           O  
ATOM   1931  N   ARG A 120     -29.996  16.850  -5.718  1.00 97.32           N  
ATOM   1932  H   ARG A 120     -29.663  15.945  -5.418  1.00 97.32           H  
ATOM   1933  CA  ARG A 120     -30.133  17.899  -4.703  1.00 97.32           C  
ATOM   1934  HA  ARG A 120     -30.838  18.653  -5.053  1.00 97.32           H  
ATOM   1935  C   ARG A 120     -28.852  18.701  -4.465  1.00 97.32           C  
ATOM   1936  CB  ARG A 120     -30.699  17.261  -3.422  1.00 97.32           C  
ATOM   1937  HB2 ARG A 120     -30.029  16.466  -3.096  1.00 97.32           H  
ATOM   1938  HB3 ARG A 120     -30.747  18.016  -2.637  1.00 97.32           H  
ATOM   1939  O   ARG A 120     -28.864  19.609  -3.644  1.00 97.32           O  
ATOM   1940  CG  ARG A 120     -32.093  16.630  -3.581  1.00 97.32           C  
ATOM   1941  HG2 ARG A 120     -32.013  15.695  -4.136  1.00 97.32           H  
ATOM   1942  HG3 ARG A 120     -32.473  16.399  -2.586  1.00 97.32           H  
ATOM   1943  CD  ARG A 120     -33.105  17.526  -4.295  1.00 97.32           C  
ATOM   1944  HD2 ARG A 120     -34.080  17.038  -4.266  1.00 97.32           H  
ATOM   1945  HD3 ARG A 120     -32.809  17.656  -5.336  1.00 97.32           H  
ATOM   1946  NE  ARG A 120     -33.205  18.826  -3.629  1.00 97.32           N  
ATOM   1947  HE  ARG A 120     -32.780  18.910  -2.717  1.00 97.32           H  
ATOM   1948  NH1 ARG A 120     -34.611  19.878  -5.108  1.00 97.32           N  
ATOM   1949 HH11 ARG A 120     -34.573  19.075  -5.720  1.00 97.32           H  
ATOM   1950 HH12 ARG A 120     -35.266  20.633  -5.252  1.00 97.32           H  
ATOM   1951  NH2 ARG A 120     -34.060  20.839  -3.176  1.00 97.32           N  
ATOM   1952 HH21 ARG A 120     -34.940  21.335  -3.161  1.00 97.32           H  
ATOM   1953 HH22 ARG A 120     -33.550  20.785  -2.306  1.00 97.32           H  
ATOM   1954  CZ  ARG A 120     -33.948  19.843  -3.988  1.00 97.32           C  
ATOM   1955  N   ASN A 121     -27.775  18.397  -5.194  1.00 97.14           N  
ATOM   1956  H   ASN A 121     -27.861  17.643  -5.860  1.00 97.14           H  
ATOM   1957  CA  ASN A 121     -26.453  19.007  -5.035  1.00 97.14           C  
ATOM   1958  HA  ASN A 121     -25.760  18.387  -5.604  1.00 97.14           H  
ATOM   1959  C   ASN A 121     -25.933  18.981  -3.580  1.00 97.14           C  
ATOM   1960  CB  ASN A 121     -26.454  20.412  -5.663  1.00 97.14           C  
ATOM   1961  HB2 ASN A 121     -27.057  21.078  -5.045  1.00 97.14           H  
ATOM   1962  HB3 ASN A 121     -26.879  20.383  -6.666  1.00 97.14           H  
ATOM   1963  O   ASN A 121     -25.432  19.977  -3.064  1.00 97.14           O  
ATOM   1964  CG  ASN A 121     -25.051  20.969  -5.772  1.00 97.14           C  
ATOM   1965  ND2 ASN A 121     -24.887  22.267  -5.701  1.00 97.14           N  
ATOM   1966 HD21 ASN A 121     -23.934  22.602  -5.706  1.00 97.14           H  
ATOM   1967 HD22 ASN A 121     -25.674  22.863  -5.486  1.00 97.14           H  
ATOM   1968  OD1 ASN A 121     -24.089  20.239  -5.953  1.00 97.14           O  
ATOM   1969  N   LEU A 122     -26.094  17.844  -2.902  1.00 97.36           N  
ATOM   1970  H   LEU A 122     -26.457  17.045  -3.401  1.00 97.36           H  
ATOM   1971  CA  LEU A 122     -25.718  17.673  -1.501  1.00 97.36           C  
ATOM   1972  HA  LEU A 122     -25.726  18.649  -1.017  1.00 97.36           H  
ATOM   1973  C   LEU A 122     -24.303  17.114  -1.372  1.00 97.36           C  
ATOM   1974  CB  LEU A 122     -26.730  16.780  -0.761  1.00 97.36           C  
ATOM   1975  HB2 LEU A 122     -26.661  15.772  -1.170  1.00 97.36           H  
ATOM   1976  HB3 LEU A 122     -26.452  16.731   0.292  1.00 97.36           H  
ATOM   1977  O   LEU A 122     -23.873  16.239  -2.132  1.00 97.36           O  
ATOM   1978  CG  LEU A 122     -28.188  17.251  -0.864  1.00 97.36           C  
ATOM   1979  HG  LEU A 122     -28.453  17.274  -1.921  1.00 97.36           H  
ATOM   1980  CD1 LEU A 122     -29.114  16.258  -0.162  1.00 97.36           C  
ATOM   1981 HD11 LEU A 122     -30.152  16.553  -0.313  1.00 97.36           H  
ATOM   1982 HD12 LEU A 122     -28.898  16.235   0.906  1.00 97.36           H  
ATOM   1983 HD13 LEU A 122     -28.977  15.259  -0.576  1.00 97.36           H  
ATOM   1984  CD2 LEU A 122     -28.425  18.644  -0.287  1.00 97.36           C  
ATOM   1985 HD21 LEU A 122     -28.138  18.676   0.764  1.00 97.36           H  
ATOM   1986 HD22 LEU A 122     -29.480  18.903  -0.381  1.00 97.36           H  
ATOM   1987 HD23 LEU A 122     -27.849  19.380  -0.848  1.00 97.36           H  
ATOM   1988  N   GLN A 123     -23.603  17.578  -0.341  1.00 95.62           N  
ATOM   1989  H   GLN A 123     -24.036  18.266   0.258  1.00 95.62           H  
ATOM   1990  CA  GLN A 123     -22.414  16.901   0.158  1.00 95.62           C  
ATOM   1991  HA  GLN A 123     -21.747  16.694  -0.678  1.00 95.62           H  
ATOM   1992  C   GLN A 123     -22.801  15.557   0.790  1.00 95.62           C  
ATOM   1993  CB  GLN A 123     -21.684  17.815   1.149  1.00 95.62           C  
ATOM   1994  HB2 GLN A 123     -20.906  17.244   1.656  1.00 95.62           H  
ATOM   1995  HB3 GLN A 123     -22.384  18.173   1.904  1.00 95.62           H  
ATOM   1996  O   GLN A 123     -23.908  15.379   1.296  1.00 95.62           O  
ATOM   1997  CG  GLN A 123     -21.034  19.009   0.430  1.00 95.62           C  
ATOM   1998  HG2 GLN A 123     -20.373  18.636  -0.352  1.00 95.62           H  
ATOM   1999  HG3 GLN A 123     -21.805  19.623  -0.035  1.00 95.62           H  
ATOM   2000  CD  GLN A 123     -20.219  19.897   1.364  1.00 95.62           C  
ATOM   2001  NE2 GLN A 123     -19.469  20.838   0.836  1.00 95.62           N  
ATOM   2002 HE21 GLN A 123     -19.596  21.090  -0.134  1.00 95.62           H  
ATOM   2003 HE22 GLN A 123     -19.115  21.502   1.509  1.00 95.62           H  
ATOM   2004  OE1 GLN A 123     -20.212  19.764   2.573  1.00 95.62           O  
ATOM   2005  N   GLN A 124     -21.883  14.593   0.755  1.00 96.35           N  
ATOM   2006  H   GLN A 124     -20.946  14.829   0.460  1.00 96.35           H  
ATOM   2007  CA  GLN A 124     -22.104  13.284   1.381  1.00 96.35           C  
ATOM   2008  HA  GLN A 124     -23.110  12.931   1.154  1.00 96.35           H  
ATOM   2009  C   GLN A 124     -21.985  13.373   2.898  1.00 96.35           C  
ATOM   2010  CB  GLN A 124     -21.081  12.279   0.850  1.00 96.35           C  
ATOM   2011  HB2 GLN A 124     -21.203  11.326   1.364  1.00 96.35           H  
ATOM   2012  HB3 GLN A 124     -20.075  12.648   1.049  1.00 96.35           H  
ATOM   2013  O   GLN A 124     -22.680  12.654   3.609  1.00 96.35           O  
ATOM   2014  CG  GLN A 124     -21.242  12.064  -0.653  1.00 96.35           C  
ATOM   2015  HG2 GLN A 124     -21.149  13.014  -1.178  1.00 96.35           H  
ATOM   2016  HG3 GLN A 124     -20.413  11.440  -0.986  1.00 96.35           H  
ATOM   2017  CD  GLN A 124     -22.551  11.383  -1.032  1.00 96.35           C  
ATOM   2018  NE2 GLN A 124     -23.263  11.943  -1.983  1.00 96.35           N  
ATOM   2019 HE21 GLN A 124     -23.021  12.853  -2.347  1.00 96.35           H  
ATOM   2020 HE22 GLN A 124     -24.143  11.520  -2.242  1.00 96.35           H  
ATOM   2021  OE1 GLN A 124     -22.926  10.346  -0.504  1.00 96.35           O  
ATOM   2022  N   VAL A 125     -21.104  14.258   3.366  1.00 97.05           N  
ATOM   2023  H   VAL A 125     -20.552  14.778   2.699  1.00 97.05           H  
ATOM   2024  CA  VAL A 125     -20.960  14.643   4.765  1.00 97.05           C  
ATOM   2025  HA  VAL A 125     -21.845  14.324   5.315  1.00 97.05           H  
ATOM   2026  C   VAL A 125     -20.854  16.161   4.825  1.00 97.05           C  
ATOM   2027  CB  VAL A 125     -19.725  13.981   5.396  1.00 97.05           C  
ATOM   2028  HB  VAL A 125     -18.841  14.248   4.817  1.00 97.05           H  
ATOM   2029  O   VAL A 125     -19.954  16.732   4.207  1.00 97.05           O  
ATOM   2030  CG1 VAL A 125     -19.524  14.469   6.833  1.00 97.05           C  
ATOM   2031 HG11 VAL A 125     -19.125  15.483   6.809  1.00 97.05           H  
ATOM   2032 HG12 VAL A 125     -20.470  14.483   7.376  1.00 97.05           H  
ATOM   2033 HG13 VAL A 125     -18.820  13.834   7.371  1.00 97.05           H  
ATOM   2034  CG2 VAL A 125     -19.826  12.453   5.379  1.00 97.05           C  
ATOM   2035 HG21 VAL A 125     -18.998  12.019   5.939  1.00 97.05           H  
ATOM   2036 HG22 VAL A 125     -19.789  12.089   4.352  1.00 97.05           H  
ATOM   2037 HG23 VAL A 125     -20.766  12.141   5.832  1.00 97.05           H  
ATOM   2038  N   GLY A 126     -21.759  16.821   5.537  1.00 95.77           N  
ATOM   2039  H   GLY A 126     -22.454  16.305   6.057  1.00 95.77           H  
ATOM   2040  CA  GLY A 126     -21.819  18.278   5.566  1.00 95.77           C  
ATOM   2041  HA2 GLY A 126     -21.047  18.660   6.235  1.00 95.77           H  
ATOM   2042  HA3 GLY A 126     -21.622  18.670   4.568  1.00 95.77           H  
ATOM   2043  C   GLY A 126     -23.166  18.820   6.021  1.00 95.77           C  
ATOM   2044  O   GLY A 126     -24.069  18.072   6.394  1.00 95.77           O  
ATOM   2045  N   TRP A 127     -23.292  20.142   5.976  1.00 96.60           N  
ATOM   2046  H   TRP A 127     -22.548  20.698   5.579  1.00 96.60           H  
ATOM   2047  CA  TRP A 127     -24.520  20.835   6.340  1.00 96.60           C  
ATOM   2048  HA  TRP A 127     -24.952  20.340   7.210  1.00 96.60           H  
ATOM   2049  C   TRP A 127     -25.555  20.758   5.214  1.00 96.60           C  
ATOM   2050  CB  TRP A 127     -24.195  22.271   6.762  1.00 96.60           C  
ATOM   2051  HB2 TRP A 127     -23.614  22.761   5.981  1.00 96.60           H  
ATOM   2052  HB3 TRP A 127     -25.129  22.820   6.883  1.00 96.60           H  
ATOM   2053  O   TRP A 127     -25.253  20.937   4.033  1.00 96.60           O  
ATOM   2054  CG  TRP A 127     -23.446  22.374   8.050  1.00 96.60           C  
ATOM   2055  CD1 TRP A 127     -22.101  22.388   8.195  1.00 96.60           C  
ATOM   2056  HD1 TRP A 127     -21.390  22.342   7.384  1.00 96.60           H  
ATOM   2057  CD2 TRP A 127     -23.997  22.467   9.397  1.00 96.60           C  
ATOM   2058  CE2 TRP A 127     -22.914  22.569  10.319  1.00 96.60           C  
ATOM   2059  CE3 TRP A 127     -25.305  22.473   9.929  1.00 96.60           C  
ATOM   2060  HE3 TRP A 127     -26.146  22.386   9.257  1.00 96.60           H  
ATOM   2061  NE1 TRP A 127     -21.783  22.481   9.536  1.00 96.60           N  
ATOM   2062  HE1 TRP A 127     -20.836  22.452   9.886  1.00 96.60           H  
ATOM   2063  CH2 TRP A 127     -24.430  22.708  12.197  1.00 96.60           C  
ATOM   2064  HH2 TRP A 127     -24.602  22.799  13.260  1.00 96.60           H  
ATOM   2065  CZ2 TRP A 127     -23.117  22.707  11.697  1.00 96.60           C  
ATOM   2066  HZ2 TRP A 127     -22.275  22.796  12.367  1.00 96.60           H  
ATOM   2067  CZ3 TRP A 127     -25.520  22.586  11.316  1.00 96.60           C  
ATOM   2068  HZ3 TRP A 127     -26.527  22.583  11.708  1.00 96.60           H  
ATOM   2069  N   ILE A 128     -26.803  20.512   5.592  1.00 97.00           N  
ATOM   2070  H   ILE A 128     -26.977  20.329   6.570  1.00 97.00           H  
ATOM   2071  CA  ILE A 128     -27.968  20.629   4.720  1.00 97.00           C  
ATOM   2072  HA  ILE A 128     -27.663  21.109   3.790  1.00 97.00           H  
ATOM   2073  C   ILE A 128     -28.988  21.550   5.373  1.00 97.00           C  
ATOM   2074  CB  ILE A 128     -28.577  19.257   4.346  1.00 97.00           C  
ATOM   2075  HB  ILE A 128     -29.384  19.437   3.636  1.00 97.00           H  
ATOM   2076  O   ILE A 128     -29.054  21.676   6.596  1.00 97.00           O  
ATOM   2077  CG1 ILE A 128     -29.180  18.552   5.574  1.00 97.00           C  
ATOM   2078 HG12 ILE A 128     -28.369  18.322   6.266  1.00 97.00           H  
ATOM   2079 HG13 ILE A 128     -29.876  19.230   6.068  1.00 97.00           H  
ATOM   2080  CG2 ILE A 128     -27.524  18.380   3.644  1.00 97.00           C  
ATOM   2081 HG21 ILE A 128     -28.004  17.527   3.164  1.00 97.00           H  
ATOM   2082 HG22 ILE A 128     -26.788  18.024   4.364  1.00 97.00           H  
ATOM   2083 HG23 ILE A 128     -27.010  18.965   2.881  1.00 97.00           H  
ATOM   2084  CD1 ILE A 128     -29.966  17.274   5.274  1.00 97.00           C  
ATOM   2085 HD11 ILE A 128     -29.344  16.565   4.727  1.00 97.00           H  
ATOM   2086 HD12 ILE A 128     -30.289  16.817   6.209  1.00 97.00           H  
ATOM   2087 HD13 ILE A 128     -30.851  17.515   4.685  1.00 97.00           H  
ATOM   2088  N   GLN A 129     -29.810  22.167   4.541  1.00 95.86           N  
ATOM   2089  H   GLN A 129     -29.693  22.001   3.552  1.00 95.86           H  
ATOM   2090  CA  GLN A 129     -30.980  22.915   4.952  1.00 95.86           C  
ATOM   2091  HA  GLN A 129     -30.971  23.048   6.034  1.00 95.86           H  
ATOM   2092  C   GLN A 129     -32.225  22.118   4.565  1.00 95.86           C  
ATOM   2093  CB  GLN A 129     -30.923  24.301   4.304  1.00 95.86           C  
ATOM   2094  HB2 GLN A 129     -31.010  24.199   3.222  1.00 95.86           H  
ATOM   2095  HB3 GLN A 129     -29.964  24.766   4.531  1.00 95.86           H  
ATOM   2096  O   GLN A 129     -32.393  21.733   3.405  1.00 95.86           O  
ATOM   2097  CG  GLN A 129     -32.027  25.217   4.832  1.00 95.86           C  
ATOM   2098  HG2 GLN A 129     -33.004  24.769   4.657  1.00 95.86           H  
ATOM   2099  HG3 GLN A 129     -31.895  25.341   5.907  1.00 95.86           H  
ATOM   2100  CD  GLN A 129     -32.009  26.583   4.157  1.00 95.86           C  
ATOM   2101  NE2 GLN A 129     -32.307  27.621   4.894  1.00 95.86           N  
ATOM   2102 HE21 GLN A 129     -32.444  27.541   5.891  1.00 95.86           H  
ATOM   2103 HE22 GLN A 129     -32.452  28.534   4.488  1.00 95.86           H  
ATOM   2104  OE1 GLN A 129     -31.824  26.729   2.960  1.00 95.86           O  
ATOM   2105  N   ILE A 130     -33.109  21.883   5.529  1.00 95.71           N  
ATOM   2106  H   ILE A 130     -32.910  22.228   6.457  1.00 95.71           H  
ATOM   2107  CA  ILE A 130     -34.417  21.266   5.304  1.00 95.71           C  
ATOM   2108  HA  ILE A 130     -34.457  20.891   4.281  1.00 95.71           H  
ATOM   2109  C   ILE A 130     -35.509  22.332   5.409  1.00 95.71           C  
ATOM   2110  CB  ILE A 130     -34.648  20.041   6.219  1.00 95.71           C  
ATOM   2111  HB  ILE A 130     -35.668  19.696   6.056  1.00 95.71           H  
ATOM   2112  O   ILE A 130     -35.515  23.162   6.324  1.00 95.71           O  
ATOM   2113  CG1 ILE A 130     -34.492  20.374   7.718  1.00 95.71           C  
ATOM   2114 HG12 ILE A 130     -33.461  20.665   7.923  1.00 95.71           H  
ATOM   2115 HG13 ILE A 130     -35.147  21.212   7.957  1.00 95.71           H  
ATOM   2116  CG2 ILE A 130     -33.697  18.907   5.793  1.00 95.71           C  
ATOM   2117 HG21 ILE A 130     -33.947  17.989   6.325  1.00 95.71           H  
ATOM   2118 HG22 ILE A 130     -32.663  19.176   6.009  1.00 95.71           H  
ATOM   2119 HG23 ILE A 130     -33.803  18.718   4.724  1.00 95.71           H  
ATOM   2120  CD1 ILE A 130     -34.850  19.229   8.672  1.00 95.71           C  
ATOM   2121 HD11 ILE A 130     -34.798  19.590   9.699  1.00 95.71           H  
ATOM   2122 HD12 ILE A 130     -35.861  18.876   8.471  1.00 95.71           H  
ATOM   2123 HD13 ILE A 130     -34.146  18.404   8.562  1.00 95.71           H  
ATOM   2124  N   LYS A 131     -36.428  22.321   4.441  1.00 93.50           N  
ATOM   2125  H   LYS A 131     -36.342  21.618   3.722  1.00 93.50           H  
ATOM   2126  CA  LYS A 131     -37.615  23.187   4.400  1.00 93.50           C  
ATOM   2127  HA  LYS A 131     -37.652  23.788   5.309  1.00 93.50           H  
ATOM   2128  C   LYS A 131     -38.869  22.325   4.380  1.00 93.50           C  
ATOM   2129  CB  LYS A 131     -37.565  24.139   3.192  1.00 93.50           C  
ATOM   2130  HB2 LYS A 131     -37.632  23.561   2.270  1.00 93.50           H  
ATOM   2131  HB3 LYS A 131     -38.426  24.806   3.242  1.00 93.50           H  
ATOM   2132  O   LYS A 131     -38.808  21.168   3.980  1.00 93.50           O  
ATOM   2133  CG  LYS A 131     -36.281  24.982   3.170  1.00 93.50           C  
ATOM   2134  HG2 LYS A 131     -36.097  25.386   4.166  1.00 93.50           H  
ATOM   2135  HG3 LYS A 131     -35.442  24.341   2.898  1.00 93.50           H  
ATOM   2136  CD  LYS A 131     -36.366  26.148   2.178  1.00 93.50           C  
ATOM   2137  HD2 LYS A 131     -36.677  25.789   1.197  1.00 93.50           H  
ATOM   2138  HD3 LYS A 131     -37.091  26.872   2.551  1.00 93.50           H  
ATOM   2139  CE  LYS A 131     -34.982  26.799   2.077  1.00 93.50           C  
ATOM   2140  HE2 LYS A 131     -34.324  26.158   1.490  1.00 93.50           H  
ATOM   2141  HE3 LYS A 131     -34.558  26.869   3.078  1.00 93.50           H  
ATOM   2142  NZ  LYS A 131     -35.028  28.162   1.506  1.00 93.50           N  
ATOM   2143  HZ1 LYS A 131     -34.087  28.515   1.399  1.00 93.50           H  
ATOM   2144  HZ2 LYS A 131     -35.549  28.218   0.643  1.00 93.50           H  
ATOM   2145  HZ3 LYS A 131     -35.433  28.772   2.201  1.00 93.50           H  
ATOM   2146  N   ASN A 132     -40.006  22.878   4.804  1.00 89.67           N  
ATOM   2147  H   ASN A 132     -39.993  23.841   5.108  1.00 89.67           H  
ATOM   2148  CA  ASN A 132     -41.290  22.161   4.849  1.00 89.67           C  
ATOM   2149  HA  ASN A 132     -41.990  22.790   5.399  1.00 89.67           H  
ATOM   2150  C   ASN A 132     -41.229  20.828   5.618  1.00 89.67           C  
ATOM   2151  CB  ASN A 132     -41.838  21.987   3.420  1.00 89.67           C  
ATOM   2152  HB2 ASN A 132     -42.828  21.534   3.461  1.00 89.67           H  
ATOM   2153  HB3 ASN A 132     -41.190  21.309   2.865  1.00 89.67           H  
ATOM   2154  O   ASN A 132     -42.006  19.916   5.341  1.00 89.67           O  
ATOM   2155  CG  ASN A 132     -41.962  23.294   2.674  1.00 89.67           C  
ATOM   2156  ND2 ASN A 132     -41.620  23.308   1.408  1.00 89.67           N  
ATOM   2157 HD21 ASN A 132     -41.725  24.183   0.914  1.00 89.67           H  
ATOM   2158 HD22 ASN A 132     -41.254  22.473   0.972  1.00 89.67           H  
ATOM   2159  OD1 ASN A 132     -42.361  24.310   3.216  1.00 89.67           O  
ATOM   2160  N   ALA A 133     -40.295  20.714   6.563  1.00 91.56           N  
ATOM   2161  H   ALA A 133     -39.703  21.506   6.769  1.00 91.56           H  
ATOM   2162  CA  ALA A 133     -40.101  19.504   7.334  1.00 91.56           C  
ATOM   2163  HA  ALA A 133     -40.203  18.652   6.662  1.00 91.56           H  
ATOM   2164  C   ALA A 133     -41.175  19.390   8.424  1.00 91.56           C  
ATOM   2165  CB  ALA A 133     -38.677  19.488   7.892  1.00 91.56           C  
ATOM   2166  HB1 ALA A 133     -38.526  20.327   8.571  1.00 91.56           H  
ATOM   2167  HB2 ALA A 133     -38.519  18.556   8.435  1.00 91.56           H  
ATOM   2168  HB3 ALA A 133     -37.959  19.545   7.073  1.00 91.56           H  
ATOM   2169  O   ALA A 133     -41.526  20.366   9.102  1.00 91.56           O  
ATOM   2170  N   THR A 134     -41.675  18.176   8.613  1.00 93.68           N  
ATOM   2171  H   THR A 134     -41.335  17.426   8.029  1.00 93.68           H  
ATOM   2172  CA  THR A 134     -42.557  17.823   9.720  1.00 93.68           C  
ATOM   2173  HA  THR A 134     -42.988  18.726  10.153  1.00 93.68           H  
ATOM   2174  C   THR A 134     -41.717  17.127  10.774  1.00 93.68           C  
ATOM   2175  CB  THR A 134     -43.720  16.941   9.250  1.00 93.68           C  
ATOM   2176  HB  THR A 134     -43.343  15.995   8.862  1.00 93.68           H  
ATOM   2177  O   THR A 134     -41.152  16.068  10.522  1.00 93.68           O  
ATOM   2178  CG2 THR A 134     -44.719  16.678  10.375  1.00 93.68           C  
ATOM   2179 HG21 THR A 134     -45.077  17.619  10.793  1.00 93.68           H  
ATOM   2180 HG22 THR A 134     -44.249  16.079  11.156  1.00 93.68           H  
ATOM   2181 HG23 THR A 134     -45.561  16.109   9.980  1.00 93.68           H  
ATOM   2182  OG1 THR A 134     -44.431  17.615   8.232  1.00 93.68           O  
ATOM   2183  HG1 THR A 134     -44.242  17.116   7.434  1.00 93.68           H  
ATOM   2184  N   ARG A 135     -41.608  17.720  11.965  1.00 93.97           N  
ATOM   2185  H   ARG A 135     -42.073  18.603  12.116  1.00 93.97           H  
ATOM   2186  CA  ARG A 135     -41.030  17.012  13.112  1.00 93.97           C  
ATOM   2187  HA  ARG A 135     -40.057  16.608  12.832  1.00 93.97           H  
ATOM   2188  C   ARG A 135     -41.934  15.829  13.459  1.00 93.97           C  
ATOM   2189  CB  ARG A 135     -40.848  17.973  14.291  1.00 93.97           C  
ATOM   2190  HB2 ARG A 135     -41.822  18.324  14.631  1.00 93.97           H  
ATOM   2191  HB3 ARG A 135     -40.264  18.832  13.960  1.00 93.97           H  
ATOM   2192  O   ARG A 135     -43.132  16.041  13.644  1.00 93.97           O  
ATOM   2193  CG  ARG A 135     -40.118  17.287  15.453  1.00 93.97           C  
ATOM   2194  HG2 ARG A 135     -40.732  16.474  15.842  1.00 93.97           H  
ATOM   2195  HG3 ARG A 135     -39.171  16.879  15.099  1.00 93.97           H  
ATOM   2196  CD  ARG A 135     -39.849  18.289  16.578  1.00 93.97           C  
ATOM   2197  HD2 ARG A 135     -40.795  18.736  16.884  1.00 93.97           H  
ATOM   2198  HD3 ARG A 135     -39.187  19.067  16.199  1.00 93.97           H  
ATOM   2199  NE  ARG A 135     -39.231  17.628  17.739  1.00 93.97           N  
ATOM   2200  HE  ARG A 135     -39.243  16.618  17.741  1.00 93.97           H  
ATOM   2201  NH1 ARG A 135     -38.715  19.512  18.944  1.00 93.97           N  
ATOM   2202 HH11 ARG A 135     -38.286  19.929  19.758  1.00 93.97           H  
ATOM   2203 HH12 ARG A 135     -39.150  20.077  18.229  1.00 93.97           H  
ATOM   2204  NH2 ARG A 135     -38.127  17.505  19.727  1.00 93.97           N  
ATOM   2205 HH21 ARG A 135     -38.054  16.502  19.636  1.00 93.97           H  
ATOM   2206 HH22 ARG A 135     -37.686  17.936  20.526  1.00 93.97           H  
ATOM   2207  CZ  ARG A 135     -38.697  18.215  18.795  1.00 93.97           C  
ATOM   2208  N   LEU A 136     -41.358  14.635  13.522  1.00 93.26           N  
ATOM   2209  H   LEU A 136     -40.358  14.580  13.390  1.00 93.26           H  
ATOM   2210  CA  LEU A 136     -42.043  13.407  13.912  1.00 93.26           C  
ATOM   2211  HA  LEU A 136     -43.033  13.391  13.456  1.00 93.26           H  
ATOM   2212  C   LEU A 136     -42.240  13.379  15.431  1.00 93.26           C  
ATOM   2213  CB  LEU A 136     -41.242  12.187  13.415  1.00 93.26           C  
ATOM   2214  HB2 LEU A 136     -41.726  11.282  13.782  1.00 93.26           H  
ATOM   2215  HB3 LEU A 136     -40.246  12.222  13.858  1.00 93.26           H  
ATOM   2216  O   LEU A 136     -41.361  13.821  16.176  1.00 93.26           O  
ATOM   2217  CG  LEU A 136     -41.104  12.085  11.882  1.00 93.26           C  
ATOM   2218  HG  LEU A 136     -40.588  12.966  11.501  1.00 93.26           H  
ATOM   2219  CD1 LEU A 136     -40.278  10.855  11.509  1.00 93.26           C  
ATOM   2220 HD11 LEU A 136     -40.783   9.951  11.848  1.00 93.26           H  
ATOM   2221 HD12 LEU A 136     -39.295  10.905  11.977  1.00 93.26           H  
ATOM   2222 HD13 LEU A 136     -40.153  10.807  10.427  1.00 93.26           H  
ATOM   2223  CD2 LEU A 136     -42.474  11.978  11.208  1.00 93.26           C  
ATOM   2224 HD21 LEU A 136     -42.363  11.708  10.158  1.00 93.26           H  
ATOM   2225 HD22 LEU A 136     -43.069  11.204  11.691  1.00 93.26           H  
ATOM   2226 HD23 LEU A 136     -42.997  12.933  11.259  1.00 93.26           H  
ATOM   2227  N   ASP A 137     -43.394  12.876  15.872  1.00 91.68           N  
ATOM   2228  H   ASP A 137     -44.097  12.591  15.205  1.00 91.68           H  
ATOM   2229  CA  ASP A 137     -43.725  12.766  17.299  1.00 91.68           C  
ATOM   2230  HA  ASP A 137     -43.504  13.713  17.791  1.00 91.68           H  
ATOM   2231  C   ASP A 137     -42.878  11.687  17.991  1.00 91.68           C  
ATOM   2232  CB  ASP A 137     -45.225  12.472  17.472  1.00 91.68           C  
ATOM   2233  HB2 ASP A 137     -45.419  12.272  18.526  1.00 91.68           H  
ATOM   2234  HB3 ASP A 137     -45.478  11.573  16.910  1.00 91.68           H  
ATOM   2235  O   ASP A 137     -42.431  11.886  19.119  1.00 91.68           O  
ATOM   2236  CG  ASP A 137     -46.140  13.626  17.036  1.00 91.68           C  
ATOM   2237  OD1 ASP A 137     -45.741  14.808  17.178  1.00 91.68           O  
ATOM   2238  OD2 ASP A 137     -47.253  13.326  16.552  1.00 91.68           O  
ATOM   2239  N   ASP A 138     -42.605  10.581  17.293  1.00 91.92           N  
ATOM   2240  H   ASP A 138     -42.988  10.498  16.362  1.00 91.92           H  
ATOM   2241  CA  ASP A 138     -41.629   9.571  17.699  1.00 91.92           C  
ATOM   2242  HA  ASP A 138     -41.470   9.638  18.776  1.00 91.92           H  
ATOM   2243  C   ASP A 138     -40.299   9.818  16.964  1.00 91.92           C  
ATOM   2244  CB  ASP A 138     -42.181   8.161  17.435  1.00 91.92           C  
ATOM   2245  HB2 ASP A 138     -43.116   8.042  17.981  1.00 91.92           H  
ATOM   2246  HB3 ASP A 138     -42.393   8.049  16.371  1.00 91.92           H  
ATOM   2247  O   ASP A 138     -40.212   9.593  15.751  1.00 91.92           O  
ATOM   2248  CG  ASP A 138     -41.213   7.051  17.875  1.00 91.92           C  
ATOM   2249  OD1 ASP A 138     -40.190   7.374  18.523  1.00 91.92           O  
ATOM   2250  OD2 ASP A 138     -41.501   5.878  17.556  1.00 91.92           O  
ATOM   2251  N   PRO A 139     -39.249  10.302  17.652  1.00 87.90           N  
ATOM   2252  CA  PRO A 139     -37.946  10.499  17.038  1.00 87.90           C  
ATOM   2253  HA  PRO A 139     -38.082  10.925  16.044  1.00 87.90           H  
ATOM   2254  C   PRO A 139     -37.151   9.187  16.893  1.00 87.90           C  
ATOM   2255  CB  PRO A 139     -37.263  11.533  17.930  1.00 87.90           C  
ATOM   2256  HB2 PRO A 139     -37.627  12.529  17.675  1.00 87.90           H  
ATOM   2257  HB3 PRO A 139     -36.177  11.500  17.846  1.00 87.90           H  
ATOM   2258  O   PRO A 139     -36.045   9.198  16.345  1.00 87.90           O  
ATOM   2259  CG  PRO A 139     -37.769  11.149  19.319  1.00 87.90           C  
ATOM   2260  HG2 PRO A 139     -37.201  10.299  19.695  1.00 87.90           H  
ATOM   2261  HG3 PRO A 139     -37.715  11.986  20.016  1.00 87.90           H  
ATOM   2262  CD  PRO A 139     -39.215  10.725  19.047  1.00 87.90           C  
ATOM   2263  HD2 PRO A 139     -39.497   9.911  19.714  1.00 87.90           H  
ATOM   2264  HD3 PRO A 139     -39.880  11.578  19.184  1.00 87.90           H  
ATOM   2265  N   GLY A 140     -37.682   8.050  17.352  1.00 90.69           N  
ATOM   2266  H   GLY A 140     -38.594   8.067  17.786  1.00 90.69           H  
ATOM   2267  CA  GLY A 140     -36.968   6.784  17.404  1.00 90.69           C  
ATOM   2268  HA2 GLY A 140     -37.656   6.006  17.733  1.00 90.69           H  
ATOM   2269  HA3 GLY A 140     -36.601   6.532  16.409  1.00 90.69           H  
ATOM   2270  C   GLY A 140     -35.804   6.854  18.394  1.00 90.69           C  
ATOM   2271  O   GLY A 140     -35.978   7.203  19.557  1.00 90.69           O  
ATOM   2272  N   LYS A 141     -34.592   6.516  17.937  1.00 92.51           N  
ATOM   2273  H   LYS A 141     -34.513   6.270  16.960  1.00 92.51           H  
ATOM   2274  CA  LYS A 141     -33.362   6.567  18.756  1.00 92.51           C  
ATOM   2275  HA  LYS A 141     -33.634   6.484  19.808  1.00 92.51           H  
ATOM   2276  C   LYS A 141     -32.598   7.891  18.642  1.00 92.51           C  
ATOM   2277  CB  LYS A 141     -32.448   5.392  18.397  1.00 92.51           C  
ATOM   2278  HB2 LYS A 141     -32.227   5.446  17.332  1.00 92.51           H  
ATOM   2279  HB3 LYS A 141     -31.512   5.482  18.948  1.00 92.51           H  
ATOM   2280  O   LYS A 141     -31.531   8.040  19.244  1.00 92.51           O  
ATOM   2281  CG  LYS A 141     -33.069   4.033  18.732  1.00 92.51           C  
ATOM   2282  HG2 LYS A 141     -34.024   3.922  18.218  1.00 92.51           H  
ATOM   2283  HG3 LYS A 141     -33.225   3.952  19.808  1.00 92.51           H  
ATOM   2284  CD  LYS A 141     -32.116   2.939  18.258  1.00 92.51           C  
ATOM   2285  HD2 LYS A 141     -31.168   3.002  18.792  1.00 92.51           H  
ATOM   2286  HD3 LYS A 141     -31.933   3.089  17.194  1.00 92.51           H  
ATOM   2287  CE  LYS A 141     -32.741   1.566  18.465  1.00 92.51           C  
ATOM   2288  HE2 LYS A 141     -32.608   1.259  19.502  1.00 92.51           H  
ATOM   2289  HE3 LYS A 141     -33.808   1.633  18.252  1.00 92.51           H  
ATOM   2290  NZ  LYS A 141     -32.117   0.607  17.537  1.00 92.51           N  
ATOM   2291  HZ1 LYS A 141     -32.229   0.922  16.584  1.00 92.51           H  
ATOM   2292  HZ2 LYS A 141     -31.128   0.507  17.715  1.00 92.51           H  
ATOM   2293  HZ3 LYS A 141     -32.526  -0.313  17.615  1.00 92.51           H  
ATOM   2294  N   CYS A 142     -33.085   8.829  17.836  1.00 94.15           N  
ATOM   2295  H   CYS A 142     -33.997   8.675  17.430  1.00 94.15           H  
ATOM   2296  CA  CYS A 142     -32.548  10.185  17.746  1.00 94.15           C  
ATOM   2297  HA  CYS A 142     -31.491  10.183  18.012  1.00 94.15           H  
ATOM   2298  C   CYS A 142     -33.259  11.102  18.752  1.00 94.15           C  
ATOM   2299  CB  CYS A 142     -32.641  10.663  16.293  1.00 94.15           C  
ATOM   2300  HB2 CYS A 142     -32.418  11.728  16.233  1.00 94.15           H  
ATOM   2301  HB3 CYS A 142     -33.651  10.505  15.913  1.00 94.15           H  
ATOM   2302  O   CYS A 142     -34.304  10.749  19.286  1.00 94.15           O  
ATOM   2303  SG  CYS A 142     -31.435   9.731  15.299  1.00 94.15           S  
ATOM   2304  HG  CYS A 142     -30.333  10.178  15.907  1.00 94.15           H  
ATOM   2305  N   ASP A 143     -32.698  12.280  19.025  1.00 94.60           N  
ATOM   2306  H   ASP A 143     -31.865  12.578  18.538  1.00 94.60           H  
ATOM   2307  CA  ASP A 143     -33.353  13.267  19.902  1.00 94.60           C  
ATOM   2308  HA  ASP A 143     -33.782  12.763  20.768  1.00 94.60           H  
ATOM   2309  C   ASP A 143     -34.480  13.994  19.160  1.00 94.60           C  
ATOM   2310  CB  ASP A 143     -32.309  14.275  20.393  1.00 94.60           C  
ATOM   2311  HB2 ASP A 143     -32.772  14.967  21.097  1.00 94.60           H  
ATOM   2312  HB3 ASP A 143     -31.933  14.841  19.540  1.00 94.60           H  
ATOM   2313  O   ASP A 143     -35.494  14.401  19.733  1.00 94.60           O  
ATOM   2314  CG  ASP A 143     -31.156  13.550  21.070  1.00 94.60           C  
ATOM   2315  OD1 ASP A 143     -31.371  12.929  22.127  1.00 94.60           O  
ATOM   2316  OD2 ASP A 143     -30.083  13.429  20.448  1.00 94.60           O  
ATOM   2317  N   VAL A 144     -34.299  14.153  17.848  1.00 94.73           N  
ATOM   2318  H   VAL A 144     -33.430  13.823  17.454  1.00 94.73           H  
ATOM   2319  CA  VAL A 144     -35.274  14.751  16.943  1.00 94.73           C  
ATOM   2320  HA  VAL A 144     -36.263  14.676  17.395  1.00 94.73           H  
ATOM   2321  C   VAL A 144     -35.285  13.973  15.634  1.00 94.73           C  
ATOM   2322  CB  VAL A 144     -34.950  16.239  16.694  1.00 94.73           C  
ATOM   2323  HB  VAL A 144     -34.023  16.322  16.126  1.00 94.73           H  
ATOM   2324  O   VAL A 144     -34.229  13.633  15.107  1.00 94.73           O  
ATOM   2325  CG1 VAL A 144     -36.075  16.904  15.894  1.00 94.73           C  
ATOM   2326 HG11 VAL A 144     -37.034  16.729  16.382  1.00 94.73           H  
ATOM   2327 HG12 VAL A 144     -35.893  17.977  15.823  1.00 94.73           H  
ATOM   2328 HG13 VAL A 144     -36.106  16.500  14.882  1.00 94.73           H  
ATOM   2329  CG2 VAL A 144     -34.789  17.044  17.993  1.00 94.73           C  
ATOM   2330 HG21 VAL A 144     -35.666  16.915  18.627  1.00 94.73           H  
ATOM   2331 HG22 VAL A 144     -34.642  18.100  17.769  1.00 94.73           H  
ATOM   2332 HG23 VAL A 144     -33.909  16.697  18.535  1.00 94.73           H  
ATOM   2333  N   SER A 145     -36.469  13.754  15.066  1.00 95.88           N  
ATOM   2334  H   SER A 145     -37.317  14.015  15.549  1.00 95.88           H  
ATOM   2335  CA  SER A 145     -36.594  13.248  13.700  1.00 95.88           C  
ATOM   2336  HA  SER A 145     -35.610  13.295  13.234  1.00 95.88           H  
ATOM   2337  C   SER A 145     -37.508  14.136  12.874  1.00 95.88           C  
ATOM   2338  CB  SER A 145     -37.016  11.779  13.661  1.00 95.88           C  
ATOM   2339  HB2 SER A 145     -37.973  11.648  14.165  1.00 95.88           H  
ATOM   2340  HB3 SER A 145     -37.106  11.453  12.625  1.00 95.88           H  
ATOM   2341  O   SER A 145     -38.498  14.678  13.372  1.00 95.88           O  
ATOM   2342  OG  SER A 145     -35.989  11.036  14.286  1.00 95.88           O  
ATOM   2343  HG  SER A 145     -36.335  10.280  14.766  1.00 95.88           H  
ATOM   2344  N   PHE A 146     -37.154  14.304  11.608  1.00 95.72           N  
ATOM   2345  H   PHE A 146     -36.332  13.818  11.280  1.00 95.72           H  
ATOM   2346  CA  PHE A 146     -37.891  15.106  10.645  1.00 95.72           C  
ATOM   2347  HA  PHE A 146     -38.809  15.484  11.096  1.00 95.72           H  
ATOM   2348  C   PHE A 146     -38.270  14.251   9.450  1.00 95.72           C  
ATOM   2349  CB  PHE A 146     -37.037  16.294  10.191  1.00 95.72           C  
ATOM   2350  HB2 PHE A 146     -36.117  15.918   9.743  1.00 95.72           H  
ATOM   2351  HB3 PHE A 146     -37.579  16.826   9.408  1.00 95.72           H  
ATOM   2352  O   PHE A 146     -37.426  13.540   8.919  1.00 95.72           O  
ATOM   2353  CG  PHE A 146     -36.696  17.277  11.290  1.00 95.72           C  
ATOM   2354  CD1 PHE A 146     -37.702  18.083  11.849  1.00 95.72           C  
ATOM   2355  HD1 PHE A 146     -38.718  17.999  11.490  1.00 95.72           H  
ATOM   2356  CD2 PHE A 146     -35.375  17.380  11.764  1.00 95.72           C  
ATOM   2357  HD2 PHE A 146     -34.603  16.754  11.342  1.00 95.72           H  
ATOM   2358  CE1 PHE A 146     -37.387  18.981  12.881  1.00 95.72           C  
ATOM   2359  HE1 PHE A 146     -38.167  19.573  13.338  1.00 95.72           H  
ATOM   2360  CE2 PHE A 146     -35.056  18.307  12.772  1.00 95.72           C  
ATOM   2361  HE2 PHE A 146     -34.040  18.405  13.123  1.00 95.72           H  
ATOM   2362  CZ  PHE A 146     -36.062  19.114  13.326  1.00 95.72           C  
ATOM   2363  HZ  PHE A 146     -35.814  19.827  14.098  1.00 95.72           H  
ATOM   2364  N   GLU A 147     -39.502  14.376   8.984  1.00 95.86           N  
ATOM   2365  H   GLU A 147     -40.162  14.941   9.500  1.00 95.86           H  
ATOM   2366  CA  GLU A 147     -39.911  13.943   7.656  1.00 95.86           C  
ATOM   2367  HA  GLU A 147     -39.212  13.197   7.276  1.00 95.86           H  
ATOM   2368  C   GLU A 147     -39.889  15.144   6.714  1.00 95.86           C  
ATOM   2369  CB  GLU A 147     -41.281  13.278   7.740  1.00 95.86           C  
ATOM   2370  HB2 GLU A 147     -41.205  12.449   8.443  1.00 95.86           H  
ATOM   2371  HB3 GLU A 147     -42.010  13.996   8.113  1.00 95.86           H  
ATOM   2372  O   GLU A 147     -40.427  16.210   7.027  1.00 95.86           O  
ATOM   2373  CG  GLU A 147     -41.744  12.719   6.393  1.00 95.86           C  
ATOM   2374  HG2 GLU A 147     -41.831  13.528   5.668  1.00 95.86           H  
ATOM   2375  HG3 GLU A 147     -41.006  12.006   6.026  1.00 95.86           H  
ATOM   2376  CD  GLU A 147     -43.104  12.045   6.581  1.00 95.86           C  
ATOM   2377  OE1 GLU A 147     -43.122  10.799   6.666  1.00 95.86           O  
ATOM   2378  OE2 GLU A 147     -44.095  12.805   6.707  1.00 95.86           O  
ATOM   2379  N   VAL A 148     -39.226  14.995   5.571  1.00 95.61           N  
ATOM   2380  H   VAL A 148     -38.796  14.102   5.378  1.00 95.61           H  
ATOM   2381  CA  VAL A 148     -39.048  16.061   4.588  1.00 95.61           C  
ATOM   2382  HA  VAL A 148     -39.808  16.818   4.780  1.00 95.61           H  
ATOM   2383  C   VAL A 148     -39.243  15.513   3.173  1.00 95.61           C  
ATOM   2384  CB  VAL A 148     -37.685  16.756   4.782  1.00 95.61           C  
ATOM   2385  HB  VAL A 148     -37.629  17.088   5.818  1.00 95.61           H  
ATOM   2386  O   VAL A 148     -38.668  14.478   2.831  1.00 95.61           O  
ATOM   2387  CG1 VAL A 148     -36.471  15.859   4.523  1.00 95.61           C  
ATOM   2388 HG11 VAL A 148     -35.560  16.399   4.782  1.00 95.61           H  
ATOM   2389 HG12 VAL A 148     -36.426  15.566   3.474  1.00 95.61           H  
ATOM   2390 HG13 VAL A 148     -36.537  14.963   5.140  1.00 95.61           H  
ATOM   2391  CG2 VAL A 148     -37.556  18.004   3.906  1.00 95.61           C  
ATOM   2392 HG21 VAL A 148     -37.504  17.725   2.854  1.00 95.61           H  
ATOM   2393 HG22 VAL A 148     -38.418  18.652   4.068  1.00 95.61           H  
ATOM   2394 HG23 VAL A 148     -36.650  18.550   4.167  1.00 95.61           H  
ATOM   2395  N   PRO A 149     -40.006  16.202   2.306  1.00 96.07           N  
ATOM   2396  CA  PRO A 149     -40.042  15.871   0.887  1.00 96.07           C  
ATOM   2397  HA  PRO A 149     -40.438  14.862   0.767  1.00 96.07           H  
ATOM   2398  C   PRO A 149     -38.639  15.963   0.271  1.00 96.07           C  
ATOM   2399  CB  PRO A 149     -41.008  16.882   0.262  1.00 96.07           C  
ATOM   2400  HB2 PRO A 149     -40.459  17.758  -0.082  1.00 96.07           H  
ATOM   2401  HB3 PRO A 149     -41.584  16.445  -0.554  1.00 96.07           H  
ATOM   2402  O   PRO A 149     -37.894  16.907   0.544  1.00 96.07           O  
ATOM   2403  CG  PRO A 149     -41.902  17.301   1.426  1.00 96.07           C  
ATOM   2404  HG2 PRO A 149     -42.685  16.559   1.576  1.00 96.07           H  
ATOM   2405  HG3 PRO A 149     -42.324  18.294   1.271  1.00 96.07           H  
ATOM   2406  CD  PRO A 149     -40.942  17.276   2.608  1.00 96.07           C  
ATOM   2407  HD2 PRO A 149     -41.500  17.077   3.523  1.00 96.07           H  
ATOM   2408  HD3 PRO A 149     -40.410  18.225   2.677  1.00 96.07           H  
ATOM   2409  N   TRP A 150     -38.262  15.016  -0.590  1.00 96.11           N  
ATOM   2410  H   TRP A 150     -38.854  14.204  -0.685  1.00 96.11           H  
ATOM   2411  CA  TRP A 150     -36.906  14.957  -1.159  1.00 96.11           C  
ATOM   2412  HA  TRP A 150     -36.198  14.872  -0.334  1.00 96.11           H  
ATOM   2413  C   TRP A 150     -36.472  16.218  -1.920  1.00 96.11           C  
ATOM   2414  CB  TRP A 150     -36.795  13.723  -2.065  1.00 96.11           C  
ATOM   2415  HB2 TRP A 150     -37.238  12.861  -1.568  1.00 96.11           H  
ATOM   2416  HB3 TRP A 150     -35.738  13.501  -2.209  1.00 96.11           H  
ATOM   2417  O   TRP A 150     -35.283  16.540  -1.975  1.00 96.11           O  
ATOM   2418  CG  TRP A 150     -37.423  13.903  -3.413  1.00 96.11           C  
ATOM   2419  CD1 TRP A 150     -38.733  13.751  -3.703  1.00 96.11           C  
ATOM   2420  HD1 TRP A 150     -39.483  13.439  -2.990  1.00 96.11           H  
ATOM   2421  CD2 TRP A 150     -36.801  14.405  -4.633  1.00 96.11           C  
ATOM   2422  CE2 TRP A 150     -37.808  14.549  -5.632  1.00 96.11           C  
ATOM   2423  CE3 TRP A 150     -35.487  14.791  -4.976  1.00 96.11           C  
ATOM   2424  HE3 TRP A 150     -34.716  14.713  -4.224  1.00 96.11           H  
ATOM   2425  NE1 TRP A 150     -38.966  14.128  -5.011  1.00 96.11           N  
ATOM   2426  HE1 TRP A 150     -39.901  14.182  -5.390  1.00 96.11           H  
ATOM   2427  CH2 TRP A 150     -36.203  15.431  -7.220  1.00 96.11           C  
ATOM   2428  HH2 TRP A 150     -35.974  15.853  -8.188  1.00 96.11           H  
ATOM   2429  CZ2 TRP A 150     -37.523  15.057  -6.909  1.00 96.11           C  
ATOM   2430  HZ2 TRP A 150     -38.322  15.197  -7.622  1.00 96.11           H  
ATOM   2431  CZ3 TRP A 150     -35.187  15.291  -6.257  1.00 96.11           C  
ATOM   2432  HZ3 TRP A 150     -34.175  15.589  -6.489  1.00 96.11           H  
ATOM   2433  N   ASP A 151     -37.422  16.953  -2.493  1.00 95.75           N  
ATOM   2434  H   ASP A 151     -38.383  16.682  -2.340  1.00 95.75           H  
ATOM   2435  CA  ASP A 151     -37.203  18.210  -3.207  1.00 95.75           C  
ATOM   2436  HA  ASP A 151     -36.251  18.132  -3.733  1.00 95.75           H  
ATOM   2437  C   ASP A 151     -37.100  19.439  -2.283  1.00 95.75           C  
ATOM   2438  CB  ASP A 151     -38.296  18.382  -4.270  1.00 95.75           C  
ATOM   2439  HB2 ASP A 151     -38.072  19.270  -4.860  1.00 95.75           H  
ATOM   2440  HB3 ASP A 151     -38.262  17.525  -4.943  1.00 95.75           H  
ATOM   2441  O   ASP A 151     -36.781  20.537  -2.751  1.00 95.75           O  
ATOM   2442  CG  ASP A 151     -39.715  18.509  -3.702  1.00 95.75           C  
ATOM   2443  OD1 ASP A 151     -39.874  18.482  -2.458  1.00 95.75           O  
ATOM   2444  OD2 ASP A 151     -40.630  18.614  -4.545  1.00 95.75           O  
ATOM   2445  N   SER A 152     -37.293  19.245  -0.977  1.00 96.41           N  
ATOM   2446  H   SER A 152     -37.599  18.325  -0.691  1.00 96.41           H  
ATOM   2447  CA  SER A 152     -37.189  20.258   0.076  1.00 96.41           C  
ATOM   2448  HA  SER A 152     -37.127  21.235  -0.403  1.00 96.41           H  
ATOM   2449  C   SER A 152     -35.917  20.117   0.932  1.00 96.41           C  
ATOM   2450  CB  SER A 152     -38.466  20.273   0.919  1.00 96.41           C  
ATOM   2451  HB2 SER A 152     -38.597  19.316   1.424  1.00 96.41           H  
ATOM   2452  HB3 SER A 152     -38.374  21.068   1.659  1.00 96.41           H  
ATOM   2453  O   SER A 152     -35.791  20.755   1.979  1.00 96.41           O  
ATOM   2454  OG  SER A 152     -39.596  20.555   0.107  1.00 96.41           O  
ATOM   2455  HG  SER A 152     -39.653  19.884  -0.577  1.00 96.41           H  
ATOM   2456  N   VAL A 153     -34.948  19.320   0.462  1.00 97.09           N  
ATOM   2457  H   VAL A 153     -35.167  18.770  -0.357  1.00 97.09           H  
ATOM   2458  CA  VAL A 153     -33.591  19.204   1.024  1.00 97.09           C  
ATOM   2459  HA  VAL A 153     -33.588  19.638   2.024  1.00 97.09           H  
ATOM   2460  C   VAL A 153     -32.601  19.985   0.159  1.00 97.09           C  
ATOM   2461  CB  VAL A 153     -33.153  17.731   1.149  1.00 97.09           C  
ATOM   2462  HB  VAL A 153     -33.002  17.307   0.157  1.00 97.09           H  
ATOM   2463  O   VAL A 153     -32.529  19.767  -1.053  1.00 97.09           O  
ATOM   2464  CG1 VAL A 153     -31.837  17.642   1.931  1.00 97.09           C  
ATOM   2465 HG11 VAL A 153     -31.962  18.127   2.899  1.00 97.09           H  
ATOM   2466 HG12 VAL A 153     -31.032  18.140   1.390  1.00 97.09           H  
ATOM   2467 HG13 VAL A 153     -31.558  16.599   2.083  1.00 97.09           H  
ATOM   2468  CG2 VAL A 153     -34.200  16.883   1.881  1.00 97.09           C  
ATOM   2469 HG21 VAL A 153     -34.433  17.331   2.847  1.00 97.09           H  
ATOM   2470 HG22 VAL A 153     -35.115  16.817   1.293  1.00 97.09           H  
ATOM   2471 HG23 VAL A 153     -33.826  15.871   2.037  1.00 97.09           H  
ATOM   2472  N   PHE A 154     -31.838  20.896   0.755  1.00 97.32           N  
ATOM   2473  H   PHE A 154     -31.941  21.032   1.750  1.00 97.32           H  
ATOM   2474  CA  PHE A 154     -30.933  21.817   0.060  1.00 97.32           C  
ATOM   2475  HA  PHE A 154     -30.849  21.520  -0.986  1.00 97.32           H  
ATOM   2476  C   PHE A 154     -29.528  21.781   0.677  1.00 97.32           C  
ATOM   2477  CB  PHE A 154     -31.520  23.236   0.114  1.00 97.32           C  
ATOM   2478  HB2 PHE A 154     -31.577  23.551   1.156  1.00 97.32           H  
ATOM   2479  HB3 PHE A 154     -30.844  23.929  -0.388  1.00 97.32           H  
ATOM   2480  O   PHE A 154     -29.395  21.461   1.859  1.00 97.32           O  
ATOM   2481  CG  PHE A 154     -32.899  23.368  -0.504  1.00 97.32           C  
ATOM   2482  CD1 PHE A 154     -33.040  23.642  -1.877  1.00 97.32           C  
ATOM   2483  HD1 PHE A 154     -32.163  23.772  -2.493  1.00 97.32           H  
ATOM   2484  CD2 PHE A 154     -34.044  23.209   0.298  1.00 97.32           C  
ATOM   2485  HD2 PHE A 154     -33.940  22.984   1.350  1.00 97.32           H  
ATOM   2486  CE1 PHE A 154     -34.323  23.756  -2.445  1.00 97.32           C  
ATOM   2487  HE1 PHE A 154     -34.429  23.977  -3.497  1.00 97.32           H  
ATOM   2488  CE2 PHE A 154     -35.324  23.314  -0.272  1.00 97.32           C  
ATOM   2489  HE2 PHE A 154     -36.197  23.180   0.349  1.00 97.32           H  
ATOM   2490  CZ  PHE A 154     -35.465  23.577  -1.645  1.00 97.32           C  
ATOM   2491  HZ  PHE A 154     -36.451  23.644  -2.080  1.00 97.32           H  
ATOM   2492  N   PRO A 155     -28.468  22.102  -0.084  1.00 96.84           N  
ATOM   2493  CA  PRO A 155     -27.138  22.263   0.492  1.00 96.84           C  
ATOM   2494  HA  PRO A 155     -26.854  21.367   1.044  1.00 96.84           H  
ATOM   2495  C   PRO A 155     -27.104  23.464   1.443  1.00 96.84           C  
ATOM   2496  CB  PRO A 155     -26.198  22.449  -0.699  1.00 96.84           C  
ATOM   2497  HB2 PRO A 155     -25.851  21.471  -1.033  1.00 96.84           H  
ATOM   2498  HB3 PRO A 155     -25.349  23.089  -0.461  1.00 96.84           H  
ATOM   2499  O   PRO A 155     -27.782  24.464   1.211  1.00 96.84           O  
ATOM   2500  CG  PRO A 155     -27.097  23.072  -1.769  1.00 96.84           C  
ATOM   2501  HG2 PRO A 155     -27.162  24.148  -1.610  1.00 96.84           H  
ATOM   2502  HG3 PRO A 155     -26.738  22.852  -2.775  1.00 96.84           H  
ATOM   2503  CD  PRO A 155     -28.458  22.432  -1.503  1.00 96.84           C  
ATOM   2504  HD2 PRO A 155     -28.550  21.514  -2.083  1.00 96.84           H  
ATOM   2505  HD3 PRO A 155     -29.253  23.128  -1.767  1.00 96.84           H  
ATOM   2506  N   SER A 156     -26.291  23.371   2.491  1.00 95.45           N  
ATOM   2507  H   SER A 156     -25.756  22.527   2.637  1.00 95.45           H  
ATOM   2508  CA  SER A 156     -25.973  24.482   3.387  1.00 95.45           C  
ATOM   2509  HA  SER A 156     -26.253  25.426   2.919  1.00 95.45           H  
ATOM   2510  C   SER A 156     -24.473  24.503   3.650  1.00 95.45           C  
ATOM   2511  CB  SER A 156     -26.754  24.346   4.697  1.00 95.45           C  
ATOM   2512  HB2 SER A 156     -26.449  23.436   5.215  1.00 95.45           H  
ATOM   2513  HB3 SER A 156     -27.814  24.264   4.459  1.00 95.45           H  
ATOM   2514  O   SER A 156     -23.811  23.468   3.603  1.00 95.45           O  
ATOM   2515  OG  SER A 156     -26.569  25.466   5.545  1.00 95.45           O  
ATOM   2516  HG  SER A 156     -25.686  25.469   5.922  1.00 95.45           H  
ATOM   2517  N   ASP A 157     -23.941  25.677   3.965  1.00 91.85           N  
ATOM   2518  H   ASP A 157     -24.537  26.492   3.993  1.00 91.85           H  
ATOM   2519  CA  ASP A 157     -22.585  25.811   4.486  1.00 91.85           C  
ATOM   2520  HA  ASP A 157     -21.985  24.962   4.158  1.00 91.85           H  
ATOM   2521  C   ASP A 157     -22.603  25.792   6.018  1.00 91.85           C  
ATOM   2522  CB  ASP A 157     -21.923  27.077   3.926  1.00 91.85           C  
ATOM   2523  HB2 ASP A 157     -22.554  27.938   4.144  1.00 91.85           H  
ATOM   2524  HB3 ASP A 157     -20.966  27.226   4.426  1.00 91.85           H  
ATOM   2525  O   ASP A 157     -23.627  26.055   6.652  1.00 91.85           O  
ATOM   2526  CG  ASP A 157     -21.660  26.986   2.418  1.00 91.85           C  
ATOM   2527  OD1 ASP A 157     -21.187  25.917   1.966  1.00 91.85           O  
ATOM   2528  OD2 ASP A 157     -21.881  28.008   1.732  1.00 91.85           O  
ATOM   2529  N   GLY A 158     -21.456  25.481   6.615  1.00 91.58           N  
ATOM   2530  H   GLY A 158     -20.659  25.244   6.042  1.00 91.58           H  
ATOM   2531  CA  GLY A 158     -21.249  25.539   8.056  1.00 91.58           C  
ATOM   2532  HA2 GLY A 158     -22.032  24.979   8.567  1.00 91.58           H  
ATOM   2533  HA3 GLY A 158     -21.322  26.577   8.380  1.00 91.58           H  
ATOM   2534  C   GLY A 158     -19.874  24.997   8.454  1.00 91.58           C  
ATOM   2535  O   GLY A 158     -19.119  24.526   7.595  1.00 91.58           O  
ATOM   2536  N   PRO A 159     -19.508  25.082   9.743  1.00 91.45           N  
ATOM   2537  CA  PRO A 159     -18.205  24.635  10.219  1.00 91.45           C  
ATOM   2538  HA  PRO A 159     -17.418  25.129   9.649  1.00 91.45           H  
ATOM   2539  C   PRO A 159     -18.041  23.118  10.074  1.00 91.45           C  
ATOM   2540  CB  PRO A 159     -18.131  25.091  11.680  1.00 91.45           C  
ATOM   2541  HB2 PRO A 159     -17.531  24.420  12.295  1.00 91.45           H  
ATOM   2542  HB3 PRO A 159     -17.733  26.104  11.726  1.00 91.45           H  
ATOM   2543  O   PRO A 159     -19.012  22.360  10.105  1.00 91.45           O  
ATOM   2544  CG  PRO A 159     -19.596  25.100  12.116  1.00 91.45           C  
ATOM   2545  HG2 PRO A 159     -19.906  24.089  12.382  1.00 91.45           H  
ATOM   2546  HG3 PRO A 159     -19.769  25.783  12.948  1.00 91.45           H  
ATOM   2547  CD  PRO A 159     -20.331  25.547  10.853  1.00 91.45           C  
ATOM   2548  HD2 PRO A 159     -21.330  25.110  10.826  1.00 91.45           H  
ATOM   2549  HD3 PRO A 159     -20.395  26.635  10.828  1.00 91.45           H  
ATOM   2550  N   PHE A 160     -16.796  22.661   9.941  1.00 91.78           N  
ATOM   2551  H   PHE A 160     -16.030  23.317   9.996  1.00 91.78           H  
ATOM   2552  CA  PHE A 160     -16.492  21.234  10.014  1.00 91.78           C  
ATOM   2553  HA  PHE A 160     -17.159  20.696   9.341  1.00 91.78           H  
ATOM   2554  C   PHE A 160     -16.735  20.739  11.441  1.00 91.78           C  
ATOM   2555  CB  PHE A 160     -15.043  20.984   9.578  1.00 91.78           C  
ATOM   2556  HB2 PHE A 160     -14.370  21.517  10.250  1.00 91.78           H  
ATOM   2557  HB3 PHE A 160     -14.902  21.393   8.578  1.00 91.78           H  
ATOM   2558  O   PHE A 160     -16.189  21.314  12.381  1.00 91.78           O  
ATOM   2559  CG  PHE A 160     -14.663  19.516   9.565  1.00 91.78           C  
ATOM   2560  CD1 PHE A 160     -14.157  18.901  10.726  1.00 91.78           C  
ATOM   2561  HD1 PHE A 160     -14.030  19.473  11.633  1.00 91.78           H  
ATOM   2562  CD2 PHE A 160     -14.854  18.754   8.397  1.00 91.78           C  
ATOM   2563  HD2 PHE A 160     -15.260  19.219   7.511  1.00 91.78           H  
ATOM   2564  CE1 PHE A 160     -13.851  17.529  10.720  1.00 91.78           C  
ATOM   2565  HE1 PHE A 160     -13.493  17.059  11.624  1.00 91.78           H  
ATOM   2566  CE2 PHE A 160     -14.536  17.384   8.391  1.00 91.78           C  
ATOM   2567  HE2 PHE A 160     -14.695  16.793   7.501  1.00 91.78           H  
ATOM   2568  CZ  PHE A 160     -14.042  16.771   9.553  1.00 91.78           C  
ATOM   2569  HZ  PHE A 160     -13.821  15.713   9.554  1.00 91.78           H  
ATOM   2570  N   ILE A 161     -17.513  19.667  11.596  1.00 91.02           N  
ATOM   2571  H   ILE A 161     -17.940  19.233  10.791  1.00 91.02           H  
ATOM   2572  CA  ILE A 161     -17.766  19.059  12.902  1.00 91.02           C  
ATOM   2573  HA  ILE A 161     -17.424  19.745  13.677  1.00 91.02           H  
ATOM   2574  C   ILE A 161     -16.943  17.781  13.038  1.00 91.02           C  
ATOM   2575  CB  ILE A 161     -19.272  18.848  13.159  1.00 91.02           C  
ATOM   2576  HB  ILE A 161     -19.687  18.188  12.397  1.00 91.02           H  
ATOM   2577  O   ILE A 161     -16.945  16.921  12.153  1.00 91.02           O  
ATOM   2578  CG1 ILE A 161     -20.027  20.197  13.136  1.00 91.02           C  
ATOM   2579 HG12 ILE A 161     -19.716  20.800  12.283  1.00 91.02           H  
ATOM   2580 HG13 ILE A 161     -19.776  20.755  14.038  1.00 91.02           H  
ATOM   2581  CG2 ILE A 161     -19.423  18.200  14.549  1.00 91.02           C  
ATOM   2582 HG21 ILE A 161     -19.301  17.119  14.486  1.00 91.02           H  
ATOM   2583 HG22 ILE A 161     -18.696  18.605  15.252  1.00 91.02           H  
ATOM   2584 HG23 ILE A 161     -20.396  18.428  14.987  1.00 91.02           H  
ATOM   2585  CD1 ILE A 161     -21.551  20.053  13.050  1.00 91.02           C  
ATOM   2586 HD11 ILE A 161     -21.888  19.085  13.421  1.00 91.02           H  
ATOM   2587 HD12 ILE A 161     -21.853  20.154  12.008  1.00 91.02           H  
ATOM   2588 HD13 ILE A 161     -22.027  20.837  13.638  1.00 91.02           H  
ATOM   2589  N   GLN A 162     -16.233  17.671  14.161  1.00 88.98           N  
ATOM   2590  H   GLN A 162     -16.317  18.402  14.852  1.00 88.98           H  
ATOM   2591  CA  GLN A 162     -15.558  16.450  14.571  1.00 88.98           C  
ATOM   2592  HA  GLN A 162     -15.257  15.901  13.678  1.00 88.98           H  
ATOM   2593  C   GLN A 162     -16.537  15.621  15.419  1.00 88.98           C  
ATOM   2594  CB  GLN A 162     -14.278  16.806  15.339  1.00 88.98           C  
ATOM   2595  HB2 GLN A 162     -13.678  17.499  14.749  1.00 88.98           H  
ATOM   2596  HB3 GLN A 162     -14.545  17.307  16.269  1.00 88.98           H  
ATOM   2597  O   GLN A 162     -16.826  16.008  16.548  1.00 88.98           O  
ATOM   2598  CG  GLN A 162     -13.436  15.566  15.670  1.00 88.98           C  
ATOM   2599  HG2 GLN A 162     -12.677  15.855  16.397  1.00 88.98           H  
ATOM   2600  HG3 GLN A 162     -14.060  14.808  16.144  1.00 88.98           H  
ATOM   2601  CD  GLN A 162     -12.712  14.948  14.475  1.00 88.98           C  
ATOM   2602  NE2 GLN A 162     -12.152  13.776  14.649  1.00 88.98           N  
ATOM   2603 HE21 GLN A 162     -12.205  13.327  15.553  1.00 88.98           H  
ATOM   2604 HE22 GLN A 162     -11.552  13.429  13.914  1.00 88.98           H  
ATOM   2605  OE1 GLN A 162     -12.596  15.486  13.382  1.00 88.98           O  
ATOM   2606  N   PRO A 163     -17.069  14.507  14.898  1.00 91.09           N  
ATOM   2607  CA  PRO A 163     -18.021  13.690  15.634  1.00 91.09           C  
ATOM   2608  HA  PRO A 163     -18.820  14.317  16.029  1.00 91.09           H  
ATOM   2609  C   PRO A 163     -17.353  12.942  16.794  1.00 91.09           C  
ATOM   2610  CB  PRO A 163     -18.588  12.722  14.598  1.00 91.09           C  
ATOM   2611  HB2 PRO A 163     -19.466  13.156  14.120  1.00 91.09           H  
ATOM   2612  HB3 PRO A 163     -18.807  11.753  15.045  1.00 91.09           H  
ATOM   2613  O   PRO A 163     -16.175  12.587  16.708  1.00 91.09           O  
ATOM   2614  CG  PRO A 163     -17.463  12.579  13.586  1.00 91.09           C  
ATOM   2615  HG2 PRO A 163     -17.843  12.306  12.601  1.00 91.09           H  
ATOM   2616  HG3 PRO A 163     -16.741  11.854  13.961  1.00 91.09           H  
ATOM   2617  CD  PRO A 163     -16.818  13.951  13.582  1.00 91.09           C  
ATOM   2618  HD2 PRO A 163     -17.299  14.573  12.827  1.00 91.09           H  
ATOM   2619  HD3 PRO A 163     -15.749  13.852  13.390  1.00 91.09           H  
ATOM   2620  N   LEU A 164     -18.134  12.627  17.832  1.00 94.55           N  
ATOM   2621  H   LEU A 164     -19.059  13.030  17.883  1.00 94.55           H  
ATOM   2622  CA  LEU A 164     -17.747  11.704  18.896  1.00 94.55           C  
ATOM   2623  HA  LEU A 164     -16.853  12.106  19.373  1.00 94.55           H  
ATOM   2624  C   LEU A 164     -17.417  10.325  18.305  1.00 94.55           C  
ATOM   2625  CB  LEU A 164     -18.871  11.630  19.950  1.00 94.55           C  
ATOM   2626  HB2 LEU A 164     -19.090  12.637  20.306  1.00 94.55           H  
ATOM   2627  HB3 LEU A 164     -19.773  11.244  19.474  1.00 94.55           H  
ATOM   2628  O   LEU A 164     -18.277   9.649  17.725  1.00 94.55           O  
ATOM   2629  CG  LEU A 164     -18.542  10.742  21.169  1.00 94.55           C  
ATOM   2630  HG  LEU A 164     -18.302   9.734  20.829  1.00 94.55           H  
ATOM   2631  CD1 LEU A 164     -17.366  11.284  21.983  1.00 94.55           C  
ATOM   2632 HD11 LEU A 164     -16.440  11.203  21.414  1.00 94.55           H  
ATOM   2633 HD12 LEU A 164     -17.261  10.704  22.900  1.00 94.55           H  
ATOM   2634 HD13 LEU A 164     -17.552  12.322  22.258  1.00 94.55           H  
ATOM   2635  CD2 LEU A 164     -19.751  10.651  22.094  1.00 94.55           C  
ATOM   2636 HD21 LEU A 164     -19.544   9.974  22.923  1.00 94.55           H  
ATOM   2637 HD22 LEU A 164     -19.990  11.635  22.498  1.00 94.55           H  
ATOM   2638 HD23 LEU A 164     -20.622  10.281  21.554  1.00 94.55           H  
ATOM   2639  N   MET A 165     -16.157   9.924  18.455  1.00 96.43           N  
ATOM   2640  H   MET A 165     -15.527  10.536  18.953  1.00 96.43           H  
ATOM   2641  CA  MET A 165     -15.640   8.626  18.030  1.00 96.43           C  
ATOM   2642  HA  MET A 165     -16.335   8.178  17.319  1.00 96.43           H  
ATOM   2643  C   MET A 165     -15.515   7.698  19.234  1.00 96.43           C  
ATOM   2644  CB  MET A 165     -14.275   8.769  17.341  1.00 96.43           C  
ATOM   2645  HB2 MET A 165     -13.966   7.792  16.970  1.00 96.43           H  
ATOM   2646  HB3 MET A 165     -13.539   9.105  18.071  1.00 96.43           H  
ATOM   2647  O   MET A 165     -15.147   8.143  20.319  1.00 96.43           O  
ATOM   2648  CG  MET A 165     -14.285   9.755  16.173  1.00 96.43           C  
ATOM   2649  HG2 MET A 165     -14.535  10.746  16.554  1.00 96.43           H  
ATOM   2650  HG3 MET A 165     -15.055   9.460  15.460  1.00 96.43           H  
ATOM   2651  SD  MET A 165     -12.703   9.883  15.302  1.00 96.43           S  
ATOM   2652  CE  MET A 165     -13.247  10.955  13.960  1.00 96.43           C  
ATOM   2653  HE1 MET A 165     -13.792  10.361  13.227  1.00 96.43           H  
ATOM   2654  HE2 MET A 165     -13.895  11.740  14.349  1.00 96.43           H  
ATOM   2655  HE3 MET A 165     -12.371  11.397  13.485  1.00 96.43           H  
ATOM   2656  N   CYS A 166     -15.761   6.410  19.024  1.00 97.67           N  
ATOM   2657  H   CYS A 166     -16.100   6.129  18.115  1.00 97.67           H  
ATOM   2658  CA  CYS A 166     -15.571   5.351  20.006  1.00 97.67           C  
ATOM   2659  HA  CYS A 166     -15.143   5.746  20.927  1.00 97.67           H  
ATOM   2660  C   CYS A 166     -14.621   4.298  19.436  1.00 97.67           C  
ATOM   2661  CB  CYS A 166     -16.945   4.764  20.323  1.00 97.67           C  
ATOM   2662  HB2 CYS A 166     -17.434   4.455  19.398  1.00 97.67           H  
ATOM   2663  HB3 CYS A 166     -17.550   5.521  20.823  1.00 97.67           H  
ATOM   2664  O   CYS A 166     -14.947   3.678  18.426  1.00 97.67           O  
ATOM   2665  SG  CYS A 166     -16.777   3.325  21.401  1.00 97.67           S  
ATOM   2666  HG  CYS A 166     -16.209   3.940  22.442  1.00 97.67           H  
ATOM   2667  N   ALA A 167     -13.455   4.123  20.053  1.00 98.23           N  
ATOM   2668  H   ALA A 167     -13.302   4.624  20.916  1.00 98.23           H  
ATOM   2669  CA  ALA A 167     -12.569   2.996  19.813  1.00 98.23           C  
ATOM   2670  HA  ALA A 167     -12.715   2.653  18.789  1.00 98.23           H  
ATOM   2671  C   ALA A 167     -12.900   1.843  20.756  1.00 98.23           C  
ATOM   2672  CB  ALA A 167     -11.108   3.418  19.958  1.00 98.23           C  
ATOM   2673  HB1 ALA A 167     -10.939   3.828  20.953  1.00 98.23           H  
ATOM   2674  HB2 ALA A 167     -10.855   4.163  19.204  1.00 98.23           H  
ATOM   2675  HB3 ALA A 167     -10.468   2.546  19.821  1.00 98.23           H  
ATOM   2676  O   ALA A 167     -13.124   2.076  21.944  1.00 98.23           O  
ATOM   2677  N   PHE A 168     -12.889   0.618  20.242  1.00 97.51           N  
ATOM   2678  H   PHE A 168     -12.662   0.479  19.267  1.00 97.51           H  
ATOM   2679  CA  PHE A 168     -13.004  -0.576  21.070  1.00 97.51           C  
ATOM   2680  HA  PHE A 168     -12.703  -0.305  22.082  1.00 97.51           H  
ATOM   2681  C   PHE A 168     -12.036  -1.669  20.614  1.00 97.51           C  
ATOM   2682  CB  PHE A 168     -14.460  -1.070  21.114  1.00 97.51           C  
ATOM   2683  HB2 PHE A 168     -15.133  -0.219  21.217  1.00 97.51           H  
ATOM   2684  HB3 PHE A 168     -14.586  -1.683  22.007  1.00 97.51           H  
ATOM   2685  O   PHE A 168     -11.644  -1.710  19.444  1.00 97.51           O  
ATOM   2686  CG  PHE A 168     -14.870  -1.898  19.913  1.00 97.51           C  
ATOM   2687  CD1 PHE A 168     -15.113  -1.280  18.673  1.00 97.51           C  
ATOM   2688  HD1 PHE A 168     -15.006  -0.209  18.580  1.00 97.51           H  
ATOM   2689  CD2 PHE A 168     -14.933  -3.299  20.017  1.00 97.51           C  
ATOM   2690  HD2 PHE A 168     -14.696  -3.784  20.953  1.00 97.51           H  
ATOM   2691  CE1 PHE A 168     -15.447  -2.056  17.550  1.00 97.51           C  
ATOM   2692  HE1 PHE A 168     -15.600  -1.581  16.592  1.00 97.51           H  
ATOM   2693  CE2 PHE A 168     -15.259  -4.075  18.893  1.00 97.51           C  
ATOM   2694  HE2 PHE A 168     -15.270  -5.152  18.976  1.00 97.51           H  
ATOM   2695  CZ  PHE A 168     -15.525  -3.455  17.661  1.00 97.51           C  
ATOM   2696  HZ  PHE A 168     -15.749  -4.059  16.795  1.00 97.51           H  
ATOM   2697  N   ASP A 169     -11.692  -2.547  21.550  1.00 97.01           N  
ATOM   2698  H   ASP A 169     -12.055  -2.415  22.483  1.00 97.01           H  
ATOM   2699  CA  ASP A 169     -10.816  -3.701  21.356  1.00 97.01           C  
ATOM   2700  HA  ASP A 169     -10.901  -4.057  20.329  1.00 97.01           H  
ATOM   2701  C   ASP A 169     -11.260  -4.837  22.295  1.00 97.01           C  
ATOM   2702  CB  ASP A 169      -9.363  -3.264  21.585  1.00 97.01           C  
ATOM   2703  HB2 ASP A 169      -9.134  -2.427  20.925  1.00 97.01           H  
ATOM   2704  HB3 ASP A 169      -9.241  -2.921  22.612  1.00 97.01           H  
ATOM   2705  O   ASP A 169     -11.869  -4.581  23.344  1.00 97.01           O  
ATOM   2706  CG  ASP A 169      -8.368  -4.384  21.308  1.00 97.01           C  
ATOM   2707  OD1 ASP A 169      -8.051  -4.602  20.115  1.00 97.01           O  
ATOM   2708  OD2 ASP A 169      -7.930  -4.989  22.306  1.00 97.01           O  
ATOM   2709  N   LEU A 170     -11.024  -6.086  21.886  1.00 96.12           N  
ATOM   2710  H   LEU A 170     -10.435  -6.221  21.076  1.00 96.12           H  
ATOM   2711  CA  LEU A 170     -11.475  -7.289  22.587  1.00 96.12           C  
ATOM   2712  HA  LEU A 170     -12.085  -7.010  23.446  1.00 96.12           H  
ATOM   2713  C   LEU A 170     -10.298  -8.110  23.101  1.00 96.12           C  
ATOM   2714  CB  LEU A 170     -12.301  -8.185  21.645  1.00 96.12           C  
ATOM   2715  HB2 LEU A 170     -11.632  -8.552  20.867  1.00 96.12           H  
ATOM   2716  HB3 LEU A 170     -12.655  -9.044  22.215  1.00 96.12           H  
ATOM   2717  O   LEU A 170      -9.385  -8.426  22.342  1.00 96.12           O  
ATOM   2718  CG  LEU A 170     -13.498  -7.525  20.954  1.00 96.12           C  
ATOM   2719  HG  LEU A 170     -13.164  -6.687  20.343  1.00 96.12           H  
ATOM   2720  CD1 LEU A 170     -14.169  -8.560  20.049  1.00 96.12           C  
ATOM   2721 HD11 LEU A 170     -13.411  -9.008  19.406  1.00 96.12           H  
ATOM   2722 HD12 LEU A 170     -14.648  -9.336  20.646  1.00 96.12           H  
ATOM   2723 HD13 LEU A 170     -14.897  -8.049  19.419  1.00 96.12           H  
ATOM   2724  CD2 LEU A 170     -14.527  -7.024  21.962  1.00 96.12           C  
ATOM   2725 HD21 LEU A 170     -15.334  -6.499  21.451  1.00 96.12           H  
ATOM   2726 HD22 LEU A 170     -14.923  -7.862  22.535  1.00 96.12           H  
ATOM   2727 HD23 LEU A 170     -14.044  -6.314  22.634  1.00 96.12           H  
ATOM   2728  N   GLU A 171     -10.427  -8.628  24.322  1.00 94.94           N  
ATOM   2729  H   GLU A 171     -11.213  -8.346  24.890  1.00 94.94           H  
ATOM   2730  CA  GLU A 171      -9.575  -9.721  24.796  1.00 94.94           C  
ATOM   2731  HA  GLU A 171      -8.831  -9.936  24.029  1.00 94.94           H  
ATOM   2732  C   GLU A 171     -10.380 -10.998  24.993  1.00 94.94           C  
ATOM   2733  CB  GLU A 171      -8.783  -9.369  26.051  1.00 94.94           C  
ATOM   2734  HB2 GLU A 171      -9.479  -9.198  26.872  1.00 94.94           H  
ATOM   2735  HB3 GLU A 171      -8.175 -10.226  26.342  1.00 94.94           H  
ATOM   2736  O   GLU A 171     -11.508 -11.020  25.504  1.00 94.94           O  
ATOM   2737  CG  GLU A 171      -7.870  -8.154  25.842  1.00 94.94           C  
ATOM   2738  HG2 GLU A 171      -7.502  -7.832  26.816  1.00 94.94           H  
ATOM   2739  HG3 GLU A 171      -8.447  -7.325  25.431  1.00 94.94           H  
ATOM   2740  CD  GLU A 171      -6.671  -8.460  24.932  1.00 94.94           C  
ATOM   2741  OE1 GLU A 171      -5.892  -7.521  24.679  1.00 94.94           O  
ATOM   2742  OE2 GLU A 171      -6.459  -9.651  24.582  1.00 94.94           O  
ATOM   2743  N   VAL A 172      -9.780 -12.087  24.533  1.00 93.82           N  
ATOM   2744  H   VAL A 172      -8.827 -11.984  24.215  1.00 93.82           H  
ATOM   2745  CA  VAL A 172     -10.471 -13.329  24.201  1.00 93.82           C  
ATOM   2746  HA  VAL A 172     -11.441 -13.345  24.697  1.00 93.82           H  
ATOM   2747  C   VAL A 172      -9.679 -14.524  24.707  1.00 93.82           C  
ATOM   2748  CB  VAL A 172     -10.708 -13.415  22.681  1.00 93.82           C  
ATOM   2749  HB  VAL A 172     -11.043 -14.423  22.436  1.00 93.82           H  
ATOM   2750  O   VAL A 172      -8.468 -14.617  24.504  1.00 93.82           O  
ATOM   2751  CG1 VAL A 172     -11.803 -12.443  22.240  1.00 93.82           C  
ATOM   2752 HG11 VAL A 172     -12.014 -12.569  21.178  1.00 93.82           H  
ATOM   2753 HG12 VAL A 172     -11.492 -11.413  22.414  1.00 93.82           H  
ATOM   2754 HG13 VAL A 172     -12.704 -12.640  22.821  1.00 93.82           H  
ATOM   2755  CG2 VAL A 172      -9.450 -13.076  21.861  1.00 93.82           C  
ATOM   2756 HG21 VAL A 172      -8.635 -13.761  22.096  1.00 93.82           H  
ATOM   2757 HG22 VAL A 172      -9.118 -12.059  22.072  1.00 93.82           H  
ATOM   2758 HG23 VAL A 172      -9.670 -13.106  20.794  1.00 93.82           H  
ATOM   2759  N   TYR A 173     -10.363 -15.460  25.358  1.00 92.59           N  
ATOM   2760  H   TYR A 173     -11.360 -15.338  25.469  1.00 92.59           H  
ATOM   2761  CA  TYR A 173      -9.777 -16.709  25.827  1.00 92.59           C  
ATOM   2762  HA  TYR A 173      -8.704 -16.562  25.955  1.00 92.59           H  
ATOM   2763  C   TYR A 173      -9.976 -17.823  24.796  1.00 92.59           C  
ATOM   2764  CB  TYR A 173     -10.337 -17.088  27.200  1.00 92.59           C  
ATOM   2765  HB2 TYR A 173     -10.174 -16.262  27.892  1.00 92.59           H  
ATOM   2766  HB3 TYR A 173     -11.413 -17.246  27.119  1.00 92.59           H  
ATOM   2767  O   TYR A 173     -11.018 -17.907  24.145  1.00 92.59           O  
ATOM   2768  CG  TYR A 173      -9.679 -18.330  27.770  1.00 92.59           C  
ATOM   2769  CD1 TYR A 173     -10.383 -19.549  27.829  1.00 92.59           C  
ATOM   2770  HD1 TYR A 173     -11.410 -19.598  27.499  1.00 92.59           H  
ATOM   2771  CD2 TYR A 173      -8.341 -18.272  28.210  1.00 92.59           C  
ATOM   2772  HD2 TYR A 173      -7.806 -17.335  28.174  1.00 92.59           H  
ATOM   2773  CE1 TYR A 173      -9.752 -20.702  28.342  1.00 92.59           C  
ATOM   2774  HE1 TYR A 173     -10.293 -21.634  28.404  1.00 92.59           H  
ATOM   2775  CE2 TYR A 173      -7.710 -19.422  28.724  1.00 92.59           C  
ATOM   2776  HE2 TYR A 173      -6.689 -19.374  29.074  1.00 92.59           H  
ATOM   2777  OH  TYR A 173      -7.808 -21.746  29.313  1.00 92.59           O  
ATOM   2778  HH  TYR A 173      -6.906 -21.572  29.592  1.00 92.59           H  
ATOM   2779  CZ  TYR A 173      -8.415 -20.641  28.796  1.00 92.59           C  
ATOM   2780  N   SER A 174      -8.969 -18.686  24.663  1.00 88.22           N  
ATOM   2781  H   SER A 174      -8.190 -18.601  25.301  1.00 88.22           H  
ATOM   2782  CA  SER A 174      -8.991 -19.867  23.802  1.00 88.22           C  
ATOM   2783  HA  SER A 174      -9.982 -19.993  23.366  1.00 88.22           H  
ATOM   2784  C   SER A 174      -8.653 -21.099  24.628  1.00 88.22           C  
ATOM   2785  CB  SER A 174      -7.989 -19.698  22.663  1.00 88.22           C  
ATOM   2786  HB2 SER A 174      -7.002 -19.530  23.095  1.00 88.22           H  
ATOM   2787  HB3 SER A 174      -8.265 -18.824  22.074  1.00 88.22           H  
ATOM   2788  O   SER A 174      -7.593 -21.180  25.248  1.00 88.22           O  
ATOM   2789  OG  SER A 174      -7.921 -20.829  21.813  1.00 88.22           O  
ATOM   2790  HG  SER A 174      -7.216 -20.633  21.191  1.00 88.22           H  
ATOM   2791  N   THR A 175      -9.525 -22.099  24.573  1.00 86.82           N  
ATOM   2792  H   THR A 175     -10.370 -21.948  24.042  1.00 86.82           H  
ATOM   2793  CA  THR A 175      -9.317 -23.415  25.196  1.00 86.82           C  
ATOM   2794  HA  THR A 175      -9.120 -23.279  26.260  1.00 86.82           H  
ATOM   2795  C   THR A 175      -8.131 -24.174  24.603  1.00 86.82           C  
ATOM   2796  CB  THR A 175     -10.568 -24.284  25.023  1.00 86.82           C  
ATOM   2797  HB  THR A 175     -10.344 -25.298  25.357  1.00 86.82           H  
ATOM   2798  O   THR A 175      -7.589 -25.089  25.226  1.00 86.82           O  
ATOM   2799  CG2 THR A 175     -11.729 -23.759  25.853  1.00 86.82           C  
ATOM   2800 HG21 THR A 175     -11.474 -23.797  26.913  1.00 86.82           H  
ATOM   2801 HG22 THR A 175     -11.938 -22.726  25.576  1.00 86.82           H  
ATOM   2802 HG23 THR A 175     -12.608 -24.376  25.669  1.00 86.82           H  
ATOM   2803  OG1 THR A 175     -10.975 -24.332  23.667  1.00 86.82           O  
ATOM   2804  HG1 THR A 175     -11.327 -23.469  23.440  1.00 86.82           H  
ATOM   2805  N   ILE A 176      -7.702 -23.808  23.392  1.00 80.82           N  
ATOM   2806  H   ILE A 176      -8.152 -23.010  22.967  1.00 80.82           H  
ATOM   2807  CA  ILE A 176      -6.538 -24.389  22.732  1.00 80.82           C  
ATOM   2808  HA  ILE A 176      -6.278 -25.325  23.227  1.00 80.82           H  
ATOM   2809  C   ILE A 176      -5.363 -23.430  22.900  1.00 80.82           C  
ATOM   2810  CB  ILE A 176      -6.840 -24.733  21.261  1.00 80.82           C  
ATOM   2811  HB  ILE A 176      -7.121 -23.813  20.747  1.00 80.82           H  
ATOM   2812  O   ILE A 176      -5.238 -22.430  22.191  1.00 80.82           O  
ATOM   2813  CG1 ILE A 176      -8.033 -25.710  21.154  1.00 80.82           C  
ATOM   2814 HG12 ILE A 176      -8.904 -25.268  21.638  1.00 80.82           H  
ATOM   2815 HG13 ILE A 176      -7.796 -26.638  21.674  1.00 80.82           H  
ATOM   2816  CG2 ILE A 176      -5.583 -25.332  20.594  1.00 80.82           C  
ATOM   2817 HG21 ILE A 176      -5.321 -26.275  21.072  1.00 80.82           H  
ATOM   2818 HG22 ILE A 176      -4.739 -24.647  20.678  1.00 80.82           H  
ATOM   2819 HG23 ILE A 176      -5.757 -25.497  19.531  1.00 80.82           H  
ATOM   2820  CD1 ILE A 176      -8.438 -26.030  19.711  1.00 80.82           C  
ATOM   2821 HD11 ILE A 176      -9.388 -26.564  19.717  1.00 80.82           H  
ATOM   2822 HD12 ILE A 176      -8.546 -25.102  19.150  1.00 80.82           H  
ATOM   2823 HD13 ILE A 176      -7.688 -26.663  19.237  1.00 80.82           H  
ATOM   2824  N   SER A 177      -4.454 -23.783  23.811  1.00 72.67           N  
ATOM   2825  H   SER A 177      -4.683 -24.554  24.420  1.00 72.67           H  
ATOM   2826  CA  SER A 177      -3.252 -22.994  24.082  1.00 72.67           C  
ATOM   2827  HA  SER A 177      -3.574 -22.048  24.517  1.00 72.67           H  
ATOM   2828  C   SER A 177      -2.455 -22.709  22.800  1.00 72.67           C  
ATOM   2829  CB  SER A 177      -2.369 -23.709  25.106  1.00 72.67           C  
ATOM   2830  HB2 SER A 177      -2.976 -24.021  25.956  1.00 72.67           H  
ATOM   2831  HB3 SER A 177      -1.920 -24.591  24.649  1.00 72.67           H  
ATOM   2832  O   SER A 177      -1.983 -23.616  22.112  1.00 72.67           O  
ATOM   2833  OG  SER A 177      -1.354 -22.835  25.562  1.00 72.67           O  
ATOM   2834  HG  SER A 177      -1.699 -22.382  26.334  1.00 72.67           H  
ATOM   2835  N   GLY A 178      -2.305 -21.423  22.484  1.00 66.26           N  
ATOM   2836  H   GLY A 178      -2.809 -20.758  23.053  1.00 66.26           H  
ATOM   2837  CA  GLY A 178      -1.578 -20.916  21.317  1.00 66.26           C  
ATOM   2838  HA2 GLY A 178      -0.717 -21.557  21.127  1.00 66.26           H  
ATOM   2839  HA3 GLY A 178      -1.218 -19.912  21.540  1.00 66.26           H  
ATOM   2840  C   GLY A 178      -2.388 -20.833  20.020  1.00 66.26           C  
ATOM   2841  O   GLY A 178      -1.846 -20.357  19.022  1.00 66.26           O  
ATOM   2842  N   ALA A 179      -3.652 -21.264  20.018  1.00 72.10           N  
ATOM   2843  H   ALA A 179      -4.063 -21.605  20.875  1.00 72.10           H  
ATOM   2844  CA  ALA A 179      -4.549 -21.057  18.891  1.00 72.10           C  
ATOM   2845  HA  ALA A 179      -3.945 -20.941  17.991  1.00 72.10           H  
ATOM   2846  C   ALA A 179      -5.372 -19.783  19.082  1.00 72.10           C  
ATOM   2847  CB  ALA A 179      -5.450 -22.276  18.699  1.00 72.10           C  
ATOM   2848  HB1 ALA A 179      -4.846 -23.182  18.638  1.00 72.10           H  
ATOM   2849  HB2 ALA A 179      -6.135 -22.339  19.545  1.00 72.10           H  
ATOM   2850  HB3 ALA A 179      -6.033 -22.158  17.786  1.00 72.10           H  
ATOM   2851  O   ALA A 179      -5.851 -19.510  20.183  1.00 72.10           O  
ATOM   2852  N   MET A 180      -5.581 -19.038  17.998  1.00 74.80           N  
ATOM   2853  H   MET A 180      -5.221 -19.366  17.113  1.00 74.80           H  
ATOM   2854  CA  MET A 180      -6.523 -17.921  18.012  1.00 74.80           C  
ATOM   2855  HA  MET A 180      -6.183 -17.218  18.772  1.00 74.80           H  
ATOM   2856  C   MET A 180      -7.923 -18.449  18.369  1.00 74.80           C  
ATOM   2857  CB  MET A 180      -6.498 -17.217  16.654  1.00 74.80           C  
ATOM   2858  HB2 MET A 180      -6.924 -17.874  15.895  1.00 74.80           H  
ATOM   2859  HB3 MET A 180      -5.454 -17.025  16.407  1.00 74.80           H  
ATOM   2860  O   MET A 180      -8.291 -19.519  17.867  1.00 74.80           O  
ATOM   2861  CG  MET A 180      -7.231 -15.873  16.627  1.00 74.80           C  
ATOM   2862  HG2 MET A 180      -7.033 -15.342  17.558  1.00 74.80           H  
ATOM   2863  HG3 MET A 180      -8.303 -16.044  16.540  1.00 74.80           H  
ATOM   2864  SD  MET A 180      -6.660 -14.801  15.281  1.00 74.80           S  
ATOM   2865  CE  MET A 180      -7.820 -13.434  15.470  1.00 74.80           C  
ATOM   2866  HE1 MET A 180      -8.807 -13.787  15.169  1.00 74.80           H  
ATOM   2867  HE2 MET A 180      -7.848 -13.102  16.508  1.00 74.80           H  
ATOM   2868  HE3 MET A 180      -7.523 -12.599  14.835  1.00 74.80           H  
ATOM   2869  N   PRO A 181      -8.680 -17.744  19.226  1.00 77.73           N  
ATOM   2870  CA  PRO A 181     -10.006 -18.187  19.609  1.00 77.73           C  
ATOM   2871  HA  PRO A 181      -9.911 -19.131  20.146  1.00 77.73           H  
ATOM   2872  C   PRO A 181     -10.898 -18.398  18.393  1.00 77.73           C  
ATOM   2873  CB  PRO A 181     -10.595 -17.153  20.557  1.00 77.73           C  
ATOM   2874  HB2 PRO A 181     -11.427 -16.634  20.082  1.00 77.73           H  
ATOM   2875  HB3 PRO A 181     -10.924 -17.624  21.484  1.00 77.73           H  
ATOM   2876  O   PRO A 181     -10.802 -17.723  17.364  1.00 77.73           O  
ATOM   2877  CG  PRO A 181      -9.479 -16.157  20.815  1.00 77.73           C  
ATOM   2878  HG2 PRO A 181      -9.820 -15.195  20.434  1.00 77.73           H  
ATOM   2879  HG3 PRO A 181      -9.235 -16.110  21.876  1.00 77.73           H  
ATOM   2880  CD  PRO A 181      -8.272 -16.587  19.998  1.00 77.73           C  
ATOM   2881  HD2 PRO A 181      -7.458 -16.861  20.670  1.00 77.73           H  
ATOM   2882  HD3 PRO A 181      -7.970 -15.763  19.351  1.00 77.73           H  
ATOM   2883  N   SER A 182     -11.770 -19.377  18.532  1.00 80.24           N  
ATOM   2884  H   SER A 182     -11.849 -19.796  19.448  1.00 80.24           H  
ATOM   2885  CA  SER A 182     -12.757 -19.766  17.540  1.00 80.24           C  
ATOM   2886  HA  SER A 182     -12.828 -19.003  16.765  1.00 80.24           H  
ATOM   2887  C   SER A 182     -14.112 -19.851  18.227  1.00 80.24           C  
ATOM   2888  CB  SER A 182     -12.326 -21.086  16.893  1.00 80.24           C  
ATOM   2889  HB2 SER A 182     -11.456 -20.889  16.267  1.00 80.24           H  
ATOM   2890  HB3 SER A 182     -13.129 -21.463  16.259  1.00 80.24           H  
ATOM   2891  O   SER A 182     -14.182 -19.887  19.449  1.00 80.24           O  
ATOM   2892  OG  SER A 182     -11.972 -22.071  17.856  1.00 80.24           O  
ATOM   2893  HG  SER A 182     -11.947 -21.634  18.711  1.00 80.24           H  
ATOM   2894  N   ASP A 183     -15.212 -19.906  17.481  1.00 84.46           N  
ATOM   2895  H   ASP A 183     -15.170 -19.747  16.484  1.00 84.46           H  
ATOM   2896  CA  ASP A 183     -16.524 -20.114  18.101  1.00 84.46           C  
ATOM   2897  HA  ASP A 183     -16.558 -19.501  19.002  1.00 84.46           H  
ATOM   2898  C   ASP A 183     -16.715 -21.573  18.568  1.00 84.46           C  
ATOM   2899  CB  ASP A 183     -17.631 -19.586  17.189  1.00 84.46           C  
ATOM   2900  HB2 ASP A 183     -17.669 -20.164  16.266  1.00 84.46           H  
ATOM   2901  HB3 ASP A 183     -17.405 -18.545  16.958  1.00 84.46           H  
ATOM   2902  O   ASP A 183     -17.537 -22.328  18.047  1.00 84.46           O  
ATOM   2903  CG  ASP A 183     -18.974 -19.626  17.910  1.00 84.46           C  
ATOM   2904  OD1 ASP A 183     -19.012 -19.267  19.108  1.00 84.46           O  
ATOM   2905  OD2 ASP A 183     -19.958 -20.138  17.336  1.00 84.46           O  
ATOM   2906  N   LYS A 184     -15.896 -21.997  19.534  1.00 85.18           N  
ATOM   2907  H   LYS A 184     -15.250 -21.314  19.904  1.00 85.18           H  
ATOM   2908  CA  LYS A 184     -15.922 -23.306  20.189  1.00 85.18           C  
ATOM   2909  HA  LYS A 184     -16.610 -23.950  19.642  1.00 85.18           H  
ATOM   2910  C   LYS A 184     -16.415 -23.168  21.631  1.00 85.18           C  
ATOM   2911  CB  LYS A 184     -14.526 -23.940  20.174  1.00 85.18           C  
ATOM   2912  HB2 LYS A 184     -14.512 -24.805  20.836  1.00 85.18           H  
ATOM   2913  HB3 LYS A 184     -13.807 -23.214  20.555  1.00 85.18           H  
ATOM   2914  O   LYS A 184     -16.259 -22.109  22.238  1.00 85.18           O  
ATOM   2915  CG  LYS A 184     -14.118 -24.392  18.769  1.00 85.18           C  
ATOM   2916  HG2 LYS A 184     -14.158 -23.540  18.090  1.00 85.18           H  
ATOM   2917  HG3 LYS A 184     -14.805 -25.160  18.411  1.00 85.18           H  
ATOM   2918  CD  LYS A 184     -12.697 -24.955  18.818  1.00 85.18           C  
ATOM   2919  HD2 LYS A 184     -12.688 -25.908  19.346  1.00 85.18           H  
ATOM   2920  HD3 LYS A 184     -12.075 -24.253  19.374  1.00 85.18           H  
ATOM   2921  CE  LYS A 184     -12.153 -25.125  17.400  1.00 85.18           C  
ATOM   2922  HE2 LYS A 184     -12.644 -24.391  16.761  1.00 85.18           H  
ATOM   2923  HE3 LYS A 184     -12.390 -26.124  17.035  1.00 85.18           H  
ATOM   2924  NZ  LYS A 184     -10.701 -24.861  17.396  1.00 85.18           N  
ATOM   2925  HZ1 LYS A 184     -10.581 -23.901  17.689  1.00 85.18           H  
ATOM   2926  HZ2 LYS A 184     -10.304 -24.963  16.473  1.00 85.18           H  
ATOM   2927  HZ3 LYS A 184     -10.227 -25.445  18.070  1.00 85.18           H  
ATOM   2928  N   PRO A 185     -17.000 -24.233  22.208  1.00 85.07           N  
ATOM   2929  CA  PRO A 185     -17.317 -24.256  23.632  1.00 85.07           C  
ATOM   2930  HA  PRO A 185     -18.075 -23.499  23.834  1.00 85.07           H  
ATOM   2931  C   PRO A 185     -16.074 -23.985  24.494  1.00 85.07           C  
ATOM   2932  CB  PRO A 185     -17.902 -25.649  23.898  1.00 85.07           C  
ATOM   2933  HB2 PRO A 185     -18.695 -25.615  24.645  1.00 85.07           H  
ATOM   2934  HB3 PRO A 185     -17.118 -26.337  24.213  1.00 85.07           H  
ATOM   2935  O   PRO A 185     -15.054 -24.645  24.315  1.00 85.07           O  
ATOM   2936  CG  PRO A 185     -18.430 -26.087  22.532  1.00 85.07           C  
ATOM   2937  HG2 PRO A 185     -19.414 -25.650  22.362  1.00 85.07           H  
ATOM   2938  HG3 PRO A 185     -18.467 -27.172  22.440  1.00 85.07           H  
ATOM   2939  CD  PRO A 185     -17.421 -25.471  21.568  1.00 85.07           C  
ATOM   2940  HD2 PRO A 185     -16.562 -26.132  21.456  1.00 85.07           H  
ATOM   2941  HD3 PRO A 185     -17.898 -25.292  20.604  1.00 85.07           H  
ATOM   2942  N   GLY A 186     -16.185 -23.038  25.427  1.00 86.38           N  
ATOM   2943  H   GLY A 186     -17.035 -22.494  25.463  1.00 86.38           H  
ATOM   2944  CA  GLY A 186     -15.124 -22.641  26.361  1.00 86.38           C  
ATOM   2945  HA2 GLY A 186     -15.581 -22.338  27.303  1.00 86.38           H  
ATOM   2946  HA3 GLY A 186     -14.480 -23.496  26.564  1.00 86.38           H  
ATOM   2947  C   GLY A 186     -14.239 -21.481  25.890  1.00 86.38           C  
ATOM   2948  O   GLY A 186     -13.660 -20.807  26.733  1.00 86.38           O  
ATOM   2949  N   ASP A 187     -14.160 -21.209  24.585  1.00 91.61           N  
ATOM   2950  H   ASP A 187     -14.652 -21.792  23.923  1.00 91.61           H  
ATOM   2951  CA  ASP A 187     -13.603 -19.941  24.097  1.00 91.61           C  
ATOM   2952  HA  ASP A 187     -12.669 -19.732  24.618  1.00 91.61           H  
ATOM   2953  C   ASP A 187     -14.624 -18.837  24.438  1.00 91.61           C  
ATOM   2954  CB  ASP A 187     -13.323 -19.999  22.576  1.00 91.61           C  
ATOM   2955  HB2 ASP A 187     -14.257 -20.233  22.066  1.00 91.61           H  
ATOM   2956  HB3 ASP A 187     -13.013 -19.005  22.254  1.00 91.61           H  
ATOM   2957  O   ASP A 187     -15.824 -19.074  24.279  1.00 91.61           O  
ATOM   2958  CG  ASP A 187     -12.246 -21.002  22.102  1.00 91.61           C  
ATOM   2959  OD1 ASP A 187     -11.757 -21.825  22.915  1.00 91.61           O  
ATOM   2960  OD2 ASP A 187     -11.909 -20.998  20.888  1.00 91.61           O  
ATOM   2961  N   GLU A 188     -14.199 -17.661  24.910  1.00 94.10           N  
ATOM   2962  H   GLU A 188     -13.207 -17.519  25.034  1.00 94.10           H  
ATOM   2963  CA  GLU A 188     -15.097 -16.549  25.285  1.00 94.10           C  
ATOM   2964  HA  GLU A 188     -15.906 -16.499  24.556  1.00 94.10           H  
ATOM   2965  C   GLU A 188     -14.401 -15.180  25.241  1.00 94.10           C  
ATOM   2966  CB  GLU A 188     -15.758 -16.789  26.658  1.00 94.10           C  
ATOM   2967  HB2 GLU A 188     -16.467 -15.981  26.839  1.00 94.10           H  
ATOM   2968  HB3 GLU A 188     -16.324 -17.718  26.607  1.00 94.10           H  
ATOM   2969  O   GLU A 188     -13.175 -15.090  25.328  1.00 94.10           O  
ATOM   2970  CG  GLU A 188     -14.801 -16.859  27.857  1.00 94.10           C  
ATOM   2971  HG2 GLU A 188     -14.219 -15.938  27.900  1.00 94.10           H  
ATOM   2972  HG3 GLU A 188     -14.110 -17.690  27.717  1.00 94.10           H  
ATOM   2973  CD  GLU A 188     -15.553 -17.040  29.188  1.00 94.10           C  
ATOM   2974  OE1 GLU A 188     -14.924 -16.791  30.239  1.00 94.10           O  
ATOM   2975  OE2 GLU A 188     -16.741 -17.430  29.193  1.00 94.10           O  
ATOM   2976  N   ILE A 189     -15.182 -14.109  25.083  1.00 96.62           N  
ATOM   2977  H   ILE A 189     -16.178 -14.256  25.006  1.00 96.62           H  
ATOM   2978  CA  ILE A 189     -14.734 -12.725  25.287  1.00 96.62           C  
ATOM   2979  HA  ILE A 189     -13.713 -12.611  24.923  1.00 96.62           H  
ATOM   2980  C   ILE A 189     -14.746 -12.446  26.790  1.00 96.62           C  
ATOM   2981  CB  ILE A 189     -15.639 -11.720  24.533  1.00 96.62           C  
ATOM   2982  HB  ILE A 189     -16.656 -11.824  24.910  1.00 96.62           H  
ATOM   2983  O   ILE A 189     -15.778 -12.619  27.440  1.00 96.62           O  
ATOM   2984  CG1 ILE A 189     -15.649 -11.992  23.013  1.00 96.62           C  
ATOM   2985 HG12 ILE A 189     -14.694 -11.691  22.583  1.00 96.62           H  
ATOM   2986 HG13 ILE A 189     -15.780 -13.060  22.840  1.00 96.62           H  
ATOM   2987  CG2 ILE A 189     -15.164 -10.275  24.791  1.00 96.62           C  
ATOM   2988 HG21 ILE A 189     -15.812  -9.559  24.286  1.00 96.62           H  
ATOM   2989 HG22 ILE A 189     -15.195 -10.041  25.855  1.00 96.62           H  
ATOM   2990 HG23 ILE A 189     -14.141 -10.139  24.438  1.00 96.62           H  
ATOM   2991  CD1 ILE A 189     -16.767 -11.273  22.249  1.00 96.62           C  
ATOM   2992 HD11 ILE A 189     -16.735 -11.566  21.200  1.00 96.62           H  
ATOM   2993 HD12 ILE A 189     -17.733 -11.555  22.666  1.00 96.62           H  
ATOM   2994 HD13 ILE A 189     -16.641 -10.192  22.309  1.00 96.62           H  
ATOM   2995  N   PHE A 190     -13.624 -11.985  27.344  1.00 96.00           N  
ATOM   2996  H   PHE A 190     -12.818 -11.825  26.756  1.00 96.00           H  
ATOM   2997  CA  PHE A 190     -13.522 -11.716  28.782  1.00 96.00           C  
ATOM   2998  HA  PHE A 190     -14.492 -11.915  29.237  1.00 96.00           H  
ATOM   2999  C   PHE A 190     -13.207 -10.257  29.131  1.00 96.00           C  
ATOM   3000  CB  PHE A 190     -12.541 -12.695  29.428  1.00 96.00           C  
ATOM   3001  HB2 PHE A 190     -12.781 -13.708  29.105  1.00 96.00           H  
ATOM   3002  HB3 PHE A 190     -12.679 -12.656  30.509  1.00 96.00           H  
ATOM   3003  O   PHE A 190     -13.415  -9.861  30.283  1.00 96.00           O  
ATOM   3004  CG  PHE A 190     -11.092 -12.397  29.128  1.00 96.00           C  
ATOM   3005  CD1 PHE A 190     -10.453 -13.010  28.037  1.00 96.00           C  
ATOM   3006  HD1 PHE A 190     -11.002 -13.691  27.403  1.00 96.00           H  
ATOM   3007  CD2 PHE A 190     -10.381 -11.510  29.955  1.00 96.00           C  
ATOM   3008  HD2 PHE A 190     -10.865 -11.059  30.809  1.00 96.00           H  
ATOM   3009  CE1 PHE A 190      -9.102 -12.728  27.773  1.00 96.00           C  
ATOM   3010  HE1 PHE A 190      -8.598 -13.189  26.936  1.00 96.00           H  
ATOM   3011  CE2 PHE A 190      -9.042 -11.206  29.674  1.00 96.00           C  
ATOM   3012  HE2 PHE A 190      -8.500 -10.504  30.292  1.00 96.00           H  
ATOM   3013  CZ  PHE A 190      -8.404 -11.822  28.589  1.00 96.00           C  
ATOM   3014  HZ  PHE A 190      -7.371 -11.585  28.383  1.00 96.00           H  
ATOM   3015  N   GLN A 191     -12.747  -9.450  28.169  1.00 97.15           N  
ATOM   3016  H   GLN A 191     -12.539  -9.840  27.261  1.00 97.15           H  
ATOM   3017  CA  GLN A 191     -12.664  -7.991  28.291  1.00 97.15           C  
ATOM   3018  HA  GLN A 191     -13.353  -7.678  29.075  1.00 97.15           H  
ATOM   3019  C   GLN A 191     -13.085  -7.294  26.998  1.00 97.15           C  
ATOM   3020  CB  GLN A 191     -11.255  -7.505  28.669  1.00 97.15           C  
ATOM   3021  HB2 GLN A 191     -10.537  -7.913  27.958  1.00 97.15           H  
ATOM   3022  HB3 GLN A 191     -11.216  -6.421  28.563  1.00 97.15           H  
ATOM   3023  O   GLN A 191     -12.863  -7.803  25.899  1.00 97.15           O  
ATOM   3024  CG  GLN A 191     -10.834  -7.836  30.101  1.00 97.15           C  
ATOM   3025  HG2 GLN A 191     -11.398  -7.172  30.756  1.00 97.15           H  
ATOM   3026  HG3 GLN A 191     -11.061  -8.876  30.338  1.00 97.15           H  
ATOM   3027  CD  GLN A 191      -9.357  -7.615  30.390  1.00 97.15           C  
ATOM   3028  NE2 GLN A 191      -8.965  -7.522  31.634  1.00 97.15           N  
ATOM   3029 HE21 GLN A 191      -9.621  -7.622  32.396  1.00 97.15           H  
ATOM   3030 HE22 GLN A 191      -7.973  -7.433  31.802  1.00 97.15           H  
ATOM   3031  OE1 GLN A 191      -8.513  -7.533  29.526  1.00 97.15           O  
ATOM   3032  N   ILE A 192     -13.658  -6.102  27.157  1.00 97.90           N  
ATOM   3033  H   ILE A 192     -13.838  -5.794  28.102  1.00 97.90           H  
ATOM   3034  CA  ILE A 192     -13.881  -5.125  26.091  1.00 97.90           C  
ATOM   3035  HA  ILE A 192     -13.272  -5.393  25.228  1.00 97.90           H  
ATOM   3036  C   ILE A 192     -13.417  -3.774  26.617  1.00 97.90           C  
ATOM   3037  CB  ILE A 192     -15.362  -5.068  25.645  1.00 97.90           C  
ATOM   3038  HB  ILE A 192     -15.967  -4.699  26.473  1.00 97.90           H  
ATOM   3039  O   ILE A 192     -13.977  -3.260  27.593  1.00 97.90           O  
ATOM   3040  CG1 ILE A 192     -15.862  -6.479  25.288  1.00 97.90           C  
ATOM   3041 HG12 ILE A 192     -15.181  -6.933  24.568  1.00 97.90           H  
ATOM   3042 HG13 ILE A 192     -15.819  -7.081  26.196  1.00 97.90           H  
ATOM   3043  CG2 ILE A 192     -15.517  -4.088  24.468  1.00 97.90           C  
ATOM   3044 HG21 ILE A 192     -14.925  -4.424  23.617  1.00 97.90           H  
ATOM   3045 HG22 ILE A 192     -15.169  -3.096  24.752  1.00 97.90           H  
ATOM   3046 HG23 ILE A 192     -16.563  -3.996  24.173  1.00 97.90           H  
ATOM   3047  CD1 ILE A 192     -17.293  -6.565  24.746  1.00 97.90           C  
ATOM   3048 HD11 ILE A 192     -17.372  -6.058  23.784  1.00 97.90           H  
ATOM   3049 HD12 ILE A 192     -17.550  -7.613  24.596  1.00 97.90           H  
ATOM   3050 HD13 ILE A 192     -17.985  -6.119  25.460  1.00 97.90           H  
ATOM   3051  N   SER A 193     -12.410  -3.190  25.973  1.00 97.52           N  
ATOM   3052  H   SER A 193     -12.030  -3.646  25.156  1.00 97.52           H  
ATOM   3053  CA  SER A 193     -12.076  -1.786  26.197  1.00 97.52           C  
ATOM   3054  HA  SER A 193     -12.297  -1.528  27.232  1.00 97.52           H  
ATOM   3055  C   SER A 193     -12.932  -0.903  25.298  1.00 97.52           C  
ATOM   3056  CB  SER A 193     -10.592  -1.509  25.985  1.00 97.52           C  
ATOM   3057  HB2 SER A 193      -9.998  -2.162  26.624  1.00 97.52           H  
ATOM   3058  HB3 SER A 193     -10.400  -0.474  26.267  1.00 97.52           H  
ATOM   3059  O   SER A 193     -13.196  -1.241  24.147  1.00 97.52           O  
ATOM   3060  OG  SER A 193     -10.232  -1.685  24.635  1.00 97.52           O  
ATOM   3061  HG  SER A 193      -9.871  -2.568  24.530  1.00 97.52           H  
ATOM   3062  N   VAL A 194     -13.390   0.228  25.829  1.00 97.70           N  
ATOM   3063  H   VAL A 194     -13.228   0.397  26.811  1.00 97.70           H  
ATOM   3064  CA  VAL A 194     -14.206   1.199  25.096  1.00 97.70           C  
ATOM   3065  HA  VAL A 194     -14.081   1.041  24.025  1.00 97.70           H  
ATOM   3066  C   VAL A 194     -13.712   2.597  25.445  1.00 97.70           C  
ATOM   3067  CB  VAL A 194     -15.702   1.041  25.432  1.00 97.70           C  
ATOM   3068  HB  VAL A 194     -15.889   1.381  26.450  1.00 97.70           H  
ATOM   3069  O   VAL A 194     -13.883   3.050  26.574  1.00 97.70           O  
ATOM   3070  CG1 VAL A 194     -16.551   1.876  24.471  1.00 97.70           C  
ATOM   3071 HG11 VAL A 194     -16.446   1.474  23.463  1.00 97.70           H  
ATOM   3072 HG12 VAL A 194     -16.222   2.915  24.482  1.00 97.70           H  
ATOM   3073 HG13 VAL A 194     -17.600   1.834  24.763  1.00 97.70           H  
ATOM   3074  CG2 VAL A 194     -16.194  -0.406  25.320  1.00 97.70           C  
ATOM   3075 HG21 VAL A 194     -15.728  -1.020  26.091  1.00 97.70           H  
ATOM   3076 HG22 VAL A 194     -15.942  -0.809  24.339  1.00 97.70           H  
ATOM   3077 HG23 VAL A 194     -17.274  -0.439  25.466  1.00 97.70           H  
ATOM   3078  N   VAL A 195     -13.082   3.281  24.494  1.00 97.86           N  
ATOM   3079  H   VAL A 195     -13.009   2.852  23.583  1.00 97.86           H  
ATOM   3080  CA  VAL A 195     -12.461   4.603  24.675  1.00 97.86           C  
ATOM   3081  HA  VAL A 195     -12.644   4.956  25.689  1.00 97.86           H  
ATOM   3082  C   VAL A 195     -13.104   5.595  23.714  1.00 97.86           C  
ATOM   3083  CB  VAL A 195     -10.933   4.542  24.470  1.00 97.86           C  
ATOM   3084  HB  VAL A 195     -10.720   4.308  23.427  1.00 97.86           H  
ATOM   3085  O   VAL A 195     -13.303   5.293  22.541  1.00 97.86           O  
ATOM   3086  CG1 VAL A 195     -10.268   5.881  24.818  1.00 97.86           C  
ATOM   3087 HG11 VAL A 195      -9.196   5.824  24.635  1.00 97.86           H  
ATOM   3088 HG12 VAL A 195     -10.676   6.691  24.213  1.00 97.86           H  
ATOM   3089 HG13 VAL A 195     -10.433   6.123  25.868  1.00 97.86           H  
ATOM   3090  CG2 VAL A 195     -10.276   3.472  25.353  1.00 97.86           C  
ATOM   3091 HG21 VAL A 195     -10.484   3.676  26.404  1.00 97.86           H  
ATOM   3092 HG22 VAL A 195      -9.197   3.471  25.197  1.00 97.86           H  
ATOM   3093 HG23 VAL A 195     -10.659   2.482  25.105  1.00 97.86           H  
ATOM   3094  N   PHE A 196     -13.425   6.793  24.183  1.00 97.56           N  
ATOM   3095  H   PHE A 196     -13.232   7.004  25.152  1.00 97.56           H  
ATOM   3096  CA  PHE A 196     -14.101   7.827  23.406  1.00 97.56           C  
ATOM   3097  HA  PHE A 196     -14.401   7.414  22.444  1.00 97.56           H  
ATOM   3098  C   PHE A 196     -13.179   9.019  23.131  1.00 97.56           C  
ATOM   3099  CB  PHE A 196     -15.374   8.249  24.140  1.00 97.56           C  
ATOM   3100  HB2 PHE A 196     -15.089   8.541  25.151  1.00 97.56           H  
ATOM   3101  HB3 PHE A 196     -15.802   9.120  23.644  1.00 97.56           H  
ATOM   3102  O   PHE A 196     -12.264   9.322  23.896  1.00 97.56           O  
ATOM   3103  CG  PHE A 196     -16.435   7.173  24.243  1.00 97.56           C  
ATOM   3104  CD1 PHE A 196     -17.443   7.073  23.266  1.00 97.56           C  
ATOM   3105  HD1 PHE A 196     -17.469   7.776  22.447  1.00 97.56           H  
ATOM   3106  CD2 PHE A 196     -16.414   6.266  25.319  1.00 97.56           C  
ATOM   3107  HD2 PHE A 196     -15.646   6.343  26.074  1.00 97.56           H  
ATOM   3108  CE1 PHE A 196     -18.409   6.055  23.357  1.00 97.56           C  
ATOM   3109  HE1 PHE A 196     -19.183   5.975  22.608  1.00 97.56           H  
ATOM   3110  CE2 PHE A 196     -17.377   5.246  25.404  1.00 97.56           C  
ATOM   3111  HE2 PHE A 196     -17.344   4.534  26.215  1.00 97.56           H  
ATOM   3112  CZ  PHE A 196     -18.368   5.134  24.416  1.00 97.56           C  
ATOM   3113  HZ  PHE A 196     -19.097   4.339  24.470  1.00 97.56           H  
ATOM   3114  N   SER A 197     -13.430   9.744  22.038  1.00 95.62           N  
ATOM   3115  H   SER A 197     -14.172   9.444  21.422  1.00 95.62           H  
ATOM   3116  CA  SER A 197     -12.635  10.930  21.677  1.00 95.62           C  
ATOM   3117  HA  SER A 197     -11.583  10.648  21.720  1.00 95.62           H  
ATOM   3118  C   SER A 197     -12.793  12.113  22.643  1.00 95.62           C  
ATOM   3119  CB  SER A 197     -12.935  11.365  20.241  1.00 95.62           C  
ATOM   3120  HB2 SER A 197     -12.332  12.239  19.994  1.00 95.62           H  
ATOM   3121  HB3 SER A 197     -12.656  10.556  19.566  1.00 95.62           H  
ATOM   3122  O   SER A 197     -11.993  13.043  22.583  1.00 95.62           O  
ATOM   3123  OG  SER A 197     -14.305  11.670  20.053  1.00 95.62           O  
ATOM   3124  HG  SER A 197     -14.516  12.443  20.581  1.00 95.62           H  
ATOM   3125  N   ASP A 198     -13.794  12.079  23.528  1.00 94.12           N  
ATOM   3126  H   ASP A 198     -14.369  11.249  23.563  1.00 94.12           H  
ATOM   3127  CA  ASP A 198     -13.991  13.023  24.639  1.00 94.12           C  
ATOM   3128  HA  ASP A 198     -13.684  14.013  24.301  1.00 94.12           H  
ATOM   3129  C   ASP A 198     -13.125  12.697  25.877  1.00 94.12           C  
ATOM   3130  CB  ASP A 198     -15.494  13.108  24.994  1.00 94.12           C  
ATOM   3131  HB2 ASP A 198     -16.064  13.283  24.081  1.00 94.12           H  
ATOM   3132  HB3 ASP A 198     -15.647  13.969  25.645  1.00 94.12           H  
ATOM   3133  O   ASP A 198     -13.279  13.336  26.915  1.00 94.12           O  
ATOM   3134  CG  ASP A 198     -16.051  11.860  25.703  1.00 94.12           C  
ATOM   3135  OD1 ASP A 198     -15.309  10.859  25.830  1.00 94.12           O  
ATOM   3136  OD2 ASP A 198     -17.226  11.846  26.128  1.00 94.12           O  
ATOM   3137  N   GLN A 199     -12.206  11.726  25.760  1.00 93.47           N  
ATOM   3138  H   GLN A 199     -12.217  11.198  24.899  1.00 93.47           H  
ATOM   3139  CA  GLN A 199     -11.319  11.203  26.812  1.00 93.47           C  
ATOM   3140  HA  GLN A 199     -10.606  10.553  26.305  1.00 93.47           H  
ATOM   3141  C   GLN A 199     -11.993  10.291  27.849  1.00 93.47           C  
ATOM   3142  CB  GLN A 199     -10.495  12.323  27.487  1.00 93.47           C  
ATOM   3143  HB2 GLN A 199     -11.145  12.922  28.124  1.00 93.47           H  
ATOM   3144  HB3 GLN A 199      -9.753  11.866  28.142  1.00 93.47           H  
ATOM   3145  O   GLN A 199     -11.316   9.802  28.757  1.00 93.47           O  
ATOM   3146  CG  GLN A 199      -9.769  13.257  26.507  1.00 93.47           C  
ATOM   3147  HG2 GLN A 199      -9.278  14.046  27.077  1.00 93.47           H  
ATOM   3148  HG3 GLN A 199     -10.486  13.734  25.839  1.00 93.47           H  
ATOM   3149  CD  GLN A 199      -8.704  12.538  25.691  1.00 93.47           C  
ATOM   3150  NE2 GLN A 199      -8.401  13.001  24.500  1.00 93.47           N  
ATOM   3151 HE21 GLN A 199      -8.971  13.723  24.084  1.00 93.47           H  
ATOM   3152 HE22 GLN A 199      -7.732  12.435  23.997  1.00 93.47           H  
ATOM   3153  OE1 GLN A 199      -8.100  11.564  26.099  1.00 93.47           O  
ATOM   3154  N   SER A 200     -13.296  10.013  27.733  1.00 95.15           N  
ATOM   3155  H   SER A 200     -13.819  10.409  26.965  1.00 95.15           H  
ATOM   3156  CA  SER A 200     -13.939   9.008  28.583  1.00 95.15           C  
ATOM   3157  HA  SER A 200     -13.537   9.131  29.589  1.00 95.15           H  
ATOM   3158  C   SER A 200     -13.578   7.588  28.141  1.00 95.15           C  
ATOM   3159  CB  SER A 200     -15.448   9.240  28.707  1.00 95.15           C  
ATOM   3160  HB2 SER A 200     -15.837   8.557  29.462  1.00 95.15           H  
ATOM   3161  HB3 SER A 200     -15.612  10.259  29.057  1.00 95.15           H  
ATOM   3162  O   SER A 200     -13.428   7.307  26.952  1.00 95.15           O  
ATOM   3163  OG  SER A 200     -16.180   9.050  27.511  1.00 95.15           O  
ATOM   3164  HG  SER A 200     -15.851   9.675  26.861  1.00 95.15           H  
ATOM   3165  N   TRP A 201     -13.426   6.674  29.098  1.00 96.00           N  
ATOM   3166  H   TRP A 201     -13.530   6.931  30.069  1.00 96.00           H  
ATOM   3167  CA  TRP A 201     -13.079   5.281  28.830  1.00 96.00           C  
ATOM   3168  HA  TRP A 201     -13.443   5.020  27.836  1.00 96.00           H  
ATOM   3169  C   TRP A 201     -13.757   4.339  29.823  1.00 96.00           C  
ATOM   3170  CB  TRP A 201     -11.556   5.100  28.840  1.00 96.00           C  
ATOM   3171  HB2 TRP A 201     -11.328   4.069  28.570  1.00 96.00           H  
ATOM   3172  HB3 TRP A 201     -11.122   5.742  28.073  1.00 96.00           H  
ATOM   3173  O   TRP A 201     -14.075   4.724  30.947  1.00 96.00           O  
ATOM   3174  CG  TRP A 201     -10.885   5.398  30.144  1.00 96.00           C  
ATOM   3175  CD1 TRP A 201     -10.385   6.598  30.516  1.00 96.00           C  
ATOM   3176  HD1 TRP A 201     -10.401   7.488  29.904  1.00 96.00           H  
ATOM   3177  CD2 TRP A 201     -10.668   4.500  31.276  1.00 96.00           C  
ATOM   3178  CE2 TRP A 201     -10.028   5.239  32.316  1.00 96.00           C  
ATOM   3179  CE3 TRP A 201     -10.957   3.141  31.534  1.00 96.00           C  
ATOM   3180  HE3 TRP A 201     -11.439   2.550  30.769  1.00 96.00           H  
ATOM   3181  NE1 TRP A 201      -9.875   6.507  31.796  1.00 96.00           N  
ATOM   3182  HE1 TRP A 201      -9.462   7.287  32.286  1.00 96.00           H  
ATOM   3183  CH2 TRP A 201     -10.000   3.310  33.776  1.00 96.00           C  
ATOM   3184  HH2 TRP A 201      -9.759   2.855  34.725  1.00 96.00           H  
ATOM   3185  CZ2 TRP A 201      -9.693   4.662  33.549  1.00 96.00           C  
ATOM   3186  HZ2 TRP A 201      -9.220   5.250  34.322  1.00 96.00           H  
ATOM   3187  CZ3 TRP A 201     -10.633   2.554  32.772  1.00 96.00           C  
ATOM   3188  HZ3 TRP A 201     -10.875   1.518  32.959  1.00 96.00           H  
ATOM   3189  N   PHE A 202     -13.985   3.104  29.386  1.00 96.36           N  
ATOM   3190  H   PHE A 202     -13.741   2.888  28.431  1.00 96.36           H  
ATOM   3191  CA  PHE A 202     -14.591   2.037  30.170  1.00 96.36           C  
ATOM   3192  HA  PHE A 202     -14.474   2.258  31.231  1.00 96.36           H  
ATOM   3193  C   PHE A 202     -13.879   0.725  29.857  1.00 96.36           C  
ATOM   3194  CB  PHE A 202     -16.091   1.912  29.852  1.00 96.36           C  
ATOM   3195  HB2 PHE A 202     -16.513   1.116  30.464  1.00 96.36           H  
ATOM   3196  HB3 PHE A 202     -16.201   1.612  28.810  1.00 96.36           H  
ATOM   3197  O   PHE A 202     -13.593   0.426  28.696  1.00 96.36           O  
ATOM   3198  CG  PHE A 202     -16.889   3.182  30.077  1.00 96.36           C  
ATOM   3199  CD1 PHE A 202     -17.590   3.385  31.280  1.00 96.36           C  
ATOM   3200  HD1 PHE A 202     -17.580   2.624  32.047  1.00 96.36           H  
ATOM   3201  CD2 PHE A 202     -16.881   4.189  29.096  1.00 96.36           C  
ATOM   3202  HD2 PHE A 202     -16.316   4.043  28.188  1.00 96.36           H  
ATOM   3203  CE1 PHE A 202     -18.278   4.592  31.498  1.00 96.36           C  
ATOM   3204  HE1 PHE A 202     -18.799   4.750  32.431  1.00 96.36           H  
ATOM   3205  CE2 PHE A 202     -17.542   5.406  29.323  1.00 96.36           C  
ATOM   3206  HE2 PHE A 202     -17.465   6.184  28.579  1.00 96.36           H  
ATOM   3207  CZ  PHE A 202     -18.251   5.606  30.522  1.00 96.36           C  
ATOM   3208  HZ  PHE A 202     -18.752   6.543  30.712  1.00 96.36           H  
ATOM   3209  N   LEU A 203     -13.636  -0.073  30.892  1.00 97.00           N  
ATOM   3210  H   LEU A 203     -13.866   0.251  31.821  1.00 97.00           H  
ATOM   3211  CA  LEU A 203     -13.216  -1.461  30.751  1.00 97.00           C  
ATOM   3212  HA  LEU A 203     -13.062  -1.693  29.698  1.00 97.00           H  
ATOM   3213  C   LEU A 203     -14.333  -2.355  31.277  1.00 97.00           C  
ATOM   3214  CB  LEU A 203     -11.885  -1.662  31.484  1.00 97.00           C  
ATOM   3215  HB2 LEU A 203     -12.020  -1.408  32.535  1.00 97.00           H  
ATOM   3216  HB3 LEU A 203     -11.163  -0.970  31.051  1.00 97.00           H  
ATOM   3217  O   LEU A 203     -14.631  -2.345  32.474  1.00 97.00           O  
ATOM   3218  CG  LEU A 203     -11.325  -3.092  31.379  1.00 97.00           C  
ATOM   3219  HG  LEU A 203     -12.080  -3.805  31.709  1.00 97.00           H  
ATOM   3220  CD1 LEU A 203     -10.898  -3.454  29.954  1.00 97.00           C  
ATOM   3221 HD11 LEU A 203     -10.450  -4.448  29.946  1.00 97.00           H  
ATOM   3222 HD12 LEU A 203     -11.762  -3.469  29.289  1.00 97.00           H  
ATOM   3223 HD13 LEU A 203     -10.165  -2.738  29.583  1.00 97.00           H  
ATOM   3224  CD2 LEU A 203     -10.110  -3.235  32.291  1.00 97.00           C  
ATOM   3225 HD21 LEU A 203     -10.365  -2.923  33.303  1.00 97.00           H  
ATOM   3226 HD22 LEU A 203      -9.816  -4.284  32.324  1.00 97.00           H  
ATOM   3227 HD23 LEU A 203      -9.288  -2.622  31.922  1.00 97.00           H  
ATOM   3228  N   LEU A 204     -14.954  -3.106  30.372  1.00 97.37           N  
ATOM   3229  H   LEU A 204     -14.625  -3.074  29.418  1.00 97.37           H  
ATOM   3230  CA  LEU A 204     -15.936  -4.131  30.707  1.00 97.37           C  
ATOM   3231  HA  LEU A 204     -16.394  -3.913  31.672  1.00 97.37           H  
ATOM   3232  C   LEU A 204     -15.198  -5.459  30.804  1.00 97.37           C  
ATOM   3233  CB  LEU A 204     -17.034  -4.187  29.632  1.00 97.37           C  
ATOM   3234  HB2 LEU A 204     -16.599  -4.586  28.716  1.00 97.37           H  
ATOM   3235  HB3 LEU A 204     -17.802  -4.885  29.965  1.00 97.37           H  
ATOM   3236  O   LEU A 204     -14.482  -5.818  29.871  1.00 97.37           O  
ATOM   3237  CG  LEU A 204     -17.689  -2.836  29.296  1.00 97.37           C  
ATOM   3238  HG  LEU A 204     -16.947  -2.158  28.873  1.00 97.37           H  
ATOM   3239  CD1 LEU A 204     -18.772  -3.054  28.247  1.00 97.37           C  
ATOM   3240 HD11 LEU A 204     -19.254  -2.104  28.018  1.00 97.37           H  
ATOM   3241 HD12 LEU A 204     -19.510  -3.765  28.618  1.00 97.37           H  
ATOM   3242 HD13 LEU A 204     -18.313  -3.449  27.341  1.00 97.37           H  
ATOM   3243  CD2 LEU A 204     -18.326  -2.164  30.512  1.00 97.37           C  
ATOM   3244 HD21 LEU A 204     -18.876  -1.276  30.200  1.00 97.37           H  
ATOM   3245 HD22 LEU A 204     -17.537  -1.848  31.195  1.00 97.37           H  
ATOM   3246 HD23 LEU A 204     -19.000  -2.857  31.016  1.00 97.37           H  
ATOM   3247  N   SER A 205     -15.345  -6.191  31.905  1.00 97.62           N  
ATOM   3248  H   SER A 205     -15.930  -5.859  32.658  1.00 97.62           H  
ATOM   3249  CA  SER A 205     -14.637  -7.459  32.076  1.00 97.62           C  
ATOM   3250  HA  SER A 205     -14.464  -7.882  31.086  1.00 97.62           H  
ATOM   3251  C   SER A 205     -15.412  -8.494  32.875  1.00 97.62           C  
ATOM   3252  CB  SER A 205     -13.286  -7.223  32.745  1.00 97.62           C  
ATOM   3253  HB2 SER A 205     -12.770  -6.395  32.259  1.00 97.62           H  
ATOM   3254  HB3 SER A 205     -13.428  -6.985  33.799  1.00 97.62           H  
ATOM   3255  O   SER A 205     -16.268  -8.153  33.683  1.00 97.62           O  
ATOM   3256  OG  SER A 205     -12.528  -8.411  32.611  1.00 97.62           O  
ATOM   3257  HG  SER A 205     -12.680  -8.780  31.738  1.00 97.62           H  
ATOM   3258  N   LEU A 206     -15.076  -9.768  32.679  1.00 96.84           N  
ATOM   3259  H   LEU A 206     -14.378  -9.963  31.975  1.00 96.84           H  
ATOM   3260  CA  LEU A 206     -15.406 -10.837  33.617  1.00 96.84           C  
ATOM   3261  HA  LEU A 206     -16.473 -10.774  33.830  1.00 96.84           H  
ATOM   3262  C   LEU A 206     -14.684 -10.650  34.966  1.00 96.84           C  
ATOM   3263  CB  LEU A 206     -15.100 -12.194  32.958  1.00 96.84           C  
ATOM   3264  HB2 LEU A 206     -15.284 -12.996  33.673  1.00 96.84           H  
ATOM   3265  HB3 LEU A 206     -14.045 -12.224  32.686  1.00 96.84           H  
ATOM   3266  O   LEU A 206     -13.737  -9.864  35.056  1.00 96.84           O  
ATOM   3267  CG  LEU A 206     -15.949 -12.464  31.706  1.00 96.84           C  
ATOM   3268  HG  LEU A 206     -15.694 -11.732  30.939  1.00 96.84           H  
ATOM   3269  CD1 LEU A 206     -15.651 -13.862  31.173  1.00 96.84           C  
ATOM   3270 HD11 LEU A 206     -14.583 -13.982  30.996  1.00 96.84           H  
ATOM   3271 HD12 LEU A 206     -16.166 -14.017  30.225  1.00 96.84           H  
ATOM   3272 HD13 LEU A 206     -15.981 -14.626  31.877  1.00 96.84           H  
ATOM   3273  CD2 LEU A 206     -17.452 -12.376  31.954  1.00 96.84           C  
ATOM   3274 HD21 LEU A 206     -17.748 -13.053  32.755  1.00 96.84           H  
ATOM   3275 HD22 LEU A 206     -17.744 -11.356  32.207  1.00 96.84           H  
ATOM   3276 HD23 LEU A 206     -17.961 -12.644  31.028  1.00 96.84           H  
ATOM   3277  N   PRO A 207     -15.100 -11.350  36.039  1.00 95.44           N  
ATOM   3278  CA  PRO A 207     -14.588 -11.084  37.378  1.00 95.44           C  
ATOM   3279  HA  PRO A 207     -14.728 -10.023  37.587  1.00 95.44           H  
ATOM   3280  C   PRO A 207     -13.102 -11.435  37.499  1.00 95.44           C  
ATOM   3281  CB  PRO A 207     -15.471 -11.895  38.335  1.00 95.44           C  
ATOM   3282  HB2 PRO A 207     -14.999 -12.850  38.569  1.00 95.44           H  
ATOM   3283  HB3 PRO A 207     -15.680 -11.341  39.250  1.00 95.44           H  
ATOM   3284  O   PRO A 207     -12.684 -12.529  37.110  1.00 95.44           O  
ATOM   3285  CG  PRO A 207     -16.744 -12.145  37.523  1.00 95.44           C  
ATOM   3286  HG2 PRO A 207     -17.384 -11.263  37.546  1.00 95.44           H  
ATOM   3287  HG3 PRO A 207     -17.281 -13.029  37.865  1.00 95.44           H  
ATOM   3288  CD  PRO A 207     -16.168 -12.334  36.126  1.00 95.44           C  
ATOM   3289  HD2 PRO A 207     -15.735 -13.331  36.047  1.00 95.44           H  
ATOM   3290  HD3 PRO A 207     -16.934 -12.222  35.358  1.00 95.44           H  
ATOM   3291  N   GLY A 208     -12.317 -10.512  38.057  1.00 93.69           N  
ATOM   3292  H   GLY A 208     -12.762  -9.689  38.438  1.00 93.69           H  
ATOM   3293  CA  GLY A 208     -10.873 -10.645  38.274  1.00 93.69           C  
ATOM   3294  HA2 GLY A 208     -10.550 -11.658  38.033  1.00 93.69           H  
ATOM   3295  HA3 GLY A 208     -10.327  -9.958  37.628  1.00 93.69           H  
ATOM   3296  C   GLY A 208     -10.484 -10.355  39.720  1.00 93.69           C  
ATOM   3297  O   GLY A 208     -11.215  -9.692  40.452  1.00 93.69           O  
ATOM   3298  N   SER A 209      -9.338 -10.877  40.147  1.00 92.80           N  
ATOM   3299  H   SER A 209      -8.737 -11.344  39.483  1.00 92.80           H  
ATOM   3300  CA  SER A 209      -8.863 -10.796  41.532  1.00 92.80           C  
ATOM   3301  HA  SER A 209      -9.724 -10.800  42.200  1.00 92.80           H  
ATOM   3302  C   SER A 209      -8.076  -9.519  41.845  1.00 92.80           C  
ATOM   3303  CB  SER A 209      -8.023 -12.039  41.850  1.00 92.80           C  
ATOM   3304  HB2 SER A 209      -7.631 -11.967  42.864  1.00 92.80           H  
ATOM   3305  HB3 SER A 209      -8.657 -12.923  41.778  1.00 92.80           H  
ATOM   3306  O   SER A 209      -7.920  -9.186  43.019  1.00 92.80           O  
ATOM   3307  OG  SER A 209      -6.953 -12.165  40.933  1.00 92.80           O  
ATOM   3308  HG  SER A 209      -6.473 -12.984  41.078  1.00 92.80           H  
ATOM   3309  N   ASP A 210      -7.594  -8.799  40.828  1.00 93.66           N  
ATOM   3310  H   ASP A 210      -7.720  -9.158  39.892  1.00 93.66           H  
ATOM   3311  CA  ASP A 210      -6.603  -7.720  40.956  1.00 93.66           C  
ATOM   3312  HA  ASP A 210      -6.397  -7.563  42.014  1.00 93.66           H  
ATOM   3313  C   ASP A 210      -7.061  -6.352  40.411  1.00 93.66           C  
ATOM   3314  CB  ASP A 210      -5.287  -8.183  40.303  1.00 93.66           C  
ATOM   3315  HB2 ASP A 210      -4.500  -7.478  40.571  1.00 93.66           H  
ATOM   3316  HB3 ASP A 210      -5.009  -9.154  40.712  1.00 93.66           H  
ATOM   3317  O   ASP A 210      -6.255  -5.422  40.318  1.00 93.66           O  
ATOM   3318  CG  ASP A 210      -5.357  -8.290  38.773  1.00 93.66           C  
ATOM   3319  OD1 ASP A 210      -6.459  -8.507  38.216  1.00 93.66           O  
ATOM   3320  OD2 ASP A 210      -4.294  -8.181  38.125  1.00 93.66           O  
ATOM   3321  N   TYR A 211      -8.340  -6.201  40.053  1.00 86.98           N  
ATOM   3322  H   TYR A 211      -8.954  -6.997  40.147  1.00 86.98           H  
ATOM   3323  CA  TYR A 211      -8.875  -4.947  39.516  1.00 86.98           C  
ATOM   3324  HA  TYR A 211      -8.187  -4.604  38.744  1.00 86.98           H  
ATOM   3325  C   TYR A 211      -8.983  -3.818  40.549  1.00 86.98           C  
ATOM   3326  CB  TYR A 211     -10.246  -5.172  38.872  1.00 86.98           C  
ATOM   3327  HB2 TYR A 211     -10.694  -4.206  38.639  1.00 86.98           H  
ATOM   3328  HB3 TYR A 211     -10.896  -5.662  39.598  1.00 86.98           H  
ATOM   3329  O   TYR A 211      -9.199  -4.035  41.741  1.00 86.98           O  
ATOM   3330  CG  TYR A 211     -10.216  -5.962  37.587  1.00 86.98           C  
ATOM   3331  CD1 TYR A 211      -9.426  -5.522  36.506  1.00 86.98           C  
ATOM   3332  HD1 TYR A 211      -8.830  -4.625  36.590  1.00 86.98           H  
ATOM   3333  CD2 TYR A 211     -11.029  -7.101  37.457  1.00 86.98           C  
ATOM   3334  HD2 TYR A 211     -11.613  -7.451  38.296  1.00 86.98           H  
ATOM   3335  CE1 TYR A 211      -9.435  -6.237  35.299  1.00 86.98           C  
ATOM   3336  HE1 TYR A 211      -8.848  -5.911  34.454  1.00 86.98           H  
ATOM   3337  CE2 TYR A 211     -11.098  -7.774  36.229  1.00 86.98           C  
ATOM   3338  HE2 TYR A 211     -11.763  -8.615  36.101  1.00 86.98           H  
ATOM   3339  OH  TYR A 211     -10.341  -7.980  33.983  1.00 86.98           O  
ATOM   3340  HH  TYR A 211     -11.170  -8.448  33.857  1.00 86.98           H  
ATOM   3341  CZ  TYR A 211     -10.285  -7.347  35.166  1.00 86.98           C  
ATOM   3342  N   ASN A 212      -8.928  -2.582  40.043  1.00 74.84           N  
ATOM   3343  H   ASN A 212      -8.827  -2.505  39.041  1.00 74.84           H  
ATOM   3344  CA  ASN A 212      -9.331  -1.377  40.772  1.00 74.84           C  
ATOM   3345  HA  ASN A 212      -9.131  -1.515  41.835  1.00 74.84           H  
ATOM   3346  C   ASN A 212     -10.850  -1.116  40.608  1.00 74.84           C  
ATOM   3347  CB  ASN A 212      -8.502  -0.184  40.258  1.00 74.84           C  
ATOM   3348  HB2 ASN A 212      -8.897   0.733  40.695  1.00 74.84           H  
ATOM   3349  HB3 ASN A 212      -8.627  -0.100  39.178  1.00 74.84           H  
ATOM   3350  O   ASN A 212     -11.522  -1.779  39.819  1.00 74.84           O  
ATOM   3351  CG  ASN A 212      -7.011  -0.204  40.567  1.00 74.84           C  
ATOM   3352  ND2 ASN A 212      -6.337   0.863  40.209  1.00 74.84           N  
ATOM   3353 HD21 ASN A 212      -6.830   1.614  39.749  1.00 74.84           H  
ATOM   3354 HD22 ASN A 212      -5.404   0.993  40.573  1.00 74.84           H  
ATOM   3355  OD1 ASN A 212      -6.406  -1.125  41.096  1.00 74.84           O  
ATOM   3356  N   SER A 213     -11.386  -0.099  41.296  1.00 79.39           N  
ATOM   3357  H   SER A 213     -10.790   0.466  41.885  1.00 79.39           H  
ATOM   3358  CA  SER A 213     -12.802   0.317  41.224  1.00 79.39           C  
ATOM   3359  HA  SER A 213     -13.429  -0.531  41.502  1.00 79.39           H  
ATOM   3360  C   SER A 213     -13.286   0.787  39.845  1.00 79.39           C  
ATOM   3361  CB  SER A 213     -13.054   1.450  42.227  1.00 79.39           C  
ATOM   3362  HB2 SER A 213     -12.977   1.047  43.236  1.00 79.39           H  
ATOM   3363  HB3 SER A 213     -14.058   1.853  42.093  1.00 79.39           H  
ATOM   3364  O   SER A 213     -14.490   0.855  39.627  1.00 79.39           O  
ATOM   3365  OG  SER A 213     -12.094   2.485  42.078  1.00 79.39           O  
ATOM   3366  HG  SER A 213     -12.237   2.959  41.256  1.00 79.39           H  
ATOM   3367  N   ASP A 214     -12.375   1.111  38.926  1.00 84.47           N  
ATOM   3368  H   ASP A 214     -11.404   1.112  39.203  1.00 84.47           H  
ATOM   3369  CA  ASP A 214     -12.706   1.721  37.627  1.00 84.47           C  
ATOM   3370  HA  ASP A 214     -13.554   2.392  37.764  1.00 84.47           H  
ATOM   3371  C   ASP A 214     -13.111   0.690  36.555  1.00 84.47           C  
ATOM   3372  CB  ASP A 214     -11.516   2.573  37.150  1.00 84.47           C  
ATOM   3373  HB2 ASP A 214     -11.810   3.125  36.258  1.00 84.47           H  
ATOM   3374  HB3 ASP A 214     -10.699   1.903  36.882  1.00 84.47           H  
ATOM   3375  O   ASP A 214     -13.528   1.051  35.456  1.00 84.47           O  
ATOM   3376  CG  ASP A 214     -11.016   3.573  38.201  1.00 84.47           C  
ATOM   3377  OD1 ASP A 214     -11.842   4.063  39.006  1.00 84.47           O  
ATOM   3378  OD2 ASP A 214      -9.780   3.758  38.261  1.00 84.47           O  
ATOM   3379  N   THR A 215     -12.979  -0.608  36.850  1.00 91.49           N  
ATOM   3380  H   THR A 215     -12.725  -0.846  37.799  1.00 91.49           H  
ATOM   3381  CA  THR A 215     -13.368  -1.700  35.943  1.00 91.49           C  
ATOM   3382  HA  THR A 215     -13.348  -1.340  34.914  1.00 91.49           H  
ATOM   3383  C   THR A 215     -14.783  -2.177  36.249  1.00 91.49           C  
ATOM   3384  CB  THR A 215     -12.384  -2.870  36.041  1.00 91.49           C  
ATOM   3385  HB  THR A 215     -12.398  -3.272  37.054  1.00 91.49           H  
ATOM   3386  O   THR A 215     -15.098  -2.526  37.388  1.00 91.49           O  
ATOM   3387  CG2 THR A 215     -12.689  -3.994  35.049  1.00 91.49           C  
ATOM   3388 HG21 THR A 215     -13.625  -4.487  35.310  1.00 91.49           H  
ATOM   3389 HG22 THR A 215     -11.889  -4.733  35.082  1.00 91.49           H  
ATOM   3390 HG23 THR A 215     -12.762  -3.591  34.038  1.00 91.49           H  
ATOM   3391  OG1 THR A 215     -11.093  -2.381  35.763  1.00 91.49           O  
ATOM   3392  HG1 THR A 215     -11.103  -1.453  36.009  1.00 91.49           H  
ATOM   3393  N   VAL A 216     -15.627  -2.267  35.222  1.00 94.98           N  
ATOM   3394  H   VAL A 216     -15.288  -2.053  34.295  1.00 94.98           H  
ATOM   3395  CA  VAL A 216     -16.976  -2.826  35.350  1.00 94.98           C  
ATOM   3396  HA  VAL A 216     -17.368  -2.580  36.336  1.00 94.98           H  
ATOM   3397  C   VAL A 216     -16.883  -4.345  35.234  1.00 94.98           C  
ATOM   3398  CB  VAL A 216     -17.940  -2.225  34.314  1.00 94.98           C  
ATOM   3399  HB  VAL A 216     -17.603  -2.496  33.314  1.00 94.98           H  
ATOM   3400  O   VAL A 216     -16.765  -4.892  34.137  1.00 94.98           O  
ATOM   3401  CG1 VAL A 216     -19.364  -2.758  34.516  1.00 94.98           C  
ATOM   3402 HG11 VAL A 216     -19.715  -2.529  35.523  1.00 94.98           H  
ATOM   3403 HG12 VAL A 216     -19.379  -3.838  34.366  1.00 94.98           H  
ATOM   3404 HG13 VAL A 216     -20.034  -2.304  33.786  1.00 94.98           H  
ATOM   3405  CG2 VAL A 216     -17.994  -0.693  34.411  1.00 94.98           C  
ATOM   3406 HG21 VAL A 216     -18.287  -0.391  35.417  1.00 94.98           H  
ATOM   3407 HG22 VAL A 216     -17.017  -0.268  34.183  1.00 94.98           H  
ATOM   3408 HG23 VAL A 216     -18.711  -0.302  33.690  1.00 94.98           H  
ATOM   3409  N   GLN A 217     -16.913  -5.018  36.383  1.00 95.81           N  
ATOM   3410  H   GLN A 217     -16.967  -4.490  37.243  1.00 95.81           H  
ATOM   3411  CA  GLN A 217     -16.867  -6.477  36.471  1.00 95.81           C  
ATOM   3412  HA  GLN A 217     -16.258  -6.860  35.653  1.00 95.81           H  
ATOM   3413  C   GLN A 217     -18.271  -7.076  36.364  1.00 95.81           C  
ATOM   3414  CB  GLN A 217     -16.205  -6.914  37.779  1.00 95.81           C  
ATOM   3415  HB2 GLN A 217     -16.249  -8.001  37.837  1.00 95.81           H  
ATOM   3416  HB3 GLN A 217     -16.754  -6.502  38.626  1.00 95.81           H  
ATOM   3417  O   GLN A 217     -19.139  -6.750  37.172  1.00 95.81           O  
ATOM   3418  CG  GLN A 217     -14.740  -6.475  37.865  1.00 95.81           C  
ATOM   3419  HG2 GLN A 217     -14.196  -6.835  36.992  1.00 95.81           H  
ATOM   3420  HG3 GLN A 217     -14.675  -5.387  37.890  1.00 95.81           H  
ATOM   3421  CD  GLN A 217     -14.090  -7.056  39.110  1.00 95.81           C  
ATOM   3422  NE2 GLN A 217     -13.699  -6.247  40.069  1.00 95.81           N  
ATOM   3423 HE21 GLN A 217     -13.230  -6.684  40.849  1.00 95.81           H  
ATOM   3424 HE22 GLN A 217     -13.793  -5.246  39.970  1.00 95.81           H  
ATOM   3425  OE1 GLN A 217     -13.916  -8.258  39.234  1.00 95.81           O  
ATOM   3426  N   LEU A 218     -18.483  -7.968  35.398  1.00 97.14           N  
ATOM   3427  H   LEU A 218     -17.710  -8.195  34.789  1.00 97.14           H  
ATOM   3428  CA  LEU A 218     -19.764  -8.620  35.118  1.00 97.14           C  
ATOM   3429  HA  LEU A 218     -20.501  -8.317  35.861  1.00 97.14           H  
ATOM   3430  C   LEU A 218     -19.639 -10.135  35.214  1.00 97.14           C  
ATOM   3431  CB  LEU A 218     -20.263  -8.198  33.738  1.00 97.14           C  
ATOM   3432  HB2 LEU A 218     -21.223  -8.684  33.566  1.00 97.14           H  
ATOM   3433  HB3 LEU A 218     -19.558  -8.551  32.985  1.00 97.14           H  
ATOM   3434  O   LEU A 218     -18.586 -10.687  34.918  1.00 97.14           O  
ATOM   3435  CG  LEU A 218     -20.436  -6.676  33.588  1.00 97.14           C  
ATOM   3436  HG  LEU A 218     -19.461  -6.188  33.627  1.00 97.14           H  
ATOM   3437  CD1 LEU A 218     -21.069  -6.382  32.245  1.00 97.14           C  
ATOM   3438 HD11 LEU A 218     -22.109  -6.077  32.356  1.00 97.14           H  
ATOM   3439 HD12 LEU A 218     -21.088  -7.315  31.681  1.00 97.14           H  
ATOM   3440 HD13 LEU A 218     -20.483  -5.624  31.725  1.00 97.14           H  
ATOM   3441  CD2 LEU A 218     -21.362  -6.046  34.629  1.00 97.14           C  
ATOM   3442 HD21 LEU A 218     -20.903  -6.078  35.618  1.00 97.14           H  
ATOM   3443 HD22 LEU A 218     -22.306  -6.589  34.664  1.00 97.14           H  
ATOM   3444 HD23 LEU A 218     -21.546  -5.000  34.382  1.00 97.14           H  
ATOM   3445  N   ALA A 219     -20.698 -10.823  35.640  1.00 96.53           N  
ATOM   3446  H   ALA A 219     -21.601 -10.375  35.709  1.00 96.53           H  
ATOM   3447  CA  ALA A 219     -20.591 -12.221  36.048  1.00 96.53           C  
ATOM   3448  HA  ALA A 219     -19.696 -12.338  36.660  1.00 96.53           H  
ATOM   3449  C   ALA A 219     -20.454 -13.189  34.863  1.00 96.53           C  
ATOM   3450  CB  ALA A 219     -21.809 -12.561  36.912  1.00 96.53           C  
ATOM   3451  HB1 ALA A 219     -21.726 -13.584  37.278  1.00 96.53           H  
ATOM   3452  HB2 ALA A 219     -21.862 -11.881  37.762  1.00 96.53           H  
ATOM   3453  HB3 ALA A 219     -22.723 -12.467  36.326  1.00 96.53           H  
ATOM   3454  O   ALA A 219     -19.878 -14.266  35.013  1.00 96.53           O  
ATOM   3455  N   THR A 220     -20.993 -12.826  33.696  1.00 97.13           N  
ATOM   3456  H   THR A 220     -21.405 -11.905  33.633  1.00 97.13           H  
ATOM   3457  CA  THR A 220     -21.045 -13.695  32.512  1.00 97.13           C  
ATOM   3458  HA  THR A 220     -20.309 -14.491  32.627  1.00 97.13           H  
ATOM   3459  C   THR A 220     -20.691 -12.946  31.227  1.00 97.13           C  
ATOM   3460  CB  THR A 220     -22.428 -14.356  32.358  1.00 97.13           C  
ATOM   3461  HB  THR A 220     -22.366 -15.072  31.538  1.00 97.13           H  
ATOM   3462  O   THR A 220     -20.886 -11.735  31.129  1.00 97.13           O  
ATOM   3463  CG2 THR A 220     -22.905 -15.102  33.605  1.00 97.13           C  
ATOM   3464 HG21 THR A 220     -22.140 -15.812  33.920  1.00 97.13           H  
ATOM   3465 HG22 THR A 220     -23.822 -15.645  33.375  1.00 97.13           H  
ATOM   3466 HG23 THR A 220     -23.101 -14.404  34.418  1.00 97.13           H  
ATOM   3467  OG1 THR A 220     -23.425 -13.413  32.038  1.00 97.13           O  
ATOM   3468  HG1 THR A 220     -23.722 -13.030  32.866  1.00 97.13           H  
ATOM   3469  N   GLU A 221     -20.229 -13.670  30.198  1.00 96.72           N  
ATOM   3470  H   GLU A 221     -19.971 -14.635  30.348  1.00 96.72           H  
ATOM   3471  CA  GLU A 221     -19.952 -13.093  28.867  1.00 96.72           C  
ATOM   3472  HA  GLU A 221     -19.175 -12.334  28.955  1.00 96.72           H  
ATOM   3473  C   GLU A 221     -21.206 -12.432  28.267  1.00 96.72           C  
ATOM   3474  CB  GLU A 221     -19.438 -14.203  27.934  1.00 96.72           C  
ATOM   3475  HB2 GLU A 221     -18.567 -14.674  28.390  1.00 96.72           H  
ATOM   3476  HB3 GLU A 221     -20.223 -14.952  27.835  1.00 96.72           H  
ATOM   3477  O   GLU A 221     -21.127 -11.395  27.608  1.00 96.72           O  
ATOM   3478  CG  GLU A 221     -19.042 -13.683  26.537  1.00 96.72           C  
ATOM   3479  HG2 GLU A 221     -18.210 -12.986  26.637  1.00 96.72           H  
ATOM   3480  HG3 GLU A 221     -19.876 -13.134  26.100  1.00 96.72           H  
ATOM   3481  CD  GLU A 221     -18.673 -14.806  25.558  1.00 96.72           C  
ATOM   3482  OE1 GLU A 221     -17.932 -14.568  24.577  1.00 96.72           O  
ATOM   3483  OE2 GLU A 221     -19.201 -15.933  25.678  1.00 96.72           O  
ATOM   3484  N   LYS A 222     -22.387 -13.001  28.544  1.00 97.68           N  
ATOM   3485  H   LYS A 222     -22.380 -13.820  29.134  1.00 97.68           H  
ATOM   3486  CA  LYS A 222     -23.670 -12.427  28.132  1.00 97.68           C  
ATOM   3487  HA  LYS A 222     -23.653 -12.273  27.053  1.00 97.68           H  
ATOM   3488  C   LYS A 222     -23.880 -11.040  28.736  1.00 97.68           C  
ATOM   3489  CB  LYS A 222     -24.810 -13.393  28.483  1.00 97.68           C  
ATOM   3490  HB2 LYS A 222     -24.810 -13.590  29.555  1.00 97.68           H  
ATOM   3491  HB3 LYS A 222     -24.658 -14.331  27.950  1.00 97.68           H  
ATOM   3492  O   LYS A 222     -24.166 -10.105  27.994  1.00 97.68           O  
ATOM   3493  CG  LYS A 222     -26.161 -12.792  28.080  1.00 97.68           C  
ATOM   3494  HG2 LYS A 222     -26.126 -12.513  27.026  1.00 97.68           H  
ATOM   3495  HG3 LYS A 222     -26.351 -11.899  28.674  1.00 97.68           H  
ATOM   3496  CD  LYS A 222     -27.316 -13.767  28.292  1.00 97.68           C  
ATOM   3497  HD2 LYS A 222     -27.214 -14.603  27.601  1.00 97.68           H  
ATOM   3498  HD3 LYS A 222     -27.315 -14.125  29.322  1.00 97.68           H  
ATOM   3499  CE  LYS A 222     -28.600 -12.988  28.010  1.00 97.68           C  
ATOM   3500  HE2 LYS A 222     -28.501 -12.475  27.053  1.00 97.68           H  
ATOM   3501  HE3 LYS A 222     -28.708 -12.199  28.754  1.00 97.68           H  
ATOM   3502  NZ  LYS A 222     -29.790 -13.861  27.990  1.00 97.68           N  
ATOM   3503  HZ1 LYS A 222     -29.905 -14.311  28.887  1.00 97.68           H  
ATOM   3504  HZ2 LYS A 222     -30.597 -13.285  27.795  1.00 97.68           H  
ATOM   3505  HZ3 LYS A 222     -29.693 -14.546  27.255  1.00 97.68           H  
ATOM   3506  N   GLU A 223     -23.708 -10.902  30.050  1.00 98.07           N  
ATOM   3507  H   GLU A 223     -23.431 -11.706  30.595  1.00 98.07           H  
ATOM   3508  CA  GLU A 223     -23.815  -9.604  30.724  1.00 98.07           C  
ATOM   3509  HA  GLU A 223     -24.801  -9.178  30.542  1.00 98.07           H  
ATOM   3510  C   GLU A 223     -22.780  -8.609  30.185  1.00 98.07           C  
ATOM   3511  CB  GLU A 223     -23.620  -9.770  32.237  1.00 98.07           C  
ATOM   3512  HB2 GLU A 223     -23.473  -8.785  32.679  1.00 98.07           H  
ATOM   3513  HB3 GLU A 223     -22.725 -10.366  32.415  1.00 98.07           H  
ATOM   3514  O   GLU A 223     -23.110  -7.443  29.986  1.00 98.07           O  
ATOM   3515  CG  GLU A 223     -24.822 -10.425  32.931  1.00 98.07           C  
ATOM   3516  HG2 GLU A 223     -25.105 -11.324  32.384  1.00 98.07           H  
ATOM   3517  HG3 GLU A 223     -25.664  -9.734  32.899  1.00 98.07           H  
ATOM   3518  CD  GLU A 223     -24.517 -10.799  34.389  1.00 98.07           C  
ATOM   3519  OE1 GLU A 223     -25.265 -11.651  34.916  1.00 98.07           O  
ATOM   3520  OE2 GLU A 223     -23.508 -10.304  34.946  1.00 98.07           O  
ATOM   3521  N   LEU A 224     -21.556  -9.069  29.897  1.00 98.00           N  
ATOM   3522  H   LEU A 224     -21.357 -10.033  30.122  1.00 98.00           H  
ATOM   3523  CA  LEU A 224     -20.466  -8.268  29.320  1.00 98.00           C  
ATOM   3524  HA  LEU A 224     -20.260  -7.385  29.925  1.00 98.00           H  
ATOM   3525  C   LEU A 224     -20.841  -7.682  27.956  1.00 98.00           C  
ATOM   3526  CB  LEU A 224     -19.193  -9.127  29.384  1.00 98.00           C  
ATOM   3527  HB2 LEU A 224     -18.983  -9.292  30.441  1.00 98.00           H  
ATOM   3528  HB3 LEU A 224     -19.385 -10.108  28.949  1.00 98.00           H  
ATOM   3529  O   LEU A 224     -20.714  -6.473  27.748  1.00 98.00           O  
ATOM   3530  CG  LEU A 224     -17.940  -8.524  28.731  1.00 98.00           C  
ATOM   3531  HG  LEU A 224     -17.898  -7.450  28.909  1.00 98.00           H  
ATOM   3532  CD1 LEU A 224     -16.686  -9.163  29.326  1.00 98.00           C  
ATOM   3533 HD11 LEU A 224     -15.799  -8.684  28.913  1.00 98.00           H  
ATOM   3534 HD12 LEU A 224     -16.684  -9.027  30.408  1.00 98.00           H  
ATOM   3535 HD13 LEU A 224     -16.663 -10.228  29.097  1.00 98.00           H  
ATOM   3536  CD2 LEU A 224     -17.933  -8.811  27.230  1.00 98.00           C  
ATOM   3537 HD21 LEU A 224     -18.584  -8.112  26.705  1.00 98.00           H  
ATOM   3538 HD22 LEU A 224     -16.919  -8.724  26.839  1.00 98.00           H  
ATOM   3539 HD23 LEU A 224     -18.259  -9.832  27.034  1.00 98.00           H  
ATOM   3540  N   LEU A 225     -21.378  -8.498  27.051  1.00 98.01           N  
ATOM   3541  H   LEU A 225     -21.447  -9.479  27.281  1.00 98.01           H  
ATOM   3542  CA  LEU A 225     -21.826  -8.040  25.734  1.00 98.01           C  
ATOM   3543  HA  LEU A 225     -21.045  -7.420  25.294  1.00 98.01           H  
ATOM   3544  C   LEU A 225     -23.083  -7.160  25.812  1.00 98.01           C  
ATOM   3545  CB  LEU A 225     -22.059  -9.272  24.849  1.00 98.01           C  
ATOM   3546  HB2 LEU A 225     -22.669  -9.978  25.413  1.00 98.01           H  
ATOM   3547  HB3 LEU A 225     -22.618  -8.976  23.961  1.00 98.01           H  
ATOM   3548  O   LEU A 225     -23.202  -6.179  25.075  1.00 98.01           O  
ATOM   3549  CG  LEU A 225     -20.759  -9.967  24.406  1.00 98.01           C  
ATOM   3550  HG  LEU A 225     -20.105 -10.124  25.264  1.00 98.01           H  
ATOM   3551  CD1 LEU A 225     -21.089 -11.328  23.799  1.00 98.01           C  
ATOM   3552 HD11 LEU A 225     -21.608 -11.919  24.554  1.00 98.01           H  
ATOM   3553 HD12 LEU A 225     -20.163 -11.842  23.540  1.00 98.01           H  
ATOM   3554 HD13 LEU A 225     -21.711 -11.214  22.911  1.00 98.01           H  
ATOM   3555  CD2 LEU A 225     -20.018  -9.141  23.354  1.00 98.01           C  
ATOM   3556 HD21 LEU A 225     -19.130  -9.679  23.022  1.00 98.01           H  
ATOM   3557 HD22 LEU A 225     -19.695  -8.191  23.781  1.00 98.01           H  
ATOM   3558 HD23 LEU A 225     -20.669  -8.948  22.502  1.00 98.01           H  
ATOM   3559  N   GLU A 226     -24.015  -7.461  26.718  1.00 97.97           N  
ATOM   3560  H   GLU A 226     -23.894  -8.292  27.280  1.00 97.97           H  
ATOM   3561  CA  GLU A 226     -25.191  -6.617  26.962  1.00 97.97           C  
ATOM   3562  HA  GLU A 226     -25.687  -6.417  26.012  1.00 97.97           H  
ATOM   3563  C   GLU A 226     -24.805  -5.255  27.560  1.00 97.97           C  
ATOM   3564  CB  GLU A 226     -26.184  -7.340  27.884  1.00 97.97           C  
ATOM   3565  HB2 GLU A 226     -25.644  -7.739  28.743  1.00 97.97           H  
ATOM   3566  HB3 GLU A 226     -26.912  -6.614  28.247  1.00 97.97           H  
ATOM   3567  O   GLU A 226     -25.386  -4.235  27.189  1.00 97.97           O  
ATOM   3568  CG  GLU A 226     -26.952  -8.467  27.170  1.00 97.97           C  
ATOM   3569  HG2 GLU A 226     -26.248  -9.170  26.726  1.00 97.97           H  
ATOM   3570  HG3 GLU A 226     -27.526  -8.024  26.356  1.00 97.97           H  
ATOM   3571  CD  GLU A 226     -27.911  -9.234  28.100  1.00 97.97           C  
ATOM   3572  OE1 GLU A 226     -28.732 -10.023  27.569  1.00 97.97           O  
ATOM   3573  OE2 GLU A 226     -27.854  -9.035  29.333  1.00 97.97           O  
ATOM   3574  N   ALA A 227     -23.806  -5.202  28.445  1.00 97.66           N  
ATOM   3575  H   ALA A 227     -23.388  -6.065  28.760  1.00 97.66           H  
ATOM   3576  CA  ALA A 227     -23.276  -3.950  28.977  1.00 97.66           C  
ATOM   3577  HA  ALA A 227     -24.105  -3.343  29.340  1.00 97.66           H  
ATOM   3578  C   ALA A 227     -22.547  -3.133  27.912  1.00 97.66           C  
ATOM   3579  CB  ALA A 227     -22.360  -4.248  30.153  1.00 97.66           C  
ATOM   3580  HB1 ALA A 227     -21.914  -3.326  30.525  1.00 97.66           H  
ATOM   3581  HB2 ALA A 227     -21.570  -4.930  29.838  1.00 97.66           H  
ATOM   3582  HB3 ALA A 227     -22.957  -4.701  30.945  1.00 97.66           H  
ATOM   3583  O   ALA A 227     -22.724  -1.917  27.877  1.00 97.66           O  
ATOM   3584  N   PHE A 228     -21.810  -3.777  27.001  1.00 97.59           N  
ATOM   3585  H   PHE A 228     -21.634  -4.764  27.125  1.00 97.59           H  
ATOM   3586  CA  PHE A 228     -21.241  -3.099  25.836  1.00 97.59           C  
ATOM   3587  HA  PHE A 228     -20.586  -2.297  26.178  1.00 97.59           H  
ATOM   3588  C   PHE A 228     -22.338  -2.444  24.988  1.00 97.59           C  
ATOM   3589  CB  PHE A 228     -20.408  -4.091  25.015  1.00 97.59           C  
ATOM   3590  HB2 PHE A 228     -19.582  -4.449  25.631  1.00 97.59           H  
ATOM   3591  HB3 PHE A 228     -21.019  -4.956  24.757  1.00 97.59           H  
ATOM   3592  O   PHE A 228     -22.261  -1.256  24.677  1.00 97.59           O  
ATOM   3593  CG  PHE A 228     -19.839  -3.494  23.745  1.00 97.59           C  
ATOM   3594  CD1 PHE A 228     -20.198  -4.009  22.484  1.00 97.59           C  
ATOM   3595  HD1 PHE A 228     -20.868  -4.854  22.414  1.00 97.59           H  
ATOM   3596  CD2 PHE A 228     -18.956  -2.402  23.825  1.00 97.59           C  
ATOM   3597  HD2 PHE A 228     -18.673  -2.012  24.791  1.00 97.59           H  
ATOM   3598  CE1 PHE A 228     -19.663  -3.437  21.316  1.00 97.59           C  
ATOM   3599  HE1 PHE A 228     -19.904  -3.847  20.346  1.00 97.59           H  
ATOM   3600  CE2 PHE A 228     -18.434  -1.823  22.656  1.00 97.59           C  
ATOM   3601  HE2 PHE A 228     -17.753  -0.988  22.720  1.00 97.59           H  
ATOM   3602  CZ  PHE A 228     -18.784  -2.344  21.400  1.00 97.59           C  
ATOM   3603  HZ  PHE A 228     -18.361  -1.914  20.505  1.00 97.59           H  
ATOM   3604  N   CYS A 229     -23.419  -3.177  24.705  1.00 97.30           N  
ATOM   3605  H   CYS A 229     -23.422  -4.147  24.986  1.00 97.30           H  
ATOM   3606  CA  CYS A 229     -24.580  -2.644  23.990  1.00 97.30           C  
ATOM   3607  HA  CYS A 229     -24.258  -2.296  23.008  1.00 97.30           H  
ATOM   3608  C   CYS A 229     -25.207  -1.436  24.710  1.00 97.30           C  
ATOM   3609  CB  CYS A 229     -25.611  -3.766  23.805  1.00 97.30           C  
ATOM   3610  HB2 CYS A 229     -26.531  -3.347  23.397  1.00 97.30           H  
ATOM   3611  HB3 CYS A 229     -25.850  -4.218  24.768  1.00 97.30           H  
ATOM   3612  O   CYS A 229     -25.448  -0.406  24.081  1.00 97.30           O  
ATOM   3613  SG  CYS A 229     -24.981  -5.041  22.679  1.00 97.30           S  
ATOM   3614  HG  CYS A 229     -24.058  -5.537  23.507  1.00 97.30           H  
ATOM   3615  N   LYS A 230     -25.432  -1.534  26.028  1.00 96.90           N  
ATOM   3616  H   LYS A 230     -25.219  -2.415  26.474  1.00 96.90           H  
ATOM   3617  CA  LYS A 230     -25.991  -0.443  26.849  1.00 96.90           C  
ATOM   3618  HA  LYS A 230     -26.929  -0.102  26.411  1.00 96.90           H  
ATOM   3619  C   LYS A 230     -25.071   0.776  26.902  1.00 96.90           C  
ATOM   3620  CB  LYS A 230     -26.252  -0.942  28.278  1.00 96.90           C  
ATOM   3621  HB2 LYS A 230     -25.357  -1.441  28.647  1.00 96.90           H  
ATOM   3622  HB3 LYS A 230     -26.450  -0.084  28.921  1.00 96.90           H  
ATOM   3623  O   LYS A 230     -25.550   1.904  26.838  1.00 96.90           O  
ATOM   3624  CG  LYS A 230     -27.455  -1.890  28.367  1.00 96.90           C  
ATOM   3625  HG2 LYS A 230     -27.357  -2.687  27.629  1.00 96.90           H  
ATOM   3626  HG3 LYS A 230     -28.369  -1.336  28.155  1.00 96.90           H  
ATOM   3627  CD  LYS A 230     -27.537  -2.505  29.770  1.00 96.90           C  
ATOM   3628  HD2 LYS A 230     -26.589  -2.996  29.990  1.00 96.90           H  
ATOM   3629  HD3 LYS A 230     -27.714  -1.719  30.503  1.00 96.90           H  
ATOM   3630  CE  LYS A 230     -28.664  -3.541  29.823  1.00 96.90           C  
ATOM   3631  HE2 LYS A 230     -29.617  -3.033  29.680  1.00 96.90           H  
ATOM   3632  HE3 LYS A 230     -28.526  -4.232  28.992  1.00 96.90           H  
ATOM   3633  NZ  LYS A 230     -28.653  -4.295  31.102  1.00 96.90           N  
ATOM   3634  HZ1 LYS A 230     -28.788  -3.681  31.892  1.00 96.90           H  
ATOM   3635  HZ2 LYS A 230     -29.373  -5.004  31.100  1.00 96.90           H  
ATOM   3636  HZ3 LYS A 230     -27.771  -4.776  31.210  1.00 96.90           H  
ATOM   3637  N   LEU A 231     -23.759   0.567  26.993  1.00 96.19           N  
ATOM   3638  H   LEU A 231     -23.425  -0.383  27.076  1.00 96.19           H  
ATOM   3639  CA  LEU A 231     -22.777   1.648  27.004  1.00 96.19           C  
ATOM   3640  HA  LEU A 231     -23.046   2.342  27.800  1.00 96.19           H  
ATOM   3641  C   LEU A 231     -22.800   2.427  25.685  1.00 96.19           C  
ATOM   3642  CB  LEU A 231     -21.387   1.061  27.302  1.00 96.19           C  
ATOM   3643  HB2 LEU A 231     -21.154   0.308  26.550  1.00 96.19           H  
ATOM   3644  HB3 LEU A 231     -21.414   0.568  28.274  1.00 96.19           H  
ATOM   3645  O   LEU A 231     -22.824   3.656  25.704  1.00 96.19           O  
ATOM   3646  CG  LEU A 231     -20.261   2.109  27.305  1.00 96.19           C  
ATOM   3647  HG  LEU A 231     -20.199   2.583  26.325  1.00 96.19           H  
ATOM   3648  CD1 LEU A 231     -20.477   3.191  28.366  1.00 96.19           C  
ATOM   3649 HD11 LEU A 231     -19.624   3.870  28.363  1.00 96.19           H  
ATOM   3650 HD12 LEU A 231     -21.371   3.772  28.141  1.00 96.19           H  
ATOM   3651 HD13 LEU A 231     -20.566   2.738  29.353  1.00 96.19           H  
ATOM   3652  CD2 LEU A 231     -18.929   1.418  27.575  1.00 96.19           C  
ATOM   3653 HD21 LEU A 231     -18.781   0.611  26.858  1.00 96.19           H  
ATOM   3654 HD22 LEU A 231     -18.119   2.139  27.461  1.00 96.19           H  
ATOM   3655 HD23 LEU A 231     -18.911   1.009  28.585  1.00 96.19           H  
ATOM   3656  N   MET A 232     -22.863   1.726  24.551  1.00 95.79           N  
ATOM   3657  H   MET A 232     -22.806   0.719  24.606  1.00 95.79           H  
ATOM   3658  CA  MET A 232     -22.983   2.348  23.229  1.00 95.79           C  
ATOM   3659  HA  MET A 232     -22.168   3.061  23.103  1.00 95.79           H  
ATOM   3660  C   MET A 232     -24.286   3.146  23.084  1.00 95.79           C  
ATOM   3661  CB  MET A 232     -22.865   1.267  22.143  1.00 95.79           C  
ATOM   3662  HB2 MET A 232     -23.583   0.471  22.338  1.00 95.79           H  
ATOM   3663  HB3 MET A 232     -23.103   1.704  21.174  1.00 95.79           H  
ATOM   3664  O   MET A 232     -24.259   4.263  22.571  1.00 95.79           O  
ATOM   3665  CG  MET A 232     -21.452   0.666  22.093  1.00 95.79           C  
ATOM   3666  HG2 MET A 232     -21.212   0.233  23.065  1.00 95.79           H  
ATOM   3667  HG3 MET A 232     -21.433  -0.147  21.367  1.00 95.79           H  
ATOM   3668  SD  MET A 232     -20.131   1.835  21.684  1.00 95.79           S  
ATOM   3669  CE  MET A 232     -20.553   2.180  19.960  1.00 95.79           C  
ATOM   3670  HE1 MET A 232     -19.768   2.791  19.514  1.00 95.79           H  
ATOM   3671  HE2 MET A 232     -21.503   2.711  19.904  1.00 95.79           H  
ATOM   3672  HE3 MET A 232     -20.628   1.242  19.409  1.00 95.79           H  
ATOM   3673  N   GLN A 233     -25.405   2.629  23.606  1.00 94.05           N  
ATOM   3674  H   GLN A 233     -25.369   1.694  23.986  1.00 94.05           H  
ATOM   3675  CA  GLN A 233     -26.686   3.350  23.653  1.00 94.05           C  
ATOM   3676  HA  GLN A 233     -26.960   3.672  22.648  1.00 94.05           H  
ATOM   3677  C   GLN A 233     -26.647   4.594  24.540  1.00 94.05           C  
ATOM   3678  CB  GLN A 233     -27.781   2.434  24.210  1.00 94.05           C  
ATOM   3679  HB2 GLN A 233     -27.428   1.963  25.127  1.00 94.05           H  
ATOM   3680  HB3 GLN A 233     -28.660   3.032  24.454  1.00 94.05           H  
ATOM   3681  O   GLN A 233     -27.314   5.577  24.235  1.00 94.05           O  
ATOM   3682  CG  GLN A 233     -28.209   1.364  23.213  1.00 94.05           C  
ATOM   3683  HG2 GLN A 233     -27.338   0.802  22.875  1.00 94.05           H  
ATOM   3684  HG3 GLN A 233     -28.660   1.853  22.350  1.00 94.05           H  
ATOM   3685  CD  GLN A 233     -29.211   0.383  23.806  1.00 94.05           C  
ATOM   3686  NE2 GLN A 233     -29.924  -0.333  22.973  1.00 94.05           N  
ATOM   3687 HE21 GLN A 233     -29.772  -0.226  21.980  1.00 94.05           H  
ATOM   3688 HE22 GLN A 233     -30.488  -1.065  23.379  1.00 94.05           H  
ATOM   3689  OE1 GLN A 233     -29.374   0.221  25.005  1.00 94.05           O  
ATOM   3690  N   PHE A 234     -25.900   4.548  25.644  1.00 93.75           N  
ATOM   3691  H   PHE A 234     -25.456   3.673  25.885  1.00 93.75           H  
ATOM   3692  CA  PHE A 234     -25.786   5.664  26.576  1.00 93.75           C  
ATOM   3693  HA  PHE A 234     -26.770   6.109  26.722  1.00 93.75           H  
ATOM   3694  C   PHE A 234     -24.875   6.768  26.033  1.00 93.75           C  
ATOM   3695  CB  PHE A 234     -25.287   5.133  27.926  1.00 93.75           C  
ATOM   3696  HB2 PHE A 234     -26.024   4.435  28.324  1.00 93.75           H  
ATOM   3697  HB3 PHE A 234     -24.360   4.581  27.776  1.00 93.75           H  
ATOM   3698  O   PHE A 234     -25.244   7.939  26.051  1.00 93.75           O  
ATOM   3699  CG  PHE A 234     -25.054   6.227  28.949  1.00 93.75           C  
ATOM   3700  CD1 PHE A 234     -23.745   6.576  29.331  1.00 93.75           C  
ATOM   3701  HD1 PHE A 234     -22.903   6.035  28.925  1.00 93.75           H  
ATOM   3702  CD2 PHE A 234     -26.149   6.925  29.489  1.00 93.75           C  
ATOM   3703  HD2 PHE A 234     -27.155   6.672  29.187  1.00 93.75           H  
ATOM   3704  CE1 PHE A 234     -23.532   7.625  30.243  1.00 93.75           C  
ATOM   3705  HE1 PHE A 234     -22.528   7.892  30.538  1.00 93.75           H  
ATOM   3706  CE2 PHE A 234     -25.937   7.970  30.404  1.00 93.75           C  
ATOM   3707  HE2 PHE A 234     -26.779   8.515  30.806  1.00 93.75           H  
ATOM   3708  CZ  PHE A 234     -24.629   8.323  30.778  1.00 93.75           C  
ATOM   3709  HZ  PHE A 234     -24.468   9.133  31.474  1.00 93.75           H  
ATOM   3710  N   LYS A 235     -23.690   6.399  25.530  1.00 94.46           N  
ATOM   3711  H   LYS A 235     -23.459   5.416  25.547  1.00 94.46           H  
ATOM   3712  CA  LYS A 235     -22.685   7.348  25.033  1.00 94.46           C  
ATOM   3713  HA  LYS A 235     -22.733   8.252  25.640  1.00 94.46           H  
ATOM   3714  C   LYS A 235     -22.945   7.856  23.619  1.00 94.46           C  
ATOM   3715  CB  LYS A 235     -21.286   6.718  25.138  1.00 94.46           C  
ATOM   3716  HB2 LYS A 235     -21.326   5.686  24.790  1.00 94.46           H  
ATOM   3717  HB3 LYS A 235     -20.605   7.257  24.479  1.00 94.46           H  
ATOM   3718  O   LYS A 235     -22.417   8.904  23.273  1.00 94.46           O  
ATOM   3719  CG  LYS A 235     -20.707   6.758  26.561  1.00 94.46           C  
ATOM   3720  HG2 LYS A 235     -21.414   6.324  27.268  1.00 94.46           H  
ATOM   3721  HG3 LYS A 235     -19.793   6.166  26.583  1.00 94.46           H  
ATOM   3722  CD  LYS A 235     -20.372   8.203  26.960  1.00 94.46           C  
ATOM   3723  HD2 LYS A 235     -19.801   8.656  26.150  1.00 94.46           H  
ATOM   3724  HD3 LYS A 235     -21.287   8.778  27.102  1.00 94.46           H  
ATOM   3725  CE  LYS A 235     -19.544   8.281  28.239  1.00 94.46           C  
ATOM   3726  HE2 LYS A 235     -20.182   8.064  29.096  1.00 94.46           H  
ATOM   3727  HE3 LYS A 235     -18.758   7.528  28.181  1.00 94.46           H  
ATOM   3728  NZ  LYS A 235     -18.915   9.622  28.356  1.00 94.46           N  
ATOM   3729  HZ1 LYS A 235     -19.577  10.373  28.219  1.00 94.46           H  
ATOM   3730  HZ2 LYS A 235     -18.215   9.740  27.638  1.00 94.46           H  
ATOM   3731  HZ3 LYS A 235     -18.425   9.743  29.231  1.00 94.46           H  
ATOM   3732  N   ARG A 236     -23.722   7.123  22.815  1.00 94.40           N  
ATOM   3733  H   ARG A 236     -24.055   6.240  23.174  1.00 94.40           H  
ATOM   3734  CA  ARG A 236     -24.175   7.515  21.468  1.00 94.40           C  
ATOM   3735  HA  ARG A 236     -24.530   6.616  20.964  1.00 94.40           H  
ATOM   3736  C   ARG A 236     -23.050   8.067  20.568  1.00 94.40           C  
ATOM   3737  CB  ARG A 236     -25.374   8.477  21.578  1.00 94.40           C  
ATOM   3738  HB2 ARG A 236     -25.060   9.388  22.087  1.00 94.40           H  
ATOM   3739  HB3 ARG A 236     -25.716   8.749  20.580  1.00 94.40           H  
ATOM   3740  O   ARG A 236     -23.152   9.170  20.033  1.00 94.40           O  
ATOM   3741  CG  ARG A 236     -26.535   7.837  22.347  1.00 94.40           C  
ATOM   3742  HG2 ARG A 236     -26.179   7.578  23.344  1.00 94.40           H  
ATOM   3743  HG3 ARG A 236     -26.871   6.932  21.841  1.00 94.40           H  
ATOM   3744  CD  ARG A 236     -27.705   8.793  22.547  1.00 94.40           C  
ATOM   3745  HD2 ARG A 236     -27.310   9.715  22.973  1.00 94.40           H  
ATOM   3746  HD3 ARG A 236     -28.383   8.347  23.275  1.00 94.40           H  
ATOM   3747  NE  ARG A 236     -28.460   9.077  21.310  1.00 94.40           N  
ATOM   3748  HE  ARG A 236     -28.407   8.416  20.548  1.00 94.40           H  
ATOM   3749  NH1 ARG A 236     -29.326  11.067  22.030  1.00 94.40           N  
ATOM   3750 HH11 ARG A 236     -28.683  11.090  22.809  1.00 94.40           H  
ATOM   3751 HH12 ARG A 236     -29.942  11.857  21.902  1.00 94.40           H  
ATOM   3752  NH2 ARG A 236     -30.024  10.238  20.126  1.00 94.40           N  
ATOM   3753 HH21 ARG A 236     -30.342   9.400  19.661  1.00 94.40           H  
ATOM   3754 HH22 ARG A 236     -30.551  11.100  20.116  1.00 94.40           H  
ATOM   3755  CZ  ARG A 236     -29.247  10.121  21.150  1.00 94.40           C  
ATOM   3756  N   PRO A 237     -21.959   7.311  20.339  1.00 95.60           N  
ATOM   3757  CA  PRO A 237     -20.941   7.733  19.384  1.00 95.60           C  
ATOM   3758  HA  PRO A 237     -20.602   8.741  19.622  1.00 95.60           H  
ATOM   3759  C   PRO A 237     -21.492   7.720  17.951  1.00 95.60           C  
ATOM   3760  CB  PRO A 237     -19.787   6.755  19.571  1.00 95.60           C  
ATOM   3761  HB2 PRO A 237     -19.154   7.105  20.387  1.00 95.60           H  
ATOM   3762  HB3 PRO A 237     -19.199   6.622  18.663  1.00 95.60           H  
ATOM   3763  O   PRO A 237     -22.365   6.927  17.598  1.00 95.60           O  
ATOM   3764  CG  PRO A 237     -20.505   5.471  19.984  1.00 95.60           C  
ATOM   3765  HG2 PRO A 237     -20.867   4.957  19.093  1.00 95.60           H  
ATOM   3766  HG3 PRO A 237     -19.856   4.823  20.572  1.00 95.60           H  
ATOM   3767  CD  PRO A 237     -21.693   5.959  20.810  1.00 95.60           C  
ATOM   3768  HD2 PRO A 237     -22.553   5.307  20.657  1.00 95.60           H  
ATOM   3769  HD3 PRO A 237     -21.422   5.985  21.866  1.00 95.60           H  
ATOM   3770  N   MET A 238     -20.952   8.576  17.090  1.00 95.56           N  
ATOM   3771  H   MET A 238     -20.228   9.195  17.427  1.00 95.56           H  
ATOM   3772  CA  MET A 238     -21.331   8.634  15.670  1.00 95.56           C  
ATOM   3773  HA  MET A 238     -22.345   8.258  15.530  1.00 95.56           H  
ATOM   3774  C   MET A 238     -20.400   7.795  14.788  1.00 95.56           C  
ATOM   3775  CB  MET A 238     -21.292  10.090  15.218  1.00 95.56           C  
ATOM   3776  HB2 MET A 238     -20.316  10.483  15.504  1.00 95.56           H  
ATOM   3777  HB3 MET A 238     -21.392  10.143  14.134  1.00 95.56           H  
ATOM   3778  O   MET A 238     -20.781   7.382  13.691  1.00 95.56           O  
ATOM   3779  CG  MET A 238     -22.367  10.973  15.852  1.00 95.56           C  
ATOM   3780  HG2 MET A 238     -23.349  10.629  15.527  1.00 95.56           H  
ATOM   3781  HG3 MET A 238     -22.326  10.889  16.938  1.00 95.56           H  
ATOM   3782  SD  MET A 238     -22.167  12.711  15.381  1.00 95.56           S  
ATOM   3783  CE  MET A 238     -21.360  13.316  16.881  1.00 95.56           C  
ATOM   3784  HE1 MET A 238     -22.084  13.337  17.695  1.00 95.56           H  
ATOM   3785  HE2 MET A 238     -20.984  14.327  16.722  1.00 95.56           H  
ATOM   3786  HE3 MET A 238     -20.552  12.635  17.148  1.00 95.56           H  
ATOM   3787  N   ILE A 239     -19.176   7.536  15.262  1.00 96.14           N  
ATOM   3788  H   ILE A 239     -18.937   7.899  16.174  1.00 96.14           H  
ATOM   3789  CA  ILE A 239     -18.169   6.730  14.565  1.00 96.14           C  
ATOM   3790  HA  ILE A 239     -18.640   6.243  13.712  1.00 96.14           H  
ATOM   3791  C   ILE A 239     -17.651   5.645  15.504  1.00 96.14           C  
ATOM   3792  CB  ILE A 239     -17.018   7.610  14.033  1.00 96.14           C  
ATOM   3793  HB  ILE A 239     -16.554   8.098  14.890  1.00 96.14           H  
ATOM   3794  O   ILE A 239     -17.160   5.948  16.590  1.00 96.14           O  
ATOM   3795  CG1 ILE A 239     -17.578   8.707  13.098  1.00 96.14           C  
ATOM   3796 HG12 ILE A 239     -18.188   8.248  12.320  1.00 96.14           H  
ATOM   3797 HG13 ILE A 239     -18.215   9.379  13.673  1.00 96.14           H  
ATOM   3798  CG2 ILE A 239     -15.939   6.762  13.324  1.00 96.14           C  
ATOM   3799 HG21 ILE A 239     -15.587   5.959  13.971  1.00 96.14           H  
ATOM   3800 HG22 ILE A 239     -15.068   7.374  13.088  1.00 96.14           H  
ATOM   3801 HG23 ILE A 239     -16.345   6.327  12.411  1.00 96.14           H  
ATOM   3802  CD1 ILE A 239     -16.507   9.561  12.426  1.00 96.14           C  
ATOM   3803 HD11 ILE A 239     -15.861   9.993  13.190  1.00 96.14           H  
ATOM   3804 HD12 ILE A 239     -15.916   8.960  11.735  1.00 96.14           H  
ATOM   3805 HD13 ILE A 239     -16.995  10.352  11.857  1.00 96.14           H  
ATOM   3806  N   LEU A 240     -17.707   4.395  15.051  1.00 97.04           N  
ATOM   3807  H   LEU A 240     -18.059   4.255  14.115  1.00 97.04           H  
ATOM   3808  CA  LEU A 240     -17.063   3.258  15.703  1.00 97.04           C  
ATOM   3809  HA  LEU A 240     -16.882   3.494  16.751  1.00 97.04           H  
ATOM   3810  C   LEU A 240     -15.728   2.998  15.011  1.00 97.04           C  
ATOM   3811  CB  LEU A 240     -17.994   2.040  15.622  1.00 97.04           C  
ATOM   3812  HB2 LEU A 240     -18.970   2.315  16.021  1.00 97.04           H  
ATOM   3813  HB3 LEU A 240     -18.128   1.766  14.575  1.00 97.04           H  
ATOM   3814  O   LEU A 240     -15.708   2.658  13.831  1.00 97.04           O  
ATOM   3815  CG  LEU A 240     -17.481   0.816  16.400  1.00 97.04           C  
ATOM   3816  HG  LEU A 240     -16.471   0.564  16.077  1.00 97.04           H  
ATOM   3817  CD1 LEU A 240     -17.489   1.081  17.905  1.00 97.04           C  
ATOM   3818 HD11 LEU A 240     -18.440   1.520  18.205  1.00 97.04           H  
ATOM   3819 HD12 LEU A 240     -17.358   0.150  18.456  1.00 97.04           H  
ATOM   3820 HD13 LEU A 240     -16.676   1.753  18.178  1.00 97.04           H  
ATOM   3821  CD2 LEU A 240     -18.396  -0.374  16.106  1.00 97.04           C  
ATOM   3822 HD21 LEU A 240     -18.059  -1.246  16.665  1.00 97.04           H  
ATOM   3823 HD22 LEU A 240     -18.371  -0.611  15.042  1.00 97.04           H  
ATOM   3824 HD23 LEU A 240     -19.420  -0.145  16.403  1.00 97.04           H  
ATOM   3825  N   ILE A 241     -14.625   3.171  15.723  1.00 96.87           N  
ATOM   3826  H   ILE A 241     -14.722   3.342  16.714  1.00 96.87           H  
ATOM   3827  CA  ILE A 241     -13.270   3.013  15.208  1.00 96.87           C  
ATOM   3828  HA  ILE A 241     -13.357   2.738  14.157  1.00 96.87           H  
ATOM   3829  C   ILE A 241     -12.557   1.844  15.890  1.00 96.87           C  
ATOM   3830  CB  ILE A 241     -12.524   4.364  15.250  1.00 96.87           C  
ATOM   3831  HB  ILE A 241     -13.164   5.087  14.745  1.00 96.87           H  
ATOM   3832  O   ILE A 241     -12.933   1.407  16.969  1.00 96.87           O  
ATOM   3833  CG1 ILE A 241     -11.186   4.319  14.491  1.00 96.87           C  
ATOM   3834 HG12 ILE A 241     -11.332   3.809  13.539  1.00 96.87           H  
ATOM   3835 HG13 ILE A 241     -10.439   3.769  15.063  1.00 96.87           H  
ATOM   3836  CG2 ILE A 241     -12.291   4.866  16.676  1.00 96.87           C  
ATOM   3837 HG21 ILE A 241     -11.802   5.840  16.670  1.00 96.87           H  
ATOM   3838 HG22 ILE A 241     -13.247   4.993  17.185  1.00 96.87           H  
ATOM   3839 HG23 ILE A 241     -11.675   4.147  17.217  1.00 96.87           H  
ATOM   3840  CD1 ILE A 241     -10.655   5.724  14.208  1.00 96.87           C  
ATOM   3841 HD11 ILE A 241     -11.449   6.361  13.819  1.00 96.87           H  
ATOM   3842 HD12 ILE A 241     -10.246   6.161  15.119  1.00 96.87           H  
ATOM   3843 HD13 ILE A 241      -9.872   5.657  13.453  1.00 96.87           H  
ATOM   3844  N   GLY A 242     -11.526   1.313  15.250  1.00 95.91           N  
ATOM   3845  H   GLY A 242     -11.309   1.635  14.317  1.00 95.91           H  
ATOM   3846  CA  GLY A 242     -10.664   0.298  15.840  1.00 95.91           C  
ATOM   3847  HA2 GLY A 242     -11.262  -0.551  16.172  1.00 95.91           H  
ATOM   3848  HA3 GLY A 242     -10.158   0.705  16.715  1.00 95.91           H  
ATOM   3849  C   GLY A 242      -9.617  -0.172  14.843  1.00 95.91           C  
ATOM   3850  O   GLY A 242      -9.465   0.412  13.760  1.00 95.91           O  
ATOM   3851  N   TYR A 243      -8.892  -1.227  15.197  1.00 95.82           N  
ATOM   3852  H   TYR A 243      -9.067  -1.668  16.089  1.00 95.82           H  
ATOM   3853  CA  TYR A 243      -7.832  -1.777  14.364  1.00 95.82           C  
ATOM   3854  HA  TYR A 243      -7.786  -1.230  13.422  1.00 95.82           H  
ATOM   3855  C   TYR A 243      -8.104  -3.242  14.033  1.00 95.82           C  
ATOM   3856  CB  TYR A 243      -6.488  -1.581  15.072  1.00 95.82           C  
ATOM   3857  HB2 TYR A 243      -6.373  -2.307  15.878  1.00 95.82           H  
ATOM   3858  HB3 TYR A 243      -6.474  -0.591  15.527  1.00 95.82           H  
ATOM   3859  O   TYR A 243      -7.962  -4.101  14.889  1.00 95.82           O  
ATOM   3860  CG  TYR A 243      -5.312  -1.658  14.130  1.00 95.82           C  
ATOM   3861  CD1 TYR A 243      -4.738  -2.899  13.801  1.00 95.82           C  
ATOM   3862  HD1 TYR A 243      -5.147  -3.801  14.232  1.00 95.82           H  
ATOM   3863  CD2 TYR A 243      -4.805  -0.468  13.580  1.00 95.82           C  
ATOM   3864  HD2 TYR A 243      -5.246   0.477  13.861  1.00 95.82           H  
ATOM   3865  CE1 TYR A 243      -3.640  -2.948  12.923  1.00 95.82           C  
ATOM   3866  HE1 TYR A 243      -3.188  -3.894  12.664  1.00 95.82           H  
ATOM   3867  CE2 TYR A 243      -3.709  -0.510  12.706  1.00 95.82           C  
ATOM   3868  HE2 TYR A 243      -3.308   0.411  12.309  1.00 95.82           H  
ATOM   3869  OH  TYR A 243      -2.093  -1.772  11.507  1.00 95.82           O  
ATOM   3870  HH  TYR A 243      -1.820  -0.872  11.316  1.00 95.82           H  
ATOM   3871  CZ  TYR A 243      -3.134  -1.752  12.373  1.00 95.82           C  
ATOM   3872  N   ASN A 244      -8.422  -3.529  12.767  1.00 92.63           N  
ATOM   3873  H   ASN A 244      -8.609  -2.757  12.144  1.00 92.63           H  
ATOM   3874  CA  ASN A 244      -8.816  -4.853  12.272  1.00 92.63           C  
ATOM   3875  HA  ASN A 244      -8.948  -4.733  11.197  1.00 92.63           H  
ATOM   3876  C   ASN A 244     -10.202  -5.336  12.761  1.00 92.63           C  
ATOM   3877  CB  ASN A 244      -7.656  -5.851  12.462  1.00 92.63           C  
ATOM   3878  HB2 ASN A 244      -6.721  -5.394  12.137  1.00 92.63           H  
ATOM   3879  HB3 ASN A 244      -7.570  -6.099  13.520  1.00 92.63           H  
ATOM   3880  O   ASN A 244     -10.512  -6.526  12.674  1.00 92.63           O  
ATOM   3881  CG  ASN A 244      -7.839  -7.134  11.681  1.00 92.63           C  
ATOM   3882  ND2 ASN A 244      -7.752  -8.264  12.341  1.00 92.63           N  
ATOM   3883 HD21 ASN A 244      -8.054  -9.091  11.846  1.00 92.63           H  
ATOM   3884 HD22 ASN A 244      -7.802  -8.213  13.349  1.00 92.63           H  
ATOM   3885  OD1 ASN A 244      -8.014  -7.144  10.471  1.00 92.63           O  
ATOM   3886  N   ILE A 245     -11.076  -4.405  13.157  1.00 94.78           N  
ATOM   3887  H   ILE A 245     -10.745  -3.453  13.223  1.00 94.78           H  
ATOM   3888  CA  ILE A 245     -12.445  -4.691  13.617  1.00 94.78           C  
ATOM   3889  HA  ILE A 245     -12.369  -5.409  14.433  1.00 94.78           H  
ATOM   3890  C   ILE A 245     -13.327  -5.361  12.556  1.00 94.78           C  
ATOM   3891  CB  ILE A 245     -13.126  -3.421  14.177  1.00 94.78           C  
ATOM   3892  HB  ILE A 245     -14.142  -3.693  14.466  1.00 94.78           H  
ATOM   3893  O   ILE A 245     -14.201  -6.153  12.903  1.00 94.78           O  
ATOM   3894  CG1 ILE A 245     -13.212  -2.282  13.131  1.00 94.78           C  
ATOM   3895 HG12 ILE A 245     -12.208  -1.937  12.883  1.00 94.78           H  
ATOM   3896 HG13 ILE A 245     -13.679  -2.664  12.224  1.00 94.78           H  
ATOM   3897  CG2 ILE A 245     -12.395  -2.970  15.451  1.00 94.78           C  
ATOM   3898 HG21 ILE A 245     -12.328  -3.799  16.155  1.00 94.78           H  
ATOM   3899 HG22 ILE A 245     -11.380  -2.646  15.224  1.00 94.78           H  
ATOM   3900 HG23 ILE A 245     -12.939  -2.169  15.952  1.00 94.78           H  
ATOM   3901  CD1 ILE A 245     -14.040  -1.075  13.583  1.00 94.78           C  
ATOM   3902 HD11 ILE A 245     -13.560  -0.577  14.426  1.00 94.78           H  
ATOM   3903 HD12 ILE A 245     -15.038  -1.399  13.878  1.00 94.78           H  
ATOM   3904 HD13 ILE A 245     -14.121  -0.363  12.762  1.00 94.78           H  
ATOM   3905  N   LEU A 246     -13.093  -5.090  11.263  1.00 91.80           N  
ATOM   3906  H   LEU A 246     -12.337  -4.458  11.038  1.00 91.80           H  
ATOM   3907  CA  LEU A 246     -13.822  -5.732  10.156  1.00 91.80           C  
ATOM   3908  HA  LEU A 246     -14.865  -5.871  10.440  1.00 91.80           H  
ATOM   3909  C   LEU A 246     -13.273  -7.122   9.810  1.00 91.80           C  
ATOM   3910  CB  LEU A 246     -13.747  -4.850   8.898  1.00 91.80           C  
ATOM   3911  HB2 LEU A 246     -14.255  -5.375   8.088  1.00 91.80           H  
ATOM   3912  HB3 LEU A 246     -12.700  -4.733   8.618  1.00 91.80           H  
ATOM   3913  O   LEU A 246     -13.931  -7.894   9.111  1.00 91.80           O  
ATOM   3914  CG  LEU A 246     -14.377  -3.460   9.036  1.00 91.80           C  
ATOM   3915  HG  LEU A 246     -13.830  -2.899   9.793  1.00 91.80           H  
ATOM   3916  CD1 LEU A 246     -14.279  -2.717   7.703  1.00 91.80           C  
ATOM   3917 HD11 LEU A 246     -14.669  -1.706   7.825  1.00 91.80           H  
ATOM   3918 HD12 LEU A 246     -13.234  -2.666   7.394  1.00 91.80           H  
ATOM   3919 HD13 LEU A 246     -14.860  -3.249   6.951  1.00 91.80           H  
ATOM   3920  CD2 LEU A 246     -15.829  -3.520   9.484  1.00 91.80           C  
ATOM   3921 HD21 LEU A 246     -16.378  -2.627   9.184  1.00 91.80           H  
ATOM   3922 HD22 LEU A 246     -15.845  -3.589  10.571  1.00 91.80           H  
ATOM   3923 HD23 LEU A 246     -16.294  -4.419   9.080  1.00 91.80           H  
ATOM   3924  N   GLY A 247     -12.040  -7.407  10.234  1.00 86.39           N  
ATOM   3925  H   GLY A 247     -11.580  -6.730  10.826  1.00 86.39           H  
ATOM   3926  CA  GLY A 247     -11.354  -8.675   9.999  1.00 86.39           C  
ATOM   3927  HA2 GLY A 247     -10.298  -8.466   9.828  1.00 86.39           H  
ATOM   3928  HA3 GLY A 247     -11.760  -9.162   9.112  1.00 86.39           H  
ATOM   3929  C   GLY A 247     -11.452  -9.651  11.171  1.00 86.39           C  
ATOM   3930  O   GLY A 247     -11.243 -10.847  10.966  1.00 86.39           O  
ATOM   3931  N   PHE A 248     -11.750  -9.165  12.381  1.00 89.58           N  
ATOM   3932  H   PHE A 248     -11.814  -8.164  12.497  1.00 89.58           H  
ATOM   3933  CA  PHE A 248     -11.825  -9.988  13.585  1.00 89.58           C  
ATOM   3934  HA  PHE A 248     -12.034 -11.016  13.289  1.00 89.58           H  
ATOM   3935  C   PHE A 248     -12.971  -9.591  14.522  1.00 89.58           C  
ATOM   3936  CB  PHE A 248     -10.465  -9.975  14.296  1.00 89.58           C  
ATOM   3937  HB2 PHE A 248      -9.707 -10.369  13.619  1.00 89.58           H  
ATOM   3938  HB3 PHE A 248     -10.196  -8.946  14.535  1.00 89.58           H  
ATOM   3939  O   PHE A 248     -13.944 -10.339  14.608  1.00 89.58           O  
ATOM   3940  CG  PHE A 248     -10.450 -10.806  15.562  1.00 89.58           C  
ATOM   3941  CD1 PHE A 248     -10.193 -10.200  16.807  1.00 89.58           C  
ATOM   3942  HD1 PHE A 248     -10.007  -9.139  16.881  1.00 89.58           H  
ATOM   3943  CD2 PHE A 248     -10.754 -12.180  15.502  1.00 89.58           C  
ATOM   3944  HD2 PHE A 248     -10.984 -12.644  14.554  1.00 89.58           H  
ATOM   3945  CE1 PHE A 248     -10.217 -10.973  17.980  1.00 89.58           C  
ATOM   3946  HE1 PHE A 248     -10.042 -10.494  18.932  1.00 89.58           H  
ATOM   3947  CE2 PHE A 248     -10.782 -12.951  16.678  1.00 89.58           C  
ATOM   3948  HE2 PHE A 248     -11.039 -13.999  16.641  1.00 89.58           H  
ATOM   3949  CZ  PHE A 248     -10.509 -12.346  17.914  1.00 89.58           C  
ATOM   3950  HZ  PHE A 248     -10.568 -12.929  18.821  1.00 89.58           H  
ATOM   3951  N   ASP A 249     -12.884  -8.440  15.192  1.00 94.40           N  
ATOM   3952  H   ASP A 249     -12.052  -7.878  15.084  1.00 94.40           H  
ATOM   3953  CA  ASP A 249     -13.666  -8.135  16.399  1.00 94.40           C  
ATOM   3954  HA  ASP A 249     -13.404  -8.864  17.166  1.00 94.40           H  
ATOM   3955  C   ASP A 249     -15.178  -8.209  16.184  1.00 94.40           C  
ATOM   3956  CB  ASP A 249     -13.275  -6.745  16.920  1.00 94.40           C  
ATOM   3957  HB2 ASP A 249     -13.794  -6.554  17.859  1.00 94.40           H  
ATOM   3958  HB3 ASP A 249     -13.580  -5.981  16.205  1.00 94.40           H  
ATOM   3959  O   ASP A 249     -15.879  -8.936  16.888  1.00 94.40           O  
ATOM   3960  CG  ASP A 249     -11.769  -6.681  17.143  1.00 94.40           C  
ATOM   3961  OD1 ASP A 249     -11.355  -7.027  18.263  1.00 94.40           O  
ATOM   3962  OD2 ASP A 249     -11.068  -6.448  16.129  1.00 94.40           O  
ATOM   3963  N   ILE A 250     -15.693  -7.529  15.153  1.00 94.82           N  
ATOM   3964  H   ILE A 250     -15.062  -6.992  14.575  1.00 94.82           H  
ATOM   3965  CA  ILE A 250     -17.129  -7.532  14.840  1.00 94.82           C  
ATOM   3966  HA  ILE A 250     -17.681  -7.251  15.737  1.00 94.82           H  
ATOM   3967  C   ILE A 250     -17.589  -8.942  14.462  1.00 94.82           C  
ATOM   3968  CB  ILE A 250     -17.441  -6.502  13.729  1.00 94.82           C  
ATOM   3969  HB  ILE A 250     -16.749  -6.659  12.902  1.00 94.82           H  
ATOM   3970  O   ILE A 250     -18.634  -9.404  14.920  1.00 94.82           O  
ATOM   3971  CG1 ILE A 250     -17.241  -5.078  14.295  1.00 94.82           C  
ATOM   3972 HG12 ILE A 250     -16.251  -5.012  14.748  1.00 94.82           H  
ATOM   3973 HG13 ILE A 250     -17.980  -4.886  15.073  1.00 94.82           H  
ATOM   3974  CG2 ILE A 250     -18.870  -6.671  13.178  1.00 94.82           C  
ATOM   3975 HG21 ILE A 250     -19.594  -6.583  13.988  1.00 94.82           H  
ATOM   3976 HG22 ILE A 250     -18.979  -7.643  12.697  1.00 94.82           H  
ATOM   3977 HG23 ILE A 250     -19.079  -5.917  12.420  1.00 94.82           H  
ATOM   3978  CD1 ILE A 250     -17.322  -3.966  13.248  1.00 94.82           C  
ATOM   3979 HD11 ILE A 250     -16.605  -4.184  12.456  1.00 94.82           H  
ATOM   3980 HD12 ILE A 250     -17.062  -3.016  13.714  1.00 94.82           H  
ATOM   3981 HD13 ILE A 250     -18.327  -3.886  12.833  1.00 94.82           H  
ATOM   3982  N   GLY A 251     -16.799  -9.651  13.652  1.00 93.12           N  
ATOM   3983  H   GLY A 251     -15.901  -9.257  13.409  1.00 93.12           H  
ATOM   3984  CA  GLY A 251     -17.104 -11.022  13.252  1.00 93.12           C  
ATOM   3985  HA2 GLY A 251     -18.076 -11.046  12.760  1.00 93.12           H  
ATOM   3986  HA3 GLY A 251     -16.333 -11.363  12.560  1.00 93.12           H  
ATOM   3987  C   GLY A 251     -17.140 -11.990  14.432  1.00 93.12           C  
ATOM   3988  O   GLY A 251     -18.010 -12.863  14.478  1.00 93.12           O  
ATOM   3989  N   TYR A 252     -16.236 -11.810  15.396  1.00 94.58           N  
ATOM   3990  H   TYR A 252     -15.553 -11.074  15.290  1.00 94.58           H  
ATOM   3991  CA  TYR A 252     -16.175 -12.621  16.603  1.00 94.58           C  
ATOM   3992  HA  TYR A 252     -16.280 -13.666  16.308  1.00 94.58           H  
ATOM   3993  C   TYR A 252     -17.341 -12.306  17.546  1.00 94.58           C  
ATOM   3994  CB  TYR A 252     -14.801 -12.462  17.269  1.00 94.58           C  
ATOM   3995  HB2 TYR A 252     -14.026 -12.507  16.504  1.00 94.58           H  
ATOM   3996  HB3 TYR A 252     -14.735 -11.484  17.745  1.00 94.58           H  
ATOM   3997  O   TYR A 252     -18.045 -13.230  17.950  1.00 94.58           O  
ATOM   3998  CG  TYR A 252     -14.514 -13.556  18.279  1.00 94.58           C  
ATOM   3999  CD1 TYR A 252     -14.444 -13.259  19.654  1.00 94.58           C  
ATOM   4000  HD1 TYR A 252     -14.562 -12.242  19.996  1.00 94.58           H  
ATOM   4001  CD2 TYR A 252     -14.338 -14.883  17.837  1.00 94.58           C  
ATOM   4002  HD2 TYR A 252     -14.388 -15.115  16.783  1.00 94.58           H  
ATOM   4003  CE1 TYR A 252     -14.212 -14.290  20.585  1.00 94.58           C  
ATOM   4004  HE1 TYR A 252     -14.154 -14.069  21.641  1.00 94.58           H  
ATOM   4005  CE2 TYR A 252     -14.109 -15.913  18.768  1.00 94.58           C  
ATOM   4006  HE2 TYR A 252     -13.979 -16.936  18.445  1.00 94.58           H  
ATOM   4007  OH  TYR A 252     -13.848 -16.618  21.040  1.00 94.58           O  
ATOM   4008  HH  TYR A 252     -13.766 -16.303  21.943  1.00 94.58           H  
ATOM   4009  CZ  TYR A 252     -14.050 -15.618  20.145  1.00 94.58           C  
ATOM   4010  N   ILE A 253     -17.652 -11.026  17.795  1.00 96.21           N  
ATOM   4011  H   ILE A 253     -17.038 -10.303  17.447  1.00 96.21           H  
ATOM   4012  CA  ILE A 253     -18.834 -10.622  18.580  1.00 96.21           C  
ATOM   4013  HA  ILE A 253     -18.732 -11.024  19.589  1.00 96.21           H  
ATOM   4014  C   ILE A 253     -20.114 -11.216  17.987  1.00 96.21           C  
ATOM   4015  CB  ILE A 253     -18.956  -9.086  18.688  1.00 96.21           C  
ATOM   4016  HB  ILE A 253     -18.909  -8.658  17.687  1.00 96.21           H  
ATOM   4017  O   ILE A 253     -20.910 -11.791  18.722  1.00 96.21           O  
ATOM   4018  CG1 ILE A 253     -17.818  -8.497  19.542  1.00 96.21           C  
ATOM   4019 HG12 ILE A 253     -16.877  -8.964  19.251  1.00 96.21           H  
ATOM   4020 HG13 ILE A 253     -17.984  -8.725  20.595  1.00 96.21           H  
ATOM   4021  CG2 ILE A 253     -20.304  -8.704  19.328  1.00 96.21           C  
ATOM   4022 HG21 ILE A 253     -20.455  -9.279  20.242  1.00 96.21           H  
ATOM   4023 HG22 ILE A 253     -20.333  -7.644  19.583  1.00 96.21           H  
ATOM   4024 HG23 ILE A 253     -21.130  -8.898  18.644  1.00 96.21           H  
ATOM   4025  CD1 ILE A 253     -17.679  -6.978  19.366  1.00 96.21           C  
ATOM   4026 HD11 ILE A 253     -17.574  -6.733  18.309  1.00 96.21           H  
ATOM   4027 HD12 ILE A 253     -16.788  -6.632  19.890  1.00 96.21           H  
ATOM   4028 HD13 ILE A 253     -18.537  -6.450  19.782  1.00 96.21           H  
ATOM   4029  N   ILE A 254     -20.304 -11.161  16.662  1.00 95.81           N  
ATOM   4030  H   ILE A 254     -19.631 -10.653  16.107  1.00 95.81           H  
ATOM   4031  CA  ILE A 254     -21.477 -11.762  16.004  1.00 95.81           C  
ATOM   4032  HA  ILE A 254     -22.375 -11.279  16.389  1.00 95.81           H  
ATOM   4033  C   ILE A 254     -21.595 -13.258  16.335  1.00 95.81           C  
ATOM   4034  CB  ILE A 254     -21.410 -11.534  14.475  1.00 95.81           C  
ATOM   4035  HB  ILE A 254     -20.407 -11.795  14.139  1.00 95.81           H  
ATOM   4036  O   ILE A 254     -22.695 -13.739  16.616  1.00 95.81           O  
ATOM   4037  CG1 ILE A 254     -21.677 -10.051  14.134  1.00 95.81           C  
ATOM   4038 HG12 ILE A 254     -21.137  -9.407  14.828  1.00 95.81           H  
ATOM   4039 HG13 ILE A 254     -22.738  -9.830  14.250  1.00 95.81           H  
ATOM   4040  CG2 ILE A 254     -22.413 -12.423  13.706  1.00 95.81           C  
ATOM   4041 HG21 ILE A 254     -22.201 -13.478  13.878  1.00 95.81           H  
ATOM   4042 HG22 ILE A 254     -22.312 -12.249  12.634  1.00 95.81           H  
ATOM   4043 HG23 ILE A 254     -23.429 -12.191  14.026  1.00 95.81           H  
ATOM   4044  CD1 ILE A 254     -21.235  -9.684  12.710  1.00 95.81           C  
ATOM   4045 HD11 ILE A 254     -21.347  -8.609  12.565  1.00 95.81           H  
ATOM   4046 HD12 ILE A 254     -21.846 -10.196  11.967  1.00 95.81           H  
ATOM   4047 HD13 ILE A 254     -20.187  -9.944  12.565  1.00 95.81           H  
ATOM   4048  N   GLN A 255     -20.488 -14.006  16.293  1.00 94.85           N  
ATOM   4049  H   GLN A 255     -19.604 -13.546  16.124  1.00 94.85           H  
ATOM   4050  CA  GLN A 255     -20.477 -15.437  16.620  1.00 94.85           C  
ATOM   4051  HA  GLN A 255     -21.232 -15.947  16.022  1.00 94.85           H  
ATOM   4052  C   GLN A 255     -20.850 -15.670  18.092  1.00 94.85           C  
ATOM   4053  CB  GLN A 255     -19.106 -16.050  16.289  1.00 94.85           C  
ATOM   4054  HB2 GLN A 255     -19.082 -17.065  16.684  1.00 94.85           H  
ATOM   4055  HB3 GLN A 255     -18.317 -15.477  16.777  1.00 94.85           H  
ATOM   4056  O   GLN A 255     -21.730 -16.484  18.382  1.00 94.85           O  
ATOM   4057  CG  GLN A 255     -18.835 -16.112  14.777  1.00 94.85           C  
ATOM   4058  HG2 GLN A 255     -19.078 -15.151  14.324  1.00 94.85           H  
ATOM   4059  HG3 GLN A 255     -19.488 -16.862  14.330  1.00 94.85           H  
ATOM   4060  CD  GLN A 255     -17.388 -16.460  14.424  1.00 94.85           C  
ATOM   4061  NE2 GLN A 255     -16.902 -16.019  13.287  1.00 94.85           N  
ATOM   4062 HE21 GLN A 255     -17.413 -15.324  12.762  1.00 94.85           H  
ATOM   4063 HE22 GLN A 255     -15.923 -16.216  13.135  1.00 94.85           H  
ATOM   4064  OE1 GLN A 255     -16.663 -17.146  15.121  1.00 94.85           O  
ATOM   4065  N   ARG A 256     -20.273 -14.888  19.012  1.00 95.91           N  
ATOM   4066  H   ARG A 256     -19.581 -14.221  18.704  1.00 95.91           H  
ATOM   4067  CA  ARG A 256     -20.575 -14.973  20.450  1.00 95.91           C  
ATOM   4068  HA  ARG A 256     -20.468 -16.007  20.778  1.00 95.91           H  
ATOM   4069  C   ARG A 256     -22.018 -14.601  20.770  1.00 95.91           C  
ATOM   4070  CB  ARG A 256     -19.596 -14.097  21.250  1.00 95.91           C  
ATOM   4071  HB2 ARG A 256     -19.708 -13.054  20.956  1.00 95.91           H  
ATOM   4072  HB3 ARG A 256     -19.857 -14.169  22.306  1.00 95.91           H  
ATOM   4073  O   ARG A 256     -22.712 -15.351  21.453  1.00 95.91           O  
ATOM   4074  CG  ARG A 256     -18.117 -14.491  21.098  1.00 95.91           C  
ATOM   4075  HG2 ARG A 256     -17.735 -14.162  20.132  1.00 95.91           H  
ATOM   4076  HG3 ARG A 256     -17.549 -13.970  21.869  1.00 95.91           H  
ATOM   4077  CD  ARG A 256     -17.846 -15.988  21.232  1.00 95.91           C  
ATOM   4078  HD2 ARG A 256     -18.352 -16.530  20.433  1.00 95.91           H  
ATOM   4079  HD3 ARG A 256     -16.773 -16.149  21.123  1.00 95.91           H  
ATOM   4080  NE  ARG A 256     -18.276 -16.483  22.546  1.00 95.91           N  
ATOM   4081  HE  ARG A 256     -18.424 -15.798  23.273  1.00 95.91           H  
ATOM   4082  NH1 ARG A 256     -17.676 -18.666  22.206  1.00 95.91           N  
ATOM   4083 HH11 ARG A 256     -17.528 -18.467  21.227  1.00 95.91           H  
ATOM   4084 HH12 ARG A 256     -17.164 -19.407  22.663  1.00 95.91           H  
ATOM   4085  NH2 ARG A 256     -18.311 -18.002  24.222  1.00 95.91           N  
ATOM   4086 HH21 ARG A 256     -17.656 -18.658  24.622  1.00 95.91           H  
ATOM   4087 HH22 ARG A 256     -18.623 -17.258  24.831  1.00 95.91           H  
ATOM   4088  CZ  ARG A 256     -18.103 -17.708  22.980  1.00 95.91           C  
ATOM   4089  N   CYS A 257     -22.527 -13.512  20.201  1.00 96.36           N  
ATOM   4090  H   CYS A 257     -21.903 -12.906  19.688  1.00 96.36           H  
ATOM   4091  CA  CYS A 257     -23.915 -13.098  20.375  1.00 96.36           C  
ATOM   4092  HA  CYS A 257     -24.110 -12.993  21.442  1.00 96.36           H  
ATOM   4093  C   CYS A 257     -24.908 -14.140  19.837  1.00 96.36           C  
ATOM   4094  CB  CYS A 257     -24.137 -11.742  19.697  1.00 96.36           C  
ATOM   4095  HB2 CYS A 257     -25.202 -11.510  19.730  1.00 96.36           H  
ATOM   4096  HB3 CYS A 257     -23.804 -11.781  18.660  1.00 96.36           H  
ATOM   4097  O   CYS A 257     -25.966 -14.324  20.439  1.00 96.36           O  
ATOM   4098  SG  CYS A 257     -23.266 -10.412  20.565  1.00 96.36           S  
ATOM   4099  HG  CYS A 257     -23.882 -10.510  21.746  1.00 96.36           H  
ATOM   4100  N   LYS A 258     -24.578 -14.859  18.750  1.00 95.68           N  
ATOM   4101  H   LYS A 258     -23.710 -14.642  18.283  1.00 95.68           H  
ATOM   4102  CA  LYS A 258     -25.375 -16.009  18.277  1.00 95.68           C  
ATOM   4103  HA  LYS A 258     -26.414 -15.702  18.157  1.00 95.68           H  
ATOM   4104  C   LYS A 258     -25.394 -17.139  19.302  1.00 95.68           C  
ATOM   4105  CB  LYS A 258     -24.844 -16.535  16.934  1.00 95.68           C  
ATOM   4106  HB2 LYS A 258     -23.756 -16.600  16.962  1.00 95.68           H  
ATOM   4107  HB3 LYS A 258     -25.239 -17.537  16.762  1.00 95.68           H  
ATOM   4108  O   LYS A 258     -26.469 -17.635  19.625  1.00 95.68           O  
ATOM   4109  CG  LYS A 258     -25.277 -15.648  15.769  1.00 95.68           C  
ATOM   4110  HG2 LYS A 258     -25.010 -14.612  15.979  1.00 95.68           H  
ATOM   4111  HG3 LYS A 258     -26.359 -15.725  15.667  1.00 95.68           H  
ATOM   4112  CD  LYS A 258     -24.614 -16.087  14.461  1.00 95.68           C  
ATOM   4113  HD2 LYS A 258     -24.903 -17.115  14.241  1.00 95.68           H  
ATOM   4114  HD3 LYS A 258     -23.532 -16.030  14.575  1.00 95.68           H  
ATOM   4115  CE  LYS A 258     -25.065 -15.157  13.330  1.00 95.68           C  
ATOM   4116  HE2 LYS A 258     -26.154 -15.178  13.277  1.00 95.68           H  
ATOM   4117  HE3 LYS A 258     -24.768 -14.140  13.584  1.00 95.68           H  
ATOM   4118  NZ  LYS A 258     -24.480 -15.556  12.028  1.00 95.68           N  
ATOM   4119  HZ1 LYS A 258     -24.767 -16.495  11.789  1.00 95.68           H  
ATOM   4120  HZ2 LYS A 258     -24.790 -14.926  11.302  1.00 95.68           H  
ATOM   4121  HZ3 LYS A 258     -23.472 -15.523  12.077  1.00 95.68           H  
ATOM   4122  N   ARG A 259     -24.229 -17.519  19.838  1.00 94.66           N  
ATOM   4123  H   ARG A 259     -23.390 -17.063  19.511  1.00 94.66           H  
ATOM   4124  CA  ARG A 259     -24.098 -18.582  20.849  1.00 94.66           C  
ATOM   4125  HA  ARG A 259     -24.541 -19.499  20.459  1.00 94.66           H  
ATOM   4126  C   ARG A 259     -24.848 -18.269  22.145  1.00 94.66           C  
ATOM   4127  CB  ARG A 259     -22.602 -18.815  21.106  1.00 94.66           C  
ATOM   4128  HB2 ARG A 259     -22.135 -19.072  20.155  1.00 94.66           H  
ATOM   4129  HB3 ARG A 259     -22.141 -17.897  21.470  1.00 94.66           H  
ATOM   4130  O   ARG A 259     -25.401 -19.172  22.763  1.00 94.66           O  
ATOM   4131  CG  ARG A 259     -22.347 -19.932  22.131  1.00 94.66           C  
ATOM   4132  HG2 ARG A 259     -22.683 -19.605  23.115  1.00 94.66           H  
ATOM   4133  HG3 ARG A 259     -22.908 -20.824  21.851  1.00 94.66           H  
ATOM   4134  CD  ARG A 259     -20.856 -20.272  22.223  1.00 94.66           C  
ATOM   4135  HD2 ARG A 259     -20.690 -20.982  23.033  1.00 94.66           H  
ATOM   4136  HD3 ARG A 259     -20.309 -19.361  22.466  1.00 94.66           H  
ATOM   4137  NE  ARG A 259     -20.354 -20.812  20.950  1.00 94.66           N  
ATOM   4138  HE  ARG A 259     -19.912 -20.154  20.325  1.00 94.66           H  
ATOM   4139  NH1 ARG A 259     -21.023 -22.991  21.176  1.00 94.66           N  
ATOM   4140 HH11 ARG A 259     -21.295 -22.774  22.124  1.00 94.66           H  
ATOM   4141 HH12 ARG A 259     -21.230 -23.878  20.741  1.00 94.66           H  
ATOM   4142  NH2 ARG A 259     -20.215 -22.265  19.225  1.00 94.66           N  
ATOM   4143 HH21 ARG A 259     -19.972 -21.485  18.631  1.00 94.66           H  
ATOM   4144 HH22 ARG A 259     -20.191 -23.191  18.823  1.00 94.66           H  
ATOM   4145  CZ  ARG A 259     -20.522 -22.020  20.460  1.00 94.66           C  
ATOM   4146  N   LEU A 260     -24.869 -16.999  22.538  1.00 95.34           N  
ATOM   4147  H   LEU A 260     -24.298 -16.350  22.016  1.00 95.34           H  
ATOM   4148  CA  LEU A 260     -25.496 -16.514  23.769  1.00 95.34           C  
ATOM   4149  HA  LEU A 260     -25.536 -17.329  24.491  1.00 95.34           H  
ATOM   4150  C   LEU A 260     -26.952 -16.054  23.583  1.00 95.34           C  
ATOM   4151  CB  LEU A 260     -24.613 -15.398  24.344  1.00 95.34           C  
ATOM   4152  HB2 LEU A 260     -24.519 -14.618  23.589  1.00 95.34           H  
ATOM   4153  HB3 LEU A 260     -25.103 -14.962  25.215  1.00 95.34           H  
ATOM   4154  O   LEU A 260     -27.557 -15.565  24.537  1.00 95.34           O  
ATOM   4155  CG  LEU A 260     -23.201 -15.851  24.757  1.00 95.34           C  
ATOM   4156  HG  LEU A 260     -22.706 -16.360  23.930  1.00 95.34           H  
ATOM   4157  CD1 LEU A 260     -22.405 -14.603  25.095  1.00 95.34           C  
ATOM   4158 HD11 LEU A 260     -22.915 -14.011  25.854  1.00 95.34           H  
ATOM   4159 HD12 LEU A 260     -22.263 -14.015  24.188  1.00 95.34           H  
ATOM   4160 HD13 LEU A 260     -21.425 -14.895  25.473  1.00 95.34           H  
ATOM   4161  CD2 LEU A 260     -23.210 -16.789  25.964  1.00 95.34           C  
ATOM   4162 HD21 LEU A 260     -23.716 -16.315  26.805  1.00 95.34           H  
ATOM   4163 HD22 LEU A 260     -22.182 -17.010  26.250  1.00 95.34           H  
ATOM   4164 HD23 LEU A 260     -23.707 -17.726  25.711  1.00 95.34           H  
ATOM   4165  N   PHE A 261     -27.519 -16.211  22.380  1.00 96.31           N  
ATOM   4166  H   PHE A 261     -26.975 -16.666  21.660  1.00 96.31           H  
ATOM   4167  CA  PHE A 261     -28.888 -15.810  22.032  1.00 96.31           C  
ATOM   4168  HA  PHE A 261     -28.984 -15.946  20.955  1.00 96.31           H  
ATOM   4169  C   PHE A 261     -29.188 -14.317  22.285  1.00 96.31           C  
ATOM   4170  CB  PHE A 261     -29.908 -16.760  22.687  1.00 96.31           C  
ATOM   4171  HB2 PHE A 261     -30.905 -16.493  22.338  1.00 96.31           H  
ATOM   4172  HB3 PHE A 261     -29.897 -16.609  23.766  1.00 96.31           H  
ATOM   4173  O   PHE A 261     -30.280 -13.961  22.719  1.00 96.31           O  
ATOM   4174  CG  PHE A 261     -29.686 -18.231  22.393  1.00 96.31           C  
ATOM   4175  CD1 PHE A 261     -30.218 -18.802  21.222  1.00 96.31           C  
ATOM   4176  HD1 PHE A 261     -30.779 -18.191  20.531  1.00 96.31           H  
ATOM   4177  CD2 PHE A 261     -28.953 -19.032  23.289  1.00 96.31           C  
ATOM   4178  HD2 PHE A 261     -28.530 -18.596  24.182  1.00 96.31           H  
ATOM   4179  CE1 PHE A 261     -30.024 -20.169  20.952  1.00 96.31           C  
ATOM   4180  HE1 PHE A 261     -30.434 -20.603  20.053  1.00 96.31           H  
ATOM   4181  CE2 PHE A 261     -28.756 -20.397  23.017  1.00 96.31           C  
ATOM   4182  HE2 PHE A 261     -28.178 -21.002  23.700  1.00 96.31           H  
ATOM   4183  CZ  PHE A 261     -29.294 -20.966  21.850  1.00 96.31           C  
ATOM   4184  HZ  PHE A 261     -29.139 -22.014  21.641  1.00 96.31           H  
ATOM   4185  N   ILE A 262     -28.218 -13.437  22.005  1.00 96.93           N  
ATOM   4186  H   ILE A 262     -27.340 -13.814  21.679  1.00 96.93           H  
ATOM   4187  CA  ILE A 262     -28.335 -11.967  22.132  1.00 96.93           C  
ATOM   4188  HA  ILE A 262     -29.380 -11.724  22.325  1.00 96.93           H  
ATOM   4189  C   ILE A 262     -27.988 -11.222  20.832  1.00 96.93           C  
ATOM   4190  CB  ILE A 262     -27.523 -11.423  23.330  1.00 96.93           C  
ATOM   4191  HB  ILE A 262     -27.656 -10.341  23.363  1.00 96.93           H  
ATOM   4192  O   ILE A 262     -27.710 -10.023  20.854  1.00 96.93           O  
ATOM   4193  CG1 ILE A 262     -26.018 -11.716  23.163  1.00 96.93           C  
ATOM   4194 HG12 ILE A 262     -25.846 -12.789  23.246  1.00 96.93           H  
ATOM   4195 HG13 ILE A 262     -25.703 -11.396  22.169  1.00 96.93           H  
ATOM   4196  CG2 ILE A 262     -28.068 -11.968  24.656  1.00 96.93           C  
ATOM   4197 HG21 ILE A 262     -27.820 -13.024  24.767  1.00 96.93           H  
ATOM   4198 HG22 ILE A 262     -27.640 -11.400  25.481  1.00 96.93           H  
ATOM   4199 HG23 ILE A 262     -29.151 -11.844  24.689  1.00 96.93           H  
ATOM   4200  CD1 ILE A 262     -25.122 -10.993  24.171  1.00 96.93           C  
ATOM   4201 HD11 ILE A 262     -25.285  -9.917  24.113  1.00 96.93           H  
ATOM   4202 HD12 ILE A 262     -25.325 -11.338  25.185  1.00 96.93           H  
ATOM   4203 HD13 ILE A 262     -24.082 -11.213  23.932  1.00 96.93           H  
ATOM   4204  N   LEU A 263     -27.971 -11.918  19.687  1.00 97.03           N  
ATOM   4205  H   LEU A 263     -28.182 -12.905  19.724  1.00 97.03           H  
ATOM   4206  CA  LEU A 263     -27.644 -11.300  18.397  1.00 97.03           C  
ATOM   4207  HA  LEU A 263     -26.643 -10.874  18.467  1.00 97.03           H  
ATOM   4208  C   LEU A 263     -28.571 -10.124  18.076  1.00 97.03           C  
ATOM   4209  CB  LEU A 263     -27.658 -12.355  17.277  1.00 97.03           C  
ATOM   4210  HB2 LEU A 263     -28.665 -12.766  17.200  1.00 97.03           H  
ATOM   4211  HB3 LEU A 263     -26.973 -13.164  17.533  1.00 97.03           H  
ATOM   4212  O   LEU A 263     -28.079  -9.060  17.714  1.00 97.03           O  
ATOM   4213  CG  LEU A 263     -27.259 -11.761  15.909  1.00 97.03           C  
ATOM   4214  HG  LEU A 263     -27.888 -10.900  15.683  1.00 97.03           H  
ATOM   4215  CD1 LEU A 263     -25.790 -11.322  15.881  1.00 97.03           C  
ATOM   4216 HD11 LEU A 263     -25.638 -10.493  16.573  1.00 97.03           H  
ATOM   4217 HD12 LEU A 263     -25.136 -12.149  16.158  1.00 97.03           H  
ATOM   4218 HD13 LEU A 263     -25.534 -10.962  14.885  1.00 97.03           H  
ATOM   4219  CD2 LEU A 263     -27.483 -12.781  14.795  1.00 97.03           C  
ATOM   4220 HD21 LEU A 263     -26.878 -13.669  14.974  1.00 97.03           H  
ATOM   4221 HD22 LEU A 263     -28.538 -13.055  14.777  1.00 97.03           H  
ATOM   4222 HD23 LEU A 263     -27.230 -12.331  13.835  1.00 97.03           H  
ATOM   4223  N   ASP A 264     -29.879 -10.283  18.264  1.00 95.55           N  
ATOM   4224  H   ASP A 264     -30.243 -11.197  18.490  1.00 95.55           H  
ATOM   4225  CA  ASP A 264     -30.843  -9.215  17.980  1.00 95.55           C  
ATOM   4226  HA  ASP A 264     -30.729  -8.903  16.942  1.00 95.55           H  
ATOM   4227  C   ASP A 264     -30.602  -7.983  18.859  1.00 95.55           C  
ATOM   4228  CB  ASP A 264     -32.273  -9.740  18.165  1.00 95.55           C  
ATOM   4229  HB2 ASP A 264     -32.384 -10.122  19.180  1.00 95.55           H  
ATOM   4230  HB3 ASP A 264     -32.968  -8.909  18.038  1.00 95.55           H  
ATOM   4231  O   ASP A 264     -30.673  -6.854  18.369  1.00 95.55           O  
ATOM   4232  CG  ASP A 264     -32.643 -10.833  17.158  1.00 95.55           C  
ATOM   4233  OD1 ASP A 264     -31.996 -10.894  16.087  1.00 95.55           O  
ATOM   4234  OD2 ASP A 264     -33.545 -11.628  17.492  1.00 95.55           O  
ATOM   4235  N   THR A 265     -30.223  -8.183  20.128  1.00 95.75           N  
ATOM   4236  H   THR A 265     -30.208  -9.129  20.483  1.00 95.75           H  
ATOM   4237  CA  THR A 265     -29.808  -7.099  21.030  1.00 95.75           C  
ATOM   4238  HA  THR A 265     -30.634  -6.394  21.124  1.00 95.75           H  
ATOM   4239  C   THR A 265     -28.610  -6.353  20.454  1.00 95.75           C  
ATOM   4240  CB  THR A 265     -29.461  -7.618  22.436  1.00 95.75           C  
ATOM   4241  HB  THR A 265     -28.582  -8.261  22.389  1.00 95.75           H  
ATOM   4242  O   THR A 265     -28.655  -5.129  20.347  1.00 95.75           O  
ATOM   4243  CG2 THR A 265     -29.188  -6.488  23.432  1.00 95.75           C  
ATOM   4244 HG21 THR A 265     -30.042  -5.813  23.473  1.00 95.75           H  
ATOM   4245 HG22 THR A 265     -28.301  -5.928  23.138  1.00 95.75           H  
ATOM   4246 HG23 THR A 265     -29.011  -6.906  24.423  1.00 95.75           H  
ATOM   4247  OG1 THR A 265     -30.544  -8.361  22.941  1.00 95.75           O  
ATOM   4248  HG1 THR A 265     -30.329  -8.615  23.842  1.00 95.75           H  
ATOM   4249  N   PHE A 266     -27.566  -7.060  20.020  1.00 96.72           N  
ATOM   4250  H   PHE A 266     -27.603  -8.067  20.094  1.00 96.72           H  
ATOM   4251  CA  PHE A 266     -26.368  -6.450  19.437  1.00 96.72           C  
ATOM   4252  HA  PHE A 266     -25.961  -5.727  20.144  1.00 96.72           H  
ATOM   4253  C   PHE A 266     -26.664  -5.685  18.136  1.00 96.72           C  
ATOM   4254  CB  PHE A 266     -25.323  -7.551  19.223  1.00 96.72           C  
ATOM   4255  HB2 PHE A 266     -25.075  -7.986  20.191  1.00 96.72           H  
ATOM   4256  HB3 PHE A 266     -25.749  -8.344  18.609  1.00 96.72           H  
ATOM   4257  O   PHE A 266     -26.268  -4.527  17.983  1.00 96.72           O  
ATOM   4258  CG  PHE A 266     -24.045  -7.058  18.580  1.00 96.72           C  
ATOM   4259  CD1 PHE A 266     -23.709  -7.445  17.268  1.00 96.72           C  
ATOM   4260  HD1 PHE A 266     -24.366  -8.095  16.710  1.00 96.72           H  
ATOM   4261  CD2 PHE A 266     -23.194  -6.199  19.297  1.00 96.72           C  
ATOM   4262  HD2 PHE A 266     -23.448  -5.893  20.301  1.00 96.72           H  
ATOM   4263  CE1 PHE A 266     -22.506  -7.001  16.691  1.00 96.72           C  
ATOM   4264  HE1 PHE A 266     -22.233  -7.312  15.693  1.00 96.72           H  
ATOM   4265  CE2 PHE A 266     -22.006  -5.737  18.709  1.00 96.72           C  
ATOM   4266  HE2 PHE A 266     -21.353  -5.079  19.264  1.00 96.72           H  
ATOM   4267  CZ  PHE A 266     -21.650  -6.153  17.416  1.00 96.72           C  
ATOM   4268  HZ  PHE A 266     -20.719  -5.819  16.983  1.00 96.72           H  
ATOM   4269  N   LEU A 267     -27.424  -6.292  17.219  1.00 96.87           N  
ATOM   4270  H   LEU A 267     -27.742  -7.232  17.411  1.00 96.87           H  
ATOM   4271  CA  LEU A 267     -27.796  -5.676  15.940  1.00 96.87           C  
ATOM   4272  HA  LEU A 267     -26.896  -5.313  15.444  1.00 96.87           H  
ATOM   4273  C   LEU A 267     -28.703  -4.453  16.123  1.00 96.87           C  
ATOM   4274  CB  LEU A 267     -28.474  -6.726  15.041  1.00 96.87           C  
ATOM   4275  HB2 LEU A 267     -29.346  -7.122  15.562  1.00 96.87           H  
ATOM   4276  HB3 LEU A 267     -28.825  -6.228  14.137  1.00 96.87           H  
ATOM   4277  O   LEU A 267     -28.647  -3.520  15.324  1.00 96.87           O  
ATOM   4278  CG  LEU A 267     -27.579  -7.905  14.615  1.00 96.87           C  
ATOM   4279  HG  LEU A 267     -27.253  -8.463  15.493  1.00 96.87           H  
ATOM   4280  CD1 LEU A 267     -28.377  -8.849  13.716  1.00 96.87           C  
ATOM   4281 HD11 LEU A 267     -27.762  -9.701  13.426  1.00 96.87           H  
ATOM   4282 HD12 LEU A 267     -28.705  -8.320  12.821  1.00 96.87           H  
ATOM   4283 HD13 LEU A 267     -29.252  -9.212  14.254  1.00 96.87           H  
ATOM   4284  CD2 LEU A 267     -26.318  -7.464  13.872  1.00 96.87           C  
ATOM   4285 HD21 LEU A 267     -26.595  -6.863  13.006  1.00 96.87           H  
ATOM   4286 HD22 LEU A 267     -25.761  -8.341  13.541  1.00 96.87           H  
ATOM   4287 HD23 LEU A 267     -25.676  -6.884  14.535  1.00 96.87           H  
ATOM   4288  N   THR A 268     -29.512  -4.428  17.182  1.00 94.81           N  
ATOM   4289  H   THR A 268     -29.566  -5.258  17.755  1.00 94.81           H  
ATOM   4290  CA  THR A 268     -30.430  -3.320  17.467  1.00 94.81           C  
ATOM   4291  HA  THR A 268     -30.762  -2.887  16.523  1.00 94.81           H  
ATOM   4292  C   THR A 268     -29.767  -2.203  18.270  1.00 94.81           C  
ATOM   4293  CB  THR A 268     -31.678  -3.837  18.200  1.00 94.81           C  
ATOM   4294  HB  THR A 268     -31.396  -4.222  19.180  1.00 94.81           H  
ATOM   4295  O   THR A 268     -30.147  -1.047  18.118  1.00 94.81           O  
ATOM   4296  CG2 THR A 268     -32.770  -2.780  18.366  1.00 94.81           C  
ATOM   4297 HG21 THR A 268     -33.021  -2.352  17.395  1.00 94.81           H  
ATOM   4298 HG22 THR A 268     -32.442  -2.004  19.057  1.00 94.81           H  
ATOM   4299 HG23 THR A 268     -33.661  -3.252  18.782  1.00 94.81           H  
ATOM   4300  OG1 THR A 268     -32.254  -4.874  17.449  1.00 94.81           O  
ATOM   4301  HG1 THR A 268     -31.788  -5.678  17.689  1.00 94.81           H  
ATOM   4302  N   SER A 269     -28.802  -2.499  19.140  1.00 93.06           N  
ATOM   4303  H   SER A 269     -28.507  -3.461  19.232  1.00 93.06           H  
ATOM   4304  CA  SER A 269     -28.416  -1.548  20.191  1.00 93.06           C  
ATOM   4305  HA  SER A 269     -29.319  -1.032  20.517  1.00 93.06           H  
ATOM   4306  C   SER A 269     -27.435  -0.462  19.761  1.00 93.06           C  
ATOM   4307  CB  SER A 269     -27.855  -2.279  21.408  1.00 93.06           C  
ATOM   4308  HB2 SER A 269     -26.998  -2.885  21.114  1.00 93.06           H  
ATOM   4309  HB3 SER A 269     -27.534  -1.547  22.150  1.00 93.06           H  
ATOM   4310  O   SER A 269     -27.509   0.638  20.292  1.00 93.06           O  
ATOM   4311  OG  SER A 269     -28.856  -3.100  21.971  1.00 93.06           O  
ATOM   4312  HG  SER A 269     -28.880  -3.899  21.440  1.00 93.06           H  
ATOM   4313  N   LEU A 270     -26.518  -0.747  18.833  1.00 94.07           N  
ATOM   4314  H   LEU A 270     -26.492  -1.681  18.450  1.00 94.07           H  
ATOM   4315  CA  LEU A 270     -25.403   0.164  18.532  1.00 94.07           C  
ATOM   4316  HA  LEU A 270     -25.086   0.660  19.450  1.00 94.07           H  
ATOM   4317  C   LEU A 270     -25.776   1.294  17.559  1.00 94.07           C  
ATOM   4318  CB  LEU A 270     -24.221  -0.666  17.996  1.00 94.07           C  
ATOM   4319  HB2 LEU A 270     -23.628  -0.035  17.334  1.00 94.07           H  
ATOM   4320  HB3 LEU A 270     -24.598  -1.500  17.405  1.00 94.07           H  
ATOM   4321  O   LEU A 270     -25.231   2.389  17.654  1.00 94.07           O  
ATOM   4322  CG  LEU A 270     -23.277  -1.210  19.080  1.00 94.07           C  
ATOM   4323  HG  LEU A 270     -22.881  -0.367  19.647  1.00 94.07           H  
ATOM   4324  CD1 LEU A 270     -23.954  -2.184  20.048  1.00 94.07           C  
ATOM   4325 HD11 LEU A 270     -24.420  -3.001  19.496  1.00 94.07           H  
ATOM   4326 HD12 LEU A 270     -24.703  -1.659  20.641  1.00 94.07           H  
ATOM   4327 HD13 LEU A 270     -23.210  -2.596  20.730  1.00 94.07           H  
ATOM   4328  CD2 LEU A 270     -22.107  -1.936  18.421  1.00 94.07           C  
ATOM   4329 HD21 LEU A 270     -21.372  -2.206  19.180  1.00 94.07           H  
ATOM   4330 HD22 LEU A 270     -21.627  -1.287  17.689  1.00 94.07           H  
ATOM   4331 HD23 LEU A 270     -22.461  -2.840  17.925  1.00 94.07           H  
ATOM   4332  N   GLY A 271     -26.682   1.026  16.617  1.00 93.55           N  
ATOM   4333  H   GLY A 271     -27.140   0.127  16.656  1.00 93.55           H  
ATOM   4334  CA  GLY A 271     -27.150   2.008  15.638  1.00 93.55           C  
ATOM   4335  HA2 GLY A 271     -27.374   1.505  14.697  1.00 93.55           H  
ATOM   4336  HA3 GLY A 271     -26.361   2.736  15.444  1.00 93.55           H  
ATOM   4337  C   GLY A 271     -28.403   2.764  16.084  1.00 93.55           C  
ATOM   4338  O   GLY A 271     -29.126   2.351  16.991  1.00 93.55           O  
ATOM   4339  N   TYR A 272     -28.714   3.835  15.361  1.00 94.68           N  
ATOM   4340  H   TYR A 272     -28.085   4.088  14.613  1.00 94.68           H  
ATOM   4341  CA  TYR A 272     -29.880   4.701  15.574  1.00 94.68           C  
ATOM   4342  HA  TYR A 272     -30.206   4.584  16.607  1.00 94.68           H  
ATOM   4343  C   TYR A 272     -31.069   4.338  14.673  1.00 94.68           C  
ATOM   4344  CB  TYR A 272     -29.467   6.163  15.391  1.00 94.68           C  
ATOM   4345  HB2 TYR A 272     -30.298   6.808  15.676  1.00 94.68           H  
ATOM   4346  HB3 TYR A 272     -29.251   6.340  14.337  1.00 94.68           H  
ATOM   4347  O   TYR A 272     -32.114   4.986  14.714  1.00 94.68           O  
ATOM   4348  CG  TYR A 272     -28.253   6.533  16.208  1.00 94.68           C  
ATOM   4349  CD1 TYR A 272     -28.383   6.877  17.566  1.00 94.68           C  
ATOM   4350  HD1 TYR A 272     -29.359   6.918  18.028  1.00 94.68           H  
ATOM   4351  CD2 TYR A 272     -26.980   6.437  15.623  1.00 94.68           C  
ATOM   4352  HD2 TYR A 272     -26.893   6.094  14.602  1.00 94.68           H  
ATOM   4353  CE1 TYR A 272     -27.227   7.136  18.324  1.00 94.68           C  
ATOM   4354  HE1 TYR A 272     -27.288   7.370  19.376  1.00 94.68           H  
ATOM   4355  CE2 TYR A 272     -25.825   6.708  16.370  1.00 94.68           C  
ATOM   4356  HE2 TYR A 272     -24.841   6.611  15.936  1.00 94.68           H  
ATOM   4357  OH  TYR A 272     -24.857   7.274  18.466  1.00 94.68           O  
ATOM   4358  HH  TYR A 272     -24.036   7.124  17.991  1.00 94.68           H  
ATOM   4359  CZ  TYR A 272     -25.956   7.057  17.723  1.00 94.68           C  
ATOM   4360  N   GLY A 273     -30.917   3.293  13.857  1.00 92.49           N  
ATOM   4361  H   GLY A 273     -30.015   2.840  13.840  1.00 92.49           H  
ATOM   4362  CA  GLY A 273     -31.990   2.737  13.040  1.00 92.49           C  
ATOM   4363  HA2 GLY A 273     -32.387   3.533  12.409  1.00 92.49           H  
ATOM   4364  HA3 GLY A 273     -31.595   1.958  12.388  1.00 92.49           H  
ATOM   4365  C   GLY A 273     -33.113   2.119  13.882  1.00 92.49           C  
ATOM   4366  O   GLY A 273     -32.854   1.598  14.976  1.00 92.49           O  
ATOM   4367  N   PRO A 274     -34.360   2.130  13.378  1.00 88.90           N  
ATOM   4368  CA  PRO A 274     -35.502   1.529  14.068  1.00 88.90           C  
ATOM   4369  HA  PRO A 274     -35.520   1.836  15.114  1.00 88.90           H  
ATOM   4370  C   PRO A 274     -35.492  -0.007  14.016  1.00 88.90           C  
ATOM   4371  CB  PRO A 274     -36.728   2.106  13.352  1.00 88.90           C  
ATOM   4372  HB2 PRO A 274     -37.580   1.426  13.376  1.00 88.90           H  
ATOM   4373  HB3 PRO A 274     -36.997   3.058  13.810  1.00 88.90           H  
ATOM   4374  O   PRO A 274     -36.093  -0.655  14.868  1.00 88.90           O  
ATOM   4375  CG  PRO A 274     -36.235   2.351  11.925  1.00 88.90           C  
ATOM   4376  HG2 PRO A 274     -36.276   1.424  11.353  1.00 88.90           H  
ATOM   4377  HG3 PRO A 274     -36.808   3.134  11.427  1.00 88.90           H  
ATOM   4378  CD  PRO A 274     -34.779   2.763  12.131  1.00 88.90           C  
ATOM   4379  HD2 PRO A 274     -34.172   2.435  11.288  1.00 88.90           H  
ATOM   4380  HD3 PRO A 274     -34.718   3.846  12.237  1.00 88.90           H  
ATOM   4381  N   LYS A 275     -34.812  -0.597  13.026  1.00 89.44           N  
ATOM   4382  H   LYS A 275     -34.266  -0.005  12.416  1.00 89.44           H  
ATOM   4383  CA  LYS A 275     -34.743  -2.046  12.794  1.00 89.44           C  
ATOM   4384  HA  LYS A 275     -35.484  -2.533  13.430  1.00 89.44           H  
ATOM   4385  C   LYS A 275     -33.366  -2.600  13.187  1.00 89.44           C  
ATOM   4386  CB  LYS A 275     -35.095  -2.350  11.325  1.00 89.44           C  
ATOM   4387  HB2 LYS A 275     -34.442  -1.771  10.672  1.00 89.44           H  
ATOM   4388  HB3 LYS A 275     -34.930  -3.407  11.121  1.00 89.44           H  
ATOM   4389  O   LYS A 275     -32.398  -1.834  13.196  1.00 89.44           O  
ATOM   4390  CG  LYS A 275     -36.566  -2.013  11.027  1.00 89.44           C  
ATOM   4391  HG2 LYS A 275     -37.204  -2.652  11.637  1.00 89.44           H  
ATOM   4392  HG3 LYS A 275     -36.765  -0.975  11.293  1.00 89.44           H  
ATOM   4393  CD  LYS A 275     -36.927  -2.204   9.549  1.00 89.44           C  
ATOM   4394  HD2 LYS A 275     -36.293  -1.560   8.940  1.00 89.44           H  
ATOM   4395  HD3 LYS A 275     -36.769  -3.242   9.259  1.00 89.44           H  
ATOM   4396  CE  LYS A 275     -38.401  -1.825   9.349  1.00 89.44           C  
ATOM   4397  HE2 LYS A 275     -38.579  -0.839   9.779  1.00 89.44           H  
ATOM   4398  HE3 LYS A 275     -39.020  -2.545   9.884  1.00 89.44           H  
ATOM   4399  NZ  LYS A 275     -38.775  -1.817   7.920  1.00 89.44           N  
ATOM   4400  HZ1 LYS A 275     -38.292  -1.114   7.380  1.00 89.44           H  
ATOM   4401  HZ2 LYS A 275     -38.583  -2.706   7.482  1.00 89.44           H  
ATOM   4402  HZ3 LYS A 275     -39.764  -1.711   7.742  1.00 89.44           H  
ATOM   4403  N   PRO A 276     -33.257  -3.904  13.502  1.00 93.16           N  
ATOM   4404  CA  PRO A 276     -31.962  -4.558  13.667  1.00 93.16           C  
ATOM   4405  HA  PRO A 276     -31.471  -4.152  14.552  1.00 93.16           H  
ATOM   4406  C   PRO A 276     -31.079  -4.339  12.431  1.00 93.16           C  
ATOM   4407  CB  PRO A 276     -32.265  -6.044  13.890  1.00 93.16           C  
ATOM   4408  HB2 PRO A 276     -32.225  -6.585  12.945  1.00 93.16           H  
ATOM   4409  HB3 PRO A 276     -31.579  -6.491  14.610  1.00 93.16           H  
ATOM   4410  O   PRO A 276     -31.549  -4.478  11.301  1.00 93.16           O  
ATOM   4411  CG  PRO A 276     -33.702  -6.052  14.409  1.00 93.16           C  
ATOM   4412  HG2 PRO A 276     -33.710  -5.881  15.486  1.00 93.16           H  
ATOM   4413  HG3 PRO A 276     -34.212  -6.985  14.170  1.00 93.16           H  
ATOM   4414  CD  PRO A 276     -34.338  -4.861  13.698  1.00 93.16           C  
ATOM   4415  HD2 PRO A 276     -34.726  -5.177  12.729  1.00 93.16           H  
ATOM   4416  HD3 PRO A 276     -35.137  -4.451  14.315  1.00 93.16           H  
ATOM   4417  N   ALA A 277     -29.812  -3.987  12.644  1.00 94.98           N  
ATOM   4418  H   ALA A 277     -29.487  -3.850  13.591  1.00 94.98           H  
ATOM   4419  CA  ALA A 277     -28.868  -3.745  11.562  1.00 94.98           C  
ATOM   4420  HA  ALA A 277     -29.318  -3.034  10.869  1.00 94.98           H  
ATOM   4421  C   ALA A 277     -28.544  -5.026  10.773  1.00 94.98           C  
ATOM   4422  CB  ALA A 277     -27.616  -3.101  12.152  1.00 94.98           C  
ATOM   4423  HB1 ALA A 277     -27.169  -3.770  12.887  1.00 94.98           H  
ATOM   4424  HB2 ALA A 277     -26.902  -2.896  11.354  1.00 94.98           H  
ATOM   4425  HB3 ALA A 277     -27.886  -2.163  12.637  1.00 94.98           H  
ATOM   4426  O   ALA A 277     -28.501  -6.129  11.321  1.00 94.98           O  
ATOM   4427  N   GLU A 278     -28.280  -4.878   9.476  1.00 92.87           N  
ATOM   4428  H   GLU A 278     -28.290  -3.947   9.083  1.00 92.87           H  
ATOM   4429  CA  GLU A 278     -27.976  -6.001   8.590  1.00 92.87           C  
ATOM   4430  HA  GLU A 278     -28.569  -6.858   8.910  1.00 92.87           H  
ATOM   4431  C   GLU A 278     -26.490  -6.381   8.669  1.00 92.87           C  
ATOM   4432  CB  GLU A 278     -28.403  -5.650   7.157  1.00 92.87           C  
ATOM   4433  HB2 GLU A 278     -27.736  -4.877   6.777  1.00 92.87           H  
ATOM   4434  HB3 GLU A 278     -29.417  -5.252   7.179  1.00 92.87           H  
ATOM   4435  O   GLU A 278     -25.608  -5.521   8.618  1.00 92.87           O  
ATOM   4436  CG  GLU A 278     -28.380  -6.864   6.212  1.00 92.87           C  
ATOM   4437  HG2 GLU A 278     -29.107  -7.597   6.564  1.00 92.87           H  
ATOM   4438  HG3 GLU A 278     -27.393  -7.323   6.254  1.00 92.87           H  
ATOM   4439  CD  GLU A 278     -28.679  -6.502   4.747  1.00 92.87           C  
ATOM   4440  OE1 GLU A 278     -28.537  -7.402   3.891  1.00 92.87           O  
ATOM   4441  OE2 GLU A 278     -28.938  -5.311   4.447  1.00 92.87           O  
ATOM   4442  N   ILE A 279     -26.194  -7.680   8.744  1.00 95.27           N  
ATOM   4443  H   ILE A 279     -26.955  -8.344   8.740  1.00 95.27           H  
ATOM   4444  CA  ILE A 279     -24.823  -8.192   8.634  1.00 95.27           C  
ATOM   4445  HA  ILE A 279     -24.140  -7.473   9.087  1.00 95.27           H  
ATOM   4446  C   ILE A 279     -24.478  -8.322   7.150  1.00 95.27           C  
ATOM   4447  CB  ILE A 279     -24.652  -9.537   9.372  1.00 95.27           C  
ATOM   4448  HB  ILE A 279     -25.289 -10.279   8.890  1.00 95.27           H  
ATOM   4449  O   ILE A 279     -25.064  -9.143   6.443  1.00 95.27           O  
ATOM   4450  CG1 ILE A 279     -25.072  -9.430  10.855  1.00 95.27           C  
ATOM   4451 HG12 ILE A 279     -24.387  -8.766  11.383  1.00 95.27           H  
ATOM   4452 HG13 ILE A 279     -26.073  -9.003  10.924  1.00 95.27           H  
ATOM   4453  CG2 ILE A 279     -23.184  -9.997   9.255  1.00 95.27           C  
ATOM   4454 HG21 ILE A 279     -22.899 -10.102   8.208  1.00 95.27           H  
ATOM   4455 HG22 ILE A 279     -22.529  -9.264   9.726  1.00 95.27           H  
ATOM   4456 HG23 ILE A 279     -23.044 -10.967   9.731  1.00 95.27           H  
ATOM   4457  CD1 ILE A 279     -25.119 -10.779  11.580  1.00 95.27           C  
ATOM   4458 HD11 ILE A 279     -24.121 -11.210  11.656  1.00 95.27           H  
ATOM   4459 HD12 ILE A 279     -25.511 -10.628  12.586  1.00 95.27           H  
ATOM   4460 HD13 ILE A 279     -25.777 -11.465  11.046  1.00 95.27           H  
ATOM   4461  N   LYS A 280     -23.491  -7.558   6.682  1.00 91.27           N  
ATOM   4462  H   LYS A 280     -23.014  -6.953   7.335  1.00 91.27           H  
ATOM   4463  CA  LYS A 280     -23.060  -7.538   5.282  1.00 91.27           C  
ATOM   4464  HA  LYS A 280     -23.728  -8.176   4.704  1.00 91.27           H  
ATOM   4465  C   LYS A 280     -21.657  -8.109   5.137  1.00 91.27           C  
ATOM   4466  CB  LYS A 280     -23.184  -6.115   4.715  1.00 91.27           C  
ATOM   4467  HB2 LYS A 280     -22.723  -6.076   3.728  1.00 91.27           H  
ATOM   4468  HB3 LYS A 280     -22.671  -5.418   5.378  1.00 91.27           H  
ATOM   4469  O   LYS A 280     -20.749  -7.803   5.905  1.00 91.27           O  
ATOM   4470  CG  LYS A 280     -24.661  -5.715   4.595  1.00 91.27           C  
ATOM   4471  HG2 LYS A 280     -25.108  -5.706   5.589  1.00 91.27           H  
ATOM   4472  HG3 LYS A 280     -25.179  -6.464   3.995  1.00 91.27           H  
ATOM   4473  CD  LYS A 280     -24.877  -4.338   3.955  1.00 91.27           C  
ATOM   4474  HD2 LYS A 280     -24.475  -4.321   2.941  1.00 91.27           H  
ATOM   4475  HD3 LYS A 280     -24.400  -3.570   4.563  1.00 91.27           H  
ATOM   4476  CE  LYS A 280     -26.393  -4.132   3.935  1.00 91.27           C  
ATOM   4477  HE2 LYS A 280     -26.774  -4.339   4.935  1.00 91.27           H  
ATOM   4478  HE3 LYS A 280     -26.858  -4.873   3.285  1.00 91.27           H  
ATOM   4479  NZ  LYS A 280     -26.831  -2.775   3.560  1.00 91.27           N  
ATOM   4480  HZ1 LYS A 280     -26.482  -2.099   4.225  1.00 91.27           H  
ATOM   4481  HZ2 LYS A 280     -26.550  -2.505   2.628  1.00 91.27           H  
ATOM   4482  HZ3 LYS A 280     -27.836  -2.740   3.657  1.00 91.27           H  
ATOM   4483  N   THR A 281     -21.478  -8.935   4.108  1.00 89.96           N  
ATOM   4484  H   THR A 281     -22.272  -9.124   3.513  1.00 89.96           H  
ATOM   4485  CA  THR A 281     -20.159  -9.400   3.663  1.00 89.96           C  
ATOM   4486  HA  THR A 281     -19.397  -9.084   4.376  1.00 89.96           H  
ATOM   4487  C   THR A 281     -19.857  -8.772   2.315  1.00 89.96           C  
ATOM   4488  CB  THR A 281     -20.079 -10.926   3.574  1.00 89.96           C  
ATOM   4489  HB  THR A 281     -20.781 -11.288   2.823  1.00 89.96           H  
ATOM   4490  O   THR A 281     -20.585  -8.984   1.346  1.00 89.96           O  
ATOM   4491  CG2 THR A 281     -18.669 -11.406   3.230  1.00 89.96           C  
ATOM   4492 HG21 THR A 281     -18.392 -11.080   2.228  1.00 89.96           H  
ATOM   4493 HG22 THR A 281     -17.953 -11.014   3.953  1.00 89.96           H  
ATOM   4494 HG23 THR A 281     -18.638 -12.495   3.267  1.00 89.96           H  
ATOM   4495  OG1 THR A 281     -20.413 -11.485   4.819  1.00 89.96           O  
ATOM   4496  HG1 THR A 281     -21.179 -11.018   5.161  1.00 89.96           H  
ATOM   4497  N   LEU A 282     -18.783  -7.993   2.245  1.00 85.14           N  
ATOM   4498  H   LEU A 282     -18.225  -7.875   3.078  1.00 85.14           H  
ATOM   4499  CA  LEU A 282     -18.361  -7.324   1.025  1.00 85.14           C  
ATOM   4500  HA  LEU A 282     -19.111  -7.483   0.251  1.00 85.14           H  
ATOM   4501  C   LEU A 282     -17.056  -7.944   0.537  1.00 85.14           C  
ATOM   4502  CB  LEU A 282     -18.325  -5.816   1.303  1.00 85.14           C  
ATOM   4503  HB2 LEU A 282     -19.316  -5.550   1.672  1.00 85.14           H  
ATOM   4504  HB3 LEU A 282     -17.604  -5.594   2.089  1.00 85.14           H  
ATOM   4505  O   LEU A 282     -16.055  -7.940   1.250  1.00 85.14           O  
ATOM   4506  CG  LEU A 282     -18.046  -4.957   0.065  1.00 85.14           C  
ATOM   4507  HG  LEU A 282     -18.478  -5.418  -0.822  1.00 85.14           H  
ATOM   4508  CD1 LEU A 282     -18.652  -3.572   0.250  1.00 85.14           C  
ATOM   4509 HD11 LEU A 282     -18.263  -2.894  -0.510  1.00 85.14           H  
ATOM   4510 HD12 LEU A 282     -19.738  -3.624   0.174  1.00 85.14           H  
ATOM   4511 HD13 LEU A 282     -18.386  -3.174   1.229  1.00 85.14           H  
ATOM   4512  CD2 LEU A 282     -16.557  -4.759  -0.141  1.00 85.14           C  
ATOM   4513 HD21 LEU A 282     -16.405  -4.214  -1.073  1.00 85.14           H  
ATOM   4514 HD22 LEU A 282     -16.147  -4.186   0.691  1.00 85.14           H  
ATOM   4515 HD23 LEU A 282     -16.047  -5.722  -0.177  1.00 85.14           H  
ATOM   4516  N   ARG A 283     -17.074  -8.454  -0.699  1.00 84.50           N  
ATOM   4517  H   ARG A 283     -17.944  -8.422  -1.211  1.00 84.50           H  
ATOM   4518  CA  ARG A 283     -15.917  -9.063  -1.361  1.00 84.50           C  
ATOM   4519  HA  ARG A 283     -15.050  -8.962  -0.709  1.00 84.50           H  
ATOM   4520  C   ARG A 283     -15.600  -8.346  -2.664  1.00 84.50           C  
ATOM   4521  CB  ARG A 283     -16.141 -10.565  -1.597  1.00 84.50           C  
ATOM   4522  HB2 ARG A 283     -15.289 -10.961  -2.151  1.00 84.50           H  
ATOM   4523  HB3 ARG A 283     -17.038 -10.707  -2.198  1.00 84.50           H  
ATOM   4524  O   ARG A 283     -16.492  -8.095  -3.473  1.00 84.50           O  
ATOM   4525  CG  ARG A 283     -16.274 -11.355  -0.287  1.00 84.50           C  
ATOM   4526  HG2 ARG A 283     -17.141 -10.999   0.270  1.00 84.50           H  
ATOM   4527  HG3 ARG A 283     -15.376 -11.208   0.314  1.00 84.50           H  
ATOM   4528  CD  ARG A 283     -16.446 -12.847  -0.581  1.00 84.50           C  
ATOM   4529  HD2 ARG A 283     -15.547 -13.208  -1.081  1.00 84.50           H  
ATOM   4530  HD3 ARG A 283     -17.301 -12.981  -1.242  1.00 84.50           H  
ATOM   4531  NE  ARG A 283     -16.658 -13.625   0.650  1.00 84.50           N  
ATOM   4532  HE  ARG A 283     -16.493 -13.184   1.543  1.00 84.50           H  
ATOM   4533  NH1 ARG A 283     -16.920 -15.698  -0.300  1.00 84.50           N  
ATOM   4534 HH11 ARG A 283     -16.984 -16.698  -0.175  1.00 84.50           H  
ATOM   4535 HH12 ARG A 283     -16.719 -15.290  -1.202  1.00 84.50           H  
ATOM   4536  NH2 ARG A 283     -16.910 -15.467   1.924  1.00 84.50           N  
ATOM   4537 HH21 ARG A 283     -16.897 -16.467   2.059  1.00 84.50           H  
ATOM   4538 HH22 ARG A 283     -16.626 -14.866   2.684  1.00 84.50           H  
ATOM   4539  CZ  ARG A 283     -16.832 -14.926   0.748  1.00 84.50           C  
ATOM   4540  N   TRP A 284     -14.331  -8.031  -2.889  1.00 78.53           N  
ATOM   4541  H   TRP A 284     -13.650  -8.261  -2.179  1.00 78.53           H  
ATOM   4542  CA  TRP A 284     -13.849  -7.542  -4.183  1.00 78.53           C  
ATOM   4543  HA  TRP A 284     -14.431  -8.027  -4.967  1.00 78.53           H  
ATOM   4544  C   TRP A 284     -12.388  -7.912  -4.404  1.00 78.53           C  
ATOM   4545  CB  TRP A 284     -14.042  -6.026  -4.318  1.00 78.53           C  
ATOM   4546  HB2 TRP A 284     -13.725  -5.716  -5.313  1.00 78.53           H  
ATOM   4547  HB3 TRP A 284     -15.106  -5.803  -4.238  1.00 78.53           H  
ATOM   4548  O   TRP A 284     -11.639  -8.159  -3.466  1.00 78.53           O  
ATOM   4549  CG  TRP A 284     -13.313  -5.196  -3.312  1.00 78.53           C  
ATOM   4550  CD1 TRP A 284     -13.761  -4.960  -2.070  1.00 78.53           C  
ATOM   4551  HD1 TRP A 284     -14.680  -5.371  -1.679  1.00 78.53           H  
ATOM   4552  CD2 TRP A 284     -12.032  -4.505  -3.398  1.00 78.53           C  
ATOM   4553  CE2 TRP A 284     -11.808  -3.818  -2.166  1.00 78.53           C  
ATOM   4554  CE3 TRP A 284     -11.048  -4.366  -4.398  1.00 78.53           C  
ATOM   4555  HE3 TRP A 284     -11.184  -4.875  -5.341  1.00 78.53           H  
ATOM   4556  NE1 TRP A 284     -12.905  -4.121  -1.402  1.00 78.53           N  
ATOM   4557  HE1 TRP A 284     -13.168  -3.679  -0.532  1.00 78.53           H  
ATOM   4558  CH2 TRP A 284      -9.720  -2.908  -2.945  1.00 78.53           C  
ATOM   4559  HH2 TRP A 284      -8.846  -2.296  -2.775  1.00 78.53           H  
ATOM   4560  CZ2 TRP A 284     -10.683  -3.021  -1.934  1.00 78.53           C  
ATOM   4561  HZ2 TRP A 284     -10.567  -2.514  -0.988  1.00 78.53           H  
ATOM   4562  CZ3 TRP A 284      -9.912  -3.566  -4.172  1.00 78.53           C  
ATOM   4563  HZ3 TRP A 284      -9.185  -3.432  -4.960  1.00 78.53           H  
ATOM   4564  N   ASN A 285     -11.973  -7.924  -5.668  1.00 74.62           N  
ATOM   4565  H   ASN A 285     -12.627  -7.682  -6.398  1.00 74.62           H  
ATOM   4566  CA  ASN A 285     -10.611  -8.253  -6.064  1.00 74.62           C  
ATOM   4567  HA  ASN A 285      -9.977  -8.295  -5.179  1.00 74.62           H  
ATOM   4568  C   ASN A 285     -10.038  -7.166  -6.982  1.00 74.62           C  
ATOM   4569  CB  ASN A 285     -10.623  -9.652  -6.703  1.00 74.62           C  
ATOM   4570  HB2 ASN A 285     -11.082 -10.359  -6.012  1.00 74.62           H  
ATOM   4571  HB3 ASN A 285     -11.221  -9.625  -7.615  1.00 74.62           H  
ATOM   4572  O   ASN A 285     -10.749  -6.591  -7.809  1.00 74.62           O  
ATOM   4573  CG  ASN A 285      -9.240 -10.179  -7.040  1.00 74.62           C  
ATOM   4574  ND2 ASN A 285      -9.162 -11.174  -7.887  1.00 74.62           N  
ATOM   4575 HD21 ASN A 285      -8.243 -11.571  -8.019  1.00 74.62           H  
ATOM   4576 HD22 ASN A 285     -10.002 -11.663  -8.164  1.00 74.62           H  
ATOM   4577  OD1 ASN A 285      -8.217  -9.706  -6.573  1.00 74.62           O  
ATOM   4578  N   SER A 286      -8.744  -6.879  -6.847  1.00 73.90           N  
ATOM   4579  H   SER A 286      -8.220  -7.425  -6.179  1.00 73.90           H  
ATOM   4580  CA  SER A 286      -8.001  -6.030  -7.781  1.00 73.90           C  
ATOM   4581  HA  SER A 286      -8.434  -6.138  -8.775  1.00 73.90           H  
ATOM   4582  C   SER A 286      -6.529  -6.429  -7.856  1.00 73.90           C  
ATOM   4583  CB  SER A 286      -8.101  -4.561  -7.359  1.00 73.90           C  
ATOM   4584  HB2 SER A 286      -9.144  -4.302  -7.176  1.00 73.90           H  
ATOM   4585  HB3 SER A 286      -7.718  -3.929  -8.160  1.00 73.90           H  
ATOM   4586  O   SER A 286      -5.951  -6.873  -6.869  1.00 73.90           O  
ATOM   4587  OG  SER A 286      -7.331  -4.343  -6.192  1.00 73.90           O  
ATOM   4588  HG  SER A 286      -7.655  -4.975  -5.546  1.00 73.90           H  
ATOM   4589  N   ASP A 287      -5.865  -6.135  -8.975  1.00 69.20           N  
ATOM   4590  H   ASP A 287      -6.391  -5.914  -9.809  1.00 69.20           H  
ATOM   4591  CA  ASP A 287      -4.421  -6.377  -9.123  1.00 69.20           C  
ATOM   4592  HA  ASP A 287      -4.221  -7.442  -8.997  1.00 69.20           H  
ATOM   4593  C   ASP A 287      -3.562  -5.615  -8.090  1.00 69.20           C  
ATOM   4594  CB  ASP A 287      -3.975  -5.948 -10.532  1.00 69.20           C  
ATOM   4595  HB2 ASP A 287      -2.886  -5.972 -10.573  1.00 69.20           H  
ATOM   4596  HB3 ASP A 287      -4.287  -4.918 -10.702  1.00 69.20           H  
ATOM   4597  O   ASP A 287      -2.444  -6.026  -7.781  1.00 69.20           O  
ATOM   4598  CG  ASP A 287      -4.494  -6.830 -11.672  1.00 69.20           C  
ATOM   4599  OD1 ASP A 287      -4.889  -7.982 -11.403  1.00 69.20           O  
ATOM   4600  OD2 ASP A 287      -4.454  -6.336 -12.820  1.00 69.20           O  
ATOM   4601  N   SER A 288      -4.058  -4.482  -7.571  1.00 65.95           N  
ATOM   4602  H   SER A 288      -5.020  -4.264  -7.786  1.00 65.95           H  
ATOM   4603  CA  SER A 288      -3.306  -3.609  -6.652  1.00 65.95           C  
ATOM   4604  HA  SER A 288      -2.243  -3.686  -6.878  1.00 65.95           H  
ATOM   4605  C   SER A 288      -3.472  -3.980  -5.178  1.00 65.95           C  
ATOM   4606  CB  SER A 288      -3.718  -2.148  -6.846  1.00 65.95           C  
ATOM   4607  HB2 SER A 288      -3.184  -1.519  -6.134  1.00 65.95           H  
ATOM   4608  HB3 SER A 288      -4.789  -2.043  -6.671  1.00 65.95           H  
ATOM   4609  O   SER A 288      -2.514  -3.852  -4.416  1.00 65.95           O  
ATOM   4610  OG  SER A 288      -3.404  -1.736  -8.161  1.00 65.95           O  
ATOM   4611  HG  SER A 288      -3.676  -2.437  -8.758  1.00 65.95           H  
ATOM   4612  N   PHE A 289      -4.669  -4.418  -4.778  1.00 69.29           N  
ATOM   4613  H   PHE A 289      -5.407  -4.501  -5.462  1.00 69.29           H  
ATOM   4614  CA  PHE A 289      -5.005  -4.729  -3.383  1.00 69.29           C  
ATOM   4615  HA  PHE A 289      -4.174  -4.433  -2.742  1.00 69.29           H  
ATOM   4616  C   PHE A 289      -5.197  -6.229  -3.120  1.00 69.29           C  
ATOM   4617  CB  PHE A 289      -6.217  -3.889  -2.949  1.00 69.29           C  
ATOM   4618  HB2 PHE A 289      -6.463  -4.137  -1.917  1.00 69.29           H  
ATOM   4619  HB3 PHE A 289      -7.081  -4.160  -3.556  1.00 69.29           H  
ATOM   4620  O   PHE A 289      -5.237  -6.635  -1.964  1.00 69.29           O  
ATOM   4621  CG  PHE A 289      -5.969  -2.391  -3.031  1.00 69.29           C  
ATOM   4622  CD1 PHE A 289      -5.128  -1.779  -2.086  1.00 69.29           C  
ATOM   4623  HD1 PHE A 289      -4.697  -2.369  -1.290  1.00 69.29           H  
ATOM   4624  CD2 PHE A 289      -6.529  -1.616  -4.066  1.00 69.29           C  
ATOM   4625  HD2 PHE A 289      -7.172  -2.083  -4.798  1.00 69.29           H  
ATOM   4626  CE1 PHE A 289      -4.832  -0.410  -2.183  1.00 69.29           C  
ATOM   4627  HE1 PHE A 289      -4.160   0.042  -1.469  1.00 69.29           H  
ATOM   4628  CE2 PHE A 289      -6.255  -0.239  -4.150  1.00 69.29           C  
ATOM   4629  HE2 PHE A 289      -6.688   0.344  -4.949  1.00 69.29           H  
ATOM   4630  CZ  PHE A 289      -5.403   0.365  -3.208  1.00 69.29           C  
ATOM   4631  HZ  PHE A 289      -5.170   1.418  -3.276  1.00 69.29           H  
ATOM   4632  N   GLY A 290      -5.236  -7.058  -4.167  1.00 70.89           N  
ATOM   4633  H   GLY A 290      -5.228  -6.670  -5.100  1.00 70.89           H  
ATOM   4634  CA  GLY A 290      -5.613  -8.465  -4.075  1.00 70.89           C  
ATOM   4635  HA2 GLY A 290      -5.054  -8.942  -3.270  1.00 70.89           H  
ATOM   4636  HA3 GLY A 290      -5.382  -8.970  -5.014  1.00 70.89           H  
ATOM   4637  C   GLY A 290      -7.106  -8.635  -3.802  1.00 70.89           C  
ATOM   4638  O   GLY A 290      -7.894  -7.707  -4.005  1.00 70.89           O  
ATOM   4639  N   GLU A 291      -7.472  -9.824  -3.334  1.00 73.52           N  
ATOM   4640  H   GLU A 291      -6.775 -10.542  -3.197  1.00 73.52           H  
ATOM   4641  CA  GLU A 291      -8.807 -10.114  -2.822  1.00 73.52           C  
ATOM   4642  HA  GLU A 291      -9.546  -9.658  -3.482  1.00 73.52           H  
ATOM   4643  C   GLU A 291      -8.973  -9.503  -1.428  1.00 73.52           C  
ATOM   4644  CB  GLU A 291      -9.039 -11.628  -2.847  1.00 73.52           C  
ATOM   4645  HB2 GLU A 291      -8.348 -12.118  -2.162  1.00 73.52           H  
ATOM   4646  HB3 GLU A 291      -8.827 -11.968  -3.860  1.00 73.52           H  
ATOM   4647  O   GLU A 291      -8.065  -9.571  -0.595  1.00 73.52           O  
ATOM   4648  CG  GLU A 291     -10.485 -12.007  -2.490  1.00 73.52           C  
ATOM   4649  HG2 GLU A 291     -10.641 -11.845  -1.423  1.00 73.52           H  
ATOM   4650  HG3 GLU A 291     -11.157 -11.345  -3.035  1.00 73.52           H  
ATOM   4651  CD  GLU A 291     -10.826 -13.462  -2.851  1.00 73.52           C  
ATOM   4652  OE1 GLU A 291     -12.031 -13.788  -2.825  1.00 73.52           O  
ATOM   4653  OE2 GLU A 291      -9.898 -14.206  -3.236  1.00 73.52           O  
ATOM   4654  N   GLN A 292     -10.106  -8.847  -1.209  1.00 76.32           N  
ATOM   4655  H   GLN A 292     -10.792  -8.820  -1.949  1.00 76.32           H  
ATOM   4656  CA  GLN A 292     -10.507  -8.225   0.043  1.00 76.32           C  
ATOM   4657  HA  GLN A 292      -9.798  -8.474   0.833  1.00 76.32           H  
ATOM   4658  C   GLN A 292     -11.875  -8.773   0.434  1.00 76.32           C  
ATOM   4659  CB  GLN A 292     -10.582  -6.698  -0.115  1.00 76.32           C  
ATOM   4660  HB2 GLN A 292     -10.930  -6.274   0.828  1.00 76.32           H  
ATOM   4661  HB3 GLN A 292     -11.322  -6.465  -0.881  1.00 76.32           H  
ATOM   4662  O   GLN A 292     -12.774  -8.835  -0.406  1.00 76.32           O  
ATOM   4663  CG  GLN A 292      -9.263  -6.013  -0.496  1.00 76.32           C  
ATOM   4664  HG2 GLN A 292      -8.896  -6.411  -1.443  1.00 76.32           H  
ATOM   4665  HG3 GLN A 292      -9.451  -4.948  -0.632  1.00 76.32           H  
ATOM   4666  CD  GLN A 292      -8.193  -6.155   0.576  1.00 76.32           C  
ATOM   4667  NE2 GLN A 292      -7.264  -7.064   0.435  1.00 76.32           N  
ATOM   4668 HE21 GLN A 292      -6.734  -7.256   1.274  1.00 76.32           H  
ATOM   4669 HE22 GLN A 292      -7.407  -7.795  -0.247  1.00 76.32           H  
ATOM   4670  OE1 GLN A 292      -8.156  -5.456   1.574  1.00 76.32           O  
ATOM   4671  N   GLU A 293     -12.026  -9.120   1.706  1.00 82.44           N  
ATOM   4672  H   GLU A 293     -11.251  -9.024   2.347  1.00 82.44           H  
ATOM   4673  CA  GLU A 293     -13.284  -9.535   2.311  1.00 82.44           C  
ATOM   4674  HA  GLU A 293     -14.110  -9.277   1.648  1.00 82.44           H  
ATOM   4675  C   GLU A 293     -13.463  -8.778   3.625  1.00 82.44           C  
ATOM   4676  CB  GLU A 293     -13.301 -11.057   2.503  1.00 82.44           C  
ATOM   4677  HB2 GLU A 293     -12.442 -11.367   3.098  1.00 82.44           H  
ATOM   4678  HB3 GLU A 293     -13.231 -11.517   1.517  1.00 82.44           H  
ATOM   4679  O   GLU A 293     -12.561  -8.761   4.461  1.00 82.44           O  
ATOM   4680  CG  GLU A 293     -14.594 -11.519   3.194  1.00 82.44           C  
ATOM   4681  HG2 GLU A 293     -14.569 -11.215   4.240  1.00 82.44           H  
ATOM   4682  HG3 GLU A 293     -15.437 -11.017   2.720  1.00 82.44           H  
ATOM   4683  CD  GLU A 293     -14.826 -13.032   3.116  1.00 82.44           C  
ATOM   4684  OE1 GLU A 293     -15.962 -13.446   3.438  1.00 82.44           O  
ATOM   4685  OE2 GLU A 293     -13.990 -13.774   2.565  1.00 82.44           O  
ATOM   4686  N   PHE A 294     -14.618  -8.138   3.784  1.00 85.54           N  
ATOM   4687  H   PHE A 294     -15.294  -8.171   3.035  1.00 85.54           H  
ATOM   4688  CA  PHE A 294     -14.987  -7.406   4.990  1.00 85.54           C  
ATOM   4689  HA  PHE A 294     -14.249  -7.580   5.772  1.00 85.54           H  
ATOM   4690  C   PHE A 294     -16.337  -7.911   5.485  1.00 85.54           C  
ATOM   4691  CB  PHE A 294     -15.036  -5.899   4.694  1.00 85.54           C  
ATOM   4692  HB2 PHE A 294     -15.835  -5.704   3.979  1.00 85.54           H  
ATOM   4693  HB3 PHE A 294     -15.290  -5.374   5.614  1.00 85.54           H  
ATOM   4694  O   PHE A 294     -17.311  -7.894   4.727  1.00 85.54           O  
ATOM   4695  CG  PHE A 294     -13.740  -5.326   4.153  1.00 85.54           C  
ATOM   4696  CD1 PHE A 294     -12.637  -5.156   5.009  1.00 85.54           C  
ATOM   4697  HD1 PHE A 294     -12.713  -5.440   6.048  1.00 85.54           H  
ATOM   4698  CD2 PHE A 294     -13.625  -4.986   2.791  1.00 85.54           C  
ATOM   4699  HD2 PHE A 294     -14.463  -5.140   2.128  1.00 85.54           H  
ATOM   4700  CE1 PHE A 294     -11.425  -4.649   4.509  1.00 85.54           C  
ATOM   4701  HE1 PHE A 294     -10.579  -4.547   5.173  1.00 85.54           H  
ATOM   4702  CE2 PHE A 294     -12.416  -4.468   2.294  1.00 85.54           C  
ATOM   4703  HE2 PHE A 294     -12.324  -4.214   1.249  1.00 85.54           H  
ATOM   4704  CZ  PHE A 294     -11.313  -4.305   3.151  1.00 85.54           C  
ATOM   4705  HZ  PHE A 294     -10.375  -3.935   2.762  1.00 85.54           H  
ATOM   4706  N   LEU A 295     -16.395  -8.325   6.749  1.00 89.15           N  
ATOM   4707  H   LEU A 295     -15.560  -8.289   7.316  1.00 89.15           H  
ATOM   4708  CA  LEU A 295     -17.639  -8.616   7.452  1.00 89.15           C  
ATOM   4709  HA  LEU A 295     -18.451  -8.739   6.735  1.00 89.15           H  
ATOM   4710  C   LEU A 295     -17.950  -7.423   8.355  1.00 89.15           C  
ATOM   4711  CB  LEU A 295     -17.473  -9.925   8.241  1.00 89.15           C  
ATOM   4712  HB2 LEU A 295     -17.187 -10.722   7.555  1.00 89.15           H  
ATOM   4713  HB3 LEU A 295     -16.659  -9.788   8.953  1.00 89.15           H  
ATOM   4714  O   LEU A 295     -17.160  -7.085   9.233  1.00 89.15           O  
ATOM   4715  CG  LEU A 295     -18.738 -10.350   9.008  1.00 89.15           C  
ATOM   4716  HG  LEU A 295     -19.100  -9.523   9.619  1.00 89.15           H  
ATOM   4717  CD1 LEU A 295     -19.851 -10.809   8.066  1.00 89.15           C  
ATOM   4718 HD11 LEU A 295     -20.681 -11.211   8.648  1.00 89.15           H  
ATOM   4719 HD12 LEU A 295     -19.477 -11.580   7.393  1.00 89.15           H  
ATOM   4720 HD13 LEU A 295     -20.213  -9.963   7.482  1.00 89.15           H  
ATOM   4721  CD2 LEU A 295     -18.408 -11.516   9.936  1.00 89.15           C  
ATOM   4722 HD21 LEU A 295     -18.177 -12.406   9.351  1.00 89.15           H  
ATOM   4723 HD22 LEU A 295     -17.537 -11.258  10.539  1.00 89.15           H  
ATOM   4724 HD23 LEU A 295     -19.255 -11.715  10.594  1.00 89.15           H  
ATOM   4725  N   PHE A 296     -19.083  -6.770   8.131  1.00 88.72           N  
ATOM   4726  H   PHE A 296     -19.717  -7.097   7.416  1.00 88.72           H  
ATOM   4727  CA  PHE A 296     -19.493  -5.612   8.919  1.00 88.72           C  
ATOM   4728  HA  PHE A 296     -18.977  -5.636   9.879  1.00 88.72           H  
ATOM   4729  C   PHE A 296     -20.985  -5.659   9.224  1.00 88.72           C  
ATOM   4730  CB  PHE A 296     -19.076  -4.314   8.209  1.00 88.72           C  
ATOM   4731  HB2 PHE A 296     -18.028  -4.395   7.920  1.00 88.72           H  
ATOM   4732  HB3 PHE A 296     -19.157  -3.489   8.916  1.00 88.72           H  
ATOM   4733  O   PHE A 296     -21.745  -6.386   8.583  1.00 88.72           O  
ATOM   4734  CG  PHE A 296     -19.841  -3.961   6.953  1.00 88.72           C  
ATOM   4735  CD1 PHE A 296     -19.494  -4.562   5.728  1.00 88.72           C  
ATOM   4736  HD1 PHE A 296     -18.717  -5.312   5.694  1.00 88.72           H  
ATOM   4737  CD2 PHE A 296     -20.864  -2.997   6.997  1.00 88.72           C  
ATOM   4738  HD2 PHE A 296     -21.136  -2.529   7.933  1.00 88.72           H  
ATOM   4739  CE1 PHE A 296     -20.166  -4.193   4.551  1.00 88.72           C  
ATOM   4740  HE1 PHE A 296     -19.905  -4.664   3.614  1.00 88.72           H  
ATOM   4741  CE2 PHE A 296     -21.535  -2.629   5.820  1.00 88.72           C  
ATOM   4742  HE2 PHE A 296     -22.318  -1.885   5.863  1.00 88.72           H  
ATOM   4743  CZ  PHE A 296     -21.183  -3.222   4.595  1.00 88.72           C  
ATOM   4744  HZ  PHE A 296     -21.703  -2.935   3.693  1.00 88.72           H  
ATOM   4745  N   VAL A 297     -21.399  -4.879  10.216  1.00 93.12           N  
ATOM   4746  H   VAL A 297     -20.734  -4.272  10.675  1.00 93.12           H  
ATOM   4747  CA  VAL A 297     -22.809  -4.644  10.523  1.00 93.12           C  
ATOM   4748  HA  VAL A 297     -23.436  -5.344   9.971  1.00 93.12           H  
ATOM   4749  C   VAL A 297     -23.147  -3.233  10.064  1.00 93.12           C  
ATOM   4750  CB  VAL A 297     -23.093  -4.840  12.017  1.00 93.12           C  
ATOM   4751  HB  VAL A 297     -22.537  -4.086  12.573  1.00 93.12           H  
ATOM   4752  O   VAL A 297     -22.452  -2.281  10.414  1.00 93.12           O  
ATOM   4753  CG1 VAL A 297     -24.582  -4.678  12.306  1.00 93.12           C  
ATOM   4754 HG11 VAL A 297     -24.863  -3.640  12.129  1.00 93.12           H  
ATOM   4755 HG12 VAL A 297     -24.789  -4.909  13.351  1.00 93.12           H  
ATOM   4756 HG13 VAL A 297     -25.171  -5.333  11.665  1.00 93.12           H  
ATOM   4757  CG2 VAL A 297     -22.654  -6.221  12.511  1.00 93.12           C  
ATOM   4758 HG21 VAL A 297     -22.942  -6.347  13.555  1.00 93.12           H  
ATOM   4759 HG22 VAL A 297     -23.124  -6.993  11.903  1.00 93.12           H  
ATOM   4760 HG23 VAL A 297     -21.569  -6.305  12.440  1.00 93.12           H  
ATOM   4761  N   ASP A 298     -24.180  -3.099   9.241  1.00 91.59           N  
ATOM   4762  H   ASP A 298     -24.717  -3.920   8.999  1.00 91.59           H  
ATOM   4763  CA  ASP A 298     -24.588  -1.826   8.650  1.00 91.59           C  
ATOM   4764  HA  ASP A 298     -23.696  -1.221   8.488  1.00 91.59           H  
ATOM   4765  C   ASP A 298     -25.491  -1.045   9.615  1.00 91.59           C  
ATOM   4766  CB  ASP A 298     -25.221  -2.094   7.276  1.00 91.59           C  
ATOM   4767  HB2 ASP A 298     -24.599  -2.819   6.751  1.00 91.59           H  
ATOM   4768  HB3 ASP A 298     -26.208  -2.539   7.401  1.00 91.59           H  
ATOM   4769  O   ASP A 298     -26.706  -0.946   9.431  1.00 91.59           O  
ATOM   4770  CG  ASP A 298     -25.317  -0.846   6.392  1.00 91.59           C  
ATOM   4771  OD1 ASP A 298     -24.616   0.148   6.668  1.00 91.59           O  
ATOM   4772  OD2 ASP A 298     -25.982  -0.959   5.332  1.00 91.59           O  
ATOM   4773  N   TRP A 299     -24.909  -0.564  10.717  1.00 94.98           N  
ATOM   4774  H   TRP A 299     -23.919  -0.723  10.844  1.00 94.98           H  
ATOM   4775  CA  TRP A 299     -25.638   0.216  11.713  1.00 94.98           C  
ATOM   4776  HA  TRP A 299     -26.561  -0.311  11.953  1.00 94.98           H  
ATOM   4777  C   TRP A 299     -26.017   1.592  11.163  1.00 94.98           C  
ATOM   4778  CB  TRP A 299     -24.833   0.356  13.005  1.00 94.98           C  
ATOM   4779  HB2 TRP A 299     -23.847   0.747  12.756  1.00 94.98           H  
ATOM   4780  HB3 TRP A 299     -25.326   1.093  13.639  1.00 94.98           H  
ATOM   4781  O   TRP A 299     -25.177   2.464  10.929  1.00 94.98           O  
ATOM   4782  CG  TRP A 299     -24.666  -0.891  13.811  1.00 94.98           C  
ATOM   4783  CD1 TRP A 299     -25.638  -1.537  14.499  1.00 94.98           C  
ATOM   4784  HD1 TRP A 299     -26.676  -1.241  14.536  1.00 94.98           H  
ATOM   4785  CD2 TRP A 299     -23.440  -1.643  14.044  1.00 94.98           C  
ATOM   4786  CE2 TRP A 299     -23.746  -2.738  14.903  1.00 94.98           C  
ATOM   4787  CE3 TRP A 299     -22.101  -1.508  13.616  1.00 94.98           C  
ATOM   4788  HE3 TRP A 299     -21.844  -0.707  12.938  1.00 94.98           H  
ATOM   4789  NE1 TRP A 299     -25.101  -2.637  15.138  1.00 94.98           N  
ATOM   4790  HE1 TRP A 299     -25.634  -3.258  15.730  1.00 94.98           H  
ATOM   4791  CH2 TRP A 299     -21.440  -3.476  14.903  1.00 94.98           C  
ATOM   4792  HH2 TRP A 299     -20.673  -4.161  15.232  1.00 94.98           H  
ATOM   4793  CZ2 TRP A 299     -22.771  -3.647  15.327  1.00 94.98           C  
ATOM   4794  HZ2 TRP A 299     -23.051  -4.455  15.986  1.00 94.98           H  
ATOM   4795  CZ3 TRP A 299     -21.109  -2.410  14.046  1.00 94.98           C  
ATOM   4796  HZ3 TRP A 299     -20.091  -2.286  13.709  1.00 94.98           H  
ATOM   4797  N   GLU A 300     -27.318   1.831  11.024  1.00 94.92           N  
ATOM   4798  H   GLU A 300     -27.966   1.060  11.101  1.00 94.92           H  
ATOM   4799  CA  GLU A 300     -27.818   3.143  10.629  1.00 94.92           C  
ATOM   4800  HA  GLU A 300     -27.365   3.398   9.670  1.00 94.92           H  
ATOM   4801  C   GLU A 300     -27.405   4.217  11.651  1.00 94.92           C  
ATOM   4802  CB  GLU A 300     -29.332   3.108  10.427  1.00 94.92           C  
ATOM   4803  HB2 GLU A 300     -29.814   2.816  11.360  1.00 94.92           H  
ATOM   4804  HB3 GLU A 300     -29.639   4.123  10.173  1.00 94.92           H  
ATOM   4805  O   GLU A 300     -27.533   4.037  12.861  1.00 94.92           O  
ATOM   4806  CG  GLU A 300     -29.768   2.153   9.303  1.00 94.92           C  
ATOM   4807  HG2 GLU A 300     -29.122   2.308   8.438  1.00 94.92           H  
ATOM   4808  HG3 GLU A 300     -29.633   1.127   9.644  1.00 94.92           H  
ATOM   4809  CD  GLU A 300     -31.228   2.364   8.868  1.00 94.92           C  
ATOM   4810  OE1 GLU A 300     -31.840   1.443   8.292  1.00 94.92           O  
ATOM   4811  OE2 GLU A 300     -31.777   3.472   9.030  1.00 94.92           O  
ATOM   4812  N   GLY A 301     -26.855   5.326  11.156  1.00 94.86           N  
ATOM   4813  H   GLY A 301     -26.886   5.446  10.153  1.00 94.86           H  
ATOM   4814  CA  GLY A 301     -26.323   6.424  11.966  1.00 94.86           C  
ATOM   4815  HA2 GLY A 301     -27.105   6.771  12.642  1.00 94.86           H  
ATOM   4816  HA3 GLY A 301     -26.089   7.253  11.298  1.00 94.86           H  
ATOM   4817  C   GLY A 301     -25.045   6.143  12.779  1.00 94.86           C  
ATOM   4818  O   GLY A 301     -24.592   7.055  13.460  1.00 94.86           O  
ATOM   4819  N   LEU A 302     -24.419   4.963  12.689  1.00 95.75           N  
ATOM   4820  H   LEU A 302     -24.840   4.215  12.157  1.00 95.75           H  
ATOM   4821  CA  LEU A 302     -23.098   4.695  13.281  1.00 95.75           C  
ATOM   4822  HA  LEU A 302     -22.718   5.601  13.754  1.00 95.75           H  
ATOM   4823  C   LEU A 302     -22.109   4.290  12.182  1.00 95.75           C  
ATOM   4824  CB  LEU A 302     -23.228   3.618  14.375  1.00 95.75           C  
ATOM   4825  HB2 LEU A 302     -23.673   2.732  13.923  1.00 95.75           H  
ATOM   4826  HB3 LEU A 302     -23.910   3.974  15.147  1.00 95.75           H  
ATOM   4827  O   LEU A 302     -22.203   3.208  11.613  1.00 95.75           O  
ATOM   4828  CG  LEU A 302     -21.893   3.205  15.033  1.00 95.75           C  
ATOM   4829  HG  LEU A 302     -21.171   2.915  14.270  1.00 95.75           H  
ATOM   4830  CD1 LEU A 302     -21.301   4.341  15.864  1.00 95.75           C  
ATOM   4831 HD11 LEU A 302     -21.057   5.188  15.223  1.00 95.75           H  
ATOM   4832 HD12 LEU A 302     -22.029   4.650  16.614  1.00 95.75           H  
ATOM   4833 HD13 LEU A 302     -20.395   4.014  16.375  1.00 95.75           H  
ATOM   4834  CD2 LEU A 302     -22.111   2.007  15.954  1.00 95.75           C  
ATOM   4835 HD21 LEU A 302     -22.510   1.171  15.381  1.00 95.75           H  
ATOM   4836 HD22 LEU A 302     -22.816   2.274  16.741  1.00 95.75           H  
ATOM   4837 HD23 LEU A 302     -21.169   1.703  16.412  1.00 95.75           H  
ATOM   4838  N   VAL A 303     -21.138   5.151  11.876  1.00 94.91           N  
ATOM   4839  H   VAL A 303     -21.059   6.003  12.413  1.00 94.91           H  
ATOM   4840  CA  VAL A 303     -20.149   4.870  10.825  1.00 94.91           C  
ATOM   4841  HA  VAL A 303     -20.641   4.318  10.025  1.00 94.91           H  
ATOM   4842  C   VAL A 303     -19.035   3.990  11.388  1.00 94.91           C  
ATOM   4843  CB  VAL A 303     -19.590   6.168  10.210  1.00 94.91           C  
ATOM   4844  HB  VAL A 303     -19.105   6.754  10.989  1.00 94.91           H  
ATOM   4845  O   VAL A 303     -18.242   4.438  12.211  1.00 94.91           O  
ATOM   4846  CG1 VAL A 303     -18.561   5.880   9.106  1.00 94.91           C  
ATOM   4847 HG11 VAL A 303     -18.223   6.819   8.668  1.00 94.91           H  
ATOM   4848 HG12 VAL A 303     -17.696   5.366   9.525  1.00 94.91           H  
ATOM   4849 HG13 VAL A 303     -19.010   5.256   8.333  1.00 94.91           H  
ATOM   4850  CG2 VAL A 303     -20.711   7.015   9.592  1.00 94.91           C  
ATOM   4851 HG21 VAL A 303     -21.241   6.442   8.832  1.00 94.91           H  
ATOM   4852 HG22 VAL A 303     -21.418   7.311  10.368  1.00 94.91           H  
ATOM   4853 HG23 VAL A 303     -20.298   7.920   9.147  1.00 94.91           H  
ATOM   4854  N   THR A 304     -18.930   2.746  10.924  1.00 94.49           N  
ATOM   4855  H   THR A 304     -19.678   2.369  10.360  1.00 94.49           H  
ATOM   4856  CA  THR A 304     -17.798   1.870  11.261  1.00 94.49           C  
ATOM   4857  HA  THR A 304     -17.556   2.002  12.316  1.00 94.49           H  
ATOM   4858  C   THR A 304     -16.565   2.235  10.435  1.00 94.49           C  
ATOM   4859  CB  THR A 304     -18.154   0.394  11.047  1.00 94.49           C  
ATOM   4860  HB  THR A 304     -18.275   0.200   9.981  1.00 94.49           H  
ATOM   4861  O   THR A 304     -16.626   2.241   9.208  1.00 94.49           O  
ATOM   4862  CG2 THR A 304     -17.092  -0.549  11.607  1.00 94.49           C  
ATOM   4863 HG21 THR A 304     -17.431  -1.578  11.491  1.00 94.49           H  
ATOM   4864 HG22 THR A 304     -16.929  -0.342  12.665  1.00 94.49           H  
ATOM   4865 HG23 THR A 304     -16.154  -0.429  11.065  1.00 94.49           H  
ATOM   4866  OG1 THR A 304     -19.363   0.084  11.694  1.00 94.49           O  
ATOM   4867  HG1 THR A 304     -19.328   0.394  12.602  1.00 94.49           H  
ATOM   4868  N   LEU A 305     -15.436   2.503  11.092  1.00 94.76           N  
ATOM   4869  H   LEU A 305     -15.472   2.485  12.101  1.00 94.76           H  
ATOM   4870  CA  LEU A 305     -14.167   2.910  10.493  1.00 94.76           C  
ATOM   4871  HA  LEU A 305     -14.233   2.802   9.411  1.00 94.76           H  
ATOM   4872  C   LEU A 305     -13.034   2.013  10.996  1.00 94.76           C  
ATOM   4873  CB  LEU A 305     -13.944   4.401  10.805  1.00 94.76           C  
ATOM   4874  HB2 LEU A 305     -14.864   4.923  10.541  1.00 94.76           H  
ATOM   4875  HB3 LEU A 305     -13.790   4.536  11.876  1.00 94.76           H  
ATOM   4876  O   LEU A 305     -12.576   2.130  12.125  1.00 94.76           O  
ATOM   4877  CG  LEU A 305     -12.786   5.053  10.026  1.00 94.76           C  
ATOM   4878  HG  LEU A 305     -12.828   4.745   8.981  1.00 94.76           H  
ATOM   4879  CD1 LEU A 305     -12.954   6.571  10.083  1.00 94.76           C  
ATOM   4880 HD11 LEU A 305     -12.129   7.058   9.563  1.00 94.76           H  
ATOM   4881 HD12 LEU A 305     -13.895   6.854   9.612  1.00 94.76           H  
ATOM   4882 HD13 LEU A 305     -12.967   6.898  11.122  1.00 94.76           H  
ATOM   4883  CD2 LEU A 305     -11.394   4.746  10.581  1.00 94.76           C  
ATOM   4884 HD21 LEU A 305     -11.363   5.003  11.639  1.00 94.76           H  
ATOM   4885 HD22 LEU A 305     -11.150   3.691  10.459  1.00 94.76           H  
ATOM   4886 HD23 LEU A 305     -10.641   5.327  10.048  1.00 94.76           H  
ATOM   4887  N   ASP A 306     -12.517   1.153  10.126  1.00 94.89           N  
ATOM   4888  H   ASP A 306     -12.910   1.094   9.197  1.00 94.89           H  
ATOM   4889  CA  ASP A 306     -11.369   0.307  10.457  1.00 94.89           C  
ATOM   4890  HA  ASP A 306     -11.295   0.205  11.539  1.00 94.89           H  
ATOM   4891  C   ASP A 306     -10.066   0.936   9.958  1.00 94.89           C  
ATOM   4892  CB  ASP A 306     -11.618  -1.097   9.918  1.00 94.89           C  
ATOM   4893  HB2 ASP A 306     -11.653  -1.078   8.829  1.00 94.89           H  
ATOM   4894  HB3 ASP A 306     -12.598  -1.381  10.301  1.00 94.89           H  
ATOM   4895  O   ASP A 306      -9.882   1.194   8.761  1.00 94.89           O  
ATOM   4896  CG  ASP A 306     -10.604  -2.144  10.388  1.00 94.89           C  
ATOM   4897  OD1 ASP A 306      -9.511  -1.766  10.872  1.00 94.89           O  
ATOM   4898  OD2 ASP A 306     -10.905  -3.343  10.212  1.00 94.89           O  
ATOM   4899  N   LEU A 307      -9.144   1.182  10.888  1.00 95.84           N  
ATOM   4900  H   LEU A 307      -9.348   0.907  11.838  1.00 95.84           H  
ATOM   4901  CA  LEU A 307      -7.836   1.760  10.601  1.00 95.84           C  
ATOM   4902  HA  LEU A 307      -7.969   2.669  10.015  1.00 95.84           H  
ATOM   4903  C   LEU A 307      -6.945   0.831   9.779  1.00 95.84           C  
ATOM   4904  CB  LEU A 307      -7.147   2.084  11.934  1.00 95.84           C  
ATOM   4905  HB2 LEU A 307      -6.112   2.362  11.738  1.00 95.84           H  
ATOM   4906  HB3 LEU A 307      -7.138   1.185  12.550  1.00 95.84           H  
ATOM   4907  O   LEU A 307      -6.128   1.313   8.989  1.00 95.84           O  
ATOM   4908  CG  LEU A 307      -7.820   3.214  12.722  1.00 95.84           C  
ATOM   4909  HG  LEU A 307      -8.850   2.957  12.970  1.00 95.84           H  
ATOM   4910  CD1 LEU A 307      -7.044   3.462  14.006  1.00 95.84           C  
ATOM   4911 HD11 LEU A 307      -6.031   3.807  13.798  1.00 95.84           H  
ATOM   4912 HD12 LEU A 307      -7.008   2.545  14.593  1.00 95.84           H  
ATOM   4913 HD13 LEU A 307      -7.578   4.212  14.590  1.00 95.84           H  
ATOM   4914  CD2 LEU A 307      -7.798   4.499  11.907  1.00 95.84           C  
ATOM   4915 HD21 LEU A 307      -6.814   4.610  11.452  1.00 95.84           H  
ATOM   4916 HD22 LEU A 307      -8.575   4.468  11.143  1.00 95.84           H  
ATOM   4917 HD23 LEU A 307      -7.975   5.349  12.565  1.00 95.84           H  
ATOM   4918  N   TYR A 308      -7.095  -0.485   9.928  1.00 93.02           N  
ATOM   4919  H   TYR A 308      -7.858  -0.821  10.498  1.00 93.02           H  
ATOM   4920  CA  TYR A 308      -6.236  -1.465   9.272  1.00 93.02           C  
ATOM   4921  HA  TYR A 308      -5.212  -1.257   9.583  1.00 93.02           H  
ATOM   4922  C   TYR A 308      -6.259  -1.351   7.734  1.00 93.02           C  
ATOM   4923  CB  TYR A 308      -6.571  -2.874   9.776  1.00 93.02           C  
ATOM   4924  HB2 TYR A 308      -6.399  -2.908  10.851  1.00 93.02           H  
ATOM   4925  HB3 TYR A 308      -7.626  -3.096   9.613  1.00 93.02           H  
ATOM   4926  O   TYR A 308      -5.190  -1.125   7.146  1.00 93.02           O  
ATOM   4927  CG  TYR A 308      -5.732  -3.947   9.118  1.00 93.02           C  
ATOM   4928  CD1 TYR A 308      -6.245  -4.699   8.043  1.00 93.02           C  
ATOM   4929  HD1 TYR A 308      -7.269  -4.552   7.732  1.00 93.02           H  
ATOM   4930  CD2 TYR A 308      -4.429  -4.190   9.583  1.00 93.02           C  
ATOM   4931  HD2 TYR A 308      -4.045  -3.623  10.419  1.00 93.02           H  
ATOM   4932  CE1 TYR A 308      -5.447  -5.678   7.420  1.00 93.02           C  
ATOM   4933  HE1 TYR A 308      -5.870  -6.286   6.634  1.00 93.02           H  
ATOM   4934  CE2 TYR A 308      -3.642  -5.193   8.995  1.00 93.02           C  
ATOM   4935  HE2 TYR A 308      -2.665  -5.398   9.407  1.00 93.02           H  
ATOM   4936  OH  TYR A 308      -3.363  -6.875   7.310  1.00 93.02           O  
ATOM   4937  HH  TYR A 308      -2.713  -7.145   7.964  1.00 93.02           H  
ATOM   4938  CZ  TYR A 308      -4.145  -5.928   7.901  1.00 93.02           C
[truncated: 842,652 more chars]
