# Supplementary material for: Widespread Horizontal Gene Transfer Among Animal Viruses
Source: bioRxiv. 2024 Mar 26:2024.03.25.586562. Preprint. [Version 2] doi: 10.1101/2024.03.25.586562 (PMC11071296; doi:10.1101/2024.03.25.586562)
Supplement: Supplement 7 [file media-7.zip › File7_PDB/Adinto14876_Penton_simple_jellyroll.pdb]

ATOM      1  N   MET A   1      -5.801   1.331  17.708  1.00 80.17           N  
ATOM      2  H   MET A   1      -6.426   2.049  18.047  1.00 80.17           H  
ATOM      3  H2  MET A   1      -4.996   1.259  18.313  1.00 80.17           H  
ATOM      4  H3  MET A   1      -6.269   0.436  17.714  1.00 80.17           H  
ATOM      5  CA  MET A   1      -5.333   1.637  16.342  1.00 80.17           C  
ATOM      6  HA  MET A   1      -6.165   1.614  15.639  1.00 80.17           H  
ATOM      7  C   MET A   1      -4.366   0.545  15.958  1.00 80.17           C  
ATOM      8  CB  MET A   1      -4.669   3.018  16.294  1.00 80.17           C  
ATOM      9  HB2 MET A   1      -5.428   3.770  16.510  1.00 80.17           H  
ATOM     10  HB3 MET A   1      -3.901   3.077  17.065  1.00 80.17           H  
ATOM     11  O   MET A   1      -3.495   0.238  16.762  1.00 80.17           O  
ATOM     12  CG  MET A   1      -4.026   3.349  14.951  1.00 80.17           C  
ATOM     13  HG2 MET A   1      -3.198   2.663  14.772  1.00 80.17           H  
ATOM     14  HG3 MET A   1      -4.756   3.239  14.148  1.00 80.17           H  
ATOM     15  SD  MET A   1      -3.391   5.037  14.947  1.00 80.17           S  
ATOM     16  CE  MET A   1      -2.289   4.852  13.547  1.00 80.17           C  
ATOM     17  HE1 MET A   1      -1.429   4.242  13.822  1.00 80.17           H  
ATOM     18  HE2 MET A   1      -2.847   4.351  12.756  1.00 80.17           H  
ATOM     19  HE3 MET A   1      -1.951   5.835  13.219  1.00 80.17           H  
ATOM     20  N   THR A   2      -4.556  -0.053  14.791  1.00 83.86           N  
ATOM     21  H   THR A   2      -5.298   0.245  14.174  1.00 83.86           H  
ATOM     22  CA  THR A   2      -3.731  -1.158  14.308  1.00 83.86           C  
ATOM     23  HA  THR A   2      -2.879  -1.303  14.972  1.00 83.86           H  
ATOM     24  C   THR A   2      -3.205  -0.829  12.929  1.00 83.86           C  
ATOM     25  CB  THR A   2      -4.526  -2.459  14.262  1.00 83.86           C  
ATOM     26  HB  THR A   2      -5.353  -2.339  13.562  1.00 83.86           H  
ATOM     27  O   THR A   2      -3.932  -0.286  12.101  1.00 83.86           O  
ATOM     28  CG2 THR A   2      -3.658  -3.653  13.837  1.00 83.86           C  
ATOM     29 HG21 THR A   2      -2.691  -3.614  14.339  1.00 83.86           H  
ATOM     30 HG22 THR A   2      -4.125  -4.606  14.083  1.00 83.86           H  
ATOM     31 HG23 THR A   2      -3.497  -3.624  12.760  1.00 83.86           H  
ATOM     32  OG1 THR A   2      -5.045  -2.715  15.552  1.00 83.86           O  
ATOM     33  HG1 THR A   2      -4.545  -3.448  15.919  1.00 83.86           H  
ATOM     34  N   THR A   3      -1.949  -1.176  12.696  1.00 87.38           N  
ATOM     35  H   THR A   3      -1.406  -1.607  13.430  1.00 87.38           H  
ATOM     36  CA  THR A   3      -1.272  -0.983  11.420  1.00 87.38           C  
ATOM     37  HA  THR A   3      -1.873  -0.345  10.773  1.00 87.38           H  
ATOM     38  C   THR A   3      -1.100  -2.338  10.751  1.00 87.38           C  
ATOM     39  CB  THR A   3       0.074  -0.282  11.637  1.00 87.38           C  
ATOM     40  HB  THR A   3       0.738  -0.928  12.210  1.00 87.38           H  
ATOM     41  O   THR A   3      -0.554  -3.260  11.355  1.00 87.38           O  
ATOM     42  CG2 THR A   3       0.741   0.076  10.320  1.00 87.38           C  
ATOM     43 HG21 THR A   3       1.662   0.624  10.516  1.00 87.38           H  
ATOM     44 HG22 THR A   3       0.995  -0.829   9.768  1.00 87.38           H  
ATOM     45 HG23 THR A   3       0.080   0.692   9.710  1.00 87.38           H  
ATOM     46  OG1 THR A   3      -0.131   0.916  12.355  1.00 87.38           O  
ATOM     47  HG1 THR A   3       0.357   1.607  11.902  1.00 87.38           H  
ATOM     48  N   LEU A   4      -1.585  -2.467   9.520  1.00 87.48           N  
ATOM     49  H   LEU A   4      -2.019  -1.661   9.093  1.00 87.48           H  
ATOM     50  CA  LEU A   4      -1.356  -3.624   8.664  1.00 87.48           C  
ATOM     51  HA  LEU A   4      -0.964  -4.450   9.257  1.00 87.48           H  
ATOM     52  C   LEU A   4      -0.308  -3.263   7.615  1.00 87.48           C  
ATOM     53  CB  LEU A   4      -2.663  -4.081   7.997  1.00 87.48           C  
ATOM     54  HB2 LEU A   4      -3.037  -3.265   7.379  1.00 87.48           H  
ATOM     55  HB3 LEU A   4      -2.431  -4.914   7.333  1.00 87.48           H  
ATOM     56  O   LEU A   4      -0.445  -2.258   6.919  1.00 87.48           O  
ATOM     57  CG  LEU A   4      -3.786  -4.518   8.953  1.00 87.48           C  
ATOM     58  HG  LEU A   4      -4.074  -3.683   9.592  1.00 87.48           H  
ATOM     59  CD1 LEU A   4      -4.994  -4.935   8.120  1.00 87.48           C  
ATOM     60 HD11 LEU A   4      -5.825  -5.199   8.774  1.00 87.48           H  
ATOM     61 HD12 LEU A   4      -4.746  -5.800   7.505  1.00 87.48           H  
ATOM     62 HD13 LEU A   4      -5.287  -4.113   7.467  1.00 87.48           H  
ATOM     63  CD2 LEU A   4      -3.388  -5.708   9.827  1.00 87.48           C  
ATOM     64 HD21 LEU A   4      -3.063  -6.539   9.202  1.00 87.48           H  
ATOM     65 HD22 LEU A   4      -4.242  -6.024  10.426  1.00 87.48           H  
ATOM     66 HD23 LEU A   4      -2.581  -5.422  10.501  1.00 87.48           H  
ATOM     67  N   PHE A   5       0.708  -4.109   7.483  1.00 89.94           N  
ATOM     68  H   PHE A   5       0.741  -4.924   8.079  1.00 89.94           H  
ATOM     69  CA  PHE A   5       1.701  -4.023   6.419  1.00 89.94           C  
ATOM     70  HA  PHE A   5       1.657  -3.040   5.951  1.00 89.94           H  
ATOM     71  C   PHE A   5       1.363  -5.079   5.370  1.00 89.94           C  
ATOM     72  CB  PHE A   5       3.109  -4.191   6.998  1.00 89.94           C  
ATOM     73  HB2 PHE A   5       3.186  -5.161   7.488  1.00 89.94           H  
ATOM     74  HB3 PHE A   5       3.825  -4.180   6.176  1.00 89.94           H  
ATOM     75  O   PHE A   5       1.440  -6.276   5.641  1.00 89.94           O  
ATOM     76  CG  PHE A   5       3.484  -3.101   7.982  1.00 89.94           C  
ATOM     77  CD1 PHE A   5       4.004  -1.879   7.516  1.00 89.94           C  
ATOM     78  HD1 PHE A   5       4.139  -1.714   6.457  1.00 89.94           H  
ATOM     79  CD2 PHE A   5       3.282  -3.293   9.363  1.00 89.94           C  
ATOM     80  HD2 PHE A   5       2.871  -4.224   9.726  1.00 89.94           H  
ATOM     81  CE1 PHE A   5       4.331  -0.860   8.426  1.00 89.94           C  
ATOM     82  HE1 PHE A   5       4.711   0.086   8.069  1.00 89.94           H  
ATOM     83  CE2 PHE A   5       3.602  -2.270  10.272  1.00 89.94           C  
ATOM     84  HE2 PHE A   5       3.434  -2.413  11.329  1.00 89.94           H  
ATOM     85  CZ  PHE A   5       4.126  -1.053   9.803  1.00 89.94           C  
ATOM     86  HZ  PHE A   5       4.353  -0.253  10.492  1.00 89.94           H  
ATOM     87  N   LEU A   6       0.942  -4.633   4.192  1.00 90.03           N  
ATOM     88  H   LEU A   6       0.942  -3.635   4.038  1.00 90.03           H  
ATOM     89  CA  LEU A   6       0.481  -5.484   3.102  1.00 90.03           C  
ATOM     90  HA  LEU A   6       0.384  -6.512   3.451  1.00 90.03           H  
ATOM     91  C   LEU A   6       1.517  -5.458   1.984  1.00 90.03           C  
ATOM     92  CB  LEU A   6      -0.900  -5.010   2.614  1.00 90.03           C  
ATOM     93  HB2 LEU A   6      -0.782  -4.032   2.148  1.00 90.03           H  
ATOM     94  HB3 LEU A   6      -1.250  -5.702   1.848  1.00 90.03           H  
ATOM     95  O   LEU A   6       1.917  -4.386   1.536  1.00 90.03           O  
ATOM     96  CG  LEU A   6      -1.975  -4.895   3.713  1.00 90.03           C  
ATOM     97  HG  LEU A   6      -1.664  -4.162   4.457  1.00 90.03           H  
ATOM     98  CD1 LEU A   6      -3.283  -4.401   3.097  1.00 90.03           C  
ATOM     99 HD11 LEU A   6      -3.624  -5.102   2.335  1.00 90.03           H  
ATOM    100 HD12 LEU A   6      -4.043  -4.312   3.873  1.00 90.03           H  
ATOM    101 HD13 LEU A   6      -3.118  -3.419   2.653  1.00 90.03           H  
ATOM    102  CD2 LEU A   6      -2.238  -6.223   4.421  1.00 90.03           C  
ATOM    103 HD21 LEU A   6      -1.355  -6.532   4.979  1.00 90.03           H  
ATOM    104 HD22 LEU A   6      -2.484  -6.989   3.686  1.00 90.03           H  
ATOM    105 HD23 LEU A   6      -3.069  -6.117   5.118  1.00 90.03           H  
ATOM    106  N   ASN A   7       1.942  -6.629   1.522  1.00 87.89           N  
ATOM    107  H   ASN A   7       1.556  -7.478   1.909  1.00 87.89           H  
ATOM    108  CA  ASN A   7       2.823  -6.743   0.368  1.00 87.89           C  
ATOM    109  HA  ASN A   7       3.251  -5.770   0.128  1.00 87.89           H  
ATOM    110  C   ASN A   7       2.009  -7.198  -0.848  1.00 87.89           C  
ATOM    111  CB  ASN A   7       3.994  -7.680   0.713  1.00 87.89           C  
ATOM    112  HB2 ASN A   7       4.460  -7.346   1.640  1.00 87.89           H  
ATOM    113  HB3 ASN A   7       3.631  -8.699   0.843  1.00 87.89           H  
ATOM    114  O   ASN A   7       1.537  -8.331  -0.889  1.00 87.89           O  
ATOM    115  CG  ASN A   7       5.054  -7.672  -0.372  1.00 87.89           C  
ATOM    116  ND2 ASN A   7       6.155  -8.354  -0.172  1.00 87.89           N  
ATOM    117 HD21 ASN A   7       6.874  -8.218  -0.868  1.00 87.89           H  
ATOM    118 HD22 ASN A   7       6.315  -8.857   0.689  1.00 87.89           H  
ATOM    119  OD1 ASN A   7       4.908  -7.058  -1.412  1.00 87.89           O  
ATOM    120  N   LEU A   8       1.865  -6.328  -1.846  1.00 85.59           N  
ATOM    121  H   LEU A   8       2.326  -5.434  -1.751  1.00 85.59           H  
ATOM    122  CA  LEU A   8       1.300  -6.644  -3.162  1.00 85.59           C  
ATOM    123  HA  LEU A   8       0.543  -7.418  -3.039  1.00 85.59           H  
ATOM    124  C   LEU A   8       2.377  -7.241  -4.074  1.00 85.59           C  
ATOM    125  CB  LEU A   8       0.637  -5.414  -3.808  1.00 85.59           C  
ATOM    126  HB2 LEU A   8       0.107  -5.738  -4.704  1.00 85.59           H  
ATOM    127  HB3 LEU A   8       1.430  -4.737  -4.126  1.00 85.59           H  
ATOM    128  O   LEU A   8       2.577  -6.793  -5.206  1.00 85.59           O  
ATOM    129  CG  LEU A   8      -0.325  -4.616  -2.932  1.00 85.59           C  
ATOM    130  HG  LEU A   8       0.293  -4.221  -2.125  1.00 85.59           H  
ATOM    131  CD1 LEU A   8      -0.929  -3.472  -3.758  1.00 85.59           C  
ATOM    132 HD11 LEU A   8      -1.614  -2.885  -3.147  1.00 85.59           H  
ATOM    133 HD12 LEU A   8      -1.476  -3.883  -4.607  1.00 85.59           H  
ATOM    134 HD13 LEU A   8      -0.135  -2.829  -4.136  1.00 85.59           H  
ATOM    135  CD2 LEU A   8      -1.467  -5.400  -2.288  1.00 85.59           C  
ATOM    136 HD21 LEU A   8      -1.516  -5.146  -1.229  1.00 85.59           H  
ATOM    137 HD22 LEU A   8      -2.419  -5.156  -2.758  1.00 85.59           H  
ATOM    138 HD23 LEU A   8      -1.296  -6.471  -2.394  1.00 85.59           H  
ATOM    139  N   CYS A   9       3.098  -8.230  -3.556  1.00 71.93           N  
ATOM    140  H   CYS A   9       2.866  -8.537  -2.623  1.00 71.93           H  
ATOM    141  CA  CYS A   9       4.067  -9.004  -4.306  1.00 71.93           C  
ATOM    142  HA  CYS A   9       4.489  -8.393  -5.104  1.00 71.93           H  
ATOM    143  C   CYS A   9       3.388 -10.220  -4.926  1.00 71.93           C  
ATOM    144  CB  CYS A   9       5.204  -9.477  -3.391  1.00 71.93           C  
ATOM    145  HB2 CYS A   9       4.878  -9.489  -2.351  1.00 71.93           H  
ATOM    146  HB3 CYS A   9       5.482 -10.497  -3.658  1.00 71.93           H  
ATOM    147  O   CYS A   9       2.830 -11.055  -4.221  1.00 71.93           O  
ATOM    148  SG  CYS A   9       6.664  -8.442  -3.599  1.00 71.93           S  
ATOM    149  HG  CYS A   9       6.213  -7.325  -3.021  1.00 71.93           H  
ATOM    150  N   ASN A  10       3.627 -10.397  -6.222  1.00 55.70           N  
ATOM    151  H   ASN A  10       4.032  -9.617  -6.718  1.00 55.70           H  
ATOM    152  CA  ASN A  10       3.784 -11.724  -6.810  1.00 55.70           C  
ATOM    153  HA  ASN A  10       4.128 -11.545  -7.829  1.00 55.70           H  
ATOM    154  C   ASN A  10       2.521 -12.587  -6.975  1.00 55.70           C  
ATOM    155  CB  ASN A  10       4.927 -12.440  -6.064  1.00 55.70           C  
ATOM    156  HB2 ASN A  10       5.702 -11.725  -5.789  1.00 55.70           H  
ATOM    157  HB3 ASN A  10       4.537 -12.892  -5.152  1.00 55.70           H  
ATOM    158  O   ASN A  10       2.498 -13.753  -6.587  1.00 55.70           O  
ATOM    159  CG  ASN A  10       5.601 -13.499  -6.902  1.00 55.70           C  
ATOM    160  ND2 ASN A  10       6.210 -14.473  -6.270  1.00 55.70           N  
ATOM    161 HD21 ASN A  10       6.099 -14.561  -5.270  1.00 55.70           H  
ATOM    162 HD22 ASN A  10       6.614 -15.194  -6.850  1.00 55.70           H  
ATOM    163  OD1 ASN A  10       5.663 -13.429  -8.118  1.00 55.70           O  
ATOM    164  N   THR A  11       1.529 -12.063  -7.687  1.00 53.41           N  
ATOM    165  H   THR A  11       1.527 -11.074  -7.892  1.00 53.41           H  
ATOM    166  CA  THR A  11       0.599 -12.892  -8.457  1.00 53.41           C  
ATOM    167  HA  THR A  11       1.072 -13.852  -8.663  1.00 53.41           H  
ATOM    168  C   THR A  11       0.347 -12.208  -9.803  1.00 53.41           C  
ATOM    169  CB  THR A  11      -0.705 -13.186  -7.685  1.00 53.41           C  
ATOM    170  HB  THR A  11      -1.362 -13.762  -8.337  1.00 53.41           H  
ATOM    171  O   THR A  11       0.372 -10.983  -9.906  1.00 53.41           O  
ATOM    172  CG2 THR A  11      -0.508 -13.982  -6.397  1.00 53.41           C  
ATOM    173 HG21 THR A  11      -1.483 -14.253  -5.990  1.00 53.41           H  
ATOM    174 HG22 THR A  11       0.048 -14.896  -6.604  1.00 53.41           H  
ATOM    175 HG23 THR A  11       0.028 -13.386  -5.658  1.00 53.41           H  
ATOM    176  OG1 THR A  11      -1.349 -11.998  -7.321  1.00 53.41           O  
ATOM    177  HG1 THR A  11      -2.168 -12.250  -6.889  1.00 53.41           H  
ATOM    178  N   ASN A  12       0.073 -12.972 -10.864  1.00 54.40           N  
ATOM    179  H   ASN A  12       0.082 -13.975 -10.747  1.00 54.40           H  
ATOM    180  CA  ASN A  12      -0.474 -12.418 -12.117  1.00 54.40           C  
ATOM    181  HA  ASN A  12       0.163 -11.598 -12.450  1.00 54.40           H  
ATOM    182  C   ASN A  12      -1.890 -11.827 -11.917  1.00 54.40           C  
ATOM    183  CB  ASN A  12      -0.482 -13.523 -13.189  1.00 54.40           C  
ATOM    184  HB2 ASN A  12      -1.035 -13.175 -14.062  1.00 54.40           H  
ATOM    185  HB3 ASN A  12      -0.992 -14.403 -12.798  1.00 54.40           H  
ATOM    186  O   ASN A  12      -2.587 -11.492 -12.878  1.00 54.40           O  
ATOM    187  CG  ASN A  12       0.903 -13.900 -13.680  1.00 54.40           C  
ATOM    188  ND2 ASN A  12       1.114 -15.148 -14.026  1.00 54.40           N  
ATOM    189 HD21 ASN A  12       0.381 -15.839 -13.952  1.00 54.40           H  
ATOM    190 HD22 ASN A  12       2.050 -15.360 -14.339  1.00 54.40           H  
ATOM    191  OD1 ASN A  12       1.805 -13.092 -13.785  1.00 54.40           O  
ATOM    192  N   GLU A  13      -2.350 -11.755 -10.669  1.00 65.48           N  
ATOM    193  H   GLU A  13      -1.697 -11.868  -9.907  1.00 65.48           H  
ATOM    194  CA  GLU A  13      -3.670 -11.316 -10.291  1.00 65.48           C  
ATOM    195  HA  GLU A  13      -4.357 -11.542 -11.106  1.00 65.48           H  
ATOM    196  C   GLU A  13      -3.639  -9.811 -10.068  1.00 65.48           C  
ATOM    197  CB  GLU A  13      -4.180 -12.060  -9.053  1.00 65.48           C  
ATOM    198  HB2 GLU A  13      -3.593 -11.750  -8.188  1.00 65.48           H  
ATOM    199  HB3 GLU A  13      -5.211 -11.755  -8.871  1.00 65.48           H  
ATOM    200  O   GLU A  13      -2.808  -9.249  -9.363  1.00 65.48           O  
ATOM    201  CG  GLU A  13      -4.143 -13.588  -9.230  1.00 65.48           C  
ATOM    202  HG2 GLU A  13      -3.156 -13.910  -9.562  1.00 65.48           H  
ATOM    203  HG3 GLU A  13      -4.850 -13.853 -10.016  1.00 65.48           H  
ATOM    204  CD  GLU A  13      -4.485 -14.350  -7.947  1.00 65.48           C  
ATOM    205  OE1 GLU A  13      -4.885 -15.525  -8.089  1.00 65.48           O  
ATOM    206  OE2 GLU A  13      -4.298 -13.770  -6.855  1.00 65.48           O  
ATOM    207  N   LYS A  14      -4.603  -9.134 -10.679  1.00 75.63           N  
ATOM    208  H   LYS A  14      -5.244  -9.661 -11.254  1.00 75.63           H  
ATOM    209  CA  LYS A  14      -4.757  -7.677 -10.593  1.00 75.63           C  
ATOM    210  HA  LYS A  14      -3.767  -7.228 -10.511  1.00 75.63           H  
ATOM    211  C   LYS A  14      -5.522  -7.257  -9.330  1.00 75.63           C  
ATOM    212  CB  LYS A  14      -5.418  -7.185 -11.885  1.00 75.63           C  
ATOM    213  HB2 LYS A  14      -6.422  -7.606 -11.930  1.00 75.63           H  
ATOM    214  HB3 LYS A  14      -5.488  -6.098 -11.855  1.00 75.63           H  
ATOM    215  O   LYS A  14      -6.014  -6.136  -9.228  1.00 75.63           O  
ATOM    216  CG  LYS A  14      -4.643  -7.594 -13.150  1.00 75.63           C  
ATOM    217  HG2 LYS A  14      -3.655  -7.133 -13.135  1.00 75.63           H  
ATOM    218  HG3 LYS A  14      -4.527  -8.677 -13.192  1.00 75.63           H  
ATOM    219  CD  LYS A  14      -5.400  -7.148 -14.403  1.00 75.63           C  
ATOM    220  HD2 LYS A  14      -5.433  -6.058 -14.427  1.00 75.63           H  
ATOM    221  HD3 LYS A  14      -6.416  -7.542 -14.370  1.00 75.63           H  
ATOM    222  CE  LYS A  14      -4.689  -7.663 -15.655  1.00 75.63           C  
ATOM    223  HE2 LYS A  14      -4.593  -8.747 -15.583  1.00 75.63           H  
ATOM    224  HE3 LYS A  14      -3.683  -7.244 -15.676  1.00 75.63           H  
ATOM    225  NZ  LYS A  14      -5.435  -7.287 -16.880  1.00 75.63           N  
ATOM    226  HZ1 LYS A  14      -4.938  -7.590 -17.705  1.00 75.63           H  
ATOM    227  HZ2 LYS A  14      -5.553  -6.284 -16.924  1.00 75.63           H  
ATOM    228  HZ3 LYS A  14      -6.351  -7.712 -16.881  1.00 75.63           H  
ATOM    229  N   THR A  15      -5.739  -8.196  -8.417  1.00 83.51           N  
ATOM    230  H   THR A  15      -5.197  -9.045  -8.495  1.00 83.51           H  
ATOM    231  CA  THR A  15      -6.564  -8.075  -7.218  1.00 83.51           C  
ATOM    232  HA  THR A  15      -6.676  -7.026  -6.943  1.00 83.51           H  
ATOM    233  C   THR A  15      -5.846  -8.802  -6.093  1.00 83.51           C  
ATOM    234  CB  THR A  15      -7.952  -8.689  -7.463  1.00 83.51           C  
ATOM    235  HB  THR A  15      -7.847  -9.724  -7.787  1.00 83.51           H  
ATOM    236  O   THR A  15      -5.464  -9.951  -6.267  1.00 83.51           O  
ATOM    237  CG2 THR A  15      -8.843  -8.628  -6.231  1.00 83.51           C  
ATOM    238 HG21 THR A  15      -8.449  -9.290  -5.460  1.00 83.51           H  
ATOM    239 HG22 THR A  15      -9.849  -8.961  -6.488  1.00 83.51           H  
ATOM    240 HG23 THR A  15      -8.867  -7.604  -5.860  1.00 83.51           H  
ATOM    241  OG1 THR A  15      -8.622  -7.948  -8.464  1.00 83.51           O  
ATOM    242  HG1 THR A  15      -7.932  -7.499  -8.959  1.00 83.51           H  
ATOM    243  N   PHE A  16      -5.676  -8.136  -4.956  1.00 87.41           N  
ATOM    244  H   PHE A  16      -6.033  -7.194  -4.888  1.00 87.41           H  
ATOM    245  CA  PHE A  16      -4.909  -8.638  -3.820  1.00 87.41           C  
ATOM    246  HA  PHE A  16      -4.453  -9.595  -4.071  1.00 87.41           H  
ATOM    247  C   PHE A  16      -5.840  -8.829  -2.633  1.00 87.41           C  
ATOM    248  CB  PHE A  16      -3.792  -7.650  -3.476  1.00 87.41           C  
ATOM    249  HB2 PHE A  16      -4.233  -6.762  -3.024  1.00 87.41           H  
ATOM    250  HB3 PHE A  16      -3.144  -8.112  -2.732  1.00 87.41           H  
ATOM    251  O   PHE A  16      -6.557  -7.895  -2.270  1.00 87.41           O  
ATOM    252  CG  PHE A  16      -2.952  -7.221  -4.660  1.00 87.41           C  
ATOM    253  CD1 PHE A  16      -1.852  -8.000  -5.055  1.00 87.41           C  
ATOM    254  HD1 PHE A  16      -1.604  -8.906  -4.522  1.00 87.41           H  
ATOM    255  CD2 PHE A  16      -3.282  -6.055  -5.380  1.00 87.41           C  
ATOM    256  HD2 PHE A  16      -4.126  -5.453  -5.077  1.00 87.41           H  
ATOM    257  CE1 PHE A  16      -1.085  -7.618  -6.169  1.00 87.41           C  
ATOM    258  HE1 PHE A  16      -0.252  -8.229  -6.482  1.00 87.41           H  
ATOM    259  CE2 PHE A  16      -2.516  -5.674  -6.495  1.00 87.41           C  
ATOM    260  HE2 PHE A  16      -2.766  -4.782  -7.050  1.00 87.41           H  
ATOM    261  CZ  PHE A  16      -1.414  -6.455  -6.886  1.00 87.41           C  
ATOM    262  HZ  PHE A  16      -0.819  -6.167  -7.740  1.00 87.41           H  
ATOM    263  N   GLN A  17      -5.845 -10.020  -2.046  1.00 87.69           N  
ATOM    264  H   GLN A  17      -5.199 -10.731  -2.358  1.00 87.69           H  
ATOM    265  CA  GLN A  17      -6.725 -10.366  -0.936  1.00 87.69           C  
ATOM    266  HA  GLN A  17      -7.367  -9.514  -0.710  1.00 87.69           H  
ATOM    267  C   GLN A  17      -5.915 -10.667   0.321  1.00 87.69           C  
ATOM    268  CB  GLN A  17      -7.652 -11.521  -1.328  1.00 87.69           C  
ATOM    269  HB2 GLN A  17      -8.199 -11.851  -0.444  1.00 87.69           H  
ATOM    270  HB3 GLN A  17      -7.066 -12.359  -1.705  1.00 87.69           H  
ATOM    271  O   GLN A  17      -4.925 -11.390   0.266  1.00 87.69           O  
ATOM    272  CG  GLN A  17      -8.656 -11.060  -2.393  1.00 87.69           C  
ATOM    273  HG2 GLN A  17      -8.136 -10.848  -3.327  1.00 87.69           H  
ATOM    274  HG3 GLN A  17      -9.132 -10.141  -2.050  1.00 87.69           H  
ATOM    275  CD  GLN A  17      -9.737 -12.094  -2.672  1.00 87.69           C  
ATOM    276  NE2 GLN A  17     -10.951 -11.663  -2.938  1.00 87.69           N  
ATOM    277 HE21 GLN A  17     -11.169 -10.682  -2.840  1.00 87.69           H  
ATOM    278 HE22 GLN A  17     -11.635 -12.393  -3.075  1.00 87.69           H  
ATOM    279  OE1 GLN A  17      -9.537 -13.293  -2.655  1.00 87.69           O  
ATOM    280  N   PHE A  18      -6.346 -10.107   1.448  1.00 86.32           N  
ATOM    281  H   PHE A  18      -7.142  -9.487   1.402  1.00 86.32           H  
ATOM    282  CA  PHE A  18      -5.702 -10.278   2.746  1.00 86.32           C  
ATOM    283  HA  PHE A  18      -5.023 -11.130   2.714  1.00 86.32           H  
ATOM    284  C   PHE A  18      -6.753 -10.536   3.814  1.00 86.32           C  
ATOM    285  CB  PHE A  18      -4.901  -9.020   3.105  1.00 86.32           C  
ATOM    286  HB2 PHE A  18      -5.588  -8.186   3.245  1.00 86.32           H  
ATOM    287  HB3 PHE A  18      -4.400  -9.187   4.058  1.00 86.32           H  
ATOM    288  O   PHE A  18      -7.744  -9.808   3.882  1.00 86.32           O  
ATOM    289  CG  PHE A  18      -3.866  -8.628   2.073  1.00 86.32           C  
ATOM    290  CD1 PHE A  18      -2.581  -9.198   2.120  1.00 86.32           C  
ATOM    291  HD1 PHE A  18      -2.339  -9.924   2.882  1.00 86.32           H  
ATOM    292  CD2 PHE A  18      -4.192  -7.707   1.059  1.00 86.32           C  
ATOM    293  HD2 PHE A  18      -5.186  -7.288   1.008  1.00 86.32           H  
ATOM    294  CE1 PHE A  18      -1.618  -8.840   1.163  1.00 86.32           C  
ATOM    295  HE1 PHE A  18      -0.639  -9.295   1.181  1.00 86.32           H  
ATOM    296  CE2 PHE A  18      -3.229  -7.353   0.100  1.00 86.32           C  
ATOM    297  HE2 PHE A  18      -3.484  -6.659  -0.687  1.00 86.32           H  
ATOM    298  CZ  PHE A  18      -1.942  -7.921   0.154  1.00 86.32           C  
ATOM    299  HZ  PHE A  18      -1.195  -7.677  -0.586  1.00 86.32           H  
ATOM    300  N   ASP A  19      -6.522 -11.523   4.672  1.00 83.69           N  
ATOM    301  H   ASP A  19      -5.720 -12.125   4.553  1.00 83.69           H  
ATOM    302  CA  ASP A  19      -7.394 -11.766   5.816  1.00 83.69           C  
ATOM    303  HA  ASP A  19      -8.424 -11.805   5.462  1.00 83.69           H  
ATOM    304  C   ASP A  19      -7.287 -10.628   6.832  1.00 83.69           C  
ATOM    305  CB  ASP A  19      -7.080 -13.114   6.472  1.00 83.69           C  
ATOM    306  HB2 ASP A  19      -6.021 -13.151   6.727  1.00 83.69           H  
ATOM    307  HB3 ASP A  19      -7.653 -13.197   7.395  1.00 83.69           H  
ATOM    308  O   ASP A  19      -6.204 -10.148   7.178  1.00 83.69           O  
ATOM    309  CG  ASP A  19      -7.447 -14.297   5.576  1.00 83.69           C  
ATOM    310  OD1 ASP A  19      -8.520 -14.233   4.933  1.00 83.69           O  
ATOM    311  OD2 ASP A  19      -6.651 -15.260   5.558  1.00 83.69           O  
ATOM    312  N   ILE A  20      -8.441 -10.201   7.328  1.00 77.97           N  
ATOM    313  H   ILE A  20      -9.286 -10.655   7.015  1.00 77.97           H  
ATOM    314  CA  ILE A  20      -8.549  -9.211   8.389  1.00 77.97           C  
ATOM    315  HA  ILE A  20      -7.689  -8.544   8.329  1.00 77.97           H  
ATOM    316  C   ILE A  20      -8.555  -9.957   9.724  1.00 77.97           C  
ATOM    317  CB  ILE A  20      -9.810  -8.354   8.206  1.00 77.97           C  
ATOM    318  HB  ILE A  20     -10.685  -9.004   8.219  1.00 77.97           H  
ATOM    319  O   ILE A  20      -9.353 -10.881   9.901  1.00 77.97           O  
ATOM    320  CG1 ILE A  20      -9.752  -7.596   6.875  1.00 77.97           C  
ATOM    321 HG12 ILE A  20      -9.533  -8.293   6.065  1.00 77.97           H  
ATOM    322 HG13 ILE A  20      -8.957  -6.853   6.939  1.00 77.97           H  
ATOM    323  CG2 ILE A  20      -9.928  -7.341   9.345  1.00 77.97           C  
ATOM    324 HG21 ILE A  20     -10.027  -7.890  10.281  1.00 77.97           H  
ATOM    325 HG22 ILE A  20      -9.054  -6.690   9.380  1.00 77.97           H  
ATOM    326 HG23 ILE A  20     -10.829  -6.739   9.223  1.00 77.97           H  
ATOM    327  CD1 ILE A  20     -11.068  -6.908   6.528  1.00 77.97           C  
ATOM    328 HD11 ILE A  20     -11.091  -6.678   5.463  1.00 77.97           H  
ATOM    329 HD12 ILE A  20     -11.881  -7.605   6.731  1.00 77.97           H  
ATOM    330 HD13 ILE A  20     -11.201  -6.000   7.116  1.00 77.97           H  
ATOM    331  N   PRO A  21      -7.724  -9.554  10.701  1.00 73.51           N  
ATOM    332  CA  PRO A  21      -7.790 -10.136  12.035  1.00 73.51           C  
ATOM    333  HA  PRO A  21      -7.494 -11.183  11.963  1.00 73.51           H  
ATOM    334  C   PRO A  21      -9.209 -10.044  12.617  1.00 73.51           C  
ATOM    335  CB  PRO A  21      -6.752  -9.375  12.864  1.00 73.51           C  
ATOM    336  HB2 PRO A  21      -6.288 -10.016  13.613  1.00 73.51           H  
ATOM    337  HB3 PRO A  21      -7.214  -8.510  13.341  1.00 73.51           H  
ATOM    338  O   PRO A  21      -9.853  -9.000  12.539  1.00 73.51           O  
ATOM    339  CG  PRO A  21      -5.741  -8.914  11.810  1.00 73.51           C  
ATOM    340  HG2 PRO A  21      -5.172  -8.040  12.127  1.00 73.51           H  
ATOM    341  HG3 PRO A  21      -5.061  -9.736  11.582  1.00 73.51           H  
ATOM    342  CD  PRO A  21      -6.607  -8.629  10.587  1.00 73.51           C  
ATOM    343  HD2 PRO A  21      -6.030  -8.812   9.680  1.00 73.51           H  
ATOM    344  HD3 PRO A  21      -6.967  -7.601  10.603  1.00 73.51           H  
ATOM    345  N   GLN A  22      -9.691 -11.119  13.249  1.00 70.24           N  
ATOM    346  H   GLN A  22      -9.137 -11.964  13.239  1.00 70.24           H  
ATOM    347  CA  GLN A  22     -11.062 -11.200  13.782  1.00 70.24           C  
ATOM    348  HA  GLN A  22     -11.766 -11.143  12.952  1.00 70.24           H  
ATOM    349  C   GLN A  22     -11.420 -10.059  14.748  1.00 70.24           C  
ATOM    350  CB  GLN A  22     -11.256 -12.538  14.508  1.00 70.24           C  
ATOM    351  HB2 GLN A  22     -10.460 -12.670  15.241  1.00 70.24           H  
ATOM    352  HB3 GLN A  22     -12.207 -12.510  15.040  1.00 70.24           H  
ATOM    353  O   GLN A  22     -12.590  -9.725  14.890  1.00 70.24           O  
ATOM    354  CG  GLN A  22     -11.288 -13.741  13.555  1.00 70.24           C  
ATOM    355  HG2 GLN A  22     -12.071 -13.585  12.813  1.00 70.24           H  
ATOM    356  HG3 GLN A  22     -10.334 -13.830  13.034  1.00 70.24           H  
ATOM    357  CD  GLN A  22     -11.564 -15.052  14.286  1.00 70.24           C  
ATOM    358  NE2 GLN A  22     -11.906 -16.103  13.575  1.00 70.24           N  
ATOM    359 HE21 GLN A  22     -11.975 -16.047  12.569  1.00 70.24           H  
ATOM    360 HE22 GLN A  22     -12.070 -16.952  14.097  1.00 70.24           H  
ATOM    361  OE1 GLN A  22     -11.468 -15.170  15.496  1.00 70.24           O  
ATOM    362  N   SER A  23     -10.422  -9.414  15.360  1.00 67.65           N  
ATOM    363  H   SER A  23      -9.475  -9.694  15.148  1.00 67.65           H  
ATOM    364  CA  SER A  23     -10.594  -8.223  16.196  1.00 67.65           C  
ATOM    365  HA  SER A  23     -11.263  -8.473  17.020  1.00 67.65           H  
ATOM    366  C   SER A  23     -11.210  -7.015  15.476  1.00 67.65           C  
ATOM    367  CB  SER A  23      -9.237  -7.816  16.779  1.00 67.65           C  
ATOM    368  HB2 SER A  23      -8.880  -8.614  17.431  1.00 67.65           H  
ATOM    369  HB3 SER A  23      -9.350  -6.909  17.373  1.00 67.65           H  
ATOM    370  O   SER A  23     -11.604  -6.070  16.151  1.00 67.65           O  
ATOM    371  OG  SER A  23      -8.278  -7.597  15.755  1.00 67.65           O  
ATOM    372  HG  SER A  23      -8.529  -6.817  15.255  1.00 67.65           H  
ATOM    373  N   PHE A  24     -11.257  -7.009  14.140  1.00 68.03           N  
ATOM    374  H   PHE A  24     -10.856  -7.791  13.641  1.00 68.03           H  
ATOM    375  CA  PHE A  24     -11.888  -5.948  13.341  1.00 68.03           C  
ATOM    376  HA  PHE A  24     -12.027  -5.068  13.968  1.00 68.03           H  
ATOM    377  C   PHE A  24     -13.261  -6.327  12.786  1.00 68.03           C  
ATOM    378  CB  PHE A  24     -10.991  -5.569  12.168  1.00 68.03           C  
ATOM    379  HB2 PHE A  24     -10.945  -6.437  11.511  1.00 68.03           H  
ATOM    380  HB3 PHE A  24     -11.450  -4.753  11.610  1.00 68.03           H  
ATOM    381  O   PHE A  24     -13.979  -5.479  12.257  1.00 68.03           O  
ATOM    382  CG  PHE A  24      -9.605  -5.152  12.572  1.00 68.03           C  
ATOM    383  CD1 PHE A  24      -9.423  -3.896  13.170  1.00 68.03           C  
ATOM    384  HD1 PHE A  24     -10.262  -3.224  13.275  1.00 68.03           H  
ATOM    385  CD2 PHE A  24      -8.527  -6.038  12.423  1.00 68.03           C  
ATOM    386  HD2 PHE A  24      -8.672  -6.995  11.944  1.00 68.03           H  
ATOM    387  CE1 PHE A  24      -8.166  -3.548  13.681  1.00 68.03           C  
ATOM    388  HE1 PHE A  24      -8.024  -2.608  14.193  1.00 68.03           H  
ATOM    389  CE2 PHE A  24      -7.273  -5.696  12.938  1.00 68.03           C  
ATOM    390  HE2 PHE A  24      -6.441  -6.382  12.876  1.00 68.03           H  
ATOM    391  CZ  PHE A  24      -7.120  -4.476  13.595  1.00 68.03           C  
ATOM    392  HZ  PHE A  24      -6.185  -4.289  14.102  1.00 68.03           H  
ATOM    393  N   ALA A  25     -13.646  -7.598  12.876  1.00 60.66           N  
ATOM    394  H   ALA A  25     -13.083  -8.251  13.401  1.00 60.66           H  
ATOM    395  CA  ALA A  25     -15.017  -7.966  12.592  1.00 60.66           C  
ATOM    396  HA  ALA A  25     -15.334  -7.513  11.652  1.00 60.66           H  
ATOM    397  C   ALA A  25     -15.864  -7.396  13.740  1.00 60.66           C  
ATOM    398  CB  ALA A  25     -15.103  -9.491  12.445  1.00 60.66           C  
ATOM    399  HB1 ALA A  25     -14.800  -9.975  13.374  1.00 60.66           H  
ATOM    400  HB2 ALA A  25     -16.131  -9.774  12.216  1.00 60.66           H  
ATOM    401  HB3 ALA A  25     -14.457  -9.822  11.633  1.00 60.66           H  
ATOM    402  O   ALA A  25     -15.626  -7.740  14.896  1.00 60.66           O  
ATOM    403  N   ASN A  26     -16.852  -6.548  13.437  1.00 62.57           N  
ATOM    404  H   ASN A  26     -16.951  -6.314  12.459  1.00 62.57           H  
ATOM    405  CA  ASN A  26     -17.889  -6.043  14.362  1.00 62.57           C  
ATOM    406  HA  ASN A  26     -18.750  -5.877  13.715  1.00 62.57           H  
ATOM    407  C   ASN A  26     -17.693  -4.669  15.045  1.00 62.57           C  
ATOM    408  CB  ASN A  26     -18.365  -7.118  15.368  1.00 62.57           C  
ATOM    409  HB2 ASN A  26     -17.668  -7.163  16.204  1.00 62.57           H  
ATOM    410  HB3 ASN A  26     -19.333  -6.827  15.776  1.00 62.57           H  
ATOM    411  O   ASN A  26     -18.447  -4.364  15.970  1.00 62.57           O  
ATOM    412  CG  ASN A  26     -18.526  -8.498  14.761  1.00 62.57           C  
ATOM    413  ND2 ASN A  26     -17.949  -9.512  15.360  1.00 62.57           N  
ATOM    414 HD21 ASN A  26     -17.232  -9.301  16.039  1.00 62.57           H  
ATOM    415 HD22 ASN A  26     -17.995 -10.397  14.876  1.00 62.57           H  
ATOM    416  OD1 ASN A  26     -19.149  -8.676  13.730  1.00 62.57           O  
ATOM    417  N   SER A  27     -16.806  -3.787  14.574  1.00 64.70           N  
ATOM    418  H   SER A  27     -16.174  -4.059  13.835  1.00 64.70           H  
ATOM    419  CA  SER A  27     -16.771  -2.384  15.049  1.00 64.70           C  
ATOM    420  HA  SER A  27     -17.680  -2.188  15.617  1.00 64.70           H  
ATOM    421  C   SER A  27     -16.799  -1.377  13.909  1.00 64.70           C  
ATOM    422  CB  SER A  27     -15.610  -2.087  16.014  1.00 64.70           C  
ATOM    423  HB2 SER A  27     -16.012  -2.025  17.025  1.00 64.70           H  
ATOM    424  HB3 SER A  27     -15.161  -1.123  15.773  1.00 64.70           H  
ATOM    425  O   SER A  27     -16.361  -1.678  12.806  1.00 64.70           O  
ATOM    426  OG  SER A  27     -14.611  -3.074  16.009  1.00 64.70           O  
ATOM    427  HG  SER A  27     -14.266  -3.164  15.118  1.00 64.70           H  
ATOM    428  N   ASN A  28     -17.314  -0.173  14.187  1.00 75.29           N  
ATOM    429  H   ASN A  28     -17.630   0.007  15.129  1.00 75.29           H  
ATOM    430  CA  ASN A  28     -17.258   0.951  13.254  1.00 75.29           C  
ATOM    431  HA  ASN A  28     -17.662   0.645  12.289  1.00 75.29           H  
ATOM    432  C   ASN A  28     -15.802   1.345  13.044  1.00 75.29           C  
ATOM    433  CB  ASN A  28     -18.068   2.142  13.794  1.00 75.29           C  
ATOM    434  HB2 ASN A  28     -17.815   3.031  13.216  1.00 75.29           H  
ATOM    435  HB3 ASN A  28     -17.791   2.329  14.832  1.00 75.29           H  
ATOM    436  O   ASN A  28     -15.230   2.095  13.831  1.00 75.29           O  
ATOM    437  CG  ASN A  28     -19.563   1.952  13.688  1.00 75.29           C  
ATOM    438  ND2 ASN A  28     -20.322   2.732  14.419  1.00 75.29           N  
ATOM    439 HD21 ASN A  28     -19.903   3.398  15.053  1.00 75.29           H  
ATOM    440 HD22 ASN A  28     -21.317   2.569  14.358  1.00 75.29           H  
ATOM    441  OD1 ASN A  28     -20.073   1.120  12.956  1.00 75.29           O  
ATOM    442  N   HIS A  29     -15.203   0.818  11.987  1.00 82.37           N  
ATOM    443  H   HIS A  29     -15.704   0.136  11.436  1.00 82.37           H  
ATOM    444  CA  HIS A  29     -13.815   1.090  11.691  1.00 82.37           C  
ATOM    445  HA  HIS A  29     -13.330   1.397  12.618  1.00 82.37           H  
ATOM    446  C   HIS A  29     -13.663   2.260  10.734  1.00 82.37           C  
ATOM    447  CB  HIS A  29     -13.104  -0.184  11.239  1.00 82.37           C  
ATOM    448  HB2 HIS A  29     -13.647  -0.641  10.412  1.00 82.37           H  
ATOM    449  HB3 HIS A  29     -12.097   0.061  10.901  1.00 82.37           H  
ATOM    450  O   HIS A  29     -14.525   2.577   9.915  1.00 82.37           O  
ATOM    451  CG  HIS A  29     -13.001  -1.170  12.363  1.00 82.37           C  
ATOM    452  CD2 HIS A  29     -13.545  -2.422  12.399  1.00 82.37           C  
ATOM    453  HD2 HIS A  29     -14.117  -2.899  11.616  1.00 82.37           H  
ATOM    454  ND1 HIS A  29     -12.412  -0.935  13.585  1.00 82.37           N  
ATOM    455  HD1 HIS A  29     -12.066  -0.045  13.913  1.00 82.37           H  
ATOM    456  CE1 HIS A  29     -12.573  -2.030  14.335  1.00 82.37           C  
ATOM    457  HE1 HIS A  29     -12.260  -2.139  15.363  1.00 82.37           H  
ATOM    458  NE2 HIS A  29     -13.267  -2.953  13.659  1.00 82.37           N  
ATOM    459  N   SER A  30     -12.513   2.899  10.849  1.00 87.79           N  
ATOM    460  H   SER A  30     -11.879   2.584  11.570  1.00 87.79           H  
ATOM    461  CA  SER A  30     -12.011   3.869   9.905  1.00 87.79           C  
ATOM    462  HA  SER A  30     -12.690   3.875   9.053  1.00 87.79           H  
ATOM    463  C   SER A  30     -10.642   3.424   9.413  1.00 87.79           C  
ATOM    464  CB  SER A  30     -12.020   5.267  10.511  1.00 87.79           C  
ATOM    465  HB2 SER A  30     -11.708   5.977   9.745  1.00 87.79           H  
ATOM    466  HB3 SER A  30     -13.040   5.515  10.806  1.00 87.79           H  
ATOM    467  O   SER A  30      -9.847   2.866  10.174  1.00 87.79           O  
ATOM    468  OG  SER A  30     -11.179   5.343  11.647  1.00 87.79           O  
ATOM    469  HG  SER A  30     -11.450   4.634  12.236  1.00 87.79           H  
ATOM    470  N   ILE A  31     -10.387   3.623   8.126  1.00 90.17           N  
ATOM    471  H   ILE A  31     -11.094   4.078   7.566  1.00 90.17           H  
ATOM    472  CA  ILE A  31      -9.214   3.106   7.433  1.00 90.17           C  
ATOM    473  HA  ILE A  31      -8.540   2.672   8.171  1.00 90.17           H  
ATOM    474  C   ILE A  31      -8.490   4.257   6.745  1.00 90.17           C  
ATOM    475  CB  ILE A  31      -9.614   1.982   6.457  1.00 90.17           C  
ATOM    476  HB  ILE A  31     -10.355   2.377   5.763  1.00 90.17           H  
ATOM    477  O   ILE A  31      -9.124   5.101   6.118  1.00 90.17           O  
ATOM    478  CG1 ILE A  31     -10.221   0.788   7.221  1.00 90.17           C  
ATOM    479 HG12 ILE A  31     -11.001   1.137   7.897  1.00 90.17           H  
ATOM    480 HG13 ILE A  31      -9.455   0.319   7.838  1.00 90.17           H  
ATOM    481  CG2 ILE A  31      -8.397   1.486   5.670  1.00 90.17           C  
ATOM    482 HG21 ILE A  31      -7.922   2.313   5.141  1.00 90.17           H  
ATOM    483 HG22 ILE A  31      -8.697   0.755   4.919  1.00 90.17           H  
ATOM    484 HG23 ILE A  31      -7.675   1.040   6.354  1.00 90.17           H  
ATOM    485  CD1 ILE A  31     -10.836  -0.265   6.300  1.00 90.17           C  
ATOM    486 HD11 ILE A  31     -11.351  -1.004   6.913  1.00 90.17           H  
ATOM    487 HD12 ILE A  31     -10.057  -0.767   5.726  1.00 90.17           H  
ATOM    488 HD13 ILE A  31     -11.551   0.204   5.623  1.00 90.17           H  
ATOM    489  N   ALA A  32      -7.165   4.284   6.841  1.00 90.81           N  
ATOM    490  H   ALA A  32      -6.709   3.554   7.369  1.00 90.81           H  
ATOM    491  CA  ALA A  32      -6.325   5.257   6.151  1.00 90.81           C  
ATOM    492  HA  ALA A  32      -6.886   5.718   5.339  1.00 90.81           H  
ATOM    493  C   ALA A  32      -5.093   4.576   5.552  1.00 90.81           C  
ATOM    494  CB  ALA A  32      -5.917   6.361   7.134  1.00 90.81           C  
ATOM    495  HB1 ALA A  32      -5.332   5.941   7.952  1.00 90.81           H  
ATOM    496  HB2 ALA A  32      -5.321   7.111   6.615  1.00 90.81           H  
ATOM    497  HB3 ALA A  32      -6.807   6.842   7.542  1.00 90.81           H  
ATOM    498  O   ALA A  32      -4.502   3.699   6.182  1.00 90.81           O  
ATOM    499  N   ILE A  33      -4.666   5.013   4.366  1.00 88.59           N  
ATOM    500  H   ILE A  33      -5.172   5.762   3.915  1.00 88.59           H  
ATOM    501  CA  ILE A  33      -3.335   4.671   3.851  1.00 88.59           C  
ATOM    502  HA  ILE A  33      -3.083   3.657   4.161  1.00 88.59           H  
ATOM    503  C   ILE A  33      -2.318   5.598   4.476  1.00 88.59           C  
ATOM    504  CB  ILE A  33      -3.266   4.718   2.317  1.00 88.59           C  
ATOM    505  HB  ILE A  33      -3.784   5.609   1.960  1.00 88.59           H  
ATOM    506  O   ILE A  33      -2.465   6.815   4.433  1.00 88.59           O  
ATOM    507  CG1 ILE A  33      -3.991   3.461   1.838  1.00 88.59           C  
ATOM    508 HG12 ILE A  33      -3.420   2.576   2.116  1.00 88.59           H  
ATOM    509 HG13 ILE A  33      -4.963   3.393   2.326  1.00 88.59           H  
ATOM    510  CG2 ILE A  33      -1.824   4.723   1.762  1.00 88.59           C  
ATOM    511 HG21 ILE A  33      -1.835   4.764   0.673  1.00 88.59           H  
ATOM    512 HG22 ILE A  33      -1.282   5.605   2.103  1.00 88.59           H  
ATOM    513 HG23 ILE A  33      -1.291   3.828   2.082  1.00 88.59           H  
ATOM    514  CD1 ILE A  33      -4.210   3.447   0.341  1.00 88.59           C  
ATOM    515 HD11 ILE A  33      -4.831   2.569   0.161  1.00 88.59           H  
ATOM    516 HD12 ILE A  33      -4.727   4.351   0.020  1.00 88.59           H  
ATOM    517 HD13 ILE A  33      -3.268   3.323  -0.192  1.00 88.59           H  
ATOM    518  N   VAL A  34      -1.269   4.996   5.010  1.00 91.37           N  
ATOM    519  H   VAL A  34      -1.258   3.986   5.023  1.00 91.37           H  
ATOM    520  CA  VAL A  34      -0.137   5.688   5.621  1.00 91.37           C  
ATOM    521  HA  VAL A  34      -0.434   6.691   5.928  1.00 91.37           H  
ATOM    522  C   VAL A  34       0.996   5.814   4.635  1.00 91.37           C  
ATOM    523  CB  VAL A  34       0.372   4.911   6.834  1.00 91.37           C  
ATOM    524  HB  VAL A  34       0.873   4.006   6.490  1.00 91.37           H  
ATOM    525  O   VAL A  34       1.669   6.837   4.579  1.00 91.37           O  
ATOM    526  CG1 VAL A  34       1.366   5.724   7.666  1.00 91.37           C  
ATOM    527 HG11 VAL A  34       2.259   5.941   7.079  1.00 91.37           H  
ATOM    528 HG12 VAL A  34       0.913   6.657   8.000  1.00 91.37           H  
ATOM    529 HG13 VAL A  34       1.677   5.143   8.534  1.00 91.37           H  
ATOM    530  CG2 VAL A  34      -0.786   4.481   7.712  1.00 91.37           C  
ATOM    531 HG21 VAL A  34      -1.329   5.360   8.057  1.00 91.37           H  
ATOM    532 HG22 VAL A  34      -1.460   3.798   7.195  1.00 91.37           H  
ATOM    533 HG23 VAL A  34      -0.339   3.914   8.528  1.00 91.37           H  
ATOM    534  N   LYS A  35       1.212   4.760   3.851  1.00 92.79           N  
ATOM    535  H   LYS A  35       0.643   3.936   3.979  1.00 92.79           H  
ATOM    536  CA  LYS A  35       2.348   4.685   2.954  1.00 92.79           C  
ATOM    537  HA  LYS A  35       2.509   5.667   2.510  1.00 92.79           H  
ATOM    538  C   LYS A  35       2.102   3.680   1.847  1.00 92.79           C  
ATOM    539  CB  LYS A  35       3.573   4.319   3.796  1.00 92.79           C  
ATOM    540  HB2 LYS A  35       3.671   5.042   4.606  1.00 92.79           H  
ATOM    541  HB3 LYS A  35       3.443   3.330   4.235  1.00 92.79           H  
ATOM    542  O   LYS A  35       1.527   2.622   2.085  1.00 92.79           O  
ATOM    543  CG  LYS A  35       4.861   4.319   2.979  1.00 92.79           C  
ATOM    544  HG2 LYS A  35       4.926   5.224   2.377  1.00 92.79           H  
ATOM    545  HG3 LYS A  35       4.885   3.445   2.328  1.00 92.79           H  
ATOM    546  CD  LYS A  35       6.030   4.268   3.955  1.00 92.79           C  
ATOM    547  HD2 LYS A  35       5.932   3.409   4.618  1.00 92.79           H  
ATOM    548  HD3 LYS A  35       6.016   5.180   4.552  1.00 92.79           H  
ATOM    549  CE  LYS A  35       7.330   4.170   3.168  1.00 92.79           C  
ATOM    550  HE2 LYS A  35       7.230   4.754   2.253  1.00 92.79           H  
ATOM    551  HE3 LYS A  35       7.512   3.131   2.895  1.00 92.79           H  
ATOM    552  NZ  LYS A  35       8.429   4.718   3.978  1.00 92.79           N  
ATOM    553  HZ1 LYS A  35       8.245   5.708   4.054  1.00 92.79           H  
ATOM    554  HZ2 LYS A  35       9.314   4.560   3.518  1.00 92.79           H  
ATOM    555  HZ3 LYS A  35       8.415   4.313   4.903  1.00 92.79           H  
ATOM    556  N   ILE A  36       2.585   4.013   0.659  1.00 92.15           N  
ATOM    557  H   ILE A  36       2.996   4.931   0.571  1.00 92.15           H  
ATOM    558  CA  ILE A  36       2.834   3.071  -0.429  1.00 92.15           C  
ATOM    559  HA  ILE A  36       2.695   2.058  -0.053  1.00 92.15           H  
ATOM    560  C   ILE A  36       4.283   3.246  -0.846  1.00 92.15           C  
ATOM    561  CB  ILE A  36       1.881   3.260  -1.624  1.00 92.15           C  
ATOM    562  HB  ILE A  36       2.065   4.239  -2.066  1.00 92.15           H  
ATOM    563  O   ILE A  36       4.750   4.370  -1.051  1.00 92.15           O  
ATOM    564  CG1 ILE A  36       0.420   3.204  -1.141  1.00 92.15           C  
ATOM    565 HG12 ILE A  36       0.242   2.248  -0.650  1.00 92.15           H  
ATOM    566 HG13 ILE A  36       0.249   3.993  -0.408  1.00 92.15           H  
ATOM    567  CG2 ILE A  36       2.171   2.213  -2.718  1.00 92.15           C  
ATOM    568 HG21 ILE A  36       3.207   2.277  -3.049  1.00 92.15           H  
ATOM    569 HG22 ILE A  36       1.549   2.391  -3.596  1.00 92.15           H  
ATOM    570 HG23 ILE A  36       1.982   1.210  -2.336  1.00 92.15           H  
ATOM    571  CD1 ILE A  36      -0.616   3.400  -2.245  1.00 92.15           C  
ATOM    572 HD11 ILE A  36      -0.468   4.364  -2.732  1.00 92.15           H  
ATOM    573 HD12 ILE A  36      -0.563   2.596  -2.979  1.00 92.15           H  
ATOM    574 HD13 ILE A  36      -1.604   3.362  -1.787  1.00 92.15           H  
ATOM    575  N   ASP A  37       4.997   2.141  -0.969  1.00 91.88           N  
ATOM    576  H   ASP A  37       4.575   1.252  -0.746  1.00 91.88           H  
ATOM    577  CA  ASP A  37       6.398   2.148  -1.346  1.00 91.88           C  
ATOM    578  HA  ASP A  37       6.595   3.015  -1.977  1.00 91.88           H  
ATOM    579  C   ASP A  37       6.746   0.881  -2.119  1.00 91.88           C  
ATOM    580  CB  ASP A  37       7.229   2.281  -0.067  1.00 91.88           C  
ATOM    581  HB2 ASP A  37       6.791   3.056   0.562  1.00 91.88           H  
ATOM    582  HB3 ASP A  37       7.204   1.343   0.487  1.00 91.88           H  
ATOM    583  O   ASP A  37       6.274  -0.193  -1.771  1.00 91.88           O  
ATOM    584  CG  ASP A  37       8.671   2.679  -0.331  1.00 91.88           C  
ATOM    585  OD1 ASP A  37       9.056   2.977  -1.481  1.00 91.88           O  
ATOM    586  OD2 ASP A  37       9.447   2.727   0.649  1.00 91.88           O  
ATOM    587  N   GLY A  38       7.569   0.974  -3.157  1.00 90.50           N  
ATOM    588  H   GLY A  38       7.889   1.892  -3.430  1.00 90.50           H  
ATOM    589  CA  GLY A  38       8.015  -0.202  -3.903  1.00 90.50           C  
ATOM    590  HA2 GLY A  38       7.363  -1.049  -3.688  1.00 90.50           H  
ATOM    591  HA3 GLY A  38       9.021  -0.476  -3.584  1.00 90.50           H  
ATOM    592  C   GLY A  38       8.029   0.021  -5.404  1.00 90.50           C  
ATOM    593  O   GLY A  38       8.304   1.121  -5.866  1.00 90.50           O  
ATOM    594  N   PHE A  39       7.772  -1.017  -6.187  1.00 88.16           N  
ATOM    595  H   PHE A  39       7.498  -1.883  -5.745  1.00 88.16           H  
ATOM    596  CA  PHE A  39       7.932  -1.014  -7.634  1.00 88.16           C  
ATOM    597  HA  PHE A  39       8.203  -0.015  -7.977  1.00 88.16           H  
ATOM    598  C   PHE A  39       6.643  -1.419  -8.351  1.00 88.16           C  
ATOM    599  CB  PHE A  39       9.092  -1.950  -7.966  1.00 88.16           C  
ATOM    600  HB2 PHE A  39       8.835  -2.960  -7.647  1.00 88.16           H  
ATOM    601  HB3 PHE A  39       9.966  -1.644  -7.391  1.00 88.16           H  
ATOM    602  O   PHE A  39       6.029  -2.433  -8.027  1.00 88.16           O  
ATOM    603  CG  PHE A  39       9.462  -1.990  -9.426  1.00 88.16           C  
ATOM    604  CD1 PHE A  39       8.765  -2.838 -10.305  1.00 88.16           C  
ATOM    605  HD1 PHE A  39       7.916  -3.406  -9.952  1.00 88.16           H  
ATOM    606  CD2 PHE A  39      10.561  -1.248  -9.885  1.00 88.16           C  
ATOM    607  HD2 PHE A  39      11.117  -0.616  -9.208  1.00 88.16           H  
ATOM    608  CE1 PHE A  39       9.175  -2.953 -11.639  1.00 88.16           C  
ATOM    609  HE1 PHE A  39       8.643  -3.609 -12.312  1.00 88.16           H  
ATOM    610  CE2 PHE A  39      11.004  -1.421 -11.202  1.00 88.16           C  
ATOM    611  HE2 PHE A  39      11.934  -0.967 -11.511  1.00 88.16           H  
ATOM    612  CZ  PHE A  39      10.301  -2.254 -12.089  1.00 88.16           C  
ATOM    613  HZ  PHE A  39      10.647  -2.402 -13.102  1.00 88.16           H  
ATOM    614  N   LEU A  40       6.274  -0.655  -9.379  1.00 86.57           N  
ATOM    615  H   LEU A  40       6.838   0.147  -9.621  1.00 86.57           H  
ATOM    616  CA  LEU A  40       5.153  -0.962 -10.262  1.00 86.57           C  
ATOM    617  HA  LEU A  40       4.889  -2.014 -10.159  1.00 86.57           H  
ATOM    618  C   LEU A  40       5.575  -0.713 -11.714  1.00 86.57           C  
ATOM    619  CB  LEU A  40       3.944  -0.105  -9.839  1.00 86.57           C  
ATOM    620  HB2 LEU A  40       3.717  -0.315  -8.793  1.00 86.57           H  
ATOM    621  HB3 LEU A  40       4.222   0.946  -9.922  1.00 86.57           H  
ATOM    622  O   LEU A  40       5.871   0.419 -12.088  1.00 86.57           O  
ATOM    623  CG  LEU A  40       2.675  -0.343 -10.675  1.00 86.57           C  
ATOM    624  HG  LEU A  40       2.900  -0.179 -11.729  1.00 86.57           H  
ATOM    625  CD1 LEU A  40       2.127  -1.761 -10.506  1.00 86.57           C  
ATOM    626 HD11 LEU A  40       1.187  -1.863 -11.048  1.00 86.57           H  
ATOM    627 HD12 LEU A  40       2.830  -2.490 -10.909  1.00 86.57           H  
ATOM    628 HD13 LEU A  40       1.954  -1.976  -9.451  1.00 86.57           H  
ATOM    629  CD2 LEU A  40       1.585   0.648 -10.263  1.00 86.57           C  
ATOM    630 HD21 LEU A  40       0.713   0.521 -10.904  1.00 86.57           H  
ATOM    631 HD22 LEU A  40       1.295   0.480  -9.226  1.00 86.57           H  
ATOM    632 HD23 LEU A  40       1.957   1.667 -10.376  1.00 86.57           H  
ATOM    633  N   ASP A  41       5.593  -1.766 -12.529  1.00 84.26           N  
ATOM    634  H   ASP A  41       5.329  -2.666 -12.154  1.00 84.26           H  
ATOM    635  CA  ASP A  41       5.831  -1.682 -13.972  1.00 84.26           C  
ATOM    636  HA  ASP A  41       6.160  -0.674 -14.227  1.00 84.26           H  
ATOM    637  C   ASP A  41       4.534  -1.951 -14.728  1.00 84.26           C  
ATOM    638  CB  ASP A  41       6.951  -2.637 -14.405  1.00 84.26           C  
ATOM    639  HB2 ASP A  41       6.692  -3.660 -14.132  1.00 84.26           H  
ATOM    640  HB3 ASP A  41       7.865  -2.342 -13.891  1.00 84.26           H  
ATOM    641  O   ASP A  41       4.061  -3.085 -14.792  1.00 84.26           O  
ATOM    642  CG  ASP A  41       7.230  -2.550 -15.908  1.00 84.26           C  
ATOM    643  OD1 ASP A  41       7.117  -1.433 -16.457  1.00 84.26           O  
ATOM    644  OD2 ASP A  41       7.585  -3.587 -16.511  1.00 84.26           O  
ATOM    645  N   ILE A  42       3.943  -0.897 -15.284  1.00 81.52           N  
ATOM    646  H   ILE A  42       4.422  -0.009 -15.243  1.00 81.52           H  
ATOM    647  CA  ILE A  42       2.672  -0.965 -16.005  1.00 81.52           C  
ATOM    648  HA  ILE A  42       2.036  -1.693 -15.501  1.00 81.52           H  
ATOM    649  C   ILE A  42       2.923  -1.469 -17.429  1.00 81.52           C  
ATOM    650  CB  ILE A  42       1.927   0.381 -15.933  1.00 81.52           C  
ATOM    651  HB  ILE A  42       2.580   1.165 -16.317  1.00 81.52           H  
ATOM    652  O   ILE A  42       3.788  -0.971 -18.151  1.00 81.52           O  
ATOM    653  CG1 ILE A  42       1.600   0.673 -14.451  1.00 81.52           C  
ATOM    654 HG12 ILE A  42       2.521   0.668 -13.867  1.00 81.52           H  
ATOM    655 HG13 ILE A  42       0.943  -0.103 -14.057  1.00 81.52           H  
ATOM    656  CG2 ILE A  42       0.642   0.361 -16.782  1.00 81.52           C  
ATOM    657 HG21 ILE A  42       0.154   1.335 -16.757  1.00 81.52           H  
ATOM    658 HG22 ILE A  42       0.873   0.162 -17.828  1.00 81.52           H  
ATOM    659 HG23 ILE A  42      -0.053  -0.392 -16.408  1.00 81.52           H  
ATOM    660  CD1 ILE A  42       0.952   2.031 -14.223  1.00 81.52           C  
ATOM    661 HD11 ILE A  42      -0.054   2.060 -14.641  1.00 81.52           H  
ATOM    662 HD12 ILE A  42       0.885   2.200 -13.148  1.00 81.52           H  
ATOM    663 HD13 ILE A  42       1.564   2.805 -14.686  1.00 81.52           H  
ATOM    664  N   SER A  43       2.148  -2.474 -17.839  1.00 74.02           N  
ATOM    665  H   SER A  43       1.392  -2.761 -17.233  1.00 74.02           H  
ATOM    666  CA  SER A  43       2.360  -3.197 -19.097  1.00 74.02           C  
ATOM    667  HA  SER A  43       3.417  -3.453 -19.166  1.00 74.02           H  
ATOM    668  C   SER A  43       2.031  -2.354 -20.334  1.00 74.02           C  
ATOM    669  CB  SER A  43       1.571  -4.509 -19.088  1.00 74.02           C  
ATOM    670  HB2 SER A  43       1.855  -5.103 -18.219  1.00 74.02           H  
ATOM    671  HB3 SER A  43       1.797  -5.076 -19.991  1.00 74.02           H  
ATOM    672  O   SER A  43       2.707  -2.484 -21.357  1.00 74.02           O  
ATOM    673  OG  SER A  43       0.189  -4.244 -19.031  1.00 74.02           O  
ATOM    674  HG  SER A  43       0.004  -3.717 -18.250  1.00 74.02           H  
ATOM    675  N   GLN A  44       1.040  -1.460 -20.244  1.00 66.21           N  
ATOM    676  H   GLN A  44       0.532  -1.398 -19.373  1.00 66.21           H  
ATOM    677  CA  GLN A  44       0.536  -0.660 -21.361  1.00 66.21           C  
ATOM    678  HA  GLN A  44       1.352  -0.417 -22.041  1.00 66.21           H  
ATOM    679  C   GLN A  44      -0.108   0.649 -20.874  1.00 66.21           C  
ATOM    680  CB  GLN A  44      -0.532  -1.469 -22.130  1.00 66.21           C  
ATOM    681  HB2 GLN A  44      -0.968  -0.818 -22.887  1.00 66.21           H  
ATOM    682  HB3 GLN A  44      -1.324  -1.763 -21.442  1.00 66.21           H  
ATOM    683  O   GLN A  44      -1.145   0.616 -20.225  1.00 66.21           O  
ATOM    684  CG  GLN A  44      -0.001  -2.728 -22.835  1.00 66.21           C  
ATOM    685  HG2 GLN A  44       0.361  -3.441 -22.095  1.00 66.21           H  
ATOM    686  HG3 GLN A  44       0.824  -2.451 -23.491  1.00 66.21           H  
ATOM    687  CD  GLN A  44      -1.061  -3.449 -23.659  1.00 66.21           C  
ATOM    688  NE2 GLN A  44      -0.680  -4.455 -24.415  1.00 66.21           N  
ATOM    689 HE21 GLN A  44       0.286  -4.750 -24.437  1.00 66.21           H  
ATOM    690 HE22 GLN A  44      -1.414  -4.900 -24.946  1.00 66.21           H  
ATOM    691  OE1 GLN A  44      -2.241  -3.149 -23.642  1.00 66.21           O  
ATOM    692  N   SER A  45       0.462   1.790 -21.250  1.00 55.79           N  
ATOM    693  H   SER A  45       1.446   1.774 -21.477  1.00 55.79           H  
ATOM    694  CA  SER A  45      -0.280   2.903 -21.858  1.00 55.79           C  
ATOM    695  HA  SER A  45      -0.921   2.492 -22.637  1.00 55.79           H  
ATOM    696  C   SER A  45       0.743   3.824 -22.518  1.00 55.79           C  
ATOM    697  CB  SER A  45      -1.195   3.683 -20.894  1.00 55.79           C  
ATOM    698  HB2 SER A  45      -1.718   4.459 -21.454  1.00 55.79           H  
ATOM    699  HB3 SER A  45      -1.945   3.009 -20.479  1.00 55.79           H  
ATOM    700  O   SER A  45       1.760   4.184 -21.932  1.00 55.79           O  
ATOM    701  OG  SER A  45      -0.486   4.289 -19.834  1.00 55.79           O  
ATOM    702  HG  SER A  45      -0.544   5.245 -19.894  1.00 55.79           H  
ATOM    703  N   SER A  46       0.506   4.159 -23.779  1.00 51.33           N  
ATOM    704  H   SER A  46      -0.360   3.871 -24.209  1.00 51.33           H  
ATOM    705  CA  SER A  46       1.319   5.071 -24.589  1.00 51.33           C  
ATOM    706  HA  SER A  46       2.350   4.716 -24.600  1.00 51.33           H  
ATOM    707  C   SER A  46       1.354   6.510 -24.057  1.00 51.33           C  
ATOM    708  CB  SER A  46       0.776   5.037 -26.023  1.00 51.33           C  
ATOM    709  HB2 SER A  46       1.157   5.882 -26.596  1.00 51.33           H  
ATOM    710  HB3 SER A  46       1.112   4.116 -26.499  1.00 51.33           H  
ATOM    711  O   SER A  46       2.090   7.326 -24.599  1.00 51.33           O  
ATOM    712  OG  SER A  46      -0.644   5.045 -26.018  1.00 51.33           O  
ATOM    713  HG  SER A  46      -0.949   5.944 -25.879  1.00 51.33           H  
ATOM    714  N   ASP A  47       0.628   6.797 -22.973  1.00 55.38           N  
ATOM    715  H   ASP A  47       0.090   6.052 -22.555  1.00 55.38           H  
ATOM    716  CA  ASP A  47       0.501   8.108 -22.353  1.00 55.38           C  
ATOM    717  HA  ASP A  47       1.201   8.799 -22.821  1.00 55.38           H  
ATOM    718  C   ASP A  47       0.842   8.013 -20.859  1.00 55.38           C  
ATOM    719  CB  ASP A  47      -0.910   8.649 -22.616  1.00 55.38           C  
ATOM    720  HB2 ASP A  47      -1.649   7.953 -22.218  1.00 55.38           H  
ATOM    721  HB3 ASP A  47      -1.025   9.604 -22.103  1.00 55.38           H  
ATOM    722  O   ASP A  47       0.155   7.368 -20.065  1.00 55.38           O  
ATOM    723  CG  ASP A  47      -1.138   8.863 -24.116  1.00 55.38           C  
ATOM    724  OD1 ASP A  47      -0.301   9.560 -24.728  1.00 55.38           O  
ATOM    725  OD2 ASP A  47      -2.113   8.289 -24.648  1.00 55.38           O  
ATOM    726  N   TYR A  48       1.954   8.645 -20.482  1.00 55.38           N  
ATOM    727  H   TYR A  48       2.458   9.129 -21.212  1.00 55.38           H  
ATOM    728  CA  TYR A  48       2.568   8.620 -19.148  1.00 55.38           C  
ATOM    729  HA  TYR A  48       2.519   7.596 -18.776  1.00 55.38           H  
ATOM    730  C   TYR A  48       1.840   9.495 -18.105  1.00 55.38           C  
ATOM    731  CB  TYR A  48       4.050   9.016 -19.287  1.00 55.38           C  
ATOM    732  HB2 TYR A  48       4.114   9.997 -19.758  1.00 55.38           H  
ATOM    733  HB3 TYR A  48       4.491   9.108 -18.295  1.00 55.38           H  
ATOM    734  O   TYR A  48       2.464   9.975 -17.159  1.00 55.38           O  
ATOM    735  CG  TYR A  48       4.902   8.027 -20.058  1.00 55.38           C  
ATOM    736  CD1 TYR A  48       5.446   6.918 -19.382  1.00 55.38           C  
ATOM    737  HD1 TYR A  48       5.216   6.763 -18.339  1.00 55.38           H  
ATOM    738  CD2 TYR A  48       5.150   8.207 -21.433  1.00 55.38           C  
ATOM    739  HD2 TYR A  48       4.712   9.041 -21.960  1.00 55.38           H  
ATOM    740  CE1 TYR A  48       6.259   6.000 -20.073  1.00 55.38           C  
ATOM    741  HE1 TYR A  48       6.666   5.135 -19.571  1.00 55.38           H  
ATOM    742  CE2 TYR A  48       5.948   7.280 -22.132  1.00 55.38           C  
ATOM    743  HE2 TYR A  48       6.112   7.409 -23.191  1.00 55.38           H  
ATOM    744  OH  TYR A  48       7.282   5.282 -22.114  1.00 55.38           O  
ATOM    745  HH  TYR A  48       7.319   5.495 -23.050  1.00 55.38           H  
ATOM    746  CZ  TYR A  48       6.507   6.177 -21.449  1.00 55.38           C  
ATOM    747  N   THR A  49       0.544   9.758 -18.284  1.00 58.86           N  
ATOM    748  H   THR A  49       0.076   9.335 -19.073  1.00 58.86           H  
ATOM    749  CA  THR A  49      -0.192  10.794 -17.536  1.00 58.86           C  
ATOM    750  HA  THR A  49       0.458  11.199 -16.760  1.00 58.86           H  
ATOM    751  C   THR A  49      -1.416  10.295 -16.772  1.00 58.86           C  
ATOM    752  CB  THR A  49      -0.565  11.969 -18.453  1.00 58.86           C  
ATOM    753  HB  THR A  49      -1.265  12.632 -17.944  1.00 58.86           H  
ATOM    754  O   THR A  49      -2.071  11.097 -16.108  1.00 58.86           O  
ATOM    755  CG2 THR A  49       0.670  12.780 -18.850  1.00 58.86           C  
ATOM    756 HG21 THR A  49       1.353  12.163 -19.433  1.00 58.86           H  
ATOM    757 HG22 THR A  49       0.364  13.638 -19.448  1.00 58.86           H  
ATOM    758 HG23 THR A  49       1.180  13.136 -17.955  1.00 58.86           H  
ATOM    759  OG1 THR A  49      -1.147  11.488 -19.641  1.00 58.86           O  
ATOM    760  HG1 THR A  49      -1.564  12.219 -20.103  1.00 58.86           H  
ATOM    761  N   SER A  50      -1.711   8.994 -16.782  1.00 76.79           N  
ATOM    762  H   SER A  50      -1.186   8.368 -17.377  1.00 76.79           H  
ATOM    763  CA  SER A  50      -2.839   8.454 -16.015  1.00 76.79           C  
ATOM    764  HA  SER A  50      -3.640   9.193 -16.025  1.00 76.79           H  
ATOM    765  C   SER A  50      -2.465   8.200 -14.553  1.00 76.79           C  
ATOM    766  CB  SER A  50      -3.414   7.205 -16.681  1.00 76.79           C  
ATOM    767  HB2 SER A  50      -4.237   6.816 -16.080  1.00 76.79           H  
ATOM    768  HB3 SER A  50      -2.640   6.442 -16.763  1.00 76.79           H  
ATOM    769  O   SER A  50      -1.437   7.593 -14.240  1.00 76.79           O  
ATOM    770  OG  SER A  50      -3.891   7.545 -17.969  1.00 76.79           O  
ATOM    771  HG  SER A  50      -4.845   7.437 -17.970  1.00 76.79           H  
ATOM    772  N   PHE A  51      -3.316   8.663 -13.639  1.00 86.42           N  
ATOM    773  H   PHE A  51      -4.154   9.125 -13.962  1.00 86.42           H  
ATOM    774  CA  PHE A  51      -3.230   8.310 -12.225  1.00 86.42           C  
ATOM    775  HA  PHE A  51      -2.218   8.507 -11.870  1.00 86.42           H  
ATOM    776  C   PHE A  51      -3.521   6.816 -12.039  1.00 86.42           C  
ATOM    777  CB  PHE A  51      -4.219   9.155 -11.409  1.00 86.42           C  
ATOM    778  HB2 PHE A  51      -4.248   8.769 -10.390  1.00 86.42           H  
ATOM    779  HB3 PHE A  51      -5.216   9.028 -11.832  1.00 86.42           H  
ATOM    780  O   PHE A  51      -4.415   6.264 -12.675  1.00 86.42           O  
ATOM    781  CG  PHE A  51      -3.898  10.635 -11.347  1.00 86.42           C  
ATOM    782  CD1 PHE A  51      -2.881  11.095 -10.490  1.00 86.42           C  
ATOM    783  HD1 PHE A  51      -2.328  10.388  -9.889  1.00 86.42           H  
ATOM    784  CD2 PHE A  51      -4.609  11.554 -12.142  1.00 86.42           C  
ATOM    785  HD2 PHE A  51      -5.384  11.205 -12.808  1.00 86.42           H  
ATOM    786  CE1 PHE A  51      -2.570  12.466 -10.435  1.00 86.42           C  
ATOM    787  HE1 PHE A  51      -1.774  12.813  -9.792  1.00 86.42           H  
ATOM    788  CE2 PHE A  51      -4.292  12.923 -12.094  1.00 86.42           C  
ATOM    789  HE2 PHE A  51      -4.816  13.616 -12.735  1.00 86.42           H  
ATOM    790  CZ  PHE A  51      -3.269  13.379 -11.244  1.00 86.42           C  
ATOM    791  HZ  PHE A  51      -3.006  14.426 -11.232  1.00 86.42           H  
ATOM    792  N   VAL A  52      -2.799   6.178 -11.120  1.00 88.73           N  
ATOM    793  H   VAL A  52      -2.089   6.696 -10.622  1.00 88.73           H  
ATOM    794  CA  VAL A  52      -3.167   4.870 -10.576  1.00 88.73           C  
ATOM    795  HA  VAL A  52      -3.801   4.340 -11.287  1.00 88.73           H  
ATOM    796  C   VAL A  52      -3.959   5.108  -9.304  1.00 88.73           C  
ATOM    797  CB  VAL A  52      -1.935   3.997 -10.296  1.00 88.73           C  
ATOM    798  HB  VAL A  52      -1.244   4.555  -9.664  1.00 88.73           H  
ATOM    799  O   VAL A  52      -3.507   5.806  -8.393  1.00 88.73           O  
ATOM    800  CG1 VAL A  52      -2.301   2.683  -9.594  1.00 88.73           C  
ATOM    801 HG11 VAL A  52      -2.643   2.884  -8.578  1.00 88.73           H  
ATOM    802 HG12 VAL A  52      -1.422   2.040  -9.541  1.00 88.73           H  
ATOM    803 HG13 VAL A  52      -3.093   2.167 -10.137  1.00 88.73           H  
ATOM    804  CG2 VAL A  52      -1.211   3.621 -11.589  1.00 88.73           C  
ATOM    805 HG21 VAL A  52      -1.183   4.469 -12.273  1.00 88.73           H  
ATOM    806 HG22 VAL A  52      -1.726   2.801 -12.090  1.00 88.73           H  
ATOM    807 HG23 VAL A  52      -0.197   3.302 -11.347  1.00 88.73           H  
ATOM    808  N   TYR A  53      -5.133   4.506  -9.233  1.00 91.56           N  
ATOM    809  H   TYR A  53      -5.459   3.970 -10.025  1.00 91.56           H  
ATOM    810  CA  TYR A  53      -5.997   4.543  -8.069  1.00 91.56           C  
ATOM    811  HA  TYR A  53      -5.678   5.337  -7.393  1.00 91.56           H  
ATOM    812  C   TYR A  53      -5.894   3.212  -7.333  1.00 91.56           C  
ATOM    813  CB  TYR A  53      -7.424   4.863  -8.512  1.00 91.56           C  
ATOM    814  HB2 TYR A  53      -8.075   4.838  -7.638  1.00 91.56           H  
ATOM    815  HB3 TYR A  53      -7.760   4.086  -9.199  1.00 91.56           H  
ATOM    816  O   TYR A  53      -5.937   2.144  -7.947  1.00 91.56           O  
ATOM    817  CG  TYR A  53      -7.579   6.205  -9.200  1.00 91.56           C  
ATOM    818  CD1 TYR A  53      -8.043   7.315  -8.475  1.00 91.56           C  
ATOM    819  HD1 TYR A  53      -8.259   7.203  -7.423  1.00 91.56           H  
ATOM    820  CD2 TYR A  53      -7.274   6.346 -10.565  1.00 91.56           C  
ATOM    821  HD2 TYR A  53      -6.928   5.498 -11.138  1.00 91.56           H  
ATOM    822  CE1 TYR A  53      -8.252   8.551  -9.110  1.00 91.56           C  
ATOM    823  HE1 TYR A  53      -8.662   9.383  -8.557  1.00 91.56           H  
ATOM    824  CE2 TYR A  53      -7.426   7.591 -11.197  1.00 91.56           C  
ATOM    825  HE2 TYR A  53      -7.193   7.692 -12.246  1.00 91.56           H  
ATOM    826  OH  TYR A  53      -8.129   9.882 -11.099  1.00 91.56           O  
ATOM    827  HH  TYR A  53      -8.806  10.406 -10.664  1.00 91.56           H  
ATOM    828  CZ  TYR A  53      -7.935   8.691 -10.478  1.00 91.56           C  
ATOM    829  N   LEU A  54      -5.768   3.266  -6.007  1.00 92.84           N  
ATOM    830  H   LEU A  54      -5.776   4.171  -5.559  1.00 92.84           H  
ATOM    831  CA  LEU A  54      -5.918   2.081  -5.177  1.00 92.84           C  
ATOM    832  HA  LEU A  54      -5.709   1.201  -5.786  1.00 92.84           H  
ATOM    833  C   LEU A  54      -7.364   2.001  -4.700  1.00 92.84           C  
ATOM    834  CB  LEU A  54      -4.926   2.076  -4.012  1.00 92.84           C  
ATOM    835  HB2 LEU A  54      -3.928   2.331  -4.367  1.00 92.84           H  
ATOM    836  HB3 LEU A  54      -5.241   2.826  -3.286  1.00 92.84           H  
ATOM    837  O   LEU A  54      -7.830   2.852  -3.943  1.00 92.84           O  
ATOM    838  CG  LEU A  54      -4.893   0.691  -3.337  1.00 92.84           C  
ATOM    839  HG  LEU A  54      -5.904   0.299  -3.225  1.00 92.84           H  
ATOM    840  CD1 LEU A  54      -4.071  -0.328  -4.119  1.00 92.84           C  
ATOM    841 HD11 LEU A  54      -4.559  -0.545  -5.070  1.00 92.84           H  
ATOM    842 HD12 LEU A  54      -3.067   0.059  -4.297  1.00 92.84           H  
ATOM    843 HD13 LEU A  54      -3.994  -1.262  -3.561  1.00 92.84           H  
ATOM    844  CD2 LEU A  54      -4.299   0.808  -1.951  1.00 92.84           C  
ATOM    845 HD21 LEU A  54      -3.408   1.436  -1.961  1.00 92.84           H  
ATOM    846 HD22 LEU A  54      -4.078  -0.183  -1.555  1.00 92.84           H  
ATOM    847 HD23 LEU A  54      -5.079   1.233  -1.319  1.00 92.84           H  
ATOM    848  N   SER A  55      -8.051   0.959  -5.139  1.00 93.27           N  
ATOM    849  H   SER A  55      -7.570   0.318  -5.754  1.00 93.27           H  
ATOM    850  CA  SER A  55      -9.390   0.587  -4.704  1.00 93.27           C  
ATOM    851  HA  SER A  55      -9.933   1.475  -4.381  1.00 93.27           H  
ATOM    852  C   SER A  55      -9.296  -0.395  -3.536  1.00 93.27           C  
ATOM    853  CB  SER A  55     -10.116  -0.010  -5.907  1.00 93.27           C  
ATOM    854  HB2 SER A  55      -9.469  -0.770  -6.345  1.00 93.27           H  
ATOM    855  HB3 SER A  55     -10.282   0.759  -6.662  1.00 93.27           H  
ATOM    856  O   SER A  55      -8.477  -1.312  -3.571  1.00 93.27           O  
ATOM    857  OG  SER A  55     -11.343  -0.603  -5.558  1.00 93.27           O  
ATOM    858  HG  SER A  55     -12.009   0.088  -5.584  1.00 93.27           H  
ATOM    859  N   CYS A  56     -10.122  -0.212  -2.509  1.00 92.66           N  
ATOM    860  H   CYS A  56     -10.761   0.569  -2.555  1.00 92.66           H  
ATOM    861  CA  CYS A  56     -10.222  -1.069  -1.333  1.00 92.66           C  
ATOM    862  HA  CYS A  56      -9.694  -2.006  -1.511  1.00 92.66           H  
ATOM    863  C   CYS A  56     -11.695  -1.387  -1.056  1.00 92.66           C  
ATOM    864  CB  CYS A  56      -9.557  -0.351  -0.153  1.00 92.66           C  
ATOM    865  HB2 CYS A  56     -10.020   0.628  -0.027  1.00 92.66           H  
ATOM    866  HB3 CYS A  56      -8.499  -0.209  -0.370  1.00 92.66           H  
ATOM    867  O   CYS A  56     -12.494  -0.481  -0.835  1.00 92.66           O  
ATOM    868  SG  CYS A  56      -9.744  -1.329   1.368  1.00 92.66           S  
ATOM    869  HG  CYS A  56      -9.089  -0.496   2.181  1.00 92.66           H  
ATOM    870  N   ASN A  57     -12.070  -2.668  -1.031  1.00 91.53           N  
ATOM    871  H   ASN A  57     -11.356  -3.373  -1.145  1.00 91.53           H  
ATOM    872  CA  ASN A  57     -13.461  -3.100  -0.813  1.00 91.53           C  
ATOM    873  HA  ASN A  57     -14.082  -2.657  -1.592  1.00 91.53           H  
ATOM    874  C   ASN A  57     -14.076  -2.656   0.525  1.00 91.53           C  
ATOM    875  CB  ASN A  57     -13.561  -4.631  -0.922  1.00 91.53           C  
ATOM    876  HB2 ASN A  57     -14.616  -4.905  -0.926  1.00 91.53           H  
ATOM    877  HB3 ASN A  57     -13.118  -4.967  -1.859  1.00 91.53           H  
ATOM    878  O   ASN A  57     -15.296  -2.679   0.657  1.00 91.53           O  
ATOM    879  CG  ASN A  57     -12.883  -5.342   0.241  1.00 91.53           C  
ATOM    880  ND2 ASN A  57     -13.417  -6.440   0.713  1.00 91.53           N  
ATOM    881 HD21 ASN A  57     -12.942  -6.878   1.490  1.00 91.53           H  
ATOM    882 HD22 ASN A  57     -14.337  -6.741   0.425  1.00 91.53           H  
ATOM    883  OD1 ASN A  57     -11.842  -4.928   0.718  1.00 91.53           O  
ATOM    884  N   LEU A  58     -13.256  -2.283   1.508  1.00 89.31           N  
ATOM    885  H   LEU A  58     -12.259  -2.346   1.352  1.00 89.31           H  
ATOM    886  CA  LEU A  58     -13.740  -1.822   2.804  1.00 89.31           C  
ATOM    887  HA  LEU A  58     -14.604  -2.420   3.094  1.00 89.31           H  
ATOM    888  C   LEU A  58     -14.222  -0.373   2.776  1.00 89.31           C  
ATOM    889  CB  LEU A  58     -12.643  -2.002   3.860  1.00 89.31           C  
ATOM    890  HB2 LEU A  58     -11.807  -1.347   3.616  1.00 89.31           H  
ATOM    891  HB3 LEU A  58     -13.053  -1.682   4.818  1.00 89.31           H  
ATOM    892  O   LEU A  58     -14.947   0.018   3.680  1.00 89.31           O  
ATOM    893  CG  LEU A  58     -12.118  -3.436   4.015  1.00 89.31           C  
ATOM    894  HG  LEU A  58     -11.580  -3.734   3.115  1.00 89.31           H  
ATOM    895  CD1 LEU A  58     -11.147  -3.468   5.186  1.00 89.31           C  
ATOM    896 HD11 LEU A  58     -11.636  -3.113   6.093  1.00 89.31           H  
ATOM    897 HD12 LEU A  58     -10.827  -4.495   5.364  1.00 89.31           H  
ATOM    898 HD13 LEU A  58     -10.267  -2.868   4.956  1.00 89.31           H  
ATOM    899  CD2 LEU A  58     -13.232  -4.441   4.283  1.00 89.31           C  
ATOM    900 HD21 LEU A  58     -13.883  -4.518   3.412  1.00 89.31           H  
ATOM    901 HD22 LEU A  58     -13.812  -4.141   5.156  1.00 89.31           H  
ATOM    902 HD23 LEU A  58     -12.792  -5.423   4.461  1.00 89.31           H  
ATOM    903  N   ILE A  59     -13.834   0.421   1.776  1.00 90.33           N  
ATOM    904  H   ILE A  59     -13.320   0.017   1.006  1.00 90.33           H  
ATOM    905  CA  ILE A  59     -14.169   1.844   1.700  1.00 90.33           C  
ATOM    906  HA  ILE A  59     -14.253   2.242   2.711  1.00 90.33           H  
ATOM    907  C   ILE A  59     -15.523   2.042   1.025  1.00 90.33           C  
ATOM    908  CB  ILE A  59     -13.049   2.610   0.969  1.00 90.33           C  
ATOM    909  HB  ILE A  59     -12.936   2.189  -0.030  1.00 90.33           H  
ATOM    910  O   ILE A  59     -15.743   1.561  -0.086  1.00 90.33           O  
ATOM    911  CG1 ILE A  59     -11.687   2.479   1.684  1.00 90.33           C  
ATOM    912 HG12 ILE A  59     -11.279   1.486   1.495  1.00 90.33           H  
ATOM    913 HG13 ILE A  59     -11.006   3.212   1.252  1.00 90.33           H  
ATOM    914  CG2 ILE A  59     -13.400   4.097   0.794  1.00 90.33           C  
ATOM    915 HG21 ILE A  59     -13.611   4.563   1.757  1.00 90.33           H  
ATOM    916 HG22 ILE A  59     -12.569   4.621   0.322  1.00 90.33           H  
ATOM    917 HG23 ILE A  59     -14.270   4.209   0.147  1.00 90.33           H  
ATOM    918  CD1 ILE A  59     -11.711   2.693   3.200  1.00 90.33           C  
ATOM    919 HD11 ILE A  59     -12.404   3.492   3.460  1.00 90.33           H  
ATOM    920 HD12 ILE A  59     -10.711   2.951   3.548  1.00 90.33           H  
ATOM    921 HD13 ILE A  59     -12.037   1.779   3.697  1.00 90.33           H  
ATOM    922  N   CYS A  60     -16.412   2.800   1.672  1.00 87.55           N  
ATOM    923  H   CYS A  60     -16.193   3.095   2.613  1.00 87.55           H  
ATOM    924  CA  CYS A  60     -17.746   3.098   1.143  1.00 87.55           C  
ATOM    925  HA  CYS A  60     -17.803   2.749   0.112  1.00 87.55           H  
ATOM    926  C   CYS A  60     -18.097   4.592   1.080  1.00 87.55           C  
ATOM    927  CB  CYS A  60     -18.783   2.306   1.950  1.00 87.55           C  
ATOM    928  HB2 CYS A  60     -19.765   2.429   1.492  1.00 87.55           H  
ATOM    929  HB3 CYS A  60     -18.520   1.249   1.926  1.00 87.55           H  
ATOM    930  O   CYS A  60     -19.203   4.925   0.660  1.00 87.55           O  
ATOM    931  SG  CYS A  60     -18.849   2.886   3.674  1.00 87.55           S  
ATOM    932  HG  CYS A  60     -19.115   4.165   3.396  1.00 87.55           H  
ATOM    933  N   ASP A  61     -17.207   5.490   1.503  1.00 90.22           N  
ATOM    934  H   ASP A  61     -16.305   5.182   1.837  1.00 90.22           H  
ATOM    935  CA  ASP A  61     -17.494   6.923   1.673  1.00 90.22           C  
ATOM    936  HA  ASP A  61     -18.544   7.096   1.439  1.00 90.22           H  
ATOM    937  C   ASP A  61     -16.715   7.839   0.714  1.00 90.22           C  
ATOM    938  CB  ASP A  61     -17.310   7.307   3.148  1.00 90.22           C  
ATOM    939  HB2 ASP A  61     -17.736   8.298   3.304  1.00 90.22           H  
ATOM    940  HB3 ASP A  61     -17.875   6.611   3.767  1.00 90.22           H  
ATOM    941  O   ASP A  61     -16.544   9.027   0.983  1.00 90.22           O  
ATOM    942  CG  ASP A  61     -15.852   7.322   3.620  1.00 90.22           C  
ATOM    943  OD1 ASP A  61     -14.962   6.818   2.899  1.00 90.22           O  
ATOM    944  OD2 ASP A  61     -15.640   7.795   4.758  1.00 90.22           O  
ATOM    945  N   THR A  62     -16.256   7.303  -0.419  1.00 91.73           N  
ATOM    946  H   THR A  62     -16.521   6.353  -0.635  1.00 91.73           H  
ATOM    947  CA  THR A  62     -15.489   8.065  -1.419  1.00 91.73           C  
ATOM    948  HA  THR A  62     -15.340   9.079  -1.049  1.00 91.73           H  
ATOM    949  C   THR A  62     -16.257   8.203  -2.719  1.00 91.73           C  
ATOM    950  CB  THR A  62     -14.091   7.484  -1.649  1.00 91.73           C  
ATOM    951  HB  THR A  62     -13.552   8.128  -2.345  1.00 91.73           H  
ATOM    952  O   THR A  62     -17.129   7.390  -3.017  1.00 91.73           O  
ATOM    953  CG2 THR A  62     -13.333   7.465  -0.327  1.00 91.73           C  
ATOM    954 HG21 THR A  62     -13.789   6.769   0.377  1.00 91.73           H  
ATOM    955 HG22 THR A  62     -13.363   8.465   0.106  1.00 91.73           H  
ATOM    956 HG23 THR A  62     -12.290   7.190  -0.481  1.00 91.73           H  
ATOM    957  OG1 THR A  62     -14.160   6.191  -2.200  1.00 91.73           O  
ATOM    958  HG1 THR A  62     -14.718   5.659  -1.630  1.00 91.73           H  
ATOM    959  N   PHE A  63     -15.942   9.239  -3.497  1.00 90.55           N  
ATOM    960  H   PHE A  63     -15.188   9.855  -3.230  1.00 90.55           H  
ATOM    961  CA  PHE A  63     -16.634   9.554  -4.743  1.00 90.55           C  
ATOM    962  HA  PHE A  63     -17.126   8.649  -5.098  1.00 90.55           H  
ATOM    963  C   PHE A  63     -15.638  10.000  -5.821  1.00 90.55           C  
ATOM    964  CB  PHE A  63     -17.711  10.629  -4.500  1.00 90.55           C  
ATOM    965  HB2 PHE A  63     -18.166  10.880  -5.459  1.00 90.55           H  
ATOM    966  HB3 PHE A  63     -17.231  11.533  -4.126  1.00 90.55           H  
ATOM    967  O   PHE A  63     -14.685  10.721  -5.522  1.00 90.55           O  
ATOM    968  CG  PHE A  63     -18.816  10.227  -3.534  1.00 90.55           C  
ATOM    969  CD1 PHE A  63     -20.049   9.755  -4.022  1.00 90.55           C  
ATOM    970  HD1 PHE A  63     -20.230   9.715  -5.086  1.00 90.55           H  
ATOM    971  CD2 PHE A  63     -18.615  10.318  -2.141  1.00 90.55           C  
ATOM    972  HD2 PHE A  63     -17.680  10.694  -1.751  1.00 90.55           H  
ATOM    973  CE1 PHE A  63     -21.055   9.341  -3.130  1.00 90.55           C  
ATOM    974  HE1 PHE A  63     -21.998   8.981  -3.514  1.00 90.55           H  
ATOM    975  CE2 PHE A  63     -19.615   9.897  -1.248  1.00 90.55           C  
ATOM    976  HE2 PHE A  63     -19.440   9.950  -0.184  1.00 90.55           H  
ATOM    977  CZ  PHE A  63     -20.835   9.404  -1.743  1.00 90.55           C  
ATOM    978  HZ  PHE A  63     -21.606   9.081  -1.059  1.00 90.55           H  
ATOM    979  N   ILE A  64     -15.884   9.600  -7.070  1.00 86.85           N  
ATOM    980  H   ILE A  64     -16.702   9.027  -7.222  1.00 86.85           H  
ATOM    981  CA  ILE A  64     -15.233  10.129  -8.278  1.00 86.85           C  
ATOM    982  HA  ILE A  64     -14.561  10.945  -8.013  1.00 86.85           H  
ATOM    983  C   ILE A  64     -16.344  10.686  -9.164  1.00 86.85           C  
ATOM    984  CB  ILE A  64     -14.418   9.040  -9.017  1.00 86.85           C  
ATOM    985  HB  ILE A  64     -15.068   8.188  -9.215  1.00 86.85           H  
ATOM    986  O   ILE A  64     -17.260   9.945  -9.511  1.00 86.85           O  
ATOM    987  CG1 ILE A  64     -13.228   8.572  -8.153  1.00 86.85           C  
ATOM    988 HG12 ILE A  64     -13.568   8.336  -7.144  1.00 86.85           H  
ATOM    989 HG13 ILE A  64     -12.508   9.387  -8.077  1.00 86.85           H  
ATOM    990  CG2 ILE A  64     -13.903   9.595 -10.365  1.00 86.85           C  
ATOM    991 HG21 ILE A  64     -13.342   8.844 -10.921  1.00 86.85           H  
ATOM    992 HG22 ILE A  64     -13.271  10.469 -10.206  1.00 86.85           H  
ATOM    993 HG23 ILE A  64     -14.732   9.884 -11.010  1.00 86.85           H  
ATOM    994  CD1 ILE A  64     -12.508   7.330  -8.692  1.00 86.85           C  
ATOM    995 HD11 ILE A  64     -13.117   6.443  -8.521  1.00 86.85           H  
ATOM    996 HD12 ILE A  64     -11.558   7.240  -8.166  1.00 86.85           H  
ATOM    997 HD13 ILE A  64     -12.282   7.414  -9.756  1.00 86.85           H  
ATOM    998  N   ASP A  65     -16.279  11.975  -9.505  1.00 87.60           N  
ATOM    999  H   ASP A  65     -15.429  12.488  -9.315  1.00 87.60           H  
ATOM   1000  CA  ASP A  65     -17.259  12.657 -10.364  1.00 87.60           C  
ATOM   1001  HA  ASP A  65     -17.130  13.729 -10.218  1.00 87.60           H  
ATOM   1002  C   ASP A  65     -18.718  12.348  -9.969  1.00 87.60           C  
ATOM   1003  CB  ASP A  65     -16.944  12.379 -11.845  1.00 87.60           C  
ATOM   1004  HB2 ASP A  65     -17.632  12.953 -12.465  1.00 87.60           H  
ATOM   1005  HB3 ASP A  65     -17.103  11.321 -12.051  1.00 87.60           H  
ATOM   1006  O   ASP A  65     -19.515  11.867 -10.773  1.00 87.60           O  
ATOM   1007  CG  ASP A  65     -15.512  12.759 -12.235  1.00 87.60           C  
ATOM   1008  OD1 ASP A  65     -14.952  13.693 -11.612  1.00 87.60           O  
ATOM   1009  OD2 ASP A  65     -14.973  12.090 -13.144  1.00 87.60           O  
ATOM   1010  N   GLU A  66     -19.041  12.558  -8.684  1.00 88.78           N  
ATOM   1011  H   GLU A  66     -18.320  12.963  -8.104  1.00 88.78           H  
ATOM   1012  CA  GLU A  66     -20.362  12.316  -8.063  1.00 88.78           C  
ATOM   1013  HA  GLU A  66     -20.296  12.658  -7.030  1.00 88.78           H  
ATOM   1014  C   GLU A  66     -20.797  10.842  -7.971  1.00 88.78           C  
ATOM   1015  CB  GLU A  66     -21.455  13.176  -8.724  1.00 88.78           C  
ATOM   1016  HB2 GLU A  66     -21.647  12.800  -9.729  1.00 88.78           H  
ATOM   1017  HB3 GLU A  66     -22.373  13.073  -8.146  1.00 88.78           H  
ATOM   1018  O   GLU A  66     -21.841  10.528  -7.396  1.00 88.78           O  
ATOM   1019  CG  GLU A  66     -21.095  14.669  -8.794  1.00 88.78           C  
ATOM   1020  HG2 GLU A  66     -20.154  14.800  -9.328  1.00 88.78           H  
ATOM   1021  HG3 GLU A  66     -20.957  15.037  -7.777  1.00 88.78           H  
ATOM   1022  CD  GLU A  66     -22.162  15.513  -9.505  1.00 88.78           C  
ATOM   1023  OE1 GLU A  66     -21.999  16.753  -9.478  1.00 88.78           O  
ATOM   1024  OE2 GLU A  66     -23.124  14.936 -10.064  1.00 88.78           O  
ATOM   1025  N   ARG A  67     -19.986   9.904  -8.467  1.00 88.76           N  
ATOM   1026  H   ARG A  67     -19.148  10.208  -8.941  1.00 88.76           H  
ATOM   1027  CA  ARG A  67     -20.254   8.467  -8.372  1.00 88.76           C  
ATOM   1028  HA  ARG A  67     -21.326   8.318  -8.243  1.00 88.76           H  
ATOM   1029  C   ARG A  67     -19.548   7.884  -7.165  1.00 88.76           C  
ATOM   1030  CB  ARG A  67     -19.816   7.752  -9.652  1.00 88.76           C  
ATOM   1031  HB2 ARG A  67     -20.016   6.686  -9.549  1.00 88.76           H  
ATOM   1032  HB3 ARG A  67     -18.744   7.888  -9.796  1.00 88.76           H  
ATOM   1033  O   ARG A  67     -18.355   8.110  -6.974  1.00 88.76           O  
ATOM   1034  CG  ARG A  67     -20.571   8.287 -10.871  1.00 88.76           C  
ATOM   1035  HG2 ARG A  67     -20.419   9.362 -10.969  1.00 88.76           H  
ATOM   1036  HG3 ARG A  67     -21.636   8.084 -10.761  1.00 88.76           H  
ATOM   1037  CD  ARG A  67     -20.050   7.613 -12.134  1.00 88.76           C  
ATOM   1038  HD2 ARG A  67     -18.987   7.833 -12.233  1.00 88.76           H  
ATOM   1039  HD3 ARG A  67     -20.191   6.535 -12.050  1.00 88.76           H  
ATOM   1040  NE  ARG A  67     -20.773   8.124 -13.306  1.00 88.76           N  
ATOM   1041  HE  ARG A  67     -21.422   8.877 -13.131  1.00 88.76           H  
ATOM   1042  NH1 ARG A  67     -19.685   6.855 -14.867  1.00 88.76           N  
ATOM   1043 HH11 ARG A  67     -19.437   6.687 -15.832  1.00 88.76           H  
ATOM   1044 HH12 ARG A  67     -19.129   6.468 -14.118  1.00 88.76           H  
ATOM   1045  NH2 ARG A  67     -21.261   8.306 -15.515  1.00 88.76           N  
ATOM   1046 HH21 ARG A  67     -21.869   9.083 -15.299  1.00 88.76           H  
ATOM   1047 HH22 ARG A  67     -21.153   7.988 -16.468  1.00 88.76           H  
ATOM   1048  CZ  ARG A  67     -20.570   7.761 -14.555  1.00 88.76           C  
ATOM   1049  N   GLN A  68     -20.274   7.102  -6.371  1.00 89.99           N  
ATOM   1050  H   GLN A  68     -21.253   6.968  -6.579  1.00 89.99           H  
ATOM   1051  CA  GLN A  68     -19.686   6.379  -5.248  1.00 89.99           C  
ATOM   1052  HA  GLN A  68     -19.271   7.112  -4.556  1.00 89.99           H  
ATOM   1053  C   GLN A  68     -18.547   5.478  -5.743  1.00 89.99           C  
ATOM   1054  CB  GLN A  68     -20.771   5.584  -4.512  1.00 89.99           C  
ATOM   1055  HB2 GLN A  68     -21.113   4.767  -5.146  1.00 89.99           H  
ATOM   1056  HB3 GLN A  68     -21.614   6.245  -4.312  1.00 89.99           H  
ATOM   1057  O   GLN A  68     -18.681   4.755  -6.731  1.00 89.99           O  
ATOM   1058  CG  GLN A  68     -20.273   5.022  -3.170  1.00 89.99           C  
ATOM   1059  HG2 GLN A  68     -19.916   5.842  -2.547  1.00 89.99           H  
ATOM   1060  HG3 GLN A  68     -19.443   4.334  -3.337  1.00 89.99           H  
ATOM   1061  CD  GLN A  68     -21.364   4.274  -2.409  1.00 89.99           C  
ATOM   1062  NE2 GLN A  68     -21.143   3.929  -1.162  1.00 89.99           N  
ATOM   1063 HE21 GLN A  68     -21.910   3.470  -0.692  1.00 89.99           H  
ATOM   1064 HE22 GLN A  68     -20.338   4.283  -0.664  1.00 89.99           H  
ATOM   1065  OE1 GLN A  68     -22.439   3.981  -2.906  1.00 89.99           O  
ATOM   1066  N   SER A  69     -17.423   5.540  -5.043  1.00 91.25           N  
ATOM   1067  H   SER A  69     -17.418   6.127  -4.221  1.00 91.25           H  
ATOM   1068  CA  SER A  69     -16.209   4.791  -5.317  1.00 91.25           C  
ATOM   1069  HA  SER A  69     -16.440   3.993  -6.023  1.00 91.25           H  
ATOM   1070  C   SER A  69     -15.709   4.135  -4.033  1.00 91.25           C  
ATOM   1071  CB  SER A  69     -15.162   5.705  -5.979  1.00 91.25           C  
ATOM   1072  HB2 SER A  69     -15.666   6.481  -6.554  1.00 91.25           H  
ATOM   1073  HB3 SER A  69     -14.575   5.108  -6.677  1.00 91.25           H  
ATOM   1074  O   SER A  69     -16.183   4.407  -2.929  1.00 91.25           O  
ATOM   1075  OG  SER A  69     -14.264   6.303  -5.060  1.00 91.25           O  
ATOM   1076  HG  SER A  69     -14.686   6.439  -4.208  1.00 91.25           H  
ATOM   1077  N   ASN A  70     -14.721   3.271  -4.184  1.00 92.71           N  
ATOM   1078  H   ASN A  70     -14.389   3.065  -5.116  1.00 92.71           H  
ATOM   1079  CA  ASN A  70     -14.031   2.615  -3.085  1.00 92.71           C  
ATOM   1080  HA  ASN A  70     -14.384   3.019  -2.136  1.00 92.71           H  
ATOM   1081  C   ASN A  70     -12.523   2.915  -3.138  1.00 92.71           C  
ATOM   1082  CB  ASN A  70     -14.423   1.136  -3.125  1.00 92.71           C  
ATOM   1083  HB2 ASN A  70     -15.509   1.051  -3.083  1.00 92.71           H  
ATOM   1084  HB3 ASN A  70     -14.035   0.652  -2.229  1.00 92.71           H  
ATOM   1085  O   ASN A  70     -11.696   2.090  -2.756  1.00 92.71           O  
ATOM   1086  CG  ASN A  70     -13.929   0.402  -4.353  1.00 92.71           C  
ATOM   1087  ND2 ASN A  70     -13.973  -0.907  -4.322  1.00 92.71           N  
ATOM   1088 HD21 ASN A  70     -13.483  -1.385  -5.065  1.00 92.71           H  
ATOM   1089 HD22 ASN A  70     -14.290  -1.353  -3.473  1.00 92.71           H  
ATOM   1090  OD1 ASN A  70     -13.484   0.963  -5.346  1.00 92.71           O  
ATOM   1091  N   ILE A  71     -12.162   4.082  -3.675  1.00 92.78           N  
ATOM   1092  H   ILE A  71     -12.886   4.754  -3.890  1.00 92.78           H  
ATOM   1093  CA  ILE A  71     -10.779   4.519  -3.834  1.00 92.78           C  
ATOM   1094  HA  ILE A  71     -10.160   3.659  -4.089  1.00 92.78           H  
ATOM   1095  C   ILE A  71     -10.266   5.090  -2.522  1.00 92.78           C  
ATOM   1096  CB  ILE A  71     -10.670   5.554  -4.965  1.00 92.78           C  
ATOM   1097  HB  ILE A  71     -11.353   6.373  -4.737  1.00 92.78           H  
ATOM   1098  O   ILE A  71     -10.837   6.025  -1.980  1.00 92.78           O  
ATOM   1099  CG1 ILE A  71     -11.070   4.987  -6.346  1.00 92.78           C  
ATOM   1100 HG12 ILE A  71     -12.157   4.985  -6.425  1.00 92.78           H  
ATOM   1101 HG13 ILE A  71     -10.678   5.653  -7.115  1.00 92.78           H  
ATOM   1102  CG2 ILE A  71      -9.262   6.166  -5.045  1.00 92.78           C  
ATOM   1103 HG21 ILE A  71      -9.319   7.028  -5.710  1.00 92.78           H  
ATOM   1104 HG22 ILE A  71      -8.537   5.434  -5.401  1.00 92.78           H  
ATOM   1105 HG23 ILE A  71      -8.939   6.560  -4.082  1.00 92.78           H  
ATOM   1106  CD1 ILE A  71     -10.569   3.580  -6.684  1.00 92.78           C  
ATOM   1107 HD11 ILE A  71     -11.109   2.846  -6.087  1.00 92.78           H  
ATOM   1108 HD12 ILE A  71     -10.764   3.380  -7.737  1.00 92.78           H  
ATOM   1109 HD13 ILE A  71      -9.500   3.492  -6.490  1.00 92.78           H  
ATOM   1110  N   ILE A  72      -9.132   4.581  -2.056  1.00 92.30           N  
ATOM   1111  H   ILE A  72      -8.706   3.829  -2.579  1.00 92.30           H  
ATOM   1112  CA  ILE A  72      -8.497   5.020  -0.811  1.00 92.30           C  
ATOM   1113  HA  ILE A  72      -9.212   5.618  -0.246  1.00 92.30           H  
ATOM   1114  C   ILE A  72      -7.288   5.938  -1.047  1.00 92.30           C  
ATOM   1115  CB  ILE A  72      -8.191   3.777   0.041  1.00 92.30           C  
ATOM   1116  HB  ILE A  72      -9.141   3.270   0.212  1.00 92.30           H  
ATOM   1117  O   ILE A  72      -6.927   6.735  -0.185  1.00 92.30           O  
ATOM   1118  CG1 ILE A  72      -7.660   4.198   1.424  1.00 92.30           C  
ATOM   1119 HG12 ILE A  72      -6.661   4.623   1.327  1.00 92.30           H  
ATOM   1120 HG13 ILE A  72      -8.313   4.972   1.828  1.00 92.30           H  
ATOM   1121  CG2 ILE A  72      -7.312   2.770  -0.718  1.00 92.30           C  
ATOM   1122 HG21 ILE A  72      -6.466   3.270  -1.190  1.00 92.30           H  
ATOM   1123 HG22 ILE A  72      -6.970   1.978  -0.051  1.00 92.30           H  
ATOM   1124 HG23 ILE A  72      -7.905   2.283  -1.491  1.00 92.30           H  
ATOM   1125  CD1 ILE A  72      -7.618   3.057   2.442  1.00 92.30           C  
ATOM   1126 HD11 ILE A  72      -7.259   3.460   3.389  1.00 92.30           H  
ATOM   1127 HD12 ILE A  72      -8.616   2.641   2.579  1.00 92.30           H  
ATOM   1128 HD13 ILE A  72      -6.942   2.265   2.119  1.00 92.30           H  
ATOM   1129  N   CYS A  73      -6.661   5.876  -2.223  1.00 91.94           N  
ATOM   1130  H   CYS A  73      -6.978   5.201  -2.905  1.00 91.94           H  
ATOM   1131  CA  CYS A  73      -5.656   6.853  -2.639  1.00 91.94           C  
ATOM   1132  HA  CYS A  73      -5.995   7.842  -2.328  1.00 91.94           H  
ATOM   1133  C   CYS A  73      -5.481   6.870  -4.159  1.00 91.94           C  
ATOM   1134  CB  CYS A  73      -4.308   6.565  -1.955  1.00 91.94           C  
ATOM   1135  HB2 CYS A  73      -3.625   7.395  -2.134  1.00 91.94           H  
ATOM   1136  HB3 CYS A  73      -4.449   6.468  -0.879  1.00 91.94           H  
ATOM   1137  O   CYS A  73      -5.859   5.926  -4.855  1.00 91.94           O  
ATOM   1138  SG  CYS A  73      -3.568   5.051  -2.621  1.00 91.94           S  
ATOM   1139  HG  CYS A  73      -3.898   5.223  -3.904  1.00 91.94           H  
ATOM   1140  N   LYS A  74      -4.804   7.906  -4.657  1.00 90.49           N  
ATOM   1141  H   LYS A  74      -4.470   8.609  -4.013  1.00 90.49           H  
ATOM   1142  CA  LYS A  74      -4.278   7.964  -6.023  1.00 90.49           C  
ATOM   1143  HA  LYS A  74      -4.342   6.969  -6.462  1.00 90.49           H  
ATOM   1144  C   LYS A  74      -2.803   8.344  -6.003  1.00 90.49           C  
ATOM   1145  CB  LYS A  74      -5.124   8.903  -6.896  1.00 90.49           C  
ATOM   1146  HB2 LYS A  74      -6.167   8.595  -6.826  1.00 90.49           H  
ATOM   1147  HB3 LYS A  74      -4.810   8.787  -7.934  1.00 90.49           H  
ATOM   1148  O   LYS A  74      -2.389   9.158  -5.180  1.00 90.49           O  
ATOM   1149  CG  LYS A  74      -5.008  10.386  -6.501  1.00 90.49           C  
ATOM   1150  HG2 LYS A  74      -3.976  10.718  -6.616  1.00 90.49           H  
ATOM   1151  HG3 LYS A  74      -5.310  10.512  -5.461  1.00 90.49           H  
ATOM   1152  CD  LYS A  74      -5.896  11.257  -7.392  1.00 90.49           C  
ATOM   1153  HD2 LYS A  74      -5.594  11.130  -8.431  1.00 90.49           H  
ATOM   1154  HD3 LYS A  74      -6.932  10.938  -7.283  1.00 90.49           H  
ATOM   1155  CE  LYS A  74      -5.761  12.729  -6.988  1.00 90.49           C  
ATOM   1156  HE2 LYS A  74      -4.717  13.023  -7.094  1.00 90.49           H  
ATOM   1157  HE3 LYS A  74      -6.035  12.829  -5.938  1.00 90.49           H  
ATOM   1158  NZ  LYS A  74      -6.625  13.594  -7.829  1.00 90.49           N  
ATOM   1159  HZ1 LYS A  74      -7.595  13.333  -7.730  1.00 90.49           H  
ATOM   1160  HZ2 LYS A  74      -6.529  14.566  -7.572  1.00 90.49           H  
ATOM   1161  HZ3 LYS A  74      -6.376  13.494  -8.803  1.00 90.49           H  
ATOM   1162  N   PHE A  75      -2.026   7.791  -6.919  1.00 88.42           N  
ATOM   1163  H   PHE A  75      -2.433   7.119  -7.554  1.00 88.42           H  
ATOM   1164  CA  PHE A  75      -0.617   8.119  -7.102  1.00 88.42           C  
ATOM   1165  HA  PHE A  75      -0.443   9.141  -6.765  1.00 88.42           H  
ATOM   1166  C   PHE A  75      -0.256   8.067  -8.587  1.00 88.42           C  
ATOM   1167  CB  PHE A  75       0.258   7.189  -6.247  1.00 88.42           C  
ATOM   1168  HB2 PHE A  75       1.304   7.459  -6.388  1.00 88.42           H  
ATOM   1169  HB3 PHE A  75       0.027   7.367  -5.197  1.00 88.42           H  
ATOM   1170  O   PHE A  75      -0.974   7.483  -9.394  1.00 88.42           O  
ATOM   1171  CG  PHE A  75       0.096   5.707  -6.531  1.00 88.42           C  
ATOM   1172  CD1 PHE A  75      -0.847   4.949  -5.809  1.00 88.42           C  
ATOM   1173  HD1 PHE A  75      -1.465   5.423  -5.061  1.00 88.42           H  
ATOM   1174  CD2 PHE A  75       0.897   5.081  -7.505  1.00 88.42           C  
ATOM   1175  HD2 PHE A  75       1.618   5.655  -8.068  1.00 88.42           H  
ATOM   1176  CE1 PHE A  75      -0.978   3.570  -6.049  1.00 88.42           C  
ATOM   1177  HE1 PHE A  75      -1.698   2.989  -5.492  1.00 88.42           H  
ATOM   1178  CE2 PHE A  75       0.769   3.701  -7.741  1.00 88.42           C  
ATOM   1179  HE2 PHE A  75       1.386   3.220  -8.485  1.00 88.42           H  
ATOM   1180  CZ  PHE A  75      -0.160   2.945  -7.006  1.00 88.42           C  
ATOM   1181  HZ  PHE A  75      -0.248   1.882  -7.179  1.00 88.42           H  
ATOM   1182  N   ILE A  76       0.850   8.704  -8.962  1.00 83.70           N  
ATOM   1183  H   ILE A  76       1.437   9.129  -8.260  1.00 83.70           H  
ATOM   1184  CA  ILE A  76       1.369   8.626 -10.329  1.00 83.70           C  
ATOM   1185  HA  ILE A  76       0.555   8.351 -11.000  1.00 83.70           H  
ATOM   1186  C   ILE A  76       2.442   7.534 -10.342  1.00 83.70           C  
ATOM   1187  CB  ILE A  76       1.881   9.993 -10.825  1.00 83.70           C  
ATOM   1188  HB  ILE A  76       2.653  10.349 -10.142  1.00 83.70           H  
ATOM   1189  O   ILE A  76       3.419   7.645  -9.593  1.00 83.70           O  
ATOM   1190  CG1 ILE A  76       0.713  11.007 -10.839  1.00 83.70           C  
ATOM   1191 HG12 ILE A  76       0.247  11.039  -9.854  1.00 83.70           H  
ATOM   1192 HG13 ILE A  76      -0.039  10.684 -11.558  1.00 83.70           H  
ATOM   1193  CG2 ILE A  76       2.494   9.854 -12.231  1.00 83.70           C  
ATOM   1194 HG21 ILE A  76       2.879  10.812 -12.581  1.00 83.70           H  
ATOM   1195 HG22 ILE A  76       3.333   9.158 -12.221  1.00 83.70           H  
ATOM   1196 HG23 ILE A  76       1.746   9.495 -12.939  1.00 83.70           H  
ATOM   1197  CD1 ILE A  76       1.134  12.442 -11.174  1.00 83.70           C  
ATOM   1198 HD11 ILE A  76       0.283  13.110 -11.046  1.00 83.70           H  
ATOM   1199 HD12 ILE A  76       1.467  12.512 -12.210  1.00 83.70           H  
ATOM   1200 HD13 ILE A  76       1.937  12.760 -10.508  1.00 83.70           H  
ATOM   1201  N   PRO A  77       2.285   6.472 -11.148  1.00 77.35           N  
ATOM   1202  CA  PRO A  77       3.351   5.509 -11.351  1.00 77.35           C  
ATOM   1203  HA  PRO A  77       3.716   5.125 -10.398  1.00 77.35           H  
ATOM   1204  C   PRO A  77       4.477   6.224 -12.097  1.00 77.35           C  
ATOM   1205  CB  PRO A  77       2.722   4.374 -12.161  1.00 77.35           C  
ATOM   1206  HB2 PRO A  77       3.449   3.859 -12.788  1.00 77.35           H  
ATOM   1207  HB3 PRO A  77       2.232   3.675 -11.483  1.00 77.35           H  
ATOM   1208  O   PRO A  77       4.269   6.820 -13.155  1.00 77.35           O  
ATOM   1209  CG  PRO A  77       1.666   5.109 -12.991  1.00 77.35           C  
ATOM   1210  HG2 PRO A  77       0.832   4.475 -13.293  1.00 77.35           H  
ATOM   1211  HG3 PRO A  77       2.126   5.547 -13.876  1.00 77.35           H  
ATOM   1212  CD  PRO A  77       1.184   6.218 -12.064  1.00 77.35           C  
ATOM   1213  HD2 PRO A  77       0.315   5.893 -11.492  1.00 77.35           H  
ATOM   1214  HD3 PRO A  77       0.938   7.097 -12.658  1.00 77.35           H  
ATOM   1215  N   PHE A  78       5.686   6.212 -11.544  1.00 71.79           N  
ATOM   1216  H   PHE A  78       5.835   5.723 -10.674  1.00 71.79           H  
ATOM   1217  CA  PHE A  78       6.823   6.728 -12.293  1.00 71.79           C  
ATOM   1218  HA  PHE A  78       6.585   7.739 -12.623  1.00 71.79           H  
ATOM   1219  C   PHE A  78       7.050   5.869 -13.547  1.00 71.79           C  
ATOM   1220  CB  PHE A  78       8.059   6.796 -11.399  1.00 71.79           C  
ATOM   1221  HB2 PHE A  78       8.193   5.828 -10.916  1.00 71.79           H  
ATOM   1222  HB3 PHE A  78       8.924   6.997 -12.032  1.00 71.79           H  
ATOM   1223  O   PHE A  78       6.689   4.694 -13.587  1.00 71.79           O  
ATOM   1224  CG  PHE A  78       8.020   7.873 -10.340  1.00 71.79           C  
ATOM   1225  CD1 PHE A  78       8.354   9.201 -10.669  1.00 71.79           C  
ATOM   1226  HD1 PHE A  78       8.607   9.462 -11.686  1.00 71.79           H  
ATOM   1227  CD2 PHE A  78       7.664   7.549  -9.020  1.00 71.79           C  
ATOM   1228  HD2 PHE A  78       7.403   6.532  -8.765  1.00 71.79           H  
ATOM   1229  CE1 PHE A  78       8.337  10.197  -9.678  1.00 71.79           C  
ATOM   1230  HE1 PHE A  78       8.577  11.220  -9.930  1.00 71.79           H  
ATOM   1231  CE2 PHE A  78       7.651   8.544  -8.028  1.00 71.79           C  
ATOM   1232  HE2 PHE A  78       7.377   8.292  -7.014  1.00 71.79           H  
ATOM   1233  CZ  PHE A  78       7.987   9.868  -8.357  1.00 71.79           C  
ATOM   1234  HZ  PHE A  78       7.964  10.633  -7.595  1.00 71.79           H  
ATOM   1235  N   GLN A  79       7.665   6.465 -14.573  1.00 64.71           N  
ATOM   1236  H   GLN A  79       7.863   7.452 -14.496  1.00 64.71           H  
ATOM   1237  CA  GLN A  79       8.035   5.774 -15.813  1.00 64.71           C  
ATOM   1238  HA  GLN A  79       7.131   5.599 -16.397  1.00 64.71           H  
ATOM   1239  C   GLN A  79       8.703   4.417 -15.537  1.00 64.71           C  
ATOM   1240  CB  GLN A  79       9.003   6.649 -16.619  1.00 64.71           C  
ATOM   1241  HB2 GLN A  79       9.848   6.910 -15.981  1.00 64.71           H  
ATOM   1242  HB3 GLN A  79       9.380   6.075 -17.465  1.00 64.71           H  
ATOM   1243  O   GLN A  79       9.446   4.293 -14.559  1.00 64.71           O  
ATOM   1244  CG  GLN A  79       8.350   7.928 -17.163  1.00 64.71           C  
ATOM   1245  HG2 GLN A  79       7.566   7.652 -17.868  1.00 64.71           H  
ATOM   1246  HG3 GLN A  79       7.894   8.497 -16.352  1.00 64.71           H  
ATOM   1247  CD  GLN A  79       9.351   8.835 -17.871  1.00 64.71           C  
ATOM   1248  NE2 GLN A  79       8.889   9.730 -18.714  1.00 64.71           N  
ATOM   1249 HE21 GLN A  79       9.570  10.304 -19.191  1.00 64.71           H  
ATOM   1250 HE22 GLN A  79       7.906   9.767 -18.940  1.00 64.71           H  
ATOM   1251  OE1 GLN A  79      10.552   8.783 -17.642  1.00 64.71           O  
ATOM   1252  N   ARG A  80       8.441   3.447 -16.429  1.00 65.37           N  
ATOM   1253  H   ARG A  80       7.789   3.685 -17.163  1.00 65.37           H  
ATOM   1254  CA  ARG A  80       8.923   2.053 -16.409  1.00 65.37           C  
ATOM   1255  HA  ARG A  80       8.150   1.409 -15.989  1.00 65.37           H  
ATOM   1256  C   ARG A  80      10.187   1.867 -15.576  1.00 65.37           C  
ATOM   1257  CB  ARG A  80       9.223   1.578 -17.840  1.00 65.37           C  
ATOM   1258  HB2 ARG A  80       9.801   0.657 -17.777  1.00 65.37           H  
ATOM   1259  HB3 ARG A  80       9.826   2.322 -18.361  1.00 65.37           H  
ATOM   1260  O   ARG A  80      11.250   2.382 -15.922  1.00 65.37           O  
ATOM   1261  CG  ARG A  80       7.954   1.279 -18.644  1.00 65.37           C  
ATOM   1262  HG2 ARG A  80       7.344   0.566 -18.089  1.00 65.37           H  
ATOM   1263  HG3 ARG A  80       7.378   2.191 -18.800  1.00 65.37           H  
ATOM   1264  CD  ARG A  80       8.337   0.671 -19.996  1.00 65.37           C  
ATOM   1265  HD2 ARG A  80       8.724   1.459 -20.643  1.00 65.37           H  
ATOM   1266  HD3 ARG A  80       9.115  -0.075 -19.835  1.00 65.37           H  
ATOM   1267  NE  ARG A  80       7.183   0.011 -20.627  1.00 65.37           N  
ATOM   1268  HE  ARG A  80       6.333  -0.024 -20.083  1.00 65.37           H  
ATOM   1269  NH1 ARG A  80       8.275  -0.767 -22.489  1.00 65.37           N  
ATOM   1270 HH11 ARG A  80       9.118  -0.319 -22.159  1.00 65.37           H  
ATOM   1271 HH12 ARG A  80       8.268  -1.304 -23.345  1.00 65.37           H  
ATOM   1272  NH2 ARG A  80       6.116  -1.268 -22.175  1.00 65.37           N  
ATOM   1273 HH21 ARG A  80       5.278  -1.246 -21.611  1.00 65.37           H  
ATOM   1274 HH22 ARG A  80       6.110  -1.796 -23.036  1.00 65.37           H  
ATOM   1275  CZ  ARG A  80       7.196  -0.667 -21.759  1.00 65.37           C  
ATOM   1276  N   GLY A  81      10.072   1.099 -14.498  1.00 62.99           N  
ATOM   1277  H   GLY A  81       9.169   0.706 -14.275  1.00 62.99           H  
ATOM   1278  CA  GLY A  81      11.234   0.703 -13.713  1.00 62.99           C  
ATOM   1279  HA2 GLY A  81      11.096  -0.339 -13.423  1.00 62.99           H  
ATOM   1280  HA3 GLY A  81      12.124   0.728 -14.342  1.00 62.99           H  
ATOM   1281  C   GLY A  81      11.539   1.554 -12.479  1.00 62.99           C  
ATOM   1282  O   GLY A  81      12.546   1.311 -11.816  1.00 62.99           O  
ATOM   1283  N   LYS A  82      10.727   2.564 -12.160  1.00 75.09           N  
ATOM   1284  H   LYS A  82       9.922   2.745 -12.743  1.00 75.09           H  
ATOM   1285  CA  LYS A  82      10.997   3.453 -11.025  1.00 75.09           C  
ATOM   1286  HA  LYS A  82      12.037   3.324 -10.724  1.00 75.09           H  
ATOM   1287  C   LYS A  82      10.169   3.099  -9.795  1.00 75.09           C  
ATOM   1288  CB  LYS A  82      10.839   4.907 -11.461  1.00 75.09           C  
ATOM   1289  HB2 LYS A  82       9.913   4.986 -12.030  1.00 75.09           H  
ATOM   1290  HB3 LYS A  82      10.792   5.550 -10.583  1.00 75.09           H  
ATOM   1291  O   LYS A  82       9.046   2.610  -9.878  1.00 75.09           O  
ATOM   1292  CG  LYS A  82      12.004   5.353 -12.354  1.00 75.09           C  
ATOM   1293  HG2 LYS A  82      12.944   5.208 -11.820  1.00 75.09           H  
ATOM   1294  HG3 LYS A  82      12.016   4.751 -13.262  1.00 75.09           H  
ATOM   1295  CD  LYS A  82      11.867   6.830 -12.733  1.00 75.09           C  
ATOM   1296  HD2 LYS A  82      10.923   6.971 -13.261  1.00 75.09           H  
ATOM   1297  HD3 LYS A  82      11.875   7.440 -11.829  1.00 75.09           H  
ATOM   1298  CE  LYS A  82      13.026   7.228 -13.650  1.00 75.09           C  
ATOM   1299  HE2 LYS A  82      13.005   6.579 -14.526  1.00 75.09           H  
ATOM   1300  HE3 LYS A  82      13.965   7.047 -13.127  1.00 75.09           H  
ATOM   1301  NZ  LYS A  82      12.933   8.648 -14.072  1.00 75.09           N  
ATOM   1302  HZ1 LYS A  82      12.090   8.797 -14.607  1.00 75.09           H  
ATOM   1303  HZ2 LYS A  82      13.712   8.887 -14.670  1.00 75.09           H  
ATOM   1304  HZ3 LYS A  82      12.933   9.265 -13.273  1.00 75.09           H  
ATOM   1305  N   ARG A  83      10.764   3.379  -8.635  1.00 85.38           N  
ATOM   1306  H   ARG A  83      11.679   3.805  -8.670  1.00 85.38           H  
ATOM   1307  CA  ARG A  83      10.144   3.178  -7.328  1.00 85.38           C  
ATOM   1308  HA  ARG A  83       9.754   2.161  -7.307  1.00 85.38           H  
ATOM   1309  C   ARG A  83       8.975   4.151  -7.152  1.00 85.38           C  
ATOM   1310  CB  ARG A  83      11.217   3.327  -6.236  1.00 85.38           C  
ATOM   1311  HB2 ARG A  83      11.558   4.362  -6.216  1.00 85.38           H  
ATOM   1312  HB3 ARG A  83      12.064   2.695  -6.502  1.00 85.38           H  
ATOM   1313  O   ARG A  83       9.159   5.356  -7.297  1.00 85.38           O  
ATOM   1314  CG  ARG A  83      10.750   2.927  -4.827  1.00 85.38           C  
ATOM   1315  HG2 ARG A  83       9.924   3.562  -4.507  1.00 85.38           H  
ATOM   1316  HG3 ARG A  83      10.431   1.884  -4.829  1.00 85.38           H  
ATOM   1317  CD  ARG A  83      11.923   3.067  -3.852  1.00 85.38           C  
ATOM   1318  HD2 ARG A  83      12.273   4.099  -3.865  1.00 85.38           H  
ATOM   1319  HD3 ARG A  83      12.727   2.412  -4.189  1.00 85.38           H  
ATOM   1320  NE  ARG A  83      11.541   2.711  -2.480  1.00 85.38           N  
ATOM   1321  HE  ARG A  83      10.560   2.755  -2.246  1.00 85.38           H  
ATOM   1322  NH1 ARG A  83      13.631   2.376  -1.610  1.00 85.38           N  
ATOM   1323 HH11 ARG A  83      14.020   2.582  -2.519  1.00 85.38           H  
ATOM   1324 HH12 ARG A  83      14.208   2.063  -0.842  1.00 85.38           H  
ATOM   1325  NH2 ARG A  83      11.863   2.103  -0.308  1.00 85.38           N  
ATOM   1326 HH21 ARG A  83      12.440   1.815   0.469  1.00 85.38           H  
ATOM   1327 HH22 ARG A  83      10.877   2.245  -0.141  1.00 85.38           H  
ATOM   1328  CZ  ARG A  83      12.336   2.396  -1.477  1.00 85.38           C  
ATOM   1329  N   VAL A  84       7.795   3.635  -6.833  1.00 88.04           N  
ATOM   1330  H   VAL A  84       7.766   2.639  -6.672  1.00 88.04           H  
ATOM   1331  CA  VAL A  84       6.641   4.411  -6.377  1.00 88.04           C  
ATOM   1332  HA  VAL A  84       6.593   5.353  -6.924  1.00 88.04           H  
ATOM   1333  C   VAL A  84       6.840   4.706  -4.898  1.00 88.04           C  
ATOM   1334  CB  VAL A  84       5.327   3.642  -6.615  1.00 88.04           C  
ATOM   1335  HB  VAL A  84       5.378   2.678  -6.108  1.00 88.04           H  
ATOM   1336  O   VAL A  84       7.115   3.796  -4.124  1.00 88.04           O  
ATOM   1337  CG1 VAL A  84       4.108   4.409  -6.084  1.00 88.04           C  
ATOM   1338 HG11 VAL A  84       3.205   3.833  -6.282  1.00 88.04           H  
ATOM   1339 HG12 VAL A  84       4.028   5.382  -6.568  1.00 88.04           H  
ATOM   1340 HG13 VAL A  84       4.178   4.539  -5.004  1.00 88.04           H  
ATOM   1341  CG2 VAL A  84       5.111   3.397  -8.114  1.00 88.04           C  
ATOM   1342 HG21 VAL A  84       5.911   2.776  -8.517  1.00 88.04           H  
ATOM   1343 HG22 VAL A  84       4.166   2.876  -8.268  1.00 88.04           H  
ATOM   1344 HG23 VAL A  84       5.089   4.348  -8.648  1.00 88.04           H  
ATOM   1345  N   LYS A  85       6.692   5.973  -4.510  1.00 89.88           N  
ATOM   1346  H   LYS A  85       6.483   6.670  -5.211  1.00 89.88           H  
ATOM   1347  CA  LYS A  85       6.627   6.389  -3.109  1.00 89.88           C  
ATOM   1348  HA  LYS A  85       6.426   5.511  -2.495  1.00 89.88           H  
ATOM   1349  C   LYS A  85       5.463   7.357  -2.937  1.00 89.88           C  
ATOM   1350  CB  LYS A  85       7.975   6.981  -2.655  1.00 89.88           C  
ATOM   1351  HB2 LYS A  85       8.767   6.257  -2.844  1.00 89.88           H  
ATOM   1352  HB3 LYS A  85       8.186   7.895  -3.211  1.00 89.88           H  
ATOM   1353  O   LYS A  85       5.430   8.400  -3.585  1.00 89.88           O  
ATOM   1354  CG  LYS A  85       7.923   7.284  -1.152  1.00 89.88           C  
ATOM   1355  HG2 LYS A  85       7.107   7.984  -0.970  1.00 89.88           H  
ATOM   1356  HG3 LYS A  85       7.697   6.358  -0.623  1.00 89.88           H  
ATOM   1357  CD  LYS A  85       9.204   7.892  -0.562  1.00 89.88           C  
ATOM   1358  HD2 LYS A  85      10.032   7.188  -0.640  1.00 89.88           H  
ATOM   1359  HD3 LYS A  85       9.438   8.828  -1.069  1.00 89.88           H  
ATOM   1360  CE  LYS A  85       8.829   8.142   0.903  1.00 89.88           C  
ATOM   1361  HE2 LYS A  85       7.875   8.669   0.914  1.00 89.88           H  
ATOM   1362  HE3 LYS A  85       8.642   7.187   1.394  1.00 89.88           H  
ATOM   1363  NZ  LYS A  85       9.775   8.941   1.708  1.00 89.88           N  
ATOM   1364  HZ1 LYS A  85      10.621   8.433   1.923  1.00 89.88           H  
ATOM   1365  HZ2 LYS A  85       9.278   9.139   2.564  1.00 89.88           H  
ATOM   1366  HZ3 LYS A  85       9.963   9.834   1.275  1.00 89.88           H  
ATOM   1367  N   TYR A  86       4.536   7.016  -2.054  1.00 89.93           N  
ATOM   1368  H   TYR A  86       4.629   6.123  -1.590  1.00 89.93           H  
ATOM   1369  CA  TYR A  86       3.410   7.853  -1.662  1.00 89.93           C  
ATOM   1370  HA  TYR A  86       3.582   8.881  -1.981  1.00 89.93           H  
ATOM   1371  C   TYR A  86       3.287   7.840  -0.138  1.00 89.93           C  
ATOM   1372  CB  TYR A  86       2.137   7.351  -2.350  1.00 89.93           C  
ATOM   1373  HB2 TYR A  86       2.041   6.280  -2.168  1.00 89.93           H  
ATOM   1374  HB3 TYR A  86       2.234   7.492  -3.427  1.00 89.93           H  
ATOM   1375  O   TYR A  86       3.133   6.785   0.468  1.00 89.93           O  
ATOM   1376  CG  TYR A  86       0.864   8.016  -1.874  1.00 89.93           C  
ATOM   1377  CD1 TYR A  86       0.100   7.428  -0.846  1.00 89.93           C  
ATOM   1378  HD1 TYR A  86       0.425   6.503  -0.393  1.00 89.93           H  
ATOM   1379  CD2 TYR A  86       0.453   9.230  -2.452  1.00 89.93           C  
ATOM   1380  HD2 TYR A  86       1.035   9.679  -3.244  1.00 89.93           H  
ATOM   1381  CE1 TYR A  86      -1.079   8.052  -0.395  1.00 89.93           C  
ATOM   1382  HE1 TYR A  86      -1.660   7.602   0.396  1.00 89.93           H  
ATOM   1383  CE2 TYR A  86      -0.727   9.854  -2.008  1.00 89.93           C  
ATOM   1384  HE2 TYR A  86      -1.063  10.778  -2.455  1.00 89.93           H  
ATOM   1385  OH  TYR A  86      -2.637   9.872  -0.566  1.00 89.93           O  
ATOM   1386  HH  TYR A  86      -3.058   9.394   0.152  1.00 89.93           H  
ATOM   1387  CZ  TYR A  86      -1.494   9.268  -0.980  1.00 89.93           C  
ATOM   1388  N   GLU A  87       3.361   9.018   0.470  1.00 91.59           N  
ATOM   1389  H   GLU A  87       3.476   9.849  -0.093  1.00 91.59           H  
ATOM   1390  CA  GLU A  87       3.148   9.257   1.900  1.00 91.59           C  
ATOM   1391  HA  GLU A  87       2.643   8.405   2.357  1.00 91.59           H  
ATOM   1392  C   GLU A  87       2.251  10.508   1.985  1.00 91.59           C  
ATOM   1393  CB  GLU A  87       4.505   9.449   2.622  1.00 91.59           C  
ATOM   1394  HB2 GLU A  87       5.102  10.168   2.062  1.00 91.59           H  
ATOM   1395  HB3 GLU A  87       4.320   9.856   3.617  1.00 91.59           H  
ATOM   1396  O   GLU A  87       2.669  11.578   1.530  1.00 91.59           O  
ATOM   1397  CG  GLU A  87       5.297   8.130   2.777  1.00 91.59           C  
ATOM   1398  HG2 GLU A  87       5.360   7.647   1.803  1.00 91.59           H  
ATOM   1399  HG3 GLU A  87       4.740   7.469   3.441  1.00 91.59           H  
ATOM   1400  CD  GLU A  87       6.745   8.269   3.301  1.00 91.59           C  
ATOM   1401  OE1 GLU A  87       7.420   7.222   3.485  1.00 91.59           O  
ATOM   1402  OE2 GLU A  87       7.330   9.376   3.309  1.00 91.59           O  
ATOM   1403  N   PRO A  88       0.994  10.401   2.456  1.00 89.58           N  
ATOM   1404  CA  PRO A  88       0.092  11.540   2.515  1.00 89.58           C  
ATOM   1405  HA  PRO A  88       0.052  12.033   1.544  1.00 89.58           H  
ATOM   1406  C   PRO A  88       0.569  12.538   3.574  1.00 89.58           C  
ATOM   1407  CB  PRO A  88      -1.282  10.959   2.845  1.00 89.58           C  
ATOM   1408  HB2 PRO A  88      -1.904  11.659   3.403  1.00 89.58           H  
ATOM   1409  HB3 PRO A  88      -1.780  10.658   1.924  1.00 89.58           H  
ATOM   1410  O   PRO A  88       0.919  12.159   4.689  1.00 89.58           O  
ATOM   1411  CG  PRO A  88      -0.944   9.722   3.665  1.00 89.58           C  
ATOM   1412  HG2 PRO A  88      -1.726   8.969   3.567  1.00 89.58           H  
ATOM   1413  HG3 PRO A  88      -0.797  10.010   4.706  1.00 89.58           H  
ATOM   1414  CD  PRO A  88       0.385   9.245   3.087  1.00 89.58           C  
ATOM   1415  HD2 PRO A  88       1.022   8.923   3.910  1.00 89.58           H  
ATOM   1416  HD3 PRO A  88       0.228   8.448   2.361  1.00 89.58           H  
ATOM   1417  N   ILE A  89       0.523  13.830   3.242  1.00 90.75           N  
ATOM   1418  H   ILE A  89       0.301  14.068   2.286  1.00 90.75           H  
ATOM   1419  CA  ILE A  89       0.864  14.911   4.184  1.00 90.75           C  
ATOM   1420  HA  ILE A  89       1.862  14.730   4.583  1.00 90.75           H  
ATOM   1421  C   ILE A  89      -0.105  14.907   5.375  1.00 90.75           C  
ATOM   1422  CB  ILE A  89       0.859  16.277   3.456  1.00 90.75           C  
ATOM   1423  HB  ILE A  89      -0.118  16.412   2.991  1.00 90.75           H  
ATOM   1424  O   ILE A  89       0.308  15.083   6.517  1.00 90.75           O  
ATOM   1425  CG1 ILE A  89       1.937  16.304   2.346  1.00 90.75           C  
ATOM   1426 HG12 ILE A  89       1.841  15.419   1.716  1.00 90.75           H  
ATOM   1427 HG13 ILE A  89       2.927  16.278   2.802  1.00 90.75           H  
ATOM   1428  CG2 ILE A  89       1.079  17.438   4.445  1.00 90.75           C  
ATOM   1429 HG21 ILE A  89       0.284  17.471   5.190  1.00 90.75           H  
ATOM   1430 HG22 ILE A  89       1.072  18.398   3.928  1.00 90.75           H  
ATOM   1431 HG23 ILE A  89       2.032  17.314   4.960  1.00 90.75           H  
ATOM   1432  CD1 ILE A  89       1.849  17.521   1.416  1.00 90.75           C  
ATOM   1433 HD11 ILE A  89       2.094  18.438   1.952  1.00 90.75           H  
ATOM   1434 HD12 ILE A  89       0.845  17.597   0.997  1.00 90.75           H  
ATOM   1435 HD13 ILE A  89       2.562  17.400   0.601  1.00 90.75           H  
ATOM   1436  N   ASN A  90      -1.390  14.670   5.099  1.00 90.70           N  
ATOM   1437  H   ASN A  90      -1.632  14.449   4.143  1.00 90.70           H  
ATOM   1438  CA  ASN A  90      -2.444  14.548   6.097  1.00 90.70           C  
ATOM   1439  HA  ASN A  90      -2.018  14.610   7.098  1.00 90.70           H  
ATOM   1440  C   ASN A  90      -3.122  13.186   5.936  1.00 90.70           C  
ATOM   1441  CB  ASN A  90      -3.448  15.699   5.921  1.00 90.70           C  
ATOM   1442  HB2 ASN A  90      -3.859  15.668   4.912  1.00 90.70           H  
ATOM   1443  HB3 ASN A  90      -4.270  15.570   6.625  1.00 90.70           H  
ATOM   1444  O   ASN A  90      -3.644  12.882   4.863  1.00 90.70           O  
ATOM   1445  CG  ASN A  90      -2.830  17.060   6.181  1.00 90.70           C  
ATOM   1446  ND2 ASN A  90      -3.074  18.028   5.330  1.00 90.70           N  
ATOM   1447 HD21 ASN A  90      -3.673  17.878   4.531  1.00 90.70           H  
ATOM   1448 HD22 ASN A  90      -2.655  18.919   5.556  1.00 90.70           H  
ATOM   1449  OD1 ASN A  90      -2.138  17.284   7.154  1.00 90.70           O  
ATOM   1450  N   LEU A  91      -3.135  12.380   6.999  1.00 90.59           N  
ATOM   1451  H   LEU A  91      -2.684  12.687   7.849  1.00 90.59           H  
ATOM   1452  CA  LEU A  91      -3.843  11.100   7.002  1.00 90.59           C  
ATOM   1453  HA  LEU A  91      -3.587  10.558   6.092  1.00 90.59           H  
ATOM   1454  C   LEU A  91      -5.357  11.338   6.983  1.00 90.59           C  
ATOM   1455  CB  LEU A  91      -3.434  10.258   8.225  1.00 90.59           C  
ATOM   1456  HB2 LEU A  91      -4.108   9.405   8.303  1.00 90.59           H  
ATOM   1457  HB3 LEU A  91      -3.564  10.866   9.120  1.00 90.59           H  
ATOM   1458  O   LEU A  91      -5.907  11.934   7.910  1.00 90.59           O  
ATOM   1459  CG  LEU A  91      -1.990   9.730   8.178  1.00 90.59           C  
ATOM   1460  HG  LEU A  91      -1.305  10.554   7.977  1.00 90.59           H  
ATOM   1461  CD1 LEU A  91      -1.622   9.102   9.523  1.00 90.59           C  
ATOM   1462 HD11 LEU A  91      -1.674   9.859  10.306  1.00 90.59           H  
ATOM   1463 HD12 LEU A  91      -0.601   8.721   9.478  1.00 90.59           H  
ATOM   1464 HD13 LEU A  91      -2.304   8.284   9.754  1.00 90.59           H  
ATOM   1465  CD2 LEU A  91      -1.805   8.649   7.121  1.00 90.59           C  
ATOM   1466 HD21 LEU A  91      -2.158   8.984   6.146  1.00 90.59           H  
ATOM   1467 HD22 LEU A  91      -0.739   8.433   7.043  1.00 90.59           H  
ATOM   1468 HD23 LEU A  91      -2.348   7.742   7.388  1.00 90.59           H  
ATOM   1469  N   ILE A  92      -6.023  10.838   5.943  1.00 91.13           N  
ATOM   1470  H   ILE A  92      -5.502  10.360   5.222  1.00 91.13           H  
ATOM   1471  CA  ILE A  92      -7.481  10.876   5.801  1.00 91.13           C  
ATOM   1472  HA  ILE A  92      -7.890  11.594   6.512  1.00 91.13           H  
ATOM   1473  C   ILE A  92      -8.026   9.494   6.151  1.00 91.13           C  
ATOM   1474  CB  ILE A  92      -7.906  11.341   4.390  1.00 91.13           C  
ATOM   1475  HB  ILE A  92      -7.518  10.633   3.657  1.00 91.13           H  
ATOM   1476  O   ILE A  92      -7.655   8.497   5.535  1.00 91.13           O  
ATOM   1477  CG1 ILE A  92      -7.317  12.741   4.086  1.00 91.13           C  
ATOM   1478 HG12 ILE A  92      -7.703  13.462   4.807  1.00 91.13           H  
ATOM   1479 HG13 ILE A  92      -6.233  12.707   4.194  1.00 91.13           H  
ATOM   1480  CG2 ILE A  92      -9.443  11.360   4.283  1.00 91.13           C  
ATOM   1481 HG21 ILE A  92      -9.854  10.369   4.474  1.00 91.13           H  
ATOM   1482 HG22 ILE A  92      -9.870  12.071   4.991  1.00 91.13           H  
ATOM   1483 HG23 ILE A  92      -9.749  11.627   3.272  1.00 91.13           H  
ATOM   1484  CD1 ILE A  92      -7.599  13.253   2.670  1.00 91.13           C  
ATOM   1485 HD11 ILE A  92      -8.659  13.478   2.548  1.00 91.13           H  
ATOM   1486 HD12 ILE A  92      -7.296  12.505   1.937  1.00 91.13           H  
ATOM   1487 HD13 ILE A  92      -7.031  14.168   2.499  1.00 91.13           H  
ATOM   1488  N   TYR A  93      -8.891   9.449   7.162  1.00 91.71           N  
ATOM   1489  H   TYR A  93      -9.188  10.322   7.575  1.00 91.71           H  
ATOM   1490  CA  TYR A  93      -9.564   8.234   7.603  1.00 91.71           C  
ATOM   1491  HA  TYR A  93      -8.990   7.363   7.287  1.00 91.71           H  
ATOM   1492  C   TYR A  93     -10.947   8.140   6.958  1.00 91.71           C  
ATOM   1493  CB  TYR A  93      -9.646   8.211   9.133  1.00 91.71           C  
ATOM   1494  HB2 TYR A  93     -10.400   7.481   9.428  1.00 91.71           H  
ATOM   1495  HB3 TYR A  93      -9.991   9.180   9.493  1.00 91.71           H  
ATOM   1496  O   TYR A  93     -11.783   9.023   7.142  1.00 91.71           O  
ATOM   1497  CG  TYR A  93      -8.349   7.844   9.826  1.00 91.71           C  
ATOM   1498  CD1 TYR A  93      -8.082   6.502  10.166  1.00 91.71           C  
ATOM   1499  HD1 TYR A  93      -8.800   5.730   9.932  1.00 91.71           H  
ATOM   1500  CD2 TYR A  93      -7.407   8.847  10.124  1.00 91.71           C  
ATOM   1501  HD2 TYR A  93      -7.601   9.870   9.838  1.00 91.71           H  
ATOM   1502  CE1 TYR A  93      -6.873   6.164  10.803  1.00 91.71           C  
ATOM   1503  HE1 TYR A  93      -6.658   5.135  11.051  1.00 91.71           H  
ATOM   1504  CE2 TYR A  93      -6.201   8.514  10.767  1.00 91.71           C  
ATOM   1505  HE2 TYR A  93      -5.476   9.287  10.977  1.00 91.71           H  
ATOM   1506  OH  TYR A  93      -4.769   6.850  11.731  1.00 91.71           O  
ATOM   1507  HH  TYR A  93      -4.234   7.627  11.906  1.00 91.71           H  
ATOM   1508  CZ  TYR A  93      -5.932   7.170  11.105  1.00 91.71           C  
ATOM   1509  N   HIS A  94     -11.174   7.045   6.245  1.00 91.31           N  
ATOM   1510  H   HIS A  94     -10.412   6.392   6.134  1.00 91.31           H  
ATOM   1511  CA  HIS A  94     -12.414   6.703   5.559  1.00 91.31           C  
ATOM   1512  HA  HIS A  94     -13.016   7.595   5.383  1.00 91.31           H  
ATOM   1513  C   HIS A  94     -13.229   5.714   6.381  1.00 91.31           C  
ATOM   1514  CB  HIS A  94     -12.037   6.087   4.215  1.00 91.31           C  
ATOM   1515  HB2 HIS A  94     -11.315   5.285   4.372  1.00 91.31           H  
ATOM   1516  HB3 HIS A  94     -12.930   5.665   3.753  1.00 91.31           H  
ATOM   1517  O   HIS A  94     -12.658   4.812   6.991  1.00 91.31           O  
ATOM   1518  CG  HIS A  94     -11.452   7.101   3.285  1.00 91.31           C  
ATOM   1519  CD2 HIS A  94     -10.130   7.312   3.003  1.00 91.31           C  
ATOM   1520  HD2 HIS A  94      -9.298   6.751   3.402  1.00 91.31           H  
ATOM   1521  ND1 HIS A  94     -12.178   8.058   2.632  1.00 91.31           N  
ATOM   1522  HD1 HIS A  94     -13.187   8.083   2.610  1.00 91.31           H  
ATOM   1523  CE1 HIS A  94     -11.313   8.837   1.961  1.00 91.31           C  
ATOM   1524  HE1 HIS A  94     -11.593   9.666   1.328  1.00 91.31           H  
ATOM   1525  NE2 HIS A  94     -10.050   8.420   2.153  1.00 91.31           N  
ATOM   1526  N   LYS A  95     -14.555   5.845   6.397  1.00 88.87           N  
ATOM   1527  H   LYS A  95     -14.956   6.569   5.819  1.00 88.87           H  
ATOM   1528  CA  LYS A  95     -15.444   4.867   7.035  1.00 88.87           C  
ATOM   1529  HA  LYS A  95     -15.134   4.729   8.070  1.00 88.87           H  
ATOM   1530  C   LYS A  95     -15.323   3.517   6.335  1.00 88.87           C  
ATOM   1531  CB  LYS A  95     -16.897   5.350   7.010  1.00 88.87           C  
ATOM   1532  HB2 LYS A  95     -17.177   5.588   5.984  1.00 88.87           H  
ATOM   1533  HB3 LYS A  95     -17.538   4.542   7.362  1.00 88.87           H  
ATOM   1534  O   LYS A  95     -15.428   3.426   5.110  1.00 88.87           O  
ATOM   1535  CG  LYS A  95     -17.107   6.576   7.905  1.00 88.87           C  
ATOM   1536  HG2 LYS A  95     -16.834   6.328   8.931  1.00 88.87           H  
ATOM   1537  HG3 LYS A  95     -16.482   7.398   7.557  1.00 88.87           H  
ATOM   1538  CD  LYS A  95     -18.574   7.003   7.854  1.00 88.87           C  
ATOM   1539  HD2 LYS A  95     -19.200   6.188   8.217  1.00 88.87           H  
ATOM   1540  HD3 LYS A  95     -18.837   7.225   6.820  1.00 88.87           H  
ATOM   1541  CE  LYS A  95     -18.779   8.249   8.717  1.00 88.87           C  
ATOM   1542  HE2 LYS A  95     -18.517   8.007   9.747  1.00 88.87           H  
ATOM   1543  HE3 LYS A  95     -18.093   9.020   8.367  1.00 88.87           H  
ATOM   1544  NZ  LYS A  95     -20.179   8.728   8.629  1.00 88.87           N  
ATOM   1545  HZ1 LYS A  95     -20.816   8.010   8.943  1.00 88.87           H  
ATOM   1546  HZ2 LYS A  95     -20.306   9.558   9.191  1.00 88.87           H  
ATOM   1547  HZ3 LYS A  95     -20.399   8.953   7.669  1.00 88.87           H  
ATOM   1548  N   ALA A  96     -15.126   2.479   7.138  1.00 86.01           N  
ATOM   1549  H   ALA A  96     -15.081   2.630   8.136  1.00 86.01           H  
ATOM   1550  CA  ALA A  96     -15.065   1.107   6.679  1.00 86.01           C  
ATOM   1551  HA  ALA A  96     -14.751   1.121   5.635  1.00 86.01           H  
ATOM   1552  C   ALA A  96     -16.426   0.417   6.799  1.00 86.01           C  
ATOM   1553  CB  ALA A  96     -13.998   0.361   7.471  1.00 86.01           C  
ATOM   1554  HB1 ALA A  96     -13.821  -0.618   7.025  1.00 86.01           H  
ATOM   1555  HB2 ALA A  96     -14.344   0.230   8.496  1.00 86.01           H  
ATOM   1556  HB3 ALA A  96     -13.081   0.951   7.468  1.00 86.01           H  
ATOM   1557  O   ALA A  96     -17.197   0.697   7.717  1.00 86.01           O  
ATOM   1558  N   VAL A  97     -16.701  -0.529   5.906  1.00 83.31           N  
ATOM   1559  H   VAL A  97     -16.056  -0.657   5.140  1.00 83.31           H  
ATOM   1560  CA  VAL A  97     -17.841  -1.442   6.039  1.00 83.31           C  
ATOM   1561  HA  VAL A  97     -18.674  -0.888   6.471  1.00 83.31           H  
ATOM   1562  C   VAL A  97     -17.470  -2.584   6.994  1.00 83.31           C  
ATOM   1563  CB  VAL A  97     -18.294  -1.982   4.669  1.00 83.31           C  
ATOM   1564  HB  VAL A  97     -17.539  -2.664   4.279  1.00 83.31           H  
ATOM   1565  O   VAL A  97     -16.454  -3.248   6.805  1.00 83.31           O  
ATOM   1566  CG1 VAL A  97     -19.624  -2.733   4.808  1.00 83.31           C  
ATOM   1567 HG11 VAL A  97     -19.922  -3.136   3.840  1.00 83.31           H  
ATOM   1568 HG12 VAL A  97     -19.518  -3.568   5.500  1.00 83.31           H  
ATOM   1569 HG13 VAL A  97     -20.401  -2.060   5.170  1.00 83.31           H  
ATOM   1570  CG2 VAL A  97     -18.514  -0.865   3.642  1.00 83.31           C  
ATOM   1571 HG21 VAL A  97     -17.573  -0.356   3.431  1.00 83.31           H  
ATOM   1572 HG22 VAL A  97     -18.883  -1.286   2.707  1.00 83.31           H  
ATOM   1573 HG23 VAL A  97     -19.234  -0.141   4.025  1.00 83.31           H  
ATOM   1574  N   ASN A  98     -18.316  -2.858   7.991  1.00 68.59           N  
ATOM   1575  H   ASN A  98     -19.072  -2.206   8.142  1.00 68.59           H  
ATOM   1576  CA  ASN A  98     -18.025  -3.813   9.076  1.00 68.59           C  
ATOM   1577  HA  ASN A  98     -16.992  -3.664   9.393  1.00 68.59           H  
ATOM   1578  C   ASN A  98     -18.145  -5.302   8.676  1.00 68.59           C  
ATOM   1579  CB  ASN A  98     -18.946  -3.509  10.282  1.00 68.59           C  
ATOM   1580  HB2 ASN A  98     -19.986  -3.630   9.980  1.00 68.59           H  
ATOM   1581  HB3 ASN A  98     -18.740  -4.232  11.072  1.00 68.59           H  
ATOM   1582  O   ASN A  98     -17.958  -6.172   9.523  1.00 68.59           O  
ATOM   1583  CG  ASN A  98     -18.774  -2.128  10.896  1.00 68.59           C  
ATOM   1584  ND2 ASN A  98     -19.604  -1.781  11.856  1.00 68.59           N  
ATOM   1585 HD21 ASN A  98     -20.290  -2.433  12.210  1.00 68.59           H  
ATOM   1586 HD22 ASN A  98     -19.549  -0.827  12.182  1.00 68.59           H  
ATOM   1587  OD1 ASN A  98     -17.952  -1.327  10.492  1.00 68.59           O  
ATOM   1588  N   SER A  99     -18.524  -5.616   7.432  1.00 68.72           N  
ATOM   1589  H   SER A  99     -18.617  -4.870   6.759  1.00 68.72           H  
ATOM   1590  CA  SER A  99     -19.033  -6.945   7.049  1.00 68.72           C  
ATOM   1591  HA  SER A  99     -19.294  -7.490   7.955  1.00 68.72           H  
ATOM   1592  C   SER A  99     -18.049  -7.840   6.294  1.00 68.72           C  
ATOM   1593  CB  SER A  99     -20.324  -6.785   6.240  1.00 68.72           C  
ATOM   1594  HB2 SER A  99     -20.761  -7.763   6.040  1.00 68.72           H  
ATOM   1595  HB3 SER A  99     -21.038  -6.203   6.823  1.00 68.72           H  
ATOM   1596  O   SER A  99     -18.444  -8.912   5.838  1.00 68.72           O  
ATOM   1597  OG  SER A  99     -20.067  -6.118   5.018  1.00 68.72           O  
ATOM   1598  HG  SER A  99     -19.618  -6.725   4.425  1.00 68.72           H  
ATOM   1599  N   PHE A 100     -16.801  -7.418   6.097  1.00 72.03           N  
ATOM   1600  H   PHE A 100     -16.491  -6.572   6.554  1.00 72.03           H  
ATOM   1601  CA  PHE A 100     -15.825  -8.201   5.342  1.00 72.03           C  
ATOM   1602  HA  PHE A 100     -16.315  -9.061   4.886  1.00 72.03           H  
ATOM   1603  C   PHE A 100     -14.737  -8.739   6.263  1.00 72.03           C  
ATOM   1604  CB  PHE A 100     -15.253  -7.363   4.197  1.00 72.03           C  
ATOM   1605  HB2 PHE A 100     -14.458  -7.924   3.704  1.00 72.03           H  
ATOM   1606  HB3 PHE A 100     -14.811  -6.468   4.635  1.00 72.03           H  
ATOM   1607  O   PHE A 100     -14.185  -7.998   7.066  1.00 72.03           O  
ATOM   1608  CG  PHE A 100     -16.277  -6.958   3.154  1.00 72.03           C  
ATOM   1609  CD1 PHE A 100     -16.750  -7.905   2.226  1.00 72.03           C  
ATOM   1610  HD1 PHE A 100     -16.381  -8.920   2.254  1.00 72.03           H  
ATOM   1611  CD2 PHE A 100     -16.775  -5.642   3.123  1.00 72.03           C  
ATOM   1612  HD2 PHE A 100     -16.420  -4.911   3.834  1.00 72.03           H  
ATOM   1613  CE1 PHE A 100     -17.718  -7.540   1.274  1.00 72.03           C  
ATOM   1614  HE1 PHE A 100     -18.090  -8.271   0.572  1.00 72.03           H  
ATOM   1615  CE2 PHE A 100     -17.738  -5.275   2.167  1.00 72.03           C  
ATOM   1616  HE2 PHE A 100     -18.109  -4.261   2.141  1.00 72.03           H  
ATOM   1617  CZ  PHE A 100     -18.212  -6.224   1.245  1.00 72.03           C  
ATOM   1618  HZ  PHE A 100     -18.957  -5.939   0.516  1.00 72.03           H  
ATOM   1619  N   ASN A 101     -14.400 -10.018   6.088  1.00 81.53           N  
ATOM   1620  H   ASN A 101     -14.971 -10.584   5.477  1.00 81.53           H  
ATOM   1621  CA  ASN A 101     -13.238 -10.655   6.719  1.00 81.53           C  
ATOM   1622  HA  ASN A 101     -13.009 -10.147   7.656  1.00 81.53           H  
ATOM   1623  C   ASN A 101     -11.979 -10.559   5.841  1.00 81.53           C  
ATOM   1624  CB  ASN A 101     -13.581 -12.122   7.032  1.00 81.53           C  
ATOM   1625  HB2 ASN A 101     -12.697 -12.614   7.437  1.00 81.53           H  
ATOM   1626  HB3 ASN A 101     -13.857 -12.636   6.111  1.00 81.53           H  
ATOM   1627  O   ASN A 101     -10.917 -11.009   6.249  1.00 81.53           O  
ATOM   1628  CG  ASN A 101     -14.692 -12.281   8.054  1.00 81.53           C  
ATOM   1629  ND2 ASN A 101     -15.354 -13.414   8.063  1.00 81.53           N  
ATOM   1630 HD21 ASN A 101     -16.082 -13.487   8.758  1.00 81.53           H  
ATOM   1631 HD22 ASN A 101     -15.090 -14.168   7.445  1.00 81.53           H  
ATOM   1632  OD1 ASN A 101     -14.992 -11.412   8.850  1.00 81.53           O  
ATOM   1633  N   ILE A 102     -12.102 -10.006   4.628  1.00 86.68           N  
ATOM   1634  H   ILE A 102     -12.990  -9.588   4.388  1.00 86.68           H  
ATOM   1635  CA  ILE A 102     -11.040  -9.952   3.621  1.00 86.68           C  
ATOM   1636  HA  ILE A 102     -10.096 -10.238   4.084  1.00 86.68           H  
ATOM   1637  C   ILE A 102     -10.910  -8.514   3.111  1.00 86.68           C  
ATOM   1638  CB  ILE A 102     -11.319 -10.954   2.471  1.00 86.68           C  
ATOM   1639  HB  ILE A 102     -12.300 -10.728   2.052  1.00 86.68           H  
ATOM   1640  O   ILE A 102     -11.886  -7.938   2.619  1.00 86.68           O  
ATOM   1641  CG1 ILE A 102     -11.337 -12.411   2.995  1.00 86.68           C  
ATOM   1642 HG12 ILE A 102     -12.014 -12.488   3.846  1.00 86.68           H  
ATOM   1643 HG13 ILE A 102     -10.340 -12.683   3.341  1.00 86.68           H  
ATOM   1644  CG2 ILE A 102     -10.273 -10.806   1.347  1.00 86.68           C  
ATOM   1645 HG21 ILE A 102      -9.280 -11.023   1.741  1.00 86.68           H  
ATOM   1646 HG22 ILE A 102     -10.283  -9.800   0.929  1.00 86.68           H  
ATOM   1647 HG23 ILE A 102     -10.487 -11.498   0.532  1.00 86.68           H  
ATOM   1648  CD1 ILE A 102     -11.808 -13.450   1.968  1.00 86.68           C  
ATOM   1649 HD11 ILE A 102     -12.783 -13.167   1.573  1.00 86.68           H  
ATOM   1650 HD12 ILE A 102     -11.090 -13.542   1.153  1.00 86.68           H  
ATOM   1651 HD13 ILE A 102     -11.891 -14.421   2.458  1.00 86.68           H  
ATOM   1652  N   ILE A 103      -9.700  -7.955   3.172  1.00 87.91           N  
ATOM   1653  H   ILE A 103      -8.955  -8.512   3.565  1.00 87.91           H  
ATOM   1654  CA  ILE A 103      -9.326  -6.737   2.446  1.00 87.91           C  
ATOM   1655  HA  ILE A 103     -10.174  -6.052   2.457  1.00 87.91           H  
ATOM   1656  C   ILE A 103      -9.017  -7.141   1.016  1.00 87.91           C  
ATOM   1657  CB  ILE A 103      -8.100  -6.001   3.036  1.00 87.91           C  
ATOM   1658  HB  ILE A 103      -7.194  -6.554   2.789  1.00 87.91           H  
ATOM   1659  O   ILE A 103      -8.111  -7.927   0.773  1.00 87.91           O  
ATOM   1660  CG1 ILE A 103      -8.185  -5.931   4.565  1.00 87.91           C  
ATOM   1661 HG12 ILE A 103      -7.961  -6.931   4.936  1.00 87.91           H  
ATOM   1662 HG13 ILE A 103      -9.206  -5.666   4.840  1.00 87.91           H  
ATOM   1663  CG2 ILE A 103      -7.987  -4.606   2.394  1.00 87.91           C  
ATOM   1664 HG21 ILE A 103      -7.058  -4.126   2.700  1.00 87.91           H  
ATOM   1665 HG22 ILE A 103      -8.832  -3.987   2.698  1.00 87.91           H  
ATOM   1666 HG23 ILE A 103      -7.976  -4.681   1.307  1.00 87.91           H  
ATOM   1667  CD1 ILE A 103      -7.243  -4.967   5.286  1.00 87.91           C  
ATOM   1668 HD11 ILE A 103      -7.344  -5.108   6.362  1.00 87.91           H  
ATOM   1669 HD12 ILE A 103      -6.212  -5.168   4.993  1.00 87.91           H  
ATOM   1670 HD13 ILE A 103      -7.504  -3.937   5.046  1.00 87.91           H  
ATOM   1671  N   THR A 104      -9.756  -6.589   0.067  1.00 90.71           N  
ATOM   1672  H   THR A 104     -10.455  -5.921   0.360  1.00 90.71           H  
ATOM   1673  CA  THR A 104      -9.484  -6.713  -1.360  1.00 90.71           C  
ATOM   1674  HA  THR A 104      -8.717  -7.471  -1.518  1.00 90.71           H  
ATOM   1675  C   THR A 104      -8.983  -5.375  -1.880  1.00 90.71           C  
ATOM   1676  CB  THR A 104     -10.726  -7.167  -2.126  1.00 90.71           C  
ATOM   1677  HB  THR A 104     -11.519  -6.428  -2.015  1.00 90.71           H  
ATOM   1678  O   THR A 104      -9.740  -4.402  -1.904  1.00 90.71           O  
ATOM   1679  CG2 THR A 104     -10.429  -7.369  -3.605  1.00 90.71           C  
ATOM   1680 HG21 THR A 104     -11.309  -7.777  -4.102  1.00 90.71           H  
ATOM   1681 HG22 THR A 104     -10.158  -6.421  -4.070  1.00 90.71           H  
ATOM   1682 HG23 THR A 104      -9.602  -8.074  -3.694  1.00 90.71           H  
ATOM   1683  OG1 THR A 104     -11.181  -8.409  -1.643  1.00 90.71           O  
ATOM   1684  HG1 THR A 104     -11.177  -8.353  -0.684  1.00 90.71           H  
ATOM   1685  N   LEU A 105      -7.729  -5.344  -2.323  1.00 92.59           N  
ATOM   1686  H   LEU A 105      -7.193  -6.198  -2.273  1.00 92.59           H  
ATOM   1687  CA  LEU A 105      -7.101  -4.192  -2.959  1.00 92.59           C  
ATOM   1688  HA  LEU A 105      -7.729  -3.319  -2.776  1.00 92.59           H  
ATOM   1689  C   LEU A 105      -7.010  -4.388  -4.475  1.00 92.59           C  
ATOM   1690  CB  LEU A 105      -5.723  -3.915  -2.338  1.00 92.59           C  
ATOM   1691  HB2 LEU A 105      -5.279  -3.068  -2.861  1.00 92.59           H  
ATOM   1692  HB3 LEU A 105      -5.084  -4.781  -2.510  1.00 92.59           H  
ATOM   1693  O   LEU A 105      -6.730  -5.490  -4.948  1.00 92.59           O  
ATOM   1694  CG  LEU A 105      -5.734  -3.608  -0.830  1.00 92.59           C  
ATOM   1695  HG  LEU A 105      -6.136  -4.459  -0.282  1.00 92.59           H  
ATOM   1696  CD1 LEU A 105      -4.302  -3.369  -0.359  1.00 92.59           C  
ATOM   1697 HD11 LEU A 105      -4.305  -3.094   0.696  1.00 92.59           H  
ATOM   1698 HD12 LEU A 105      -3.840  -2.570  -0.938  1.00 92.59           H  
ATOM   1699 HD13 LEU A 105      -3.719  -4.283  -0.477  1.00 92.59           H  
ATOM   1700  CD2 LEU A 105      -6.561  -2.365  -0.498  1.00 92.59           C  
ATOM   1701 HD21 LEU A 105      -7.614  -2.572  -0.687  1.00 92.59           H  
ATOM   1702 HD22 LEU A 105      -6.239  -1.521  -1.108  1.00 92.59           H  
ATOM   1703 HD23 LEU A 105      -6.451  -2.117   0.558  1.00 92.59           H  
ATOM   1704  N   LYS A 106      -7.227  -3.322  -5.247  1.00 92.01           N  
ATOM   1705  H   LYS A 106      -7.487  -2.459  -4.790  1.00 92.01           H  
ATOM   1706  CA  LYS A 106      -7.096  -3.325  -6.714  1.00 92.01           C  
ATOM   1707  HA  LYS A 106      -6.488  -4.175  -7.021  1.00 92.01           H  
ATOM   1708  C   LYS A 106      -6.393  -2.061  -7.191  1.00 92.01           C  
ATOM   1709  CB  LYS A 106      -8.470  -3.445  -7.394  1.00 92.01           C  
ATOM   1710  HB2 LYS A 106      -9.072  -2.570  -7.151  1.00 92.01           H  
ATOM   1711  HB3 LYS A 106      -8.322  -3.458  -8.473  1.00 92.01           H  
ATOM   1712  O   LYS A 106      -6.658  -0.980  -6.671  1.00 92.01           O  
ATOM   1713  CG  LYS A 106      -9.255  -4.697  -6.990  1.00 92.01           C  
ATOM   1714  HG2 LYS A 106      -8.704  -5.578  -7.320  1.00 92.01           H  
ATOM   1715  HG3 LYS A 106      -9.374  -4.734  -5.908  1.00 92.01           H  
ATOM   1716  CD  LYS A 106     -10.650  -4.682  -7.620  1.00 92.01           C  
ATOM   1717  HD2 LYS A 106     -10.562  -4.603  -8.704  1.00 92.01           H  
ATOM   1718  HD3 LYS A 106     -11.199  -3.818  -7.245  1.00 92.01           H  
ATOM   1719  CE  LYS A 106     -11.383  -5.971  -7.246  1.00 92.01           C  
ATOM   1720  HE2 LYS A 106     -10.791  -6.817  -7.595  1.00 92.01           H  
ATOM   1721  HE3 LYS A 106     -11.441  -6.034  -6.159  1.00 92.01           H  
ATOM   1722  NZ  LYS A 106     -12.739  -6.006  -7.842  1.00 92.01           N  
ATOM   1723  HZ1 LYS A 106     -13.282  -5.214  -7.527  1.00 92.01           H  
ATOM   1724  HZ2 LYS A 106     -12.673  -5.968  -8.849  1.00 92.01           H  
ATOM   1725  HZ3 LYS A 106     -13.215  -6.858  -7.583  1.00 92.01           H  
ATOM   1726  N   LEU A 107      -5.545  -2.199  -8.206  1.00 90.13           N  
ATOM   1727  H   LEU A 107      -5.424  -3.119  -8.604  1.00 90.13           H  
ATOM   1728  CA  LEU A 107      -4.975  -1.068  -8.939  1.00 90.13           C  
ATOM   1729  HA  LEU A 107      -4.975  -0.177  -8.311  1.00 90.13           H  
ATOM   1730  C   LEU A 107      -5.865  -0.782 -10.148  1.00 90.13           C  
ATOM   1731  CB  LEU A 107      -3.526  -1.375  -9.355  1.00 90.13           C  
ATOM   1732  HB2 LEU A 107      -3.530  -2.256  -9.997  1.00 90.13           H  
ATOM   1733  HB3 LEU A 107      -3.149  -0.539  -9.943  1.00 90.13           H  
ATOM   1734  O   LEU A 107      -6.014  -1.643 -11.021  1.00 90.13           O  
ATOM   1735  CG  LEU A 107      -2.562  -1.629  -8.181  1.00 90.13           C  
ATOM   1736  HG  LEU A 107      -2.943  -2.442  -7.563  1.00 90.13           H  
ATOM   1737  CD1 LEU A 107      -1.195  -2.038  -8.726  1.00 90.13           C  
ATOM   1738 HD11 LEU A 107      -1.291  -2.943  -9.326  1.00 90.13           H  
ATOM   1739 HD12 LEU A 107      -0.517  -2.251  -7.899  1.00 90.13           H  
ATOM   1740 HD13 LEU A 107      -0.778  -1.240  -9.340  1.00 90.13           H  
ATOM   1741  CD2 LEU A 107      -2.369  -0.393  -7.303  1.00 90.13           C  
ATOM   1742 HD21 LEU A 107      -1.938   0.415  -7.895  1.00 90.13           H  
ATOM   1743 HD22 LEU A 107      -3.324  -0.059  -6.897  1.00 90.13           H  
ATOM   1744 HD23 LEU A 107      -1.699  -0.633  -6.477  1.00 90.13           H  
ATOM   1745  N   VAL A 108      -6.478   0.397 -10.178  1.00 90.17           N  
ATOM   1746  H   VAL A 108      -6.289   1.068  -9.447  1.00 90.17           H  
ATOM   1747  CA  VAL A 108      -7.464   0.775 -11.196  1.00 90.17           C  
ATOM   1748  HA  VAL A 108      -7.374   0.058 -12.012  1.00 90.17           H  
ATOM   1749  C   VAL A 108      -7.170   2.140 -11.812  1.00 90.17           C  
ATOM   1750  CB  VAL A 108      -8.914   0.683 -10.675  1.00 90.17           C  
ATOM   1751  HB  VAL A 108      -9.582   0.890 -11.511  1.00 90.17           H  
ATOM   1752  O   VAL A 108      -6.447   2.947 -11.228  1.00 90.17           O  
ATOM   1753  CG1 VAL A 108      -9.256  -0.723 -10.167  1.00 90.17           C  
ATOM   1754 HG11 VAL A 108      -9.042  -1.443 -10.958  1.00 90.17           H  
ATOM   1755 HG12 VAL A 108     -10.318  -0.772  -9.928  1.00 90.17           H  
ATOM   1756 HG13 VAL A 108      -8.672  -0.957  -9.277  1.00 90.17           H  
ATOM   1757  CG2 VAL A 108      -9.230   1.685  -9.562  1.00 90.17           C  
ATOM   1758 HG21 VAL A 108     -10.230   1.498  -9.172  1.00 90.17           H  
ATOM   1759 HG22 VAL A 108      -8.504   1.608  -8.753  1.00 90.17           H  
ATOM   1760 HG23 VAL A 108      -9.223   2.690  -9.983  1.00 90.17           H  
ATOM   1761  N   ASP A 109      -7.698   2.370 -13.012  1.00 88.03           N  
ATOM   1762  H   ASP A 109      -8.257   1.642 -13.433  1.00 88.03           H  
ATOM   1763  CA  ASP A 109      -7.677   3.664 -13.703  1.00 88.03           C  
ATOM   1764  HA  ASP A 109      -6.748   4.177 -13.458  1.00 88.03           H  
ATOM   1765  C   ASP A 109      -8.819   4.583 -13.219  1.00 88.03           C  
ATOM   1766  CB  ASP A 109      -7.665   3.431 -15.233  1.00 88.03           C  
ATOM   1767  HB2 ASP A 109      -7.422   4.374 -15.724  1.00 88.03           H  
ATOM   1768  HB3 ASP A 109      -6.864   2.731 -15.471  1.00 88.03           H  
ATOM   1769  O   ASP A 109      -9.611   4.222 -12.342  1.00 88.03           O  
ATOM   1770  CG  ASP A 109      -8.976   2.902 -15.840  1.00 88.03           C  
ATOM   1771  OD1 ASP A 109     -10.007   2.856 -15.137  1.00 88.03           O  
ATOM   1772  OD2 ASP A 109      -8.998   2.513 -17.029  1.00 88.03           O  
ATOM   1773  N   GLU A 110      -8.932   5.782 -13.795  1.00 85.86           N  
ATOM   1774  H   GLU A 110      -8.286   6.038 -14.528  1.00 85.86           H  
ATOM   1775  CA  GLU A 110      -9.984   6.753 -13.461  1.00 85.86           C  
ATOM   1776  HA  GLU A 110      -9.958   6.912 -12.383  1.00 85.86           H  
ATOM   1777  C   GLU A 110     -11.407   6.267 -13.782  1.00 85.86           C  
ATOM   1778  CB  GLU A 110      -9.691   8.106 -14.140  1.00 85.86           C  
ATOM   1779  HB2 GLU A 110     -10.359   8.841 -13.691  1.00 85.86           H  
ATOM   1780  HB3 GLU A 110      -8.677   8.422 -13.893  1.00 85.86           H  
ATOM   1781  O   GLU A 110     -12.388   6.814 -13.279  1.00 85.86           O  
ATOM   1782  CG  GLU A 110      -9.886   8.192 -15.670  1.00 85.86           C  
ATOM   1783  HG2 GLU A 110     -10.888   7.843 -15.921  1.00 85.86           H  
ATOM   1784  HG3 GLU A 110      -9.857   9.249 -15.935  1.00 85.86           H  
ATOM   1785  CD  GLU A 110      -8.839   7.472 -16.539  1.00 85.86           C  
ATOM   1786  OE1 GLU A 110      -9.103   7.366 -17.762  1.00 85.86           O  
ATOM   1787  OE2 GLU A 110      -7.788   7.050 -16.000  1.00 85.86           O  
ATOM   1788  N   LYS A 111     -11.529   5.218 -14.598  1.00 86.45           N  
ATOM   1789  H   LYS A 111     -10.678   4.754 -14.882  1.00 86.45           H  
ATOM   1790  CA  LYS A 111     -12.788   4.578 -14.992  1.00 86.45           C  
ATOM   1791  HA  LYS A 111     -13.615   5.249 -14.758  1.00 86.45           H  
ATOM   1792  C   LYS A 111     -13.050   3.292 -14.201  1.00 86.45           C  
ATOM   1793  CB  LYS A 111     -12.765   4.327 -16.504  1.00 86.45           C  
ATOM   1794  HB2 LYS A 111     -11.896   3.710 -16.729  1.00 86.45           H  
ATOM   1795  HB3 LYS A 111     -13.669   3.797 -16.803  1.00 86.45           H  
ATOM   1796  O   LYS A 111     -13.995   2.574 -14.525  1.00 86.45           O  
ATOM   1797  CG  LYS A 111     -12.652   5.620 -17.315  1.00 86.45           C  
ATOM   1798  HG2 LYS A 111     -13.513   6.259 -17.118  1.00 86.45           H  
ATOM   1799  HG3 LYS A 111     -11.741   6.144 -17.026  1.00 86.45           H  
ATOM   1800  CD  LYS A 111     -12.560   5.311 -18.809  1.00 86.45           C  
ATOM   1801  HD2 LYS A 111     -13.500   4.887 -19.161  1.00 86.45           H  
ATOM   1802  HD3 LYS A 111     -11.748   4.601 -18.969  1.00 86.45           H  
ATOM   1803  CE  LYS A 111     -12.244   6.616 -19.537  1.00 86.45           C  
ATOM   1804  HE2 LYS A 111     -13.081   7.305 -19.426  1.00 86.45           H  
ATOM   1805  HE3 LYS A 111     -11.378   7.066 -19.051  1.00 86.45           H  
ATOM   1806  NZ  LYS A 111     -11.934   6.372 -20.962  1.00 86.45           N  
ATOM   1807  HZ1 LYS A 111     -11.691   7.245 -21.409  1.00 86.45           H  
ATOM   1808  HZ2 LYS A 111     -12.710   5.935 -21.438  1.00 86.45           H  
ATOM   1809  HZ3 LYS A 111     -11.121   5.775 -21.011  1.00 86.45           H  
ATOM   1810  N   ASN A 112     -12.262   3.020 -13.155  1.00 87.79           N  
ATOM   1811  H   ASN A 112     -11.468   3.629 -13.017  1.00 87.79           H  
ATOM   1812  CA  ASN A 112     -12.332   1.821 -12.317  1.00 87.79           C  
ATOM   1813  HA  ASN A 112     -11.536   1.934 -11.581  1.00 87.79           H  
ATOM   1814  C   ASN A 112     -12.024   0.504 -13.069  1.00 87.79           C  
ATOM   1815  CB  ASN A 112     -13.665   1.832 -11.541  1.00 87.79           C  
ATOM   1816  HB2 ASN A 112     -14.474   1.569 -12.224  1.00 87.79           H  
ATOM   1817  HB3 ASN A 112     -13.853   2.834 -11.156  1.00 87.79           H  
ATOM   1818  O   ASN A 112     -12.424  -0.577 -12.628  1.00 87.79           O  
ATOM   1819  CG  ASN A 112     -13.699   0.885 -10.356  1.00 87.79           C  
ATOM   1820  ND2 ASN A 112     -14.845   0.310 -10.069  1.00 87.79           N  
ATOM   1821 HD21 ASN A 112     -15.652   0.484 -10.650  1.00 87.79           H  
ATOM   1822 HD22 ASN A 112     -14.854  -0.262  -9.237  1.00 87.79           H  
ATOM   1823  OD1 ASN A 112     -12.737   0.684  -9.633  1.00 87.79           O  
ATOM   1824  N   ASN A 113     -11.300   0.561 -14.193  1.00 88.92           N  
ATOM   1825  H   ASN A 113     -10.951   1.458 -14.499  1.00 88.92           H  
ATOM   1826  CA  ASN A 113     -10.797  -0.634 -14.871  1.00 88.92           C  
ATOM   1827  HA  ASN A 113     -11.529  -1.432 -14.749  1.00 88.92           H  
ATOM   1828  C   ASN A 113      -9.473  -1.074 -14.252  1.00 88.92           C  
ATOM   1829  CB  ASN A 113     -10.600  -0.415 -16.373  1.00 88.92           C  
ATOM   1830  HB2 ASN A 113     -10.364  -1.364 -16.856  1.00 88.92           H  
ATOM   1831  HB3 ASN A 113      -9.745   0.243 -16.528  1.00 88.92           H  
ATOM   1832  O   ASN A 113      -8.637  -0.251 -13.892  1.00 88.92           O  
ATOM   1833  CG  ASN A 113     -11.813   0.161 -17.055  1.00 88.92           C  
ATOM   1834  ND2 ASN A 113     -11.673   1.339 -17.603  1.00 88.92           N  
ATOM   1835 HD21 ASN A 113     -10.817   1.840 -17.413  1.00 88.92           H  
ATOM   1836 HD22 ASN A 113     -12.509   1.780 -17.961  1.00 88.92           H  
ATOM   1837  OD1 ASN A 113     -12.867  -0.451 -17.122  1.00 88.92           O  
ATOM   1838  N   LEU A 114      -9.244  -2.385 -14.182  1.00 88.95           N  
ATOM   1839  H   LEU A 114      -9.956  -3.010 -14.531  1.00 88.95           H  
ATOM   1840  CA  LEU A 114      -7.991  -2.945 -13.674  1.00 88.95           C  
ATOM   1841  HA  LEU A 114      -7.803  -2.540 -12.680  1.00 88.95           H  
ATOM   1842  C   LEU A 114      -6.800  -2.565 -14.564  1.00 88.95           C  
ATOM   1843  CB  LEU A 114      -8.115  -4.474 -13.588  1.00 88.95           C  
ATOM   1844  HB2 LEU A 114      -7.130  -4.885 -13.364  1.00 88.95           H  
ATOM   1845  HB3 LEU A 114      -8.422  -4.851 -14.563  1.00 88.95           H  
ATOM   1846  O   LEU A 114      -6.761  -2.938 -15.739  1.00 88.95           O  
ATOM   1847  CG  LEU A 114      -9.100  -4.971 -12.519  1.00 88.95           C  
ATOM   1848  HG  LEU A 114     -10.058  -4.462 -12.625  1.00 88.95           H  
ATOM   1849  CD1 LEU A 114      -9.339  -6.470 -12.703  1.00 88.95           C  
ATOM   1850 HD11 LEU A 114      -8.400  -7.019 -12.627  1.00 88.95           H  
ATOM   1851 HD12 LEU A 114      -9.786  -6.651 -13.681  1.00 88.95           H  
ATOM   1852 HD13 LEU A 114     -10.027  -6.830 -11.938  1.00 88.95           H  
ATOM   1853  CD2 LEU A 114      -8.558  -4.731 -11.112  1.00 88.95           C  
ATOM   1854 HD21 LEU A 114      -9.184  -5.239 -10.377  1.00 88.95           H  
ATOM   1855 HD22 LEU A 114      -8.548  -3.663 -10.894  1.00 88.95           H  
ATOM   1856 HD23 LEU A 114      -7.539  -5.110 -11.029  1.00 88.95           H  
ATOM   1857  N   ILE A 115      -5.790  -1.920 -13.978  1.00 85.91           N  
ATOM   1858  H   ILE A 115      -5.873  -1.680 -13.000  1.00 85.91           H  
ATOM   1859  CA  ILE A 115      -4.563  -1.547 -14.689  1.00 85.91           C  
ATOM   1860  HA  ILE A 115      -4.861  -1.152 -15.660  1.00 85.91           H  
ATOM   1861  C   ILE A 115      -3.692  -2.793 -14.891  1.00 85.91           C  
ATOM   1862  CB  ILE A 115      -3.808  -0.414 -13.963  1.00 85.91           C  
ATOM   1863  HB  ILE A 115      -3.672  -0.692 -12.918  1.00 85.91           H  
ATOM   1864  O   ILE A 115      -3.352  -3.476 -13.920  1.00 85.91           O  
ATOM   1865  CG1 ILE A 115      -4.670   0.864 -14.041  1.00 85.91           C  
ATOM   1866 HG12 ILE A 115      -5.651   0.655 -13.615  1.00 85.91           H  
ATOM   1867 HG13 ILE A 115      -4.814   1.141 -15.085  1.00 85.91           H  
ATOM   1868  CG2 ILE A 115      -2.417  -0.169 -14.587  1.00 85.91           C  
ATOM   1869 HG21 ILE A 115      -1.799  -1.065 -14.535  1.00 85.91           H  
ATOM   1870 HG22 ILE A 115      -2.520   0.146 -15.626  1.00 85.91           H  
ATOM   1871 HG23 ILE A 115      -1.890   0.607 -14.032  1.00 85.91           H  
ATOM   1872  CD1 ILE A 115      -4.090   2.069 -13.299  1.00 85.91           C  
ATOM   1873 HD11 ILE A 115      -3.904   1.805 -12.258  1.00 85.91           H  
ATOM   1874 HD12 ILE A 115      -4.799   2.896 -13.341  1.00 85.91           H  
ATOM   1875 HD13 ILE A 115      -3.173   2.405 -13.782  1.00 85.91           H  
ATOM   1876  N   PRO A 116      -3.303  -3.124 -16.133  1.00 82.90           N  
ATOM   1877  CA  PRO A 116      -2.438  -4.264 -16.385  1.00 82.90           C  
ATOM   1878  HA  PRO A 116      -2.720  -5.102 -15.747  1.00 82.90           H  
ATOM   1879  C   PRO A 116      -0.971  -3.898 -16.099  1.00 82.90           C  
ATOM   1880  CB  PRO A 116      -2.740  -4.624 -17.842  1.00 82.90           C  
ATOM   1881  HB2 PRO A 116      -3.660  -5.208 -17.877  1.00 82.90           H  
ATOM   1882  HB3 PRO A 116      -1.942  -5.194 -18.317  1.00 82.90           H  
ATOM   1883  O   PRO A 116      -0.433  -2.946 -16.667  1.00 82.90           O  
ATOM   1884  CG  PRO A 116      -3.004  -3.266 -18.502  1.00 82.90           C  
ATOM   1885  HG2 PRO A 116      -3.638  -3.360 -19.384  1.00 82.90           H  
ATOM   1886  HG3 PRO A 116      -2.066  -2.776 -18.762  1.00 82.90           H  
ATOM   1887  CD  PRO A 116      -3.702  -2.487 -17.387  1.00 82.90           C  
ATOM   1888  HD2 PRO A 116      -4.782  -2.562 -17.508  1.00 82.90           H  
ATOM   1889  HD3 PRO A 116      -3.394  -1.442 -17.413  1.00 82.90           H  
ATOM   1890  N   PHE A 117      -0.284  -4.684 -15.273  1.00 83.53           N  
ATOM   1891  H   PHE A 117      -0.750  -5.460 -14.825  1.00 83.53           H  
ATOM   1892  CA  PHE A 117       1.132  -4.504 -14.934  1.00 83.53           C  
ATOM   1893  HA  PHE A 117       1.549  -3.688 -15.524  1.00 83.53           H  
ATOM   1894  C   PHE A 117       1.959  -5.744 -15.295  1.00 83.53           C  
ATOM   1895  CB  PHE A 117       1.265  -4.093 -13.458  1.00 83.53           C  
ATOM   1896  HB2 PHE A 117       2.320  -4.046 -13.188  1.00 83.53           H  
ATOM   1897  HB3 PHE A 117       0.862  -3.086 -13.347  1.00 83.53           H  
ATOM   1898  O   PHE A 117       1.462  -6.863 -15.235  1.00 83.53           O  
ATOM   1899  CG  PHE A 117       0.565  -5.011 -12.476  1.00 83.53           C  
ATOM   1900  CD1 PHE A 117      -0.708  -4.672 -11.977  1.00 83.53           C  
ATOM   1901  HD1 PHE A 117      -1.187  -3.755 -12.284  1.00 83.53           H  
ATOM   1902  CD2 PHE A 117       1.176  -6.214 -12.076  1.00 83.53           C  
ATOM   1903  HD2 PHE A 117       2.142  -6.495 -12.470  1.00 83.53           H  
ATOM   1904  CE1 PHE A 117      -1.361  -5.530 -11.074  1.00 83.53           C  
ATOM   1905  HE1 PHE A 117      -2.332  -5.264 -10.683  1.00 83.53           H  
ATOM   1906  CE2 PHE A 117       0.519  -7.073 -11.178  1.00 83.53           C  
ATOM   1907  HE2 PHE A 117       0.974  -8.006 -10.878  1.00 83.53           H  
ATOM   1908  CZ  PHE A 117      -0.745  -6.728 -10.674  1.00 83.53           C  
ATOM   1909  HZ  PHE A 117      -1.238  -7.390  -9.977  1.00 83.53           H  
ATOM   1910  N   ASN A 118       3.221  -5.537 -15.677  1.00 82.03           N  
ATOM   1911  H   ASN A 118       3.564  -4.587 -15.668  1.00 82.03           H  
ATOM   1912  CA  ASN A 118       4.201  -6.605 -15.892  1.00 82.03           C  
ATOM   1913  HA  ASN A 118       3.736  -7.449 -16.400  1.00 82.03           H  
ATOM   1914  C   ASN A 118       4.784  -7.097 -14.562  1.00 82.03           C  
ATOM   1915  CB  ASN A 118       5.367  -6.069 -16.731  1.00 82.03           C  
ATOM   1916  HB2 ASN A 118       6.108  -6.858 -16.860  1.00 82.03           H  
ATOM   1917  HB3 ASN A 118       5.841  -5.262 -16.173  1.00 82.03           H  
ATOM   1918  O   ASN A 118       5.077  -8.278 -14.407  1.00 82.03           O  
ATOM   1919  CG  ASN A 118       5.011  -5.561 -18.108  1.00 82.03           C  
ATOM   1920  ND2 ASN A 118       5.708  -4.542 -18.551  1.00 82.03           N  
ATOM   1921 HD21 ASN A 118       5.504  -4.192 -19.476  1.00 82.03           H  
ATOM   1922 HD22 ASN A 118       6.412  -4.138 -17.950  1.00 82.03           H  
ATOM   1923  OD1 ASN A 118       4.134  -6.058 -18.793  1.00 82.03           O  
ATOM   1924  N   LYS A 119       4.995  -6.175 -13.611  1.00 84.97           N  
ATOM   1925  H   LYS A 119       4.748  -5.218 -13.822  1.00 84.97           H  
ATOM   1926  CA  LYS A 119       5.560  -6.466 -12.291  1.00 84.97           C  
ATOM   1927  HA  LYS A 119       5.285  -7.486 -12.020  1.00 84.97           H  
ATOM   1928  C   LYS A 119       4.979  -5.523 -11.241  1.00 84.97           C  
ATOM   1929  CB  LYS A 119       7.095  -6.379 -12.367  1.00 84.97           C  
ATOM   1930  HB2 LYS A 119       7.383  -5.359 -12.623  1.00 84.97           H  
ATOM   1931  HB3 LYS A 119       7.443  -7.041 -13.159  1.00 84.97           H  
ATOM   1932  O   LYS A 119       4.928  -4.315 -11.458  1.00 84.97           O  
ATOM   1933  CG  LYS A 119       7.770  -6.792 -11.050  1.00 84.97           C  
ATOM   1934  HG2 LYS A 119       7.475  -6.101 -10.259  1.00 84.97           H  
ATOM   1935  HG3 LYS A 119       7.432  -7.793 -10.782  1.00 84.97           H  
ATOM   1936  CD  LYS A 119       9.300  -6.792 -11.153  1.00 84.97           C  
ATOM   1937  HD2 LYS A 119       9.611  -7.478 -11.941  1.00 84.97           H  
ATOM   1938  HD3 LYS A 119       9.647  -5.786 -11.388  1.00 84.97           H  
ATOM   1939  CE  LYS A 119       9.874  -7.245  -9.805  1.00 84.97           C  
ATOM   1940  HE2 LYS A 119       9.522  -8.255  -9.597  1.00 84.97           H  
ATOM   1941  HE3 LYS A 119       9.474  -6.600  -9.023  1.00 84.97           H  
ATOM   1942  NZ  LYS A 119      11.355  -7.203  -9.778  1.00 84.97           N  
ATOM   1943  HZ1 LYS A 119      11.744  -7.827 -10.470  1.00 84.97           H  
ATOM   1944  HZ2 LYS A 119      11.678  -7.483  -8.863  1.00 84.97           H  
ATOM   1945  HZ3 LYS A 119      11.678  -6.260  -9.946  1.00 84.97           H  
ATOM   1946  N   CYS A 120       4.597  -6.081 -10.097  1.00 87.28           N  
ATOM   1947  H   CYS A 120       4.669  -7.083  -9.995  1.00 87.28           H  
ATOM   1948  CA  CYS A 120       4.147  -5.345  -8.921  1.00 87.28           C  
ATOM   1949  HA  CYS A 120       4.417  -4.293  -9.015  1.00 87.28           H  
ATOM   1950  C   CYS A 120       4.850  -5.907  -7.679  1.00 87.28           C  
ATOM   1951  CB  CYS A 120       2.618  -5.432  -8.836  1.00 87.28           C  
ATOM   1952  HB2 CYS A 120       2.180  -5.021  -9.746  1.00 87.28           H  
ATOM   1953  HB3 CYS A 120       2.306  -6.471  -8.730  1.00 87.28           H  
ATOM   1954  O   CYS A 120       4.827  -7.113  -7.434  1.00 87.28           O  
ATOM   1955  SG  CYS A 120       2.009  -4.481  -7.416  1.00 87.28           S  
ATOM   1956  HG  CYS A 120       2.290  -5.399  -6.487  1.00 87.28           H  
ATOM   1957  N   ASP A 121       5.512  -5.017  -6.949  1.00 88.61           N  
ATOM   1958  H   ASP A 121       5.508  -4.058  -7.269  1.00 88.61           H  
ATOM   1959  CA  ASP A 121       6.175  -5.244  -5.664  1.00 88.61           C  
ATOM   1960  HA  ASP A 121       5.714  -6.084  -5.144  1.00 88.61           H  
ATOM   1961  C   ASP A 121       5.946  -3.979  -4.828  1.00 88.61           C  
ATOM   1962  CB  ASP A 121       7.660  -5.565  -5.909  1.00 88.61           C  
ATOM   1963  HB2 ASP A 121       8.113  -4.745  -6.466  1.00 88.61           H  
ATOM   1964  HB3 ASP A 121       7.719  -6.456  -6.535  1.00 88.61           H  
ATOM   1965  O   ASP A 121       6.833  -3.139  -4.675  1.00 88.61           O  
ATOM   1966  CG  ASP A 121       8.494  -5.817  -4.644  1.00 88.61           C  
ATOM   1967  OD1 ASP A 121       7.947  -5.815  -3.521  1.00 88.61           O  
ATOM   1968  OD2 ASP A 121       9.717  -6.018  -4.828  1.00 88.61           O  
ATOM   1969  N   LEU A 122       4.688  -3.762  -4.435  1.00 90.57           N  
ATOM   1970  H   LEU A 122       4.018  -4.503  -4.581  1.00 90.57           H  
ATOM   1971  CA  LEU A 122       4.265  -2.601  -3.652  1.00 90.57           C  
ATOM   1972  HA  LEU A 122       5.066  -1.863  -3.627  1.00 90.57           H  
ATOM   1973  C   LEU A 122       3.997  -3.016  -2.207  1.00 90.57           C  
ATOM   1974  CB  LEU A 122       3.014  -1.944  -4.266  1.00 90.57           C  
ATOM   1975  HB2 LEU A 122       2.239  -2.705  -4.357  1.00 90.57           H  
ATOM   1976  HB3 LEU A 122       2.650  -1.190  -3.567  1.00 90.57           H  
ATOM   1977  O   LEU A 122       3.191  -3.902  -1.947  1.00 90.57           O  
ATOM   1978  CG  LEU A 122       3.200  -1.277  -5.638  1.00 90.57           C  
ATOM   1979  HG  LEU A 122       3.579  -2.004  -6.356  1.00 90.57           H  
ATOM   1980  CD1 LEU A 122       1.844  -0.761  -6.126  1.00 90.57           C  
ATOM   1981 HD11 LEU A 122       1.444  -0.028  -5.425  1.00 90.57           H  
ATOM   1982 HD12 LEU A 122       1.957  -0.301  -7.108  1.00 90.57           H  
ATOM   1983 HD13 LEU A 122       1.150  -1.597  -6.211  1.00 90.57           H  
ATOM   1984  CD2 LEU A 122       4.162  -0.088  -5.575  1.00 90.57           C  
ATOM   1985 HD21 LEU A 122       3.819   0.635  -4.835  1.00 90.57           H  
ATOM   1986 HD22 LEU A 122       5.156  -0.440  -5.299  1.00 90.57           H  
ATOM   1987 HD23 LEU A 122       4.225   0.390  -6.553  1.00 90.57           H  
ATOM   1988  N   TYR A 123       4.600  -2.302  -1.269  1.00 92.44           N  
ATOM   1989  H   TYR A 123       5.253  -1.591  -1.565  1.00 92.44           H  
ATOM   1990  CA  TYR A 123       4.324  -2.374   0.158  1.00 92.44           C  
ATOM   1991  HA  TYR A 123       3.876  -3.340   0.391  1.00 92.44           H  
ATOM   1992  C   TYR A 123       3.353  -1.266   0.532  1.00 92.44           C  
ATOM   1993  CB  TYR A 123       5.623  -2.244   0.961  1.00 92.44           C  
ATOM   1994  HB2 TYR A 123       6.094  -1.287   0.740  1.00 92.44           H  
ATOM   1995  HB3 TYR A 123       5.378  -2.252   2.024  1.00 92.44           H  
ATOM   1996  O   TYR A 123       3.570  -0.102   0.193  1.00 92.44           O  
ATOM   1997  CG  TYR A 123       6.602  -3.359   0.675  1.00 92.44           C  
ATOM   1998  CD1 TYR A 123       6.598  -4.524   1.466  1.00 92.44           C  
ATOM   1999  HD1 TYR A 123       5.931  -4.603   2.312  1.00 92.44           H  
ATOM   2000  CD2 TYR A 123       7.460  -3.260  -0.435  1.00 92.44           C  
ATOM   2001  HD2 TYR A 123       7.442  -2.380  -1.061  1.00 92.44           H  
ATOM   2002  CE1 TYR A 123       7.439  -5.603   1.127  1.00 92.44           C  
ATOM   2003  HE1 TYR A 123       7.430  -6.515   1.706  1.00 92.44           H  
ATOM   2004  CE2 TYR A 123       8.270  -4.347  -0.796  1.00 92.44           C  
ATOM   2005  HE2 TYR A 123       8.856  -4.309  -1.703  1.00 92.44           H  
ATOM   2006  OH  TYR A 123       8.951  -6.607  -0.451  1.00 92.44           O  
ATOM   2007  HH  TYR A 123       9.161  -6.486  -1.380  1.00 92.44           H  
ATOM   2008  CZ  TYR A 123       8.244  -5.528  -0.030  1.00 92.44           C  
ATOM   2009  N   LEU A 124       2.298  -1.623   1.256  1.00 93.17           N  
ATOM   2010  H   LEU A 124       2.182  -2.600   1.485  1.00 93.17           H  
ATOM   2011  CA  LEU A 124       1.316  -0.687   1.773  1.00 93.17           C  
ATOM   2012  HA  LEU A 124       1.630   0.324   1.514  1.00 93.17           H  
ATOM   2013  C   LEU A 124       1.255  -0.773   3.280  1.00 93.17           C  
ATOM   2014  CB  LEU A 124      -0.083  -0.894   1.185  1.00 93.17           C  
ATOM   2015  HB2 LEU A 124      -0.733  -0.141   1.632  1.00 93.17           H  
ATOM   2016  HB3 LEU A 124      -0.471  -1.874   1.461  1.00 93.17           H  
ATOM   2017  O   LEU A 124       1.206  -1.856   3.856  1.00 93.17           O  
ATOM   2018  CG  LEU A 124      -0.095  -0.720  -0.333  1.00 93.17           C  
ATOM   2019  HG  LEU A 124       0.699  -0.043  -0.647  1.00 93.17           H  
ATOM   2020  CD1 LEU A 124       0.071  -2.054  -1.019  1.00 93.17           C  
ATOM   2021 HD11 LEU A 124       0.260  -1.860  -2.075  1.00 93.17           H  
ATOM   2022 HD12 LEU A 124       0.929  -2.599  -0.625  1.00 93.17           H  
ATOM   2023 HD13 LEU A 124      -0.823  -2.662  -0.876  1.00 93.17           H  
ATOM   2024  CD2 LEU A 124      -1.429  -0.158  -0.799  1.00 93.17           C  
ATOM   2025 HD21 LEU A 124      -2.230  -0.819  -0.467  1.00 93.17           H  
ATOM   2026 HD22 LEU A 124      -1.435  -0.078  -1.886  1.00 93.17           H  
ATOM   2027 HD23 LEU A 124      -1.585   0.829  -0.365  1.00 93.17           H  
ATOM   2028  N   GLU A 125       1.184   0.391   3.899  1.00 93.63           N  
ATOM   2029  H   GLU A 125       1.234   1.231   3.341  1.00 93.63           H  
ATOM   2030  CA  GLU A 125       0.885   0.534   5.309  1.00 93.63           C  
ATOM   2031  HA  GLU A 125       0.929  -0.438   5.800  1.00 93.63           H  
ATOM   2032  C   GLU A 125      -0.532   1.087   5.449  1.00 93.63           C  
ATOM   2033  CB  GLU A 125       1.959   1.408   5.945  1.00 93.63           C  
ATOM   2034  HB2 GLU A 125       1.909   2.407   5.512  1.00 93.63           H  
ATOM   2035  HB3 GLU A 125       2.933   0.976   5.714  1.00 93.63           H  
ATOM   2036  O   GLU A 125      -0.845   2.186   4.978  1.00 93.63           O  
ATOM   2037  CG  GLU A 125       1.797   1.480   7.464  1.00 93.63           C  
ATOM   2038  HG2 GLU A 125       0.811   1.880   7.700  1.00 93.63           H  
ATOM   2039  HG3 GLU A 125       1.856   0.464   7.854  1.00 93.63           H  
ATOM   2040  CD  GLU A 125       2.877   2.344   8.131  1.00 93.63           C  
ATOM   2041  OE1 GLU A 125       2.654   2.731   9.298  1.00 93.63           O  
ATOM   2042  OE2 GLU A 125       3.920   2.605   7.485  1.00 93.63           O  
ATOM   2043  N   LEU A 126      -1.399   0.288   6.066  1.00 90.97           N  
ATOM   2044  H   LEU A 126      -1.058  -0.600   6.405  1.00 90.97           H  
ATOM   2045  CA  LEU A 126      -2.807   0.582   6.267  1.00 90.97           C  
ATOM   2046  HA  LEU A 126      -3.056   1.515   5.761  1.00 90.97           H  
ATOM   2047  C   LEU A 126      -3.084   0.745   7.760  1.00 90.97           C  
ATOM   2048  CB  LEU A 126      -3.639  -0.557   5.654  1.00 90.97           C  
ATOM   2049  HB2 LEU A 126      -3.245  -0.809   4.670  1.00 90.97           H  
ATOM   2050  HB3 LEU A 126      -3.525  -1.440   6.284  1.00 90.97           H  
ATOM   2051  O   LEU A 126      -2.869  -0.175   8.545  1.00 90.97           O  
ATOM   2052  CG  LEU A 126      -5.133  -0.219   5.529  1.00 90.97           C  
ATOM   2053  HG  LEU A 126      -5.489   0.247   6.448  1.00 90.97           H  
ATOM   2054  CD1 LEU A 126      -5.355   0.728   4.346  1.00 90.97           C  
ATOM   2055 HD11 LEU A 126      -4.973   1.721   4.583  1.00 90.97           H  
ATOM   2056 HD12 LEU A 126      -4.840   0.350   3.463  1.00 90.97           H  
ATOM   2057 HD13 LEU A 126      -6.416   0.800   4.108  1.00 90.97           H  
ATOM   2058  CD2 LEU A 126      -5.943  -1.492   5.291  1.00 90.97           C  
ATOM   2059 HD21 LEU A 126      -5.809  -2.170   6.134  1.00 90.97           H  
ATOM   2060 HD22 LEU A 126      -7.002  -1.250   5.208  1.00 90.97           H  
ATOM   2061 HD23 LEU A 126      -5.609  -1.984   4.378  1.00 90.97           H  
ATOM   2062  N   HIS A 127      -3.611   1.896   8.156  1.00 90.47           N  
ATOM   2063  H   HIS A 127      -3.792   2.605   7.460  1.00 90.47           H  
ATOM   2064  CA  HIS A 127      -4.147   2.097   9.493  1.00 90.47           C  
ATOM   2065  HA  HIS A 127      -3.614   1.463  10.202  1.00 90.47           H  
ATOM   2066  C   HIS A 127      -5.609   1.688   9.545  1.00 90.47           C  
ATOM   2067  CB  HIS A 127      -3.973   3.557   9.922  1.00 90.47           C  
ATOM   2068  HB2 HIS A 127      -4.314   4.213   9.121  1.00 90.47           H  
ATOM   2069  HB3 HIS A 127      -4.599   3.739  10.796  1.00 90.47           H  
ATOM   2070  O   HIS A 127      -6.407   2.141   8.730  1.00 90.47           O  
ATOM   2071  CG  HIS A 127      -2.564   3.923  10.299  1.00 90.47           C  
ATOM   2072  CD2 HIS A 127      -1.544   3.065  10.607  1.00 90.47           C  
ATOM   2073  HD2 HIS A 127      -1.587   1.987  10.573  1.00 90.47           H  
ATOM   2074  ND1 HIS A 127      -2.090   5.199  10.502  1.00 90.47           N  
ATOM   2075  HD1 HIS A 127      -2.599   6.051  10.317  1.00 90.47           H  
ATOM   2076  CE1 HIS A 127      -0.805   5.109  10.895  1.00 90.47           C  
ATOM   2077  HE1 HIS A 127      -0.147   5.943  11.093  1.00 90.47           H  
ATOM   2078  NE2 HIS A 127      -0.448   3.825  11.021  1.00 90.47           N  
ATOM   2079  N   ILE A 128      -5.959   0.894  10.554  1.00 86.27           N  
ATOM   2080  H   ILE A 128      -5.221   0.515  11.129  1.00 86.27           H  
ATOM   2081  CA  ILE A 128      -7.332   0.573  10.931  1.00 86.27           C  
ATOM   2082  HA  ILE A 128      -8.008   1.109  10.266  1.00 86.27           H  
ATOM   2083  C   ILE A 128      -7.566   1.076  12.355  1.00 86.27           C  
ATOM   2084  CB  ILE A 128      -7.643  -0.931  10.773  1.00 86.27           C  
ATOM   2085  HB  ILE A 128      -7.076  -1.492  11.515  1.00 86.27           H  
ATOM   2086  O   ILE A 128      -6.854   0.731  13.307  1.00 86.27           O  
ATOM   2087  CG1 ILE A 128      -7.232  -1.431   9.366  1.00 86.27           C  
ATOM   2088 HG12 ILE A 128      -7.677  -0.790   8.606  1.00 86.27           H  
ATOM   2089 HG13 ILE A 128      -6.149  -1.364   9.266  1.00 86.27           H  
ATOM   2090  CG2 ILE A 128      -9.148  -1.145  11.036  1.00 86.27           C  
ATOM   2091 HG21 ILE A 128      -9.738  -0.613  10.291  1.00 86.27           H  
ATOM   2092 HG22 ILE A 128      -9.426  -0.802  12.032  1.00 86.27           H  
ATOM   2093 HG23 ILE A 128      -9.397  -2.205  10.986  1.00 86.27           H  
ATOM   2094  CD1 ILE A 128      -7.621  -2.882   9.067  1.00 86.27           C  
ATOM   2095 HD11 ILE A 128      -7.232  -3.157   8.087  1.00 86.27           H  
ATOM   2096 HD12 ILE A 128      -7.213  -3.544   9.830  1.00 86.27           H  
ATOM   2097 HD13 ILE A 128      -8.705  -2.990   9.027  1.00 86.27           H  
ATOM   2098  N   LYS A 129      -8.572   1.928  12.515  1.00 84.92           N  
ATOM   2099  H   LYS A 129      -9.101   2.183  11.692  1.00 84.92           H  
ATOM   2100  CA  LYS A 129      -8.946   2.554  13.781  1.00 84.92           C  
ATOM   2101  HA  LYS A 129      -8.349   2.136  14.592  1.00 84.92           H  
ATOM   2102  C   LYS A 129     -10.409   2.240  14.086  1.00 84.92           C  
ATOM   2103  CB  LYS A 129      -8.629   4.054  13.670  1.00 84.92           C  
ATOM   2104  HB2 LYS A 129      -7.549   4.180  13.588  1.00 84.92           H  
ATOM   2105  HB3 LYS A 129      -9.082   4.457  12.763  1.00 84.92           H  
ATOM   2106  O   LYS A 129     -11.256   2.459  13.232  1.00 84.92           O  
ATOM   2107  CG  LYS A 129      -9.138   4.838  14.879  1.00 84.92           C  
ATOM   2108  HG2 LYS A 129      -8.726   4.409  15.793  1.00 84.92           H  
ATOM   2109  HG3 LYS A 129     -10.225   4.769  14.896  1.00 84.92           H  
ATOM   2110  CD  LYS A 129      -8.783   6.321  14.798  1.00 84.92           C  
ATOM   2111  HD2 LYS A 129      -7.701   6.444  14.748  1.00 84.92           H  
ATOM   2112  HD3 LYS A 129      -9.241   6.742  13.903  1.00 84.92           H  
ATOM   2113  CE  LYS A 129      -9.344   6.999  16.051  1.00 84.92           C  
ATOM   2114  HE2 LYS A 129     -10.391   6.714  16.149  1.00 84.92           H  
ATOM   2115  HE3 LYS A 129      -8.822   6.613  16.927  1.00 84.92           H  
ATOM   2116  NZ  LYS A 129      -9.220   8.473  15.970  1.00 84.92           N  
ATOM   2117  HZ1 LYS A 129      -9.609   8.900  16.799  1.00 84.92           H  
ATOM   2118  HZ2 LYS A 129      -8.254   8.748  15.870  1.00 84.92           H  
ATOM   2119  HZ3 LYS A 129      -9.737   8.809  15.170  1.00 84.92           H  
ATOM   2120  N   SER A 130     -10.686   1.711  15.278  1.00 80.65           N  
ATOM   2121  H   SER A 130      -9.929   1.631  15.942  1.00 80.65           H  
ATOM   2122  CA  SER A 130     -12.045   1.634  15.838  1.00 80.65           C  
ATOM   2123  HA  SER A 130     -12.769   1.384  15.063  1.00 80.65           H  
ATOM   2124  C   SER A 130     -12.508   2.978  16.391  1.00 80.65           C  
ATOM   2125  CB  SER A 130     -12.122   0.583  16.943  1.00 80.65           C  
ATOM   2126  HB2 SER A 130     -11.547   0.909  17.810  1.00 80.65           H  
ATOM   2127  HB3 SER A 130     -11.747  -0.380  16.594  1.00 80.65           H  
ATOM   2128  O   SER A 130     -11.634   3.835  16.664  1.00 80.65           O  
ATOM   2129  OG  SER A 130     -13.477   0.469  17.291  1.00 80.65           O  
ATOM   2130  HG  SER A 130     -13.856   1.341  17.157  1.00 80.65           H  
ATOM   2131  OXT SER A 130     -13.730   3.056  16.610  1.00 80.65           O  
TER    2132      SER A 130                                                       
END   
