# Supplementary material for: Widespread Horizontal Gene Transfer Among Animal Viruses
Source: bioRxiv. 2024 Mar 26:2024.03.25.586562. Preprint. [Version 2] doi: 10.1101/2024.03.25.586562 (PMC11071296; doi:10.1101/2024.03.25.586562)
Supplement: Supplement 7 [file media-7.zip › File7_PDB/Parvo4587_NS1.pdb]

ATOM      1  N   MET A   1      65.756 -16.961 -20.845  1.00 28.46           N  
ATOM      2  H   MET A   1      64.870 -16.836 -20.377  1.00 28.46           H  
ATOM      3  H2  MET A   1      66.475 -16.464 -20.338  1.00 28.46           H  
ATOM      4  H3  MET A   1      65.982 -17.946 -20.848  1.00 28.46           H  
ATOM      5  CA  MET A   1      65.683 -16.478 -22.239  1.00 28.46           C  
ATOM      6  HA  MET A   1      65.419 -15.420 -22.254  1.00 28.46           H  
ATOM      7  C   MET A   1      64.595 -17.245 -22.980  1.00 28.46           C  
ATOM      8  CB  MET A   1      67.023 -16.649 -22.977  1.00 28.46           C  
ATOM      9  HB2 MET A   1      66.854 -16.440 -24.033  1.00 28.46           H  
ATOM     10  HB3 MET A   1      67.365 -17.681 -22.890  1.00 28.46           H  
ATOM     11  O   MET A   1      64.868 -18.284 -23.554  1.00 28.46           O  
ATOM     12  CG  MET A   1      68.142 -15.720 -22.504  1.00 28.46           C  
ATOM     13  HG2 MET A   1      67.786 -14.690 -22.499  1.00 28.46           H  
ATOM     14  HG3 MET A   1      68.446 -15.999 -21.495  1.00 28.46           H  
ATOM     15  SD  MET A   1      69.575 -15.836 -23.604  1.00 28.46           S  
ATOM     16  CE  MET A   1      70.769 -14.783 -22.738  1.00 28.46           C  
ATOM     17  HE1 MET A   1      70.361 -13.779 -22.618  1.00 28.46           H  
ATOM     18  HE2 MET A   1      70.995 -15.207 -21.759  1.00 28.46           H  
ATOM     19  HE3 MET A   1      71.688 -14.726 -23.322  1.00 28.46           H  
ATOM     20  N   ALA A   2      63.358 -16.766 -22.917  1.00 29.01           N  
ATOM     21  H   ALA A   2      63.151 -15.980 -22.317  1.00 29.01           H  
ATOM     22  CA  ALA A   2      62.312 -17.060 -23.895  1.00 29.01           C  
ATOM     23  HA  ALA A   2      62.735 -17.068 -24.899  1.00 29.01           H  
ATOM     24  C   ALA A   2      61.334 -15.892 -23.778  1.00 29.01           C  
ATOM     25  CB  ALA A   2      61.659 -18.425 -23.648  1.00 29.01           C  
ATOM     26  HB1 ALA A   2      62.389 -19.224 -23.780  1.00 29.01           H  
ATOM     27  HB2 ALA A   2      61.252 -18.472 -22.638  1.00 29.01           H  
ATOM     28  HB3 ALA A   2      60.847 -18.573 -24.360  1.00 29.01           H  
ATOM     29  O   ALA A   2      60.461 -15.867 -22.917  1.00 29.01           O  
ATOM     30  N   SER A   3      61.650 -14.850 -24.542  1.00 26.06           N  
ATOM     31  H   SER A   3      62.372 -14.991 -25.233  1.00 26.06           H  
ATOM     32  CA  SER A   3      60.868 -13.631 -24.679  1.00 26.06           C  
ATOM     33  HA  SER A   3      60.817 -13.107 -23.724  1.00 26.06           H  
ATOM     34  C   SER A   3      59.449 -13.999 -25.121  1.00 26.06           C  
ATOM     35  CB  SER A   3      61.593 -12.736 -25.700  1.00 26.06           C  
ATOM     36  HB2 SER A   3      62.358 -12.153 -25.187  1.00 26.06           H  
ATOM     37  HB3 SER A   3      62.074 -13.362 -26.452  1.00 26.06           H  
ATOM     38  O   SER A   3      59.247 -14.587 -26.183  1.00 26.06           O  
ATOM     39  OG  SER A   3      60.712 -11.874 -26.371  1.00 26.06           O  
ATOM     40  HG  SER A   3      61.187 -11.349 -27.019  1.00 26.06           H  
ATOM     41  N   THR A   4      58.472 -13.677 -24.277  1.00 26.50           N  
ATOM     42  H   THR A   4      58.711 -13.296 -23.372  1.00 26.50           H  
ATOM     43  CA  THR A   4      57.063 -13.571 -24.645  1.00 26.50           C  
ATOM     44  HA  THR A   4      56.730 -14.500 -25.108  1.00 26.50           H  
ATOM     45  C   THR A   4      56.923 -12.445 -25.660  1.00 26.50           C  
ATOM     46  CB  THR A   4      56.188 -13.283 -23.408  1.00 26.50           C  
ATOM     47  HB  THR A   4      55.291 -12.743 -23.709  1.00 26.50           H  
ATOM     48  O   THR A   4      56.778 -11.279 -25.295  1.00 26.50           O  
ATOM     49  CG2 THR A   4      55.746 -14.568 -22.716  1.00 26.50           C  
ATOM     50 HG21 THR A   4      55.152 -14.319 -21.837  1.00 26.50           H  
ATOM     51 HG22 THR A   4      55.141 -15.166 -23.397  1.00 26.50           H  
ATOM     52 HG23 THR A   4      56.620 -15.141 -22.407  1.00 26.50           H  
ATOM     53  OG1 THR A   4      56.904 -12.514 -22.462  1.00 26.50           O  
ATOM     54  HG1 THR A   4      56.904 -11.612 -22.791  1.00 26.50           H  
ATOM     55  N   ALA A   5      56.954 -12.807 -26.941  1.00 25.68           N  
ATOM     56  H   ALA A   5      57.246 -13.748 -27.162  1.00 25.68           H  
ATOM     57  CA  ALA A   5      56.423 -11.989 -28.019  1.00 25.68           C  
ATOM     58  HA  ALA A   5      56.847 -10.987 -27.953  1.00 25.68           H  
ATOM     59  C   ALA A   5      54.899 -11.884 -27.839  1.00 25.68           C  
ATOM     60  CB  ALA A   5      56.843 -12.605 -29.361  1.00 25.68           C  
ATOM     61  HB1 ALA A   5      56.449 -13.618 -29.451  1.00 25.68           H  
ATOM     62  HB2 ALA A   5      56.451 -11.999 -30.177  1.00 25.68           H  
ATOM     63  HB3 ALA A   5      57.930 -12.633 -29.430  1.00 25.68           H  
ATOM     64  O   ALA A   5      54.124 -12.649 -28.413  1.00 25.68           O  
ATOM     65  N   ALA A   6      54.473 -10.966 -26.973  1.00 25.58           N  
ATOM     66  H   ALA A   6      55.165 -10.441 -26.457  1.00 25.58           H  
ATOM     67  CA  ALA A   6      53.093 -10.533 -26.886  1.00 25.58           C  
ATOM     68  HA  ALA A   6      52.437 -11.404 -26.862  1.00 25.58           H  
ATOM     69  C   ALA A   6      52.783  -9.720 -28.149  1.00 25.58           C  
ATOM     70  CB  ALA A   6      52.894  -9.744 -25.584  1.00 25.58           C  
ATOM     71  HB1 ALA A   6      53.122 -10.377 -24.726  1.00 25.58           H  
ATOM     72  HB2 ALA A   6      51.858  -9.410 -25.515  1.00 25.58           H  
ATOM     73  HB3 ALA A   6      53.546  -8.871 -25.570  1.00 25.58           H  
ATOM     74  O   ALA A   6      53.075  -8.530 -28.224  1.00 25.58           O  
ATOM     75  N   TYR A   7      52.201 -10.377 -29.153  1.00 26.83           N  
ATOM     76  H   TYR A   7      52.105 -11.379 -29.070  1.00 26.83           H  
ATOM     77  CA  TYR A   7      51.357  -9.685 -30.121  1.00 26.83           C  
ATOM     78  HA  TYR A   7      51.939  -8.942 -30.665  1.00 26.83           H  
ATOM     79  C   TYR A   7      50.265  -8.973 -29.317  1.00 26.83           C  
ATOM     80  CB  TYR A   7      50.750 -10.692 -31.117  1.00 26.83           C  
ATOM     81  HB2 TYR A   7      49.724 -10.393 -31.333  1.00 26.83           H  
ATOM     82  HB3 TYR A   7      50.692 -11.681 -30.662  1.00 26.83           H  
ATOM     83  O   TYR A   7      49.374  -9.624 -28.767  1.00 26.83           O  
ATOM     84  CG  TYR A   7      51.479 -10.787 -32.443  1.00 26.83           C  
ATOM     85  CD1 TYR A   7      51.008 -10.047 -33.546  1.00 26.83           C  
ATOM     86  HD1 TYR A   7      50.147  -9.404 -33.442  1.00 26.83           H  
ATOM     87  CD2 TYR A   7      52.611 -11.614 -32.585  1.00 26.83           C  
ATOM     88  HD2 TYR A   7      52.977 -12.174 -31.737  1.00 26.83           H  
ATOM     89  CE1 TYR A   7      51.660 -10.137 -34.790  1.00 26.83           C  
ATOM     90  HE1 TYR A   7      51.307  -9.570 -35.639  1.00 26.83           H  
ATOM     91  CE2 TYR A   7      53.269 -11.704 -33.829  1.00 26.83           C  
ATOM     92  HE2 TYR A   7      54.138 -12.335 -33.936  1.00 26.83           H  
ATOM     93  OH  TYR A   7      53.414 -11.045 -36.138  1.00 26.83           O  
ATOM     94  HH  TYR A   7      54.192 -11.607 -36.109  1.00 26.83           H  
ATOM     95  CZ  TYR A   7      52.791 -10.965 -34.934  1.00 26.83           C  
ATOM     96  N   SER A   8      50.355  -7.648 -29.200  1.00 28.52           N  
ATOM     97  H   SER A   8      51.159  -7.173 -29.586  1.00 28.52           H  
ATOM     98  CA  SER A   8      49.299  -6.817 -28.630  1.00 28.52           C  
ATOM     99  HA  SER A   8      48.960  -7.262 -27.695  1.00 28.52           H  
ATOM    100  C   SER A   8      48.121  -6.797 -29.606  1.00 28.52           C  
ATOM    101  CB  SER A   8      49.825  -5.408 -28.314  1.00 28.52           C  
ATOM    102  HB2 SER A   8      49.034  -4.832 -27.832  1.00 28.52           H  
ATOM    103  HB3 SER A   8      50.670  -5.479 -27.630  1.00 28.52           H  
ATOM    104  O   SER A   8      47.960  -5.867 -30.393  1.00 28.52           O  
ATOM    105  OG  SER A   8      50.227  -4.738 -29.490  1.00 28.52           O  
ATOM    106  HG  SER A   8      49.470  -4.724 -30.081  1.00 28.52           H  
ATOM    107  N   ALA A   9      47.322  -7.864 -29.617  1.00 38.23           N  
ATOM    108  H   ALA A   9      47.556  -8.647 -29.024  1.00 38.23           H  
ATOM    109  CA  ALA A   9      46.012  -7.818 -30.240  1.00 38.23           C  
ATOM    110  HA  ALA A   9      46.112  -7.504 -31.279  1.00 38.23           H  
ATOM    111  C   ALA A   9      45.200  -6.767 -29.475  1.00 38.23           C  
ATOM    112  CB  ALA A   9      45.378  -9.215 -30.202  1.00 38.23           C  
ATOM    113  HB1 ALA A   9      44.389  -9.176 -30.659  1.00 38.23           H  
ATOM    114  HB2 ALA A   9      46.001  -9.918 -30.754  1.00 38.23           H  
ATOM    115  HB3 ALA A   9      45.279  -9.550 -29.170  1.00 38.23           H  
ATOM    116  O   ALA A   9      44.990  -6.917 -28.269  1.00 38.23           O  
ATOM    117  N   GLU A  10      44.808  -5.683 -30.150  1.00 40.32           N  
ATOM    118  H   GLU A  10      45.092  -5.563 -31.111  1.00 40.32           H  
ATOM    119  CA  GLU A  10      43.896  -4.702 -29.567  1.00 40.32           C  
ATOM    120  HA  GLU A  10      44.436  -4.144 -28.803  1.00 40.32           H  
ATOM    121  C   GLU A  10      42.694  -5.440 -28.945  1.00 40.32           C  
ATOM    122  CB  GLU A  10      43.371  -3.722 -30.624  1.00 40.32           C  
ATOM    123  HB2 GLU A  10      42.457  -3.278 -30.226  1.00 40.32           H  
ATOM    124  HB3 GLU A  10      43.130  -4.286 -31.525  1.00 40.32           H  
ATOM    125  O   GLU A  10      42.123  -6.335 -29.584  1.00 40.32           O  
ATOM    126  CG  GLU A  10      44.316  -2.575 -30.997  1.00 40.32           C  
ATOM    127  HG2 GLU A  10      44.718  -2.153 -30.076  1.00 40.32           H  
ATOM    128  HG3 GLU A  10      45.146  -2.972 -31.582  1.00 40.32           H  
ATOM    129  CD  GLU A  10      43.593  -1.459 -31.789  1.00 40.32           C  
ATOM    130  OE1 GLU A  10      44.136  -0.338 -31.815  1.00 40.32           O  
ATOM    131  OE2 GLU A  10      42.458  -1.672 -32.295  1.00 40.32           O  
ATOM    132  N   PRO A  11      42.310  -5.114 -27.700  1.00 55.28           N  
ATOM    133  CA  PRO A  11      41.231  -5.815 -27.023  1.00 55.28           C  
ATOM    134  HA  PRO A  11      41.476  -6.876 -26.969  1.00 55.28           H  
ATOM    135  C   PRO A  11      39.919  -5.647 -27.800  1.00 55.28           C  
ATOM    136  CB  PRO A  11      41.193  -5.239 -25.602  1.00 55.28           C  
ATOM    137  HB2 PRO A  11      40.176  -5.161 -25.218  1.00 55.28           H  
ATOM    138  HB3 PRO A  11      41.798  -5.864 -24.945  1.00 55.28           H  
ATOM    139  O   PRO A  11      39.588  -4.551 -28.259  1.00 55.28           O  
ATOM    140  CG  PRO A  11      41.853  -3.866 -25.739  1.00 55.28           C  
ATOM    141  HG2 PRO A  11      42.336  -3.553 -24.814  1.00 55.28           H  
ATOM    142  HG3 PRO A  11      41.106  -3.135 -26.048  1.00 55.28           H  
ATOM    143  CD  PRO A  11      42.862  -4.063 -26.865  1.00 55.28           C  
ATOM    144  HD2 PRO A  11      42.988  -3.133 -27.420  1.00 55.28           H  
ATOM    145  HD3 PRO A  11      43.816  -4.393 -26.455  1.00 55.28           H  
ATOM    146  N   GLU A  12      39.171  -6.748 -27.949  1.00 68.81           N  
ATOM    147  H   GLU A  12      39.534  -7.616 -27.582  1.00 68.81           H  
ATOM    148  CA  GLU A  12      37.839  -6.759 -28.564  1.00 68.81           C  
ATOM    149  HA  GLU A  12      37.942  -6.613 -29.640  1.00 68.81           H  
ATOM    150  C   GLU A  12      36.973  -5.621 -27.996  1.00 68.81           C  
ATOM    151  CB  GLU A  12      37.131  -8.102 -28.298  1.00 68.81           C  
ATOM    152  HB2 GLU A  12      36.112  -8.030 -28.679  1.00 68.81           H  
ATOM    153  HB3 GLU A  12      37.079  -8.251 -27.220  1.00 68.81           H  
ATOM    154  O   GLU A  12      36.916  -5.415 -26.781  1.00 68.81           O  
ATOM    155  CG  GLU A  12      37.794  -9.333 -28.947  1.00 68.81           C  
ATOM    156  HG2 GLU A  12      37.817  -9.188 -30.027  1.00 68.81           H  
ATOM    157  HG3 GLU A  12      38.820  -9.418 -28.590  1.00 68.81           H  
ATOM    158  CD  GLU A  12      37.041 -10.638 -28.620  1.00 68.81           C  
ATOM    159  OE1 GLU A  12      37.154 -11.641 -29.368  1.00 68.81           O  
ATOM    160  OE2 GLU A  12      36.253 -10.674 -27.646  1.00 68.81           O  
ATOM    161  N   LYS A  13      36.276  -4.878 -28.865  1.00 82.21           N  
ATOM    162  H   LYS A  13      36.318  -5.118 -29.845  1.00 82.21           H  
ATOM    163  CA  LYS A  13      35.404  -3.772 -28.439  1.00 82.21           C  
ATOM    164  HA  LYS A  13      35.708  -3.452 -27.443  1.00 82.21           H  
ATOM    165  C   LYS A  13      33.968  -4.267 -28.332  1.00 82.21           C  
ATOM    166  CB  LYS A  13      35.542  -2.560 -29.378  1.00 82.21           C  
ATOM    167  HB2 LYS A  13      35.397  -2.891 -30.407  1.00 82.21           H  
ATOM    168  HB3 LYS A  13      34.768  -1.832 -29.137  1.00 82.21           H  
ATOM    169  O   LYS A  13      33.406  -4.770 -29.305  1.00 82.21           O  
ATOM    170  CG  LYS A  13      36.916  -1.876 -29.249  1.00 82.21           C  
ATOM    171  HG2 LYS A  13      37.700  -2.617 -29.405  1.00 82.21           H  
ATOM    172  HG3 LYS A  13      37.025  -1.492 -28.235  1.00 82.21           H  
ATOM    173  CD  LYS A  13      37.104  -0.725 -30.257  1.00 82.21           C  
ATOM    174  HD2 LYS A  13      36.791  -1.062 -31.245  1.00 82.21           H  
ATOM    175  HD3 LYS A  13      36.486   0.127 -29.973  1.00 82.21           H  
ATOM    176  CE  LYS A  13      38.588  -0.318 -30.310  1.00 82.21           C  
ATOM    177  HE2 LYS A  13      39.184  -1.231 -30.310  1.00 82.21           H  
ATOM    178  HE3 LYS A  13      38.850   0.233 -29.406  1.00 82.21           H  
ATOM    179  NZ  LYS A  13      38.953   0.467 -31.524  1.00 82.21           N  
ATOM    180  HZ1 LYS A  13      38.553   1.394 -31.537  1.00 82.21           H  
ATOM    181  HZ2 LYS A  13      39.958   0.552 -31.584  1.00 82.21           H  
ATOM    182  HZ3 LYS A  13      38.691  -0.023 -32.368  1.00 82.21           H  
ATOM    183  N   TYR A  14      33.363  -4.108 -27.160  1.00 88.92           N  
ATOM    184  H   TYR A  14      33.883  -3.702 -26.395  1.00 88.92           H  
ATOM    185  CA  TYR A  14      31.969  -4.472 -26.914  1.00 88.92           C  
ATOM    186  HA  TYR A  14      31.682  -5.259 -27.612  1.00 88.92           H  
ATOM    187  C   TYR A  14      31.034  -3.289 -27.153  1.00 88.92           C  
ATOM    188  CB  TYR A  14      31.824  -5.053 -25.510  1.00 88.92           C  
ATOM    189  HB2 TYR A  14      30.767  -5.215 -25.301  1.00 88.92           H  
ATOM    190  HB3 TYR A  14      32.200  -4.339 -24.777  1.00 88.92           H  
ATOM    191  O   TYR A  14      31.424  -2.135 -26.979  1.00 88.92           O  
ATOM    192  CG  TYR A  14      32.555  -6.369 -25.352  1.00 88.92           C  
ATOM    193  CD1 TYR A  14      31.903  -7.571 -25.687  1.00 88.92           C  
ATOM    194  HD1 TYR A  14      30.887  -7.542 -26.052  1.00 88.92           H  
ATOM    195  CD2 TYR A  14      33.876  -6.394 -24.864  1.00 88.92           C  
ATOM    196  HD2 TYR A  14      34.381  -5.474 -24.608  1.00 88.92           H  
ATOM    197  CE1 TYR A  14      32.566  -8.801 -25.507  1.00 88.92           C  
ATOM    198  HE1 TYR A  14      32.081  -9.737 -25.740  1.00 88.92           H  
ATOM    199  CE2 TYR A  14      34.549  -7.620 -24.709  1.00 88.92           C  
ATOM    200  HE2 TYR A  14      35.566  -7.632 -24.347  1.00 88.92           H  
ATOM    201  OH  TYR A  14      34.515 -10.023 -24.881  1.00 88.92           O  
ATOM    202  HH  TYR A  14      35.449  -9.905 -24.692  1.00 88.92           H  
ATOM    203  CZ  TYR A  14      33.888  -8.827 -25.021  1.00 88.92           C  
ATOM    204  N   TYR A  15      29.800  -3.582 -27.555  1.00 92.65           N  
ATOM    205  H   TYR A  15      29.549  -4.553 -27.675  1.00 92.65           H  
ATOM    206  CA  TYR A  15      28.780  -2.585 -27.862  1.00 92.65           C  
ATOM    207  HA  TYR A  15      29.050  -1.658 -27.357  1.00 92.65           H  
ATOM    208  C   TYR A  15      27.399  -3.011 -27.370  1.00 92.65           C  
ATOM    209  CB  TYR A  15      28.715  -2.326 -29.371  1.00 92.65           C  
ATOM    210  HB2 TYR A  15      28.561  -3.278 -29.880  1.00 92.65           H  
ATOM    211  HB3 TYR A  15      27.846  -1.702 -29.577  1.00 92.65           H  
ATOM    212  O   TYR A  15      27.040  -4.186 -27.481  1.00 92.65           O  
ATOM    213  CG  TYR A  15      29.935  -1.646 -29.955  1.00 92.65           C  
ATOM    214  CD1 TYR A  15      29.969  -0.242 -30.046  1.00 92.65           C  
ATOM    215  HD1 TYR A  15      29.129   0.339 -29.692  1.00 92.65           H  
ATOM    216  CD2 TYR A  15      31.035  -2.408 -30.393  1.00 92.65           C  
ATOM    217  HD2 TYR A  15      31.025  -3.483 -30.295  1.00 92.65           H  
ATOM    218  CE1 TYR A  15      31.104   0.406 -30.566  1.00 92.65           C  
ATOM    219  HE1 TYR A  15      31.126   1.485 -30.614  1.00 92.65           H  
ATOM    220  CE2 TYR A  15      32.171  -1.763 -30.914  1.00 92.65           C  
ATOM    221  HE2 TYR A  15      33.031  -2.339 -31.222  1.00 92.65           H  
ATOM    222  OH  TYR A  15      33.301   0.270 -31.505  1.00 92.65           O  
ATOM    223  HH  TYR A  15      33.228   1.222 -31.411  1.00 92.65           H  
ATOM    224  CZ  TYR A  15      32.208  -0.357 -30.999  1.00 92.65           C  
ATOM    225  N   HIS A  16      26.623  -2.038 -26.892  1.00 93.43           N  
ATOM    226  H   HIS A  16      27.010  -1.105 -26.863  1.00 93.43           H  
ATOM    227  CA  HIS A  16      25.202  -2.150 -26.577  1.00 93.43           C  
ATOM    228  HA  HIS A  16      24.919  -3.201 -26.514  1.00 93.43           H  
ATOM    229  C   HIS A  16      24.431  -1.480 -27.699  1.00 93.43           C  
ATOM    230  CB  HIS A  16      24.876  -1.462 -25.242  1.00 93.43           C  
ATOM    231  HB2 HIS A  16      25.540  -1.807 -24.450  1.00 93.43           H  
ATOM    232  HB3 HIS A  16      25.045  -0.390 -25.342  1.00 93.43           H  
ATOM    233  O   HIS A  16      24.627  -0.300 -27.970  1.00 93.43           O  
ATOM    234  CG  HIS A  16      23.469  -1.674 -24.749  1.00 93.43           C  
ATOM    235  CD2 HIS A  16      22.691  -2.790 -24.893  1.00 93.43           C  
ATOM    236  HD2 HIS A  16      22.957  -3.696 -25.418  1.00 93.43           H  
ATOM    237  ND1 HIS A  16      22.826  -0.796 -23.890  1.00 93.43           N  
ATOM    238  CE1 HIS A  16      21.686  -1.381 -23.518  1.00 93.43           C  
ATOM    239  HE1 HIS A  16      21.005  -0.969 -22.788  1.00 93.43           H  
ATOM    240  NE2 HIS A  16      21.575  -2.585 -24.107  1.00 93.43           N  
ATOM    241  HE2 HIS A  16      20.906  -3.286 -23.822  1.00 93.43           H  
ATOM    242  N   VAL A  17      23.595  -2.241 -28.390  1.00 92.92           N  
ATOM    243  H   VAL A  17      23.495  -3.210 -28.124  1.00 92.92           H  
ATOM    244  CA  VAL A  17      22.773  -1.748 -29.490  1.00 92.92           C  
ATOM    245  HA  VAL A  17      23.034  -0.708 -29.683  1.00 92.92           H  
ATOM    246  C   VAL A  17      21.321  -1.803 -29.062  1.00 92.92           C  
ATOM    247  CB  VAL A  17      23.014  -2.527 -30.791  1.00 92.92           C  
ATOM    248  HB  VAL A  17      22.653  -3.550 -30.678  1.00 92.92           H  
ATOM    249  O   VAL A  17      20.816  -2.881 -28.750  1.00 92.92           O  
ATOM    250  CG1 VAL A  17      22.257  -1.899 -31.966  1.00 92.92           C  
ATOM    251 HG11 VAL A  17      22.476  -2.436 -32.889  1.00 92.92           H  
ATOM    252 HG12 VAL A  17      22.542  -0.852 -32.071  1.00 92.92           H  
ATOM    253 HG13 VAL A  17      21.183  -1.952 -31.787  1.00 92.92           H  
ATOM    254  CG2 VAL A  17      24.503  -2.605 -31.140  1.00 92.92           C  
ATOM    255 HG21 VAL A  17      24.931  -1.603 -31.165  1.00 92.92           H  
ATOM    256 HG22 VAL A  17      25.028  -3.196 -30.389  1.00 92.92           H  
ATOM    257 HG23 VAL A  17      24.620  -3.090 -32.109  1.00 92.92           H  
ATOM    258  N   ILE A  18      20.656  -0.652 -29.082  1.00 92.09           N  
ATOM    259  H   ILE A  18      21.148   0.178 -29.380  1.00 92.09           H  
ATOM    260  CA  ILE A  18      19.226  -0.531 -28.816  1.00 92.09           C  
ATOM    261  HA  ILE A  18      18.888  -1.494 -28.434  1.00 92.09           H  
ATOM    262  C   ILE A  18      18.509  -0.258 -30.133  1.00 92.09           C  
ATOM    263  CB  ILE A  18      18.899   0.488 -27.706  1.00 92.09           C  
ATOM    264  HB  ILE A  18      19.149   1.490 -28.056  1.00 92.09           H  
ATOM    265  O   ILE A  18      18.931   0.589 -30.920  1.00 92.09           O  
ATOM    266  CG1 ILE A  18      19.729   0.177 -26.437  1.00 92.09           C  
ATOM    267 HG12 ILE A  18      20.791   0.236 -26.676  1.00 92.09           H  
ATOM    268 HG13 ILE A  18      19.515  -0.838 -26.101  1.00 92.09           H  
ATOM    269  CG2 ILE A  18      17.389   0.421 -27.399  1.00 92.09           C  
ATOM    270 HG21 ILE A  18      16.796   0.650 -28.284  1.00 92.09           H  
ATOM    271 HG22 ILE A  18      17.123   1.163 -26.647  1.00 92.09           H  
ATOM    272 HG23 ILE A  18      17.120  -0.565 -27.021  1.00 92.09           H  
ATOM    273  CD1 ILE A  18      19.489   1.148 -25.277  1.00 92.09           C  
ATOM    274 HD11 ILE A  18      20.224   0.965 -24.493  1.00 92.09           H  
ATOM    275 HD12 ILE A  18      18.494   1.005 -24.855  1.00 92.09           H  
ATOM    276 HD13 ILE A  18      19.595   2.176 -25.623  1.00 92.09           H  
ATOM    277  N   THR A  19      17.457  -1.019 -30.423  1.00 91.51           N  
ATOM    278  H   THR A  19      17.176  -1.703 -29.735  1.00 91.51           H  
ATOM    279  CA  THR A  19      16.673  -0.893 -31.662  1.00 91.51           C  
ATOM    280  HA  THR A  19      16.901   0.051 -32.158  1.00 91.51           H  
ATOM    281  C   THR A  19      15.187  -0.907 -31.342  1.00 91.51           C  
ATOM    282  CB  THR A  19      17.007  -2.038 -32.629  1.00 91.51           C  
ATOM    283  HB  THR A  19      16.760  -2.987 -32.153  1.00 91.51           H  
ATOM    284  O   THR A  19      14.710  -1.875 -30.752  1.00 91.51           O  
ATOM    285  CG2 THR A  19      16.260  -1.937 -33.954  1.00 91.51           C  
ATOM    286 HG21 THR A  19      16.656  -2.674 -34.652  1.00 91.51           H  
ATOM    287 HG22 THR A  19      16.394  -0.937 -34.368  1.00 91.51           H  
ATOM    288 HG23 THR A  19      15.197  -2.125 -33.803  1.00 91.51           H  
ATOM    289  OG1 THR A  19      18.384  -2.044 -32.922  1.00 91.51           O  
ATOM    290  HG1 THR A  19      18.798  -1.476 -32.268  1.00 91.51           H  
ATOM    291  N   ALA A  20      14.453   0.122 -31.763  1.00 89.65           N  
ATOM    292  H   ALA A  20      14.903   0.886 -32.246  1.00 89.65           H  
ATOM    293  CA  ALA A  20      13.016   0.256 -31.519  1.00 89.65           C  
ATOM    294  HA  ALA A  20      12.592  -0.705 -31.227  1.00 89.65           H  
ATOM    295  C   ALA A  20      12.295   0.753 -32.770  1.00 89.65           C  
ATOM    296  CB  ALA A  20      12.799   1.248 -30.376  1.00 89.65           C  
ATOM    297  HB1 ALA A  20      11.766   1.197 -30.032  1.00 89.65           H  
ATOM    298  HB2 ALA A  20      13.005   2.261 -30.722  1.00 89.65           H  
ATOM    299  HB3 ALA A  20      13.468   1.012 -29.548  1.00 89.65           H  
ATOM    300  O   ALA A  20      12.818   1.618 -33.466  1.00 89.65           O  
ATOM    301  N   TYR A  21      11.093   0.243 -33.035  1.00 87.82           N  
ATOM    302  H   TYR A  21      10.712  -0.445 -32.400  1.00 87.82           H  
ATOM    303  CA  TYR A  21      10.136   0.853 -33.965  1.00 87.82           C  
ATOM    304  HA  TYR A  21      10.187   1.931 -33.812  1.00 87.82           H  
ATOM    305  C   TYR A  21       8.709   0.379 -33.635  1.00 87.82           C  
ATOM    306  CB  TYR A  21      10.494   0.562 -35.434  1.00 87.82           C  
ATOM    307  HB2 TYR A  21       9.939   1.242 -36.080  1.00 87.82           H  
ATOM    308  HB3 TYR A  21      11.552   0.767 -35.596  1.00 87.82           H  
ATOM    309  O   TYR A  21       8.553  -0.686 -33.029  1.00 87.82           O  
ATOM    310  CG  TYR A  21      10.255  -0.850 -35.896  1.00 87.82           C  
ATOM    311  CD1 TYR A  21      11.249  -1.821 -35.686  1.00 87.82           C  
ATOM    312  HD1 TYR A  21      12.180  -1.541 -35.216  1.00 87.82           H  
ATOM    313  CD2 TYR A  21       9.067  -1.176 -36.572  1.00 87.82           C  
ATOM    314  HD2 TYR A  21       8.358  -0.406 -36.839  1.00 87.82           H  
ATOM    315  CE1 TYR A  21      11.019  -3.147 -36.084  1.00 87.82           C  
ATOM    316  HE1 TYR A  21      11.793  -3.887 -35.942  1.00 87.82           H  
ATOM    317  CE2 TYR A  21       8.814  -2.511 -36.924  1.00 87.82           C  
ATOM    318  HE2 TYR A  21       7.902  -2.777 -37.438  1.00 87.82           H  
ATOM    319  OH  TYR A  21       9.491  -4.802 -36.868  1.00 87.82           O  
ATOM    320  HH  TYR A  21      10.284  -5.329 -36.742  1.00 87.82           H  
ATOM    321  CZ  TYR A  21       9.770  -3.499 -36.636  1.00 87.82           C  
ATOM    322  N   PRO A  22       7.657   1.113 -34.039  1.00 81.81           N  
ATOM    323  CA  PRO A  22       6.282   0.845 -33.602  1.00 81.81           C  
ATOM    324  HA  PRO A  22       6.231   0.989 -32.523  1.00 81.81           H  
ATOM    325  C   PRO A  22       5.752  -0.562 -33.929  1.00 81.81           C  
ATOM    326  CB  PRO A  22       5.436   1.924 -34.288  1.00 81.81           C  
ATOM    327  HB2 PRO A  22       4.581   2.213 -33.677  1.00 81.81           H  
ATOM    328  HB3 PRO A  22       5.102   1.578 -35.266  1.00 81.81           H  
ATOM    329  O   PRO A  22       5.009  -1.148 -33.142  1.00 81.81           O  
ATOM    330  CG  PRO A  22       6.411   3.085 -34.478  1.00 81.81           C  
ATOM    331  HG2 PRO A  22       6.113   3.738 -35.298  1.00 81.81           H  
ATOM    332  HG3 PRO A  22       6.498   3.648 -33.549  1.00 81.81           H  
ATOM    333  CD  PRO A  22       7.724   2.373 -34.772  1.00 81.81           C  
ATOM    334  HD2 PRO A  22       7.799   2.173 -35.841  1.00 81.81           H  
ATOM    335  HD3 PRO A  22       8.550   3.006 -34.448  1.00 81.81           H  
ATOM    336  N   GLY A  23       6.134  -1.125 -35.080  1.00 84.51           N  
ATOM    337  H   GLY A  23       6.723  -0.589 -35.702  1.00 84.51           H  
ATOM    338  CA  GLY A  23       5.704  -2.456 -35.526  1.00 84.51           C  
ATOM    339  HA2 GLY A  23       5.824  -2.520 -36.608  1.00 84.51           H  
ATOM    340  HA3 GLY A  23       4.644  -2.580 -35.303  1.00 84.51           H  
ATOM    341  C   GLY A  23       6.466  -3.623 -34.885  1.00 84.51           C  
ATOM    342  O   GLY A  23       6.149  -4.787 -35.142  1.00 84.51           O  
ATOM    343  N   LEU A  24       7.470  -3.357 -34.046  1.00 88.02           N  
ATOM    344  H   LEU A  24       7.663  -2.394 -33.811  1.00 88.02           H  
ATOM    345  CA  LEU A  24       8.340  -4.385 -33.491  1.00 88.02           C  
ATOM    346  HA  LEU A  24       8.647  -5.020 -34.322  1.00 88.02           H  
ATOM    347  C   LEU A  24       7.614  -5.247 -32.453  1.00 88.02           C  
ATOM    348  CB  LEU A  24       9.581  -3.701 -32.916  1.00 88.02           C  
ATOM    349  HB2 LEU A  24       9.280  -3.088 -32.066  1.00 88.02           H  
ATOM    350  HB3 LEU A  24       9.969  -3.019 -33.673  1.00 88.02           H  
ATOM    351  O   LEU A  24       7.052  -4.753 -31.482  1.00 88.02           O  
ATOM    352  CG  LEU A  24      10.702  -4.637 -32.454  1.00 88.02           C  
ATOM    353  HG  LEU A  24      10.377  -5.133 -31.539  1.00 88.02           H  
ATOM    354  CD1 LEU A  24      11.133  -5.722 -33.453  1.00 88.02           C  
ATOM    355 HD11 LEU A  24      10.293  -6.367 -33.711  1.00 88.02           H  
ATOM    356 HD12 LEU A  24      11.903  -6.342 -32.992  1.00 88.02           H  
ATOM    357 HD13 LEU A  24      11.545  -5.262 -34.351  1.00 88.02           H  
ATOM    358  CD2 LEU A  24      11.912  -3.771 -32.139  1.00 88.02           C  
ATOM    359 HD21 LEU A  24      12.072  -3.025 -32.917  1.00 88.02           H  
ATOM    360 HD22 LEU A  24      11.752  -3.259 -31.190  1.00 88.02           H  
ATOM    361 HD23 LEU A  24      12.810  -4.387 -32.091  1.00 88.02           H  
ATOM    362  N   LYS A  25       7.644  -6.570 -32.637  1.00 87.21           N  
ATOM    363  H   LYS A  25       8.103  -6.925 -33.464  1.00 87.21           H  
ATOM    364  CA  LYS A  25       7.030  -7.539 -31.719  1.00 87.21           C  
ATOM    365  HA  LYS A  25       6.891  -7.062 -30.749  1.00 87.21           H  
ATOM    366  C   LYS A  25       7.946  -8.735 -31.519  1.00 87.21           C  
ATOM    367  CB  LYS A  25       5.651  -7.988 -32.238  1.00 87.21           C  
ATOM    368  HB2 LYS A  25       5.769  -8.478 -33.204  1.00 87.21           H  
ATOM    369  HB3 LYS A  25       5.227  -8.707 -31.536  1.00 87.21           H  
ATOM    370  O   LYS A  25       8.606  -9.179 -32.457  1.00 87.21           O  
ATOM    371  CG  LYS A  25       4.676  -6.810 -32.375  1.00 87.21           C  
ATOM    372  HG2 LYS A  25       4.567  -6.325 -31.405  1.00 87.21           H  
ATOM    373  HG3 LYS A  25       5.082  -6.086 -33.082  1.00 87.21           H  
ATOM    374  CD  LYS A  25       3.296  -7.231 -32.885  1.00 87.21           C  
ATOM    375  HD2 LYS A  25       2.827  -7.900 -32.164  1.00 87.21           H  
ATOM    376  HD3 LYS A  25       3.408  -7.726 -33.850  1.00 87.21           H  
ATOM    377  CE  LYS A  25       2.474  -5.945 -33.040  1.00 87.21           C  
ATOM    378  HE2 LYS A  25       3.060  -5.242 -33.633  1.00 87.21           H  
ATOM    379  HE3 LYS A  25       2.340  -5.493 -32.058  1.00 87.21           H  
ATOM    380  NZ  LYS A  25       1.164  -6.167 -33.696  1.00 87.21           N  
ATOM    381  HZ1 LYS A  25       0.586  -6.794 -33.156  1.00 87.21           H  
ATOM    382  HZ2 LYS A  25       1.306  -6.517 -34.633  1.00 87.21           H  
ATOM    383  HZ3 LYS A  25       0.688  -5.281 -33.784  1.00 87.21           H  
ATOM    384  N   GLN A  26       7.906  -9.328 -30.327  1.00 87.20           N  
ATOM    385  H   GLN A  26       7.422  -8.854 -29.578  1.00 87.20           H  
ATOM    386  CA  GLN A  26       8.734 -10.487 -29.978  1.00 87.20           C  
ATOM    387  HA  GLN A  26       9.781 -10.182 -29.987  1.00 87.20           H  
ATOM    388  C   GLN A  26       8.562 -11.654 -30.965  1.00 87.20           C  
ATOM    389  CB  GLN A  26       8.359 -10.929 -28.558  1.00 87.20           C  
ATOM    390  HB2 GLN A  26       7.357 -11.357 -28.567  1.00 87.20           H  
ATOM    391  HB3 GLN A  26       8.353 -10.062 -27.898  1.00 87.20           H  
ATOM    392  O   GLN A  26       9.531 -12.300 -31.358  1.00 87.20           O  
ATOM    393  CG  GLN A  26       9.352 -11.956 -27.996  1.00 87.20           C  
ATOM    394  HG2 GLN A  26      10.338 -11.498 -27.927  1.00 87.20           H  
ATOM    395  HG3 GLN A  26       9.420 -12.817 -28.662  1.00 87.20           H  
ATOM    396  CD  GLN A  26       8.956 -12.462 -26.615  1.00 87.20           C  
ATOM    397  NE2 GLN A  26       9.719 -13.359 -26.037  1.00 87.20           N  
ATOM    398 HE21 GLN A  26      10.638 -13.547 -26.411  1.00 87.20           H  
ATOM    399 HE22 GLN A  26       9.507 -13.531 -25.065  1.00 87.20           H  
ATOM    400  OE1 GLN A  26       7.947 -12.097 -26.040  1.00 87.20           O  
ATOM    401  N   ARG A  27       7.328 -11.891 -31.434  1.00 86.76           N  
ATOM    402  H   ARG A  27       6.582 -11.315 -31.071  1.00 86.76           H  
ATOM    403  CA  ARG A  27       6.998 -12.961 -32.396  1.00 86.76           C  
ATOM    404  HA  ARG A  27       7.405 -13.895 -32.009  1.00 86.76           H  
ATOM    405  C   ARG A  27       7.638 -12.805 -33.779  1.00 86.76           C  
ATOM    406  CB  ARG A  27       5.476 -13.129 -32.493  1.00 86.76           C  
ATOM    407  HB2 ARG A  27       5.100 -13.363 -31.497  1.00 86.76           H  
ATOM    408  HB3 ARG A  27       5.260 -13.980 -33.137  1.00 86.76           H  
ATOM    409  O   ARG A  27       7.631 -13.749 -34.562  1.00 86.76           O  
ATOM    410  CG  ARG A  27       4.732 -11.897 -33.034  1.00 86.76           C  
ATOM    411  HG2 ARG A  27       5.028 -11.692 -34.063  1.00 86.76           H  
ATOM    412  HG3 ARG A  27       4.940 -11.027 -32.411  1.00 86.76           H  
ATOM    413  CD  ARG A  27       3.237 -12.207 -32.988  1.00 86.76           C  
ATOM    414  HD2 ARG A  27       2.985 -12.597 -32.002  1.00 86.76           H  
ATOM    415  HD3 ARG A  27       3.026 -12.994 -33.712  1.00 86.76           H  
ATOM    416  NE  ARG A  27       2.417 -11.034 -33.320  1.00 86.76           N  
ATOM    417  HE  ARG A  27       2.430 -10.821 -34.307  1.00 86.76           H  
ATOM    418  NH1 ARG A  27       1.182 -10.942 -31.373  1.00 86.76           N  
ATOM    419 HH11 ARG A  27       0.427 -10.551 -30.828  1.00 86.76           H  
ATOM    420 HH12 ARG A  27       1.713 -11.717 -31.002  1.00 86.76           H  
ATOM    421  NH2 ARG A  27       0.694  -9.576 -33.053  1.00 86.76           N  
ATOM    422 HH21 ARG A  27      -0.178  -9.402 -32.574  1.00 86.76           H  
ATOM    423 HH22 ARG A  27       0.742  -9.472 -34.057  1.00 86.76           H  
ATOM    424  CZ  ARG A  27       1.453 -10.519 -32.578  1.00 86.76           C  
ATOM    425  N   HIS A  28       8.220 -11.646 -34.082  1.00 90.14           N  
ATOM    426  H   HIS A  28       8.206 -10.893 -33.409  1.00 90.14           H  
ATOM    427  CA  HIS A  28       8.973 -11.438 -35.317  1.00 90.14           C  
ATOM    428  HA  HIS A  28       8.465 -11.960 -36.129  1.00 90.14           H  
ATOM    429  C   HIS A  28      10.398 -12.014 -35.244  1.00 90.14           C  
ATOM    430  CB  HIS A  28       8.977  -9.942 -35.669  1.00 90.14           C  
ATOM    431  HB2 HIS A  28       9.542  -9.400 -34.910  1.00 90.14           H  
ATOM    432  HB3 HIS A  28       9.500  -9.817 -36.617  1.00 90.14           H  
ATOM    433  O   HIS A  28      11.056 -12.129 -36.278  1.00 90.14           O  
ATOM    434  CG  HIS A  28       7.604  -9.314 -35.794  1.00 90.14           C  
ATOM    435  CD2 HIS A  28       6.405  -9.960 -35.966  1.00 90.14           C  
ATOM    436  HD2 HIS A  28       6.256 -11.027 -36.054  1.00 90.14           H  
ATOM    437  ND1 HIS A  28       7.322  -7.964 -35.766  1.00 90.14           N  
ATOM    438  HD1 HIS A  28       7.975  -7.196 -35.825  1.00 90.14           H  
ATOM    439  CE1 HIS A  28       5.997  -7.810 -35.913  1.00 90.14           C  
ATOM    440  HE1 HIS A  28       5.490  -6.862 -36.011  1.00 90.14           H  
ATOM    441  NE2 HIS A  28       5.392  -9.003 -35.999  1.00 90.14           N  
ATOM    442  N   LEU A  29      10.880 -12.391 -34.055  1.00 91.46           N  
ATOM    443  H   LEU A  29      10.290 -12.283 -33.242  1.00 91.46           H  
ATOM    444  CA  LEU A  29      12.257 -12.823 -33.808  1.00 91.46           C  
ATOM    445  HA  LEU A  29      12.731 -13.087 -34.754  1.00 91.46           H  
ATOM    446  C   LEU A  29      12.290 -14.098 -32.949  1.00 91.46           C  
ATOM    447  CB  LEU A  29      13.036 -11.655 -33.171  1.00 91.46           C  
ATOM    448  HB2 LEU A  29      12.513 -11.364 -32.260  1.00 91.46           H  
ATOM    449  HB3 LEU A  29      14.029 -12.005 -32.885  1.00 91.46           H  
ATOM    450  O   LEU A  29      12.858 -14.121 -31.861  1.00 91.46           O  
ATOM    451  CG  LEU A  29      13.207 -10.411 -34.062  1.00 91.46           C  
ATOM    452  HG  LEU A  29      12.242 -10.099 -34.460  1.00 91.46           H  
ATOM    453  CD1 LEU A  29      13.757  -9.256 -33.232  1.00 91.46           C  
ATOM    454 HD11 LEU A  29      14.740  -9.506 -32.832  1.00 91.46           H  
ATOM    455 HD12 LEU A  29      13.836  -8.361 -33.849  1.00 91.46           H  
ATOM    456 HD13 LEU A  29      13.079  -9.045 -32.405  1.00 91.46           H  
ATOM    457  CD2 LEU A  29      14.164 -10.669 -35.229  1.00 91.46           C  
ATOM    458 HD21 LEU A  29      15.137 -10.981 -34.850  1.00 91.46           H  
ATOM    459 HD22 LEU A  29      13.755 -11.443 -35.878  1.00 91.46           H  
ATOM    460 HD23 LEU A  29      14.283  -9.754 -35.810  1.00 91.46           H  
ATOM    461  N   ILE A  30      11.681 -15.178 -33.438  1.00 91.07           N  
ATOM    462  H   ILE A  30      11.270 -15.113 -34.358  1.00 91.07           H  
ATOM    463  CA  ILE A  30      11.606 -16.464 -32.732  1.00 91.07           C  
ATOM    464  HA  ILE A  30      11.316 -16.246 -31.704  1.00 91.07           H  
ATOM    465  C   ILE A  30      12.978 -17.165 -32.770  1.00 91.07           C  
ATOM    466  CB  ILE A  30      10.500 -17.374 -33.308  1.00 91.07           C  
ATOM    467  HB  ILE A  30      10.769 -17.661 -34.324  1.00 91.07           H  
ATOM    468  O   ILE A  30      13.489 -17.407 -33.869  1.00 91.07           O  
ATOM    469  CG1 ILE A  30       9.139 -16.640 -33.346  1.00 91.07           C  
ATOM    470 HG12 ILE A  30       8.826 -16.394 -32.331  1.00 91.07           H  
ATOM    471 HG13 ILE A  30       9.249 -15.707 -33.899  1.00 91.07           H  
ATOM    472  CG2 ILE A  30      10.401 -18.641 -32.440  1.00 91.07           C  
ATOM    473 HG21 ILE A  30      10.167 -18.384 -31.407  1.00 91.07           H  
ATOM    474 HG22 ILE A  30      11.333 -19.206 -32.465  1.00 91.07           H  
ATOM    475 HG23 ILE A  30       9.624 -19.305 -32.818  1.00 91.07           H  
ATOM    476  CD1 ILE A  30       8.018 -17.424 -34.039  1.00 91.07           C  
ATOM    477 HD11 ILE A  30       7.741 -18.301 -33.455  1.00 91.07           H  
ATOM    478 HD12 ILE A  30       7.141 -16.784 -34.135  1.00 91.07           H  
ATOM    479 HD13 ILE A  30       8.341 -17.732 -35.034  1.00 91.07           H  
ATOM    480  N   PRO A  31      13.590 -17.513 -31.624  1.00 91.52           N  
ATOM    481  CA  PRO A  31      14.900 -18.161 -31.584  1.00 91.52           C  
ATOM    482  HA  PRO A  31      15.615 -17.552 -32.136  1.00 91.52           H  
ATOM    483  C   PRO A  31      14.859 -19.572 -32.185  1.00 91.52           C  
ATOM    484  CB  PRO A  31      15.311 -18.200 -30.105  1.00 91.52           C  
ATOM    485  HB2 PRO A  31      16.337 -17.858 -29.970  1.00 91.52           H  
ATOM    486  HB3 PRO A  31      15.195 -19.205 -29.701  1.00 91.52           H  
ATOM    487  O   PRO A  31      14.015 -20.386 -31.812  1.00 91.52           O  
ATOM    488  CG  PRO A  31      14.337 -17.268 -29.393  1.00 91.52           C  
ATOM    489  HG2 PRO A  31      14.094 -17.626 -28.392  1.00 91.52           H  
ATOM    490  HG3 PRO A  31      14.755 -16.262 -29.352  1.00 91.52           H  
ATOM    491  CD  PRO A  31      13.104 -17.267 -30.277  1.00 91.52           C  
ATOM    492  HD2 PRO A  31      12.433 -18.074 -29.981  1.00 91.52           H  
ATOM    493  HD3 PRO A  31      12.611 -16.300 -30.178  1.00 91.52           H  
ATOM    494  N   LYS A  32      15.800 -19.884 -33.079  1.00 91.88           N  
ATOM    495  H   LYS A  32      16.451 -19.163 -33.355  1.00 91.88           H  
ATOM    496  CA  LYS A  32      15.970 -21.214 -33.686  1.00 91.88           C  
ATOM    497  HA  LYS A  32      15.115 -21.834 -33.418  1.00 91.88           H  
ATOM    498  C   LYS A  32      17.211 -21.914 -33.142  1.00 91.88           C  
ATOM    499  CB  LYS A  32      16.036 -21.108 -35.219  1.00 91.88           C  
ATOM    500  HB2 LYS A  32      16.909 -20.512 -35.486  1.00 91.88           H  
ATOM    501  HB3 LYS A  32      16.188 -22.105 -35.631  1.00 91.88           H  
ATOM    502  O   LYS A  32      18.246 -21.279 -32.947  1.00 91.88           O  
ATOM    503  CG  LYS A  32      14.792 -20.489 -35.882  1.00 91.88           C  
ATOM    504  HG2 LYS A  32      14.992 -20.406 -36.951  1.00 91.88           H  
ATOM    505  HG3 LYS A  32      14.622 -19.485 -35.492  1.00 91.88           H  
ATOM    506  CD  LYS A  32      13.530 -21.341 -35.688  1.00 91.88           C  
ATOM    507  HD2 LYS A  32      13.247 -21.334 -34.635  1.00 91.88           H  
ATOM    508  HD3 LYS A  32      13.742 -22.368 -35.986  1.00 91.88           H  
ATOM    509  CE  LYS A  32      12.371 -20.786 -36.529  1.00 91.88           C  
ATOM    510  HE2 LYS A  32      12.715 -20.655 -37.555  1.00 91.88           H  
ATOM    511  HE3 LYS A  32      12.094 -19.816 -36.116  1.00 91.88           H  
ATOM    512  NZ  LYS A  32      11.191 -21.686 -36.495  1.00 91.88           N  
ATOM    513  HZ1 LYS A  32      11.418 -22.646 -36.714  1.00 91.88           H  
ATOM    514  HZ2 LYS A  32      10.848 -21.705 -35.546  1.00 91.88           H  
ATOM    515  HZ3 LYS A  32      10.405 -21.352 -37.034  1.00 91.88           H  
ATOM    516  N   THR A  33      17.129 -23.221 -32.920  1.00 89.15           N  
ATOM    517  H   THR A  33      16.254 -23.685 -33.120  1.00 89.15           H  
ATOM    518  CA  THR A  33      18.249 -24.047 -32.437  1.00 89.15           C  
ATOM    519  HA  THR A  33      19.173 -23.497 -32.612  1.00 89.15           H  
ATOM    520  C   THR A  33      18.332 -25.364 -33.225  1.00 89.15           C  
ATOM    521  CB  THR A  33      18.123 -24.264 -30.918  1.00 89.15           C  
ATOM    522  HB  THR A  33      17.935 -23.296 -30.455  1.00 89.15           H  
ATOM    523  O   THR A  33      17.323 -25.774 -33.803  1.00 89.15           O  
ATOM    524  CG2 THR A  33      16.972 -25.193 -30.534  1.00 89.15           C  
ATOM    525 HG21 THR A  33      16.032 -24.809 -30.930  1.00 89.15           H  
ATOM    526 HG22 THR A  33      16.892 -25.244 -29.448  1.00 89.15           H  
ATOM    527 HG23 THR A  33      17.131 -26.195 -30.932  1.00 89.15           H  
ATOM    528  OG1 THR A  33      19.334 -24.755 -30.376  1.00 89.15           O  
ATOM    529  HG1 THR A  33      19.944 -24.014 -30.358  1.00 89.15           H  
ATOM    530  N   PRO A  34      19.498 -26.037 -33.310  1.00 88.70           N  
ATOM    531  CA  PRO A  34      19.620 -27.304 -34.031  1.00 88.70           C  
ATOM    532  HA  PRO A  34      19.338 -27.143 -35.072  1.00 88.70           H  
ATOM    533  C   PRO A  34      18.762 -28.402 -33.405  1.00 88.70           C  
ATOM    534  CB  PRO A  34      21.107 -27.678 -33.953  1.00 88.70           C  
ATOM    535  HB2 PRO A  34      21.310 -28.302 -33.083  1.00 88.70           H  
ATOM    536  HB3 PRO A  34      21.442 -28.187 -34.857  1.00 88.70           H  
ATOM    537  O   PRO A  34      18.957 -28.712 -32.245  1.00 88.70           O  
ATOM    538  CG  PRO A  34      21.801 -26.335 -33.765  1.00 88.70           C  
ATOM    539  HG2 PRO A  34      21.882 -25.829 -34.727  1.00 88.70           H  
ATOM    540  HG3 PRO A  34      22.778 -26.443 -33.295  1.00 88.70           H  
ATOM    541  CD  PRO A  34      20.814 -25.600 -32.867  1.00 88.70           C  
ATOM    542  HD2 PRO A  34      20.975 -25.916 -31.837  1.00 88.70           H  
ATOM    543  HD3 PRO A  34      20.948 -24.522 -32.960  1.00 88.70           H  
ATOM    544  N   LYS A  35      17.869 -29.059 -34.132  1.00 88.14           N  
ATOM    545  H   LYS A  35      17.788 -28.825 -35.111  1.00 88.14           H  
ATOM    546  CA  LYS A  35      17.099 -30.188 -33.602  1.00 88.14           C  
ATOM    547  HA  LYS A  35      16.507 -29.831 -32.759  1.00 88.14           H  
ATOM    548  C   LYS A  35      18.035 -31.283 -33.079  1.00 88.14           C  
ATOM    549  CB  LYS A  35      16.151 -30.686 -34.694  1.00 88.14           C  
ATOM    550  HB2 LYS A  35      16.719 -31.127 -35.512  1.00 88.14           H  
ATOM    551  HB3 LYS A  35      15.590 -29.831 -35.072  1.00 88.14           H  
ATOM    552  O   LYS A  35      19.018 -31.605 -33.748  1.00 88.14           O  
ATOM    553  CG  LYS A  35      15.168 -31.714 -34.128  1.00 88.14           C  
ATOM    554  HG2 LYS A  35      14.761 -31.339 -33.189  1.00 88.14           H  
ATOM    555  HG3 LYS A  35      15.688 -32.651 -33.933  1.00 88.14           H  
ATOM    556  CD  LYS A  35      14.018 -31.960 -35.106  1.00 88.14           C  
ATOM    557  HD2 LYS A  35      13.560 -31.006 -35.369  1.00 88.14           H  
ATOM    558  HD3 LYS A  35      14.395 -32.454 -36.002  1.00 88.14           H  
ATOM    559  CE  LYS A  35      12.991 -32.837 -34.392  1.00 88.14           C  
ATOM    560  HE2 LYS A  35      12.712 -32.336 -33.465  1.00 88.14           H  
ATOM    561  HE3 LYS A  35      13.461 -33.782 -34.119  1.00 88.14           H  
ATOM    562  NZ  LYS A  35      11.787 -33.068 -35.224  1.00 88.14           N  
ATOM    563  HZ1 LYS A  35      12.027 -33.545 -36.081  1.00 88.14           H  
ATOM    564  HZ2 LYS A  35      11.345 -32.183 -35.427  1.00 88.14           H  
ATOM    565  HZ3 LYS A  35      11.130 -33.632 -34.703  1.00 88.14           H  
ATOM    566  N   LEU A  36      17.752 -31.827 -31.897  1.00 85.39           N  
ATOM    567  H   LEU A  36      16.909 -31.540 -31.421  1.00 85.39           H  
ATOM    568  CA  LEU A  36      18.548 -32.905 -31.302  1.00 85.39           C  
ATOM    569  HA  LEU A  36      19.531 -32.910 -31.774  1.00 85.39           H  
ATOM    570  C   LEU A  36      17.921 -34.274 -31.590  1.00 85.39           C  
ATOM    571  CB  LEU A  36      18.771 -32.673 -29.796  1.00 85.39           C  
ATOM    572  HB2 LEU A  36      19.407 -33.473 -29.419  1.00 85.39           H  
ATOM    573  HB3 LEU A  36      17.808 -32.749 -29.290  1.00 85.39           H  
ATOM    574  O   LEU A  36      16.704 -34.390 -31.731  1.00 85.39           O  
ATOM    575  CG  LEU A  36      19.409 -31.320 -29.438  1.00 85.39           C  
ATOM    576  HG  LEU A  36      18.725 -30.536 -29.765  1.00 85.39           H  
ATOM    577  CD1 LEU A  36      19.586 -31.188 -27.927  1.00 85.39           C  
ATOM    578 HD11 LEU A  36      20.278 -31.947 -27.563  1.00 85.39           H  
ATOM    579 HD12 LEU A  36      19.969 -30.198 -27.678  1.00 85.39           H  
ATOM    580 HD13 LEU A  36      18.622 -31.319 -27.435  1.00 85.39           H  
ATOM    581  CD2 LEU A  36      20.771 -31.092 -30.102  1.00 85.39           C  
ATOM    582 HD21 LEU A  36      21.438 -31.922 -29.871  1.00 85.39           H  
ATOM    583 HD22 LEU A  36      20.639 -31.010 -31.181  1.00 85.39           H  
ATOM    584 HD23 LEU A  36      21.208 -30.163 -29.736  1.00 85.39           H  
ATOM    585  N   ASP A  37      18.758 -35.301 -31.705  1.00 86.20           N  
ATOM    586  H   ASP A  37      19.748 -35.121 -31.618  1.00 86.20           H  
ATOM    587  CA  ASP A  37      18.337 -36.701 -31.714  1.00 86.20           C  
ATOM    588  HA  ASP A  37      17.385 -36.765 -32.241  1.00 86.20           H  
ATOM    589  C   ASP A  37      18.076 -37.223 -30.286  1.00 86.20           C  
ATOM    590  CB  ASP A  37      19.350 -37.550 -32.515  1.00 86.20           C  
ATOM    591  HB2 ASP A  37      18.914 -38.536 -32.676  1.00 86.20           H  
ATOM    592  HB3 ASP A  37      19.478 -37.094 -33.497  1.00 86.20           H  
ATOM    593  O   ASP A  37      18.301 -36.528 -29.294  1.00 86.20           O  
ATOM    594  CG  ASP A  37      20.738 -37.745 -31.880  1.00 86.20           C  
ATOM    595  OD1 ASP A  37      20.911 -37.469 -30.673  1.00 86.20           O  
ATOM    596  OD2 ASP A  37      21.644 -38.230 -32.595  1.00 86.20           O  
ATOM    597  N   GLU A  38      17.627 -38.474 -30.171  1.00 83.43           N  
ATOM    598  H   GLU A  38      17.416 -38.994 -31.011  1.00 83.43           H  
ATOM    599  CA  GLU A  38      17.354 -39.142 -28.885  1.00 83.43           C  
ATOM    600  HA  GLU A  38      16.587 -38.589 -28.342  1.00 83.43           H  
ATOM    601  C   GLU A  38      18.585 -39.239 -27.964  1.00 83.43           C  
ATOM    602  CB  GLU A  38      16.839 -40.562 -29.164  1.00 83.43           C  
ATOM    603  HB2 GLU A  38      16.695 -41.075 -28.214  1.00 83.43           H  
ATOM    604  HB3 GLU A  38      17.599 -41.095 -29.734  1.00 83.43           H  
ATOM    605  O   GLU A  38      18.455 -39.487 -26.768  1.00 83.43           O  
ATOM    606  CG  GLU A  38      15.510 -40.587 -29.938  1.00 83.43           C  
ATOM    607  HG2 GLU A  38      15.626 -40.029 -30.867  1.00 83.43           H  
ATOM    608  HG3 GLU A  38      14.748 -40.089 -29.338  1.00 83.43           H  
ATOM    609  CD  GLU A  38      15.045 -42.011 -30.284  1.00 83.43           C  
ATOM    610  OE1 GLU A  38      14.001 -42.108 -30.965  1.00 83.43           O  
ATOM    611  OE2 GLU A  38      15.761 -42.978 -29.931  1.00 83.43           O  
ATOM    612  N   ARG A  39      19.795 -39.037 -28.505  1.00 80.28           N  
ATOM    613  H   ARG A  39      19.825 -38.707 -29.459  1.00 80.28           H  
ATOM    614  CA  ARG A  39      21.068 -39.047 -27.769  1.00 80.28           C  
ATOM    615  HA  ARG A  39      20.910 -39.522 -26.801  1.00 80.28           H  
ATOM    616  C   ARG A  39      21.570 -37.633 -27.458  1.00 80.28           C  
ATOM    617  CB  ARG A  39      22.111 -39.856 -28.556  1.00 80.28           C  
ATOM    618  HB2 ARG A  39      23.035 -39.890 -27.978  1.00 80.28           H  
ATOM    619  HB3 ARG A  39      22.317 -39.351 -29.500  1.00 80.28           H  
ATOM    620  O   ARG A  39      22.686 -37.485 -26.961  1.00 80.28           O  
ATOM    621  CG  ARG A  39      21.658 -41.294 -28.841  1.00 80.28           C  
ATOM    622  HG2 ARG A  39      21.444 -41.800 -27.899  1.00 80.28           H  
ATOM    623  HG3 ARG A  39      20.757 -41.286 -29.454  1.00 80.28           H  
ATOM    624  CD  ARG A  39      22.759 -42.042 -29.592  1.00 80.28           C  
ATOM    625  HD2 ARG A  39      23.652 -42.059 -28.967  1.00 80.28           H  
ATOM    626  HD3 ARG A  39      22.975 -41.505 -30.516  1.00 80.28           H  
ATOM    627  NE  ARG A  39      22.343 -43.419 -29.914  1.00 80.28           N  
ATOM    628  HE  ARG A  39      21.359 -43.618 -29.803  1.00 80.28           H  
ATOM    629  NH1 ARG A  39      24.397 -44.239 -30.520  1.00 80.28           N  
ATOM    630 HH11 ARG A  39      24.973 -45.013 -30.821  1.00 80.28           H  
ATOM    631 HH12 ARG A  39      24.791 -43.333 -30.309  1.00 80.28           H  
ATOM    632  NH2 ARG A  39      22.610 -45.574 -30.587  1.00 80.28           N  
ATOM    633 HH21 ARG A  39      21.621 -45.727 -30.449  1.00 80.28           H  
ATOM    634 HH22 ARG A  39      23.190 -46.339 -30.899  1.00 80.28           H  
ATOM    635  CZ  ARG A  39      23.116 -44.401 -30.338  1.00 80.28           C  
ATOM    636  N   GLY A  40      20.784 -36.599 -27.765  1.00 78.17           N  
ATOM    637  H   GLY A  40      19.906 -36.799 -28.224  1.00 78.17           H  
ATOM    638  CA  GLY A  40      21.125 -35.197 -27.536  1.00 78.17           C  
ATOM    639  HA2 GLY A  40      20.205 -34.613 -27.573  1.00 78.17           H  
ATOM    640  HA3 GLY A  40      21.556 -35.091 -26.541  1.00 78.17           H  
ATOM    641  C   GLY A  40      22.109 -34.601 -28.550  1.00 78.17           C  
ATOM    642  O   GLY A  40      22.681 -33.544 -28.279  1.00 78.17           O  
ATOM    643  N   LYS A  41      22.345 -35.241 -29.705  1.00 80.50           N  
ATOM    644  H   LYS A  41      21.810 -36.074 -29.905  1.00 80.50           H  
ATOM    645  CA  LYS A  41      23.237 -34.719 -30.756  1.00 80.50           C  
ATOM    646  HA  LYS A  41      23.929 -34.027 -30.275  1.00 80.50           H  
ATOM    647  C   LYS A  41      22.470 -33.958 -31.845  1.00 80.50           C  
ATOM    648  CB  LYS A  41      24.068 -35.840 -31.387  1.00 80.50           C  
ATOM    649  HB2 LYS A  41      24.520 -35.460 -32.304  1.00 80.50           H  
ATOM    650  HB3 LYS A  41      23.423 -36.678 -31.648  1.00 80.50           H  
ATOM    651  O   LYS A  41      21.369 -34.362 -32.203  1.00 80.50           O  
ATOM    652  CG  LYS A  41      25.186 -36.316 -30.454  1.00 80.50           C  
ATOM    653  HG2 LYS A  41      24.752 -36.817 -29.588  1.00 80.50           H  
ATOM    654  HG3 LYS A  41      25.766 -35.456 -30.117  1.00 80.50           H  
ATOM    655  CD  LYS A  41      26.109 -37.280 -31.204  1.00 80.50           C  
ATOM    656  HD2 LYS A  41      25.534 -38.154 -31.513  1.00 80.50           H  
ATOM    657  HD3 LYS A  41      26.504 -36.780 -32.089  1.00 80.50           H  
ATOM    658  CE  LYS A  41      27.261 -37.701 -30.289  1.00 80.50           C  
ATOM    659  HE2 LYS A  41      27.751 -36.803 -29.914  1.00 80.50           H  
ATOM    660  HE3 LYS A  41      26.843 -38.231 -29.433  1.00 80.50           H  
ATOM    661  NZ  LYS A  41      28.238 -38.556 -31.008  1.00 80.50           N  
ATOM    662  HZ1 LYS A  41      27.778 -39.382 -31.365  1.00 80.50           H  
ATOM    663  HZ2 LYS A  41      28.981 -38.839 -30.386  1.00 80.50           H  
ATOM    664  HZ3 LYS A  41      28.639 -38.051 -31.785  1.00 80.50           H  
ATOM    665  N   PRO A  42      23.049 -32.890 -32.428  1.00 82.12           N  
ATOM    666  CA  PRO A  42      22.428 -32.158 -33.530  1.00 82.12           C  
ATOM    667  HA  PRO A  42      21.483 -31.744 -33.180  1.00 82.12           H  
ATOM    668  C   PRO A  42      22.176 -33.032 -34.767  1.00 82.12           C  
ATOM    669  CB  PRO A  42      23.387 -31.009 -33.845  1.00 82.12           C  
ATOM    670  HB2 PRO A  42      24.117 -31.336 -34.585  1.00 82.12           H  
ATOM    671  HB3 PRO A  42      22.861 -30.115 -34.181  1.00 82.12           H  
ATOM    672  O   PRO A  42      23.087 -33.669 -35.297  1.00 82.12           O  
ATOM    673  CG  PRO A  42      24.132 -30.786 -32.538  1.00 82.12           C  
ATOM    674  HG2 PRO A  42      25.106 -30.324 -32.697  1.00 82.12           H  
ATOM    675  HG3 PRO A  42      23.521 -30.184 -31.864  1.00 82.12           H  
ATOM    676  CD  PRO A  42      24.257 -32.204 -31.993  1.00 82.12           C  
ATOM    677  HD2 PRO A  42      24.335 -32.154 -30.907  1.00 82.12           H  
ATOM    678  HD3 PRO A  42      25.130 -32.696 -32.421  1.00 82.12           H  
ATOM    679  N   LEU A  43      20.942 -33.010 -35.263  1.00 86.12           N  
ATOM    680  H   LEU A  43      20.248 -32.480 -34.755  1.00 86.12           H  
ATOM    681  CA  LEU A  43      20.485 -33.777 -36.417  1.00 86.12           C  
ATOM    682  HA  LEU A  43      20.942 -34.765 -36.361  1.00 86.12           H  
ATOM    683  C   LEU A  43      20.952 -33.099 -37.712  1.00 86.12           C  
ATOM    684  CB  LEU A  43      18.947 -33.918 -36.312  1.00 86.12           C  
ATOM    685  HB2 LEU A  43      18.454 -33.316 -37.075  1.00 86.12           H  
ATOM    686  HB3 LEU A  43      18.624 -33.509 -35.354  1.00 86.12           H  
ATOM    687  O   LEU A  43      20.519 -31.992 -38.033  1.00 86.12           O  
ATOM    688  CG  LEU A  43      18.442 -35.370 -36.379  1.00 86.12           C  
ATOM    689  HG  LEU A  43      19.223 -36.056 -36.050  1.00 86.12           H  
ATOM    690  CD1 LEU A  43      17.238 -35.553 -35.456  1.00 86.12           C  
ATOM    691 HD11 LEU A  43      17.530 -35.341 -34.427  1.00 86.12           H  
ATOM    692 HD12 LEU A  43      16.889 -36.584 -35.501  1.00 86.12           H  
ATOM    693 HD13 LEU A  43      16.431 -34.878 -35.742  1.00 86.12           H  
ATOM    694  CD2 LEU A  43      18.020 -35.735 -37.804  1.00 86.12           C  
ATOM    695 HD21 LEU A  43      17.704 -36.778 -37.828  1.00 86.12           H  
ATOM    696 HD22 LEU A  43      17.196 -35.099 -38.126  1.00 86.12           H  
ATOM    697 HD23 LEU A  43      18.867 -35.607 -38.477  1.00 86.12           H  
ATOM    698  N   ALA A  44      21.847 -33.743 -38.463  1.00 81.98           N  
ATOM    699  H   ALA A  44      22.209 -34.626 -38.131  1.00 81.98           H  
ATOM    700  CA  ALA A  44      22.380 -33.191 -39.710  1.00 81.98           C  
ATOM    701  HA  ALA A  44      22.846 -32.231 -39.488  1.00 81.98           H  
ATOM    702  C   ALA A  44      21.266 -32.945 -40.745  1.00 81.98           C  
ATOM    703  CB  ALA A  44      23.471 -34.121 -40.251  1.00 81.98           C  
ATOM    704  HB1 ALA A  44      23.046 -35.097 -40.488  1.00 81.98           H  
ATOM    705  HB2 ALA A  44      23.900 -33.691 -41.156  1.00 81.98           H  
ATOM    706  HB3 ALA A  44      24.260 -34.238 -39.508  1.00 81.98           H  
ATOM    707  O   ALA A  44      20.375 -33.779 -40.941  1.00 81.98           O  
ATOM    708  N   SER A  45      21.310 -31.792 -41.415  1.00 81.54           N  
ATOM    709  H   SER A  45      22.106 -31.184 -41.285  1.00 81.54           H  
ATOM    710  CA  SER A  45      20.359 -31.468 -42.477  1.00 81.54           C  
ATOM    711  HA  SER A  45      19.354 -31.710 -42.131  1.00 81.54           H  
ATOM    712  C   SER A  45      20.665 -32.287 -43.726  1.00 81.54           C  
ATOM    713  CB  SER A  45      20.389 -29.977 -42.807  1.00 81.54           C  
ATOM    714  HB2 SER A  45      20.115 -29.408 -41.919  1.00 81.54           H  
ATOM    715  HB3 SER A  45      21.393 -29.690 -43.119  1.00 81.54           H  
ATOM    716  O   SER A  45      21.807 -32.356 -44.173  1.00 81.54           O  
ATOM    717  OG  SER A  45      19.467 -29.696 -43.849  1.00 81.54           O  
ATOM    718  HG  SER A  45      19.166 -28.792 -43.729  1.00 81.54           H  
ATOM    719  N   LYS A  46      19.625 -32.851 -44.349  1.00 77.79           N  
ATOM    720  H   LYS A  46      18.710 -32.734 -43.937  1.00 77.79           H  
ATOM    721  CA  LYS A  46      19.756 -33.511 -45.659  1.00 77.79           C  
ATOM    722  HA  LYS A  46      20.650 -34.135 -45.656  1.00 77.79           H  
ATOM    723  C   LYS A  46      19.964 -32.517 -46.807  1.00 77.79           C  
ATOM    724  CB  LYS A  46      18.533 -34.399 -45.938  1.00 77.79           C  
ATOM    725  HB2 LYS A  46      17.622 -33.807 -45.850  1.00 77.79           H  
ATOM    726  HB3 LYS A  46      18.603 -34.763 -46.963  1.00 77.79           H  
ATOM    727  O   LYS A  46      20.427 -32.908 -47.869  1.00 77.79           O  
ATOM    728  CG  LYS A  46      18.463 -35.613 -44.998  1.00 77.79           C  
ATOM    729  HG2 LYS A  46      19.410 -36.152 -45.040  1.00 77.79           H  
ATOM    730  HG3 LYS A  46      18.292 -35.277 -43.975  1.00 77.79           H  
ATOM    731  CD  LYS A  46      17.329 -36.558 -45.423  1.00 77.79           C  
ATOM    732  HD2 LYS A  46      16.379 -36.028 -45.365  1.00 77.79           H  
ATOM    733  HD3 LYS A  46      17.499 -36.870 -46.453  1.00 77.79           H  
ATOM    734  CE  LYS A  46      17.292 -37.795 -44.516  1.00 77.79           C  
ATOM    735  HE2 LYS A  46      17.110 -37.474 -43.490  1.00 77.79           H  
ATOM    736  HE3 LYS A  46      18.272 -38.272 -44.544  1.00 77.79           H  
ATOM    737  NZ  LYS A  46      16.248 -38.764 -44.945  1.00 77.79           N  
ATOM    738  HZ1 LYS A  46      16.247 -39.574 -44.341  1.00 77.79           H  
ATOM    739  HZ2 LYS A  46      16.424 -39.081 -45.887  1.00 77.79           H  
ATOM    740  HZ3 LYS A  46      15.329 -38.345 -44.914  1.00 77.79           H  
ATOM    741  N   TYR A  47      19.612 -31.249 -46.593  1.00 76.79           N  
ATOM    742  H   TYR A  47      19.274 -31.004 -45.674  1.00 76.79           H  
ATOM    743  CA  TYR A  47      19.589 -30.214 -47.631  1.00 76.79           C  
ATOM    744  HA  TYR A  47      19.646 -30.680 -48.615  1.00 76.79           H  
ATOM    745  C   TYR A  47      20.762 -29.237 -47.538  1.00 76.79           C  
ATOM    746  CB  TYR A  47      18.257 -29.462 -47.539  1.00 76.79           C  
ATOM    747  HB2 TYR A  47      18.192 -28.963 -46.572  1.00 76.79           H  
ATOM    748  HB3 TYR A  47      18.237 -28.689 -48.308  1.00 76.79           H  
ATOM    749  O   TYR A  47      21.044 -28.523 -48.494  1.00 76.79           O  
ATOM    750  CG  TYR A  47      17.048 -30.353 -47.731  1.00 76.79           C  
ATOM    751  CD1 TYR A  47      16.726 -30.811 -49.023  1.00 76.79           C  
ATOM    752  HD1 TYR A  47      17.333 -30.520 -49.868  1.00 76.79           H  
ATOM    753  CD2 TYR A  47      16.260 -30.739 -46.628  1.00 76.79           C  
ATOM    754  HD2 TYR A  47      16.501 -30.388 -45.636  1.00 76.79           H  
ATOM    755  CE1 TYR A  47      15.608 -31.642 -49.220  1.00 76.79           C  
ATOM    756  HE1 TYR A  47      15.347 -31.988 -50.209  1.00 76.79           H  
ATOM    757  CE2 TYR A  47      15.142 -31.571 -46.828  1.00 76.79           C  
ATOM    758  HE2 TYR A  47      14.523 -31.872 -45.995  1.00 76.79           H  
ATOM    759  OH  TYR A  47      13.719 -32.803 -48.315  1.00 76.79           O  
ATOM    760  HH  TYR A  47      13.181 -32.899 -47.526  1.00 76.79           H  
ATOM    761  CZ  TYR A  47      14.808 -32.015 -48.124  1.00 76.79           C  
ATOM    762  N   ASN A  48      21.446 -29.184 -46.394  1.00 71.72           N  
ATOM    763  H   ASN A  48      21.202 -29.828 -45.655  1.00 71.72           H  
ATOM    764  CA  ASN A  48      22.597 -28.317 -46.193  1.00 71.72           C  
ATOM    765  HA  ASN A  48      22.934 -27.923 -47.152  1.00 71.72           H  
ATOM    766  C   ASN A  48      23.741 -29.139 -45.602  1.00 71.72           C  
ATOM    767  CB  ASN A  48      22.176 -27.123 -45.318  1.00 71.72           C  
ATOM    768  HB2 ASN A  48      21.306 -26.645 -45.768  1.00 71.72           H  
ATOM    769  HB3 ASN A  48      21.909 -27.469 -44.320  1.00 71.72           H  
ATOM    770  O   ASN A  48      23.716 -29.469 -44.420  1.00 71.72           O  
ATOM    771  CG  ASN A  48      23.270 -26.078 -45.201  1.00 71.72           C  
ATOM    772  ND2 ASN A  48      22.997 -24.982 -44.534  1.00 71.72           N  
ATOM    773 HD21 ASN A  48      23.729 -24.288 -44.499  1.00 71.72           H  
ATOM    774 HD22 ASN A  48      22.075 -24.823 -44.155  1.00 71.72           H  
ATOM    775  OD1 ASN A  48      24.380 -26.229 -45.685  1.00 71.72           O  
ATOM    776  N   SER A  49      24.746 -29.444 -46.425  1.00 62.12           N  
ATOM    777  H   SER A  49      24.725 -29.080 -47.367  1.00 62.12           H  
ATOM    778  CA  SER A  49      25.878 -30.316 -46.076  1.00 62.12           C  
ATOM    779  HA  SER A  49      25.486 -31.294 -45.796  1.00 62.12           H  
ATOM    780  C   SER A  49      26.716 -29.820 -44.893  1.00 62.12           C  
ATOM    781  CB  SER A  49      26.776 -30.495 -47.304  1.00 62.12           C  
ATOM    782  HB2 SER A  49      27.644 -31.099 -47.039  1.00 62.12           H  
ATOM    783  HB3 SER A  49      26.214 -31.016 -48.079  1.00 62.12           H  
ATOM    784  O   SER A  49      27.474 -30.594 -44.315  1.00 62.12           O  
ATOM    785  OG  SER A  49      27.199 -29.236 -47.806  1.00 62.12           O  
ATOM    786  HG  SER A  49      27.638 -29.385 -48.647  1.00 62.12           H  
ATOM    787  N   LYS A  50      26.573 -28.545 -44.510  1.00 59.28           N  
ATOM    788  H   LYS A  50      25.952 -27.970 -45.062  1.00 59.28           H  
ATOM    789  CA  LYS A  50      27.232 -27.936 -43.342  1.00 59.28           C  
ATOM    790  HA  LYS A  50      27.899 -28.668 -42.886  1.00 59.28           H  
ATOM    791  C   LYS A  50      26.257 -27.543 -42.223  1.00 59.28           C  
ATOM    792  CB  LYS A  50      28.079 -26.740 -43.808  1.00 59.28           C  
ATOM    793  HB2 LYS A  50      28.504 -26.248 -42.933  1.00 59.28           H  
ATOM    794  HB3 LYS A  50      27.440 -26.025 -44.327  1.00 59.28           H  
ATOM    795  O   LYS A  50      26.677 -26.927 -41.248  1.00 59.28           O  
ATOM    796  CG  LYS A  50      29.234 -27.166 -44.728  1.00 59.28           C  
ATOM    797  HG2 LYS A  50      29.835 -27.921 -44.221  1.00 59.28           H  
ATOM    798  HG3 LYS A  50      28.836 -27.591 -45.650  1.00 59.28           H  
ATOM    799  CD  LYS A  50      30.122 -25.963 -45.073  1.00 59.28           C  
ATOM    800  HD2 LYS A  50      30.508 -25.527 -44.152  1.00 59.28           H  
ATOM    801  HD3 LYS A  50      29.525 -25.219 -45.600  1.00 59.28           H  
ATOM    802  CE  LYS A  50      31.290 -26.414 -45.958  1.00 59.28           C  
ATOM    803  HE2 LYS A  50      30.884 -26.860 -46.866  1.00 59.28           H  
ATOM    804  HE3 LYS A  50      31.844 -27.189 -45.429  1.00 59.28           H  
ATOM    805  NZ  LYS A  50      32.192 -25.284 -46.301  1.00 59.28           N  
ATOM    806  HZ1 LYS A  50      32.954 -25.606 -46.881  1.00 59.28           H  
ATOM    807  HZ2 LYS A  50      31.691 -24.569 -46.808  1.00 59.28           H  
ATOM    808  HZ3 LYS A  50      32.584 -24.874 -45.465  1.00 59.28           H  
ATOM    809  N   GLY A  51      24.967 -27.844 -42.371  1.00 72.64           N  
ATOM    810  H   GLY A  51      24.709 -28.472 -43.120  1.00 72.64           H  
ATOM    811  CA  GLY A  51      23.906 -27.391 -41.474  1.00 72.64           C  
ATOM    812  HA2 GLY A  51      24.310 -26.704 -40.731  1.00 72.64           H  
ATOM    813  HA3 GLY A  51      23.161 -26.847 -42.055  1.00 72.64           H  
ATOM    814  C   GLY A  51      23.195 -28.523 -40.739  1.00 72.64           C  
ATOM    815  O   GLY A  51      23.270 -29.694 -41.106  1.00 72.64           O  
ATOM    816  N   PHE A  52      22.443 -28.149 -39.712  1.00 83.58           N  
ATOM    817  H   PHE A  52      22.373 -27.164 -39.498  1.00 83.58           H  
ATOM    818  CA  PHE A  52      21.573 -29.044 -38.955  1.00 83.58           C  
ATOM    819  HA  PHE A  52      21.759 -30.079 -39.242  1.00 83.58           H  
ATOM    820  C   PHE A  52      20.110 -28.733 -39.273  1.00 83.58           C  
ATOM    821  CB  PHE A  52      21.902 -28.916 -37.464  1.00 83.58           C  
ATOM    822  HB2 PHE A  52      21.263 -29.594 -36.898  1.00 83.58           H  
ATOM    823  HB3 PHE A  52      21.674 -27.899 -37.144  1.00 83.58           H  
ATOM    824  O   PHE A  52      19.792 -27.630 -39.725  1.00 83.58           O  
ATOM    825  CG  PHE A  52      23.353 -29.235 -37.152  1.00 83.58           C  
ATOM    826  CD1 PHE A  52      23.788 -30.572 -37.131  1.00 83.58           C  
ATOM    827  HD1 PHE A  52      23.080 -31.374 -37.281  1.00 83.58           H  
ATOM    828  CD2 PHE A  52      24.285 -28.199 -36.950  1.00 83.58           C  
ATOM    829  HD2 PHE A  52      23.963 -27.169 -36.984  1.00 83.58           H  
ATOM    830  CE1 PHE A  52      25.143 -30.876 -36.910  1.00 83.58           C  
ATOM    831  HE1 PHE A  52      25.465 -31.906 -36.893  1.00 83.58           H  
ATOM    832  CE2 PHE A  52      25.641 -28.501 -36.725  1.00 83.58           C  
ATOM    833  HE2 PHE A  52      26.357 -27.705 -36.584  1.00 83.58           H  
ATOM    834  CZ  PHE A  52      26.069 -29.840 -36.702  1.00 83.58           C  
ATOM    835  HZ  PHE A  52      27.111 -30.074 -36.537  1.00 83.58           H  
ATOM    836  N   TRP A  53      19.215 -29.694 -39.054  1.00 84.80           N  
ATOM    837  H   TRP A  53      19.540 -30.566 -38.661  1.00 84.80           H  
ATOM    838  CA  TRP A  53      17.794 -29.380 -38.932  1.00 84.80           C  
ATOM    839  HA  TRP A  53      17.449 -28.903 -39.850  1.00 84.80           H  
ATOM    840  C   TRP A  53      17.606 -28.394 -37.786  1.00 84.80           C  
ATOM    841  CB  TRP A  53      16.986 -30.656 -38.696  1.00 84.80           C  
ATOM    842  HB2 TRP A  53      16.009 -30.385 -38.297  1.00 84.80           H  
ATOM    843  HB3 TRP A  53      17.486 -31.275 -37.951  1.00 84.80           H  
ATOM    844  O   TRP A  53      18.283 -28.507 -36.771  1.00 84.80           O  
ATOM    845  CG  TRP A  53      16.760 -31.441 -39.943  1.00 84.80           C  
ATOM    846  CD1 TRP A  53      17.411 -32.566 -40.312  1.00 84.80           C  
ATOM    847  HD1 TRP A  53      18.187 -33.047 -39.735  1.00 84.80           H  
ATOM    848  CD2 TRP A  53      15.832 -31.137 -41.023  1.00 84.80           C  
ATOM    849  CE2 TRP A  53      15.963 -32.141 -42.028  1.00 84.80           C  
ATOM    850  CE3 TRP A  53      14.891 -30.109 -41.243  1.00 84.80           C  
ATOM    851  HE3 TRP A  53      14.762 -29.340 -40.496  1.00 84.80           H  
ATOM    852  NE1 TRP A  53      16.940 -32.988 -41.540  1.00 84.80           N  
ATOM    853  HE1 TRP A  53      17.271 -33.836 -41.978  1.00 84.80           H  
ATOM    854  CH2 TRP A  53      14.235 -31.105 -43.369  1.00 84.80           C  
ATOM    855  HH2 TRP A  53      13.587 -31.087 -44.233  1.00 84.80           H  
ATOM    856  CZ2 TRP A  53      15.179 -32.134 -43.191  1.00 84.80           C  
ATOM    857  HZ2 TRP A  53      15.283 -32.920 -43.925  1.00 84.80           H  
ATOM    858  CZ3 TRP A  53      14.101 -30.092 -42.406  1.00 84.80           C  
ATOM    859  HZ3 TRP A  53      13.370 -29.310 -42.548  1.00 84.80           H  
ATOM    860  N   GLU A  54      16.703 -27.433 -37.939  1.00 86.50           N  
ATOM    861  H   GLU A  54      16.132 -27.409 -38.771  1.00 86.50           H  
ATOM    862  CA  GLU A  54      16.431 -26.427 -36.914  1.00 86.50           C  
ATOM    863  HA  GLU A  54      17.083 -26.582 -36.055  1.00 86.50           H  
ATOM    864  C   GLU A  54      14.992 -26.532 -36.424  1.00 86.50           C  
ATOM    865  CB  GLU A  54      16.687 -25.015 -37.445  1.00 86.50           C  
ATOM    866  HB2 GLU A  54      16.078 -24.873 -38.337  1.00 86.50           H  
ATOM    867  HB3 GLU A  54      16.360 -24.299 -36.690  1.00 86.50           H  
ATOM    868  O   GLU A  54      14.077 -26.827 -37.195  1.00 86.50           O  
ATOM    869  CG  GLU A  54      18.159 -24.725 -37.770  1.00 86.50           C  
ATOM    870  HG2 GLU A  54      18.504 -25.406 -38.547  1.00 86.50           H  
ATOM    871  HG3 GLU A  54      18.759 -24.881 -36.873  1.00 86.50           H  
ATOM    872  CD  GLU A  54      18.318 -23.281 -38.257  1.00 86.50           C  
ATOM    873  OE1 GLU A  54      19.356 -22.651 -37.948  1.00 86.50           O  
ATOM    874  OE2 GLU A  54      17.375 -22.769 -38.915  1.00 86.50           O  
ATOM    875  N   GLU A  55      14.799 -26.227 -35.150  1.00 89.97           N  
ATOM    876  H   GLU A  55      15.602 -26.003 -34.581  1.00 89.97           H  
ATOM    877  CA  GLU A  55      13.503 -26.130 -34.488  1.00 89.97           C  
ATOM    878  HA  GLU A  55      12.712 -26.172 -35.237  1.00 89.97           H  
ATOM    879  C   GLU A  55      13.369 -24.786 -33.765  1.00 89.97           C  
ATOM    880  CB  GLU A  55      13.307 -27.335 -33.556  1.00 89.97           C  
ATOM    881  HB2 GLU A  55      13.432 -28.237 -34.155  1.00 89.97           H  
ATOM    882  HB3 GLU A  55      12.285 -27.321 -33.175  1.00 89.97           H  
ATOM    883  O   GLU A  55      14.356 -24.066 -33.578  1.00 89.97           O  
ATOM    884  CG  GLU A  55      14.285 -27.375 -32.367  1.00 89.97           C  
ATOM    885  HG2 GLU A  55      14.057 -26.558 -31.682  1.00 89.97           H  
ATOM    886  HG3 GLU A  55      15.299 -27.224 -32.737  1.00 89.97           H  
ATOM    887  CD  GLU A  55      14.254 -28.708 -31.605  1.00 89.97           C  
ATOM    888  OE1 GLU A  55      15.202 -28.918 -30.804  1.00 89.97           O  
ATOM    889  OE2 GLU A  55      13.377 -29.551 -31.916  1.00 89.97           O  
ATOM    890  N   ASP A  56      12.141 -24.429 -33.385  1.00 91.24           N  
ATOM    891  H   ASP A  56      11.394 -25.103 -33.470  1.00 91.24           H  
ATOM    892  CA  ASP A  56      11.933 -23.347 -32.424  1.00 91.24           C  
ATOM    893  HA  ASP A  56      12.471 -22.458 -32.753  1.00 91.24           H  
ATOM    894  C   ASP A  56      12.525 -23.754 -31.081  1.00 91.24           C  
ATOM    895  CB  ASP A  56      10.438 -23.004 -32.291  1.00 91.24           C  
ATOM    896  HB2 ASP A  56       9.855 -23.918 -32.180  1.00 91.24           H  
ATOM    897  HB3 ASP A  56      10.292 -22.388 -31.404  1.00 91.24           H  
ATOM    898  O   ASP A  56      12.231 -24.832 -30.572  1.00 91.24           O  
ATOM    899  CG  ASP A  56       9.959 -22.210 -33.500  1.00 91.24           C  
ATOM    900  OD1 ASP A  56      10.724 -21.339 -33.960  1.00 91.24           O  
ATOM    901  OD2 ASP A  56       8.900 -22.495 -34.088  1.00 91.24           O  
ATOM    902  N   CYS A  57      13.373 -22.896 -30.516  1.00 87.65           N  
ATOM    903  H   CYS A  57      13.538 -22.005 -30.961  1.00 87.65           H  
ATOM    904  CA  CYS A  57      13.966 -23.162 -29.217  1.00 87.65           C  
ATOM    905  HA  CYS A  57      14.419 -24.152 -29.242  1.00 87.65           H  
ATOM    906  C   CYS A  57      12.867 -23.113 -28.142  1.00 87.65           C  
ATOM    907  CB  CYS A  57      15.071 -22.138 -28.949  1.00 87.65           C  
ATOM    908  HB2 CYS A  57      14.613 -21.166 -28.762  1.00 87.65           H  
ATOM    909  HB3 CYS A  57      15.729 -22.073 -29.815  1.00 87.65           H  
ATOM    910  O   CYS A  57      12.213 -22.070 -28.003  1.00 87.65           O  
ATOM    911  SG  CYS A  57      16.025 -22.659 -27.496  1.00 87.65           S  
ATOM    912  HG  CYS A  57      16.790 -21.568 -27.391  1.00 87.65           H  
ATOM    913  N   PRO A  58      12.656 -24.190 -27.365  1.00 82.22           N  
ATOM    914  CA  PRO A  58      11.728 -24.156 -26.245  1.00 82.22           C  
ATOM    915  HA  PRO A  58      10.724 -23.980 -26.631  1.00 82.22           H  
ATOM    916  C   PRO A  58      12.116 -23.051 -25.257  1.00 82.22           C  
ATOM    917  CB  PRO A  58      11.791 -25.550 -25.606  1.00 82.22           C  
ATOM    918  HB2 PRO A  58      12.520 -25.563 -24.796  1.00 82.22           H  
ATOM    919  HB3 PRO A  58      10.816 -25.871 -25.240  1.00 82.22           H  
ATOM    920  O   PRO A  58      13.292 -22.883 -24.928  1.00 82.22           O  
ATOM    921  CG  PRO A  58      12.290 -26.445 -26.740  1.00 82.22           C  
ATOM    922  HG2 PRO A  58      11.455 -26.728 -27.381  1.00 82.22           H  
ATOM    923  HG3 PRO A  58      12.805 -27.329 -26.365  1.00 82.22           H  
ATOM    924  CD  PRO A  58      13.233 -25.523 -27.504  1.00 82.22           C  
ATOM    925  HD2 PRO A  58      14.222 -25.545 -27.047  1.00 82.22           H  
ATOM    926  HD3 PRO A  58      13.292 -25.845 -28.544  1.00 82.22           H  
ATOM    927  N   LYS A  59      11.131 -22.306 -24.737  1.00 75.82           N  
ATOM    928  H   LYS A  59      10.190 -22.476 -25.062  1.00 75.82           H  
ATOM    929  CA  LYS A  59      11.385 -21.208 -23.783  1.00 75.82           C  
ATOM    930  HA  LYS A  59      12.001 -20.451 -24.269  1.00 75.82           H  
ATOM    931  C   LYS A  59      12.185 -21.663 -22.554  1.00 75.82           C  
ATOM    932  CB  LYS A  59      10.068 -20.566 -23.318  1.00 75.82           C  
ATOM    933  HB2 LYS A  59       9.373 -21.346 -23.007  1.00 75.82           H  
ATOM    934  HB3 LYS A  59      10.286 -19.949 -22.447  1.00 75.82           H  
ATOM    935  O   LYS A  59      13.034 -20.919 -22.080  1.00 75.82           O  
ATOM    936  CG  LYS A  59       9.400 -19.666 -24.371  1.00 75.82           C  
ATOM    937  HG2 LYS A  59       9.092 -20.265 -25.228  1.00 75.82           H  
ATOM    938  HG3 LYS A  59      10.110 -18.906 -24.699  1.00 75.82           H  
ATOM    939  CD  LYS A  59       8.173 -18.981 -23.746  1.00 75.82           C  
ATOM    940  HD2 LYS A  59       8.492 -18.424 -22.865  1.00 75.82           H  
ATOM    941  HD3 LYS A  59       7.463 -19.747 -23.434  1.00 75.82           H  
ATOM    942  CE  LYS A  59       7.486 -18.018 -24.723  1.00 75.82           C  
ATOM    943  HE2 LYS A  59       7.163 -18.580 -25.599  1.00 75.82           H  
ATOM    944  HE3 LYS A  59       8.216 -17.276 -25.047  1.00 75.82           H  
ATOM    945  NZ  LYS A  59       6.324 -17.346 -24.081  1.00 75.82           N  
ATOM    946  HZ1 LYS A  59       5.882 -16.695 -24.714  1.00 75.82           H  
ATOM    947  HZ2 LYS A  59       5.634 -18.022 -23.785  1.00 75.82           H  
ATOM    948  HZ3 LYS A  59       6.617 -16.832 -23.262  1.00 75.82           H  
ATOM    949  N   SER A  60      11.948 -22.880 -22.065  1.00 75.65           N  
ATOM    950  H   SER A  60      11.283 -23.476 -22.538  1.00 75.65           H  
ATOM    951  CA  SER A  60      12.668 -23.481 -20.930  1.00 75.65           C  
ATOM    952  HA  SER A  60      12.632 -22.801 -20.079  1.00 75.65           H  
ATOM    953  C   SER A  60      14.145 -23.775 -21.223  1.00 75.65           C  
ATOM    954  CB  SER A  60      11.972 -24.791 -20.538  1.00 75.65           C  
ATOM    955  HB2 SER A  60      12.582 -25.327 -19.811  1.00 75.65           H  
ATOM    956  HB3 SER A  60      11.004 -24.567 -20.089  1.00 75.65           H  
ATOM    957  O   SER A  60      14.955 -23.866 -20.302  1.00 75.65           O  
ATOM    958  OG  SER A  60      11.776 -25.590 -21.693  1.00 75.65           O  
ATOM    959  HG  SER A  60      11.664 -26.507 -21.433  1.00 75.65           H  
ATOM    960  N   GLU A  61      14.517 -23.907 -22.496  1.00 80.19           N  
ATOM    961  H   GLU A  61      13.811 -23.811 -23.213  1.00 80.19           H  
ATOM    962  CA  GLU A  61      15.851 -24.321 -22.935  1.00 80.19           C  
ATOM    963  HA  GLU A  61      16.394 -24.751 -22.093  1.00 80.19           H  
ATOM    964  C   GLU A  61      16.707 -23.161 -23.458  1.00 80.19           C  
ATOM    965  CB  GLU A  61      15.713 -25.410 -24.002  1.00 80.19           C  
ATOM    966  HB2 GLU A  61      16.702 -25.608 -24.415  1.00 80.19           H  
ATOM    967  HB3 GLU A  61      15.065 -25.058 -24.805  1.00 80.19           H  
ATOM    968  O   GLU A  61      17.908 -23.332 -23.683  1.00 80.19           O  
ATOM    969  CG  GLU A  61      15.169 -26.723 -23.426  1.00 80.19           C  
ATOM    970  HG2 GLU A  61      14.175 -26.548 -23.015  1.00 80.19           H  
ATOM    971  HG3 GLU A  61      15.822 -27.042 -22.614  1.00 80.19           H  
ATOM    972  CD  GLU A  61      15.093 -27.841 -24.476  1.00 80.19           C  
ATOM    973  OE1 GLU A  61      14.397 -28.831 -24.181  1.00 80.19           O  
ATOM    974  OE2 GLU A  61      15.734 -27.713 -25.549  1.00 80.19           O  
ATOM    975  N   ILE A  62      16.132 -21.965 -23.606  1.00 82.81           N  
ATOM    976  H   ILE A  62      15.143 -21.904 -23.414  1.00 82.81           H  
ATOM    977  CA  ILE A  62      16.783 -20.805 -24.235  1.00 82.81           C  
ATOM    978  HA  ILE A  62      17.032 -21.099 -25.255  1.00 82.81           H  
ATOM    979  C   ILE A  62      18.104 -20.386 -23.569  1.00 82.81           C  
ATOM    980  CB  ILE A  62      15.767 -19.647 -24.301  1.00 82.81           C  
ATOM    981  HB  ILE A  62      14.819 -20.069 -24.633  1.00 82.81           H  
ATOM    982  O   ILE A  62      18.992 -19.846 -24.225  1.00 82.81           O  
ATOM    983  CG1 ILE A  62      16.206 -18.612 -25.355  1.00 82.81           C  
ATOM    984 HG12 ILE A  62      17.037 -18.018 -24.975  1.00 82.81           H  
ATOM    985 HG13 ILE A  62      16.537 -19.132 -26.253  1.00 82.81           H  
ATOM    986  CG2 ILE A  62      15.540 -18.993 -22.925  1.00 82.81           C  
ATOM    987 HG21 ILE A  62      15.310 -19.751 -22.176  1.00 82.81           H  
ATOM    988 HG22 ILE A  62      16.425 -18.442 -22.607  1.00 82.81           H  
ATOM    989 HG23 ILE A  62      14.697 -18.304 -22.970  1.00 82.81           H  
ATOM    990  CD1 ILE A  62      15.063 -17.680 -25.759  1.00 82.81           C  
ATOM    991 HD11 ILE A  62      15.403 -17.028 -26.563  1.00 82.81           H  
ATOM    992 HD12 ILE A  62      14.754 -17.067 -24.912  1.00 82.81           H  
ATOM    993 HD13 ILE A  62      14.212 -18.265 -26.108  1.00 82.81           H  
ATOM    994  N   TYR A  63      18.266 -20.681 -22.278  1.00 79.98           N  
ATOM    995  H   TYR A  63      17.470 -21.073 -21.796  1.00 79.98           H  
ATOM    996  CA  TYR A  63      19.482 -20.407 -21.505  1.00 79.98           C  
ATOM    997  HA  TYR A  63      19.888 -19.440 -21.801  1.00 79.98           H  
ATOM    998  C   TYR A  63      20.590 -21.447 -21.705  1.00 79.98           C  
ATOM    999  CB  TYR A  63      19.100 -20.337 -20.024  1.00 79.98           C  
ATOM   1000  HB2 TYR A  63      19.994 -20.119 -19.440  1.00 79.98           H  
ATOM   1001  HB3 TYR A  63      18.726 -21.309 -19.702  1.00 79.98           H  
ATOM   1002  O   TYR A  63      21.754 -21.174 -21.427  1.00 79.98           O  
ATOM   1003  CG  TYR A  63      18.064 -19.276 -19.718  1.00 79.98           C  
ATOM   1004  CD1 TYR A  63      18.451 -17.925 -19.691  1.00 79.98           C  
ATOM   1005  HD1 TYR A  63      19.468 -17.652 -19.930  1.00 79.98           H  
ATOM   1006  CD2 TYR A  63      16.721 -19.628 -19.483  1.00 79.98           C  
ATOM   1007  HD2 TYR A  63      16.408 -20.661 -19.514  1.00 79.98           H  
ATOM   1008  CE1 TYR A  63      17.517 -16.921 -19.380  1.00 79.98           C  
ATOM   1009  HE1 TYR A  63      17.826 -15.887 -19.349  1.00 79.98           H  
ATOM   1010  CE2 TYR A  63      15.775 -18.622 -19.203  1.00 79.98           C  
ATOM   1011  HE2 TYR A  63      14.739 -18.876 -19.031  1.00 79.98           H  
ATOM   1012  OH  TYR A  63      15.266 -16.301 -18.852  1.00 79.98           O  
ATOM   1013  HH  TYR A  63      15.656 -15.426 -18.904  1.00 79.98           H  
ATOM   1014  CZ  TYR A  63      16.173 -17.270 -19.140  1.00 79.98           C  
ATOM   1015  N   ARG A  64      20.235 -22.651 -22.163  1.00 76.78           N  
ATOM   1016  H   ARG A  64      19.272 -22.778 -22.439  1.00 76.78           H  
ATOM   1017  CA  ARG A  64      21.150 -23.799 -22.289  1.00 76.78           C  
ATOM   1018  HA  ARG A  64      22.082 -23.588 -21.765  1.00 76.78           H  
ATOM   1019  C   ARG A  64      21.539 -24.076 -23.734  1.00 76.78           C  
ATOM   1020  CB  ARG A  64      20.500 -25.038 -21.655  1.00 76.78           C  
ATOM   1021  HB2 ARG A  64      21.164 -25.892 -21.789  1.00 76.78           H  
ATOM   1022  HB3 ARG A  64      19.560 -25.252 -22.164  1.00 76.78           H  
ATOM   1023  O   ARG A  64      22.521 -24.772 -23.985  1.00 76.78           O  
ATOM   1024  CG  ARG A  64      20.237 -24.849 -20.153  1.00 76.78           C  
ATOM   1025  HG2 ARG A  64      21.177 -24.640 -19.644  1.00 76.78           H  
ATOM   1026  HG3 ARG A  64      19.555 -24.013 -19.999  1.00 76.78           H  
ATOM   1027  CD  ARG A  64      19.604 -26.111 -19.561  1.00 76.78           C  
ATOM   1028  HD2 ARG A  64      20.297 -26.944 -19.678  1.00 76.78           H  
ATOM   1029  HD3 ARG A  64      18.691 -26.331 -20.114  1.00 76.78           H  
ATOM   1030  NE  ARG A  64      19.282 -25.931 -18.133  1.00 76.78           N  
ATOM   1031  HE  ARG A  64      19.617 -25.088 -17.689  1.00 76.78           H  
ATOM   1032  NH1 ARG A  64      18.099 -27.879 -17.847  1.00 76.78           N  
ATOM   1033 HH11 ARG A  64      18.237 -28.112 -18.820  1.00 76.78           H  
ATOM   1034 HH12 ARG A  64      17.548 -28.489 -17.260  1.00 76.78           H  
ATOM   1035  NH2 ARG A  64      18.345 -26.479 -16.131  1.00 76.78           N  
ATOM   1036 HH21 ARG A  64      17.800 -27.111 -15.561  1.00 76.78           H  
ATOM   1037 HH22 ARG A  64      18.687 -25.623 -15.718  1.00 76.78           H  
ATOM   1038  CZ  ARG A  64      18.580 -26.761 -17.381  1.00 76.78           C  
ATOM   1039  N   ARG A  65      20.771 -23.554 -24.690  1.00 80.21           N  
ATOM   1040  H   ARG A  65      19.968 -23.012 -24.403  1.00 80.21           H  
ATOM   1041  CA  ARG A  65      20.918 -23.871 -26.108  1.00 80.21           C  
ATOM   1042  HA  ARG A  65      21.648 -24.675 -26.207  1.00 80.21           H  
ATOM   1043  C   ARG A  65      21.462 -22.695 -26.897  1.00 80.21           C  
ATOM   1044  CB  ARG A  65      19.590 -24.398 -26.654  1.00 80.21           C  
ATOM   1045  HB2 ARG A  65      18.801 -23.657 -26.527  1.00 80.21           H  
ATOM   1046  HB3 ARG A  65      19.711 -24.600 -27.718  1.00 80.21           H  
ATOM   1047  O   ARG A  65      21.015 -21.562 -26.760  1.00 80.21           O  
ATOM   1048  CG  ARG A  65      19.222 -25.687 -25.897  1.00 80.21           C  
ATOM   1049  HG2 ARG A  65      18.822 -25.434 -24.915  1.00 80.21           H  
ATOM   1050  HG3 ARG A  65      20.117 -26.288 -25.736  1.00 80.21           H  
ATOM   1051  CD  ARG A  65      18.219 -26.552 -26.642  1.00 80.21           C  
ATOM   1052  HD2 ARG A  65      17.986 -27.406 -26.006  1.00 80.21           H  
ATOM   1053  HD3 ARG A  65      17.310 -25.988 -26.850  1.00 80.21           H  
ATOM   1054  NE  ARG A  65      18.827 -27.047 -27.867  1.00 80.21           N  
ATOM   1055  HE  ARG A  65      19.787 -26.787 -28.043  1.00 80.21           H  
ATOM   1056  NH1 ARG A  65      17.027 -28.221 -28.712  1.00 80.21           N  
ATOM   1057 HH11 ARG A  65      16.508 -28.095 -27.855  1.00 80.21           H  
ATOM   1058 HH12 ARG A  65      16.527 -28.611 -29.499  1.00 80.21           H  
ATOM   1059  NH2 ARG A  65      18.993 -28.008 -29.799  1.00 80.21           N  
ATOM   1060 HH21 ARG A  65      18.595 -28.532 -30.565  1.00 80.21           H  
ATOM   1061 HH22 ARG A  65      19.812 -27.446 -29.979  1.00 80.21           H  
ATOM   1062  CZ  ARG A  65      18.250 -27.774 -28.782  1.00 80.21           C  
ATOM   1063  N   ARG A  66      22.422 -22.987 -27.776  1.00 83.76           N  
ATOM   1064  H   ARG A  66      22.731 -23.946 -27.835  1.00 83.76           H  
ATOM   1065  CA  ARG A  66      22.921 -22.012 -28.747  1.00 83.76           C  
ATOM   1066  HA  ARG A  66      23.135 -21.083 -28.219  1.00 83.76           H  
ATOM   1067  C   ARG A  66      21.827 -21.725 -29.772  1.00 83.76           C  
ATOM   1068  CB  ARG A  66      24.211 -22.530 -29.397  1.00 83.76           C  
ATOM   1069  HB2 ARG A  66      23.985 -23.422 -29.981  1.00 83.76           H  
ATOM   1070  HB3 ARG A  66      24.919 -22.796 -28.612  1.00 83.76           H  
ATOM   1071  O   ARG A  66      21.287 -22.655 -30.381  1.00 83.76           O  
ATOM   1072  CG  ARG A  66      24.853 -21.472 -30.304  1.00 83.76           C  
ATOM   1073  HG2 ARG A  66      24.151 -21.172 -31.082  1.00 83.76           H  
ATOM   1074  HG3 ARG A  66      25.117 -20.598 -29.709  1.00 83.76           H  
ATOM   1075  CD  ARG A  66      26.107 -22.042 -30.970  1.00 83.76           C  
ATOM   1076  HD2 ARG A  66      25.816 -22.901 -31.575  1.00 83.76           H  
ATOM   1077  HD3 ARG A  66      26.806 -22.368 -30.200  1.00 83.76           H  
ATOM   1078  NE  ARG A  66      26.748 -21.025 -31.815  1.00 83.76           N  
ATOM   1079  HE  ARG A  66      26.525 -20.061 -31.615  1.00 83.76           H  
ATOM   1080  NH1 ARG A  66      27.954 -22.378 -33.226  1.00 83.76           N  
ATOM   1081 HH11 ARG A  66      28.569 -22.474 -34.021  1.00 83.76           H  
ATOM   1082 HH12 ARG A  66      27.602 -23.193 -32.744  1.00 83.76           H  
ATOM   1083  NH2 ARG A  66      28.001 -20.146 -33.460  1.00 83.76           N  
ATOM   1084 HH21 ARG A  66      27.697 -19.241 -33.133  1.00 83.76           H  
ATOM   1085 HH22 ARG A  66      28.595 -20.219 -34.274  1.00 83.76           H  
ATOM   1086  CZ  ARG A  66      27.564 -21.197 -32.832  1.00 83.76           C  
ATOM   1087  N   ILE A  67      21.549 -20.445 -29.983  1.00 89.86           N  
ATOM   1088  H   ILE A  67      22.033 -19.747 -29.437  1.00 89.86           H  
ATOM   1089  CA  ILE A  67      20.638 -19.979 -31.024  1.00 89.86           C  
ATOM   1090  HA  ILE A  67      19.880 -20.744 -31.193  1.00 89.86           H  
ATOM   1091  C   ILE A  67      21.422 -19.807 -32.322  1.00 89.86           C  
ATOM   1092  CB  ILE A  67      19.919 -18.693 -30.574  1.00 89.86           C  
ATOM   1093  HB  ILE A  67      20.659 -17.904 -30.445  1.00 89.86           H  
ATOM   1094  O   ILE A  67      22.492 -19.205 -32.335  1.00 89.86           O  
ATOM   1095  CG1 ILE A  67      19.182 -18.870 -29.226  1.00 89.86           C  
ATOM   1096 HG12 ILE A  67      18.592 -17.973 -29.038  1.00 89.86           H  
ATOM   1097 HG13 ILE A  67      19.918 -18.945 -28.425  1.00 89.86           H  
ATOM   1098  CG2 ILE A  67      18.928 -18.230 -31.650  1.00 89.86           C  
ATOM   1099 HG21 ILE A  67      19.461 -17.876 -32.533  1.00 89.86           H  
ATOM   1100 HG22 ILE A  67      18.323 -17.410 -31.264  1.00 89.86           H  
ATOM   1101 HG23 ILE A  67      18.253 -19.039 -31.929  1.00 89.86           H  
ATOM   1102  CD1 ILE A  67      18.248 -20.086 -29.131  1.00 89.86           C  
ATOM   1103 HD11 ILE A  67      17.547 -20.101 -29.966  1.00 89.86           H  
ATOM   1104 HD12 ILE A  67      18.825 -21.011 -29.129  1.00 89.86           H  
ATOM   1105 HD13 ILE A  67      17.687 -20.030 -28.198  1.00 89.86           H  
ATOM   1106  N   THR A  68      20.931 -20.369 -33.419  1.00 86.63           N  
ATOM   1107  H   THR A  68      20.054 -20.868 -33.366  1.00 86.63           H  
ATOM   1108  CA  THR A  68      21.588 -20.276 -34.733  1.00 86.63           C  
ATOM   1109  HA  THR A  68      22.661 -20.142 -34.602  1.00 86.63           H  
ATOM   1110  C   THR A  68      21.094 -19.077 -35.525  1.00 86.63           C  
ATOM   1111  CB  THR A  68      21.368 -21.555 -35.548  1.00 86.63           C  
ATOM   1112  HB  THR A  68      21.680 -21.386 -36.579  1.00 86.63           H  
ATOM   1113  O   THR A  68      21.883 -18.414 -36.195  1.00 86.63           O  
ATOM   1114  CG2 THR A  68      22.182 -22.708 -34.966  1.00 86.63           C  
ATOM   1115 HG21 THR A  68      21.957 -23.616 -35.525  1.00 86.63           H  
ATOM   1116 HG22 THR A  68      21.931 -22.850 -33.915  1.00 86.63           H  
ATOM   1117 HG23 THR A  68      23.246 -22.490 -35.057  1.00 86.63           H  
ATOM   1118  OG1 THR A  68      20.009 -21.925 -35.529  1.00 86.63           O  
ATOM   1119  HG1 THR A  68      19.788 -22.224 -36.414  1.00 86.63           H  
ATOM   1120  N   ARG A  69      19.799 -18.771 -35.424  1.00 89.15           N  
ATOM   1121  H   ARG A  69      19.226 -19.374 -34.850  1.00 89.15           H  
ATOM   1122  CA  ARG A  69      19.164 -17.603 -36.042  1.00 89.15           C  
ATOM   1123  HA  ARG A  69      19.835 -16.751 -35.935  1.00 89.15           H  
ATOM   1124  C   ARG A  69      17.856 -17.251 -35.344  1.00 89.15           C  
ATOM   1125  CB  ARG A  69      18.936 -17.871 -37.543  1.00 89.15           C  
ATOM   1126  HB2 ARG A  69      19.889 -18.102 -38.018  1.00 89.15           H  
ATOM   1127  HB3 ARG A  69      18.554 -16.962 -38.006  1.00 89.15           H  
ATOM   1128  O   ARG A  69      17.355 -18.016 -34.525  1.00 89.15           O  
ATOM   1129  CG  ARG A  69      17.955 -19.020 -37.807  1.00 89.15           C  
ATOM   1130  HG2 ARG A  69      17.027 -18.860 -37.256  1.00 89.15           H  
ATOM   1131  HG3 ARG A  69      18.403 -19.962 -37.491  1.00 89.15           H  
ATOM   1132  CD  ARG A  69      17.620 -19.087 -39.293  1.00 89.15           C  
ATOM   1133  HD2 ARG A  69      18.544 -19.203 -39.860  1.00 89.15           H  
ATOM   1134  HD3 ARG A  69      17.129 -18.161 -39.592  1.00 89.15           H  
ATOM   1135  NE  ARG A  69      16.763 -20.245 -39.538  1.00 89.15           N  
ATOM   1136  HE  ARG A  69      17.107 -21.110 -39.146  1.00 89.15           H  
ATOM   1137  NH1 ARG A  69      15.184 -19.393 -40.970  1.00 89.15           N  
ATOM   1138 HH11 ARG A  69      15.691 -18.520 -40.977  1.00 89.15           H  
ATOM   1139 HH12 ARG A  69      14.402 -19.557 -41.587  1.00 89.15           H  
ATOM   1140  NH2 ARG A  69      15.137 -21.551 -40.312  1.00 89.15           N  
ATOM   1141 HH21 ARG A  69      15.670 -22.272 -39.847  1.00 89.15           H  
ATOM   1142 HH22 ARG A  69      14.384 -21.784 -40.944  1.00 89.15           H  
ATOM   1143  CZ  ARG A  69      15.690 -20.378 -40.276  1.00 89.15           C  
ATOM   1144  N   TRP A  70      17.260 -16.137 -35.754  1.00 91.48           N  
ATOM   1145  H   TRP A  70      17.727 -15.568 -36.446  1.00 91.48           H  
ATOM   1146  CA  TRP A  70      15.925 -15.723 -35.333  1.00 91.48           C  
ATOM   1147  HA  TRP A  70      15.528 -16.468 -34.643  1.00 91.48           H  
ATOM   1148  C   TRP A  70      14.989 -15.671 -36.540  1.00 91.48           C  
ATOM   1149  CB  TRP A  70      16.007 -14.415 -34.544  1.00 91.48           C  
ATOM   1150  HB2 TRP A  70      16.484 -13.648 -35.154  1.00 91.48           H  
ATOM   1151  HB3 TRP A  70      14.996 -14.080 -34.314  1.00 91.48           H  
ATOM   1152  O   TRP A  70      15.306 -15.076 -37.571  1.00 91.48           O  
ATOM   1153  CG  TRP A  70      16.764 -14.565 -33.259  1.00 91.48           C  
ATOM   1154  CD1 TRP A  70      16.214 -14.798 -32.044  1.00 91.48           C  
ATOM   1155  HD1 TRP A  70      15.155 -14.868 -31.843  1.00 91.48           H  
ATOM   1156  CD2 TRP A  70      18.211 -14.588 -33.048  1.00 91.48           C  
ATOM   1157  CE2 TRP A  70      18.456 -14.830 -31.665  1.00 91.48           C  
ATOM   1158  CE3 TRP A  70      19.343 -14.445 -33.883  1.00 91.48           C  
ATOM   1159  HE3 TRP A  70      19.205 -14.236 -34.933  1.00 91.48           H  
ATOM   1160  NE1 TRP A  70      17.207 -14.928 -31.093  1.00 91.48           N  
ATOM   1161  HE1 TRP A  70      17.034 -15.087 -30.111  1.00 91.48           H  
ATOM   1162  CH2 TRP A  70      20.849 -14.754 -31.984  1.00 91.48           C  
ATOM   1163  HH2 TRP A  70      21.852 -14.805 -31.588  1.00 91.48           H  
ATOM   1164  CZ2 TRP A  70      19.747 -14.892 -31.126  1.00 91.48           C  
ATOM   1165  HZ2 TRP A  70      19.886 -15.049 -30.066  1.00 91.48           H  
ATOM   1166  CZ3 TRP A  70      20.647 -14.544 -33.359  1.00 91.48           C  
ATOM   1167  HZ3 TRP A  70      21.503 -14.424 -34.007  1.00 91.48           H  
ATOM   1168  N   GLY A  71      13.859 -16.365 -36.441  1.00 90.38           N  
ATOM   1169  H   GLY A  71      13.650 -16.786 -35.547  1.00 90.38           H  
ATOM   1170  CA  GLY A  71      12.888 -16.542 -37.515  1.00 90.38           C  
ATOM   1171  HA2 GLY A  71      12.645 -17.602 -37.594  1.00 90.38           H  
ATOM   1172  HA3 GLY A  71      13.318 -16.223 -38.465  1.00 90.38           H  
ATOM   1173  C   GLY A  71      11.588 -15.776 -37.287  1.00 90.38           C  
ATOM   1174  O   GLY A  71      11.307 -15.282 -36.203  1.00 90.38           O  
ATOM   1175  N   THR A  72      10.765 -15.723 -38.327  1.00 91.31           N  
ATOM   1176  H   THR A  72      11.028 -16.202 -39.177  1.00 91.31           H  
ATOM   1177  CA  THR A  72       9.348 -15.336 -38.244  1.00 91.31           C  
ATOM   1178  HA  THR A  72       9.026 -15.279 -37.204  1.00 91.31           H  
ATOM   1179  C   THR A  72       8.561 -16.429 -38.950  1.00 91.31           C  
ATOM   1180  CB  THR A  72       9.069 -13.991 -38.929  1.00 91.31           C  
ATOM   1181  HB  THR A  72       9.145 -14.127 -40.008  1.00 91.31           H  
ATOM   1182  O   THR A  72       9.055 -16.969 -39.945  1.00 91.31           O  
ATOM   1183  CG2 THR A  72       7.700 -13.406 -38.619  1.00 91.31           C  
ATOM   1184 HG21 THR A  72       7.638 -12.379 -38.977  1.00 91.31           H  
ATOM   1185 HG22 THR A  72       7.506 -13.430 -37.546  1.00 91.31           H  
ATOM   1186 HG23 THR A  72       6.935 -13.987 -39.133  1.00 91.31           H  
ATOM   1187  OG1 THR A  72      10.016 -13.025 -38.563  1.00 91.31           O  
ATOM   1188  HG1 THR A  72      10.073 -12.957 -37.607  1.00 91.31           H  
ATOM   1189  N   SER A  73       7.377 -16.780 -38.451  1.00 88.37           N  
ATOM   1190  H   SER A  73       6.977 -16.266 -37.679  1.00 88.37           H  
ATOM   1191  CA  SER A  73       6.498 -17.707 -39.169  1.00 88.37           C  
ATOM   1192  HA  SER A  73       7.057 -18.618 -39.379  1.00 88.37           H  
ATOM   1193  C   SER A  73       6.065 -17.099 -40.509  1.00 88.37           C  
ATOM   1194  CB  SER A  73       5.286 -18.091 -38.311  1.00 88.37           C  
ATOM   1195  HB2 SER A  73       5.627 -18.474 -37.349  1.00 88.37           H  
ATOM   1196  HB3 SER A  73       4.714 -18.867 -38.820  1.00 88.37           H  
ATOM   1197  O   SER A  73       6.021 -15.878 -40.659  1.00 88.37           O  
ATOM   1198  OG  SER A  73       4.459 -16.967 -38.107  1.00 88.37           O  
ATOM   1199  HG  SER A  73       3.713 -17.206 -37.552  1.00 88.37           H  
ATOM   1200  N   ALA A  74       5.754 -17.942 -41.496  1.00 86.01           N  
ATOM   1201  H   ALA A  74       5.817 -18.939 -41.344  1.00 86.01           H  
ATOM   1202  CA  ALA A  74       5.296 -17.468 -42.803  1.00 86.01           C  
ATOM   1203  HA  ALA A  74       6.055 -16.811 -43.226  1.00 86.01           H  
ATOM   1204  C   ALA A  74       3.995 -16.652 -42.696  1.00 86.01           C  
ATOM   1205  CB  ALA A  74       5.127 -18.679 -43.727  1.00 86.01           C  
ATOM   1206  HB1 ALA A  74       4.368 -19.355 -43.333  1.00 86.01           H  
ATOM   1207  HB2 ALA A  74       6.074 -19.211 -43.823  1.00 86.01           H  
ATOM   1208  HB3 ALA A  74       4.812 -18.339 -44.713  1.00 86.01           H  
ATOM   1209  O   ALA A  74       3.852 -15.646 -43.384  1.00 86.01           O  
ATOM   1210  N   ASP A  75       3.099 -17.048 -41.786  1.00 88.34           N  
ATOM   1211  H   ASP A  75       3.277 -17.897 -41.269  1.00 88.34           H  
ATOM   1212  CA  ASP A  75       1.847 -16.345 -41.498  1.00 88.34           C  
ATOM   1213  HA  ASP A  75       1.275 -16.229 -42.419  1.00 88.34           H  
ATOM   1214  C   ASP A  75       2.088 -14.935 -40.931  1.00 88.34           C  
ATOM   1215  CB  ASP A  75       1.024 -17.212 -40.534  1.00 88.34           C  
ATOM   1216  HB2 ASP A  75       1.597 -17.379 -39.621  1.00 88.34           H  
ATOM   1217  HB3 ASP A  75       0.834 -18.180 -40.996  1.00 88.34           H  
ATOM   1218  O   ASP A  75       1.588 -13.952 -41.474  1.00 88.34           O  
ATOM   1219  CG  ASP A  75      -0.313 -16.555 -40.191  1.00 88.34           C  
ATOM   1220  OD1 ASP A  75      -1.061 -16.228 -41.130  1.00 88.34           O  
ATOM   1221  OD2 ASP A  75      -0.555 -16.319 -38.986  1.00 88.34           O  
ATOM   1222  N   GLU A  76       2.936 -14.798 -39.902  1.00 87.76           N  
ATOM   1223  H   GLU A  76       3.357 -15.619 -39.491  1.00 87.76           H  
ATOM   1224  CA  GLU A  76       3.266 -13.477 -39.349  1.00 87.76           C  
ATOM   1225  HA  GLU A  76       2.343 -12.937 -39.137  1.00 87.76           H  
ATOM   1226  C   GLU A  76       4.036 -12.624 -40.355  1.00 87.76           C  
ATOM   1227  CB  GLU A  76       4.078 -13.602 -38.051  1.00 87.76           C  
ATOM   1228  HB2 GLU A  76       4.530 -12.638 -37.818  1.00 87.76           H  
ATOM   1229  HB3 GLU A  76       4.886 -14.319 -38.198  1.00 87.76           H  
ATOM   1230  O   GLU A  76       3.775 -11.430 -40.475  1.00 87.76           O  
ATOM   1231  CG  GLU A  76       3.239 -14.038 -36.843  1.00 87.76           C  
ATOM   1232  HG2 GLU A  76       2.790 -15.010 -37.049  1.00 87.76           H  
ATOM   1233  HG3 GLU A  76       3.906 -14.160 -35.989  1.00 87.76           H  
ATOM   1234  CD  GLU A  76       2.146 -13.018 -36.480  1.00 87.76           C  
ATOM   1235  OE1 GLU A  76       0.948 -13.376 -36.559  1.00 87.76           O  
ATOM   1236  OE2 GLU A  76       2.487 -11.883 -36.072  1.00 87.76           O  
ATOM   1237  N   LEU A  77       4.943 -13.227 -41.132  1.00 85.59           N  
ATOM   1238  H   LEU A  77       5.101 -14.218 -41.018  1.00 85.59           H  
ATOM   1239  CA  LEU A  77       5.634 -12.504 -42.191  1.00 85.59           C  
ATOM   1240  HA  LEU A  77       6.081 -11.619 -41.738  1.00 85.59           H  
ATOM   1241  C   LEU A  77       4.638 -12.009 -43.247  1.00 85.59           C  
ATOM   1242  CB  LEU A  77       6.749 -13.371 -42.798  1.00 85.59           C  
ATOM   1243  HB2 LEU A  77       6.295 -14.079 -43.491  1.00 85.59           H  
ATOM   1244  HB3 LEU A  77       7.238 -13.944 -42.010  1.00 85.59           H  
ATOM   1245  O   LEU A  77       4.788 -10.895 -43.724  1.00 85.59           O  
ATOM   1246  CG  LEU A  77       7.817 -12.533 -43.528  1.00 85.59           C  
ATOM   1247  HG  LEU A  77       7.341 -11.761 -44.132  1.00 85.59           H  
ATOM   1248  CD1 LEU A  77       8.790 -11.873 -42.541  1.00 85.59           C  
ATOM   1249 HD11 LEU A  77       8.247 -11.194 -41.883  1.00 85.59           H  
ATOM   1250 HD12 LEU A  77       9.286 -12.634 -41.940  1.00 85.59           H  
ATOM   1251 HD13 LEU A  77       9.533 -11.293 -43.089  1.00 85.59           H  
ATOM   1252  CD2 LEU A  77       8.638 -13.423 -44.461  1.00 85.59           C  
ATOM   1253 HD21 LEU A  77       7.979 -13.869 -45.207  1.00 85.59           H  
ATOM   1254 HD22 LEU A  77       9.392 -12.827 -44.976  1.00 85.59           H  
ATOM   1255 HD23 LEU A  77       9.121 -14.218 -43.893  1.00 85.59           H  
ATOM   1256  N   GLY A  78       3.604 -12.780 -43.589  1.00 88.22           N  
ATOM   1257  H   GLY A  78       3.519 -13.690 -43.158  1.00 88.22           H  
ATOM   1258  CA  GLY A  78       2.567 -12.387 -44.546  1.00 88.22           C  
ATOM   1259  HA2 GLY A  78       1.833 -13.191 -44.602  1.00 88.22           H  
ATOM   1260  HA3 GLY A  78       3.010 -12.251 -45.533  1.00 88.22           H  
ATOM   1261  C   GLY A  78       1.822 -11.107 -44.156  1.00 88.22           C  
ATOM   1262  O   GLY A  78       1.560 -10.281 -45.029  1.00 88.22           O  
ATOM   1263  N   LYS A  79       1.575 -10.910 -42.854  1.00 89.92           N  
ATOM   1264  H   LYS A  79       1.856 -11.645 -42.221  1.00 89.92           H  
ATOM   1265  CA  LYS A  79       0.802  -9.786 -42.289  1.00 89.92           C  
ATOM   1266  HA  LYS A  79      -0.090  -9.621 -42.895  1.00 89.92           H  
ATOM   1267  C   LYS A  79       1.545  -8.449 -42.263  1.00 89.92           C  
ATOM   1268  CB  LYS A  79       0.372 -10.150 -40.858  1.00 89.92           C  
ATOM   1269  HB2 LYS A  79      -0.126  -9.296 -40.400  1.00 89.92           H  
ATOM   1270  HB3 LYS A  79       1.264 -10.375 -40.274  1.00 89.92           H  
ATOM   1271  O   LYS A  79       0.914  -7.413 -42.088  1.00 89.92           O  
ATOM   1272  CG  LYS A  79      -0.590 -11.348 -40.814  1.00 89.92           C  
ATOM   1273  HG2 LYS A  79      -0.188 -12.164 -41.413  1.00 89.92           H  
ATOM   1274  HG3 LYS A  79      -1.553 -11.059 -41.236  1.00 89.92           H  
ATOM   1275  CD  LYS A  79      -0.786 -11.840 -39.375  1.00 89.92           C  
ATOM   1276  HD2 LYS A  79      -1.417 -11.145 -38.821  1.00 89.92           H  
ATOM   1277  HD3 LYS A  79       0.186 -11.910 -38.887  1.00 89.92           H  
ATOM   1278  CE  LYS A  79      -1.416 -13.234 -39.405  1.00 89.92           C  
ATOM   1279  HE2 LYS A  79      -2.447 -13.182 -39.756  1.00 89.92           H  
ATOM   1280  HE3 LYS A  79      -0.864 -13.837 -40.125  1.00 89.92           H  
ATOM   1281  NZ  LYS A  79      -1.331 -13.905 -38.088  1.00 89.92           N  
ATOM   1282  HZ1 LYS A  79      -0.461 -13.696 -37.620  1.00 89.92           H  
ATOM   1283  HZ2 LYS A  79      -1.284 -14.899 -38.258  1.00 89.92           H  
ATOM   1284  HZ3 LYS A  79      -2.109 -13.695 -37.479  1.00 89.92           H  
ATOM   1285  N   LEU A  80       2.869  -8.466 -42.398  1.00 89.04           N  
ATOM   1286  H   LEU A  80       3.317  -9.363 -42.520  1.00 89.04           H  
ATOM   1287  CA  LEU A  80       3.700  -7.270 -42.275  1.00 89.04           C  
ATOM   1288  HA  LEU A  80       3.252  -6.605 -41.536  1.00 89.04           H  
ATOM   1289  C   LEU A  80       3.765  -6.481 -43.584  1.00 89.04           C  
ATOM   1290  CB  LEU A  80       5.094  -7.678 -41.785  1.00 89.04           C  
ATOM   1291  HB2 LEU A  80       5.476  -8.444 -42.460  1.00 89.04           H  
ATOM   1292  HB3 LEU A  80       5.758  -6.814 -41.829  1.00 89.04           H  
ATOM   1293  O   LEU A  80       3.803  -7.059 -44.679  1.00 89.04           O  
ATOM   1294  CG  LEU A  80       5.101  -8.239 -40.355  1.00 89.04           C  
ATOM   1295  HG  LEU A  80       4.315  -8.985 -40.243  1.00 89.04           H  
ATOM   1296  CD1 LEU A  80       6.446  -8.915 -40.113  1.00 89.04           C  
ATOM   1297 HD11 LEU A  80       7.240  -8.260 -40.471  1.00 89.04           H  
ATOM   1298 HD12 LEU A  80       6.477  -9.852 -40.669  1.00 89.04           H  
ATOM   1299 HD13 LEU A  80       6.562  -9.130 -39.051  1.00 89.04           H  
ATOM   1300  CD2 LEU A  80       4.876  -7.162 -39.299  1.00 89.04           C  
ATOM   1301 HD21 LEU A  80       4.794  -7.634 -38.320  1.00 89.04           H  
ATOM   1302 HD22 LEU A  80       5.699  -6.448 -39.293  1.00 89.04           H  
ATOM   1303 HD23 LEU A  80       3.948  -6.621 -39.487  1.00 89.04           H  
ATOM   1304  N   ASP A  81       3.846  -5.158 -43.471  1.00 91.77           N  
ATOM   1305  H   ASP A  81       3.862  -4.733 -42.555  1.00 91.77           H  
ATOM   1306  CA  ASP A  81       4.077  -4.296 -44.624  1.00 91.77           C  
ATOM   1307  HA  ASP A  81       3.421  -4.650 -45.418  1.00 91.77           H  
ATOM   1308  C   ASP A  81       5.521  -4.436 -45.158  1.00 91.77           C  
ATOM   1309  CB  ASP A  81       3.616  -2.855 -44.322  1.00 91.77           C  
ATOM   1310  HB2 ASP A  81       2.671  -2.891 -43.779  1.00 91.77           H  
ATOM   1311  HB3 ASP A  81       3.417  -2.372 -45.279  1.00 91.77           H  
ATOM   1312  O   ASP A  81       6.361  -5.172 -44.626  1.00 91.77           O  
ATOM   1313  CG  ASP A  81       4.602  -1.964 -43.561  1.00 91.77           C  
ATOM   1314  OD1 ASP A  81       5.790  -2.341 -43.485  1.00 91.77           O  
ATOM   1315  OD2 ASP A  81       4.213  -0.828 -43.247  1.00 91.77           O  
ATOM   1316  N   ARG A  82       5.826  -3.752 -46.266  1.00 92.84           N  
ATOM   1317  H   ARG A  82       5.135  -3.107 -46.621  1.00 92.84           H  
ATOM   1318  CA  ARG A  82       7.158  -3.822 -46.888  1.00 92.84           C  
ATOM   1319  HA  ARG A  82       7.413  -4.872 -47.028  1.00 92.84           H  
ATOM   1320  C   ARG A  82       8.261  -3.240 -45.991  1.00 92.84           C  
ATOM   1321  CB  ARG A  82       7.109  -3.129 -48.259  1.00 92.84           C  
ATOM   1322  HB2 ARG A  82       6.861  -2.077 -48.119  1.00 92.84           H  
ATOM   1323  HB3 ARG A  82       6.326  -3.591 -48.859  1.00 92.84           H  
ATOM   1324  O   ARG A  82       9.380  -3.761 -46.018  1.00 92.84           O  
ATOM   1325  CG  ARG A  82       8.443  -3.236 -49.016  1.00 92.84           C  
ATOM   1326  HG2 ARG A  82       9.225  -2.730 -48.451  1.00 92.84           H  
ATOM   1327  HG3 ARG A  82       8.713  -4.286 -49.134  1.00 92.84           H  
ATOM   1328  CD  ARG A  82       8.343  -2.577 -50.393  1.00 92.84           C  
ATOM   1329  HD2 ARG A  82       7.985  -1.556 -50.265  1.00 92.84           H  
ATOM   1330  HD3 ARG A  82       7.625  -3.129 -50.999  1.00 92.84           H  
ATOM   1331  NE  ARG A  82       9.655  -2.551 -51.067  1.00 92.84           N  
ATOM   1332  HE  ARG A  82      10.432  -2.951 -50.561  1.00 92.84           H  
ATOM   1333  NH1 ARG A  82       8.997  -1.426 -52.958  1.00 92.84           N  
ATOM   1334 HH11 ARG A  82       8.053  -1.381 -52.603  1.00 92.84           H  
ATOM   1335 HH12 ARG A  82       9.219  -0.994 -53.844  1.00 92.84           H  
ATOM   1336  NH2 ARG A  82      11.133  -2.017 -52.715  1.00 92.84           N  
ATOM   1337 HH21 ARG A  82      11.887  -2.423 -52.179  1.00 92.84           H  
ATOM   1338 HH22 ARG A  82      11.334  -1.580 -53.603  1.00 92.84           H  
ATOM   1339  CZ  ARG A  82       9.920  -2.001 -52.240  1.00 92.84           C  
ATOM   1340  N   LYS A  83       7.979  -2.172 -45.243  1.00 93.35           N  
ATOM   1341  H   LYS A  83       7.007  -1.985 -45.042  1.00 93.35           H  
ATOM   1342  CA  LYS A  83       8.962  -1.472 -44.405  1.00 93.35           C  
ATOM   1343  HA  LYS A  83       9.896  -1.328 -44.949  1.00 93.35           H  
ATOM   1344  C   LYS A  83       9.302  -2.309 -43.176  1.00 93.35           C  
ATOM   1345  CB  LYS A  83       8.413  -0.096 -44.006  1.00 93.35           C  
ATOM   1346  HB2 LYS A  83       7.406  -0.204 -43.602  1.00 93.35           H  
ATOM   1347  HB3 LYS A  83       9.046   0.309 -43.217  1.00 93.35           H  
ATOM   1348  O   LYS A  83      10.476  -2.616 -42.974  1.00 93.35           O  
ATOM   1349  CG  LYS A  83       8.401   0.903 -45.176  1.00 93.35           C  
ATOM   1350  HG2 LYS A  83       9.430   1.086 -45.487  1.00 93.35           H  
ATOM   1351  HG3 LYS A  83       7.834   0.505 -46.018  1.00 93.35           H  
ATOM   1352  CD  LYS A  83       7.761   2.212 -44.702  1.00 93.35           C  
ATOM   1353  HD2 LYS A  83       8.101   2.404 -43.685  1.00 93.35           H  
ATOM   1354  HD3 LYS A  83       6.678   2.096 -44.661  1.00 93.35           H  
ATOM   1355  CE  LYS A  83       8.129   3.403 -45.594  1.00 93.35           C  
ATOM   1356  HE2 LYS A  83       9.143   3.253 -45.966  1.00 93.35           H  
ATOM   1357  HE3 LYS A  83       7.444   3.456 -46.440  1.00 93.35           H  
ATOM   1358  NZ  LYS A  83       8.099   4.652 -44.792  1.00 93.35           N  
ATOM   1359  HZ1 LYS A  83       8.725   4.539 -44.007  1.00 93.35           H  
ATOM   1360  HZ2 LYS A  83       7.183   4.827 -44.406  1.00 93.35           H  
ATOM   1361  HZ3 LYS A  83       8.418   5.455 -45.315  1.00 93.35           H  
ATOM   1362  N   ASP A  84       8.294  -2.820 -42.478  1.00 91.95           N  
ATOM   1363  H   ASP A  84       7.361  -2.503 -42.699  1.00 91.95           H  
ATOM   1364  CA  ASP A  84       8.432  -3.714 -41.327  1.00 91.95           C  
ATOM   1365  HA  ASP A  84       9.009  -3.218 -40.547  1.00 91.95           H  
ATOM   1366  C   ASP A  84       9.155  -5.010 -41.706  1.00 91.95           C  
ATOM   1367  CB  ASP A  84       7.042  -4.062 -40.773  1.00 91.95           C  
ATOM   1368  HB2 ASP A  84       6.384  -4.359 -41.590  1.00 91.95           H  
ATOM   1369  HB3 ASP A  84       7.158  -4.921 -40.113  1.00 91.95           H  
ATOM   1370  O   ASP A  84      10.092  -5.431 -41.022  1.00 91.95           O  
ATOM   1371  CG  ASP A  84       6.381  -2.950 -39.955  1.00 91.95           C  
ATOM   1372  OD1 ASP A  84       7.072  -1.956 -39.643  1.00 91.95           O  
ATOM   1373  OD2 ASP A  84       5.223  -3.188 -39.546  1.00 91.95           O  
ATOM   1374  N   LYS A  85       8.796  -5.623 -42.847  1.00 94.03           N  
ATOM   1375  H   LYS A  85       7.996  -5.255 -43.341  1.00 94.03           H  
ATOM   1376  CA  LYS A  85       9.524  -6.789 -43.388  1.00 94.03           C  
ATOM   1377  HA  LYS A  85       9.460  -7.610 -42.673  1.00 94.03           H  
ATOM   1378  C   LYS A  85      11.006  -6.489 -43.575  1.00 94.03           C  
ATOM   1379  CB  LYS A  85       8.932  -7.219 -44.739  1.00 94.03           C  
ATOM   1380  HB2 LYS A  85       8.694  -6.335 -45.330  1.00 94.03           H  
ATOM   1381  HB3 LYS A  85       9.667  -7.807 -45.289  1.00 94.03           H  
ATOM   1382  O   LYS A  85      11.848  -7.322 -43.236  1.00 94.03           O  
ATOM   1383  CG  LYS A  85       7.684  -8.082 -44.561  1.00 94.03           C  
ATOM   1384  HG2 LYS A  85       7.012  -7.587 -43.859  1.00 94.03           H  
ATOM   1385  HG3 LYS A  85       7.976  -9.047 -44.145  1.00 94.03           H  
ATOM   1386  CD  LYS A  85       6.944  -8.287 -45.891  1.00 94.03           C  
ATOM   1387  HD2 LYS A  85       7.608  -8.708 -46.646  1.00 94.03           H  
ATOM   1388  HD3 LYS A  85       6.554  -7.327 -46.227  1.00 94.03           H  
ATOM   1389  CE  LYS A  85       5.797  -9.247 -45.601  1.00 94.03           C  
ATOM   1390  HE2 LYS A  85       5.498  -9.057 -44.570  1.00 94.03           H  
ATOM   1391  HE3 LYS A  85       6.152 -10.276 -45.653  1.00 94.03           H  
ATOM   1392  NZ  LYS A  85       4.582  -9.060 -46.422  1.00 94.03           N  
ATOM   1393  HZ1 LYS A  85       3.871  -9.717 -46.134  1.00 94.03           H  
ATOM   1394  HZ2 LYS A  85       4.186  -8.166 -46.168  1.00 94.03           H  
ATOM   1395  HZ3 LYS A  85       4.747  -9.114 -47.417  1.00 94.03           H  
ATOM   1396  N   THR A  86      11.322  -5.320 -44.127  1.00 95.09           N  
ATOM   1397  H   THR A  86      10.576  -4.663 -44.306  1.00 95.09           H  
ATOM   1398  CA  THR A  86      12.705  -4.904 -44.383  1.00 95.09           C  
ATOM   1399  HA  THR A  86      13.218  -5.709 -44.910  1.00 95.09           H  
ATOM   1400  C   THR A  86      13.448  -4.686 -43.067  1.00 95.09           C  
ATOM   1401  CB  THR A  86      12.763  -3.661 -45.283  1.00 95.09           C  
ATOM   1402  HB  THR A  86      12.323  -2.804 -44.773  1.00 95.09           H  
ATOM   1403  O   THR A  86      14.515  -5.270 -42.888  1.00 95.09           O  
ATOM   1404  CG2 THR A  86      14.195  -3.324 -45.696  1.00 95.09           C  
ATOM   1405 HG21 THR A  86      14.809  -3.124 -44.818  1.00 95.09           H  
ATOM   1406 HG22 THR A  86      14.628  -4.153 -46.257  1.00 95.09           H  
ATOM   1407 HG23 THR A  86      14.186  -2.432 -46.323  1.00 95.09           H  
ATOM   1408  OG1 THR A  86      12.051  -3.917 -46.478  1.00 95.09           O  
ATOM   1409  HG1 THR A  86      11.118  -3.832 -46.272  1.00 95.09           H  
ATOM   1410  N   ALA A  87      12.863  -3.952 -42.116  1.00 93.68           N  
ATOM   1411  H   ALA A  87      11.981  -3.503 -42.317  1.00 93.68           H  
ATOM   1412  CA  ALA A  87      13.442  -3.712 -40.795  1.00 93.68           C  
ATOM   1413  HA  ALA A  87      14.388  -3.183 -40.913  1.00 93.68           H  
ATOM   1414  C   ALA A  87      13.728  -5.024 -40.045  1.00 93.68           C  
ATOM   1415  CB  ALA A  87      12.483  -2.809 -40.009  1.00 93.68           C  
ATOM   1416  HB1 ALA A  87      12.913  -2.567 -39.037  1.00 93.68           H  
ATOM   1417  HB2 ALA A  87      12.315  -1.880 -40.554  1.00 93.68           H  
ATOM   1418  HB3 ALA A  87      11.522  -3.302 -39.861  1.00 93.68           H  
ATOM   1419  O   ALA A  87      14.850  -5.266 -39.596  1.00 93.68           O  
ATOM   1420  N   ILE A  88      12.747  -5.930 -39.979  1.00 93.18           N  
ATOM   1421  H   ILE A  88      11.847  -5.674 -40.358  1.00 93.18           H  
ATOM   1422  CA  ILE A  88      12.889  -7.232 -39.309  1.00 93.18           C  
ATOM   1423  HA  ILE A  88      13.197  -7.062 -38.277  1.00 93.18           H  
ATOM   1424  C   ILE A  88      13.978  -8.077 -39.966  1.00 93.18           C  
ATOM   1425  CB  ILE A  88      11.535  -7.971 -39.304  1.00 93.18           C  
ATOM   1426  HB  ILE A  88      11.117  -7.928 -40.310  1.00 93.18           H  
ATOM   1427  O   ILE A  88      14.784  -8.695 -39.270  1.00 93.18           O  
ATOM   1428  CG1 ILE A  88      10.585  -7.263 -38.328  1.00 93.18           C  
ATOM   1429 HG12 ILE A  88      10.841  -7.512 -37.299  1.00 93.18           H  
ATOM   1430 HG13 ILE A  88      10.702  -6.187 -38.465  1.00 93.18           H  
ATOM   1431  CG2 ILE A  88      11.672  -9.450 -38.906  1.00 93.18           C  
ATOM   1432 HG21 ILE A  88      12.158  -9.531 -37.933  1.00 93.18           H  
ATOM   1433 HG22 ILE A  88      10.693  -9.926 -38.859  1.00 93.18           H  
ATOM   1434 HG23 ILE A  88      12.261  -9.965 -39.664  1.00 93.18           H  
ATOM   1435  CD1 ILE A  88       9.119  -7.587 -38.597  1.00 93.18           C  
ATOM   1436 HD11 ILE A  88       8.914  -8.651 -38.481  1.00 93.18           H  
ATOM   1437 HD12 ILE A  88       8.483  -7.014 -37.923  1.00 93.18           H  
ATOM   1438 HD13 ILE A  88       8.889  -7.273 -39.615  1.00 93.18           H  
ATOM   1439  N   ASN A  89      14.023  -8.127 -41.298  1.00 94.09           N  
ATOM   1440  H   ASN A  89      13.352  -7.593 -41.831  1.00 94.09           H  
ATOM   1441  CA  ASN A  89      15.037  -8.909 -42.001  1.00 94.09           C  
ATOM   1442  HA  ASN A  89      15.083  -9.903 -41.555  1.00 94.09           H  
ATOM   1443  C   ASN A  89      16.440  -8.317 -41.825  1.00 94.09           C  
ATOM   1444  CB  ASN A  89      14.630  -9.064 -43.470  1.00 94.09           C  
ATOM   1445  HB2 ASN A  89      15.472  -9.465 -44.034  1.00 94.09           H  
ATOM   1446  HB3 ASN A  89      14.381  -8.087 -43.882  1.00 94.09           H  
ATOM   1447  O   ASN A  89      17.390  -9.076 -41.635  1.00 94.09           O  
ATOM   1448  CG  ASN A  89      13.460 -10.019 -43.656  1.00 94.09           C  
ATOM   1449  ND2 ASN A  89      12.765  -9.899 -44.762  1.00 94.09           N  
ATOM   1450 HD21 ASN A  89      11.964 -10.505 -44.872  1.00 94.09           H  
ATOM   1451 HD22 ASN A  89      12.937  -9.111 -45.370  1.00 94.09           H  
ATOM   1452  OD1 ASN A  89      13.178 -10.900 -42.847  1.00 94.09           O  
ATOM   1453  N   SER A  90      16.577  -6.990 -41.799  1.00 94.79           N  
ATOM   1454  H   SER A  90      15.786  -6.401 -42.015  1.00 94.79           H  
ATOM   1455  CA  SER A  90      17.840  -6.328 -41.455  1.00 94.79           C  
ATOM   1456  HA  SER A  90      18.614  -6.653 -42.150  1.00 94.79           H  
ATOM   1457  C   SER A  90      18.293  -6.686 -40.039  1.00 94.79           C  
ATOM   1458  CB  SER A  90      17.702  -4.812 -41.579  1.00 94.79           C  
ATOM   1459  HB2 SER A  90      18.633  -4.336 -41.273  1.00 94.79           H  
ATOM   1460  HB3 SER A  90      16.897  -4.463 -40.932  1.00 94.79           H  
ATOM   1461  O   SER A  90      19.454  -7.056 -39.855  1.00 94.79           O  
ATOM   1462  OG  SER A  90      17.432  -4.439 -42.910  1.00 94.79           O  
ATOM   1463  HG  SER A  90      17.030  -3.569 -42.848  1.00 94.79           H  
ATOM   1464  N   ILE A  91      17.387  -6.657 -39.052  1.00 94.70           N  
ATOM   1465  H   ILE A  91      16.465  -6.302 -39.261  1.00 94.70           H  
ATOM   1466  CA  ILE A  91      17.683  -7.050 -37.663  1.00 94.70           C  
ATOM   1467  HA  ILE A  91      18.509  -6.441 -37.296  1.00 94.70           H  
ATOM   1468  C   ILE A  91      18.146  -8.511 -37.607  1.00 94.70           C  
ATOM   1469  CB  ILE A  91      16.460  -6.792 -36.748  1.00 94.70           C  
ATOM   1470  HB  ILE A  91      15.580  -7.240 -37.210  1.00 94.70           H  
ATOM   1471  O   ILE A  91      19.205  -8.800 -37.054  1.00 94.70           O  
ATOM   1472  CG1 ILE A  91      16.214  -5.274 -36.581  1.00 94.70           C  
ATOM   1473 HG12 ILE A  91      16.962  -4.857 -35.906  1.00 94.70           H  
ATOM   1474 HG13 ILE A  91      16.331  -4.770 -37.540  1.00 94.70           H  
ATOM   1475  CG2 ILE A  91      16.656  -7.440 -35.362  1.00 94.70           C  
ATOM   1476 HG21 ILE A  91      16.717  -8.526 -35.440  1.00 94.70           H  
ATOM   1477 HG22 ILE A  91      17.563  -7.059 -34.893  1.00 94.70           H  
ATOM   1478 HG23 ILE A  91      15.808  -7.214 -34.716  1.00 94.70           H  
ATOM   1479  CD1 ILE A  91      14.814  -4.932 -36.052  1.00 94.70           C  
ATOM   1480 HD11 ILE A  91      14.695  -3.849 -36.028  1.00 94.70           H  
ATOM   1481 HD12 ILE A  91      14.055  -5.353 -36.711  1.00 94.70           H  
ATOM   1482 HD13 ILE A  91      14.672  -5.317 -35.042  1.00 94.70           H  
ATOM   1483  N   LYS A  92      17.421  -9.443 -38.238  1.00 93.92           N  
ATOM   1484  H   LYS A  92      16.559  -9.152 -38.677  1.00 93.92           H  
ATOM   1485  CA  LYS A  92      17.825 -10.862 -38.292  1.00 93.92           C  
ATOM   1486  HA  LYS A  92      17.879 -11.264 -37.280  1.00 93.92           H  
ATOM   1487  C   LYS A  92      19.205 -11.045 -38.918  1.00 93.92           C  
ATOM   1488  CB  LYS A  92      16.820 -11.669 -39.111  1.00 93.92           C  
ATOM   1489  HB2 LYS A  92      16.694 -11.181 -40.077  1.00 93.92           H  
ATOM   1490  HB3 LYS A  92      17.229 -12.664 -39.286  1.00 93.92           H  
ATOM   1491  O   LYS A  92      20.018 -11.801 -38.391  1.00 93.92           O  
ATOM   1492  CG  LYS A  92      15.463 -11.829 -38.424  1.00 93.92           C  
ATOM   1493  HG2 LYS A  92      15.074 -10.861 -38.107  1.00 93.92           H  
ATOM   1494  HG3 LYS A  92      15.558 -12.473 -37.550  1.00 93.92           H  
ATOM   1495  CD  LYS A  92      14.525 -12.451 -39.456  1.00 93.92           C  
ATOM   1496  HD2 LYS A  92      14.545 -11.828 -40.350  1.00 93.92           H  
ATOM   1497  HD3 LYS A  92      14.873 -13.450 -39.717  1.00 93.92           H  
ATOM   1498  CE  LYS A  92      13.095 -12.521 -38.950  1.00 93.92           C  
ATOM   1499  HE2 LYS A  92      12.982 -13.365 -38.269  1.00 93.92           H  
ATOM   1500  HE3 LYS A  92      12.870 -11.615 -38.387  1.00 93.92           H  
ATOM   1501  NZ  LYS A  92      12.185 -12.631 -40.113  1.00 93.92           N  
ATOM   1502  HZ1 LYS A  92      11.232 -12.598 -39.779  1.00 93.92           H  
ATOM   1503  HZ2 LYS A  92      12.323 -11.858 -40.749  1.00 93.92           H  
ATOM   1504  HZ3 LYS A  92      12.332 -13.492 -40.621  1.00 93.92           H  
ATOM   1505  N   ASN A  93      19.476 -10.343 -40.018  1.00 92.94           N  
ATOM   1506  H   ASN A  93      18.744  -9.766 -40.407  1.00 92.94           H  
ATOM   1507  CA  ASN A  93      20.761 -10.402 -40.712  1.00 92.94           C  
ATOM   1508  HA  ASN A  93      21.006 -11.443 -40.920  1.00 92.94           H  
ATOM   1509  C   ASN A  93      21.904  -9.842 -39.863  1.00 92.94           C  
ATOM   1510  CB  ASN A  93      20.649  -9.631 -42.037  1.00 92.94           C  
ATOM   1511  HB2 ASN A  93      20.172  -8.666 -41.865  1.00 92.94           H  
ATOM   1512  HB3 ASN A  93      21.648  -9.447 -42.432  1.00 92.94           H  
ATOM   1513  O   ASN A  93      23.022 -10.349 -39.944  1.00 92.94           O  
ATOM   1514  CG  ASN A  93      19.884 -10.387 -43.105  1.00 92.94           C  
ATOM   1515  ND2 ASN A  93      19.436  -9.705 -44.132  1.00 92.94           N  
ATOM   1516 HD21 ASN A  93      19.489  -8.697 -44.142  1.00 92.94           H  
ATOM   1517 HD22 ASN A  93      18.931 -10.233 -44.829  1.00 92.94           H  
ATOM   1518  OD1 ASN A  93      19.727 -11.595 -43.067  1.00 92.94           O  
ATOM   1519  N   PHE A  94      21.637  -8.817 -39.055  1.00 93.15           N  
ATOM   1520  H   PHE A  94      20.716  -8.403 -39.083  1.00 93.15           H  
ATOM   1521  CA  PHE A  94      22.595  -8.281 -38.094  1.00 93.15           C  
ATOM   1522  HA  PHE A  94      23.535  -8.071 -38.604  1.00 93.15           H  
ATOM   1523  C   PHE A  94      22.893  -9.296 -36.987  1.00 93.15           C  
ATOM   1524  CB  PHE A  94      22.043  -6.963 -37.546  1.00 93.15           C  
ATOM   1525  HB2 PHE A  94      21.911  -6.281 -38.385  1.00 93.15           H  
ATOM   1526  HB3 PHE A  94      21.061  -7.125 -37.102  1.00 93.15           H  
ATOM   1527  O   PHE A  94      24.061  -9.597 -36.745  1.00 93.15           O  
ATOM   1528  CG  PHE A  94      22.920  -6.295 -36.511  1.00 93.15           C  
ATOM   1529  CD1 PHE A  94      22.798  -6.631 -35.149  1.00 93.15           C  
ATOM   1530  HD1 PHE A  94      22.086  -7.380 -34.834  1.00 93.15           H  
ATOM   1531  CD2 PHE A  94      23.816  -5.288 -36.905  1.00 93.15           C  
ATOM   1532  HD2 PHE A  94      23.877  -4.992 -37.942  1.00 93.15           H  
ATOM   1533  CE1 PHE A  94      23.593  -5.982 -34.188  1.00 93.15           C  
ATOM   1534  HE1 PHE A  94      23.495  -6.234 -33.143  1.00 93.15           H  
ATOM   1535  CE2 PHE A  94      24.571  -4.607 -35.936  1.00 93.15           C  
ATOM   1536  HE2 PHE A  94      25.214  -3.791 -36.231  1.00 93.15           H  
ATOM   1537  CZ  PHE A  94      24.487  -4.975 -34.583  1.00 93.15           C  
ATOM   1538  HZ  PHE A  94      25.071  -4.454 -33.839  1.00 93.15           H  
ATOM   1539  N   LEU A  95      21.854  -9.874 -36.374  1.00 92.72           N  
ATOM   1540  H   LEU A  95      20.926  -9.571 -36.633  1.00 92.72           H  
ATOM   1541  CA  LEU A  95      21.985 -10.850 -35.287  1.00 92.72           C  
ATOM   1542  HA  LEU A  95      22.602 -10.422 -34.497  1.00 92.72           H  
ATOM   1543  C   LEU A  95      22.684 -12.146 -35.733  1.00 92.72           C  
ATOM   1544  CB  LEU A  95      20.589 -11.173 -34.721  1.00 92.72           C  
ATOM   1545  HB2 LEU A  95      19.968 -11.552 -35.533  1.00 92.72           H  
ATOM   1546  HB3 LEU A  95      20.704 -11.971 -33.988  1.00 92.72           H  
ATOM   1547  O   LEU A  95      23.451 -12.723 -34.971  1.00 92.72           O  
ATOM   1548  CG  LEU A  95      19.842 -10.022 -34.023  1.00 92.72           C  
ATOM   1549  HG  LEU A  95      19.762  -9.164 -34.690  1.00 92.72           H  
ATOM   1550  CD1 LEU A  95      18.432 -10.491 -33.656  1.00 92.72           C  
ATOM   1551 HD11 LEU A  95      17.888 -10.771 -34.558  1.00 92.72           H  
ATOM   1552 HD12 LEU A  95      17.893  -9.683 -33.161  1.00 92.72           H  
ATOM   1553 HD13 LEU A  95      18.484 -11.344 -32.979  1.00 92.72           H  
ATOM   1554  CD2 LEU A  95      20.543  -9.557 -32.750  1.00 92.72           C  
ATOM   1555 HD21 LEU A  95      21.521  -9.138 -32.987  1.00 92.72           H  
ATOM   1556 HD22 LEU A  95      19.945  -8.781 -32.273  1.00 92.72           H  
ATOM   1557 HD23 LEU A  95      20.652 -10.387 -32.052  1.00 92.72           H  
ATOM   1558  N   ALA A  96      22.441 -12.614 -36.960  1.00 89.02           N  
ATOM   1559  H   ALA A  96      21.752 -12.139 -37.525  1.00 89.02           H  
ATOM   1560  CA  ALA A  96      23.025 -13.858 -37.472  1.00 89.02           C  
ATOM   1561  HA  ALA A  96      22.958 -14.622 -36.698  1.00 89.02           H  
ATOM   1562  C   ALA A  96      24.512 -13.737 -37.858  1.00 89.02           C  
ATOM   1563  CB  ALA A  96      22.183 -14.315 -38.668  1.00 89.02           C  
ATOM   1564  HB1 ALA A  96      22.224 -13.567 -39.460  1.00 89.02           H  
ATOM   1565  HB2 ALA A  96      21.147 -14.456 -38.359  1.00 89.02           H  
ATOM   1566  HB3 ALA A  96      22.571 -15.260 -39.046  1.00 89.02           H  
ATOM   1567  O   ALA A  96      25.228 -14.732 -37.879  1.00 89.02           O  
ATOM   1568  N   ASP A  97      24.973 -12.531 -38.183  1.00 87.01           N  
ATOM   1569  H   ASP A  97      24.333 -11.752 -38.124  1.00 87.01           H  
ATOM   1570  CA  ASP A  97      26.303 -12.278 -38.753  1.00 87.01           C  
ATOM   1571  HA  ASP A  97      26.551 -13.040 -39.492  1.00 87.01           H  
ATOM   1572  C   ASP A  97      27.437 -12.223 -37.733  1.00 87.01           C  
ATOM   1573  CB  ASP A  97      26.205 -10.923 -39.431  1.00 87.01           C  
ATOM   1574  HB2 ASP A  97      25.897 -10.175 -38.700  1.00 87.01           H  
ATOM   1575  HB3 ASP A  97      25.424 -10.986 -40.188  1.00 87.01           H  
ATOM   1576  O   ASP A  97      28.605 -12.374 -38.077  1.00 87.01           O  
ATOM   1577  CG  ASP A  97      27.502 -10.471 -40.087  1.00 87.01           C  
ATOM   1578  OD1 ASP A  97      27.839 -11.085 -41.124  1.00 87.01           O  
ATOM   1579  OD2 ASP A  97      27.939  -9.354 -39.725  1.00 87.01           O  
ATOM   1580  N   ARG A  98      27.099 -11.943 -36.479  1.00 88.82           N  
ATOM   1581  H   ARG A  98      26.118 -11.919 -36.241  1.00 88.82           H  
ATOM   1582  CA  ARG A  98      28.074 -11.580 -35.455  1.00 88.82           C  
ATOM   1583  HA  ARG A  98      29.054 -11.926 -35.786  1.00 88.82           H  
ATOM   1584  C   ARG A  98      27.747 -12.256 -34.135  1.00 88.82           C  
ATOM   1585  CB  ARG A  98      28.125 -10.050 -35.333  1.00 88.82           C  
ATOM   1586  HB2 ARG A  98      28.974  -9.756 -34.715  1.00 88.82           H  
ATOM   1587  HB3 ARG A  98      28.289  -9.643 -36.331  1.00 88.82           H  
ATOM   1588  O   ARG A  98      26.595 -12.628 -33.920  1.00 88.82           O  
ATOM   1589  CG  ARG A  98      26.840  -9.476 -34.708  1.00 88.82           C  
ATOM   1590  HG2 ARG A  98      25.970 -10.043 -35.038  1.00 88.82           H  
ATOM   1591  HG3 ARG A  98      26.919  -9.570 -33.625  1.00 88.82           H  
ATOM   1592  CD  ARG A  98      26.601  -8.008 -35.046  1.00 88.82           C  
ATOM   1593  HD2 ARG A  98      27.441  -7.426 -34.667  1.00 88.82           H  
ATOM   1594  HD3 ARG A  98      25.690  -7.682 -34.545  1.00 88.82           H  
ATOM   1595  NE  ARG A  98      26.452  -7.840 -36.502  1.00 88.82           N  
ATOM   1596  HE  ARG A  98      26.139  -8.651 -37.016  1.00 88.82           H  
ATOM   1597  NH1 ARG A  98      27.122  -5.686 -36.612  1.00 88.82           N  
ATOM   1598 HH11 ARG A  98      26.804  -5.594 -35.658  1.00 88.82           H  
ATOM   1599 HH12 ARG A  98      27.821  -5.060 -36.986  1.00 88.82           H  
ATOM   1600  NH2 ARG A  98      27.238  -6.940 -38.436  1.00 88.82           N  
ATOM   1601 HH21 ARG A  98      27.383  -7.869 -38.805  1.00 88.82           H  
ATOM   1602 HH22 ARG A  98      27.853  -6.230 -38.806  1.00 88.82           H  
ATOM   1603  CZ  ARG A  98      26.904  -6.823 -37.188  1.00 88.82           C  
ATOM   1604  N   PRO A  99      28.724 -12.384 -33.230  1.00 89.94           N  
ATOM   1605  CA  PRO A  99      28.457 -12.778 -31.857  1.00 89.94           C  
ATOM   1606  HA  PRO A  99      28.055 -13.791 -31.850  1.00 89.94           H  
ATOM   1607  C   PRO A  99      27.470 -11.805 -31.203  1.00 89.94           C  
ATOM   1608  CB  PRO A  99      29.828 -12.750 -31.170  1.00 89.94           C  
ATOM   1609  HB2 PRO A  99      29.923 -13.528 -30.412  1.00 89.94           H  
ATOM   1610  HB3 PRO A  99      30.013 -11.774 -30.721  1.00 89.94           H  
ATOM   1611  O   PRO A  99      27.776 -10.621 -31.090  1.00 89.94           O  
ATOM   1612  CG  PRO A  99      30.818 -12.945 -32.315  1.00 89.94           C  
ATOM   1613  HG2 PRO A  99      30.882 -14.001 -32.574  1.00 89.94           H  
ATOM   1614  HG3 PRO A  99      31.802 -12.538 -32.083  1.00 89.94           H  
ATOM   1615  CD  PRO A  99      30.147 -12.175 -33.444  1.00 89.94           C  
ATOM   1616  HD2 PRO A  99      30.483 -12.571 -34.403  1.00 89.94           H  
ATOM   1617  HD3 PRO A  99      30.382 -11.114 -33.364  1.00 89.94           H  
ATOM   1618  N   VAL A 100      26.319 -12.301 -30.755  1.00 93.07           N  
ATOM   1619  H   VAL A 100      26.096 -13.264 -30.963  1.00 93.07           H  
ATOM   1620  CA  VAL A 100      25.302 -11.499 -30.061  1.00 93.07           C  
ATOM   1621  HA  VAL A 100      25.778 -10.589 -29.696  1.00 93.07           H  
ATOM   1622  C   VAL A 100      24.736 -12.214 -28.844  1.00 93.07           C  
ATOM   1623  CB  VAL A 100      24.142 -11.059 -30.979  1.00 93.07           C  
ATOM   1624  HB  VAL A 100      23.446 -10.472 -30.379  1.00 93.07           H  
ATOM   1625  O   VAL A 100      24.661 -13.446 -28.801  1.00 93.07           O  
ATOM   1626  CG1 VAL A 100      24.624 -10.164 -32.119  1.00 93.07           C  
ATOM   1627 HG11 VAL A 100      25.284  -9.390 -31.729  1.00 93.07           H  
ATOM   1628 HG12 VAL A 100      25.153 -10.771 -32.854  1.00 93.07           H  
ATOM   1629 HG13 VAL A 100      23.770  -9.686 -32.601  1.00 93.07           H  
ATOM   1630  CG2 VAL A 100      23.362 -12.233 -31.580  1.00 93.07           C  
ATOM   1631 HG21 VAL A 100      22.549 -11.855 -32.201  1.00 93.07           H  
ATOM   1632 HG22 VAL A 100      24.020 -12.840 -32.202  1.00 93.07           H  
ATOM   1633 HG23 VAL A 100      22.932 -12.844 -30.786  1.00 93.07           H  
ATOM   1634  N   LEU A 101      24.292 -11.420 -27.880  1.00 92.10           N  
ATOM   1635  H   LEU A 101      24.493 -10.434 -27.969  1.00 92.10           H  
ATOM   1636  CA  LEU A 101      23.490 -11.783 -26.716  1.00 92.10           C  
ATOM   1637  HA  LEU A 101      23.029 -12.763 -26.843  1.00 92.10           H  
ATOM   1638  C   LEU A 101      22.411 -10.706 -26.588  1.00 92.10           C  
ATOM   1639  CB  LEU A 101      24.436 -11.768 -25.510  1.00 92.10           C  
ATOM   1640  HB2 LEU A 101      25.252 -12.464 -25.709  1.00 92.10           H  
ATOM   1641  HB3 LEU A 101      24.875 -10.773 -25.442  1.00 92.10           H  
ATOM   1642  O   LEU A 101      22.765  -9.528 -26.608  1.00 92.10           O  
ATOM   1643  CG  LEU A 101      23.796 -12.112 -24.158  1.00 92.10           C  
ATOM   1644  HG  LEU A 101      22.856 -11.576 -24.034  1.00 92.10           H  
ATOM   1645  CD1 LEU A 101      23.564 -13.609 -24.031  1.00 92.10           C  
ATOM   1646 HD11 LEU A 101      23.188 -13.836 -23.034  1.00 92.10           H  
ATOM   1647 HD12 LEU A 101      22.826 -13.916 -24.773  1.00 92.10           H  
ATOM   1648 HD13 LEU A 101      24.495 -14.156 -24.177  1.00 92.10           H  
ATOM   1649  CD2 LEU A 101      24.755 -11.725 -23.042  1.00 92.10           C  
ATOM   1650 HD21 LEU A 101      24.273 -11.875 -22.076  1.00 92.10           H  
ATOM   1651 HD22 LEU A 101      25.018 -10.673 -23.155  1.00 92.10           H  
ATOM   1652 HD23 LEU A 101      25.665 -12.323 -23.087  1.00 92.10           H  
ATOM   1653  N   TRP A 102      21.124 -11.057 -26.542  1.00 94.14           N  
ATOM   1654  H   TRP A 102      20.838 -12.025 -26.516  1.00 94.14           H  
ATOM   1655  CA  TRP A 102      20.097 -10.015 -26.609  1.00 94.14           C  
ATOM   1656  HA  TRP A 102      20.498  -9.134 -26.109  1.00 94.14           H  
ATOM   1657  C   TRP A 102      18.789 -10.321 -25.876  1.00 94.14           C  
ATOM   1658  CB  TRP A 102      19.860  -9.633 -28.077  1.00 94.14           C  
ATOM   1659  HB2 TRP A 102      20.818  -9.508 -28.581  1.00 94.14           H  
ATOM   1660  HB3 TRP A 102      19.352  -8.669 -28.107  1.00 94.14           H  
ATOM   1661  O   TRP A 102      18.457 -11.478 -25.601  1.00 94.14           O  
ATOM   1662  CG  TRP A 102      19.018 -10.551 -28.884  1.00 94.14           C  
ATOM   1663  CD1 TRP A 102      19.420 -11.696 -29.468  1.00 94.14           C  
ATOM   1664  HD1 TRP A 102      20.418 -12.104 -29.410  1.00 94.14           H  
ATOM   1665  CD2 TRP A 102      17.602 -10.415 -29.185  1.00 94.14           C  
ATOM   1666  CE2 TRP A 102      17.209 -11.499 -30.017  1.00 94.14           C  
ATOM   1667  CE3 TRP A 102      16.600  -9.511 -28.798  1.00 94.14           C  
ATOM   1668  HE3 TRP A 102      16.863  -8.680 -28.160  1.00 94.14           H  
ATOM   1669  NE1 TRP A 102      18.358 -12.240 -30.155  1.00 94.14           N  
ATOM   1670  HE1 TRP A 102      18.427 -13.102 -30.676  1.00 94.14           H  
ATOM   1671  CH2 TRP A 102      14.912 -10.755 -30.054  1.00 94.14           C  
ATOM   1672  HH2 TRP A 102      13.884 -10.877 -30.359  1.00 94.14           H  
ATOM   1673  CZ2 TRP A 102      15.896 -11.653 -30.487  1.00 94.14           C  
ATOM   1674  HZ2 TRP A 102      15.634 -12.476 -31.135  1.00 94.14           H  
ATOM   1675  CZ3 TRP A 102      15.264  -9.722 -29.173  1.00 94.14           C  
ATOM   1676  HZ3 TRP A 102      14.498  -9.075 -28.772  1.00 94.14           H  
ATOM   1677  N   TRP A 103      18.048  -9.248 -25.590  1.00 92.52           N  
ATOM   1678  H   TRP A 103      18.413  -8.347 -25.863  1.00 92.52           H  
ATOM   1679  CA  TRP A 103      16.777  -9.244 -24.870  1.00 92.52           C  
ATOM   1680  HA  TRP A 103      16.416 -10.270 -24.799  1.00 92.52           H  
ATOM   1681  C   TRP A 103      15.724  -8.417 -25.607  1.00 92.52           C  
ATOM   1682  CB  TRP A 103      16.952  -8.703 -23.444  1.00 92.52           C  
ATOM   1683  HB2 TRP A 103      15.975  -8.712 -22.962  1.00 92.52           H  
ATOM   1684  HB3 TRP A 103      17.284  -7.666 -23.493  1.00 92.52           H  
ATOM   1685  O   TRP A 103      16.034  -7.405 -26.239  1.00 92.52           O  
ATOM   1686  CG  TRP A 103      17.902  -9.460 -22.573  1.00 92.52           C  
ATOM   1687  CD1 TRP A 103      17.567 -10.230 -21.512  1.00 92.52           C  
ATOM   1688  HD1 TRP A 103      16.563 -10.360 -21.136  1.00 92.52           H  
ATOM   1689  CD2 TRP A 103      19.358  -9.437 -22.600  1.00 92.52           C  
ATOM   1690  CE2 TRP A 103      19.838 -10.248 -21.530  1.00 92.52           C  
ATOM   1691  CE3 TRP A 103      20.315  -8.748 -23.379  1.00 92.52           C  
ATOM   1692  HE3 TRP A 103      19.980  -8.057 -24.138  1.00 92.52           H  
ATOM   1693  NE1 TRP A 103      18.706 -10.736 -20.914  1.00 92.52           N  
ATOM   1694  HE1 TRP A 103      18.687 -11.260 -20.050  1.00 92.52           H  
ATOM   1695  CH2 TRP A 103      22.122  -9.699 -22.071  1.00 92.52           C  
ATOM   1696  HH2 TRP A 103      23.177  -9.768 -21.851  1.00 92.52           H  
ATOM   1697  CZ2 TRP A 103      21.202 -10.379 -21.264  1.00 92.52           C  
ATOM   1698  HZ2 TRP A 103      21.534 -10.952 -20.411  1.00 92.52           H  
ATOM   1699  CZ3 TRP A 103      21.688  -8.891 -23.130  1.00 92.52           C  
ATOM   1700  HZ3 TRP A 103      22.406  -8.344 -23.724  1.00 92.52           H  
ATOM   1701  N   PHE A 104      14.471  -8.850 -25.510  1.00 90.76           N  
ATOM   1702  H   PHE A 104      14.301  -9.653 -24.922  1.00 90.76           H  
ATOM   1703  CA  PHE A 104      13.305  -8.119 -25.991  1.00 90.76           C  
ATOM   1704  HA  PHE A 104      13.609  -7.370 -26.722  1.00 90.76           H  
ATOM   1705  C   PHE A 104      12.626  -7.404 -24.824  1.00 90.76           C  
ATOM   1706  CB  PHE A 104      12.327  -9.095 -26.660  1.00 90.76           C  
ATOM   1707  HB2 PHE A 104      12.859  -9.695 -27.398  1.00 90.76           H  
ATOM   1708  HB3 PHE A 104      11.928  -9.782 -25.913  1.00 90.76           H  
ATOM   1709  O   PHE A 104      12.252  -8.053 -23.851  1.00 90.76           O  
ATOM   1710  CG  PHE A 104      11.185  -8.386 -27.353  1.00 90.76           C  
ATOM   1711  CD1 PHE A 104       9.981  -8.121 -26.677  1.00 90.76           C  
ATOM   1712  HD1 PHE A 104       9.852  -8.439 -25.653  1.00 90.76           H  
ATOM   1713  CD2 PHE A 104      11.354  -7.943 -28.674  1.00 90.76           C  
ATOM   1714  HD2 PHE A 104      12.275  -8.159 -29.195  1.00 90.76           H  
ATOM   1715  CE1 PHE A 104       8.962  -7.396 -27.323  1.00 90.76           C  
ATOM   1716  HE1 PHE A 104       8.048  -7.158 -26.799  1.00 90.76           H  
ATOM   1717  CE2 PHE A 104      10.343  -7.213 -29.313  1.00 90.76           C  
ATOM   1718  HE2 PHE A 104      10.496  -6.860 -30.322  1.00 90.76           H  
ATOM   1719  CZ  PHE A 104       9.149  -6.927 -28.634  1.00 90.76           C  
ATOM   1720  HZ  PHE A 104       8.384  -6.333 -29.110  1.00 90.76           H  
ATOM   1721  N   HIS A 105      12.404  -6.102 -24.938  1.00 85.73           N  
ATOM   1722  H   HIS A 105      12.718  -5.612 -25.763  1.00 85.73           H  
ATOM   1723  CA  HIS A 105      11.645  -5.326 -23.967  1.00 85.73           C  
ATOM   1724  HA  HIS A 105      11.482  -5.908 -23.060  1.00 85.73           H  
ATOM   1725  C   HIS A 105      10.287  -4.950 -24.559  1.00 85.73           C  
ATOM   1726  CB  HIS A 105      12.450  -4.093 -23.584  1.00 85.73           C  
ATOM   1727  HB2 HIS A 105      12.558  -3.448 -24.456  1.00 85.73           H  
ATOM   1728  HB3 HIS A 105      13.454  -4.383 -23.272  1.00 85.73           H  
ATOM   1729  O   HIS A 105      10.214  -4.312 -25.609  1.00 85.73           O  
ATOM   1730  CG  HIS A 105      11.795  -3.316 -22.479  1.00 85.73           C  
ATOM   1731  CD2 HIS A 105      11.863  -3.557 -21.136  1.00 85.73           C  
ATOM   1732  HD2 HIS A 105      12.320  -4.405 -20.647  1.00 85.73           H  
ATOM   1733  ND1 HIS A 105      11.066  -2.165 -22.642  1.00 85.73           N  
ATOM   1734  HD1 HIS A 105      11.009  -1.630 -23.496  1.00 85.73           H  
ATOM   1735  CE1 HIS A 105      10.818  -1.659 -21.425  1.00 85.73           C  
ATOM   1736  HE1 HIS A 105      10.395  -0.685 -21.227  1.00 85.73           H  
ATOM   1737  NE2 HIS A 105      11.233  -2.507 -20.482  1.00 85.73           N  
ATOM   1738  N   ASN A 106       9.202  -5.367 -23.904  1.00 73.67           N  
ATOM   1739  H   ASN A 106       9.327  -5.845 -23.023  1.00 73.67           H  
ATOM   1740  CA  ASN A 106       7.842  -5.189 -24.423  1.00 73.67           C  
ATOM   1741  HA  ASN A 106       7.907  -5.013 -25.497  1.00 73.67           H  
ATOM   1742  C   ASN A 106       7.106  -3.962 -23.849  1.00 73.67           C  
ATOM   1743  CB  ASN A 106       7.056  -6.497 -24.207  1.00 73.67           C  
ATOM   1744  HB2 ASN A 106       7.685  -7.355 -24.444  1.00 73.67           H  
ATOM   1745  HB3 ASN A 106       6.772  -6.565 -23.156  1.00 73.67           H  
ATOM   1746  O   ASN A 106       5.898  -3.833 -24.035  1.00 73.67           O  
ATOM   1747  CG  ASN A 106       5.806  -6.585 -25.071  1.00 73.67           C  
ATOM   1748  ND2 ASN A 106       4.838  -7.369 -24.662  1.00 73.67           N  
ATOM   1749 HD21 ASN A 106       4.881  -7.759 -23.731  1.00 73.67           H  
ATOM   1750 HD22 ASN A 106       3.975  -7.304 -25.182  1.00 73.67           H  
ATOM   1751  OD1 ASN A 106       5.699  -6.030 -26.152  1.00 73.67           O  
ATOM   1752  N   ALA A 107       7.782  -3.088 -23.105  1.00 59.46           N  
ATOM   1753  H   ALA A 107       8.782  -3.178 -22.999  1.00 59.46           H  
ATOM   1754  CA  ALA A 107       7.087  -2.183 -22.200  1.00 59.46           C  
ATOM   1755  HA  ALA A 107       6.087  -2.583 -22.032  1.00 59.46           H  
ATOM   1756  C   ALA A 107       6.898  -0.759 -22.754  1.00 59.46           C  
ATOM   1757  CB  ALA A 107       7.760  -2.241 -20.826  1.00 59.46           C  
ATOM   1758  HB1 ALA A 107       7.000  -2.413 -20.064  1.00 59.46           H  
ATOM   1759  HB2 ALA A 107       8.275  -1.305 -20.610  1.00 59.46           H  
ATOM   1760  HB3 ALA A 107       8.467  -3.068 -20.766  1.00 59.46           H  
ATOM   1761  O   ALA A 107       7.846  -0.107 -23.187  1.00 59.46           O  
ATOM   1762  N   LYS A 108       5.654  -0.270 -22.638  1.00 50.52           N  
ATOM   1763  H   LYS A 108       4.964  -0.927 -22.302  1.00 50.52           H  
ATOM   1764  CA  LYS A 108       5.288   1.151 -22.500  1.00 50.52           C  
ATOM   1765  HA  LYS A 108       5.903   1.764 -23.159  1.00 50.52           H  
ATOM   1766  C   LYS A 108       5.568   1.620 -21.056  1.00 50.52           C  
ATOM   1767  CB  LYS A 108       3.791   1.362 -22.824  1.00 50.52           C  
ATOM   1768  HB2 LYS A 108       3.512   2.352 -22.462  1.00 50.52           H  
ATOM   1769  HB3 LYS A 108       3.202   0.632 -22.269  1.00 50.52           H  
ATOM   1770  O   LYS A 108       4.680   2.168 -20.412  1.00 50.52           O  
ATOM   1771  CG  LYS A 108       3.365   1.352 -24.294  1.00 50.52           C  
ATOM   1772  HG2 LYS A 108       3.556   0.375 -24.738  1.00 50.52           H  
ATOM   1773  HG3 LYS A 108       3.922   2.117 -24.835  1.00 50.52           H  
ATOM   1774  CD  LYS A 108       1.858   1.672 -24.335  1.00 50.52           C  
ATOM   1775  HD2 LYS A 108       1.305   0.837 -23.904  1.00 50.52           H  
ATOM   1776  HD3 LYS A 108       1.670   2.559 -23.730  1.00 50.52           H  
ATOM   1777  CE  LYS A 108       1.361   1.949 -25.755  1.00 50.52           C  
ATOM   1778  HE2 LYS A 108       1.491   1.050 -26.357  1.00 50.52           H  
ATOM   1779  HE3 LYS A 108       1.982   2.736 -26.185  1.00 50.52           H  
ATOM   1780  NZ  LYS A 108      -0.062   2.376 -25.740  1.00 50.52           N  
ATOM   1781  HZ1 LYS A 108      -0.650   1.663 -25.333  1.00 50.52           H  
ATOM   1782  HZ2 LYS A 108      -0.384   2.589 -26.674  1.00 50.52           H  
ATOM   1783  HZ3 LYS A 108      -0.159   3.214 -25.184  1.00 50.52           H  
ATOM   1784  N   CYS A 109       6.748   1.324 -20.514  1.00 40.90           N  
ATOM   1785  H   CYS A 109       7.482   0.965 -21.106  1.00 40.90           H  
ATOM   1786  CA  CYS A 109       7.099   1.690 -19.140  1.00 40.90           C  
ATOM   1787  HA  CYS A 109       6.244   2.178 -18.672  1.00 40.90           H  
ATOM   1788  C   CYS A 109       8.223   2.727 -19.137  1.00 40.90           C  
ATOM   1789  CB  CYS A 109       7.395   0.457 -18.278  1.00 40.90           C  
ATOM   1790  HB2 CYS A 109       8.282  -0.059 -18.646  1.00 40.90           H  
ATOM   1791  HB3 CYS A 109       7.592   0.778 -17.255  1.00 40.90           H  
ATOM   1792  O   CYS A 109       9.052   2.787 -20.042  1.00 40.90           O  
ATOM   1793  SG  CYS A 109       5.962  -0.663 -18.279  1.00 40.90           S  
ATOM   1794  HG  CYS A 109       6.315  -1.349 -17.188  1.00 40.90           H  
ATOM   1795  N   GLU A 110       8.173   3.570 -18.118  1.00 39.44           N  
ATOM   1796  H   GLU A 110       7.532   3.338 -17.372  1.00 39.44           H  
ATOM   1797  CA  GLU A 110       8.593   4.966 -18.105  1.00 39.44           C  
ATOM   1798  HA  GLU A 110       8.201   5.459 -18.995  1.00 39.44           H  
ATOM   1799  C   GLU A 110      10.121   5.216 -18.165  1.00 39.44           C  
ATOM   1800  CB  GLU A 110       7.868   5.548 -16.864  1.00 39.44           C  
ATOM   1801  HB2 GLU A 110       7.898   4.827 -16.047  1.00 39.44           H  
ATOM   1802  HB3 GLU A 110       8.394   6.419 -16.472  1.00 39.44           H  
ATOM   1803  O   GLU A 110      10.556   6.291 -18.571  1.00 39.44           O  
ATOM   1804  CG  GLU A 110       6.382   5.863 -17.194  1.00 39.44           C  
ATOM   1805  HG2 GLU A 110       6.309   6.175 -18.235  1.00 39.44           H  
ATOM   1806  HG3 GLU A 110       5.813   4.937 -17.106  1.00 39.44           H  
ATOM   1807  CD  GLU A 110       5.718   6.955 -16.328  1.00 39.44           C  
ATOM   1808  OE1 GLU A 110       4.630   7.418 -16.740  1.00 39.44           O  
ATOM   1809  OE2 GLU A 110       6.316   7.370 -15.312  1.00 39.44           O  
ATOM   1810  N   LEU A 111      10.970   4.229 -17.874  1.00 41.74           N  
ATOM   1811  H   LEU A 111      10.592   3.343 -17.570  1.00 41.74           H  
ATOM   1812  CA  LEU A 111      12.413   4.471 -17.701  1.00 41.74           C  
ATOM   1813  HA  LEU A 111      12.540   5.480 -17.310  1.00 41.74           H  
ATOM   1814  C   LEU A 111      13.258   4.457 -18.984  1.00 41.74           C  
ATOM   1815  CB  LEU A 111      12.928   3.513 -16.626  1.00 41.74           C  
ATOM   1816  HB2 LEU A 111      14.015   3.446 -16.671  1.00 41.74           H  
ATOM   1817  HB3 LEU A 111      12.526   2.516 -16.811  1.00 41.74           H  
ATOM   1818  O   LEU A 111      14.284   5.130 -19.031  1.00 41.74           O  
ATOM   1819  CG  LEU A 111      12.503   4.034 -15.241  1.00 41.74           C  
ATOM   1820  HG  LEU A 111      11.577   4.605 -15.315  1.00 41.74           H  
ATOM   1821  CD1 LEU A 111      12.234   2.865 -14.329  1.00 41.74           C  
ATOM   1822 HD11 LEU A 111      11.437   2.233 -14.720  1.00 41.74           H  
ATOM   1823 HD12 LEU A 111      13.145   2.276 -14.219  1.00 41.74           H  
ATOM   1824 HD13 LEU A 111      11.928   3.253 -13.357  1.00 41.74           H  
ATOM   1825  CD2 LEU A 111      13.580   4.932 -14.630  1.00 41.74           C  
ATOM   1826 HD21 LEU A 111      13.780   5.782 -15.283  1.00 41.74           H  
ATOM   1827 HD22 LEU A 111      14.490   4.355 -14.467  1.00 41.74           H  
ATOM   1828 HD23 LEU A 111      13.233   5.289 -13.660  1.00 41.74           H  
ATOM   1829  N   ASP A 112      12.785   3.826 -20.062  1.00 41.18           N  
ATOM   1830  H   ASP A 112      11.931   3.298 -19.952  1.00 41.18           H  
ATOM   1831  CA  ASP A 112      13.416   3.881 -21.394  1.00 41.18           C  
ATOM   1832  HA  ASP A 112      14.433   4.257 -21.278  1.00 41.18           H  
ATOM   1833  C   ASP A 112      12.705   4.903 -22.306  1.00 41.18           C  
ATOM   1834  CB  ASP A 112      13.548   2.465 -21.994  1.00 41.18           C  
ATOM   1835  HB2 ASP A 112      12.578   1.970 -21.955  1.00 41.18           H  
ATOM   1836  HB3 ASP A 112      13.843   2.545 -23.040  1.00 41.18           H  
ATOM   1837  O   ASP A 112      12.567   4.711 -23.515  1.00 41.18           O  
ATOM   1838  CG  ASP A 112      14.609   1.599 -21.288  1.00 41.18           C  
ATOM   1839  OD1 ASP A 112      15.683   2.142 -20.955  1.00 41.18           O  
ATOM   1840  OD2 ASP A 112      14.388   0.375 -21.135  1.00 41.18           O  
ATOM   1841  N   ALA A 113      12.237   6.008 -21.713  1.00 42.88           N  
ATOM   1842  H   ALA A 113      12.367   6.045 -20.712  1.00 42.88           H  
ATOM   1843  CA  ALA A 113      11.424   7.085 -22.295  1.00 42.88           C  
ATOM   1844  HA  ALA A 113      10.406   6.717 -22.429  1.00 42.88           H  
ATOM   1845  C   ALA A 113      11.881   7.663 -23.654  1.00 42.88           C  
ATOM   1846  CB  ALA A 113      11.403   8.208 -21.253  1.00 42.88           C  
ATOM   1847  HB1 ALA A 113      12.412   8.390 -20.883  1.00 42.88           H  
ATOM   1848  HB2 ALA A 113      10.767   7.925 -20.415  1.00 42.88           H  
ATOM   1849  HB3 ALA A 113      11.024   9.129 -21.694  1.00 42.88           H  
ATOM   1850  O   ALA A 113      11.108   8.374 -24.297  1.00 42.88           O  
ATOM   1851  N   GLU A 114      13.106   7.396 -24.117  1.00 47.65           N  
ATOM   1852  H   GLU A 114      13.685   6.764 -23.581  1.00 47.65           H  
ATOM   1853  CA  GLU A 114      13.520   7.740 -25.485  1.00 47.65           C  
ATOM   1854  HA  GLU A 114      13.134   8.732 -25.720  1.00 47.65           H  
ATOM   1855  C   GLU A 114      12.919   6.783 -26.539  1.00 47.65           C  
ATOM   1856  CB  GLU A 114      15.058   7.816 -25.554  1.00 47.65           C  
ATOM   1857  HB2 GLU A 114      15.475   6.808 -25.546  1.00 47.65           H  
ATOM   1858  HB3 GLU A 114      15.419   8.353 -24.677  1.00 47.65           H  
ATOM   1859  O   GLU A 114      12.605   7.206 -27.653  1.00 47.65           O  
ATOM   1860  CG  GLU A 114      15.527   8.575 -26.807  1.00 47.65           C  
ATOM   1861  HG2 GLU A 114      15.030   9.545 -26.821  1.00 47.65           H  
ATOM   1862  HG3 GLU A 114      15.208   8.026 -27.693  1.00 47.65           H  
ATOM   1863  CD  GLU A 114      17.049   8.801 -26.892  1.00 47.65           C  
ATOM   1864  OE1 GLU A 114      17.448   9.621 -27.750  1.00 47.65           O  
ATOM   1865  OE2 GLU A 114      17.818   8.188 -26.113  1.00 47.65           O  
ATOM   1866  N   PHE A 115      12.679   5.515 -26.180  1.00 50.09           N  
ATOM   1867  H   PHE A 115      12.905   5.249 -25.232  1.00 50.09           H  
ATOM   1868  CA  PHE A 115      12.224   4.453 -27.085  1.00 50.09           C  
ATOM   1869  HA  PHE A 115      12.367   4.795 -28.110  1.00 50.09           H  
ATOM   1870  C   PHE A 115      10.721   4.136 -26.995  1.00 50.09           C  
ATOM   1871  CB  PHE A 115      13.112   3.208 -26.911  1.00 50.09           C  
ATOM   1872  HB2 PHE A 115      12.766   2.434 -27.596  1.00 50.09           H  
ATOM   1873  HB3 PHE A 115      12.979   2.823 -25.900  1.00 50.09           H  
ATOM   1874  O   PHE A 115      10.198   3.529 -27.927  1.00 50.09           O  
ATOM   1875  CG  PHE A 115      14.599   3.443 -27.154  1.00 50.09           C  
ATOM   1876  CD1 PHE A 115      15.168   3.248 -28.424  1.00 50.09           C  
ATOM   1877  HD1 PHE A 115      14.547   2.948 -29.255  1.00 50.09           H  
ATOM   1878  CD2 PHE A 115      15.432   3.851 -26.097  1.00 50.09           C  
ATOM   1879  HD2 PHE A 115      15.023   3.981 -25.105  1.00 50.09           H  
ATOM   1880  CE1 PHE A 115      16.537   3.492 -28.648  1.00 50.09           C  
ATOM   1881  HE1 PHE A 115      16.953   3.365 -29.637  1.00 50.09           H  
ATOM   1882  CE2 PHE A 115      16.791   4.136 -26.327  1.00 50.09           C  
ATOM   1883  HE2 PHE A 115      17.405   4.499 -25.516  1.00 50.09           H  
ATOM   1884  CZ  PHE A 115      17.341   3.980 -27.609  1.00 50.09           C  
ATOM   1885  HZ  PHE A 115      18.378   4.227 -27.782  1.00 50.09           H  
ATOM   1886  N   GLY A 116      10.020   4.571 -25.935  1.00 47.71           N  
ATOM   1887  H   GLY A 116      10.562   4.998 -25.197  1.00 47.71           H  
ATOM   1888  CA  GLY A 116       8.552   4.753 -25.876  1.00 47.71           C  
ATOM   1889  HA2 GLY A 116       8.287   5.601 -26.507  1.00 47.71           H  
ATOM   1890  HA3 GLY A 116       8.288   5.010 -24.850  1.00 47.71           H  
ATOM   1891  C   GLY A 116       7.653   3.572 -26.292  1.00 47.71           C  
ATOM   1892  O   GLY A 116       6.472   3.770 -26.585  1.00 47.71           O  
ATOM   1893  N   GLY A 117       8.189   2.352 -26.353  1.00 66.60           N  
ATOM   1894  H   GLY A 117       9.171   2.264 -26.132  1.00 66.60           H  
ATOM   1895  CA  GLY A 117       7.533   1.181 -26.928  1.00 66.60           C  
ATOM   1896  HA2 GLY A 117       6.677   0.911 -26.309  1.00 66.60           H  
ATOM   1897  HA3 GLY A 117       7.177   1.439 -27.926  1.00 66.60           H  
ATOM   1898  C   GLY A 117       8.465  -0.035 -27.033  1.00 66.60           C  
ATOM   1899  O   GLY A 117       9.547  -0.041 -26.436  1.00 66.60           O  
ATOM   1900  N   PRO A 118       8.059  -1.083 -27.777  1.00 77.95           N  
ATOM   1901  CA  PRO A 118       8.821  -2.323 -27.882  1.00 77.95           C  
ATOM   1902  HA  PRO A 118       8.924  -2.731 -26.877  1.00 77.95           H  
ATOM   1903  C   PRO A 118      10.208  -2.115 -28.502  1.00 77.95           C  
ATOM   1904  CB  PRO A 118       7.972  -3.276 -28.726  1.00 77.95           C  
ATOM   1905  HB2 PRO A 118       8.300  -3.251 -29.765  1.00 77.95           H  
ATOM   1906  HB3 PRO A 118       8.014  -4.290 -28.328  1.00 77.95           H  
ATOM   1907  O   PRO A 118      10.337  -1.520 -29.576  1.00 77.95           O  
ATOM   1908  CG  PRO A 118       6.559  -2.708 -28.630  1.00 77.95           C  
ATOM   1909  HG2 PRO A 118       6.075  -3.086 -27.729  1.00 77.95           H  
ATOM   1910  HG3 PRO A 118       5.966  -2.941 -29.514  1.00 77.95           H  
ATOM   1911  CD  PRO A 118       6.796  -1.207 -28.488  1.00 77.95           C  
ATOM   1912  HD2 PRO A 118       5.972  -0.751 -27.940  1.00 77.95           H  
ATOM   1913  HD3 PRO A 118       6.894  -0.754 -29.474  1.00 77.95           H  
ATOM   1914  N   HIS A 119      11.245  -2.648 -27.858  1.00 88.97           N  
ATOM   1915  H   HIS A 119      11.082  -3.140 -26.991  1.00 88.97           H  
ATOM   1916  CA  HIS A 119      12.629  -2.475 -28.299  1.00 88.97           C  
ATOM   1917  HA  HIS A 119      12.632  -2.394 -29.386  1.00 88.97           H  
ATOM   1918  C   HIS A 119      13.534  -3.666 -27.959  1.00 88.97           C  
ATOM   1919  CB  HIS A 119      13.167  -1.143 -27.768  1.00 88.97           C  
ATOM   1920  HB2 HIS A 119      12.507  -0.350 -28.120  1.00 88.97           H  
ATOM   1921  HB3 HIS A 119      14.162  -0.957 -28.172  1.00 88.97           H  
ATOM   1922  O   HIS A 119      13.169  -4.583 -27.222  1.00 88.97           O  
ATOM   1923  CG  HIS A 119      13.222  -1.030 -26.276  1.00 88.97           C  
ATOM   1924  CD2 HIS A 119      14.290  -1.335 -25.482  1.00 88.97           C  
ATOM   1925  HD2 HIS A 119      15.234  -1.757 -25.794  1.00 88.97           H  
ATOM   1926  ND1 HIS A 119      12.257  -0.455 -25.478  1.00 88.97           N  
ATOM   1927  HD1 HIS A 119      11.369  -0.084 -25.784  1.00 88.97           H  
ATOM   1928  CE1 HIS A 119      12.765  -0.361 -24.238  1.00 88.97           C  
ATOM   1929  HE1 HIS A 119      12.298   0.116 -23.389  1.00 88.97           H  
ATOM   1930  NE2 HIS A 119      13.970  -0.932 -24.196  1.00 88.97           N  
ATOM   1931  N   LEU A 120      14.716  -3.684 -28.574  1.00 91.56           N  
ATOM   1932  H   LEU A 120      14.925  -2.900 -29.175  1.00 91.56           H  
ATOM   1933  CA  LEU A 120      15.713  -4.752 -28.492  1.00 91.56           C  
ATOM   1934  HA  LEU A 120      15.324  -5.590 -27.912  1.00 91.56           H  
ATOM   1935  C   LEU A 120      16.960  -4.214 -27.809  1.00 91.56           C  
ATOM   1936  CB  LEU A 120      16.096  -5.227 -29.910  1.00 91.56           C  
ATOM   1937  HB2 LEU A 120      16.813  -6.045 -29.834  1.00 91.56           H  
ATOM   1938  HB3 LEU A 120      16.593  -4.399 -30.416  1.00 91.56           H  
ATOM   1939  O   LEU A 120      17.467  -3.190 -28.252  1.00 91.56           O  
ATOM   1940  CG  LEU A 120      14.912  -5.663 -30.774  1.00 91.56           C  
ATOM   1941  HG  LEU A 120      14.100  -4.947 -30.645  1.00 91.56           H  
ATOM   1942  CD1 LEU A 120      15.283  -5.748 -32.252  1.00 91.56           C  
ATOM   1943 HD11 LEU A 120      14.438  -6.133 -32.823  1.00 91.56           H  
ATOM   1944 HD12 LEU A 120      15.523  -4.751 -32.620  1.00 91.56           H  
ATOM   1945 HD13 LEU A 120      16.148  -6.399 -32.381  1.00 91.56           H  
ATOM   1946  CD2 LEU A 120      14.399  -7.026 -30.383  1.00 91.56           C  
ATOM   1947 HD21 LEU A 120      14.218  -7.023 -29.308  1.00 91.56           H  
ATOM   1948 HD22 LEU A 120      15.149  -7.764 -30.666  1.00 91.56           H  
ATOM   1949 HD23 LEU A 120      13.465  -7.221 -30.910  1.00 91.56           H  
ATOM   1950  N   HIS A 121      17.502  -4.940 -26.834  1.00 92.94           N  
ATOM   1951  H   HIS A 121      17.009  -5.763 -26.517  1.00 92.94           H  
ATOM   1952  CA  HIS A 121      18.847  -4.705 -26.307  1.00 92.94           C  
ATOM   1953  HA  HIS A 121      19.221  -3.735 -26.634  1.00 92.94           H  
ATOM   1954  C   HIS A 121      19.780  -5.795 -26.811  1.00 92.94           C  
ATOM   1955  CB  HIS A 121      18.837  -4.725 -24.778  1.00 92.94           C  
ATOM   1956  HB2 HIS A 121      18.437  -5.678 -24.431  1.00 92.94           H  
ATOM   1957  HB3 HIS A 121      19.863  -4.656 -24.417  1.00 92.94           H  
ATOM   1958  O   HIS A 121      19.586  -6.960 -26.474  1.00 92.94           O  
ATOM   1959  CG  HIS A 121      18.031  -3.622 -24.165  1.00 92.94           C  
ATOM   1960  CD2 HIS A 121      16.744  -3.750 -23.732  1.00 92.94           C  
ATOM   1961  HD2 HIS A 121      16.134  -4.640 -23.785  1.00 92.94           H  
ATOM   1962  ND1 HIS A 121      18.436  -2.332 -23.879  1.00 92.94           N  
ATOM   1963  HD1 HIS A 121      19.299  -1.876 -24.139  1.00 92.94           H  
ATOM   1964  CE1 HIS A 121      17.415  -1.710 -23.261  1.00 92.94           C  
ATOM   1965  HE1 HIS A 121      17.404  -0.686 -22.916  1.00 92.94           H  
ATOM   1966  NE2 HIS A 121      16.377  -2.547 -23.155  1.00 92.94           N  
ATOM   1967  N   VAL A 122      20.798  -5.441 -27.592  1.00 94.49           N  
ATOM   1968  H   VAL A 122      20.870  -4.470 -27.861  1.00 94.49           H  
ATOM   1969  CA  VAL A 122      21.770  -6.385 -28.155  1.00 94.49           C  
ATOM   1970  HA  VAL A 122      21.537  -7.395 -27.819  1.00 94.49           H  
ATOM   1971  C   VAL A 122      23.166  -6.041 -27.655  1.00 94.49           C  
ATOM   1972  CB  VAL A 122      21.730  -6.380 -29.696  1.00 94.49           C  
ATOM   1973  HB  VAL A 122      22.044  -5.398 -30.048  1.00 94.49           H  
ATOM   1974  O   VAL A 122      23.682  -4.965 -27.932  1.00 94.49           O  
ATOM   1975  CG1 VAL A 122      22.696  -7.417 -30.285  1.00 94.49           C  
ATOM   1976 HG11 VAL A 122      23.725  -7.154 -30.042  1.00 94.49           H  
ATOM   1977 HG12 VAL A 122      22.593  -7.446 -31.370  1.00 94.49           H  
ATOM   1978 HG13 VAL A 122      22.470  -8.402 -29.878  1.00 94.49           H  
ATOM   1979  CG2 VAL A 122      20.333  -6.636 -30.278  1.00 94.49           C  
ATOM   1980 HG21 VAL A 122      19.626  -5.900 -29.895  1.00 94.49           H  
ATOM   1981 HG22 VAL A 122      19.987  -7.638 -30.022  1.00 94.49           H  
ATOM   1982 HG23 VAL A 122      20.365  -6.531 -31.362  1.00 94.49           H  
ATOM   1983  N   VAL A 123      23.813  -6.979 -26.974  1.00 93.61           N  
ATOM   1984  H   VAL A 123      23.329  -7.840 -26.763  1.00 93.61           H  
ATOM   1985  CA  VAL A 123      25.246  -6.925 -26.681  1.00 93.61           C  
ATOM   1986  HA  VAL A 123      25.567  -5.883 -26.677  1.00 93.61           H  
ATOM   1987  C   VAL A 123      25.990  -7.656 -27.795  1.00 93.61           C  
ATOM   1988  CB  VAL A 123      25.560  -7.486 -25.283  1.00 93.61           C  
ATOM   1989  HB  VAL A 123      25.197  -8.511 -25.212  1.00 93.61           H  
ATOM   1990  O   VAL A 123      25.706  -8.817 -28.096  1.00 93.61           O  
ATOM   1991  CG1 VAL A 123      27.067  -7.473 -25.000  1.00 93.61           C  
ATOM   1992 HG11 VAL A 123      27.585  -8.150 -25.680  1.00 93.61           H  
ATOM   1993 HG12 VAL A 123      27.463  -6.464 -25.118  1.00 93.61           H  
ATOM   1994 HG13 VAL A 123      27.250  -7.809 -23.979  1.00 93.61           H  
ATOM   1995  CG2 VAL A 123      24.874  -6.644 -24.199  1.00 93.61           C  
ATOM   1996 HG21 VAL A 123      23.794  -6.627 -24.347  1.00 93.61           H  
ATOM   1997 HG22 VAL A 123      25.245  -5.619 -24.228  1.00 93.61           H  
ATOM   1998 HG23 VAL A 123      25.077  -7.066 -23.215  1.00 93.61           H  
ATOM   1999  N   THR A 124      26.934  -6.970 -28.433  1.00 93.30           N  
ATOM   2000  H   THR A 124      27.108  -6.025 -28.121  1.00 93.30           H  
ATOM   2001  CA  THR A 124      27.775  -7.503 -29.516  1.00 93.30           C  
ATOM   2002  HA  THR A 124      27.731  -8.592 -29.493  1.00 93.30           H  
ATOM   2003  C   THR A 124      29.227  -7.102 -29.295  1.00 93.30           C  
ATOM   2004  CB  THR A 124      27.250  -7.055 -30.896  1.00 93.30           C  
ATOM   2005  HB  THR A 124      26.202  -7.346 -30.970  1.00 93.30           H  
ATOM   2006  O   THR A 124      29.529  -6.234 -28.479  1.00 93.30           O  
ATOM   2007  CG2 THR A 124      27.352  -5.553 -31.151  1.00 93.30           C  
ATOM   2008 HG21 THR A 124      28.394  -5.234 -31.155  1.00 93.30           H  
ATOM   2009 HG22 THR A 124      26.896  -5.314 -32.111  1.00 93.30           H  
ATOM   2010 HG23 THR A 124      26.815  -5.013 -30.371  1.00 93.30           H  
ATOM   2011  OG1 THR A 124      27.951  -7.662 -31.962  1.00 93.30           O  
ATOM   2012  HG1 THR A 124      28.789  -7.206 -32.070  1.00 93.30           H  
ATOM   2013  N   ARG A 125      30.144  -7.715 -30.042  1.00 87.79           N  
ATOM   2014  H   ARG A 125      29.827  -8.418 -30.694  1.00 87.79           H  
ATOM   2015  CA  ARG A 125      31.550  -7.297 -30.096  1.00 87.79           C  
ATOM   2016  HA  ARG A 125      31.647  -6.332 -29.598  1.00 87.79           H  
ATOM   2017  C   ARG A 125      32.013  -7.077 -31.527  1.00 87.79           C  
ATOM   2018  CB  ARG A 125      32.440  -8.284 -29.326  1.00 87.79           C  
ATOM   2019  HB2 ARG A 125      33.455  -7.891 -29.288  1.00 87.79           H  
ATOM   2020  HB3 ARG A 125      32.071  -8.359 -28.303  1.00 87.79           H  
ATOM   2021  O   ARG A 125      31.489  -7.717 -32.443  1.00 87.79           O  
ATOM   2022  CG  ARG A 125      32.463  -9.684 -29.953  1.00 87.79           C  
ATOM   2023  HG2 ARG A 125      31.448 -10.077 -30.015  1.00 87.79           H  
ATOM   2024  HG3 ARG A 125      32.887  -9.624 -30.956  1.00 87.79           H  
ATOM   2025  CD  ARG A 125      33.312 -10.634 -29.113  1.00 87.79           C  
ATOM   2026  HD2 ARG A 125      32.865 -10.752 -28.125  1.00 87.79           H  
ATOM   2027  HD3 ARG A 125      34.299 -10.187 -28.996  1.00 87.79           H  
ATOM   2028  NE  ARG A 125      33.439 -11.944 -29.776  1.00 87.79           N  
ATOM   2029  HE  ARG A 125      32.995 -12.038 -30.679  1.00 87.79           H  
ATOM   2030  NH1 ARG A 125      34.957 -12.884 -28.319  1.00 87.79           N  
ATOM   2031 HH11 ARG A 125      34.905 -12.027 -27.788  1.00 87.79           H  
ATOM   2032 HH12 ARG A 125      35.952 -12.939 -28.485  1.00 87.79           H  
ATOM   2033  NH2 ARG A 125      34.482 -13.928 -30.184  1.00 87.79           N  
ATOM   2034 HH21 ARG A 125      34.198 -13.894 -31.153  1.00 87.79           H  
ATOM   2035 HH22 ARG A 125      35.241 -14.525 -29.890  1.00 87.79           H  
ATOM   2036  CZ  ARG A 125      34.275 -12.899 -29.416  1.00 87.79           C  
ATOM   2037  N   THR A 126      32.996  -6.208 -31.711  1.00 82.72           N  
ATOM   2038  H   THR A 126      33.347  -5.698 -30.913  1.00 82.72           H  
ATOM   2039  CA  THR A 126      33.781  -6.121 -32.942  1.00 82.72           C  
ATOM   2040  HA  THR A 126      33.311  -6.749 -33.700  1.00 82.72           H  
ATOM   2041  C   THR A 126      35.168  -6.701 -32.686  1.00 82.72           C  
ATOM   2042  CB  THR A 126      33.822  -4.706 -33.535  1.00 82.72           C  
ATOM   2043  HB  THR A 126      34.362  -4.747 -34.480  1.00 82.72           H  
ATOM   2044  O   THR A 126      35.786  -6.456 -31.649  1.00 82.72           O  
ATOM   2045  CG2 THR A 126      32.412  -4.164 -33.793  1.00 82.72           C  
ATOM   2046 HG21 THR A 126      31.839  -4.881 -34.381  1.00 82.72           H  
ATOM   2047 HG22 THR A 126      31.899  -3.988 -32.848  1.00 82.72           H  
ATOM   2048 HG23 THR A 126      32.480  -3.224 -34.340  1.00 82.72           H  
ATOM   2049  OG1 THR A 126      34.460  -3.786 -32.695  1.00 82.72           O  
ATOM   2050  HG1 THR A 126      34.722  -3.054 -33.259  1.00 82.72           H  
ATOM   2051  N   GLY A 127      35.609  -7.555 -33.607  1.00 65.17           N  
ATOM   2052  H   GLY A 127      35.076  -7.667 -34.458  1.00 65.17           H  
ATOM   2053  CA  GLY A 127      36.966  -8.089 -33.617  1.00 65.17           C  
ATOM   2054  HA2 GLY A 127      36.957  -9.110 -34.000  1.00 65.17           H  
ATOM   2055  HA3 GLY A 127      37.372  -8.106 -32.605  1.00 65.17           H  
ATOM   2056  C   GLY A 127      37.881  -7.247 -34.506  1.00 65.17           C  
ATOM   2057  O   GLY A 127      37.386  -6.375 -35.230  1.00 65.17           O  
ATOM   2058  N   PRO A 128      39.195  -7.512 -34.470  1.00 54.23           N  
ATOM   2059  CA  PRO A 128      40.134  -6.912 -35.405  1.00 54.23           C  
ATOM   2060  HA  PRO A 128      40.141  -5.829 -35.280  1.00 54.23           H  
ATOM   2061  C   PRO A 128      39.726  -7.247 -36.845  1.00 54.23           C  
ATOM   2062  CB  PRO A 128      41.514  -7.455 -35.022  1.00 54.23           C  
ATOM   2063  HB2 PRO A 128      41.989  -6.765 -34.324  1.00 54.23           H  
ATOM   2064  HB3 PRO A 128      42.153  -7.606 -35.892  1.00 54.23           H  
ATOM   2065  O   PRO A 128      39.394  -8.391 -37.172  1.00 54.23           O  
ATOM   2066  CG  PRO A 128      41.204  -8.770 -34.306  1.00 54.23           C  
ATOM   2067  HG2 PRO A 128      41.097  -9.566 -35.043  1.00 54.23           H  
ATOM   2068  HG3 PRO A 128      41.973  -9.024 -33.576  1.00 54.23           H  
ATOM   2069  CD  PRO A 128      39.856  -8.507 -33.640  1.00 54.23           C  
ATOM   2070  HD2 PRO A 128      40.015  -8.096 -32.643  1.00 54.23           H  
ATOM   2071  HD3 PRO A 128      39.288  -9.435 -33.581  1.00 54.23           H  
ATOM   2072  N   SER A 129      39.716  -6.223 -37.692  1.00 52.01           N  
ATOM   2073  H   SER A 129      39.981  -5.315 -37.337  1.00 52.01           H  
ATOM   2074  CA  SER A 129      39.644  -6.356 -39.142  1.00 52.01           C  
ATOM   2075  HA  SER A 129      38.770  -6.949 -39.412  1.00 52.01           H  
ATOM   2076  C   SER A 129      40.896  -7.070 -39.665  1.00 52.01           C  
ATOM   2077  CB  SER A 129      39.511  -4.961 -39.762  1.00 52.01           C  
ATOM   2078  HB2 SER A 129      39.810  -4.980 -40.810  1.00 52.01           H  
ATOM   2079  HB3 SER A 129      40.165  -4.274 -39.225  1.00 52.01           H  
ATOM   2080  O   SER A 129      41.876  -7.265 -38.946  1.00 52.01           O  
ATOM   2081  OG  SER A 129      38.184  -4.476 -39.677  1.00 52.01           O  
ATOM   2082  HG  SER A 129      38.282  -3.524 -39.751  1.00 52.01           H  
ATOM   2083  N   LEU A 130      40.876  -7.464 -40.942  1.00 52.17           N  
ATOM   2084  H   LEU A 130      40.056  -7.259 -41.494  1.00 52.17           H  
ATOM   2085  CA  LEU A 130      42.023  -8.106 -41.605  1.00 52.17           C  
ATOM   2086  HA  LEU A 130      42.254  -9.040 -41.094  1.00 52.17           H  
ATOM   2087  C   LEU A 130      43.310  -7.260 -41.552  1.00 52.17           C  
ATOM   2088  CB  LEU A 130      41.648  -8.390 -43.072  1.00 52.17           C  
ATOM   2089  HB2 LEU A 130      42.559  -8.563 -43.645  1.00 52.17           H  
ATOM   2090  HB3 LEU A 130      41.177  -7.498 -43.485  1.00 52.17           H  
ATOM   2091  O   LEU A 130      44.398  -7.816 -41.637  1.00 52.17           O  
ATOM   2092  CG  LEU A 130      40.723  -9.603 -43.261  1.00 52.17           C  
ATOM   2093  HG  LEU A 130      39.932  -9.584 -42.510  1.00 52.17           H  
ATOM   2094  CD1 LEU A 130      40.067  -9.553 -44.641  1.00 52.17           C  
ATOM   2095 HD11 LEU A 130      39.478  -8.641 -44.736  1.00 52.17           H  
ATOM   2096 HD12 LEU A 130      39.409 -10.413 -44.770  1.00 52.17           H  
ATOM   2097 HD13 LEU A 130      40.833  -9.565 -45.416  1.00 52.17           H  
ATOM   2098  CD2 LEU A 130      41.492 -10.922 -43.148  1.00 52.17           C  
ATOM   2099 HD21 LEU A 130      41.944 -11.004 -42.160  1.00 52.17           H  
ATOM   2100 HD22 LEU A 130      40.813 -11.762 -43.292  1.00 52.17           H  
ATOM   2101 HD23 LEU A 130      42.281 -10.961 -43.900  1.00 52.17           H  
ATOM   2102  N   ASP A 131      43.182  -5.942 -41.402  1.00 56.87           N  
ATOM   2103  H   ASP A 131      42.259  -5.558 -41.256  1.00 56.87           H  
ATOM   2104  CA  ASP A 131      44.279  -4.977 -41.272  1.00 56.87           C  
ATOM   2105  HA  ASP A 131      45.136  -5.344 -41.836  1.00 56.87           H  
ATOM   2106  C   ASP A 131      44.768  -4.778 -39.822  1.00 56.87           C  
ATOM   2107  CB  ASP A 131      43.835  -3.648 -41.910  1.00 56.87           C  
ATOM   2108  HB2 ASP A 131      43.614  -3.829 -42.962  1.00 56.87           H  
ATOM   2109  HB3 ASP A 131      44.660  -2.936 -41.868  1.00 56.87           H  
ATOM   2110  O   ASP A 131      45.639  -3.951 -39.570  1.00 56.87           O  
ATOM   2111  CG  ASP A 131      42.601  -3.018 -41.249  1.00 56.87           C  
ATOM   2112  OD1 ASP A 131      42.172  -3.495 -40.171  1.00 56.87           O  
ATOM   2113  OD2 ASP A 131      42.016  -2.098 -41.850  1.00 56.87           O  
ATOM   2114  N   GLY A 132      44.218  -5.525 -38.860  1.00 47.67           N  
ATOM   2115  H   GLY A 132      43.486  -6.170 -39.121  1.00 47.67           H  
ATOM   2116  CA  GLY A 132      44.567  -5.427 -37.443  1.00 47.67           C  
ATOM   2117  HA2 GLY A 132      45.640  -5.260 -37.350  1.00 47.67           H  
ATOM   2118  HA3 GLY A 132      44.323  -6.371 -36.956  1.00 47.67           H  
ATOM   2119  C   GLY A 132      43.854  -4.306 -36.682  1.00 47.67           C  
ATOM   2120  O   GLY A 132      43.960  -4.268 -35.458  1.00 47.67           O  
ATOM   2121  N   THR A 133      43.082  -3.439 -37.349  1.00 50.90           N  
ATOM   2122  H   THR A 133      42.991  -3.535 -38.351  1.00 50.90           H  
ATOM   2123  CA  THR A 133      42.318  -2.376 -36.676  1.00 50.90           C  
ATOM   2124  HA  THR A 133      42.922  -1.993 -35.853  1.00 50.90           H  
ATOM   2125  C   THR A 133      41.025  -2.929 -36.080  1.00 50.90           C  
ATOM   2126  CB  THR A 133      42.013  -1.185 -37.602  1.00 50.90           C  
ATOM   2127  HB  THR A 133      41.518  -0.425 -36.998  1.00 50.90           H  
ATOM   2128  O   THR A 133      40.280  -3.656 -36.742  1.00 50.90           O  
ATOM   2129  CG2 THR A 133      43.273  -0.554 -38.189  1.00 50.90           C  
ATOM   2130 HG21 THR A 133      43.944  -0.250 -37.385  1.00 50.90           H  
ATOM   2131 HG22 THR A 133      43.000   0.322 -38.778  1.00 50.90           H  
ATOM   2132 HG23 THR A 133      43.787  -1.265 -38.835  1.00 50.90           H  
ATOM   2133  OG1 THR A 133      41.138  -1.524 -38.658  1.00 50.90           O  
ATOM   2134  HG1 THR A 133      41.585  -2.128 -39.255  1.00 50.90           H  
ATOM   2135  N   VAL A 134      40.691  -2.600 -34.827  1.00 59.97           N  
ATOM   2136  H   VAL A 134      41.358  -2.128 -34.233  1.00 59.97           H  
ATOM   2137  CA  VAL A 134      39.380  -2.995 -34.283  1.00 59.97           C  
ATOM   2138  HA  VAL A 134      39.144  -3.991 -34.658  1.00 59.97           H  
ATOM   2139  C   VAL A 134      38.304  -2.052 -34.805  1.00 59.97           C  
ATOM   2140  CB  VAL A 134      39.370  -3.130 -32.757  1.00 59.97           C  
ATOM   2141  HB  VAL A 134      39.614  -2.175 -32.290  1.00 59.97           H  
ATOM   2142  O   VAL A 134      38.143  -0.924 -34.319  1.00 59.97           O  
ATOM   2143  CG1 VAL A 134      37.990  -3.608 -32.283  1.00 59.97           C  
ATOM   2144 HG11 VAL A 134      37.718  -4.529 -32.800  1.00 59.97           H  
ATOM   2145 HG12 VAL A 134      38.023  -3.822 -31.215  1.00 59.97           H  
ATOM   2146 HG13 VAL A 134      37.225  -2.859 -32.485  1.00 59.97           H  
ATOM   2147  CG2 VAL A 134      40.368  -4.196 -32.310  1.00 59.97           C  
ATOM   2148 HG21 VAL A 134      40.424  -4.226 -31.221  1.00 59.97           H  
ATOM   2149 HG22 VAL A 134      40.079  -5.178 -32.681  1.00 59.97           H  
ATOM   2150 HG23 VAL A 134      41.356  -3.961 -32.705  1.00 59.97           H  
ATOM   2151  N   GLY A 135      37.548  -2.549 -35.787  1.00 67.05           N  
ATOM   2152  H   GLY A 135      37.828  -3.444 -36.161  1.00 67.05           H  
ATOM   2153  CA  GLY A 135      36.516  -1.799 -36.492  1.00 67.05           C  
ATOM   2154  HA2 GLY A 135      36.995  -0.976 -37.022  1.00 67.05           H  
ATOM   2155  HA3 GLY A 135      36.041  -2.445 -37.230  1.00 67.05           H  
ATOM   2156  C   GLY A 135      35.437  -1.244 -35.560  1.00 67.05           C  
ATOM   2157  O   GLY A 135      34.873  -1.958 -34.728  1.00 67.05           O  
ATOM   2158  N   VAL A 136      35.120   0.039 -35.729  1.00 80.05           N  
ATOM   2159  H   VAL A 136      35.660   0.577 -36.391  1.00 80.05           H  
ATOM   2160  CA  VAL A 136      34.038   0.714 -35.002  1.00 80.05           C  
ATOM   2161  HA  VAL A 136      34.114   0.436 -33.951  1.00 80.05           H  
ATOM   2162  C   VAL A 136      32.690   0.233 -35.541  1.00 80.05           C  
ATOM   2163  CB  VAL A 136      34.165   2.248 -35.104  1.00 80.05           C  
ATOM   2164  HB  VAL A 136      34.005   2.553 -36.138  1.00 80.05           H  
ATOM   2165  O   VAL A 136      32.459   0.250 -36.752  1.00 80.05           O  
ATOM   2166  CG1 VAL A 136      33.133   2.946 -34.213  1.00 80.05           C  
ATOM   2167 HG11 VAL A 136      33.203   4.025 -34.356  1.00 80.05           H  
ATOM   2168 HG12 VAL A 136      32.122   2.634 -34.476  1.00 80.05           H  
ATOM   2169 HG13 VAL A 136      33.321   2.719 -33.164  1.00 80.05           H  
ATOM   2170  CG2 VAL A 136      35.552   2.731 -34.658  1.00 80.05           C  
ATOM   2171 HG21 VAL A 136      35.590   3.820 -34.682  1.00 80.05           H  
ATOM   2172 HG22 VAL A 136      36.326   2.358 -35.328  1.00 80.05           H  
ATOM   2173 HG23 VAL A 136      35.764   2.391 -33.644  1.00 80.05           H  
ATOM   2174  N   LEU A 137      31.776  -0.184 -34.658  1.00 86.14           N  
ATOM   2175  H   LEU A 137      32.037  -0.220 -33.683  1.00 86.14           H  
ATOM   2176  CA  LEU A 137      30.490  -0.767 -35.061  1.00 86.14           C  
ATOM   2177  HA  LEU A 137      30.704  -1.674 -35.627  1.00 86.14           H  
ATOM   2178  C   LEU A 137      29.663   0.156 -35.974  1.00 86.14           C  
ATOM   2179  CB  LEU A 137      29.703  -1.149 -33.797  1.00 86.14           C  
ATOM   2180  HB2 LEU A 137      30.309  -1.829 -33.197  1.00 86.14           H  
ATOM   2181  HB3 LEU A 137      29.527  -0.249 -33.208  1.00 86.14           H  
ATOM   2182  O   LEU A 137      29.064  -0.323 -36.938  1.00 86.14           O  
ATOM   2183  CG  LEU A 137      28.347  -1.820 -34.083  1.00 86.14           C  
ATOM   2184  HG  LEU A 137      27.715  -1.148 -34.664  1.00 86.14           H  
ATOM   2185  CD1 LEU A 137      28.490  -3.147 -34.831  1.00 86.14           C  
ATOM   2186 HD11 LEU A 137      29.177  -3.804 -34.298  1.00 86.14           H  
ATOM   2187 HD12 LEU A 137      27.509  -3.617 -34.901  1.00 86.14           H  
ATOM   2188 HD13 LEU A 137      28.866  -2.963 -35.838  1.00 86.14           H  
ATOM   2189  CD2 LEU A 137      27.632  -2.119 -32.774  1.00 86.14           C  
ATOM   2190 HD21 LEU A 137      26.632  -2.497 -32.983  1.00 86.14           H  
ATOM   2191 HD22 LEU A 137      28.195  -2.856 -32.201  1.00 86.14           H  
ATOM   2192 HD23 LEU A 137      27.548  -1.207 -32.184  1.00 86.14           H  
ATOM   2193  N   SER A 138      29.677   1.470 -35.723  1.00 83.59           N  
ATOM   2194  H   SER A 138      30.239   1.811 -34.956  1.00 83.59           H  
ATOM   2195  CA  SER A 138      28.972   2.478 -36.532  1.00 83.59           C  
ATOM   2196  HA  SER A 138      27.910   2.234 -36.528  1.00 83.59           H  
ATOM   2197  C   SER A 138      29.431   2.521 -37.997  1.00 83.59           C  
ATOM   2198  CB  SER A 138      29.127   3.864 -35.897  1.00 83.59           C  
ATOM   2199  HB2 SER A 138      28.650   4.612 -36.531  1.00 83.59           H  
ATOM   2200  HB3 SER A 138      28.648   3.872 -34.918  1.00 83.59           H  
ATOM   2201  O   SER A 138      28.666   2.915 -38.884  1.00 83.59           O  
ATOM   2202  OG  SER A 138      30.497   4.168 -35.750  1.00 83.59           O  
ATOM   2203  HG  SER A 138      30.597   5.095 -35.518  1.00 83.59           H  
ATOM   2204  N   ASN A 139      30.648   2.047 -38.278  1.00 83.61           N  
ATOM   2205  H   ASN A 139      31.225   1.729 -37.512  1.00 83.61           H  
ATOM   2206  CA  ASN A 139      31.209   1.986 -39.623  1.00 83.61           C  
ATOM   2207  HA  ASN A 139      30.740   2.776 -40.210  1.00 83.61           H  
ATOM   2208  C   ASN A 139      30.868   0.703 -40.381  1.00 83.61           C  
ATOM   2209  CB  ASN A 139      32.718   2.285 -39.556  1.00 83.61           C  
ATOM   2210  HB2 ASN A 139      33.197   1.652 -38.809  1.00 83.61           H  
ATOM   2211  HB3 ASN A 139      33.176   2.078 -40.523  1.00 83.61           H  
ATOM   2212  O   ASN A 139      31.090   0.627 -41.587  1.00 83.61           O  
ATOM   2213  CG  ASN A 139      32.979   3.745 -39.235  1.00 83.61           C  
ATOM   2214  ND2 ASN A 139      34.165   4.087 -38.790  1.00 83.61           N  
ATOM   2215 HD21 ASN A 139      34.317   5.071 -38.621  1.00 83.61           H  
ATOM   2216 HD22 ASN A 139      34.916   3.417 -38.704  1.00 83.61           H  
ATOM   2217  OD1 ASN A 139      32.120   4.592 -39.426  1.00 83.61           O  
ATOM   2218  N   GLN A 140      30.275  -0.293 -39.722  1.00 85.97           N  
ATOM   2219  H   GLN A 140      30.050  -0.168 -38.745  1.00 85.97           H  
ATOM   2220  CA  GLN A 140      29.929  -1.548 -40.376  1.00 85.97           C  
ATOM   2221  HA  GLN A 140      30.738  -1.808 -41.058  1.00 85.97           H  
ATOM   2222  C   GLN A 140      28.641  -1.426 -41.201  1.00 85.97           C  
ATOM   2223  CB  GLN A 140      29.815  -2.675 -39.349  1.00 85.97           C  
ATOM   2224  HB2 GLN A 140      29.516  -3.580 -39.878  1.00 85.97           H  
ATOM   2225  HB3 GLN A 140      29.041  -2.433 -38.621  1.00 85.97           H  
ATOM   2226  O   GLN A 140      27.595  -1.003 -40.703  1.00 85.97           O  
ATOM   2227  CG  GLN A 140      31.141  -2.951 -38.622  1.00 85.97           C  
ATOM   2228  HG2 GLN A 140      31.934  -3.090 -39.356  1.00 85.97           H  
ATOM   2229  HG3 GLN A 140      31.402  -2.101 -37.991  1.00 85.97           H  
ATOM   2230  CD  GLN A 140      31.062  -4.200 -37.753  1.00 85.97           C  
ATOM   2231  NE2 GLN A 140      32.164  -4.607 -37.163  1.00 85.97           N  
ATOM   2232 HE21 GLN A 140      32.116  -5.467 -36.636  1.00 85.97           H  
ATOM   2233 HE22 GLN A 140      33.032  -4.105 -37.284  1.00 85.97           H  
ATOM   2234  OE1 GLN A 140      30.017  -4.830 -37.603  1.00 85.97           O  
ATOM   2235  N   ASN A 141      28.681  -1.912 -42.446  1.00 88.21           N  
ATOM   2236  H   ASN A 141      29.591  -2.137 -42.822  1.00 88.21           H  
ATOM   2237  CA  ASN A 141      27.554  -1.854 -43.388  1.00 88.21           C  
ATOM   2238  HA  ASN A 141      27.351  -0.810 -43.626  1.00 88.21           H  
ATOM   2239  C   ASN A 141      26.249  -2.428 -42.819  1.00 88.21           C  
ATOM   2240  CB  ASN A 141      27.947  -2.594 -44.684  1.00 88.21           C  
ATOM   2241  HB2 ASN A 141      27.056  -2.752 -45.291  1.00 88.21           H  
ATOM   2242  HB3 ASN A 141      28.378  -3.567 -44.449  1.00 88.21           H  
ATOM   2243  O   ASN A 141      25.182  -1.844 -43.004  1.00 88.21           O  
ATOM   2244  CG  ASN A 141      28.921  -1.802 -45.536  1.00 88.21           C  
ATOM   2245  ND2 ASN A 141      29.593  -2.434 -46.467  1.00 88.21           N  
ATOM   2246 HD21 ASN A 141      29.470  -3.420 -46.649  1.00 88.21           H  
ATOM   2247 HD22 ASN A 141      30.231  -1.868 -47.008  1.00 88.21           H  
ATOM   2248  OD1 ASN A 141      29.085  -0.608 -45.373  1.00 88.21           O  
ATOM   2249  N   LYS A 142      26.315  -3.542 -42.081  1.00 89.42           N  
ATOM   2250  H   LYS A 142      27.218  -3.977 -41.957  1.00 89.42           H  
ATOM   2251  CA  LYS A 142      25.122  -4.153 -41.474  1.00 89.42           C  
ATOM   2252  HA  LYS A 142      24.340  -4.214 -42.231  1.00 89.42           H  
ATOM   2253  C   LYS A 142      24.515  -3.298 -40.359  1.00 89.42           C  
ATOM   2254  CB  LYS A 142      25.432  -5.577 -40.996  1.00 89.42           C  
ATOM   2255  HB2 LYS A 142      24.643  -5.908 -40.320  1.00 89.42           H  
ATOM   2256  HB3 LYS A 142      26.383  -5.581 -40.464  1.00 89.42           H  
ATOM   2257  O   LYS A 142      23.294  -3.247 -40.270  1.00 89.42           O  
ATOM   2258  CG  LYS A 142      25.492  -6.546 -42.186  1.00 89.42           C  
ATOM   2259  HG2 LYS A 142      24.555  -6.481 -42.739  1.00 89.42           H  
ATOM   2260  HG3 LYS A 142      26.309  -6.260 -42.848  1.00 89.42           H  
ATOM   2261  CD  LYS A 142      25.693  -7.995 -41.734  1.00 89.42           C  
ATOM   2262  HD2 LYS A 142      24.921  -8.276 -41.018  1.00 89.42           H  
ATOM   2263  HD3 LYS A 142      26.677  -8.062 -41.270  1.00 89.42           H  
ATOM   2264  CE  LYS A 142      25.644  -8.920 -42.957  1.00 89.42           C  
ATOM   2265  HE2 LYS A 142      24.707  -8.742 -43.485  1.00 89.42           H  
ATOM   2266  HE3 LYS A 142      26.464  -8.656 -43.625  1.00 89.42           H  
ATOM   2267  NZ  LYS A 142      25.744 -10.354 -42.599  1.00 89.42           N  
ATOM   2268  HZ1 LYS A 142      25.062 -10.616 -41.901  1.00 89.42           H  
ATOM   2269  HZ2 LYS A 142      25.665 -10.959 -43.404  1.00 89.42           H  
ATOM   2270  HZ3 LYS A 142      26.649 -10.550 -42.197  1.00 89.42           H  
ATOM   2271  N   TYR A 143      25.328  -2.581 -39.574  1.00 92.52           N  
ATOM   2272  H   TYR A 143      26.317  -2.562 -39.779  1.00 92.52           H  
ATOM   2273  CA  TYR A 143      24.817  -1.621 -38.589  1.00 92.52           C  
ATOM   2274  HA  TYR A 143      24.091  -2.124 -37.951  1.00 92.52           H  
ATOM   2275  C   TYR A 143      24.121  -0.434 -39.278  1.00 92.52           C  
ATOM   2276  CB  TYR A 143      25.934  -1.125 -37.667  1.00 92.52           C  
ATOM   2277  HB2 TYR A 143      26.726  -0.671 -38.263  1.00 92.52           H  
ATOM   2278  HB3 TYR A 143      26.367  -1.965 -37.125  1.00 92.52           H  
ATOM   2279  O   TYR A 143      23.003  -0.062 -38.933  1.00 92.52           O  
ATOM   2280  CG  TYR A 143      25.416  -0.104 -36.675  1.00 92.52           C  
ATOM   2281  CD1 TYR A 143      25.604   1.270 -36.921  1.00 92.52           C  
ATOM   2282  HD1 TYR A 143      26.163   1.590 -37.788  1.00 92.52           H  
ATOM   2283  CD2 TYR A 143      24.659  -0.521 -35.564  1.00 92.52           C  
ATOM   2284  HD2 TYR A 143      24.487  -1.570 -35.377  1.00 92.52           H  
ATOM   2285  CE1 TYR A 143      25.069   2.230 -36.040  1.00 92.52           C  
ATOM   2286  HE1 TYR A 143      25.232   3.283 -36.215  1.00 92.52           H  
ATOM   2287  CE2 TYR A 143      24.087   0.437 -34.710  1.00 92.52           C  
ATOM   2288  HE2 TYR A 143      23.469   0.133 -33.878  1.00 92.52           H  
ATOM   2289  OH  TYR A 143      23.759   2.721 -34.083  1.00 92.52           O  
ATOM   2290  HH  TYR A 143      23.957   3.633 -34.308  1.00 92.52           H  
ATOM   2291  CZ  TYR A 143      24.303   1.812 -34.931  1.00 92.52           C  
ATOM   2292  N   ARG A 144      24.738   0.122 -40.327  1.00 92.68           N  
ATOM   2293  H   ARG A 144      25.671  -0.191 -40.554  1.00 92.68           H  
ATOM   2294  CA  ARG A 144      24.123   1.204 -41.116  1.00 92.68           C  
ATOM   2295  HA  ARG A 144      23.847   2.020 -40.447  1.00 92.68           H  
ATOM   2296  C   ARG A 144      22.818   0.758 -41.786  1.00 92.68           C  
ATOM   2297  CB  ARG A 144      25.126   1.734 -42.150  1.00 92.68           C  
ATOM   2298  HB2 ARG A 144      25.433   0.919 -42.806  1.00 92.68           H  
ATOM   2299  HB3 ARG A 144      24.629   2.491 -42.757  1.00 92.68           H  
ATOM   2300  O   ARG A 144      21.864   1.526 -41.840  1.00 92.68           O  
ATOM   2301  CG  ARG A 144      26.371   2.365 -41.504  1.00 92.68           C  
ATOM   2302  HG2 ARG A 144      26.075   3.190 -40.856  1.00 92.68           H  
ATOM   2303  HG3 ARG A 144      26.901   1.620 -40.910  1.00 92.68           H  
ATOM   2304  CD  ARG A 144      27.307   2.885 -42.599  1.00 92.68           C  
ATOM   2305  HD2 ARG A 144      27.495   2.076 -43.305  1.00 92.68           H  
ATOM   2306  HD3 ARG A 144      26.816   3.703 -43.124  1.00 92.68           H  
ATOM   2307  NE  ARG A 144      28.598   3.352 -42.058  1.00 92.68           N  
ATOM   2308  HE  ARG A 144      28.699   3.391 -41.054  1.00 92.68           H  
ATOM   2309  NH1 ARG A 144      29.591   3.753 -44.093  1.00 92.68           N  
ATOM   2310 HH11 ARG A 144      30.385   4.082 -44.624  1.00 92.68           H  
ATOM   2311 HH12 ARG A 144      28.775   3.393 -44.567  1.00 92.68           H  
ATOM   2312  NH2 ARG A 144      30.719   4.212 -42.237  1.00 92.68           N  
ATOM   2313 HH21 ARG A 144      30.787   4.373 -41.242  1.00 92.68           H  
ATOM   2314 HH22 ARG A 144      31.481   4.544 -42.810  1.00 92.68           H  
ATOM   2315  CZ  ARG A 144      29.627   3.761 -42.788  1.00 92.68           C  
ATOM   2316  N   THR A 145      22.760  -0.497 -42.237  1.00 94.66           N  
ATOM   2317  H   THR A 145      23.607  -1.045 -42.187  1.00 94.66           H  
ATOM   2318  CA  THR A 145      21.561  -1.090 -42.849  1.00 94.66           C  
ATOM   2319  HA  THR A 145      21.218  -0.433 -43.648  1.00 94.66           H  
ATOM   2320  C   THR A 145      20.418  -1.213 -41.846  1.00 94.66           C  
ATOM   2321  CB  THR A 145      21.852  -2.466 -43.464  1.00 94.66           C  
ATOM   2322  HB  THR A 145      22.145  -3.163 -42.679  1.00 94.66           H  
ATOM   2323  O   THR A 145      19.310  -0.793 -42.171  1.00 94.66           O  
ATOM   2324  CG2 THR A 145      20.648  -3.038 -44.212  1.00 94.66           C  
ATOM   2325 HG21 THR A 145      19.835  -3.251 -43.519  1.00 94.66           H  
ATOM   2326 HG22 THR A 145      20.933  -3.966 -44.707  1.00 94.66           H  
ATOM   2327 HG23 THR A 145      20.304  -2.325 -44.962  1.00 94.66           H  
ATOM   2328  OG1 THR A 145      22.897  -2.376 -44.405  1.00 94.66           O  
ATOM   2329  HG1 THR A 145      23.689  -2.070 -43.957  1.00 94.66           H  
ATOM   2330  N   ILE A 146      20.667  -1.734 -40.631  1.00 94.43           N  
ATOM   2331  H   ILE A 146      21.592  -2.070 -40.402  1.00 94.43           H  
ATOM   2332  CA  ILE A 146      19.617  -1.779 -39.599  1.00 94.43           C  
ATOM   2333  HA  ILE A 146      18.758  -2.295 -40.029  1.00 94.43           H  
ATOM   2334  C   ILE A 146      19.131  -0.373 -39.279  1.00 94.43           C  
ATOM   2335  CB  ILE A 146      19.991  -2.550 -38.311  1.00 94.43           C  
ATOM   2336  HB  ILE A 146      19.129  -2.490 -37.646  1.00 94.43           H  
ATOM   2337  O   ILE A 146      17.930  -0.144 -39.372  1.00 94.43           O  
ATOM   2338  CG1 ILE A 146      21.206  -2.005 -37.544  1.00 94.43           C  
ATOM   2339 HG12 ILE A 146      22.086  -2.207 -38.155  1.00 94.43           H  
ATOM   2340 HG13 ILE A 146      21.105  -0.933 -37.379  1.00 94.43           H  
ATOM   2341  CG2 ILE A 146      20.200  -4.027 -38.657  1.00 94.43           C  
ATOM   2342 HG21 ILE A 146      20.313  -4.613 -37.745  1.00 94.43           H  
ATOM   2343 HG22 ILE A 146      19.309  -4.393 -39.168  1.00 94.43           H  
ATOM   2344 HG23 ILE A 146      21.072  -4.163 -39.298  1.00 94.43           H  
ATOM   2345  CD1 ILE A 146      21.426  -2.620 -36.162  1.00 94.43           C  
ATOM   2346 HD11 ILE A 146      21.692  -3.674 -36.243  1.00 94.43           H  
ATOM   2347 HD12 ILE A 146      22.233  -2.094 -35.652  1.00 94.43           H  
ATOM   2348 HD13 ILE A 146      20.517  -2.530 -35.567  1.00 94.43           H  
ATOM   2349  N   ARG A 147      20.054   0.573 -39.041  1.00 93.55           N  
ATOM   2350  H   ARG A 147      21.024   0.294 -39.013  1.00 93.55           H  
ATOM   2351  CA  ARG A 147      19.724   1.953 -38.682  1.00 93.55           C  
ATOM   2352  HA  ARG A 147      19.143   1.935 -37.760  1.00 93.55           H  
ATOM   2353  C   ARG A 147      18.805   2.566 -39.729  1.00 93.55           C  
ATOM   2354  CB  ARG A 147      21.012   2.762 -38.450  1.00 93.55           C  
ATOM   2355  HB2 ARG A 147      21.642   2.214 -37.749  1.00 93.55           H  
ATOM   2356  HB3 ARG A 147      21.554   2.869 -39.390  1.00 93.55           H  
ATOM   2357  O   ARG A 147      17.727   3.001 -39.368  1.00 93.55           O  
ATOM   2358  CG  ARG A 147      20.727   4.154 -37.859  1.00 93.55           C  
ATOM   2359  HG2 ARG A 147      20.160   4.042 -36.936  1.00 93.55           H  
ATOM   2360  HG3 ARG A 147      20.138   4.741 -38.564  1.00 93.55           H  
ATOM   2361  CD  ARG A 147      22.037   4.894 -37.556  1.00 93.55           C  
ATOM   2362  HD2 ARG A 147      22.632   4.280 -36.879  1.00 93.55           H  
ATOM   2363  HD3 ARG A 147      22.585   5.035 -38.488  1.00 93.55           H  
ATOM   2364  NE  ARG A 147      21.786   6.204 -36.926  1.00 93.55           N  
ATOM   2365  HE  ARG A 147      20.819   6.459 -36.785  1.00 93.55           H  
ATOM   2366  NH1 ARG A 147      23.968   6.871 -36.628  1.00 93.55           N  
ATOM   2367 HH11 ARG A 147      24.611   7.586 -36.321  1.00 93.55           H  
ATOM   2368 HH12 ARG A 147      24.283   6.077 -37.167  1.00 93.55           H  
ATOM   2369  NH2 ARG A 147      22.312   8.177 -35.914  1.00 93.55           N  
ATOM   2370 HH21 ARG A 147      22.983   8.861 -35.594  1.00 93.55           H  
ATOM   2371 HH22 ARG A 147      21.331   8.392 -35.806  1.00 93.55           H  
ATOM   2372  CZ  ARG A 147      22.685   7.073 -36.492  1.00 93.55           C  
ATOM   2373  N   LYS A 148      19.168   2.481 -41.014  1.00 95.47           N  
ATOM   2374  H   LYS A 148      20.071   2.081 -41.224  1.00 95.47           H  
ATOM   2375  CA  LYS A 148      18.340   2.982 -42.119  1.00 95.47           C  
ATOM   2376  HA  LYS A 148      18.122   4.035 -41.940  1.00 95.47           H  
ATOM   2377  C   LYS A 148      16.975   2.292 -42.199  1.00 95.47           C  
ATOM   2378  CB  LYS A 148      19.123   2.855 -43.434  1.00 95.47           C  
ATOM   2379  HB2 LYS A 148      19.336   1.805 -43.638  1.00 95.47           H  
ATOM   2380  HB3 LYS A 148      20.066   3.393 -43.339  1.00 95.47           H  
ATOM   2381  O   LYS A 148      15.956   2.962 -42.226  1.00 95.47           O  
ATOM   2382  CG  LYS A 148      18.320   3.452 -44.596  1.00 95.47           C  
ATOM   2383  HG2 LYS A 148      17.390   2.897 -44.722  1.00 95.47           H  
ATOM   2384  HG3 LYS A 148      18.077   4.489 -44.364  1.00 95.47           H  
ATOM   2385  CD  LYS A 148      19.092   3.400 -45.915  1.00 95.47           C  
ATOM   2386  HD2 LYS A 148      20.007   3.985 -45.822  1.00 95.47           H  
ATOM   2387  HD3 LYS A 148      19.329   2.365 -46.161  1.00 95.47           H  
ATOM   2388  CE  LYS A 148      18.180   4.006 -46.984  1.00 95.47           C  
ATOM   2389  HE2 LYS A 148      17.263   3.417 -47.035  1.00 95.47           H  
ATOM   2390  HE3 LYS A 148      17.885   5.003 -46.658  1.00 95.47           H  
ATOM   2391  NZ  LYS A 148      18.842   4.076 -48.309  1.00 95.47           N  
ATOM   2392  HZ1 LYS A 148      18.205   4.497 -48.970  1.00 95.47           H  
ATOM   2393  HZ2 LYS A 148      19.663   4.661 -48.252  1.00 95.47           H  
ATOM   2394  HZ3 LYS A 148      19.094   3.152 -48.632  1.00 95.47           H  
ATOM   2395  N   SER A 149      16.942   0.958 -42.227  1.00 95.51           N  
ATOM   2396  H   SER A 149      17.815   0.452 -42.194  1.00 95.51           H  
ATOM   2397  CA  SER A 149      15.677   0.228 -42.416  1.00 95.51           C  
ATOM   2398  HA  SER A 149      15.178   0.638 -43.295  1.00 95.51           H  
ATOM   2399  C   SER A 149      14.695   0.379 -41.251  1.00 95.51           C  
ATOM   2400  CB  SER A 149      15.948  -1.252 -42.678  1.00 95.51           C  
ATOM   2401  HB2 SER A 149      15.001  -1.761 -42.858  1.00 95.51           H  
ATOM   2402  HB3 SER A 149      16.564  -1.342 -43.573  1.00 95.51           H  
ATOM   2403  O   SER A 149      13.490   0.300 -41.460  1.00 95.51           O  
ATOM   2404  OG  SER A 149      16.615  -1.876 -41.594  1.00 95.51           O  
ATOM   2405  HG  SER A 149      17.057  -1.195 -41.082  1.00 95.51           H  
ATOM   2406  N   VAL A 150      15.207   0.580 -40.035  1.00 92.99           N  
ATOM   2407  H   VAL A 150      16.210   0.639 -39.933  1.00 92.99           H  
ATOM   2408  CA  VAL A 150      14.404   0.833 -38.835  1.00 92.99           C  
ATOM   2409  HA  VAL A 150      13.522   0.191 -38.847  1.00 92.99           H  
ATOM   2410  C   VAL A 150      13.897   2.275 -38.828  1.00 92.99           C  
ATOM   2411  CB  VAL A 150      15.232   0.496 -37.581  1.00 92.99           C  
ATOM   2412  HB  VAL A 150      16.192   1.009 -37.638  1.00 92.99           H  
ATOM   2413  O   VAL A 150      12.731   2.491 -38.514  1.00 92.99           O  
ATOM   2414  CG1 VAL A 150      14.545   0.919 -36.285  1.00 92.99           C  
ATOM   2415 HG11 VAL A 150      15.154   0.649 -35.423  1.00 92.99           H  
ATOM   2416 HG12 VAL A 150      13.575   0.428 -36.208  1.00 92.99           H  
ATOM   2417 HG13 VAL A 150      14.406   2.000 -36.277  1.00 92.99           H  
ATOM   2418  CG2 VAL A 150      15.473  -1.020 -37.488  1.00 92.99           C  
ATOM   2419 HG21 VAL A 150      14.537  -1.535 -37.273  1.00 92.99           H  
ATOM   2420 HG22 VAL A 150      16.196  -1.222 -36.697  1.00 92.99           H  
ATOM   2421 HG23 VAL A 150      15.879  -1.405 -38.424  1.00 92.99           H  
ATOM   2422  N   ASP A 151      14.727   3.237 -39.236  1.00 93.05           N  
ATOM   2423  H   ASP A 151      15.688   3.011 -39.452  1.00 93.05           H  
ATOM   2424  CA  ASP A 151      14.333   4.642 -39.415  1.00 93.05           C  
ATOM   2425  HA  ASP A 151      13.953   5.029 -38.469  1.00 93.05           H  
ATOM   2426  C   ASP A 151      13.212   4.768 -40.467  1.00 93.05           C  
ATOM   2427  CB  ASP A 151      15.589   5.444 -39.806  1.00 93.05           C  
ATOM   2428  HB2 ASP A 151      16.459   4.992 -39.330  1.00 93.05           H  
ATOM   2429  HB3 ASP A 151      15.742   5.402 -40.884  1.00 93.05           H  
ATOM   2430  O   ASP A 151      12.173   5.377 -40.215  1.00 93.05           O  
ATOM   2431  CG  ASP A 151      15.606   6.888 -39.317  1.00 93.05           C  
ATOM   2432  OD1 ASP A 151      15.412   7.079 -38.098  1.00 93.05           O  
ATOM   2433  OD2 ASP A 151      15.986   7.761 -40.126  1.00 93.05           O  
ATOM   2434  N   ASP A 152      13.336   4.053 -41.594  1.00 92.99           N  
ATOM   2435  H   ASP A 152      14.237   3.634 -41.777  1.00 92.99           H  
ATOM   2436  CA  ASP A 152      12.309   3.981 -42.647  1.00 92.99           C  
ATOM   2437  HA  ASP A 152      12.131   4.988 -43.024  1.00 92.99           H  
ATOM   2438  C   ASP A 152      10.959   3.424 -42.140  1.00 92.99           C  
ATOM   2439  CB  ASP A 152      12.804   3.092 -43.809  1.00 92.99           C  
ATOM   2440  HB2 ASP A 152      13.154   2.142 -43.405  1.00 92.99           H  
ATOM   2441  HB3 ASP A 152      11.954   2.872 -44.455  1.00 92.99           H  
ATOM   2442  O   ASP A 152       9.903   3.757 -42.700  1.00 92.99           O  
ATOM   2443  CG  ASP A 152      13.899   3.695 -44.703  1.00 92.99           C  
ATOM   2444  OD1 ASP A 152      13.971   4.936 -44.812  1.00 92.99           O  
ATOM   2445  OD2 ASP A 152      14.597   2.899 -45.383  1.00 92.99           O  
ATOM   2446  N   ALA A 153      10.992   2.580 -41.101  1.00 90.67           N  
ATOM   2447  H   ALA A 153      11.899   2.401 -40.693  1.00 90.67           H  
ATOM   2448  CA  ALA A 153       9.837   1.998 -40.410  1.00 90.67           C  
ATOM   2449  HA  ALA A 153       9.008   1.944 -41.115  1.00 90.67           H  
ATOM   2450  C   ALA A 153       9.335   2.857 -39.224  1.00 90.67           C  
ATOM   2451  CB  ALA A 153      10.183   0.558 -39.999  1.00 90.67           C  
ATOM   2452  HB1 ALA A 153       9.297   0.069 -39.594  1.00 90.67           H  
ATOM   2453  HB2 ALA A 153      10.964   0.564 -39.238  1.00 90.67           H  
ATOM   2454  HB3 ALA A 153      10.528  -0.004 -40.867  1.00 90.67           H  
ATOM   2455  O   ALA A 153       8.493   2.409 -38.446  1.00 90.67           O  
ATOM   2456  N   GLY A 154       9.833   4.091 -39.079  1.00 88.02           N  
ATOM   2457  H   GLY A 154      10.568   4.393 -39.702  1.00 88.02           H  
ATOM   2458  CA  GLY A 154       9.424   5.032 -38.029  1.00 88.02           C  
ATOM   2459  HA2 GLY A 154       9.719   6.036 -38.335  1.00 88.02           H  
ATOM   2460  HA3 GLY A 154       8.340   5.006 -37.914  1.00 88.02           H  
ATOM   2461  C   GLY A 154      10.061   4.761 -36.666  1.00 88.02           C  
ATOM   2462  O   GLY A 154       9.502   5.134 -35.636  1.00 88.02           O  
ATOM   2463  N   GLY A 155      11.190   4.059 -36.646  1.00 88.37           N  
ATOM   2464  H   GLY A 155      11.602   3.801 -37.531  1.00 88.37           H  
ATOM   2465  CA  GLY A 155      11.936   3.722 -35.443  1.00 88.37           C  
ATOM   2466  HA2 GLY A 155      12.172   2.660 -35.506  1.00 88.37           H  
ATOM   2467  HA3 GLY A 155      11.350   3.907 -34.543  1.00 88.37           H  
ATOM   2468  C   GLY A 155      13.270   4.434 -35.323  1.00 88.37           C  
ATOM   2469  O   GLY A 155      13.546   5.399 -36.018  1.00 88.37           O  
ATOM   2470  N   HIS A 156      14.128   3.917 -34.449  1.00 90.03           N  
ATOM   2471  H   HIS A 156      13.841   3.105 -33.922  1.00 90.03           H  
ATOM   2472  CA  HIS A 156      15.527   4.314 -34.385  1.00 90.03           C  
ATOM   2473  HA  HIS A 156      15.852   4.555 -35.397  1.00 90.03           H  
ATOM   2474  C   HIS A 156      16.422   3.185 -33.869  1.00 90.03           C  
ATOM   2475  CB  HIS A 156      15.683   5.580 -33.544  1.00 90.03           C  
ATOM   2476  HB2 HIS A 156      15.043   6.362 -33.953  1.00 90.03           H  
ATOM   2477  HB3 HIS A 156      16.709   5.936 -33.631  1.00 90.03           H  
ATOM   2478  O   HIS A 156      15.982   2.193 -33.281  1.00 90.03           O  
ATOM   2479  CG  HIS A 156      15.353   5.408 -32.091  1.00 90.03           C  
ATOM   2480  CD2 HIS A 156      16.206   5.676 -31.059  1.00 90.03           C  
ATOM   2481  HD2 HIS A 156      17.246   5.957 -31.139  1.00 90.03           H  
ATOM   2482  ND1 HIS A 156      14.092   5.254 -31.563  1.00 90.03           N  
ATOM   2483  HD1 HIS A 156      13.233   5.180 -32.089  1.00 90.03           H  
ATOM   2484  CE1 HIS A 156      14.172   5.495 -30.249  1.00 90.03           C  
ATOM   2485  HE1 HIS A 156      13.330   5.610 -29.583  1.00 90.03           H  
ATOM   2486  NE2 HIS A 156      15.435   5.764 -29.911  1.00 90.03           N  
ATOM   2487  N   THR A 157      17.718   3.325 -34.132  1.00 91.58           N  
ATOM   2488  H   THR A 157      18.015   4.173 -34.593  1.00 91.58           H  
ATOM   2489  CA  THR A 157      18.757   2.405 -33.666  1.00 91.58           C  
ATOM   2490  HA  THR A 157      18.361   1.793 -32.856  1.00 91.58           H  
ATOM   2491  C   THR A 157      19.942   3.200 -33.141  1.00 91.58           C  
ATOM   2492  CB  THR A 157      19.221   1.477 -34.791  1.00 91.58           C  
ATOM   2493  HB  THR A 157      19.626   2.082 -35.603  1.00 91.58           H  
ATOM   2494  O   THR A 157      20.468   4.061 -33.852  1.00 91.58           O  
ATOM   2495  CG2 THR A 157      20.292   0.490 -34.340  1.00 91.58           C  
ATOM   2496 HG21 THR A 157      21.218   1.021 -34.116  1.00 91.58           H  
ATOM   2497 HG22 THR A 157      19.961  -0.043 -33.449  1.00 91.58           H  
ATOM   2498 HG23 THR A 157      20.482  -0.221 -35.144  1.00 91.58           H  
ATOM   2499  OG1 THR A 157      18.136   0.733 -35.289  1.00 91.58           O  
ATOM   2500  HG1 THR A 157      17.335   1.176 -34.999  1.00 91.58           H  
ATOM   2501  N   LYS A 158      20.386   2.872 -31.928  1.00 90.51           N  
ATOM   2502  H   LYS A 158      19.909   2.131 -31.435  1.00 90.51           H  
ATOM   2503  CA  LYS A 158      21.550   3.467 -31.268  1.00 90.51           C  
ATOM   2504  HA  LYS A 158      22.040   4.156 -31.957  1.00 90.51           H  
ATOM   2505  C   LYS A 158      22.542   2.370 -30.900  1.00 90.51           C  
ATOM   2506  CB  LYS A 158      21.076   4.260 -30.038  1.00 90.51           C  
ATOM   2507  HB2 LYS A 158      20.180   4.822 -30.300  1.00 90.51           H  
ATOM   2508  HB3 LYS A 158      20.818   3.566 -29.238  1.00 90.51           H  
ATOM   2509  O   LYS A 158      22.132   1.273 -30.538  1.00 90.51           O  
ATOM   2510  CG  LYS A 158      22.130   5.262 -29.535  1.00 90.51           C  
ATOM   2511  HG2 LYS A 158      22.310   6.007 -30.310  1.00 90.51           H  
ATOM   2512  HG3 LYS A 158      23.064   4.746 -29.312  1.00 90.51           H  
ATOM   2513  CD  LYS A 158      21.637   5.962 -28.260  1.00 90.51           C  
ATOM   2514  HD2 LYS A 158      20.628   6.347 -28.411  1.00 90.51           H  
ATOM   2515  HD3 LYS A 158      21.612   5.231 -27.452  1.00 90.51           H  
ATOM   2516  CE  LYS A 158      22.555   7.123 -27.862  1.00 90.51           C  
ATOM   2517  HE2 LYS A 158      23.592   6.787 -27.895  1.00 90.51           H  
ATOM   2518  HE3 LYS A 158      22.422   7.941 -28.570  1.00 90.51           H  
ATOM   2519  NZ  LYS A 158      22.259   7.584 -26.484  1.00 90.51           N  
ATOM   2520  HZ1 LYS A 158      22.658   6.904 -25.853  1.00 90.51           H  
ATOM   2521  HZ2 LYS A 158      21.268   7.672 -26.307  1.00 90.51           H  
ATOM   2522  HZ3 LYS A 158      22.727   8.453 -26.270  1.00 90.51           H  
ATOM   2523  N   ALA A 159      23.834   2.660 -31.000  1.00 90.79           N  
ATOM   2524  H   ALA A 159      24.101   3.602 -31.247  1.00 90.79           H  
ATOM   2525  CA  ALA A 159      24.897   1.779 -30.540  1.00 90.79           C  
ATOM   2526  HA  ALA A 159      24.469   0.990 -29.923  1.00 90.79           H  
ATOM   2527  C   ALA A 159      25.880   2.565 -29.685  1.00 90.79           C  
ATOM   2528  CB  ALA A 159      25.614   1.124 -31.721  1.00 90.79           C  
ATOM   2529  HB1 ALA A 159      25.968   1.885 -32.417  1.00 90.79           H  
ATOM   2530  HB2 ALA A 159      24.927   0.441 -32.221  1.00 90.79           H  
ATOM   2531  HB3 ALA A 159      26.465   0.560 -31.342  1.00 90.79           H  
ATOM   2532  O   ALA A 159      26.369   3.609 -30.114  1.00 90.79           O  
ATOM   2533  N   GLU A 160      26.204   2.021 -28.521  1.00 87.44           N  
ATOM   2534  H   GLU A 160      25.716   1.188 -28.225  1.00 87.44           H  
ATOM   2535  CA  GLU A 160      27.143   2.598 -27.565  1.00 87.44           C  
ATOM   2536  HA  GLU A 160      27.623   3.476 -27.998  1.00 87.44           H  
ATOM   2537  C   GLU A 160      28.234   1.585 -27.238  1.00 87.44           C  
ATOM   2538  CB  GLU A 160      26.406   3.049 -26.302  1.00 87.44           C  
ATOM   2539  HB2 GLU A 160      25.835   2.214 -25.895  1.00 87.44           H  
ATOM   2540  HB3 GLU A 160      27.145   3.369 -25.567  1.00 87.44           H  
ATOM   2541  O   GLU A 160      28.001   0.376 -27.254  1.00 87.44           O  
ATOM   2542  CG  GLU A 160      25.470   4.227 -26.617  1.00 87.44           C  
ATOM   2543  HG2 GLU A 160      24.714   3.906 -27.333  1.00 87.44           H  
ATOM   2544  HG3 GLU A 160      26.055   5.020 -27.084  1.00 87.44           H  
ATOM   2545  CD  GLU A 160      24.761   4.792 -25.383  1.00 87.44           C  
ATOM   2546  OE1 GLU A 160      24.024   5.791 -25.578  1.00 87.44           O  
ATOM   2547  OE2 GLU A 160      24.925   4.226 -24.286  1.00 87.44           O  
ATOM   2548  N   ARG A 161      29.455   2.061 -26.991  1.00 87.00           N  
ATOM   2549  H   ARG A 161      29.555   3.059 -26.866  1.00 87.00           H  
ATOM   2550  CA  ARG A 161      30.585   1.200 -26.631  1.00 87.00           C  
ATOM   2551  HA  ARG A 161      30.526   0.280 -27.212  1.00 87.00           H  
ATOM   2552  C   ARG A 161      30.484   0.823 -25.150  1.00 87.00           C  
ATOM   2553  CB  ARG A 161      31.893   1.921 -26.982  1.00 87.00           C  
ATOM   2554  HB2 ARG A 161      31.831   2.267 -28.014  1.00 87.00           H  
ATOM   2555  HB3 ARG A 161      32.006   2.790 -26.334  1.00 87.00           H  
ATOM   2556  O   ARG A 161      30.232   1.683 -24.317  1.00 87.00           O  
ATOM   2557  CG  ARG A 161      33.125   1.016 -26.846  1.00 87.00           C  
ATOM   2558  HG2 ARG A 161      33.232   0.697 -25.809  1.00 87.00           H  
ATOM   2559  HG3 ARG A 161      33.010   0.139 -27.483  1.00 87.00           H  
ATOM   2560  CD  ARG A 161      34.375   1.796 -27.268  1.00 87.00           C  
ATOM   2561  HD2 ARG A 161      34.426   2.706 -26.670  1.00 87.00           H  
ATOM   2562  HD3 ARG A 161      34.283   2.071 -28.318  1.00 87.00           H  
ATOM   2563  NE  ARG A 161      35.608   1.013 -27.063  1.00 87.00           N  
ATOM   2564  HE  ARG A 161      35.498   0.101 -26.643  1.00 87.00           H  
ATOM   2565  NH1 ARG A 161      37.093   2.687 -27.601  1.00 87.00           N  
ATOM   2566 HH11 ARG A 161      36.325   3.334 -27.706  1.00 87.00           H  
ATOM   2567 HH12 ARG A 161      38.027   3.068 -27.565  1.00 87.00           H  
ATOM   2568  NH2 ARG A 161      37.863   0.715 -26.904  1.00 87.00           N  
ATOM   2569 HH21 ARG A 161      38.788   1.120 -26.871  1.00 87.00           H  
ATOM   2570 HH22 ARG A 161      37.718  -0.188 -26.476  1.00 87.00           H  
ATOM   2571  CZ  ARG A 161      36.842   1.473 -27.190  1.00 87.00           C  
ATOM   2572  N   ILE A 162      30.718  -0.448 -24.825  1.00 84.32           N  
ATOM   2573  H   ILE A 162      30.981  -1.083 -25.566  1.00 84.32           H  
ATOM   2574  CA  ILE A 162      30.651  -0.977 -23.458  1.00 84.32           C  
ATOM   2575  HA  ILE A 162      30.218  -0.219 -22.806  1.00 84.32           H  
ATOM   2576  C   ILE A 162      32.061  -1.306 -22.963  1.00 84.32           C  
ATOM   2577  CB  ILE A 162      29.764  -2.240 -23.365  1.00 84.32           C  
ATOM   2578  HB  ILE A 162      30.289  -3.043 -23.882  1.00 84.32           H  
ATOM   2579  O   ILE A 162      32.805  -2.019 -23.638  1.00 84.32           O  
ATOM   2580  CG1 ILE A 162      28.372  -2.111 -24.014  1.00 84.32           C  
ATOM   2581 HG12 ILE A 162      27.735  -1.458 -23.417  1.00 84.32           H  
ATOM   2582 HG13 ILE A 162      28.472  -1.675 -25.008  1.00 84.32           H  
ATOM   2583  CG2 ILE A 162      29.626  -2.637 -21.884  1.00 84.32           C  
ATOM   2584 HG21 ILE A 162      30.596  -2.952 -21.500  1.00 84.32           H  
ATOM   2585 HG22 ILE A 162      29.241  -1.804 -21.296  1.00 84.32           H  
ATOM   2586 HG23 ILE A 162      28.966  -3.494 -21.749  1.00 84.32           H  
ATOM   2587  CD1 ILE A 162      27.730  -3.505 -24.162  1.00 84.32           C  
ATOM   2588 HD11 ILE A 162      28.411  -4.171 -24.691  1.00 84.32           H  
ATOM   2589 HD12 ILE A 162      27.489  -3.939 -23.191  1.00 84.32           H  
ATOM   2590 HD13 ILE A 162      26.796  -3.473 -24.724  1.00 84.32           H  
ATOM   2591  N   ASN A 163      32.389  -0.853 -21.751  1.00 77.76           N  
ATOM   2592  H   ASN A 163      31.750  -0.218 -21.296  1.00 77.76           H  
ATOM   2593  CA  ASN A 163      33.632  -1.214 -21.057  1.00 77.76           C  
ATOM   2594  HA  ASN A 163      34.366  -1.563 -21.783  1.00 77.76           H  
ATOM   2595  C   ASN A 163      33.452  -2.364 -20.047  1.00 77.76           C  
ATOM   2596  CB  ASN A 163      34.195   0.050 -20.389  1.00 77.76           C  
ATOM   2597  HB2 ASN A 163      33.456   0.461 -19.702  1.00 77.76           H  
ATOM   2598  HB3 ASN A 163      35.080  -0.217 -19.812  1.00 77.76           H  
ATOM   2599  O   ASN A 163      34.408  -3.079 -19.768  1.00 77.76           O  
ATOM   2600  CG  ASN A 163      34.608   1.108 -21.400  1.00 77.76           C  
ATOM   2601  ND2 ASN A 163      34.350   2.364 -21.116  1.00 77.76           N  
ATOM   2602 HD21 ASN A 163      33.816   2.626 -20.299  1.00 77.76           H  
ATOM   2603 HD22 ASN A 163      34.605   3.053 -21.808  1.00 77.76           H  
ATOM   2604  OD1 ASN A 163      35.164   0.826 -22.450  1.00 77.76           O  
ATOM   2605  N   HIS A 164      32.234  -2.561 -19.529  1.00 78.78           N  
ATOM   2606  H   HIS A 164      31.489  -1.937 -19.804  1.00 78.78           H  
ATOM   2607  CA  HIS A 164      31.897  -3.600 -18.551  1.00 78.78           C  
ATOM   2608  HA  HIS A 164      32.740  -4.280 -18.426  1.00 78.78           H  
ATOM   2609  C   HIS A 164      30.702  -4.427 -19.036  1.00 78.78           C  
ATOM   2610  CB  HIS A 164      31.627  -2.952 -17.190  1.00 78.78           C  
ATOM   2611  HB2 HIS A 164      31.417  -3.750 -16.477  1.00 78.78           H  
ATOM   2612  HB3 HIS A 164      30.753  -2.304 -17.250  1.00 78.78           H  
ATOM   2613  O   HIS A 164      29.542  -4.069 -18.825  1.00 78.78           O  
ATOM   2614  CG  HIS A 164      32.796  -2.156 -16.678  1.00 78.78           C  
ATOM   2615  CD2 HIS A 164      32.925  -0.794 -16.663  1.00 78.78           C  
ATOM   2616  HD2 HIS A 164      32.177  -0.084 -16.987  1.00 78.78           H  
ATOM   2617  ND1 HIS A 164      33.968  -2.682 -16.192  1.00 78.78           N  
ATOM   2618  HD1 HIS A 164      34.172  -3.663 -16.071  1.00 78.78           H  
ATOM   2619  CE1 HIS A 164      34.787  -1.660 -15.894  1.00 78.78           C  
ATOM   2620  HE1 HIS A 164      35.781  -1.766 -15.485  1.00 78.78           H  
ATOM   2621  NE2 HIS A 164      34.204  -0.484 -16.185  1.00 78.78           N  
ATOM   2622  N   VAL A 165      30.989  -5.515 -19.751  1.00 82.14           N  
ATOM   2623  H   VAL A 165      31.957  -5.796 -19.823  1.00 82.14           H  
ATOM   2624  CA  VAL A 165      29.962  -6.362 -20.374  1.00 82.14           C  
ATOM   2625  HA  VAL A 165      29.320  -5.743 -21.001  1.00 82.14           H  
ATOM   2626  C   VAL A 165      29.053  -7.004 -19.336  1.00 82.14           C  
ATOM   2627  CB  VAL A 165      30.623  -7.433 -21.255  1.00 82.14           C  
ATOM   2628  HB  VAL A 165      31.509  -7.817 -20.749  1.00 82.14           H  
ATOM   2629  O   VAL A 165      27.845  -7.040 -19.558  1.00 82.14           O  
ATOM   2630  CG1 VAL A 165      29.727  -8.624 -21.603  1.00 82.14           C  
ATOM   2631 HG11 VAL A 165      28.807  -8.274 -22.072  1.00 82.14           H  
ATOM   2632 HG12 VAL A 165      30.252  -9.303 -22.276  1.00 82.14           H  
ATOM   2633 HG13 VAL A 165      29.481  -9.166 -20.690  1.00 82.14           H  
ATOM   2634  CG2 VAL A 165      31.041  -6.802 -22.577  1.00 82.14           C  
ATOM   2635 HG21 VAL A 165      31.633  -7.540 -23.118  1.00 82.14           H  
ATOM   2636 HG22 VAL A 165      30.166  -6.512 -23.160  1.00 82.14           H  
ATOM   2637 HG23 VAL A 165      31.667  -5.929 -22.397  1.00 82.14           H  
ATOM   2638  N   GLU A 166      29.595  -7.486 -18.214  1.00 78.39           N  
ATOM   2639  H   GLU A 166      30.583  -7.381 -18.033  1.00 78.39           H  
ATOM   2640  CA  GLU A 166      28.798  -8.164 -17.185  1.00 78.39           C  
ATOM   2641  HA  GLU A 166      28.315  -9.037 -17.625  1.00 78.39           H  
ATOM   2642  C   GLU A 166      27.690  -7.257 -16.642  1.00 78.39           C  
ATOM   2643  CB  GLU A 166      29.677  -8.641 -16.016  1.00 78.39           C  
ATOM   2644  HB2 GLU A 166      30.077  -7.786 -15.472  1.00 78.39           H  
ATOM   2645  HB3 GLU A 166      29.023  -9.176 -15.328  1.00 78.39           H  
ATOM   2646  O   GLU A 166      26.577  -7.716 -16.406  1.00 78.39           O  
ATOM   2647  CG  GLU A 166      30.812  -9.606 -16.406  1.00 78.39           C  
ATOM   2648  HG2 GLU A 166      31.014 -10.242 -15.544  1.00 78.39           H  
ATOM   2649  HG3 GLU A 166      30.463 -10.254 -17.210  1.00 78.39           H  
ATOM   2650  CD  GLU A 166      32.130  -8.925 -16.814  1.00 78.39           C  
ATOM   2651  OE1 GLU A 166      33.088  -9.680 -17.090  1.00 78.39           O  
ATOM   2652  OE2 GLU A 166      32.152  -7.677 -16.942  1.00 78.39           O  
ATOM   2653  N   ASN A 167      27.962  -5.958 -16.530  1.00 77.15           N  
ATOM   2654  H   ASN A 167      28.907  -5.662 -16.728  1.00 77.15           H  
ATOM   2655  CA  ASN A 167      27.043  -4.993 -15.931  1.00 77.15           C  
ATOM   2656  HA  ASN A 167      26.617  -5.429 -15.026  1.00 77.15           H  
ATOM   2657  C   ASN A 167      25.882  -4.681 -16.878  1.00 77.15           C  
ATOM   2658  CB  ASN A 167      27.842  -3.741 -15.530  1.00 77.15           C  
ATOM   2659  HB2 ASN A 167      27.184  -3.039 -15.018  1.00 77.15           H  
ATOM   2660  HB3 ASN A 167      28.239  -3.254 -16.421  1.00 77.15           H  
ATOM   2661  O   ASN A 167      24.724  -4.675 -16.466  1.00 77.15           O  
ATOM   2662  CG  ASN A 167      29.001  -4.072 -14.602  1.00 77.15           C  
ATOM   2663  ND2 ASN A 167      29.917  -3.170 -14.388  1.00 77.15           N  
ATOM   2664 HD21 ASN A 167      30.618  -3.428 -13.708  1.00 77.15           H  
ATOM   2665 HD22 ASN A 167      29.671  -2.198 -14.507  1.00 77.15           H  
ATOM   2666  OD1 ASN A 167      29.118  -5.146 -14.043  1.00 77.15           O  
ATOM   2667  N   VAL A 168      26.174  -4.514 -18.173  1.00 83.88           N  
ATOM   2668  H   VAL A 168      27.144  -4.547 -18.453  1.00 83.88           H  
ATOM   2669  CA  VAL A 168      25.127  -4.358 -19.196  1.00 83.88           C  
ATOM   2670  HA  VAL A 168      24.452  -3.561 -18.882  1.00 83.88           H  
ATOM   2671  C   VAL A 168      24.294  -5.630 -19.311  1.00 83.88           C  
ATOM   2672  CB  VAL A 168      25.723  -3.971 -20.561  1.00 83.88           C  
ATOM   2673  HB  VAL A 168      26.443  -4.727 -20.875  1.00 83.88           H  
ATOM   2674  O   VAL A 168      23.079  -5.549 -19.469  1.00 83.88           O  
ATOM   2675  CG1 VAL A 168      24.644  -3.842 -21.647  1.00 83.88           C  
ATOM   2676 HG11 VAL A 168      25.087  -3.483 -22.576  1.00 83.88           H  
ATOM   2677 HG12 VAL A 168      23.881  -3.131 -21.330  1.00 83.88           H  
ATOM   2678 HG13 VAL A 168      24.176  -4.806 -21.842  1.00 83.88           H  
ATOM   2679  CG2 VAL A 168      26.438  -2.621 -20.450  1.00 83.88           C  
ATOM   2680 HG21 VAL A 168      26.771  -2.289 -21.433  1.00 83.88           H  
ATOM   2681 HG22 VAL A 168      25.757  -1.871 -20.049  1.00 83.88           H  
ATOM   2682 HG23 VAL A 168      27.304  -2.701 -19.792  1.00 83.88           H  
ATOM   2683  N   ILE A 169      24.919  -6.804 -19.193  1.00 84.71           N  
ATOM   2684  H   ILE A 169      25.920  -6.804 -19.059  1.00 84.71           H  
ATOM   2685  CA  ILE A 169      24.205  -8.081 -19.149  1.00 84.71           C  
ATOM   2686  HA  ILE A 169      23.576  -8.161 -20.036  1.00 84.71           H  
ATOM   2687  C   ILE A 169      23.264  -8.136 -17.947  1.00 84.71           C  
ATOM   2688  CB  ILE A 169      25.202  -9.258 -19.136  1.00 84.71           C  
ATOM   2689  HB  ILE A 169      25.987  -9.063 -18.406  1.00 84.71           H  
ATOM   2690  O   ILE A 169      22.098  -8.481 -18.118  1.00 84.71           O  
ATOM   2691  CG1 ILE A 169      25.863  -9.397 -20.522  1.00 84.71           C  
ATOM   2692 HG12 ILE A 169      26.306  -8.446 -20.819  1.00 84.71           H  
ATOM   2693 HG13 ILE A 169      25.100  -9.623 -21.267  1.00 84.71           H  
ATOM   2694  CG2 ILE A 169      24.482 -10.546 -18.711  1.00 84.71           C  
ATOM   2695 HG21 ILE A 169      24.241 -10.510 -17.648  1.00 84.71           H  
ATOM   2696 HG22 ILE A 169      23.554 -10.641 -19.276  1.00 84.71           H  
ATOM   2697 HG23 ILE A 169      25.120 -11.418 -18.853  1.00 84.71           H  
ATOM   2698  CD1 ILE A 169      26.949 -10.470 -20.595  1.00 84.71           C  
ATOM   2699 HD11 ILE A 169      26.524 -11.470 -20.506  1.00 84.71           H  
ATOM   2700 HD12 ILE A 169      27.459 -10.405 -21.556  1.00 84.71           H  
ATOM   2701 HD13 ILE A 169      27.661 -10.296 -19.788  1.00 84.71           H  
ATOM   2702  N   LEU A 170      23.756  -7.800 -16.752  1.00 80.71           N  
ATOM   2703  H   LEU A 170      24.732  -7.550 -16.678  1.00 80.71           H  
ATOM   2704  CA  LEU A 170      22.954  -7.803 -15.534  1.00 80.71           C  
ATOM   2705  HA  LEU A 170      22.539  -8.801 -15.395  1.00 80.71           H  
ATOM   2706  C   LEU A 170      21.762  -6.867 -15.665  1.00 80.71           C  
ATOM   2707  CB  LEU A 170      23.820  -7.428 -14.320  1.00 80.71           C  
ATOM   2708  HB2 LEU A 170      24.468  -6.594 -14.589  1.00 80.71           H  
ATOM   2709  HB3 LEU A 170      23.171  -7.086 -13.514  1.00 80.71           H  
ATOM   2710  O   LEU A 170      20.669  -7.307 -15.339  1.00 80.71           O  
ATOM   2711  CG  LEU A 170      24.676  -8.588 -13.788  1.00 80.71           C  
ATOM   2712  HG  LEU A 170      25.267  -9.018 -14.596  1.00 80.71           H  
ATOM   2713  CD1 LEU A 170      25.626  -8.068 -12.711  1.00 80.71           C  
ATOM   2714 HD11 LEU A 170      26.242  -8.883 -12.331  1.00 80.71           H  
ATOM   2715 HD12 LEU A 170      26.284  -7.310 -13.136  1.00 80.71           H  
ATOM   2716 HD13 LEU A 170      25.063  -7.629 -11.887  1.00 80.71           H  
ATOM   2717  CD2 LEU A 170      23.802  -9.690 -13.179  1.00 80.71           C  
ATOM   2718 HD21 LEU A 170      23.282 -10.240 -13.964  1.00 80.71           H  
ATOM   2719 HD22 LEU A 170      24.430 -10.386 -12.623  1.00 80.71           H  
ATOM   2720 HD23 LEU A 170      23.086  -9.246 -12.488  1.00 80.71           H  
ATOM   2721  N   HIS A 171      21.959  -5.660 -16.205  1.00 82.10           N  
ATOM   2722  H   HIS A 171      22.911  -5.379 -16.393  1.00 82.10           H  
ATOM   2723  CA  HIS A 171      20.897  -4.693 -16.497  1.00 82.10           C  
ATOM   2724  HA  HIS A 171      20.343  -4.482 -15.583  1.00 82.10           H  
ATOM   2725  C   HIS A 171      19.892  -5.215 -17.533  1.00 82.10           C  
ATOM   2726  CB  HIS A 171      21.552  -3.393 -16.987  1.00 82.10           C  
ATOM   2727  HB2 HIS A 171      22.192  -3.610 -17.841  1.00 82.10           H  
ATOM   2728  HB3 HIS A 171      22.183  -2.996 -16.191  1.00 82.10           H  
ATOM   2729  O   HIS A 171      18.685  -5.098 -17.352  1.00 82.10           O  
ATOM   2730  CG  HIS A 171      20.568  -2.322 -17.388  1.00 82.10           C  
ATOM   2731  CD2 HIS A 171      20.451  -1.743 -18.623  1.00 82.10           C  
ATOM   2732  HD2 HIS A 171      21.038  -1.983 -19.496  1.00 82.10           H  
ATOM   2733  ND1 HIS A 171      19.644  -1.708 -16.567  1.00 82.10           N  
ATOM   2734  HD1 HIS A 171      19.403  -1.955 -15.617  1.00 82.10           H  
ATOM   2735  CE1 HIS A 171      19.015  -0.755 -17.272  1.00 82.10           C  
ATOM   2736  HE1 HIS A 171      18.227  -0.125 -16.887  1.00 82.10           H  
ATOM   2737  NE2 HIS A 171      19.450  -0.768 -18.547  1.00 82.10           N  
ATOM   2738  N   CYS A 172      20.356  -5.817 -18.630  1.00 85.31           N  
ATOM   2739  H   CYS A 172      21.354  -5.907 -18.761  1.00 85.31           H  
ATOM   2740  CA  CYS A 172      19.447  -6.325 -19.657  1.00 85.31           C  
ATOM   2741  HA  CYS A 172      18.702  -5.557 -19.868  1.00 85.31           H  
ATOM   2742  C   CYS A 172      18.676  -7.575 -19.202  1.00 85.31           C  
ATOM   2743  CB  CYS A 172      20.206  -6.609 -20.953  1.00 85.31           C  
ATOM   2744  HB2 CYS A 172      20.985  -7.348 -20.763  1.00 85.31           H  
ATOM   2745  HB3 CYS A 172      19.485  -7.017 -21.662  1.00 85.31           H  
ATOM   2746  O   CYS A 172      17.616  -7.847 -19.753  1.00 85.31           O  
ATOM   2747  SG  CYS A 172      20.926  -5.111 -21.683  1.00 85.31           S  
ATOM   2748  HG  CYS A 172      21.772  -4.886 -20.674  1.00 85.31           H  
ATOM   2749  N   ASP A 173      19.186  -8.332 -18.223  1.00 82.72           N  
ATOM   2750  H   ASP A 173      20.084  -8.068 -17.844  1.00 82.72           H  
ATOM   2751  CA  ASP A 173      18.545  -9.537 -17.673  1.00 82.72           C  
ATOM   2752  HA  ASP A 173      17.936  -9.968 -18.468  1.00 82.72           H  
ATOM   2753  C   ASP A 173      17.560  -9.252 -16.523  1.00 82.72           C  
ATOM   2754  CB  ASP A 173      19.619 -10.572 -17.288  1.00 82.72           C  
ATOM   2755  HB2 ASP A 173      20.426 -10.533 -18.020  1.00 82.72           H  
ATOM   2756  HB3 ASP A 173      20.037 -10.321 -16.313  1.00 82.72           H  
ATOM   2757  O   ASP A 173      17.141 -10.171 -15.812  1.00 82.72           O  
ATOM   2758  CG  ASP A 173      19.083 -12.010 -17.288  1.00 82.72           C  
ATOM   2759  OD1 ASP A 173      18.505 -12.428 -18.321  1.00 82.72           O  
ATOM   2760  OD2 ASP A 173      19.350 -12.777 -16.332  1.00 82.72           O  
ATOM   2761  N   GLN A 174      17.199  -7.988 -16.317  1.00 72.97           N  
ATOM   2762  H   GLN A 174      17.569  -7.266 -16.919  1.00 72.97           H  
ATOM   2763  CA  GLN A 174      16.161  -7.572 -15.382  1.00 72.97           C  
ATOM   2764  HA  GLN A 174      16.105  -8.313 -14.584  1.00 72.97           H  
ATOM   2765  C   GLN A 174      14.780  -7.473 -16.100  1.00 72.97           C  
ATOM   2766  CB  GLN A 174      16.572  -6.235 -14.754  1.00 72.97           C  
ATOM   2767  HB2 GLN A 174      15.815  -5.957 -14.020  1.00 72.97           H  
ATOM   2768  HB3 GLN A 174      16.568  -5.535 -15.589  1.00 72.97           H  
ATOM   2769  O   GLN A 174      14.720  -7.072 -17.266  1.00 72.97           O  
ATOM   2770  CG  GLN A 174      17.954  -6.030 -14.121  1.00 72.97           C  
ATOM   2771  HG2 GLN A 174      18.703  -6.258 -14.879  1.00 72.97           H  
ATOM   2772  HG3 GLN A 174      18.058  -4.968 -13.896  1.00 72.97           H  
ATOM   2773  CD  GLN A 174      18.233  -6.782 -12.832  1.00 72.97           C  
ATOM   2774  NE2 GLN A 174      19.443  -6.898 -12.352  1.00 72.97           N  
ATOM   2775 HE21 GLN A 174      19.427  -6.915 -11.342  1.00 72.97           H  
ATOM   2776 HE22 GLN A 174      20.168  -6.370 -12.816  1.00 72.97           H  
ATOM   2777  OE1 GLN A 174      17.360  -7.284 -12.179  1.00 72.97           O  
ATOM   2778  N   PRO A 175      13.652  -7.914 -15.497  1.00 64.32           N  
ATOM   2779  CA  PRO A 175      12.312  -7.722 -16.040  1.00 64.32           C  
ATOM   2780  HA  PRO A 175      12.303  -8.169 -17.034  1.00 64.32           H  
ATOM   2781  C   PRO A 175      11.895  -6.251 -16.096  1.00 64.32           C  
ATOM   2782  CB  PRO A 175      11.348  -8.507 -15.142  1.00 64.32           C  
ATOM   2783  HB2 PRO A 175      10.485  -8.884 -15.690  1.00 64.32           H  
ATOM   2784  HB3 PRO A 175      11.032  -7.907 -14.289  1.00 64.32           H  
ATOM   2785  O   PRO A 175      12.056  -5.555 -15.105  1.00 64.32           O  
ATOM   2786  CG  PRO A 175      12.246  -9.632 -14.672  1.00 64.32           C  
ATOM   2787  HG2 PRO A 175      12.394 -10.356 -15.473  1.00 64.32           H  
ATOM   2788  HG3 PRO A 175      11.866 -10.124 -13.776  1.00 64.32           H  
ATOM   2789  CD  PRO A 175      13.526  -8.864 -14.422  1.00 64.32           C  
ATOM   2790  HD2 PRO A 175      13.385  -8.305 -13.497  1.00 64.32           H  
ATOM   2791  HD3 PRO A 175      14.359  -9.566 -14.410  1.00 64.32           H  
ATOM   2792  N   PRO A 176      11.223  -5.829 -17.185  1.00 68.13           N  
ATOM   2793  CA  PRO A 176      10.409  -6.692 -18.048  1.00 68.13           C  
ATOM   2794  HA  PRO A 176      10.116  -7.590 -17.503  1.00 68.13           H  
ATOM   2795  C   PRO A 176      11.120  -7.168 -19.330  1.00 68.13           C  
ATOM   2796  CB  PRO A 176       9.131  -5.884 -18.285  1.00 68.13           C  
ATOM   2797  HB2 PRO A 176       8.608  -6.166 -19.199  1.00 68.13           H  
ATOM   2798  HB3 PRO A 176       8.471  -5.987 -17.424  1.00 68.13           H  
ATOM   2799  O   PRO A 176      10.467  -7.591 -20.290  1.00 68.13           O  
ATOM   2800  CG  PRO A 176       9.656  -4.458 -18.346  1.00 68.13           C  
ATOM   2801  HG2 PRO A 176       8.890  -3.727 -18.087  1.00 68.13           H  
ATOM   2802  HG3 PRO A 176      10.015  -4.303 -19.363  1.00 68.13           H  
ATOM   2803  CD  PRO A 176      10.823  -4.439 -17.358  1.00 68.13           C  
ATOM   2804  HD2 PRO A 176      10.487  -4.028 -16.406  1.00 68.13           H  
ATOM   2805  HD3 PRO A 176      11.648  -3.840 -17.743  1.00 68.13           H  
ATOM   2806  N   ARG A 177      12.457  -7.132 -19.375  1.00 82.11           N  
ATOM   2807  H   ARG A 177      12.962  -6.797 -18.567  1.00 82.11           H  
ATOM   2808  CA  ARG A 177      13.246  -7.607 -20.520  1.00 82.11           C  
ATOM   2809  HA  ARG A 177      12.762  -7.259 -21.433  1.00 82.11           H  
ATOM   2810  C   ARG A 177      13.281  -9.131 -20.555  1.00 82.11           C  
ATOM   2811  CB  ARG A 177      14.661  -7.017 -20.483  1.00 82.11           C  
ATOM   2812  HB2 ARG A 177      15.214  -7.324 -21.371  1.00 82.11           H  
ATOM   2813  HB3 ARG A 177      15.183  -7.403 -19.607  1.00 82.11           H  
ATOM   2814  O   ARG A 177      13.622  -9.815 -19.593  1.00 82.11           O  
ATOM   2815  CG  ARG A 177      14.621  -5.489 -20.430  1.00 82.11           C  
ATOM   2816  HG2 ARG A 177      13.991  -5.166 -19.601  1.00 82.11           H  
ATOM   2817  HG3 ARG A 177      14.224  -5.120 -21.375  1.00 82.11           H  
ATOM   2818  CD  ARG A 177      15.967  -4.842 -20.190  1.00 82.11           C  
ATOM   2819  HD2 ARG A 177      16.350  -5.210 -19.238  1.00 82.11           H  
ATOM   2820  HD3 ARG A 177      16.657  -5.110 -20.990  1.00 82.11           H  
ATOM   2821  NE  ARG A 177      15.803  -3.379 -20.140  1.00 82.11           N  
ATOM   2822  HE  ARG A 177      15.045  -2.941 -20.644  1.00 82.11           H  
ATOM   2823  NH1 ARG A 177      17.680  -2.982 -18.947  1.00 82.11           N  
ATOM   2824 HH11 ARG A 177      18.274  -2.280 -18.529  1.00 82.11           H  
ATOM   2825 HH12 ARG A 177      17.592  -3.859 -18.454  1.00 82.11           H  
ATOM   2826  NH2 ARG A 177      16.489  -1.247 -19.702  1.00 82.11           N  
ATOM   2827 HH21 ARG A 177      15.706  -0.835 -20.190  1.00 82.11           H  
ATOM   2828 HH22 ARG A 177      17.158  -0.610 -19.294  1.00 82.11           H  
ATOM   2829  CZ  ARG A 177      16.644  -2.537 -19.589  1.00 82.11           C  
ATOM   2830  N   VAL A 178      12.934  -9.687 -21.707  1.00 84.11           N  
ATOM   2831  H   VAL A 178      12.638  -9.065 -22.446  1.00 84.11           H  
ATOM   2832  CA  VAL A 178      12.895 -11.127 -21.948  1.00 84.11           C  
ATOM   2833  HA  VAL A 178      12.861 -11.647 -20.990  1.00 84.11           H  
ATOM   2834  C   VAL A 178      14.160 -11.539 -22.678  1.00 84.11           C  
ATOM   2835  CB  VAL A 178      11.637 -11.529 -22.737  1.00 84.11           C  
ATOM   2836  HB  VAL A 178      11.650 -11.057 -23.719  1.00 84.11           H  
ATOM   2837  O   VAL A 178      14.406 -11.086 -23.792  1.00 84.11           O  
ATOM   2838  CG1 VAL A 178      11.583 -13.052 -22.926  1.00 84.11           C  
ATOM   2839 HG11 VAL A 178      11.666 -13.550 -21.960  1.00 84.11           H  
ATOM   2840 HG12 VAL A 178      12.398 -13.380 -23.573  1.00 84.11           H  
ATOM   2841 HG13 VAL A 178      10.637 -13.333 -23.389  1.00 84.11           H  
ATOM   2842  CG2 VAL A 178      10.358 -11.097 -22.009  1.00 84.11           C  
ATOM   2843 HG21 VAL A 178      10.330 -11.524 -21.007  1.00 84.11           H  
ATOM   2844 HG22 VAL A 178      10.324 -10.011 -21.923  1.00 84.11           H  
ATOM   2845 HG23 VAL A 178       9.479 -11.417 -22.568  1.00 84.11           H  
ATOM   2846  N   TYR A 179      14.944 -12.431 -22.079  1.00 89.27           N  
ATOM   2847  H   TYR A 179      14.724 -12.712 -21.135  1.00 89.27           H  
ATOM   2848  CA  TYR A 179      16.128 -12.996 -22.722  1.00 89.27           C  
ATOM   2849  HA  TYR A 179      16.779 -12.177 -23.026  1.00 89.27           H  
ATOM   2850  C   TYR A 179      15.763 -13.796 -23.980  1.00 89.27           C  
ATOM   2851  CB  TYR A 179      16.879 -13.868 -21.713  1.00 89.27           C  
ATOM   2852  HB2 TYR A 179      16.212 -14.653 -21.356  1.00 89.27           H  
ATOM   2853  HB3 TYR A 179      17.166 -13.257 -20.857  1.00 89.27           H  
ATOM   2854  O   TYR A 179      14.903 -14.675 -23.935  1.00 89.27           O  
ATOM   2855  CG  TYR A 179      18.126 -14.491 -22.295  1.00 89.27           C  
ATOM   2856  CD1 TYR A 179      18.254 -15.888 -22.391  1.00 89.27           C  
ATOM   2857  HD1 TYR A 179      17.447 -16.522 -22.054  1.00 89.27           H  
ATOM   2858  CD2 TYR A 179      19.147 -13.661 -22.778  1.00 89.27           C  
ATOM   2859  HD2 TYR A 179      19.045 -12.586 -22.737  1.00 89.27           H  
ATOM   2860  CE1 TYR A 179      19.437 -16.457 -22.897  1.00 89.27           C  
ATOM   2861  HE1 TYR A 179      19.534 -17.531 -22.958  1.00 89.27           H  
ATOM   2862  CE2 TYR A 179      20.308 -14.221 -23.316  1.00 89.27           C  
ATOM   2863  HE2 TYR A 179      21.065 -13.545 -23.687  1.00 89.27           H  
ATOM   2864  OH  TYR A 179      21.610 -16.185 -23.849  1.00 89.27           O  
ATOM   2865  HH  TYR A 179      21.622 -17.127 -23.662  1.00 89.27           H  
ATOM   2866  CZ  TYR A 179      20.481 -15.621 -23.344  1.00 89.27           C  
ATOM   2867  N   MET A 180      16.436 -13.510 -25.098  1.00 91.37           N  
ATOM   2868  H   MET A 180      17.120 -12.767 -25.064  1.00 91.37           H  
ATOM   2869  CA  MET A 180      16.139 -14.092 -26.417  1.00 91.37           C  
ATOM   2870  HA  MET A 180      15.282 -14.758 -26.319  1.00 91.37           H  
ATOM   2871  C   MET A 180      17.274 -14.967 -26.972  1.00 91.37           C  
ATOM   2872  CB  MET A 180      15.733 -12.981 -27.388  1.00 91.37           C  
ATOM   2873  HB2 MET A 180      15.628 -13.394 -28.391  1.00 91.37           H  
ATOM   2874  HB3 MET A 180      16.517 -12.223 -27.399  1.00 91.37           H  
ATOM   2875  O   MET A 180      17.210 -15.432 -28.118  1.00 91.37           O  
ATOM   2876  CG  MET A 180      14.408 -12.322 -26.987  1.00 91.37           C  
ATOM   2877  HG2 MET A 180      14.499 -11.964 -25.962  1.00 91.37           H  
ATOM   2878  HG3 MET A 180      14.248 -11.443 -27.611  1.00 91.37           H  
ATOM   2879  SD  MET A 180      12.919 -13.359 -27.093  1.00 91.37           S  
ATOM   2880  CE  MET A 180      12.698 -13.403 -28.889  1.00 91.37           C  
ATOM   2881  HE1 MET A 180      13.591 -13.811 -29.362  1.00 91.37           H  
ATOM   2882  HE2 MET A 180      11.844 -14.031 -29.140  1.00 91.37           H  
ATOM   2883  HE3 MET A 180      12.520 -12.395 -29.262  1.00 91.37           H  
ATOM   2884  N   GLY A 181      18.285 -15.245 -26.147  1.00 89.27           N  
ATOM   2885  H   GLY A 181      18.290 -14.795 -25.243  1.00 89.27           H  
ATOM   2886  CA  GLY A 181      19.355 -16.187 -26.450  1.00 89.27           C  
ATOM   2887  HA2 GLY A 181      18.992 -16.923 -27.167  1.00 89.27           H  
ATOM   2888  HA3 GLY A 181      19.610 -16.743 -25.547  1.00 89.27           H  
ATOM   2889  C   GLY A 181      20.627 -15.555 -27.016  1.00 89.27           C  
ATOM   2890  O   GLY A 181      20.736 -14.349 -27.244  1.00 89.27           O  
ATOM   2891  N   THR A 182      21.607 -16.419 -27.275  1.00 91.51           N  
ATOM   2892  H   THR A 182      21.451 -17.393 -27.055  1.00 91.51           H  
ATOM   2893  CA  THR A 182      22.898 -16.060 -27.869  1.00 91.51           C  
ATOM   2894  HA  THR A 182      22.799 -15.081 -28.339  1.00 91.51           H  
ATOM   2895  C   THR A 182      23.304 -17.052 -28.947  1.00 91.51           C  
ATOM   2896  CB  THR A 182      24.002 -15.947 -26.806  1.00 91.51           C  
ATOM   2897  HB  THR A 182      23.729 -15.147 -26.118  1.00 91.51           H  
ATOM   2898  O   THR A 182      23.070 -18.258 -28.831  1.00 91.51           O  
ATOM   2899  CG2 THR A 182      24.249 -17.221 -26.001  1.00 91.51           C  
ATOM   2900 HG21 THR A 182      23.327 -17.560 -25.530  1.00 91.51           H  
ATOM   2901 HG22 THR A 182      24.646 -18.008 -26.642  1.00 91.51           H  
ATOM   2902 HG23 THR A 182      24.974 -17.001 -25.217  1.00 91.51           H  
ATOM   2903  OG1 THR A 182      25.224 -15.598 -27.418  1.00 91.51           O  
ATOM   2904  HG1 THR A 182      25.101 -14.712 -27.767  1.00 91.51           H  
ATOM   2905  N   ASN A 183      23.968 -16.547 -29.986  1.00 90.00           N  
ATOM   2906  H   ASN A 183      24.146 -15.553 -30.003  1.00 90.00           H  
ATOM   2907  CA  ASN A 183      24.631 -17.370 -30.998  1.00 90.00           C  
ATOM   2908  HA  ASN A 183      24.175 -18.360 -30.981  1.00 90.00           H  
ATOM   2909  C   ASN A 183      26.123 -17.605 -30.706  1.00 90.00           C  
ATOM   2910  CB  ASN A 183      24.384 -16.761 -32.386  1.00 90.00           C  
ATOM   2911  HB2 ASN A 183      23.318 -16.583 -32.526  1.00 90.00           H  
ATOM   2912  HB3 ASN A 183      24.699 -17.474 -33.148  1.00 90.00           H  
ATOM   2913  O   ASN A 183      26.814 -18.258 -31.497  1.00 90.00           O  
ATOM   2914  CG  ASN A 183      25.132 -15.464 -32.613  1.00 90.00           C  
ATOM   2915  ND2 ASN A 183      25.040 -14.923 -33.796  1.00 90.00           N  
ATOM   2916 HD21 ASN A 183      25.441 -14.004 -33.912  1.00 90.00           H  
ATOM   2917 HD22 ASN A 183      24.431 -15.293 -34.512  1.00 90.00           H  
ATOM   2918  OD1 ASN A 183      25.805 -14.938 -31.737  1.00 90.00           O  
ATOM   2919  N   CYS A 184      26.625 -17.106 -29.576  1.00 86.98           N  
ATOM   2920  H   CYS A 184      26.004 -16.607 -28.955  1.00 86.98           H  
ATOM   2921  CA  CYS A 184      28.030 -17.129 -29.209  1.00 86.98           C  
ATOM   2922  HA  CYS A 184      28.611 -17.623 -29.988  1.00 86.98           H  
ATOM   2923  C   CYS A 184      28.226 -17.846 -27.864  1.00 86.98           C  
ATOM   2924  CB  CYS A 184      28.529 -15.690 -29.148  1.00 86.98           C  
ATOM   2925  HB2 CYS A 184      28.358 -15.205 -30.109  1.00 86.98           H  
ATOM   2926  HB3 CYS A 184      27.969 -15.159 -28.378  1.00 86.98           H  
ATOM   2927  O   CYS A 184      27.824 -17.328 -26.822  1.00 86.98           O  
ATOM   2928  SG  CYS A 184      30.300 -15.706 -28.745  1.00 86.98           S  
ATOM   2929  HG  CYS A 184      30.438 -14.389 -28.570  1.00 86.98           H  
ATOM   2930  N   PRO A 185      28.908 -19.005 -27.842  1.00 76.52           N  
ATOM   2931  CA  PRO A 185      29.203 -19.709 -26.595  1.00 76.52           C  
ATOM   2932  HA  PRO A 185      28.264 -20.019 -26.138  1.00 76.52           H  
ATOM   2933  C   PRO A 185      29.990 -18.867 -25.581  1.00 76.52           C  
ATOM   2934  CB  PRO A 185      29.998 -20.949 -27.015  1.00 76.52           C  
ATOM   2935  HB2 PRO A 185      29.789 -21.798 -26.364  1.00 76.52           H  
ATOM   2936  HB3 PRO A 185      31.065 -20.728 -27.021  1.00 76.52           H  
ATOM   2937  O   PRO A 185      29.811 -19.046 -24.381  1.00 76.52           O  
ATOM   2938  CG  PRO A 185      29.533 -21.206 -28.447  1.00 76.52           C  
ATOM   2939  HG2 PRO A 185      28.585 -21.744 -28.432  1.00 76.52           H  
ATOM   2940  HG3 PRO A 185      30.277 -21.753 -29.026  1.00 76.52           H  
ATOM   2941  CD  PRO A 185      29.315 -19.799 -28.991  1.00 76.52           C  
ATOM   2942  HD2 PRO A 185      28.544 -19.816 -29.762  1.00 76.52           H  
ATOM   2943  HD3 PRO A 185      30.249 -19.405 -29.394  1.00 76.52           H  
ATOM   2944  N   ALA A 186      30.847 -17.946 -26.043  1.00 77.42           N  
ATOM   2945  H   ALA A 186      30.919 -17.794 -27.039  1.00 77.42           H  
ATOM   2946  CA  ALA A 186      31.581 -17.050 -25.152  1.00 77.42           C  
ATOM   2947  HA  ALA A 186      32.075 -17.651 -24.388  1.00 77.42           H  
ATOM   2948  C   ALA A 186      30.634 -16.096 -24.412  1.00 77.42           C  
ATOM   2949  CB  ALA A 186      32.666 -16.304 -25.938  1.00 77.42           C  
ATOM   2950  HB1 ALA A 186      33.314 -17.011 -26.456  1.00 77.42           H  
ATOM   2951  HB2 ALA A 186      32.219 -15.622 -26.661  1.00 77.42           H  
ATOM   2952  HB3 ALA A 186      33.270 -15.715 -25.248  1.00 77.42           H  
ATOM   2953  O   ALA A 186      30.710 -16.017 -23.190  1.00 77.42           O  
ATOM   2954  N   PHE A 187      29.680 -15.470 -25.111  1.00 85.40           N  
ATOM   2955  H   PHE A 187      29.616 -15.606 -26.109  1.00 85.40           H  
ATOM   2956  CA  PHE A 187      28.655 -14.660 -24.450  1.00 85.40           C  
ATOM   2957  HA  PHE A 187      29.151 -13.936 -23.803  1.00 85.40           H  
ATOM   2958  C   PHE A 187      27.762 -15.488 -23.527  1.00 85.40           C  
ATOM   2959  CB  PHE A 187      27.788 -13.915 -25.470  1.00 85.40           C  
ATOM   2960  HB2 PHE A 187      26.864 -13.640 -24.961  1.00 85.40           H  
ATOM   2961  HB3 PHE A 187      27.520 -14.588 -26.285  1.00 85.40           H  
ATOM   2962  O   PHE A 187      27.438 -15.019 -22.445  1.00 85.40           O  
ATOM   2963  CG  PHE A 187      28.382 -12.630 -26.013  1.00 85.40           C  
ATOM   2964  CD1 PHE A 187      28.899 -11.668 -25.122  1.00 85.40           C  
ATOM   2965  HD1 PHE A 187      28.874 -11.831 -24.055  1.00 85.40           H  
ATOM   2966  CD2 PHE A 187      28.343 -12.342 -27.392  1.00 85.40           C  
ATOM   2967  HD2 PHE A 187      27.871 -13.026 -28.082  1.00 85.40           H  
ATOM   2968  CE1 PHE A 187      29.419 -10.458 -25.605  1.00 85.40           C  
ATOM   2969  HE1 PHE A 187      29.796  -9.722 -24.911  1.00 85.40           H  
ATOM   2970  CE2 PHE A 187      28.867 -11.130 -27.871  1.00 85.40           C  
ATOM   2971  HE2 PHE A 187      28.819 -10.886 -28.922  1.00 85.40           H  
ATOM   2972  CZ  PHE A 187      29.414 -10.192 -26.983  1.00 85.40           C  
ATOM   2973  HZ  PHE A 187      29.795  -9.251 -27.351  1.00 85.40           H  
ATOM   2974  N   GLY A 188      27.424 -16.727 -23.897  1.00 75.65           N  
ATOM   2975  H   GLY A 188      27.651 -17.030 -24.833  1.00 75.65           H  
ATOM   2976  CA  GLY A 188      26.678 -17.630 -23.013  1.00 75.65           C  
ATOM   2977  HA2 GLY A 188      26.521 -18.581 -23.522  1.00 75.65           H  
ATOM   2978  HA3 GLY A 188      25.707 -17.191 -22.784  1.00 75.65           H  
ATOM   2979  C   GLY A 188      27.402 -17.907 -21.691  1.00 75.65           C  
ATOM   2980  O   GLY A 188      26.771 -17.924 -20.637  1.00 75.65           O  
ATOM   2981  N   ARG A 189      28.735 -18.057 -21.723  1.00 74.51           N  
ATOM   2982  H   ARG A 189      29.196 -18.028 -22.621  1.00 74.51           H  
ATOM   2983  CA  ARG A 189      29.548 -18.191 -20.503  1.00 74.51           C  
ATOM   2984  HA  ARG A 189      29.088 -18.930 -19.847  1.00 74.51           H  
ATOM   2985  C   ARG A 189      29.575 -16.905 -19.685  1.00 74.51           C  
ATOM   2986  CB  ARG A 189      30.980 -18.632 -20.825  1.00 74.51           C  
ATOM   2987  HB2 ARG A 189      31.581 -18.514 -19.924  1.00 74.51           H  
ATOM   2988  HB3 ARG A 189      31.397 -17.990 -21.600  1.00 74.51           H  
ATOM   2989  O   ARG A 189      29.357 -16.979 -18.484  1.00 74.51           O  
ATOM   2990  CG  ARG A 189      31.051 -20.101 -21.258  1.00 74.51           C  
ATOM   2991  HG2 ARG A 189      30.542 -20.240 -22.212  1.00 74.51           H  
ATOM   2992  HG3 ARG A 189      30.553 -20.715 -20.507  1.00 74.51           H  
ATOM   2993  CD  ARG A 189      32.508 -20.562 -21.369  1.00 74.51           C  
ATOM   2994  HD2 ARG A 189      32.528 -21.636 -21.553  1.00 74.51           H  
ATOM   2995  HD3 ARG A 189      32.997 -20.395 -20.410  1.00 74.51           H  
ATOM   2996  NE  ARG A 189      33.252 -19.836 -22.420  1.00 74.51           N  
ATOM   2997  HE  ARG A 189      33.698 -18.979 -22.126  1.00 74.51           H  
ATOM   2998  NH1 ARG A 189      32.902 -21.308 -24.145  1.00 74.51           N  
ATOM   2999 HH11 ARG A 189      32.312 -21.846 -23.526  1.00 74.51           H  
ATOM   3000 HH12 ARG A 189      33.141 -21.650 -25.065  1.00 74.51           H  
ATOM   3001  NH2 ARG A 189      34.205 -19.521 -24.459  1.00 74.51           N  
ATOM   3002 HH21 ARG A 189      34.431 -19.853 -25.386  1.00 74.51           H  
ATOM   3003 HH22 ARG A 189      34.688 -18.713 -24.092  1.00 74.51           H  
ATOM   3004  CZ  ARG A 189      33.443 -20.222 -23.667  1.00 74.51           C  
ATOM   3005  N   ILE A 190      29.803 -15.753 -20.322  1.00 78.09           N  
ATOM   3006  H   ILE A 190      29.984 -15.773 -21.316  1.00 78.09           H  
ATOM   3007  CA  ILE A 190      29.805 -14.457 -19.624  1.00 78.09           C  
ATOM   3008  HA  ILE A 190      30.542 -14.491 -18.822  1.00 78.09           H  
ATOM   3009  C   ILE A 190      28.439 -14.216 -18.967  1.00 78.09           C  
ATOM   3010  CB  ILE A 190      30.190 -13.301 -20.575  1.00 78.09           C  
ATOM   3011  HB  ILE A 190      29.458 -13.253 -21.382  1.00 78.09           H  
ATOM   3012  O   ILE A 190      28.378 -13.849 -17.802  1.00 78.09           O  
ATOM   3013  CG1 ILE A 190      31.603 -13.485 -21.178  1.00 78.09           C  
ATOM   3014 HG12 ILE A 190      31.740 -14.513 -21.512  1.00 78.09           H  
ATOM   3015 HG13 ILE A 190      32.352 -13.302 -20.407  1.00 78.09           H  
ATOM   3016  CG2 ILE A 190      30.173 -11.974 -19.803  1.00 78.09           C  
ATOM   3017 HG21 ILE A 190      30.906 -11.996 -18.996  1.00 78.09           H  
ATOM   3018 HG22 ILE A 190      29.196 -11.780 -19.359  1.00 78.09           H  
ATOM   3019 HG23 ILE A 190      30.422 -11.142 -20.462  1.00 78.09           H  
ATOM   3020  CD1 ILE A 190      31.887 -12.568 -22.376  1.00 78.09           C  
ATOM   3021 HD11 ILE A 190      32.861 -12.819 -22.796  1.00 78.09           H  
ATOM   3022 HD12 ILE A 190      31.126 -12.709 -23.144  1.00 78.09           H  
ATOM   3023 HD13 ILE A 190      31.907 -11.522 -22.069  1.00 78.09           H  
ATOM   3024  N   PHE A 191      27.348 -14.513 -19.674  1.00 81.06           N  
ATOM   3025  H   PHE A 191      27.461 -14.787 -20.639  1.00 81.06           H  
ATOM   3026  CA  PHE A 191      25.986 -14.426 -19.154  1.00 81.06           C  
ATOM   3027  HA  PHE A 191      25.801 -13.404 -18.823  1.00 81.06           H  
ATOM   3028  C   PHE A 191      25.758 -15.328 -17.932  1.00 81.06           C  
ATOM   3029  CB  PHE A 191      25.014 -14.766 -20.292  1.00 81.06           C  
ATOM   3030  HB2 PHE A 191      25.143 -14.038 -21.093  1.00 81.06           H  
ATOM   3031  HB3 PHE A 191      25.260 -15.747 -20.698  1.00 81.06           H  
ATOM   3032  O   PHE A 191      25.232 -14.874 -16.918  1.00 81.06           O  
ATOM   3033  CG  PHE A 191      23.565 -14.766 -19.866  1.00 81.06           C  
ATOM   3034  CD1 PHE A 191      22.902 -15.973 -19.583  1.00 81.06           C  
ATOM   3035  HD1 PHE A 191      23.424 -16.913 -19.675  1.00 81.06           H  
ATOM   3036  CD2 PHE A 191      22.893 -13.548 -19.699  1.00 81.06           C  
ATOM   3037  HD2 PHE A 191      23.399 -12.624 -19.939  1.00 81.06           H  
ATOM   3038  CE1 PHE A 191      21.571 -15.950 -19.134  1.00 81.06           C  
ATOM   3039  HE1 PHE A 191      21.085 -16.873 -18.855  1.00 81.06           H  
ATOM   3040  CE2 PHE A 191      21.565 -13.525 -19.250  1.00 81.06           C  
ATOM   3041  HE2 PHE A 191      21.045 -12.589 -19.109  1.00 81.06           H  
ATOM   3042  CZ  PHE A 191      20.894 -14.727 -18.992  1.00 81.06           C  
ATOM   3043  HZ  PHE A 191      19.869 -14.695 -18.653  1.00 81.06           H  
ATOM   3044  N   ALA A 192      26.187 -16.592 -18.000  1.00 70.89           N  
ATOM   3045  H   ALA A 192      26.597 -16.924 -18.861  1.00 70.89           H  
ATOM   3046  CA  ALA A 192      26.064 -17.522 -16.880  1.00 70.89           C  
ATOM   3047  HA  ALA A 192      25.020 -17.558 -16.571  1.00 70.89           H  
ATOM   3048  C   ALA A 192      26.884 -17.075 -15.658  1.00 70.89           C  
ATOM   3049  CB  ALA A 192      26.479 -18.919 -17.357  1.00 70.89           C  
ATOM   3050  HB1 ALA A 192      25.850 -19.225 -18.193  1.00 70.89           H  
ATOM   3051  HB2 ALA A 192      27.523 -18.912 -17.673  1.00 70.89           H  
ATOM   3052  HB3 ALA A 192      26.359 -19.630 -16.540  1.00 70.89           H  
ATOM   3053  O   ALA A 192      26.383 -17.142 -14.539  1.00 70.89           O  
ATOM   3054  N   ILE A 193      28.110 -16.584 -15.874  1.00 71.19           N  
ATOM   3055  H   ILE A 193      28.454 -16.557 -16.824  1.00 71.19           H  
ATOM   3056  CA  ILE A 193      28.979 -16.052 -14.815  1.00 71.19           C  
ATOM   3057  HA  ILE A 193      29.062 -16.792 -14.019  1.00 71.19           H  
ATOM   3058  C   ILE A 193      28.353 -14.804 -14.190  1.00 71.19           C  
ATOM   3059  CB  ILE A 193      30.396 -15.771 -15.367  1.00 71.19           C  
ATOM   3060  HB  ILE A 193      30.302 -15.167 -16.269  1.00 71.19           H  
ATOM   3061  O   ILE A 193      28.255 -14.730 -12.970  1.00 71.19           O  
ATOM   3062  CG1 ILE A 193      31.104 -17.100 -15.723  1.00 71.19           C  
ATOM   3063 HG12 ILE A 193      31.378 -17.622 -14.806  1.00 71.19           H  
ATOM   3064 HG13 ILE A 193      30.421 -17.749 -16.271  1.00 71.19           H  
ATOM   3065  CG2 ILE A 193      31.252 -14.990 -14.352  1.00 71.19           C  
ATOM   3066 HG21 ILE A 193      30.818 -14.010 -14.153  1.00 71.19           H  
ATOM   3067 HG22 ILE A 193      31.321 -15.545 -13.417  1.00 71.19           H  
ATOM   3068 HG23 ILE A 193      32.255 -14.815 -14.742  1.00 71.19           H  
ATOM   3069  CD1 ILE A 193      32.357 -16.917 -16.590  1.00 71.19           C  
ATOM   3070 HD11 ILE A 193      32.110 -16.345 -17.484  1.00 71.19           H  
ATOM   3071 HD12 ILE A 193      32.732 -17.896 -16.888  1.00 71.19           H  
ATOM   3072 HD13 ILE A 193      33.141 -16.403 -16.032  1.00 71.19           H  
ATOM   3073  N   ALA A 194      27.877 -13.860 -15.006  1.00 73.24           N  
ATOM   3074  H   ALA A 194      28.005 -13.963 -16.002  1.00 73.24           H  
ATOM   3075  CA  ALA A 194      27.234 -12.639 -14.528  1.00 73.24           C  
ATOM   3076  HA  ALA A 194      27.939 -12.092 -13.902  1.00 73.24           H  
ATOM   3077  C   ALA A 194      26.004 -12.954 -13.664  1.00 73.24           C  
ATOM   3078  CB  ALA A 194      26.883 -11.764 -15.739  1.00 73.24           C  
ATOM   3079  HB1 ALA A 194      26.438 -10.830 -15.395  1.00 73.24           H  
ATOM   3080  HB2 ALA A 194      27.788 -11.530 -16.299  1.00 73.24           H  
ATOM   3081  HB3 ALA A 194      26.177 -12.279 -16.389  1.00 73.24           H  
ATOM   3082  O   ALA A 194      25.862 -12.402 -12.580  1.00 73.24           O  
ATOM   3083  N   ARG A 195      25.152 -13.902 -14.084  1.00 69.92           N  
ATOM   3084  H   ARG A 195      25.308 -14.312 -14.994  1.00 69.92           H  
ATOM   3085  CA  ARG A 195      24.002 -14.345 -13.275  1.00 69.92           C  
ATOM   3086  HA  ARG A 195      23.457 -13.465 -12.931  1.00 69.92           H  
ATOM   3087  C   ARG A 195      24.398 -15.086 -12.003  1.00 69.92           C  
ATOM   3088  CB  ARG A 195      23.065 -15.238 -14.091  1.00 69.92           C  
ATOM   3089  HB2 ARG A 195      23.646 -15.953 -14.674  1.00 69.92           H  
ATOM   3090  HB3 ARG A 195      22.435 -15.796 -13.398  1.00 69.92           H  
ATOM   3091  O   ARG A 195      23.732 -14.906 -10.992  1.00 69.92           O  
ATOM   3092  CG  ARG A 195      22.155 -14.425 -15.013  1.00 69.92           C  
ATOM   3093  HG2 ARG A 195      22.758 -13.969 -15.797  1.00 69.92           H  
ATOM   3094  HG3 ARG A 195      21.653 -13.633 -14.456  1.00 69.92           H  
ATOM   3095  CD  ARG A 195      21.111 -15.337 -15.659  1.00 69.92           C  
ATOM   3096  HD2 ARG A 195      20.681 -14.775 -16.488  1.00 69.92           H  
ATOM   3097  HD3 ARG A 195      21.607 -16.213 -16.076  1.00 69.92           H  
ATOM   3098  NE  ARG A 195      20.046 -15.758 -14.720  1.00 69.92           N  
ATOM   3099  HE  ARG A 195      20.337 -16.031 -13.792  1.00 69.92           H  
ATOM   3100  NH1 ARG A 195      18.264 -15.278 -16.085  1.00 69.92           N  
ATOM   3101 HH11 ARG A 195      17.269 -15.131 -16.173  1.00 69.92           H  
ATOM   3102 HH12 ARG A 195      18.811 -14.516 -16.460  1.00 69.92           H  
ATOM   3103  NH2 ARG A 195      17.901 -16.198 -14.090  1.00 69.92           N  
ATOM   3104 HH21 ARG A 195      18.237 -16.482 -13.181  1.00 69.92           H  
ATOM   3105 HH22 ARG A 195      16.910 -16.076 -14.247  1.00 69.92           H  
ATOM   3106  CZ  ARG A 195      18.749 -15.748 -14.974  1.00 69.92           C  
ATOM   3107  N   ALA A 196      25.421 -15.937 -12.053  1.00 65.26           N  
ATOM   3108  H   ALA A 196      25.907 -16.069 -12.929  1.00 65.26           H  
ATOM   3109  CA  ALA A 196      25.882 -16.684 -10.881  1.00 65.26           C  
ATOM   3110  HA  ALA A 196      25.032 -17.177 -10.411  1.00 65.26           H  
ATOM   3111  C   ALA A 196      26.510 -15.759  -9.831  1.00 65.26           C  
ATOM   3112  CB  ALA A 196      26.876 -17.755 -11.342  1.00 65.26           C  
ATOM   3113  HB1 ALA A 196      26.396 -18.428 -12.052  1.00 65.26           H  
ATOM   3114  HB2 ALA A 196      27.740 -17.285 -11.814  1.00 65.26           H  
ATOM   3115  HB3 ALA A 196      27.214 -18.328 -10.479  1.00 65.26           H  
ATOM   3116  O   ALA A 196      26.308 -15.955  -8.638  1.00 65.26           O  
ATOM   3117  N   ASN A 197      27.213 -14.726 -10.292  1.00 62.33           N  
ATOM   3118  H   ASN A 197      27.376 -14.663 -11.287  1.00 62.33           H  
ATOM   3119  CA  ASN A 197      27.800 -13.690  -9.457  1.00 62.33           C  
ATOM   3120  HA  ASN A 197      28.052 -14.113  -8.484  1.00 62.33           H  
ATOM   3121  C   ASN A 197      26.829 -12.537  -9.189  1.00 62.33           C  
ATOM   3122  CB  ASN A 197      29.092 -13.190 -10.124  1.00 62.33           C  
ATOM   3123  HB2 ASN A 197      28.857 -12.813 -11.119  1.00 62.33           H  
ATOM   3124  HB3 ASN A 197      29.500 -12.363  -9.543  1.00 62.33           H  
ATOM   3125  O   ASN A 197      27.275 -11.496  -8.711  1.00 62.33           O  
ATOM   3126  CG  ASN A 197      30.179 -14.238 -10.217  1.00 62.33           C  
ATOM   3127  ND2 ASN A 197      31.161 -14.005 -11.053  1.00 62.33           N  
ATOM   3128 HD21 ASN A 197      31.177 -13.141 -11.576  1.00 62.33           H  
ATOM   3129 HD22 ASN A 197      31.915 -14.677 -11.045  1.00 62.33           H  
ATOM   3130  OD1 ASN A 197      30.203 -15.254  -9.546  1.00 62.33           O  
ATOM   3131  N   ARG A 198      25.533 -12.684  -9.517  1.00 62.04           N  
ATOM   3132  H   ARG A 198      25.214 -13.578  -9.864  1.00 62.04           H  
ATOM   3133  CA  ARG A 198      24.543 -11.642  -9.251  1.00 62.04           C  
ATOM   3134  HA  ARG A 198      24.870 -10.746  -9.779  1.00 62.04           H  
ATOM   3135  C   ARG A 198      24.549 -11.398  -7.736  1.00 62.04           C  
ATOM   3136  CB  ARG A 198      23.147 -12.006  -9.789  1.00 62.04           C  
ATOM   3137  HB2 ARG A 198      22.769 -12.880  -9.258  1.00 62.04           H  
ATOM   3138  HB3 ARG A 198      23.224 -12.240 -10.851  1.00 62.04           H  
ATOM   3139  O   ARG A 198      24.253 -12.328  -6.982  1.00 62.04           O  
ATOM   3140  CG  ARG A 198      22.173 -10.827  -9.611  1.00 62.04           C  
ATOM   3141  HG2 ARG A 198      22.154 -10.564  -8.554  1.00 62.04           H  
ATOM   3142  HG3 ARG A 198      22.534  -9.955 -10.158  1.00 62.04           H  
ATOM   3143  CD  ARG A 198      20.721 -11.132 -10.013  1.00 62.04           C  
ATOM   3144  HD2 ARG A 198      20.494 -12.173  -9.784  1.00 62.04           H  
ATOM   3145  HD3 ARG A 198      20.092 -10.504  -9.382  1.00 62.04           H  
ATOM   3146  NE  ARG A 198      20.401 -10.831 -11.429  1.00 62.04           N  
ATOM   3147  HE  ARG A 198      21.176 -10.624 -12.042  1.00 62.04           H  
ATOM   3148  NH1 ARG A 198      18.115 -10.800 -11.182  1.00 62.04           N  
ATOM   3149 HH11 ARG A 198      18.257 -10.813 -10.182  1.00 62.04           H  
ATOM   3150 HH12 ARG A 198      17.238 -10.396 -11.475  1.00 62.04           H  
ATOM   3151  NH2 ARG A 198      19.007 -10.367 -13.185  1.00 62.04           N  
ATOM   3152 HH21 ARG A 198      19.785 -10.060 -13.751  1.00 62.04           H  
ATOM   3153 HH22 ARG A 198      18.082 -10.261 -13.577  1.00 62.04           H  
ATOM   3154  CZ  ARG A 198      19.180 -10.664 -11.926  1.00 62.04           C  
ATOM   3155  N   PRO A 199      24.897 -10.187  -7.287  1.00 47.35           N  
ATOM   3156  CA  PRO A 199      24.883  -9.874  -5.875  1.00 47.35           C  
ATOM   3157  HA  PRO A 199      25.623 -10.495  -5.370  1.00 47.35           H  
ATOM   3158  C   PRO A 199      23.497 -10.115  -5.281  1.00 47.35           C  
ATOM   3159  CB  PRO A 199      25.293  -8.417  -5.775  1.00 47.35           C  
ATOM   3160  HB2 PRO A 199      25.951  -8.279  -4.917  1.00 47.35           H  
ATOM   3161  HB3 PRO A 199      24.400  -7.796  -5.701  1.00 47.35           H  
ATOM   3162  O   PRO A 199      22.477  -9.765  -5.873  1.00 47.35           O  
ATOM   3163  CG  PRO A 199      26.004  -8.099  -7.087  1.00 47.35           C  
ATOM   3164  HG2 PRO A 199      27.064  -8.333  -6.990  1.00 47.35           H  
ATOM   3165  HG3 PRO A 199      25.869  -7.060  -7.389  1.00 47.35           H  
ATOM   3166  CD  PRO A 199      25.363  -9.061  -8.072  1.00 47.35           C  
ATOM   3167  HD2 PRO A 199      26.102  -9.346  -8.821  1.00 47.35           H  
ATOM   3168  HD3 PRO A 199      24.498  -8.608  -8.558  1.00 47.35           H  
ATOM   3169  N   THR A 200      23.453 -10.725  -4.099  1.00 42.49           N  
ATOM   3170  H   THR A 200      24.316 -11.006  -3.657  1.00 42.49           H  
ATOM   3171  CA  THR A 200      22.210 -11.005  -3.365  1.00 42.49           C  
ATOM   3172  HA  THR A 200      21.477 -11.414  -4.059  1.00 42.49           H  
ATOM   3173  C   THR A 200      21.575  -9.747  -2.774  1.00 42.49           C  
ATOM   3174  CB  THR A 200      22.462 -12.033  -2.250  1.00 42.49           C  
ATOM   3175  HB  THR A 200      21.717 -11.919  -1.462  1.00 42.49           H  
ATOM   3176  O   THR A 200      20.424  -9.790  -2.341  1.00 42.49           O  
ATOM   3177  CG2 THR A 200      22.377 -13.460  -2.783  1.00 42.49           C  
ATOM   3178 HG21 THR A 200      22.564 -14.170  -1.978  1.00 42.49           H  
ATOM   3179 HG22 THR A 200      23.110 -13.605  -3.576  1.00 42.49           H  
ATOM   3180 HG23 THR A 200      21.379 -13.639  -3.184  1.00 42.49           H  
ATOM   3181  OG1 THR A 200      23.755 -11.880  -1.699  1.00 42.49           O  
ATOM   3182  HG1 THR A 200      23.904 -12.618  -1.104  1.00 42.49           H  
ATOM   3183  N   LYS A 201      22.303  -8.625  -2.773  1.00 35.90           N  
ATOM   3184  H   LYS A 201      23.229  -8.667  -3.174  1.00 35.90           H  
ATOM   3185  CA  LYS A 201      21.821  -7.307  -2.370  1.00 35.90           C  
ATOM   3186  HA  LYS A 201      20.792  -7.394  -2.021  1.00 35.90           H  
ATOM   3187  C   LYS A 201      21.831  -6.359  -3.564  1.00 35.90           C  
ATOM   3188  CB  LYS A 201      22.678  -6.758  -1.225  1.00 35.90           C  
ATOM   3189  HB2 LYS A 201      22.379  -5.728  -1.029  1.00 35.90           H  
ATOM   3190  HB3 LYS A 201      23.725  -6.755  -1.527  1.00 35.90           H  
ATOM   3191  O   LYS A 201      22.823  -6.221  -4.267  1.00 35.90           O  
ATOM   3192  CG  LYS A 201      22.515  -7.576   0.065  1.00 35.90           C  
ATOM   3193  HG2 LYS A 201      22.866  -8.596  -0.095  1.00 35.90           H  
ATOM   3194  HG3 LYS A 201      21.464  -7.596   0.353  1.00 35.90           H  
ATOM   3195  CD  LYS A 201      23.339  -6.926   1.180  1.00 35.90           C  
ATOM   3196  HD2 LYS A 201      24.385  -6.905   0.876  1.00 35.90           H  
ATOM   3197  HD3 LYS A 201      22.996  -5.902   1.325  1.00 35.90           H  
ATOM   3198  CE  LYS A 201      23.196  -7.709   2.487  1.00 35.90           C  
ATOM   3199  HE2 LYS A 201      23.548  -8.727   2.321  1.00 35.90           H  
ATOM   3200  HE3 LYS A 201      22.141  -7.751   2.757  1.00 35.90           H  
ATOM   3201  NZ  LYS A 201      23.983  -7.057   3.563  1.00 35.90           N  
ATOM   3202  HZ1 LYS A 201      23.912  -7.570   4.430  1.00 35.90           H  
ATOM   3203  HZ2 LYS A 201      24.953  -7.000   3.289  1.00 35.90           H  
ATOM   3204  HZ3 LYS A 201      23.656  -6.112   3.711  1.00 35.90           H  
ATOM   3205  N   LEU A 202      20.723  -5.652  -3.729  1.00 38.58           N  
ATOM   3206  H   LEU A 202      19.945  -5.866  -3.122  1.00 38.58           H  
ATOM   3207  CA  LEU A 202      20.485  -4.675  -4.787  1.00 38.58           C  
ATOM   3208  HA  LEU A 202      20.461  -5.182  -5.752  1.00 38.58           H  
ATOM   3209  C   LEU A 202      21.532  -3.549  -4.866  1.00 38.58           C  
ATOM   3210  CB  LEU A 202      19.127  -4.063  -4.447  1.00 38.58           C  
ATOM   3211  HB2 LEU A 202      18.486  -4.792  -3.952  1.00 38.58           H  
ATOM   3212  HB3 LEU A 202      19.293  -3.259  -3.729  1.00 38.58           H  
ATOM   3213  O   LEU A 202      21.840  -3.050  -5.940  1.00 38.58           O  
ATOM   3214  CG  LEU A 202      18.402  -3.539  -5.680  1.00 38.58           C  
ATOM   3215  HG  LEU A 202      19.095  -3.035  -6.354  1.00 38.58           H  
ATOM   3216  CD1 LEU A 202      17.767  -4.761  -6.352  1.00 38.58           C  
ATOM   3217 HD11 LEU A 202      17.111  -5.301  -5.669  1.00 38.58           H  
ATOM   3218 HD12 LEU A 202      18.543  -5.439  -6.707  1.00 38.58           H  
ATOM   3219 HD13 LEU A 202      17.215  -4.444  -7.237  1.00 38.58           H  
ATOM   3220  CD2 LEU A 202      17.416  -2.508  -5.135  1.00 38.58           C  
ATOM   3221 HD21 LEU A 202      16.910  -2.003  -5.958  1.00 38.58           H  
ATOM   3222 HD22 LEU A 202      16.698  -2.974  -4.461  1.00 38.58           H  
ATOM   3223 HD23 LEU A 202      17.951  -1.727  -4.594  1.00 38.58           H  
ATOM   3224  N   ALA A 203      22.091  -3.146  -3.722  1.00 38.53           N  
ATOM   3225  H   ALA A 203      21.823  -3.605  -2.863  1.00 38.53           H  
ATOM   3226  CA  ALA A 203      23.111  -2.099  -3.649  1.00 38.53           C  
ATOM   3227  HA  ALA A 203      22.716  -1.185  -4.093  1.00 38.53           H  
ATOM   3228  C   ALA A 203      24.390  -2.463  -4.433  1.00 38.53           C  
ATOM   3229  CB  ALA A 203      23.401  -1.831  -2.168  1.00 38.53           C  
ATOM   3230  HB1 ALA A 203      22.489  -1.532  -1.650  1.00 38.53           H  
ATOM   3231  HB2 ALA A 203      24.132  -1.027  -2.087  1.00 38.53           H  
ATOM   3232  HB3 ALA A 203      23.820  -2.722  -1.700  1.00 38.53           H  
ATOM   3233  O   ALA A 203      24.985  -1.609  -5.080  1.00 38.53           O  
ATOM   3234  N   ASP A 204      24.742  -3.746  -4.486  1.00 38.10           N  
ATOM   3235  H   ASP A 204      24.198  -4.426  -3.974  1.00 38.10           H  
ATOM   3236  CA  ASP A 204      25.976  -4.221  -5.118  1.00 38.10           C  
ATOM   3237  HA  ASP A 204      26.790  -3.529  -4.900  1.00 38.10           H  
ATOM   3238  C   ASP A 204      25.849  -4.347  -6.656  1.00 38.10           C  
ATOM   3239  CB  ASP A 204      26.313  -5.579  -4.499  1.00 38.10           C  
ATOM   3240  HB2 ASP A 204      25.422  -6.188  -4.653  1.00 38.10           H  
ATOM   3241  HB3 ASP A 204      27.158  -6.023  -5.026  1.00 38.10           H  
ATOM   3242  O   ASP A 204      26.846  -4.342  -7.376  1.00 38.10           O  
ATOM   3243  CG  ASP A 204      26.599  -5.600  -2.993  1.00 38.10           C  
ATOM   3244  OD1 ASP A 204      27.135  -4.608  -2.468  1.00 38.10           O  
ATOM   3245  OD2 ASP A 204      26.254  -6.631  -2.364  1.00 38.10           O  
ATOM   3246  N   ILE A 205      24.624  -4.440  -7.198  1.00 34.92           N  
ATOM   3247  H   ILE A 205      23.836  -4.435  -6.566  1.00 34.92           H  
ATOM   3248  CA  ILE A 205      24.362  -4.434  -8.658  1.00 34.92           C  
ATOM   3249  HA  ILE A 205      25.096  -5.070  -9.153  1.00 34.92           H  
ATOM   3250  C   ILE A 205      24.543  -3.023  -9.226  1.00 34.92           C  
ATOM   3251  CB  ILE A 205      22.944  -4.995  -8.942  1.00 34.92           C  
ATOM   3252  HB  ILE A 205      22.221  -4.482  -8.308  1.00 34.92           H  
ATOM   3253  O   ILE A 205      24.945  -2.827 -10.375  1.00 34.92           O  
ATOM   3254  CG1 ILE A 205      22.963  -6.494  -8.588  1.00 34.92           C  
ATOM   3255 HG12 ILE A 205      23.588  -6.989  -9.331  1.00 34.92           H  
ATOM   3256 HG13 ILE A 205      23.408  -6.630  -7.602  1.00 34.92           H  
ATOM   3257  CG2 ILE A 205      22.527  -4.817 -10.416  1.00 34.92           C  
ATOM   3258 HG21 ILE A 205      22.389  -3.759 -10.639  1.00 34.92           H  
ATOM   3259 HG22 ILE A 205      23.281  -5.238 -11.081  1.00 34.92           H  
ATOM   3260 HG23 ILE A 205      21.567  -5.305 -10.590  1.00 34.92           H  
ATOM   3261  CD1 ILE A 205      21.618  -7.211  -8.546  1.00 34.92           C  
ATOM   3262 HD11 ILE A 205      20.917  -6.642  -7.935  1.00 34.92           H  
ATOM   3263 HD12 ILE A 205      21.241  -7.351  -9.559  1.00 34.92           H  
ATOM   3264 HD13 ILE A 205      21.753  -8.193  -8.092  1.00 34.92           H  
ATOM   3265  N   ARG A 206      24.279  -2.031  -8.381  1.00 36.66           N  
ATOM   3266  H   ARG A 206      24.029  -2.304  -7.441  1.00 36.66           H  
ATOM   3267  CA  ARG A 206      24.225  -0.610  -8.697  1.00 36.66           C  
ATOM   3268  HA  ARG A 206      23.816  -0.491  -9.701  1.00 36.66           H  
ATOM   3269  C   ARG A 206      25.636   0.012  -8.753  1.00 36.66           C  
ATOM   3270  CB  ARG A 206      23.222  -0.022  -7.676  1.00 36.66           C  
ATOM   3271  HB2 ARG A 206      23.506  -0.323  -6.668  1.00 36.66           H  
ATOM   3272  HB3 ARG A 206      23.286   1.066  -7.692  1.00 36.66           H  
ATOM   3273  O   ARG A 206      25.922   0.794  -9.665  1.00 36.66           O  
ATOM   3274  CG  ARG A 206      21.772  -0.544  -7.966  1.00 36.66           C  
ATOM   3275  HG2 ARG A 206      21.534  -0.341  -9.010  1.00 36.66           H  
ATOM   3276  HG3 ARG A 206      21.764  -1.633  -7.914  1.00 36.66           H  
ATOM   3277  CD  ARG A 206      20.611  -0.035  -7.047  1.00 36.66           C  
ATOM   3278  HD2 ARG A 206      20.361  -0.846  -6.363  1.00 36.66           H  
ATOM   3279  HD3 ARG A 206      20.969   0.788  -6.429  1.00 36.66           H  
ATOM   3280  NE  ARG A 206      19.365   0.354  -7.789  1.00 36.66           N  
ATOM   3281  HE  ARG A 206      19.164  -0.203  -8.607  1.00 36.66           H  
ATOM   3282  NH1 ARG A 206      18.463   1.982  -6.420  1.00 36.66           N  
ATOM   3283 HH11 ARG A 206      17.617   2.499  -6.230  1.00 36.66           H  
ATOM   3284 HH12 ARG A 206      19.044   1.640  -5.668  1.00 36.66           H  
ATOM   3285  NH2 ARG A 206      17.429   1.495  -8.327  1.00 36.66           N  
ATOM   3286 HH21 ARG A 206      17.242   0.899  -9.120  1.00 36.66           H  
ATOM   3287 HH22 ARG A 206      16.664   2.132  -8.156  1.00 36.66           H  
ATOM   3288  CZ  ARG A 206      18.433   1.271  -7.514  1.00 36.66           C  
ATOM   3289  N   ASP A 207      26.567  -0.482  -7.936  1.00 36.91           N  
ATOM   3290  H   ASP A 207      26.253  -1.050  -7.162  1.00 36.91           H  
ATOM   3291  CA  ASP A 207      28.006  -0.154  -7.989  1.00 36.91           C  
ATOM   3292  HA  ASP A 207      28.108   0.931  -7.996  1.00 36.91           H  
ATOM   3293  C   ASP A 207      28.729  -0.646  -9.256  1.00 36.91           C  
ATOM   3294  CB  ASP A 207      28.690  -0.746  -6.743  1.00 36.91           C  
ATOM   3295  HB2 ASP A 207      28.119  -1.596  -6.369  1.00 36.91           H  
ATOM   3296  HB3 ASP A 207      29.674  -1.124  -7.024  1.00 36.91           H  
ATOM   3297  O   ASP A 207      29.749  -0.090  -9.677  1.00 36.91           O  
ATOM   3298  CG  ASP A 207      28.908   0.264  -5.617  1.00 36.91           C  
ATOM   3299  OD1 ASP A 207      28.772   1.483  -5.873  1.00 36.91           O  
ATOM   3300  OD2 ASP A 207      29.359  -0.189  -4.547  1.00 36.91           O  
ATOM   3301  N   CYS A 208      28.174  -1.656  -9.922  1.00 33.19           N  
ATOM   3302  H   CYS A 208      27.393  -2.126  -9.486  1.00 33.19           H  
ATOM   3303  CA  CYS A 208      28.612  -2.098 -11.242  1.00 33.19           C  
ATOM   3304  HA  CYS A 208      29.701  -2.118 -11.268  1.00 33.19           H  
ATOM   3305  C   CYS A 208      28.156  -1.124 -12.357  1.00 33.19           C  
ATOM   3306  CB  CYS A 208      28.081  -3.531 -11.407  1.00 33.19           C  
ATOM   3307  HB2 CYS A 208      27.178  -3.669 -10.812  1.00 33.19           H  
ATOM   3308  HB3 CYS A 208      27.805  -3.728 -12.443  1.00 33.19           H  
ATOM   3309  O   CYS A 208      28.818  -0.981 -13.389  1.00 33.19           O  
ATOM   3310  SG  CYS A 208      29.330  -4.724 -10.846  1.00 33.19           S  
ATOM   3311  HG  CYS A 208      29.655  -5.164 -12.065  1.00 33.19           H  
ATOM   3312  N   VAL A 209      27.046  -0.409 -12.166  1.00 33.32           N  
ATOM   3313  H   VAL A 209      26.577  -0.495 -11.276  1.00 33.32           H  
ATOM   3314  CA  VAL A 209      26.410   0.426 -13.200  1.00 33.32           C  
ATOM   3315  HA  VAL A 209      26.692   0.041 -14.180  1.00 33.32           H  
ATOM   3316  C   VAL A 209      26.906   1.883 -13.175  1.00 33.32           C  
ATOM   3317  CB  VAL A 209      24.875   0.280 -13.097  1.00 33.32           C  
ATOM   3318  HB  VAL A 209      24.559   0.525 -12.083  1.00 33.32           H  
ATOM   3319  O   VAL A 209      26.948   2.518 -14.228  1.00 33.32           O  
ATOM   3320  CG1 VAL A 209      24.109   1.181 -14.071  1.00 33.32           C  
ATOM   3321 HG11 VAL A 209      24.439   0.999 -15.094  1.00 33.32           H  
ATOM   3322 HG12 VAL A 209      24.274   2.228 -13.820  1.00 33.32           H  
ATOM   3323 HG13 VAL A 209      23.039   0.982 -13.996  1.00 33.32           H  
ATOM   3324  CG2 VAL A 209      24.458  -1.168 -13.412  1.00 33.32           C  
ATOM   3325 HG21 VAL A 209      23.381  -1.274 -13.286  1.00 33.32           H  
ATOM   3326 HG22 VAL A 209      24.942  -1.866 -12.729  1.00 33.32           H  
ATOM   3327 HG23 VAL A 209      24.727  -1.426 -14.436  1.00 33.32           H  
ATOM   3328  N   ILE A 210      27.375   2.410 -12.033  1.00 30.59           N  
ATOM   3329  H   ILE A 210      27.296   1.854 -11.193  1.00 30.59           H  
ATOM   3330  CA  ILE A 210      27.756   3.833 -11.887  1.00 30.59           C  
ATOM   3331  HA  ILE A 210      27.642   4.296 -12.867  1.00 30.59           H  
ATOM   3332  C   ILE A 210      29.242   4.047 -11.547  1.00 30.59           C  
ATOM   3333  CB  ILE A 210      26.785   4.620 -10.969  1.00 30.59           C  
ATOM   3334  HB  ILE A 210      26.893   4.260  -9.946  1.00 30.59           H  
ATOM   3335  O   ILE A 210      29.604   4.754 -10.610  1.00 30.59           O  
ATOM   3336  CG1 ILE A 210      25.316   4.399 -11.404  1.00 30.59           C  
ATOM   3337 HG12 ILE A 210      25.065   3.344 -11.291  1.00 30.59           H  
ATOM   3338 HG13 ILE A 210      25.216   4.659 -12.458  1.00 30.59           H  
ATOM   3339  CG2 ILE A 210      27.174   6.123 -11.021  1.00 30.59           C  
ATOM   3340 HG21 ILE A 210      26.323   6.801 -11.082  1.00 30.59           H  
ATOM   3341 HG22 ILE A 210      27.744   6.378 -10.128  1.00 30.59           H  
ATOM   3342 HG23 ILE A 210      27.786   6.342 -11.896  1.00 30.59           H  
ATOM   3343  CD1 ILE A 210      24.273   5.198 -10.610  1.00 30.59           C  
ATOM   3344 HD11 ILE A 210      24.392   6.272 -10.749  1.00 30.59           H  
ATOM   3345 HD12 ILE A 210      23.276   5.001 -11.005  1.00 30.59           H  
ATOM   3346 HD13 ILE A 210      24.325   4.956  -9.549  1.00 30.59           H  
ATOM   3347  N   LYS A 211      30.146   3.504 -12.369  1.00 27.75           N  
ATOM   3348  H   LYS A 211      29.823   2.818 -13.035  1.00 27.75           H  
ATOM   3349  CA  LYS A 211      31.546   3.980 -12.393  1.00 27.75           C  
ATOM   3350  HA  LYS A 211      31.597   4.887 -11.790  1.00 27.75           H  
ATOM   3351  C   LYS A 211      32.038   4.521 -13.734  1.00 27.75           C  
ATOM   3352  CB  LYS A 211      32.499   2.972 -11.709  1.00 27.75           C  
ATOM   3353  HB2 LYS A 211      33.519   3.113 -12.067  1.00 27.75           H  
ATOM   3354  HB3 LYS A 211      32.194   1.951 -11.935  1.00 27.75           H  
ATOM   3355  O   LYS A 211      33.213   4.858 -13.808  1.00 27.75           O  
ATOM   3356  CG  LYS A 211      32.500   3.201 -10.187  1.00 27.75           C  
ATOM   3357  HG2 LYS A 211      32.730   4.248  -9.986  1.00 27.75           H  
ATOM   3358  HG3 LYS A 211      31.505   2.984  -9.799  1.00 27.75           H  
ATOM   3359  CD  LYS A 211      33.518   2.333  -9.437  1.00 27.75           C  
ATOM   3360  HD2 LYS A 211      34.524   2.535  -9.804  1.00 27.75           H  
ATOM   3361  HD3 LYS A 211      33.265   1.284  -9.595  1.00 27.75           H  
ATOM   3362  CE  LYS A 211      33.412   2.682  -7.946  1.00 27.75           C  
ATOM   3363  HE2 LYS A 211      33.754   3.705  -7.793  1.00 27.75           H  
ATOM   3364  HE3 LYS A 211      32.358   2.651  -7.671  1.00 27.75           H  
ATOM   3365  NZ  LYS A 211      34.161   1.740  -7.081  1.00 27.75           N  
ATOM   3366  HZ1 LYS A 211      34.005   1.984  -6.113  1.00 27.75           H  
ATOM   3367  HZ2 LYS A 211      35.151   1.747  -7.283  1.00 27.75           H  
ATOM   3368  HZ3 LYS A 211      33.784   0.810  -7.198  1.00 27.75           H  
ATOM   3369  N   ARG A 212      31.201   4.638 -14.785  1.00 26.93           N  
ATOM   3370  H   ARG A 212      30.238   4.355 -14.667  1.00 26.93           H  
ATOM   3371  CA  ARG A 212      31.666   5.161 -16.097  1.00 26.93           C  
ATOM   3372  HA  ARG A 212      32.152   6.115 -15.898  1.00 26.93           H  
ATOM   3373  C   ARG A 212      30.599   5.529 -17.147  1.00 26.93           C  
ATOM   3374  CB  ARG A 212      32.735   4.189 -16.663  1.00 26.93           C  
ATOM   3375  HB2 ARG A 212      32.822   3.320 -16.010  1.00 26.93           H  
ATOM   3376  HB3 ARG A 212      32.466   3.787 -17.640  1.00 26.93           H  
ATOM   3377  O   ARG A 212      30.834   5.337 -18.336  1.00 26.93           O  
ATOM   3378  CG  ARG A 212      34.108   4.872 -16.764  1.00 26.93           C  
ATOM   3379  HG2 ARG A 212      34.108   5.570 -17.601  1.00 26.93           H  
ATOM   3380  HG3 ARG A 212      34.337   5.431 -15.857  1.00 26.93           H  
ATOM   3381  CD  ARG A 212      35.177   3.803 -16.975  1.00 26.93           C  
ATOM   3382  HD2 ARG A 212      35.079   3.409 -17.986  1.00 26.93           H  
ATOM   3383  HD3 ARG A 212      35.015   2.995 -16.260  1.00 26.93           H  
ATOM   3384  NE  ARG A 212      36.528   4.342 -16.763  1.00 26.93           N  
ATOM   3385  HE  ARG A 212      36.580   5.280 -16.392  1.00 26.93           H  
ATOM   3386  NH1 ARG A 212      37.668   2.513 -17.532  1.00 26.93           N  
ATOM   3387 HH11 ARG A 212      38.541   2.038 -17.714  1.00 26.93           H  
ATOM   3388 HH12 ARG A 212      36.781   2.057 -17.686  1.00 26.93           H  
ATOM   3389  NH2 ARG A 212      38.799   4.266 -16.732  1.00 26.93           N  
ATOM   3390 HH21 ARG A 212      39.671   3.804 -16.948  1.00 26.93           H  
ATOM   3391 HH22 ARG A 212      38.811   5.206 -16.363  1.00 26.93           H  
ATOM   3392  CZ  ARG A 212      37.657   3.709 -17.010  1.00 26.93           C  
ATOM   3393  N   VAL A 213      29.441   6.057 -16.748  1.00 26.23           N  
ATOM   3394  H   VAL A 213      29.303   6.233 -15.763  1.00 26.23           H  
ATOM   3395  CA  VAL A 213      28.604   6.826 -17.691  1.00 26.23           C  
ATOM   3396  HA  VAL A 213      28.887   6.598 -18.719  1.00 26.23           H  
ATOM   3397  C   VAL A 213      28.930   8.293 -17.459  1.00 26.23           C  
ATOM   3398  CB  VAL A 213      27.100   6.508 -17.587  1.00 26.23           C  
ATOM   3399  HB  VAL A 213      26.734   6.770 -16.594  1.00 26.23           H  
ATOM   3400  O   VAL A 213      28.364   8.925 -16.569  1.00 26.23           O  
ATOM   3401  CG1 VAL A 213      26.302   7.288 -18.643  1.00 26.23           C  
ATOM   3402 HG11 VAL A 213      26.413   8.361 -18.483  1.00 26.23           H  
ATOM   3403 HG12 VAL A 213      26.656   7.042 -19.644  1.00 26.23           H  
ATOM   3404 HG13 VAL A 213      25.244   7.038 -18.567  1.00 26.23           H  
ATOM   3405  CG2 VAL A 213      26.843   5.014 -17.826  1.00 26.23           C  
ATOM   3406 HG21 VAL A 213      27.321   4.420 -17.047  1.00 26.23           H  
ATOM   3407 HG22 VAL A 213      27.234   4.717 -18.799  1.00 26.23           H  
ATOM   3408 HG23 VAL A 213      25.772   4.815 -17.795  1.00 26.23           H  
ATOM   3409  N   ASP A 214      29.916   8.792 -18.203  1.00 28.21           N  
ATOM   3410  H   ASP A 214      30.383   8.203 -18.877  1.00 28.21           H  
ATOM   3411  CA  ASP A 214      30.239  10.213 -18.226  1.00 28.21           C  
ATOM   3412  HA  ASP A 214      30.530  10.505 -17.217  1.00 28.21           H  
ATOM   3413  C   ASP A 214      28.992  11.023 -18.599  1.00 28.21           C  
ATOM   3414  CB  ASP A 214      31.422  10.511 -19.162  1.00 28.21           C  
ATOM   3415  HB2 ASP A 214      31.424  11.576 -19.397  1.00 28.21           H  
ATOM   3416  HB3 ASP A 214      31.303   9.960 -20.094  1.00 28.21           H  
ATOM   3417  O   ASP A 214      28.234  10.713 -19.521  1.00 28.21           O  
ATOM   3418  CG  ASP A 214      32.763  10.174 -18.501  1.00 28.21           C  
ATOM   3419  OD1 ASP A 214      32.958  10.622 -17.348  1.00 28.21           O  
ATOM   3420  OD2 ASP A 214      33.548   9.417 -19.115  1.00 28.21           O  
ATOM   3421  N   VAL A 215      28.779  12.066 -17.808  1.00 26.25           N  
ATOM   3422  H   VAL A 215      29.513  12.255 -17.141  1.00 26.25           H  
ATOM   3423  CA  VAL A 215      27.553  12.854 -17.647  1.00 26.25           C  
ATOM   3424  HA  VAL A 215      26.715  12.158 -17.617  1.00 26.25           H  
ATOM   3425  C   VAL A 215      27.274  13.794 -18.840  1.00 26.25           C  
ATOM   3426  CB  VAL A 215      27.652  13.539 -16.256  1.00 26.25           C  
ATOM   3427  HB  VAL A 215      28.601  14.073 -16.199  1.00 26.25           H  
ATOM   3428  O   VAL A 215      26.347  14.598 -18.790  1.00 26.25           O  
ATOM   3429  CG1 VAL A 215      26.546  14.536 -15.891  1.00 26.25           C  
ATOM   3430 HG11 VAL A 215      26.637  14.836 -14.847  1.00 26.25           H  
ATOM   3431 HG12 VAL A 215      25.568  14.088 -16.063  1.00 26.25           H  
ATOM   3432 HG13 VAL A 215      26.650  15.437 -16.496  1.00 26.25           H  
ATOM   3433  CG2 VAL A 215      27.638  12.467 -15.146  1.00 26.25           C  
ATOM   3434 HG21 VAL A 215      26.704  11.906 -15.178  1.00 26.25           H  
ATOM   3435 HG22 VAL A 215      28.468  11.771 -15.267  1.00 26.25           H  
ATOM   3436 HG23 VAL A 215      27.745  12.938 -14.169  1.00 26.25           H  
ATOM   3437  N   ASN A 216      27.979  13.664 -19.966  1.00 26.83           N  
ATOM   3438  H   ASN A 216      28.693  12.951 -20.002  1.00 26.83           H  
ATOM   3439  CA  ASN A 216      27.902  14.644 -21.061  1.00 26.83           C  
ATOM   3440  HA  ASN A 216      27.621  15.608 -20.638  1.00 26.83           H  
ATOM   3441  C   ASN A 216      26.817  14.377 -22.124  1.00 26.83           C  
ATOM   3442  CB  ASN A 216      29.307  14.829 -21.658  1.00 26.83           C  
ATOM   3443  HB2 ASN A 216      29.233  15.378 -22.597  1.00 26.83           H  
ATOM   3444  HB3 ASN A 216      29.763  13.864 -21.880  1.00 26.83           H  
ATOM   3445  O   ASN A 216      26.384  15.306 -22.800  1.00 26.83           O  
ATOM   3446  CG  ASN A 216      30.226  15.631 -20.751  1.00 26.83           C  
ATOM   3447  ND2 ASN A 216      31.488  15.693 -21.089  1.00 26.83           N  
ATOM   3448 HD21 ASN A 216      32.084  16.306 -20.552  1.00 26.83           H  
ATOM   3449 HD22 ASN A 216      31.755  15.386 -22.014  1.00 26.83           H  
ATOM   3450  OD1 ASN A 216      29.826  16.200 -19.744  1.00 26.83           O  
ATOM   3451  N   ILE A 217      26.280  13.159 -22.253  1.00 29.55           N  
ATOM   3452  H   ILE A 217      26.672  12.418 -21.689  1.00 29.55           H  
ATOM   3453  CA  ILE A 217      25.440  12.815 -23.425  1.00 29.55           C  
ATOM   3454  HA  ILE A 217      25.698  13.503 -24.230  1.00 29.55           H  
ATOM   3455  C   ILE A 217      23.930  13.053 -23.199  1.00 29.55           C  
ATOM   3456  CB  ILE A 217      25.836  11.414 -23.953  1.00 29.55           C  
ATOM   3457  HB  ILE A 217      25.735  10.695 -23.141  1.00 29.55           H  
ATOM   3458  O   ILE A 217      23.158  13.152 -24.151  1.00 29.55           O  
ATOM   3459  CG1 ILE A 217      27.323  11.459 -24.399  1.00 29.55           C  
ATOM   3460 HG12 ILE A 217      27.440  12.191 -25.198  1.00 29.55           H  
ATOM   3461 HG13 ILE A 217      27.947  11.780 -23.565  1.00 29.55           H  
ATOM   3462  CG2 ILE A 217      24.945  10.948 -25.122  1.00 29.55           C  
ATOM   3463 HG21 ILE A 217      24.998  11.669 -25.937  1.00 29.55           H  
ATOM   3464 HG22 ILE A 217      23.911  10.846 -24.791  1.00 29.55           H  
ATOM   3465 HG23 ILE A 217      25.266   9.969 -25.478  1.00 29.55           H  
ATOM   3466  CD1 ILE A 217      27.901  10.122 -24.876  1.00 29.55           C  
ATOM   3467 HD11 ILE A 217      27.710   9.348 -24.133  1.00 29.55           H  
ATOM   3468 HD12 ILE A 217      27.467   9.834 -25.833  1.00 29.55           H  
ATOM   3469 HD13 ILE A 217      28.978  10.227 -25.007  1.00 29.55           H  
ATOM   3470  N   ALA A 218      23.477  13.256 -21.958  1.00 30.36           N  
ATOM   3471  H   ALA A 218      24.146  13.244 -21.202  1.00 30.36           H  
ATOM   3472  CA  ALA A 218      22.061  13.527 -21.668  1.00 30.36           C  
ATOM   3473  HA  ALA A 218      21.460  12.936 -22.359  1.00 30.36           H  
ATOM   3474  C   ALA A 218      21.630  14.998 -21.891  1.00 30.36           C  
ATOM   3475  CB  ALA A 218      21.743  13.021 -20.256  1.00 30.36           C  
ATOM   3476  HB1 ALA A 218      22.007  11.966 -20.176  1.00 30.36           H  
ATOM   3477  HB2 ALA A 218      20.678  13.135 -20.057  1.00 30.36           H  
ATOM   3478  HB3 ALA A 218      22.312  13.593 -19.523  1.00 30.36           H  
ATOM   3479  O   ALA A 218      20.463  15.325 -21.659  1.00 30.36           O  
ATOM   3480  N   LEU A 219      22.546  15.879 -22.319  1.00 26.24           N  
ATOM   3481  H   LEU A 219      23.484  15.544 -22.484  1.00 26.24           H  
ATOM   3482  CA  LEU A 219      22.311  17.325 -22.469  1.00 26.24           C  
ATOM   3483  HA  LEU A 219      21.249  17.522 -22.320  1.00 26.24           H  
ATOM   3484  C   LEU A 219      22.574  17.890 -23.877  1.00 26.24           C  
ATOM   3485  CB  LEU A 219      23.094  18.088 -21.379  1.00 26.24           C  
ATOM   3486  HB2 LEU A 219      23.099  19.152 -21.614  1.00 26.24           H  
ATOM   3487  HB3 LEU A 219      24.130  17.749 -21.394  1.00 26.24           H  
ATOM   3488  O   LEU A 219      22.482  19.099 -24.052  1.00 26.24           O  
ATOM   3489  CG  LEU A 219      22.524  17.928 -19.957  1.00 26.24           C  
ATOM   3490  HG  LEU A 219      22.477  16.871 -19.696  1.00 26.24           H  
ATOM   3491  CD1 LEU A 219      23.441  18.625 -18.954  1.00 26.24           C  
ATOM   3492 HD11 LEU A 219      23.066  18.493 -17.939  1.00 26.24           H  
ATOM   3493 HD12 LEU A 219      24.440  18.192 -19.014  1.00 26.24           H  
ATOM   3494 HD13 LEU A 219      23.508  19.689 -19.183  1.00 26.24           H  
ATOM   3495  CD2 LEU A 219      21.123  18.536 -19.809  1.00 26.24           C  
ATOM   3496 HD21 LEU A 219      20.404  17.963 -20.394  1.00 26.24           H  
ATOM   3497 HD22 LEU A 219      21.133  19.568 -20.159  1.00 26.24           H  
ATOM   3498 HD23 LEU A 219      20.817  18.512 -18.763  1.00 26.24           H  
ATOM   3499  N   GLY A 220      22.833  17.057 -24.891  1.00 25.37           N  
ATOM   3500  H   GLY A 220      22.896  16.065 -24.717  1.00 25.37           H  
ATOM   3501  CA  GLY A 220      23.001  17.553 -26.265  1.00 25.37           C  
ATOM   3502  HA2 GLY A 220      22.123  18.130 -26.556  1.00 25.37           H  
ATOM   3503  HA3 GLY A 220      23.099  16.703 -26.941  1.00 25.37           H  
ATOM   3504  C   GLY A 220      24.234  18.442 -26.458  1.00 25.37           C  
ATOM   3505  O   GLY A 220      24.204  19.353 -27.278  1.00 25.37           O  
ATOM   3506  N   ILE A 221      25.303  18.187 -25.704  1.00 26.09           N  
ATOM   3507  H   ILE A 221      25.282  17.403 -25.067  1.00 26.09           H  
ATOM   3508  CA  ILE A 221      26.606  18.796 -25.957  1.00 26.09           C  
ATOM   3509  HA  ILE A 221      26.468  19.759 -26.449  1.00 26.09           H  
ATOM   3510  C   ILE A 221      27.336  17.870 -26.933  1.00 26.09           C  
ATOM   3511  CB  ILE A 221      27.357  19.067 -24.633  1.00 26.09           C  
ATOM   3512  HB  ILE A 221      27.513  18.121 -24.116  1.00 26.09           H  
ATOM   3513  O   ILE A 221      27.605  16.711 -26.618  1.00 26.09           O  
ATOM   3514  CG1 ILE A 221      26.504  19.998 -23.731  1.00 26.09           C  
ATOM   3515 HG12 ILE A 221      25.534  19.535 -23.548  1.00 26.09           H  
ATOM   3516 HG13 ILE A 221      26.331  20.941 -24.248  1.00 26.09           H  
ATOM   3517  CG2 ILE A 221      28.731  19.695 -24.931  1.00 26.09           C  
ATOM   3518 HG21 ILE A 221      28.616  20.649 -25.445  1.00 26.09           H  
ATOM   3519 HG22 ILE A 221      29.324  19.026 -25.554  1.00 26.09           H  
ATOM   3520 HG23 ILE A 221      29.294  19.841 -24.009  1.00 26.09           H  
ATOM   3521  CD1 ILE A 221      27.111  20.296 -22.355  1.00 26.09           C  
ATOM   3522 HD11 ILE A 221      26.383  20.838 -21.750  1.00 26.09           H  
ATOM   3523 HD12 ILE A 221      27.367  19.363 -21.853  1.00 26.09           H  
ATOM   3524 HD13 ILE A 221      28.004  20.913 -22.458  1.00 26.09           H  
ATOM   3525  N   GLU A 222      27.562  18.355 -28.153  1.00 26.85           N  
ATOM   3526  H   GLU A 222      27.274  19.301 -28.359  1.00 26.85           H  
ATOM   3527  CA  GLU A 222      28.425  17.704 -29.136  1.00 26.85           C  
ATOM   3528  HA  GLU A 222      28.140  16.657 -29.245  1.00 26.85           H  
ATOM   3529  C   GLU A 222      29.871  17.759 -28.628  1.00 26.85           C  
ATOM   3530  CB  GLU A 222      28.305  18.394 -30.511  1.00 26.85           C  
ATOM   3531  HB2 GLU A 222      29.083  17.993 -31.161  1.00 26.85           H  
ATOM   3532  HB3 GLU A 222      28.473  19.465 -30.391  1.00 26.85           H  
ATOM   3533  O   GLU A 222      30.509  18.809 -28.669  1.00 26.85           O  
ATOM   3534  CG  GLU A 222      26.947  18.166 -31.197  1.00 26.85           C  
ATOM   3535  HG2 GLU A 222      26.769  17.092 -31.250  1.00 26.85           H  
ATOM   3536  HG3 GLU A 222      26.162  18.603 -30.581  1.00 26.85           H  
ATOM   3537  CD  GLU A 222      26.865  18.764 -32.616  1.00 26.85           C  
ATOM   3538  OE1 GLU A 222      26.008  18.269 -33.389  1.00 26.85           O  
ATOM   3539  OE2 GLU A 222      27.635  19.698 -32.927  1.00 26.85           O  
ATOM   3540  N   ASP A 223      30.394  16.633 -28.145  1.00 28.75           N  
ATOM   3541  H   ASP A 223      29.798  15.833 -27.984  1.00 28.75           H  
ATOM   3542  CA  ASP A 223      31.832  16.481 -27.941  1.00 28.75           C  
ATOM   3543  HA  ASP A 223      32.225  17.397 -27.499  1.00 28.75           H  
ATOM   3544  C   ASP A 223      32.494  16.305 -29.320  1.00 28.75           C  
ATOM   3545  CB  ASP A 223      32.144  15.334 -26.957  1.00 28.75           C  
ATOM   3546  HB2 ASP A 223      31.560  14.455 -27.232  1.00 28.75           H  
ATOM   3547  HB3 ASP A 223      33.198  15.076 -27.057  1.00 28.75           H  
ATOM   3548  O   ASP A 223      32.310  15.294 -30.008  1.00 28.75           O  
ATOM   3549  CG  ASP A 223      31.890  15.687 -25.477  1.00 28.75           C  
ATOM   3550  OD1 ASP A 223      32.065  16.866 -25.099  1.00 28.75           O  
ATOM   3551  OD2 ASP A 223      31.550  14.762 -24.697  1.00 28.75           O  
ATOM   3552  N   GLY A 224      33.235  17.335 -29.742  1.00 27.38           N  
ATOM   3553  H   GLY A 224      33.255  18.154 -29.151  1.00 27.38           H  
ATOM   3554  CA  GLY A 224      34.146  17.284 -30.886  1.00 27.38           C  
ATOM   3555  HA2 GLY A 224      33.566  17.044 -31.777  1.00 27.38           H  
ATOM   3556  HA3 GLY A 224      34.619  18.256 -31.024  1.00 27.38           H  
ATOM   3557  C   GLY A 224      35.243  16.223 -30.694  1.00 27.38           C  
ATOM   3558  O   GLY A 224      35.491  15.776 -29.573  1.00 27.38           O  
ATOM   3559  N   PRO A 225      35.895  15.764 -31.775  1.00 32.57           N  
ATOM   3560  CA  PRO A 225      36.772  14.605 -31.707  1.00 32.57           C  
ATOM   3561  HA  PRO A 225      36.273  13.813 -31.148  1.00 32.57           H  
ATOM   3562  C   PRO A 225      38.107  14.919 -31.021  1.00 32.57           C  
ATOM   3563  CB  PRO A 225      36.946  14.146 -33.156  1.00 32.57           C  
ATOM   3564  HB2 PRO A 225      36.136  13.466 -33.421  1.00 32.57           H  
ATOM   3565  HB3 PRO A 225      37.913  13.674 -33.326  1.00 32.57           H  
ATOM   3566  O   PRO A 225      38.756  15.917 -31.325  1.00 32.57           O  
ATOM   3567  CG  PRO A 225      36.800  15.444 -33.952  1.00 32.57           C  
ATOM   3568  HG2 PRO A 225      37.760  15.960 -33.983  1.00 32.57           H  
ATOM   3569  HG3 PRO A 225      36.436  15.261 -34.963  1.00 32.57           H  
ATOM   3570  CD  PRO A 225      35.807  16.271 -33.134  1.00 32.57           C  
ATOM   3571  HD2 PRO A 225      34.798  16.115 -33.516  1.00 32.57           H  
ATOM   3572  HD3 PRO A 225      36.068  17.328 -33.176  1.00 32.57           H  
ATOM   3573  N   ASP A 226      38.514  13.994 -30.149  1.00 26.71           N  
ATOM   3574  H   ASP A 226      37.838  13.291 -29.888  1.00 26.71           H  
ATOM   3575  CA  ASP A 226      39.843  13.837 -29.553  1.00 26.71           C  
ATOM   3576  HA  ASP A 226      39.898  14.410 -28.627  1.00 26.71           H  
ATOM   3577  C   ASP A 226      40.997  14.262 -30.480  1.00 26.71           C  
ATOM   3578  CB  ASP A 226      40.068  12.337 -29.243  1.00 26.71           C  
ATOM   3579  HB2 ASP A 226      39.686  11.735 -30.068  1.00 26.71           H  
ATOM   3580  HB3 ASP A 226      41.141  12.154 -29.186  1.00 26.71           H  
ATOM   3581  O   ASP A 226      41.259  13.620 -31.500  1.00 26.71           O  
ATOM   3582  CG  ASP A 226      39.490  11.826 -27.923  1.00 26.71           C  
ATOM   3583  OD1 ASP A 226      39.607  12.560 -26.920  1.00 26.71           O  
ATOM   3584  OD2 ASP A 226      39.018  10.663 -27.918  1.00 26.71           O  
ATOM   3585  N   THR A 227      41.795  15.231 -30.030  1.00 32.41           N  
ATOM   3586  H   THR A 227      41.450  15.823 -29.288  1.00 32.41           H  
ATOM   3587  CA  THR A 227      43.240  15.227 -30.283  1.00 32.41           C  
ATOM   3588  HA  THR A 227      43.527  14.226 -30.605  1.00 32.41           H  
ATOM   3589  C   THR A 227      43.984  15.511 -28.987  1.00 32.41           C  
ATOM   3590  CB  THR A 227      43.706  16.177 -31.398  1.00 32.41           C  
ATOM   3591  HB  THR A 227      44.796  16.158 -31.423  1.00 32.41           H  
ATOM   3592  O   THR A 227      44.096  16.647 -28.533  1.00 32.41           O  
ATOM   3593  CG2 THR A 227      43.202  15.758 -32.777  1.00 32.41           C  
ATOM   3594 HG21 THR A 227      43.633  16.415 -33.532  1.00 32.41           H  
ATOM   3595 HG22 THR A 227      43.492  14.728 -32.984  1.00 32.41           H  
ATOM   3596 HG23 THR A 227      42.116  15.842 -32.813  1.00 32.41           H  
ATOM   3597  OG1 THR A 227      43.293  17.499 -31.164  1.00 32.41           O  
ATOM   3598  HG1 THR A 227      43.536  17.718 -30.261  1.00 32.41           H  
ATOM   3599  N   THR A 228      44.530  14.448 -28.406  1.00 25.79           N  
ATOM   3600  H   THR A 228      44.306  13.540 -28.787  1.00 25.79           H  
ATOM   3601  CA  THR A 228      45.741  14.500 -27.589  1.00 25.79           C  
ATOM   3602  HA  THR A 228      45.564  15.078 -26.682  1.00 25.79           H  
ATOM   3603  C   THR A 228      46.862  15.145 -28.407  1.00 25.79           C  
ATOM   3604  CB  THR A 228      46.161  13.063 -27.231  1.00 25.79           C  
ATOM   3605  HB  THR A 228      47.177  13.073 -26.836  1.00 25.79           H  
ATOM   3606  O   THR A 228      47.235  14.601 -29.447  1.00 25.79           O  
ATOM   3607  CG2 THR A 228      45.239  12.431 -26.191  1.00 25.79           C  
ATOM   3608 HG21 THR A 228      45.249  13.026 -25.278  1.00 25.79           H  
ATOM   3609 HG22 THR A 228      44.219  12.378 -26.572  1.00 25.79           H  
ATOM   3610 HG23 THR A 228      45.586  11.423 -25.964  1.00 25.79           H  
ATOM   3611  OG1 THR A 228      46.111  12.244 -28.384  1.00 25.79           O  
ATOM   3612  HG1 THR A 228      46.616  12.707 -29.057  1.00 25.79           H  
ATOM   3613  N   GLY A 229      47.402  16.273 -27.952  1.00 27.02           N  
ATOM   3614  H   GLY A 229      46.969  16.753 -27.176  1.00 27.02           H  
ATOM   3615  CA  GLY A 229      48.515  16.945 -28.618  1.00 27.02           C  
ATOM   3616  HA2 GLY A 229      48.167  17.362 -29.563  1.00 27.02           H  
ATOM   3617  HA3 GLY A 229      49.309  16.232 -28.836  1.00 27.02           H  
ATOM   3618  C   GLY A 229      49.078  18.090 -27.785  1.00 27.02           C  
ATOM   3619  O   GLY A 229      48.564  19.194 -27.846  1.00 27.02           O  
ATOM   3620  N   ASP A 230      50.105  17.751 -27.011  1.00 29.50           N  
ATOM   3621  H   ASP A 230      50.336  16.768 -27.029  1.00 29.50           H  
ATOM   3622  CA  ASP A 230      51.215  18.574 -26.519  1.00 29.50           C  
ATOM   3623  HA  ASP A 230      51.589  17.980 -25.685  1.00 29.50           H  
ATOM   3624  C   ASP A 230      50.979  19.958 -25.891  1.00 29.50           C  
ATOM   3625  CB  ASP A 230      52.336  18.629 -27.579  1.00 29.50           C  
ATOM   3626  HB2 ASP A 230      51.930  18.387 -28.561  1.00 29.50           H  
ATOM   3627  HB3 ASP A 230      52.725  19.646 -27.639  1.00 29.50           H  
ATOM   3628  O   ASP A 230      50.573  20.936 -26.512  1.00 29.50           O  
ATOM   3629  CG  ASP A 230      53.525  17.706 -27.282  1.00 29.50           C  
ATOM   3630  OD1 ASP A 230      53.671  17.267 -26.117  1.00 29.50           O  
ATOM   3631  OD2 ASP A 230      54.259  17.400 -28.246  1.00 29.50           O  
ATOM   3632  N   TRP A 231      51.430  20.045 -24.640  1.00 23.83           N  
ATOM   3633  H   TRP A 231      51.848  19.204 -24.269  1.00 23.83           H  
ATOM   3634  CA  TRP A 231      51.858  21.278 -23.998  1.00 23.83           C  
ATOM   3635  HA  TRP A 231      51.120  22.064 -24.158  1.00 23.83           H  
ATOM   3636  C   TRP A 231      53.200  21.704 -24.606  1.00 23.83           C  
ATOM   3637  CB  TRP A 231      52.017  21.006 -22.495  1.00 23.83           C  
ATOM   3638  HB2 TRP A 231      52.645  20.127 -22.349  1.00 23.83           H  
ATOM   3639  HB3 TRP A 231      52.544  21.851 -22.051  1.00 23.83           H  
ATOM   3640  O   TRP A 231      54.210  21.037 -24.391  1.00 23.83           O  
ATOM   3641  CG  TRP A 231      50.740  20.819 -21.739  1.00 23.83           C  
ATOM   3642  CD1 TRP A 231      50.027  19.675 -21.632  1.00 23.83           C  
ATOM   3643  HD1 TRP A 231      50.300  18.740 -22.097  1.00 23.83           H  
ATOM   3644  CD2 TRP A 231      49.994  21.829 -21.003  1.00 23.83           C  
ATOM   3645  CE2 TRP A 231      48.820  21.224 -20.467  1.00 23.83           C  
ATOM   3646  CE3 TRP A 231      50.191  23.203 -20.750  1.00 23.83           C  
ATOM   3647  HE3 TRP A 231      51.065  23.693 -21.153  1.00 23.83           H  
ATOM   3648  NE1 TRP A 231      48.890  19.909 -20.880  1.00 23.83           N  
ATOM   3649  HE1 TRP A 231      48.177  19.212 -20.718  1.00 23.83           H  
ATOM   3650  CH2 TRP A 231      48.107  23.315 -19.480  1.00 23.83           C  
ATOM   3651  HH2 TRP A 231      47.392  23.892 -18.914  1.00 23.83           H  
ATOM   3652  CZ2 TRP A 231      47.883  21.946 -19.715  1.00 23.83           C  
ATOM   3653  HZ2 TRP A 231      46.997  21.461 -19.334  1.00 23.83           H  
ATOM   3654  CZ3 TRP A 231      49.258  23.939 -19.996  1.00 23.83           C  
ATOM   3655  HZ3 TRP A 231      49.422  24.992 -19.824  1.00 23.83           H  
ATOM   3656  N   GLY A 232      53.220  22.816 -25.338  1.00 28.79           N  
ATOM   3657  H   GLY A 232      52.346  23.256 -25.588  1.00 28.79           H  
ATOM   3658  CA  GLY A 232      54.438  23.379 -25.914  1.00 28.79           C  
ATOM   3659  HA2 GLY A 232      54.684  22.845 -26.832  1.00 28.79           H  
ATOM   3660  HA3 GLY A 232      55.266  23.259 -25.216  1.00 28.79           H  
ATOM   3661  C   GLY A 232      54.263  24.854 -26.255  1.00 28.79           C  
ATOM   3662  O   GLY A 232      53.303  25.241 -26.907  1.00 28.79           O  
ATOM   3663  N   GLU A 233      55.176  25.659 -25.736  1.00 25.02           N  
ATOM   3664  H   GLU A 233      55.957  25.213 -25.276  1.00 25.02           H  
ATOM   3665  CA  GLU A 233      55.219  27.117 -25.719  1.00 25.02           C  
ATOM   3666  HA  GLU A 233      54.309  27.495 -25.253  1.00 25.02           H  
ATOM   3667  C   GLU A 233      55.384  27.808 -27.095  1.00 25.02           C  
ATOM   3668  CB  GLU A 233      56.430  27.478 -24.837  1.00 25.02           C  
ATOM   3669  HB2 GLU A 233      57.309  26.986 -25.254  1.00 25.02           H  
ATOM   3670  HB3 GLU A 233      56.592  28.555 -24.880  1.00 25.02           H  
ATOM   3671  O   GLU A 233      55.948  27.250 -28.031  1.00 25.02           O  
ATOM   3672  CG  GLU A 233      56.289  27.128 -23.347  1.00 25.02           C  
ATOM   3673  HG2 GLU A 233      55.559  27.807 -22.906  1.00 25.02           H  
ATOM   3674  HG3 GLU A 233      55.900  26.115 -23.243  1.00 25.02           H  
ATOM   3675  CD  GLU A 233      57.623  27.211 -22.579  1.00 25.02           C  
ATOM   3676  OE1 GLU A 233      57.595  27.685 -21.419  1.00 25.02           O  
ATOM   3677  OE2 GLU A 233      58.650  26.740 -23.118  1.00 25.02           O  
ATOM   3678  N   CYS A 234      55.018  29.098 -27.088  1.00 22.55           N  
ATOM   3679  H   CYS A 234      54.506  29.379 -26.264  1.00 22.55           H  
ATOM   3680  CA  CYS A 234      55.597  30.232 -27.828  1.00 22.55           C  
ATOM   3681  HA  CYS A 234      55.271  31.088 -27.237  1.00 22.55           H  
ATOM   3682  C   CYS A 234      55.153  30.600 -29.266  1.00 22.55           C  
ATOM   3683  CB  CYS A 234      57.123  30.282 -27.666  1.00 22.55           C  
ATOM   3684  HB2 CYS A 234      57.526  31.038 -28.339  1.00 22.55           H  
ATOM   3685  HB3 CYS A 234      57.560  29.320 -27.934  1.00 22.55           H  
ATOM   3686  O   CYS A 234      55.311  29.863 -30.231  1.00 22.55           O  
ATOM   3687  SG  CYS A 234      57.552  30.742 -25.962  1.00 22.55           S  
ATOM   3688  HG  CYS A 234      58.832  31.034 -26.214  1.00 22.55           H  
ATOM   3689  N   ASP A 235      54.760  31.881 -29.327  1.00 24.78           N  
ATOM   3690  H   ASP A 235      54.645  32.297 -28.414  1.00 24.78           H  
ATOM   3691  CA  ASP A 235      55.072  32.925 -30.313  1.00 24.78           C  
ATOM   3692  HA  ASP A 235      54.707  33.817 -29.803  1.00 24.78           H  
ATOM   3693  C   ASP A 235      54.348  33.027 -31.670  1.00 24.78           C  
ATOM   3694  CB  ASP A 235      56.586  33.191 -30.382  1.00 24.78           C  
ATOM   3695  HB2 ASP A 235      57.107  32.270 -30.646  1.00 24.78           H  
ATOM   3696  HB3 ASP A 235      56.778  33.921 -31.169  1.00 24.78           H  
ATOM   3697  O   ASP A 235      54.580  32.300 -32.624  1.00 24.78           O  
ATOM   3698  CG  ASP A 235      57.150  33.757 -29.067  1.00 24.78           C  
ATOM   3699  OD1 ASP A 235      56.352  34.289 -28.255  1.00 24.78           O  
ATOM   3700  OD2 ASP A 235      58.381  33.664 -28.876  1.00 24.78           O  
ATOM   3701  N   ALA A 236      53.510  34.071 -31.713  1.00 24.17           N  
ATOM   3702  H   ALA A 236      53.173  34.310 -30.792  1.00 24.17           H  
ATOM   3703  CA  ALA A 236      53.584  35.252 -32.578  1.00 24.17           C  
ATOM   3704  HA  ALA A 236      52.602  35.714 -32.473  1.00 24.17           H  
ATOM   3705  C   ALA A 236      53.830  35.119 -34.100  1.00 24.17           C  
ATOM   3706  CB  ALA A 236      54.571  36.258 -31.956  1.00 24.17           C  
ATOM   3707  HB1 ALA A 236      55.587  35.870 -32.036  1.00 24.17           H  
ATOM   3708  HB2 ALA A 236      54.337  36.428 -30.905  1.00 24.17           H  
ATOM   3709  HB3 ALA A 236      54.519  37.207 -32.490  1.00 24.17           H  
ATOM   3710  O   ALA A 236      54.854  34.632 -34.565  1.00 24.17           O  
ATOM   3711  N   SER A 237      52.972  35.867 -34.809  1.00 25.51           N  
ATOM   3712  H   SER A 237      52.108  36.087 -34.334  1.00 25.51           H  
ATOM   3713  CA  SER A 237      53.157  36.578 -36.086  1.00 25.51           C  
ATOM   3714  HA  SER A 237      52.446  37.399 -35.991  1.00 25.51           H  
ATOM   3715  C   SER A 237      52.726  35.905 -37.397  1.00 25.51           C  
ATOM   3716  CB  SER A 237      54.498  37.327 -36.184  1.00 25.51           C  
ATOM   3717  HB2 SER A 237      54.487  37.988 -37.050  1.00 25.51           H  
ATOM   3718  HB3 SER A 237      54.613  37.946 -35.294  1.00 25.51           H  
ATOM   3719  O   SER A 237      52.960  34.728 -37.637  1.00 25.51           O  
ATOM   3720  OG  SER A 237      55.614  36.474 -36.282  1.00 25.51           O  
ATOM   3721  HG  SER A 237      55.409  35.651 -35.832  1.00 25.51           H  
ATOM   3722  N   ASP A 238      52.122  36.777 -38.218  1.00 31.25           N  
ATOM   3723  H   ASP A 238      52.127  37.727 -37.874  1.00 31.25           H  
ATOM   3724  CA  ASP A 238      51.917  36.734 -39.671  1.00 31.25           C  
ATOM   3725  HA  ASP A 238      51.670  37.759 -39.944  1.00 31.25           H  
ATOM   3726  C   ASP A 238      50.758  35.890 -40.223  1.00 31.25           C  
ATOM   3727  CB  ASP A 238      53.264  36.447 -40.364  1.00 31.25           C  
ATOM   3728  HB2 ASP A 238      53.604  35.447 -40.097  1.00 31.25           H  
ATOM   3729  HB3 ASP A 238      53.125  36.459 -41.445  1.00 31.25           H  
ATOM   3730  O   ASP A 238      50.503  34.775 -39.793  1.00 31.25           O  
ATOM   3731  CG  ASP A 238      54.354  37.468 -40.002  1.00 31.25           C  
ATOM   3732  OD1 ASP A 238      53.997  38.556 -39.478  1.00 31.25           O  
ATOM   3733  OD2 ASP A 238      55.536  37.167 -40.272  1.00 31.25           O  
ATOM   3734  N   GLN A 239      50.030  36.280 -41.270  1.00 27.11           N  
ATOM   3735  H   GLN A 239      49.567  35.480 -41.677  1.00 27.11           H  
ATOM   3736  CA  GLN A 239      49.600  37.545 -41.880  1.00 27.11           C  
ATOM   3737  HA  GLN A 239      48.948  38.079 -41.189  1.00 27.11           H  
ATOM   3738  C   GLN A 239      48.790  37.094 -43.117  1.00 27.11           C  
ATOM   3739  CB  GLN A 239      50.746  38.470 -42.368  1.00 27.11           C  
ATOM   3740  HB2 GLN A 239      51.714  37.990 -42.224  1.00 27.11           H  
ATOM   3741  HB3 GLN A 239      50.642  38.637 -43.441  1.00 27.11           H  
ATOM   3742  O   GLN A 239      49.254  36.247 -43.871  1.00 27.11           O  
ATOM   3743  CG  GLN A 239      50.756  39.856 -41.694  1.00 27.11           C  
ATOM   3744  HG2 GLN A 239      50.949  39.744 -40.627  1.00 27.11           H  
ATOM   3745  HG3 GLN A 239      49.776  40.318 -41.809  1.00 27.11           H  
ATOM   3746  CD  GLN A 239      51.812  40.801 -42.274  1.00 27.11           C  
ATOM   3747  NE2 GLN A 239      51.663  42.095 -42.096  1.00 27.11           N  
ATOM   3748 HE21 GLN A 239      52.337  42.664 -42.589  1.00 27.11           H  
ATOM   3749 HE22 GLN A 239      50.813  42.460 -41.690  1.00 27.11           H  
ATOM   3750  OE1 GLN A 239      52.769  40.423 -42.923  1.00 27.11           O  
ATOM   3751  N   GLU A 240      47.634  37.722 -43.336  1.00 26.48           N  
ATOM   3752  H   GLU A 240      47.308  38.286 -42.564  1.00 26.48           H  
ATOM   3753  CA  GLU A 240      47.054  38.083 -44.645  1.00 26.48           C  
ATOM   3754  HA  GLU A 240      46.145  38.623 -44.382  1.00 26.48           H  
ATOM   3755  C   GLU A 240      46.588  37.049 -45.708  1.00 26.48           C  
ATOM   3756  CB  GLU A 240      47.960  39.122 -45.329  1.00 26.48           C  
ATOM   3757  HB2 GLU A 240      48.974  38.734 -45.423  1.00 26.48           H  
ATOM   3758  HB3 GLU A 240      47.574  39.299 -46.333  1.00 26.48           H  
ATOM   3759  O   GLU A 240      47.300  36.137 -46.113  1.00 26.48           O  
ATOM   3760  CG  GLU A 240      47.977  40.475 -44.610  1.00 26.48           C  
ATOM   3761  HG2 GLU A 240      46.946  40.794 -44.454  1.00 26.48           H  
ATOM   3762  HG3 GLU A 240      48.442  40.354 -43.632  1.00 26.48           H  
ATOM   3763  CD  GLU A 240      48.717  41.570 -45.400  1.00 26.48           C  
ATOM   3764  OE1 GLU A 240      48.751  42.703 -44.871  1.00 26.48           O  
ATOM   3765  OE2 GLU A 240      49.190  41.313 -46.541  1.00 26.48           O  
ATOM   3766  N   ARG A 241      45.448  37.450 -46.317  1.00 29.47           N  
ATOM   3767  H   ARG A 241      44.951  38.170 -45.813  1.00 29.47           H  
ATOM   3768  CA  ARG A 241      44.863  37.147 -47.650  1.00 29.47           C  
ATOM   3769  HA  ARG A 241      44.147  37.945 -47.847  1.00 29.47           H  
ATOM   3770  C   ARG A 241      44.037  35.862 -47.799  1.00 29.47           C  
ATOM   3771  CB  ARG A 241      45.927  37.217 -48.762  1.00 29.47           C  
ATOM   3772  HB2 ARG A 241      46.805  36.636 -48.483  1.00 29.47           H  
ATOM   3773  HB3 ARG A 241      45.518  36.746 -49.656  1.00 29.47           H  
ATOM   3774  O   ARG A 241      44.454  34.801 -47.369  1.00 29.47           O  
ATOM   3775  CG  ARG A 241      46.342  38.643 -49.140  1.00 29.47           C  
ATOM   3776  HG2 ARG A 241      46.770  39.157 -48.279  1.00 29.47           H  
ATOM   3777  HG3 ARG A 241      45.470  39.203 -49.478  1.00 29.47           H  
ATOM   3778  CD  ARG A 241      47.379  38.576 -50.265  1.00 29.47           C  
ATOM   3779  HD2 ARG A 241      48.293  38.119 -49.884  1.00 29.47           H  
ATOM   3780  HD3 ARG A 241      46.993  37.933 -51.055  1.00 29.47           H  
ATOM   3781  NE  ARG A 241      47.652  39.907 -50.839  1.00 29.47           N  
ATOM   3782  HE  ARG A 241      47.055  40.190 -51.603  1.00 29.47           H  
ATOM   3783  NH1 ARG A 241      49.331  40.525 -49.403  1.00 29.47           N  
ATOM   3784 HH11 ARG A 241      49.607  41.248 -48.755  1.00 29.47           H  
ATOM   3785 HH12 ARG A 241      49.242  39.632 -48.940  1.00 29.47           H  
ATOM   3786  NH2 ARG A 241      48.597  41.968 -50.942  1.00 29.47           N  
ATOM   3787 HH21 ARG A 241      47.935  42.239 -51.656  1.00 29.47           H  
ATOM   3788 HH22 ARG A 241      49.243  42.629 -50.535  1.00 29.47           H  
ATOM   3789  CZ  ARG A 241      48.530  40.787 -50.396  1.00 29.47           C  
ATOM   3790  N   ALA A 242      42.912  35.852 -48.512  1.00 30.54           N  
ATOM   3791  H   ALA A 242      42.507  34.931 -48.598  1.00 30.54           H  
ATOM   3792  CA  ALA A 242      42.076  36.887 -49.128  1.00 30.54           C  
ATOM   3793  HA  ALA A 242      41.843  37.668 -48.403  1.00 30.54           H  
ATOM   3794  C   ALA A 242      40.752  36.220 -49.553  1.00 30.54           C  
ATOM   3795  CB  ALA A 242      42.751  37.504 -50.365  1.00 30.54           C  
ATOM   3796  HB1 ALA A 242      43.602  38.119 -50.072  1.00 30.54           H  
ATOM   3797  HB2 ALA A 242      43.072  36.716 -51.047  1.00 30.54           H  
ATOM   3798  HB3 ALA A 242      42.040  38.145 -50.886  1.00 30.54           H  
ATOM   3799  O   ALA A 242      40.676  34.998 -49.672  1.00 30.54           O  
ATOM   3800  N   ASP A 243      39.763  37.078 -49.743  1.00 26.18           N  
ATOM   3801  H   ASP A 243      40.001  38.053 -49.629  1.00 26.18           H  
ATOM   3802  CA  ASP A 243      38.346  36.887 -50.044  1.00 26.18           C  
ATOM   3803  HA  ASP A 243      37.872  36.359 -49.218  1.00 26.18           H  
ATOM   3804  C   ASP A 243      38.025  36.153 -51.364  1.00 26.18           C  
ATOM   3805  CB  ASP A 243      37.779  38.319 -50.114  1.00 26.18           C  
ATOM   3806  HB2 ASP A 243      36.692  38.274 -50.168  1.00 26.18           H  
ATOM   3807  HB3 ASP A 243      38.144  38.799 -51.022  1.00 26.18           H  
ATOM   3808  O   ASP A 243      38.849  36.146 -52.276  1.00 26.18           O  
ATOM   3809  CG  ASP A 243      38.196  39.165 -48.902  1.00 26.18           C  
ATOM   3810  OD1 ASP A 243      37.689  38.882 -47.795  1.00 26.18           O  
ATOM   3811  OD2 ASP A 243      39.118  40.003 -49.056  1.00 26.18           O  
ATOM   3812  N   GLU A 244      36.816  35.571 -51.451  1.00 33.22           N  
ATOM   3813  H   GLU A 244      36.377  35.372 -50.563  1.00 33.22           H  
ATOM   3814  CA  GLU A 244      35.810  35.799 -52.519  1.00 33.22           C  
ATOM   3815  HA  GLU A 244      35.462  36.828 -52.429  1.00 33.22           H  
ATOM   3816  C   GLU A 244      34.553  34.908 -52.301  1.00 33.22           C  
ATOM   3817  CB  GLU A 244      36.371  35.663 -53.959  1.00 33.22           C  
ATOM   3818  HB2 GLU A 244      35.594  35.262 -54.610  1.00 33.22           H  
ATOM   3819  HB3 GLU A 244      37.211  34.969 -53.974  1.00 33.22           H  
ATOM   3820  O   GLU A 244      34.601  33.684 -52.413  1.00 33.22           O  
ATOM   3821  CG  GLU A 244      36.789  37.046 -54.521  1.00 33.22           C  
ATOM   3822  HG2 GLU A 244      37.422  37.560 -53.798  1.00 33.22           H  
ATOM   3823  HG3 GLU A 244      35.889  37.650 -54.630  1.00 33.22           H  
ATOM   3824  CD  GLU A 244      37.519  37.012 -55.881  1.00 33.22           C  
ATOM   3825  OE1 GLU A 244      38.136  38.046 -56.247  1.00 33.22           O  
ATOM   3826  OE2 GLU A 244      37.475  35.973 -56.585  1.00 33.22           O  
ATOM   3827  N   ASP A 245      33.460  35.572 -51.894  1.00 29.88           N  
ATOM   3828  H   ASP A 245      33.660  36.521 -51.613  1.00 29.88           H  
ATOM   3829  CA  ASP A 245      32.086  35.551 -52.440  1.00 29.88           C  
ATOM   3830  HA  ASP A 245      31.479  36.085 -51.709  1.00 29.88           H  
ATOM   3831  C   ASP A 245      31.334  34.215 -52.682  1.00 29.88           C  
ATOM   3832  CB  ASP A 245      32.077  36.462 -53.688  1.00 29.88           C  
ATOM   3833  HB2 ASP A 245      31.052  36.568 -54.044  1.00 29.88           H  
ATOM   3834  HB3 ASP A 245      32.660  35.988 -54.478  1.00 29.88           H  
ATOM   3835  O   ASP A 245      31.675  33.423 -53.554  1.00 29.88           O  
ATOM   3836  CG  ASP A 245      32.644  37.869 -53.416  1.00 29.88           C  
ATOM   3837  OD1 ASP A 245      32.655  38.284 -52.230  1.00 29.88           O  
ATOM   3838  OD2 ASP A 245      33.103  38.521 -54.379  1.00 29.88           O  
ATOM   3839  N   ASP A 246      30.223  33.978 -51.961  1.00 30.82           N  
ATOM   3840  H   ASP A 246      30.329  34.212 -50.984  1.00 30.82           H  
ATOM   3841  CA  ASP A 246      28.876  34.356 -52.443  1.00 30.82           C  
ATOM   3842  HA  ASP A 246      28.870  35.446 -52.444  1.00 30.82           H  
ATOM   3843  C   ASP A 246      27.727  33.937 -51.490  1.00 30.82           C  
ATOM   3844  CB  ASP A 246      28.553  33.874 -53.882  1.00 30.82           C  
ATOM   3845  HB2 ASP A 246      29.204  33.046 -54.163  1.00 30.82           H  
ATOM   3846  HB3 ASP A 246      27.535  33.485 -53.902  1.00 30.82           H  
ATOM   3847  O   ASP A 246      27.682  32.842 -50.924  1.00 30.82           O  
ATOM   3848  CG  ASP A 246      28.618  34.988 -54.944  1.00 30.82           C  
ATOM   3849  OD1 ASP A 246      28.421  36.167 -54.570  1.00 30.82           O  
ATOM   3850  OD2 ASP A 246      28.737  34.640 -56.143  1.00 30.82           O  
ATOM   3851  N   GLU A 247      26.800  34.887 -51.351  1.00 26.85           N  
ATOM   3852  H   GLU A 247      26.994  35.698 -51.920  1.00 26.85           H  
ATOM   3853  CA  GLU A 247      25.486  34.936 -50.691  1.00 26.85           C  
ATOM   3854  HA  GLU A 247      25.610  35.314 -49.677  1.00 26.85           H  
ATOM   3855  C   GLU A 247      24.652  33.637 -50.634  1.00 26.85           C  
ATOM   3856  CB  GLU A 247      24.670  35.957 -51.515  1.00 26.85           C  
ATOM   3857  HB2 GLU A 247      24.824  35.748 -52.574  1.00 26.85           H  
ATOM   3858  HB3 GLU A 247      23.608  35.827 -51.307  1.00 26.85           H  
ATOM   3859  O   GLU A 247      24.610  32.879 -51.587  1.00 26.85           O  
ATOM   3860  CG  GLU A 247      25.028  37.421 -51.216  1.00 26.85           C  
ATOM   3861  HG2 GLU A 247      26.106  37.559 -51.299  1.00 26.85           H  
ATOM   3862  HG3 GLU A 247      24.747  37.625 -50.183  1.00 26.85           H  
ATOM   3863  CD  GLU A 247      24.322  38.425 -52.150  1.00 26.85           C  
ATOM   3864  OE1 GLU A 247      23.938  39.505 -51.640  1.00 26.85           O  
ATOM   3865  OE2 GLU A 247      24.106  38.103 -53.339  1.00 26.85           O  
ATOM   3866  N   TRP A 248      23.906  33.415 -49.539  1.00 27.23           N  
ATOM   3867  H   TRP A 248      24.350  33.718 -48.684  1.00 27.23           H  
ATOM   3868  CA  TRP A 248      22.425  33.469 -49.463  1.00 27.23           C  
ATOM   3869  HA  TRP A 248      22.120  34.442 -49.848  1.00 27.23           H  
ATOM   3870  C   TRP A 248      22.011  33.403 -47.974  1.00 27.23           C  
ATOM   3871  CB  TRP A 248      21.682  32.410 -50.315  1.00 27.23           C  
ATOM   3872  HB2 TRP A 248      22.304  31.520 -50.405  1.00 27.23           H  
ATOM   3873  HB3 TRP A 248      20.774  32.114 -49.788  1.00 27.23           H  
ATOM   3874  O   TRP A 248      22.346  32.479 -47.236  1.00 27.23           O  
ATOM   3875  CG  TRP A 248      21.262  32.869 -51.696  1.00 27.23           C  
ATOM   3876  CD1 TRP A 248      22.013  32.772 -52.817  1.00 27.23           C  
ATOM   3877  HD1 TRP A 248      22.986  32.308 -52.889  1.00 27.23           H  
ATOM   3878  CD2 TRP A 248      19.991  33.433 -52.169  1.00 27.23           C  
ATOM   3879  CE2 TRP A 248      20.123  33.762 -53.556  1.00 27.23           C  
ATOM   3880  CE3 TRP A 248      18.722  33.665 -51.591  1.00 27.23           C  
ATOM   3881  HE3 TRP A 248      18.578  33.432 -50.546  1.00 27.23           H  
ATOM   3882  NE1 TRP A 248      21.406  33.403 -53.872  1.00 27.23           N  
ATOM   3883  HE1 TRP A 248      21.888  33.596 -54.738  1.00 27.23           H  
ATOM   3884  CH2 TRP A 248      17.835  34.510 -53.713  1.00 27.23           C  
ATOM   3885  HH2 TRP A 248      17.019  34.930 -54.283  1.00 27.23           H  
ATOM   3886  CZ2 TRP A 248      19.083  34.306 -54.320  1.00 27.23           C  
ATOM   3887  HZ2 TRP A 248      19.248  34.557 -55.357  1.00 27.23           H  
ATOM   3888  CZ3 TRP A 248      17.656  34.186 -52.355  1.00 27.23           C  
ATOM   3889  HZ3 TRP A 248      16.699  34.357 -51.886  1.00 27.23           H  
ATOM   3890  N   SER A 249      21.323  34.453 -47.532  1.00 25.35           N  
ATOM   3891  H   SER A 249      20.977  35.094 -48.233  1.00 25.35           H  
ATOM   3892  CA  SER A 249      21.075  34.898 -46.154  1.00 25.35           C  
ATOM   3893  HA  SER A 249      21.982  34.750 -45.568  1.00 25.35           H  
ATOM   3894  C   SER A 249      19.912  34.199 -45.429  1.00 25.35           C  
ATOM   3895  CB  SER A 249      20.790  36.406 -46.250  1.00 25.35           C  
ATOM   3896  HB2 SER A 249      20.438  36.785 -45.291  1.00 25.35           H  
ATOM   3897  HB3 SER A 249      21.718  36.917 -46.507  1.00 25.35           H  
ATOM   3898  O   SER A 249      18.972  33.732 -46.063  1.00 25.35           O  
ATOM   3899  OG  SER A 249      19.829  36.674 -47.263  1.00 25.35           O  
ATOM   3900  HG  SER A 249      19.930  37.584 -47.553  1.00 25.35           H  
ATOM   3901  N   PHE A 250      19.964  34.161 -44.086  1.00 26.50           N  
ATOM   3902  H   PHE A 250      20.903  34.141 -43.714  1.00 26.50           H  
ATOM   3903  CA  PHE A 250      19.000  34.796 -43.157  1.00 26.50           C  
ATOM   3904  HA  PHE A 250      19.059  35.873 -43.314  1.00 26.50           H  
ATOM   3905  C   PHE A 250      19.414  34.533 -41.688  1.00 26.50           C  
ATOM   3906  CB  PHE A 250      17.526  34.384 -43.395  1.00 26.50           C  
ATOM   3907  HB2 PHE A 250      17.476  33.475 -43.995  1.00 26.50           H  
ATOM   3908  HB3 PHE A 250      17.063  34.142 -42.438  1.00 26.50           H  
ATOM   3909  O   PHE A 250      19.326  33.409 -41.195  1.00 26.50           O  
ATOM   3910  CG  PHE A 250      16.689  35.486 -44.036  1.00 26.50           C  
ATOM   3911  CD1 PHE A 250      16.139  36.507 -43.236  1.00 26.50           C  
ATOM   3912  HD1 PHE A 250      16.298  36.496 -42.168  1.00 26.50           H  
ATOM   3913  CD2 PHE A 250      16.476  35.521 -45.428  1.00 26.50           C  
ATOM   3914  HD2 PHE A 250      16.864  34.736 -46.062  1.00 26.50           H  
ATOM   3915  CE1 PHE A 250      15.402  37.553 -43.824  1.00 26.50           C  
ATOM   3916  HE1 PHE A 250      14.994  38.338 -43.203  1.00 26.50           H  
ATOM   3917  CE2 PHE A 250      15.761  36.575 -46.020  1.00 26.50           C  
ATOM   3918  HE2 PHE A 250      15.632  36.598 -47.092  1.00 26.50           H  
ATOM   3919  CZ  PHE A 250      15.221  37.593 -45.218  1.00 26.50           C  
ATOM   3920  HZ  PHE A 250      14.674  38.406 -45.672  1.00 26.50           H  
ATOM   3921  N   GLU A 251      19.855  35.583 -40.985  1.00 27.08           N  
ATOM   3922  H   GLU A 251      19.907  36.481 -41.444  1.00 27.08           H  
ATOM   3923  CA  GLU A 251      20.162  35.581 -39.543  1.00 27.08           C  
ATOM   3924  HA  GLU A 251      20.577  34.608 -39.281  1.00 27.08           H  
ATOM   3925  C   GLU A 251      18.921  35.866 -38.666  1.00 27.08           C  
ATOM   3926  CB  GLU A 251      21.206  36.660 -39.205  1.00 27.08           C  
ATOM   3927  HB2 GLU A 251      20.934  37.582 -39.718  1.00 27.08           H  
ATOM   3928  HB3 GLU A 251      21.165  36.850 -38.132  1.00 27.08           H  
ATOM   3929  O   GLU A 251      18.024  36.609 -39.082  1.00 27.08           O  
ATOM   3930  CG  GLU A 251      22.654  36.284 -39.538  1.00 27.08           C  
ATOM   3931  HG2 GLU A 251      22.877  35.324 -39.073  1.00 27.08           H  
ATOM   3932  HG3 GLU A 251      22.752  36.174 -40.618  1.00 27.08           H  
ATOM   3933  CD  GLU A 251      23.645  37.350 -39.032  1.00 27.08           C  
ATOM   3934  OE1 GLU A 251      24.802  36.970 -38.752  1.00 27.08           O  
ATOM   3935  OE2 GLU A 251      23.234  38.528 -38.912  1.00 27.08           O  
ATOM   3936  N   PRO A 252      18.885  35.358 -37.416  1.00 28.22           N  
ATOM   3937  CA  PRO A 252      17.916  35.734 -36.393  1.00 28.22           C  
ATOM   3938  HA  PRO A 252      16.968  36.002 -36.858  1.00 28.22           H  
ATOM   3939  C   PRO A 252      18.405  36.914 -35.529  1.00 28.22           C  
ATOM   3940  CB  PRO A 252      17.724  34.460 -35.571  1.00 28.22           C  
ATOM   3941  HB2 PRO A 252      17.389  34.669 -34.555  1.00 28.22           H  
ATOM   3942  HB3 PRO A 252      17.017  33.805 -36.080  1.00 28.22           H  
ATOM   3943  O   PRO A 252      19.557  36.983 -35.106  1.00 28.22           O  
ATOM   3944  CG  PRO A 252      19.115  33.821 -35.593  1.00 28.22           C  
ATOM   3945  HG2 PRO A 252      19.053  32.733 -35.551  1.00 28.22           H  
ATOM   3946  HG3 PRO A 252      19.705  34.197 -34.757  1.00 28.22           H  
ATOM   3947  CD  PRO A 252      19.742  34.295 -36.907  1.00 28.22           C  
ATOM   3948  HD2 PRO A 252      20.752  34.664 -36.732  1.00 28.22           H  
ATOM   3949  HD3 PRO A 252      19.761  33.465 -37.613  1.00 28.22           H  
ATOM   3950  N   GLN A 253      17.488  37.831 -35.212  1.00 29.18           N  
ATOM   3951  H   GLN A 253      16.554  37.696 -35.572  1.00 29.18           H  
ATOM   3952  CA  GLN A 253      17.739  39.034 -34.415  1.00 29.18           C  
ATOM   3953  HA  GLN A 253      18.590  39.560 -34.848  1.00 29.18           H  
ATOM   3954  C   GLN A 253      18.065  38.730 -32.942  1.00 29.18           C  
ATOM   3955  CB  GLN A 253      16.507  39.953 -34.482  1.00 29.18           C  
ATOM   3956  HB2 GLN A 253      16.640  40.770 -33.773  1.00 29.18           H  
ATOM   3957  HB3 GLN A 253      15.624  39.386 -34.186  1.00 29.18           H  
ATOM   3958  O   GLN A 253      17.273  38.115 -32.226  1.00 29.18           O  
ATOM   3959  CG  GLN A 253      16.282  40.563 -35.875  1.00 29.18           C  
ATOM   3960  HG2 GLN A 253      17.153  41.162 -36.141  1.00 29.18           H  
ATOM   3961  HG3 GLN A 253      16.178  39.770 -36.615  1.00 29.18           H  
ATOM   3962  CD  GLN A 253      15.036  41.443 -35.945  1.00 29.18           C  
ATOM   3963  NE2 GLN A 253      14.903  42.251 -36.972  1.00 29.18           N  
ATOM   3964 HE21 GLN A 253      14.056  42.800 -36.997  1.00 29.18           H  
ATOM   3965 HE22 GLN A 253      15.599  42.270 -37.704  1.00 29.18           H  
ATOM   3966  OE1 GLN A 253      14.157  41.425 -35.100  1.00 29.18           O  
ATOM   3967  N   SER A 254      19.184  39.278 -32.459  1.00 29.23           N  
ATOM   3968  H   SER A 254      19.837  39.676 -33.119  1.00 29.23           H  
ATOM   3969  CA  SER A 254      19.497  39.435 -31.037  1.00 29.23           C  
ATOM   3970  HA  SER A 254      19.051  38.606 -30.488  1.00 29.23           H  
ATOM   3971  C   SER A 254      18.943  40.754 -30.486  1.00 29.23           C  
ATOM   3972  CB  SER A 254      21.013  39.379 -30.812  1.00 29.23           C  
ATOM   3973  HB2 SER A 254      21.217  39.417 -29.743  1.00 29.23           H  
ATOM   3974  HB3 SER A 254      21.410  38.445 -31.211  1.00 29.23           H  
ATOM   3975  O   SER A 254      19.223  41.831 -31.017  1.00 29.23           O  
ATOM   3976  OG  SER A 254      21.652  40.473 -31.445  1.00 29.23           O  
ATOM   3977  HG  SER A 254      21.049  41.219 -31.459  1.00 29.23           H  
ATOM   3978  N   MET A 255      18.231  40.683 -29.362  1.00 24.72           N  
ATOM   3979  H   MET A 255      18.039  39.763 -28.992  1.00 24.72           H  
ATOM   3980  CA  MET A 255      17.937  41.830 -28.504  1.00 24.72           C  
ATOM   3981  HA  MET A 255      17.658  42.686 -29.118  1.00 24.72           H  
ATOM   3982  C   MET A 255      19.155  42.201 -27.649  1.00 24.72           C  
ATOM   3983  CB  MET A 255      16.783  41.492 -27.543  1.00 24.72           C  
ATOM   3984  HB2 MET A 255      16.953  40.524 -27.072  1.00 24.72           H  
ATOM   3985  HB3 MET A 255      16.778  42.246 -26.755  1.00 24.72           H  
ATOM   3986  O   MET A 255      19.670  41.341 -26.943  1.00 24.72           O  
ATOM   3987  CG  MET A 255      15.398  41.511 -28.189  1.00 24.72           C  
ATOM   3988  HG2 MET A 255      15.363  42.333 -28.904  1.00 24.72           H  
ATOM   3989  HG3 MET A 255      15.227  40.582 -28.732  1.00 24.72           H  
ATOM   3990  SD  MET A 255      14.066  41.786 -26.983  1.00 24.72           S  
ATOM   3991  CE  MET A 255      13.888  40.130 -26.268  1.00 24.72           C  
ATOM   3992  HE1 MET A 255      13.095  40.141 -25.520  1.00 24.72           H  
ATOM   3993  HE2 MET A 255      13.630  39.420 -27.054  1.00 24.72           H  
ATOM   3994  HE3 MET A 255      14.824  39.828 -25.799  1.00 24.72           H  
ATOM   3995  N   ALA A 256      19.531  43.486 -27.624  1.00 25.60           N  
ATOM   3996  H   ALA A 256      19.290  44.021 -28.446  1.00 25.60           H  
ATOM   3997  CA  ALA A 256      19.713  44.263 -26.387  1.00 25.60           C  
ATOM   3998  HA  ALA A 256      18.739  44.364 -25.907  1.00 25.60           H  
ATOM   3999  C   ALA A 256      20.265  45.675 -26.663  1.00 25.60           C  
ATOM   4000  CB  ALA A 256      20.652  43.575 -25.378  1.00 25.60           C  
ATOM   4001  HB1 ALA A 256      20.894  44.259 -24.565  1.00 25.60           H  
ATOM   4002  HB2 ALA A 256      21.573  43.271 -25.875  1.00 25.60           H  
ATOM   4003  HB3 ALA A 256      20.171  42.698 -24.944  1.00 25.60           H  
ATOM   4004  O   ALA A 256      21.440  45.836 -26.984  1.00 25.60           O  
ATOM   4005  N   LYS A 257      19.424  46.691 -26.423  1.00 26.92           N  
ATOM   4006  H   LYS A 257      18.450  46.424 -26.456  1.00 26.92           H  
ATOM   4007  CA  LYS A 257      19.693  47.950 -25.686  1.00 26.92           C  
ATOM   4008  HA  LYS A 257      19.397  47.808 -24.647  1.00 26.92           H  
ATOM   4009  C   LYS A 257      18.840  49.086 -26.251  1.00 26.92           C  
ATOM   4010  CB  LYS A 257      21.170  48.429 -25.699  1.00 26.92           C  
ATOM   4011  HB2 LYS A 257      21.187  49.508 -25.550  1.00 26.92           H  
ATOM   4012  HB3 LYS A 257      21.624  48.247 -26.674  1.00 26.92           H  
ATOM   4013  O   LYS A 257      19.155  49.630 -27.301  1.00 26.92           O  
ATOM   4014  CG  LYS A 257      22.020  47.829 -24.564  1.00 26.92           C  
ATOM   4015  HG2 LYS A 257      21.972  46.740 -24.595  1.00 26.92           H  
ATOM   4016  HG3 LYS A 257      21.620  48.166 -23.608  1.00 26.92           H  
ATOM   4017  CD  LYS A 257      23.487  48.272 -24.687  1.00 26.92           C  
ATOM   4018  HD2 LYS A 257      23.539  49.360 -24.710  1.00 26.92           H  
ATOM   4019  HD3 LYS A 257      23.886  47.876 -25.621  1.00 26.92           H  
ATOM   4020  CE  LYS A 257      24.311  47.739 -23.507  1.00 26.92           C  
ATOM   4021  HE2 LYS A 257      23.947  48.192 -22.585  1.00 26.92           H  
ATOM   4022  HE3 LYS A 257      24.145  46.664 -23.437  1.00 26.92           H  
ATOM   4023  NZ  LYS A 257      25.763  48.005 -23.682  1.00 26.92           N  
ATOM   4024  HZ1 LYS A 257      26.292  47.619 -22.913  1.00 26.92           H  
ATOM   4025  HZ2 LYS A 257      25.954  48.995 -23.746  1.00 26.92           H  
ATOM   4026  HZ3 LYS A 257      26.095  47.561 -24.527  1.00 26.92           H  
ATOM   4027  N   ARG A 258      17.883  49.564 -25.455  1.00 29.80           N  
ATOM   4028  H   ARG A 258      17.373  48.887 -24.906  1.00 29.80           H  
ATOM   4029  CA  ARG A 258      17.926  50.915 -24.867  1.00 29.80           C  
ATOM   4030  HA  ARG A 258      18.816  50.975 -24.240  1.00 29.80           H  
ATOM   4031  C   ARG A 258      16.741  51.130 -23.935  1.00 29.80           C  
ATOM   4032  CB  ARG A 258      18.000  52.033 -25.927  1.00 29.80           C  
ATOM   4033  HB2 ARG A 258      17.598  51.680 -26.876  1.00 29.80           H  
ATOM   4034  HB3 ARG A 258      17.402  52.889 -25.614  1.00 29.80           H  
ATOM   4035  O   ARG A 258      15.664  50.582 -24.120  1.00 29.80           O  
ATOM   4036  CG  ARG A 258      19.458  52.503 -26.087  1.00 29.80           C  
ATOM   4037  HG2 ARG A 258      20.125  51.648 -26.206  1.00 29.80           H  
ATOM   4038  HG3 ARG A 258      19.756  53.046 -25.191  1.00 29.80           H  
ATOM   4039  CD  ARG A 258      19.616  53.414 -27.302  1.00 29.80           C  
ATOM   4040  HD2 ARG A 258      19.285  52.870 -28.187  1.00 29.80           H  
ATOM   4041  HD3 ARG A 258      18.980  54.289 -27.169  1.00 29.80           H  
ATOM   4042  NE  ARG A 258      21.021  53.834 -27.482  1.00 29.80           N  
ATOM   4043  HE  ARG A 258      21.708  53.415 -26.872  1.00 29.80           H  
ATOM   4044  NH1 ARG A 258      20.662  55.225 -29.268  1.00 29.80           N  
ATOM   4045 HH11 ARG A 258      19.677  55.005 -29.236  1.00 29.80           H  
ATOM   4046 HH12 ARG A 258      21.010  55.844 -29.987  1.00 29.80           H  
ATOM   4047  NH2 ARG A 258      22.734  54.946 -28.495  1.00 29.80           N  
ATOM   4048 HH21 ARG A 258      23.404  54.521 -27.870  1.00 29.80           H  
ATOM   4049 HH22 ARG A 258      23.058  55.566 -29.224  1.00 29.80           H  
ATOM   4050  CZ  ARG A 258      21.464  54.663 -28.409  1.00 29.80           C  
ATOM   4051  N   ALA A 259      17.025  51.888 -22.890  1.00 26.11           N  
ATOM   4052  H   ALA A 259      17.895  52.400 -22.913  1.00 26.11           H  
ATOM   4053  CA  ALA A 259      16.150  52.190 -21.782  1.00 26.11           C  
ATOM   4054  HA  ALA A 259      15.357  51.445 -21.730  1.00 26.11           H  
ATOM   4055  C   ALA A 259      15.522  53.586 -21.941  1.00 26.11           C  
ATOM   4056  CB  ALA A 259      17.018  52.100 -20.516  1.00 26.11           C  
ATOM   4057  HB1 ALA A 259      17.517  51.132 -20.474  1.00 26.11           H  
ATOM   4058  HB2 ALA A 259      17.764  52.895 -20.513  1.00 26.11           H  
ATOM   4059  HB3 ALA A 259      16.386  52.192 -19.633  1.00 26.11           H  
ATOM   4060  O   ALA A 259      16.166  54.473 -22.496  1.00 26.11           O  
ATOM   4061  N   ARG A 260      14.372  53.739 -21.268  1.00 25.24           N  
ATOM   4062  H   ARG A 260      13.914  52.871 -21.029  1.00 25.24           H  
ATOM   4063  CA  ARG A 260      13.740  54.947 -20.694  1.00 25.24           C  
ATOM   4064  HA  ARG A 260      13.108  54.555 -19.898  1.00 25.24           H  
ATOM   4065  C   ARG A 260      12.774  55.797 -21.542  1.00 25.24           C  
ATOM   4066  CB  ARG A 260      14.758  55.853 -19.972  1.00 25.24           C  
ATOM   4067  HB2 ARG A 260      14.249  56.772 -19.679  1.00 25.24           H  
ATOM   4068  HB3 ARG A 260      15.565  56.132 -20.649  1.00 25.24           H  
ATOM   4069  O   ARG A 260      13.183  56.402 -22.520  1.00 25.24           O  
ATOM   4070  CG  ARG A 260      15.328  55.209 -18.703  1.00 25.24           C  
ATOM   4071  HG2 ARG A 260      15.883  54.309 -18.965  1.00 25.24           H  
ATOM   4072  HG3 ARG A 260      14.509  54.943 -18.035  1.00 25.24           H  
ATOM   4073  CD  ARG A 260      16.267  56.179 -17.986  1.00 25.24           C  
ATOM   4074  HD2 ARG A 260      15.721  57.096 -17.764  1.00 25.24           H  
ATOM   4075  HD3 ARG A 260      17.097  56.418 -18.651  1.00 25.24           H  
ATOM   4076  NE  ARG A 260      16.780  55.596 -16.731  1.00 25.24           N  
ATOM   4077  HE  ARG A 260      16.408  54.696 -16.463  1.00 25.24           H  
ATOM   4078  NH1 ARG A 260      18.140  57.343 -16.131  1.00 25.24           N  
ATOM   4079 HH11 ARG A 260      18.768  57.783 -15.473  1.00 25.24           H  
ATOM   4080 HH12 ARG A 260      17.838  57.847 -16.953  1.00 25.24           H  
ATOM   4081  NH2 ARG A 260      17.996  55.551 -14.807  1.00 25.24           N  
ATOM   4082 HH21 ARG A 260      17.600  54.652 -14.571  1.00 25.24           H  
ATOM   4083 HH22 ARG A 260      18.630  55.999 -14.162  1.00 25.24           H  
ATOM   4084  CZ  ARG A 260      17.634  56.164 -15.899  1.00 25.24           C  
ATOM   4085  N   ALA A 261      11.591  55.935 -20.914  1.00 26.27           N  
ATOM   4086  H   ALA A 261      11.400  55.232 -20.214  1.00 26.27           H  
ATOM   4087  CA  ALA A 261      10.580  57.006 -20.932  1.00 26.27           C  
ATOM   4088  HA  ALA A 261       9.836  56.728 -20.184  1.00 26.27           H  
ATOM   4089  C   ALA A 261       9.783  57.118 -22.253  1.00 26.27           C  
ATOM   4090  CB  ALA A 261      11.250  58.285 -20.406  1.00 26.27           C  
ATOM   4091  HB1 ALA A 261      11.978  58.053 -19.630  1.00 26.27           H  
ATOM   4092  HB2 ALA A 261      10.501  58.943 -19.965  1.00 26.27           H  
ATOM   4093  HB3 ALA A 261      11.747  58.799 -21.229  1.00 26.27           H  
ATOM   4094  O   ALA A 261      10.355  56.921 -23.310  1.00 26.27           O  
ATOM   4095  N   GLU A 262       8.463  57.303 -22.312  1.00 31.97           N  
ATOM   4096  H   GLU A 262       8.090  57.095 -23.227  1.00 31.97           H  
ATOM   4097  CA  GLU A 262       7.525  58.122 -21.534  1.00 31.97           C  
ATOM   4098  HA  GLU A 262       7.833  58.202 -20.491  1.00 31.97           H  
ATOM   4099  C   GLU A 262       6.100  57.525 -21.564  1.00 31.97           C  
ATOM   4100  CB  GLU A 262       7.504  59.528 -22.175  1.00 31.97           C  
ATOM   4101  HB2 GLU A 262       6.561  60.038 -21.977  1.00 31.97           H  
ATOM   4102  HB3 GLU A 262       7.614  59.428 -23.255  1.00 31.97           H  
ATOM   4103  O   GLU A 262       5.833  56.536 -22.243  1.00 31.97           O  
ATOM   4104  CG  GLU A 262       8.637  60.380 -21.600  1.00 31.97           C  
ATOM   4105  HG2 GLU A 262       8.439  60.555 -20.542  1.00 31.97           H  
ATOM   4106  HG3 GLU A 262       9.561  59.808 -21.690  1.00 31.97           H  
ATOM   4107  CD  GLU A 262       8.891  61.707 -22.318  1.00 31.97           C  
ATOM   4108  OE1 GLU A 262       9.545  62.562 -21.678  1.00 31.97           O  
ATOM   4109  OE2 GLU A 262       8.519  61.832 -23.503  1.00 31.97           O  
ATOM   4110  N   ASN A 263       5.237  58.140 -20.757  1.00 25.70           N  
ATOM   4111  H   ASN A 263       5.575  58.998 -20.346  1.00 25.70           H  
ATOM   4112  CA  ASN A 263       3.818  57.891 -20.516  1.00 25.70           C  
ATOM   4113  HA  ASN A 263       3.700  56.999 -19.900  1.00 25.70           H  
ATOM   4114  C   ASN A 263       2.965  57.739 -21.788  1.00 25.70           C  
ATOM   4115  CB  ASN A 263       3.308  59.133 -19.758  1.00 25.70           C  
ATOM   4116  HB2 ASN A 263       3.309  59.978 -20.446  1.00 25.70           H  
ATOM   4117  HB3 ASN A 263       2.272  58.972 -19.460  1.00 25.70           H  
ATOM   4118  O   ASN A 263       3.249  58.389 -22.785  1.00 25.70           O  
ATOM   4119  CG  ASN A 263       4.106  59.485 -18.519  1.00 25.70           C  
ATOM   4120  ND2 ASN A 263       4.694  60.659 -18.476  1.00 25.70           N  
ATOM   4121 HD21 ASN A 263       5.158  60.908 -17.613  1.00 25.70           H  
ATOM   4122 HD22 ASN A 263       4.537  61.311 -19.231  1.00 25.70           H  
ATOM   4123  OD1 ASN A 263       4.262  58.705 -17.597  1.00 25.70           O  
ATOM   4124  N   ASP A 264       1.889  56.952 -21.706  1.00 31.82           N  
ATOM   4125  H   ASP A 264       1.899  56.220 -21.010  1.00 31.82           H  
ATOM   4126  CA  ASP A 264       0.530  57.448 -21.967  1.00 31.82           C  
ATOM   4127  HA  ASP A 264       0.355  58.264 -21.267  1.00 31.82           H  
ATOM   4128  C   ASP A 264      -0.527  56.388 -21.611  1.00 31.82           C  
ATOM   4129  CB  ASP A 264       0.325  58.000 -23.396  1.00 31.82           C  
ATOM   4130  HB2 ASP A 264      -0.717  57.856 -23.682  1.00 31.82           H  
ATOM   4131  HB3 ASP A 264       0.937  57.435 -24.100  1.00 31.82           H  
ATOM   4132  O   ASP A 264      -0.298  55.177 -21.662  1.00 31.82           O  
ATOM   4133  CG  ASP A 264       0.623  59.509 -23.519  1.00 31.82           C  
ATOM   4134  OD1 ASP A 264       0.640  60.210 -22.476  1.00 31.82           O  
ATOM   4135  OD2 ASP A 264       0.770  59.970 -24.675  1.00 31.82           O  
ATOM   4136  N   ASP A 265      -1.661  56.912 -21.165  1.00 27.20           N  
ATOM   4137  H   ASP A 265      -1.718  57.920 -21.211  1.00 27.20           H  
ATOM   4138  CA  ASP A 265      -2.818  56.275 -20.551  1.00 27.20           C  
ATOM   4139  HA  ASP A 265      -2.534  55.914 -19.563  1.00 27.20           H  
ATOM   4140  C   ASP A 265      -3.441  55.110 -21.343  1.00 27.20           C  
ATOM   4141  CB  ASP A 265      -3.877  57.378 -20.386  1.00 27.20           C  
ATOM   4142  HB2 ASP A 265      -4.091  57.825 -21.357  1.00 27.20           H  
ATOM   4143  HB3 ASP A 265      -4.798  56.924 -20.019  1.00 27.20           H  
ATOM   4144  O   ASP A 265      -3.606  55.167 -22.563  1.00 27.20           O  
ATOM   4145  CG  ASP A 265      -3.459  58.464 -19.391  1.00 27.20           C  
ATOM   4146  OD1 ASP A 265      -3.114  58.080 -18.250  1.00 27.20           O  
ATOM   4147  OD2 ASP A 265      -3.486  59.656 -19.768  1.00 27.20           O  
ATOM   4148  N   PHE A 266      -3.923  54.086 -20.624  1.00 30.19           N  
ATOM   4149  H   PHE A 266      -3.764  54.090 -19.627  1.00 30.19           H  
ATOM   4150  CA  PHE A 266      -5.001  53.241 -21.140  1.00 30.19           C  
ATOM   4151  HA  PHE A 266      -5.528  53.836 -21.885  1.00 30.19           H  
ATOM   4152  C   PHE A 266      -6.024  52.903 -20.051  1.00 30.19           C  
ATOM   4153  CB  PHE A 266      -4.478  52.006 -21.887  1.00 30.19           C  
ATOM   4154  HB2 PHE A 266      -4.293  51.194 -21.184  1.00 30.19           H  
ATOM   4155  HB3 PHE A 266      -3.528  52.253 -22.362  1.00 30.19           H  
ATOM   4156  O   PHE A 266      -5.776  52.117 -19.133  1.00 30.19           O  
ATOM   4157  CG  PHE A 266      -5.439  51.558 -22.976  1.00 30.19           C  
ATOM   4158  CD1 PHE A 266      -6.354  50.513 -22.750  1.00 30.19           C  
ATOM   4159  HD1 PHE A 266      -6.380  50.021 -21.789  1.00 30.19           H  
ATOM   4160  CD2 PHE A 266      -5.454  52.241 -24.207  1.00 30.19           C  
ATOM   4161  HD2 PHE A 266      -4.775  53.065 -24.367  1.00 30.19           H  
ATOM   4162  CE1 PHE A 266      -7.259  50.136 -23.760  1.00 30.19           C  
ATOM   4163  HE1 PHE A 266      -7.972  49.347 -23.571  1.00 30.19           H  
ATOM   4164  CE2 PHE A 266      -6.362  51.868 -25.215  1.00 30.19           C  
ATOM   4165  HE2 PHE A 266      -6.371  52.407 -26.151  1.00 30.19           H  
ATOM   4166  CZ  PHE A 266      -7.262  50.811 -24.994  1.00 30.19           C  
ATOM   4167  HZ  PHE A 266      -7.970  50.535 -25.762  1.00 30.19           H  
ATOM   4168  N   ASP A 267      -7.179  53.545 -20.199  1.00 32.15           N  
ATOM   4169  H   ASP A 267      -7.230  54.206 -20.962  1.00 32.15           H  
ATOM   4170  CA  ASP A 267      -8.390  53.441 -19.398  1.00 32.15           C  
ATOM   4171  HA  ASP A 267      -8.167  53.767 -18.382  1.00 32.15           H  
ATOM   4172  C   ASP A 267      -8.985  52.024 -19.338  1.00 32.15           C  
ATOM   4173  CB  ASP A 267      -9.449  54.383 -20.005  1.00 32.15           C  
ATOM   4174  HB2 ASP A 267     -10.436  54.044 -19.693  1.00 32.15           H  
ATOM   4175  HB3 ASP A 267      -9.417  54.319 -21.093  1.00 32.15           H  
ATOM   4176  O   ASP A 267      -9.104  51.304 -20.333  1.00 32.15           O  
ATOM   4177  CG  ASP A 267      -9.320  55.838 -19.554  1.00 32.15           C  
ATOM   4178  OD1 ASP A 267      -9.185  56.033 -18.326  1.00 32.15           O  
ATOM   4179  OD2 ASP A 267      -9.450  56.722 -20.428  1.00 32.15           O  
ATOM   4180  N   LEU A 268      -9.487  51.677 -18.152  1.00 26.21           N  
ATOM   4181  H   LEU A 268      -9.366  52.359 -17.417  1.00 26.21           H  
ATOM   4182  CA  LEU A 268     -10.538  50.680 -17.944  1.00 26.21           C  
ATOM   4183  HA  LEU A 268     -10.450  49.868 -18.666  1.00 26.21           H  
ATOM   4184  C   LEU A 268     -11.906  51.364 -18.081  1.00 26.21           C  
ATOM   4185  CB  LEU A 268     -10.432  50.146 -16.498  1.00 26.21           C  
ATOM   4186  HB2 LEU A 268     -11.403  49.762 -16.188  1.00 26.21           H  
ATOM   4187  HB3 LEU A 268     -10.209  50.990 -15.845  1.00 26.21           H  
ATOM   4188  O   LEU A 268     -12.140  52.339 -17.366  1.00 26.21           O  
ATOM   4189  CG  LEU A 268      -9.388  49.046 -16.272  1.00 26.21           C  
ATOM   4190  HG  LEU A 268      -8.487  49.259 -16.848  1.00 26.21           H  
ATOM   4191  CD1 LEU A 268      -9.019  48.977 -14.788  1.00 26.21           C  
ATOM   4192 HD11 LEU A 268      -9.907  48.784 -14.185  1.00 26.21           H  
ATOM   4193 HD12 LEU A 268      -8.285  48.187 -14.630  1.00 26.21           H  
ATOM   4194 HD13 LEU A 268      -8.575  49.925 -14.484  1.00 26.21           H  
ATOM   4195  CD2 LEU A 268      -9.952  47.681 -16.679  1.00 26.21           C  
ATOM   4196 HD21 LEU A 268      -9.192  46.915 -16.527  1.00 26.21           H  
ATOM   4197 HD22 LEU A 268     -10.836  47.441 -16.089  1.00 26.21           H  
ATOM   4198 HD23 LEU A 268     -10.216  47.700 -17.736  1.00 26.21           H  
ATOM   4199  N   PRO A 269     -12.879  50.810 -18.824  1.00 32.16           N  
ATOM   4200  CA  PRO A 269     -14.266  51.200 -18.643  1.00 32.16           C  
ATOM   4201  HA  PRO A 269     -14.342  52.155 -18.123  1.00 32.16           H  
ATOM   4202  C   PRO A 269     -15.031  50.151 -17.832  1.00 32.16           C  
ATOM   4203  CB  PRO A 269     -14.808  51.426 -20.046  1.00 32.16           C  
ATOM   4204  HB2 PRO A 269     -15.873  51.202 -20.115  1.00 32.16           H  
ATOM   4205  HB3 PRO A 269     -14.620  52.458 -20.341  1.00 32.16           H  
ATOM   4206  O   PRO A 269     -15.190  48.992 -18.222  1.00 32.16           O  
ATOM   4207  CG  PRO A 269     -13.971  50.491 -20.922  1.00 32.16           C  
ATOM   4208  HG2 PRO A 269     -14.540  49.590 -21.152  1.00 32.16           H  
ATOM   4209  HG3 PRO A 269     -13.678  50.992 -21.844  1.00 32.16           H  
ATOM   4210  CD  PRO A 269     -12.735  50.113 -20.091  1.00 32.16           C  
ATOM   4211  HD2 PRO A 269     -12.706  49.036 -19.925  1.00 32.16           H  
ATOM   4212  HD3 PRO A 269     -11.829  50.439 -20.602  1.00 32.16           H  
ATOM   4213  N   GLN A 270     -15.550  50.605 -16.694  1.00 27.11           N  
ATOM   4214  H   GLN A 270     -15.352  51.569 -16.468  1.00 27.11           H  
ATOM   4215  CA  GLN A 270     -16.664  49.990 -15.987  1.00 27.11           C  
ATOM   4216  HA  GLN A 270     -16.636  48.911 -16.137  1.00 27.11           H  
ATOM   4217  C   GLN A 270     -18.013  50.518 -16.517  1.00 27.11           C  
ATOM   4218  CB  GLN A 270     -16.559  50.297 -14.481  1.00 27.11           C  
ATOM   4219  HB2 GLN A 270     -17.550  50.148 -14.053  1.00 27.11           H  
ATOM   4220  HB3 GLN A 270     -16.296  51.345 -14.333  1.00 27.11           H  
ATOM   4221  O   GLN A 270     -18.134  51.688 -16.863  1.00 27.11           O  
ATOM   4222  CG  GLN A 270     -15.610  49.406 -13.669  1.00 27.11           C  
ATOM   4223  HG2 GLN A 270     -15.780  48.363 -13.937  1.00 27.11           H  
ATOM   4224  HG3 GLN A 270     -14.578  49.661 -13.911  1.00 27.11           H  
ATOM   4225  CD  GLN A 270     -15.832  49.556 -12.160  1.00 27.11           C  
ATOM   4226  NE2 GLN A 270     -15.129  48.801 -11.346  1.00 27.11           N  
ATOM   4227 HE21 GLN A 270     -14.401  48.199 -11.704  1.00 27.11           H  
ATOM   4228 HE22 GLN A 270     -15.277  48.963 -10.360  1.00 27.11           H  
ATOM   4229  OE1 GLN A 270     -16.661  50.314 -11.675  1.00 27.11           O  
ATOM   4230  N   GLN A 271     -19.028  49.653 -16.383  1.00 26.88           N  
ATOM   4231  H   GLN A 271     -18.740  48.704 -16.194  1.00 26.88           H  
ATOM   4232  CA  GLN A 271     -20.477  49.903 -16.258  1.00 26.88           C  
ATOM   4233  HA  GLN A 271     -20.830  49.005 -15.751  1.00 26.88           H  
ATOM   4234  C   GLN A 271     -21.367  49.980 -17.511  1.00 26.88           C  
ATOM   4235  CB  GLN A 271     -20.800  51.039 -15.271  1.00 26.88           C  
ATOM   4236  HB2 GLN A 271     -21.853  51.302 -15.367  1.00 26.88           H  
ATOM   4237  HB3 GLN A 271     -20.221  51.932 -15.507  1.00 26.88           H  
ATOM   4238  O   GLN A 271     -21.165  50.754 -18.438  1.00 26.88           O  
ATOM   4239  CG  GLN A 271     -20.555  50.619 -13.816  1.00 26.88           C  
ATOM   4240  HG2 GLN A 271     -19.568  50.170 -13.706  1.00 26.88           H  
ATOM   4241  HG3 GLN A 271     -21.288  49.863 -13.536  1.00 26.88           H  
ATOM   4242  CD  GLN A 271     -20.687  51.783 -12.846  1.00 26.88           C  
ATOM   4243  NE2 GLN A 271     -19.846  51.867 -11.838  1.00 26.88           N  
ATOM   4244 HE21 GLN A 271     -19.035  51.269 -11.776  1.00 26.88           H  
ATOM   4245 HE22 GLN A 271     -19.948  52.684 -11.254  1.00 26.88           H  
ATOM   4246  OE1 GLN A 271     -21.573  52.611 -12.954  1.00 26.88           O  
ATOM   4247  N   GLY A 272     -22.457  49.204 -17.434  1.00 27.89           N  
ATOM   4248  H   GLY A 272     -22.518  48.571 -16.650  1.00 27.89           H  
ATOM   4249  CA  GLY A 272     -23.621  49.278 -18.312  1.00 27.89           C  
ATOM   4250  HA2 GLY A 272     -24.140  50.222 -18.149  1.00 27.89           H  
ATOM   4251  HA3 GLY A 272     -23.289  49.248 -19.350  1.00 27.89           H  
ATOM   4252  C   GLY A 272     -24.597  48.121 -18.084  1.00 27.89           C  
ATOM   4253  O   GLY A 272     -24.646  47.186 -18.873  1.00 27.89           O  
ATOM   4254  N   ALA A 273     -25.358  48.162 -16.987  1.00 24.99           N  
ATOM   4255  H   ALA A 273     -25.291  48.984 -16.404  1.00 24.99           H  
ATOM   4256  CA  ALA A 273     -26.508  47.287 -16.764  1.00 24.99           C  
ATOM   4257  HA  ALA A 273     -26.223  46.259 -16.986  1.00 24.99           H  
ATOM   4258  C   ALA A 273     -27.681  47.688 -17.681  1.00 24.99           C  
ATOM   4259  CB  ALA A 273     -26.904  47.392 -15.283  1.00 24.99           C  
ATOM   4260  HB1 ALA A 273     -27.199  48.414 -15.046  1.00 24.99           H  
ATOM   4261  HB2 ALA A 273     -27.743  46.726 -15.079  1.00 24.99           H  
ATOM   4262  HB3 ALA A 273     -26.063  47.103 -14.653  1.00 24.99           H  
ATOM   4263  O   ALA A 273     -27.983  48.875 -17.796  1.00 24.99           O  
ATOM   4264  N   GLY A 274     -28.386  46.717 -18.276  1.00 25.97           N  
ATOM   4265  H   GLY A 274     -28.037  45.770 -18.254  1.00 25.97           H  
ATOM   4266  CA  GLY A 274     -29.639  46.995 -18.981  1.00 25.97           C  
ATOM   4267  HA2 GLY A 274     -30.369  47.369 -18.262  1.00 25.97           H  
ATOM   4268  HA3 GLY A 274     -29.459  47.797 -19.697  1.00 25.97           H  
ATOM   4269  C   GLY A 274     -30.251  45.831 -19.769  1.00 25.97           C  
ATOM   4270  O   GLY A 274     -29.785  45.501 -20.849  1.00 25.97           O  
ATOM   4271  N   PHE A 275     -31.386  45.346 -19.253  1.00 28.74           N  
ATOM   4272  H   PHE A 275     -31.585  45.664 -18.315  1.00 28.74           H  
ATOM   4273  CA  PHE A 275     -32.551  44.789 -19.962  1.00 28.74           C  
ATOM   4274  HA  PHE A 275     -33.328  44.853 -19.199  1.00 28.74           H  
ATOM   4275  C   PHE A 275     -32.630  43.303 -20.381  1.00 28.74           C  
ATOM   4276  CB  PHE A 275     -33.067  45.762 -21.033  1.00 28.74           C  
ATOM   4277  HB2 PHE A 275     -33.580  45.195 -21.810  1.00 28.74           H  
ATOM   4278  HB3 PHE A 275     -32.246  46.288 -21.520  1.00 28.74           H  
ATOM   4279  O   PHE A 275     -32.136  42.857 -21.411  1.00 28.74           O  
ATOM   4280  CG  PHE A 275     -34.046  46.759 -20.451  1.00 28.74           C  
ATOM   4281  CD1 PHE A 275     -35.425  46.491 -20.527  1.00 28.74           C  
ATOM   4282  HD1 PHE A 275     -35.779  45.605 -21.033  1.00 28.74           H  
ATOM   4283  CD2 PHE A 275     -33.589  47.901 -19.765  1.00 28.74           C  
ATOM   4284  HD2 PHE A 275     -32.532  48.112 -19.707  1.00 28.74           H  
ATOM   4285  CE1 PHE A 275     -36.347  47.370 -19.935  1.00 28.74           C  
ATOM   4286  HE1 PHE A 275     -37.405  47.165 -19.999  1.00 28.74           H  
ATOM   4287  CE2 PHE A 275     -34.512  48.775 -19.163  1.00 28.74           C  
ATOM   4288  HE2 PHE A 275     -34.164  49.656 -18.645  1.00 28.74           H  
ATOM   4289  CZ  PHE A 275     -35.891  48.510 -19.251  1.00 28.74           C  
ATOM   4290  HZ  PHE A 275     -36.599  49.185 -18.794  1.00 28.74           H  
ATOM   4291  N   LEU A 276     -33.459  42.590 -19.605  1.00 26.40           N  
ATOM   4292  H   LEU A 276     -33.771  43.062 -18.768  1.00 26.40           H  
ATOM   4293  CA  LEU A 276     -34.305  41.460 -19.999  1.00 26.40           C  
ATOM   4294  HA  LEU A 276     -33.701  40.650 -20.408  1.00 26.40           H  
ATOM   4295  C   LEU A 276     -35.366  41.898 -21.028  1.00 26.40           C  
ATOM   4296  CB  LEU A 276     -35.075  41.003 -18.734  1.00 26.40           C  
ATOM   4297  HB2 LEU A 276     -35.935  40.406 -19.038  1.00 26.40           H  
ATOM   4298  HB3 LEU A 276     -35.480  41.892 -18.250  1.00 26.40           H  
ATOM   4299  O   LEU A 276     -36.126  42.819 -20.742  1.00 26.40           O  
ATOM   4300  CG  LEU A 276     -34.275  40.197 -17.698  1.00 26.40           C  
ATOM   4301  HG  LEU A 276     -33.252  40.570 -17.646  1.00 26.40           H  
ATOM   4302  CD1 LEU A 276     -34.911  40.327 -16.312  1.00 26.40           C  
ATOM   4303 HD11 LEU A 276     -34.344  39.739 -15.591  1.00 26.40           H  
ATOM   4304 HD12 LEU A 276     -35.941  39.970 -16.335  1.00 26.40           H  
ATOM   4305 HD13 LEU A 276     -34.899  41.369 -15.995  1.00 26.40           H  
ATOM   4306  CD2 LEU A 276     -34.262  38.716 -18.081  1.00 26.40           C  
ATOM   4307 HD21 LEU A 276     -35.276  38.316 -18.094  1.00 26.40           H  
ATOM   4308 HD22 LEU A 276     -33.670  38.159 -17.355  1.00 26.40           H  
ATOM   4309 HD23 LEU A 276     -33.807  38.593 -19.063  1.00 26.40           H  
ATOM   4310  N   ALA A 277     -35.485  41.185 -22.151  1.00 27.40           N  
ATOM   4311  H   ALA A 277     -34.674  40.653 -22.434  1.00 27.40           H  
ATOM   4312  CA  ALA A 277     -36.754  40.804 -22.794  1.00 27.40           C  
ATOM   4313  HA  ALA A 277     -37.329  40.212 -22.082  1.00 27.40           H  
ATOM   4314  C   ALA A 277     -36.469  39.934 -24.029  1.00 27.40           C  
ATOM   4315  CB  ALA A 277     -37.610  42.010 -23.201  1.00 27.40           C  
ATOM   4316  HB1 ALA A 277     -37.995  42.526 -22.321  1.00 27.40           H  
ATOM   4317  HB2 ALA A 277     -37.011  42.703 -23.791  1.00 27.40           H  
ATOM   4318  HB3 ALA A 277     -38.459  41.678 -23.798  1.00 27.40           H  
ATOM   4319  O   ALA A 277     -35.606  40.247 -24.844  1.00 27.40           O  
ATOM   4320  N   GLY A 278     -37.181  38.812 -24.128  1.00 25.78           N  
ATOM   4321  H   GLY A 278     -37.919  38.667 -23.453  1.00 25.78           H  
ATOM   4322  CA  GLY A 278     -36.852  37.699 -25.009  1.00 25.78           C  
ATOM   4323  HA2 GLY A 278     -35.808  37.434 -24.841  1.00 25.78           H  
ATOM   4324  HA3 GLY A 278     -37.456  36.838 -24.724  1.00 25.78           H  
ATOM   4325  C   GLY A 278     -37.034  37.916 -26.508  1.00 25.78           C  
ATOM   4326  O   GLY A 278     -37.642  38.879 -26.965  1.00 25.78           O  
ATOM   4327  N   ARG A 279     -36.553  36.919 -27.255  1.00 27.17           N  
ATOM   4328  H   ARG A 279     -35.930  36.267 -26.801  1.00 27.17           H  
ATOM   4329  CA  ARG A 279     -37.084  36.466 -28.547  1.00 27.17           C  
ATOM   4330  HA  ARG A 279     -38.170  36.455 -28.459  1.00 27.17           H  
ATOM   4331  C   ARG A 279     -36.633  35.014 -28.797  1.00 27.17           C  
ATOM   4332  CB  ARG A 279     -36.679  37.421 -29.684  1.00 27.17           C  
ATOM   4333  HB2 ARG A 279     -35.825  38.019 -29.366  1.00 27.17           H  
ATOM   4334  HB3 ARG A 279     -36.377  36.853 -30.564  1.00 27.17           H  
ATOM   4335  O   ARG A 279     -35.602  34.607 -28.267  1.00 27.17           O  
ATOM   4336  CG  ARG A 279     -37.852  38.339 -30.074  1.00 27.17           C  
ATOM   4337  HG2 ARG A 279     -38.318  38.775 -29.191  1.00 27.17           H  
ATOM   4338  HG3 ARG A 279     -38.618  37.757 -30.587  1.00 27.17           H  
ATOM   4339  CD  ARG A 279     -37.388  39.472 -30.989  1.00 27.17           C  
ATOM   4340  HD2 ARG A 279     -36.375  39.756 -30.705  1.00 27.17           H  
ATOM   4341  HD3 ARG A 279     -37.350  39.113 -32.018  1.00 27.17           H  
ATOM   4342  NE  ARG A 279     -38.235  40.671 -30.842  1.00 27.17           N  
ATOM   4343  HE  ARG A 279     -38.202  41.106 -29.932  1.00 27.17           H  
ATOM   4344  NH1 ARG A 279     -39.126  40.784 -32.960  1.00 27.17           N  
ATOM   4345 HH11 ARG A 279     -38.691  39.901 -33.185  1.00 27.17           H  
ATOM   4346 HH12 ARG A 279     -39.671  41.277 -33.652  1.00 27.17           H  
ATOM   4347  NH2 ARG A 279     -39.521  42.422 -31.501  1.00 27.17           N  
ATOM   4348 HH21 ARG A 279     -39.394  42.847 -30.593  1.00 27.17           H  
ATOM   4349 HH22 ARG A 279     -40.064  42.902 -32.204  1.00 27.17           H  
ATOM   4350  CZ  ARG A 279     -38.954  41.280 -31.766  1.00 27.17           C  
ATOM   4351  N   PRO A 280     -37.442  34.226 -29.522  1.00 29.59           N  
ATOM   4352  CA  PRO A 280     -37.357  32.769 -29.569  1.00 29.59           C  
ATOM   4353  HA  PRO A 280     -37.164  32.369 -28.574  1.00 29.59           H  
ATOM   4354  C   PRO A 280     -36.252  32.295 -30.520  1.00 29.59           C  
ATOM   4355  CB  PRO A 280     -38.746  32.327 -30.038  1.00 29.59           C  
ATOM   4356  HB2 PRO A 280     -38.721  31.363 -30.546  1.00 29.59           H  
ATOM   4357  HB3 PRO A 280     -39.423  32.290 -29.185  1.00 29.59           H  
ATOM   4358  O   PRO A 280     -35.978  32.951 -31.524  1.00 29.59           O  
ATOM   4359  CG  PRO A 280     -39.173  33.455 -30.979  1.00 29.59           C  
ATOM   4360  HG2 PRO A 280     -40.258  33.542 -31.033  1.00 29.59           H  
ATOM   4361  HG3 PRO A 280     -38.757  33.286 -31.972  1.00 29.59           H  
ATOM   4362  CD  PRO A 280     -38.538  34.694 -30.358  1.00 29.59           C  
ATOM   4363  HD2 PRO A 280     -39.288  35.197 -29.749  1.00 29.59           H  
ATOM   4364  HD3 PRO A 280     -38.178  35.358 -31.144  1.00 29.59           H  
ATOM   4365  N   PHE A 281     -35.652  31.139 -30.221  1.00 24.90           N  
ATOM   4366  H   PHE A 281     -35.941  30.643 -29.390  1.00 24.90           H  
ATOM   4367  CA  PHE A 281     -34.735  30.440 -31.125  1.00 24.90           C  
ATOM   4368  HA  PHE A 281     -33.870  31.071 -31.329  1.00 24.90           H  
ATOM   4369  C   PHE A 281     -35.451  30.103 -32.444  1.00 24.90           C  
ATOM   4370  CB  PHE A 281     -34.251  29.138 -30.458  1.00 24.90           C  
ATOM   4371  HB2 PHE A 281     -34.007  28.420 -31.241  1.00 24.90           H  
ATOM   4372  HB3 PHE A 281     -35.058  28.696 -29.875  1.00 24.90           H  
ATOM   4373  O   PHE A 281     -36.457  29.391 -32.402  1.00 24.90           O  
ATOM   4374  CG  PHE A 281     -33.018  29.292 -29.590  1.00 24.90           C  
ATOM   4375  CD1 PHE A 281     -31.745  29.112 -30.164  1.00 24.90           C  
ATOM   4376  HD1 PHE A 281     -31.652  28.869 -31.212  1.00 24.90           H  
ATOM   4377  CD2 PHE A 281     -33.130  29.595 -28.220  1.00 24.90           C  
ATOM   4378  HD2 PHE A 281     -34.103  29.723 -27.770  1.00 24.90           H  
ATOM   4379  CE1 PHE A 281     -30.589  29.238 -29.375  1.00 24.90           C  
ATOM   4380  HE1 PHE A 281     -29.615  29.094 -29.818  1.00 24.90           H  
ATOM   4381  CE2 PHE A 281     -31.972  29.724 -27.431  1.00 24.90           C  
ATOM   4382  HE2 PHE A 281     -32.056  29.953 -26.379  1.00 24.90           H  
ATOM   4383  CZ  PHE A 281     -30.702  29.545 -28.008  1.00 24.90           C  
ATOM   4384  HZ  PHE A 281     -29.814  29.638 -27.402  1.00 24.90           H  
ATOM   4385  N   PRO A 282     -34.968  30.566 -33.612  1.00 28.98           N  
ATOM   4386  CA  PRO A 282     -35.475  30.088 -34.882  1.00 28.98           C  
ATOM   4387  HA  PRO A 282     -36.533  29.833 -34.813  1.00 28.98           H  
ATOM   4388  C   PRO A 282     -34.685  28.846 -35.305  1.00 28.98           C  
ATOM   4389  CB  PRO A 282     -35.322  31.271 -35.837  1.00 28.98           C  
ATOM   4390  HB2 PRO A 282     -36.188  31.925 -35.739  1.00 28.98           H  
ATOM   4391  HB3 PRO A 282     -35.204  30.949 -36.872  1.00 28.98           H  
ATOM   4392  O   PRO A 282     -33.477  28.905 -35.537  1.00 28.98           O  
ATOM   4393  CG  PRO A 282     -34.077  31.997 -35.320  1.00 28.98           C  
ATOM   4394  HG2 PRO A 282     -34.176  33.076 -35.433  1.00 28.98           H  
ATOM   4395  HG3 PRO A 282     -33.196  31.643 -35.856  1.00 28.98           H  
ATOM   4396  CD  PRO A 282     -33.964  31.599 -33.841  1.00 28.98           C  
ATOM   4397  HD2 PRO A 282     -34.164  32.467 -33.214  1.00 28.98           H  
ATOM   4398  HD3 PRO A 282     -32.967  31.210 -33.634  1.00 28.98           H  
ATOM   4399  N   GLU A 283     -35.385  27.722 -35.449  1.00 28.88           N  
ATOM   4400  H   GLU A 283     -36.353  27.712 -35.160  1.00 28.88           H  
ATOM   4401  CA  GLU A 283     -34.935  26.608 -36.281  1.00 28.88           C  
ATOM   4402  HA  GLU A 283     -34.012  26.186 -35.883  1.00 28.88           H  
ATOM   4403  C   GLU A 283     -34.699  27.115 -37.708  1.00 28.88           C  
ATOM   4404  CB  GLU A 283     -36.015  25.514 -36.349  1.00 28.88           C  
ATOM   4405  HB2 GLU A 283     -35.805  24.879 -37.210  1.00 28.88           H  
ATOM   4406  HB3 GLU A 283     -36.982  25.990 -36.507  1.00 28.88           H  
ATOM   4407  O   GLU A 283     -35.637  27.553 -38.376  1.00 28.88           O  
ATOM   4408  CG  GLU A 283     -36.074  24.605 -35.118  1.00 28.88           C  
ATOM   4409  HG2 GLU A 283     -36.265  25.217 -34.236  1.00 28.88           H  
ATOM   4410  HG3 GLU A 283     -35.104  24.124 -34.996  1.00 28.88           H  
ATOM   4411  CD  GLU A 283     -37.181  23.545 -35.250  1.00 28.88           C  
ATOM   4412  OE1 GLU A 283     -36.935  22.399 -34.816  1.00 28.88           O  
ATOM   4413  OE2 GLU A 283     -38.260  23.892 -35.782  1.00 28.88           O  
ATOM   4414  N   ARG A 284     -33.456  27.040 -38.193  1.00 28.46           N  
ATOM   4415  H   ARG A 284     -32.708  26.851 -37.541  1.00 28.46           H  
ATOM   4416  CA  ARG A 284     -33.149  27.012 -39.628  1.00 28.46           C  
ATOM   4417  HA  ARG A 284     -33.907  26.392 -40.108  1.00 28.46           H  
ATOM   4418  C   ARG A 284     -31.799  26.345 -39.886  1.00 28.46           C  
ATOM   4419  CB  ARG A 284     -33.234  28.419 -40.257  1.00 28.46           C  
ATOM   4420  HB2 ARG A 284     -33.287  29.172 -39.471  1.00 28.46           H  
ATOM   4421  HB3 ARG A 284     -32.345  28.619 -40.856  1.00 28.46           H  
ATOM   4422  O   ARG A 284     -30.747  26.888 -39.574  1.00 28.46           O  
ATOM   4423  CG  ARG A 284     -34.469  28.529 -41.170  1.00 28.46           C  
ATOM   4424  HG2 ARG A 284     -34.338  27.874 -42.032  1.00 28.46           H  
ATOM   4425  HG3 ARG A 284     -35.365  28.208 -40.639  1.00 28.46           H  
ATOM   4426  CD  ARG A 284     -34.690  29.961 -41.656  1.00 28.46           C  
ATOM   4427  HD2 ARG A 284     -34.581  30.638 -40.809  1.00 28.46           H  
ATOM   4428  HD3 ARG A 284     -33.927  30.194 -42.398  1.00 28.46           H  
ATOM   4429  NE  ARG A 284     -36.045  30.121 -42.220  1.00 28.46           N  
ATOM   4430  HE  ARG A 284     -36.720  29.425 -41.937  1.00 28.46           H  
ATOM   4431  NH1 ARG A 284     -35.660  32.038 -43.413  1.00 28.46           N  
ATOM   4432 HH11 ARG A 284     -35.980  32.769 -44.032  1.00 28.46           H  
ATOM   4433 HH12 ARG A 284     -34.691  31.993 -43.132  1.00 28.46           H  
ATOM   4434  NH2 ARG A 284     -37.706  31.145 -43.389  1.00 28.46           N  
ATOM   4435 HH21 ARG A 284     -38.024  31.883 -44.000  1.00 28.46           H  
ATOM   4436 HH22 ARG A 284     -38.348  30.423 -43.092  1.00 28.46           H  
ATOM   4437  CZ  ARG A 284     -36.463  31.097 -43.003  1.00 28.46           C  
ATOM   4438  N   SER A 285     -31.902  25.142 -40.448  1.00 28.37           N  
ATOM   4439  H   SER A 285     -32.840  24.768 -40.432  1.00 28.37           H  
ATOM   4440  CA  SER A 285     -31.061  24.567 -41.504  1.00 28.37           C  
ATOM   4441  HA  SER A 285     -30.952  23.503 -41.294  1.00 28.37           H  
ATOM   4442  C   SER A 285     -29.651  25.148 -41.683  1.00 28.37           C  
ATOM   4443  CB  SER A 285     -31.825  24.690 -42.834  1.00 28.37           C  
ATOM   4444  HB2 SER A 285     -31.238  24.234 -43.632  1.00 28.37           H  
ATOM   4445  HB3 SER A 285     -32.776  24.163 -42.759  1.00 28.37           H  
ATOM   4446  O   SER A 285     -29.478  26.175 -42.338  1.00 28.37           O  
ATOM   4447  OG  SER A 285     -32.065  26.050 -43.147  1.00 28.37           O  
ATOM   4448  HG  SER A 285     -31.205  26.476 -43.135  1.00 28.37           H  
ATOM   4449  N   ILE A 286     -28.646  24.391 -41.243  1.00 31.94           N  
ATOM   4450  H   ILE A 286     -28.856  23.619 -40.627  1.00 31.94           H  
ATOM   4451  CA  ILE A 286     -27.311  24.401 -41.853  1.00 31.94           C  
ATOM   4452  HA  ILE A 286     -27.356  24.958 -42.790  1.00 31.94           H  
ATOM   4453  C   ILE A 286     -26.983  22.952 -42.226  1.00 31.94           C  
ATOM   4454  CB  ILE A 286     -26.249  25.113 -40.980  1.00 31.94           C  
ATOM   4455  HB  ILE A 286     -26.126  24.558 -40.050  1.00 31.94           H  
ATOM   4456  O   ILE A 286     -26.288  22.225 -41.522  1.00 31.94           O  
ATOM   4457  CG1 ILE A 286     -26.701  26.556 -40.643  1.00 31.94           C  
ATOM   4458 HG12 ILE A 286     -27.657  26.519 -40.119  1.00 31.94           H  
ATOM   4459 HG13 ILE A 286     -26.847  27.115 -41.567  1.00 31.94           H  
ATOM   4460  CG2 ILE A 286     -24.900  25.139 -41.730  1.00 31.94           C  
ATOM   4461 HG21 ILE A 286     -24.987  25.720 -42.648  1.00 31.94           H  
ATOM   4462 HG22 ILE A 286     -24.122  25.575 -41.103  1.00 31.94           H  
ATOM   4463 HG23 ILE A 286     -24.577  24.130 -41.986  1.00 31.94           H  
ATOM   4464  CD1 ILE A 286     -25.740  27.338 -39.741  1.00 31.94           C  
ATOM   4465 HD11 ILE A 286     -24.816  27.566 -40.273  1.00 31.94           H  
ATOM   4466 HD12 ILE A 286     -25.517  26.759 -38.846  1.00 31.94           H  
ATOM   4467 HD13 ILE A 286     -26.209  28.278 -39.448  1.00 31.94           H  
ATOM   4468  N   LEU A 287     -27.574  22.517 -43.338  1.00 28.77           N  
ATOM   4469  H   LEU A 287     -28.175  23.193 -43.788  1.00 28.77           H  
ATOM   4470  CA  LEU A 287     -26.860  21.678 -44.292  1.00 28.77           C  
ATOM   4471  HA  LEU A 287     -26.210  20.979 -43.767  1.00 28.77           H  
ATOM   4472  C   LEU A 287     -25.994  22.645 -45.111  1.00 28.77           C  
ATOM   4473  CB  LEU A 287     -27.867  20.912 -45.175  1.00 28.77           C  
ATOM   4474  HB2 LEU A 287     -27.349  20.527 -46.054  1.00 28.77           H  
ATOM   4475  HB3 LEU A 287     -28.618  21.618 -45.529  1.00 28.77           H  
ATOM   4476  O   LEU A 287     -26.464  23.730 -45.434  1.00 28.77           O  
ATOM   4477  CG  LEU A 287     -28.566  19.739 -44.460  1.00 28.77           C  
ATOM   4478  HG  LEU A 287     -28.899  20.057 -43.472  1.00 28.77           H  
ATOM   4479  CD1 LEU A 287     -29.794  19.284 -45.250  1.00 28.77           C  
ATOM   4480 HD11 LEU A 287     -30.498  20.110 -45.342  1.00 28.77           H  
ATOM   4481 HD12 LEU A 287     -30.285  18.461 -44.731  1.00 28.77           H  
ATOM   4482 HD13 LEU A 287     -29.496  18.957 -46.247  1.00 28.77           H  
ATOM   4483  CD2 LEU A 287     -27.629  18.537 -44.311  1.00 28.77           C  
ATOM   4484 HD21 LEU A 287     -27.281  18.208 -45.290  1.00 28.77           H  
ATOM   4485 HD22 LEU A 287     -26.775  18.805 -43.690  1.00 28.77           H  
ATOM   4486 HD23 LEU A 287     -28.160  17.718 -43.826  1.00 28.77           H  
ATOM   4487  N   GLU A 288     -24.766  22.230 -45.424  1.00 28.40           N  
ATOM   4488  H   GLU A 288     -24.534  21.294 -45.122  1.00 28.40           H  
ATOM   4489  CA  GLU A 288     -23.719  22.970 -46.159  1.00 28.40           C  
ATOM   4490  HA  GLU A 288     -23.086  22.197 -46.594  1.00 28.40           H  
ATOM   4491  C   GLU A 288     -22.760  23.797 -45.285  1.00 28.40           C  
ATOM   4492  CB  GLU A 288     -24.237  23.714 -47.403  1.00 28.40           C  
ATOM   4493  HB2 GLU A 288     -24.864  24.559 -47.119  1.00 28.40           H  
ATOM   4494  HB3 GLU A 288     -23.373  24.104 -47.940  1.00 28.40           H  
ATOM   4495  O   GLU A 288     -22.902  24.995 -45.066  1.00 28.40           O  
ATOM   4496  CG  GLU A 288     -25.001  22.759 -48.337  1.00 28.40           C  
ATOM   4497  HG2 GLU A 288     -24.350  21.916 -48.568  1.00 28.40           H  
ATOM   4498  HG3 GLU A 288     -25.882  22.365 -47.830  1.00 28.40           H  
ATOM   4499  CD  GLU A 288     -25.456  23.409 -49.648  1.00 28.40           C  
ATOM   4500  OE1 GLU A 288     -25.937  22.635 -50.506  1.00 28.40           O  
ATOM   4501  OE2 GLU A 288     -25.306  24.641 -49.800  1.00 28.40           O  
ATOM   4502  N   GLY A 289     -21.725  23.109 -44.789  1.00 28.28           N  
ATOM   4503  H   GLY A 289     -21.707  22.115 -44.966  1.00 28.28           H  
ATOM   4504  CA  GLY A 289     -20.603  23.723 -44.072  1.00 28.28           C  
ATOM   4505  HA2 GLY A 289     -19.927  24.170 -44.800  1.00 28.28           H  
ATOM   4506  HA3 GLY A 289     -20.984  24.520 -43.432  1.00 28.28           H  
ATOM   4507  C   GLY A 289     -19.799  22.762 -43.193  1.00 28.28           C  
ATOM   4508  O   GLY A 289     -19.276  23.169 -42.161  1.00 28.28           O  
ATOM   4509  N   GLY A 290     -19.719  21.474 -43.544  1.00 27.85           N  
ATOM   4510  H   GLY A 290     -20.133  21.184 -44.419  1.00 27.85           H  
ATOM   4511  CA  GLY A 290     -19.035  20.455 -42.743  1.00 27.85           C  
ATOM   4512  HA2 GLY A 290     -19.346  19.466 -43.078  1.00 27.85           H  
ATOM   4513  HA3 GLY A 290     -19.324  20.564 -41.698  1.00 27.85           H  
ATOM   4514  C   GLY A 290     -17.508  20.533 -42.834  1.00 27.85           C  
ATOM   4515  O   GLY A 290     -16.889  19.692 -43.479  1.00 27.85           O  
ATOM   4516  N   LYS A 291     -16.881  21.508 -42.167  1.00 31.50           N  
ATOM   4517  H   LYS A 291     -17.461  22.198 -41.712  1.00 31.50           H  
ATOM   4518  CA  LYS A 291     -15.476  21.380 -41.750  1.00 31.50           C  
ATOM   4519  HA  LYS A 291     -14.908  20.848 -42.514  1.00 31.50           H  
ATOM   4520  C   LYS A 291     -15.452  20.531 -40.482  1.00 31.50           C  
ATOM   4521  CB  LYS A 291     -14.820  22.753 -41.522  1.00 31.50           C  
ATOM   4522  HB2 LYS A 291     -15.497  23.400 -40.965  1.00 31.50           H  
ATOM   4523  HB3 LYS A 291     -13.922  22.605 -40.921  1.00 31.50           H  
ATOM   4524  O   LYS A 291     -15.808  21.025 -39.422  1.00 31.50           O  
ATOM   4525  CG  LYS A 291     -14.407  23.429 -42.839  1.00 31.50           C  
ATOM   4526  HG2 LYS A 291     -15.298  23.662 -43.422  1.00 31.50           H  
ATOM   4527  HG3 LYS A 291     -13.778  22.746 -43.409  1.00 31.50           H  
ATOM   4528  CD  LYS A 291     -13.620  24.719 -42.562  1.00 31.50           C  
ATOM   4529  HD2 LYS A 291     -12.752  24.481 -41.948  1.00 31.50           H  
ATOM   4530  HD3 LYS A 291     -14.260  25.414 -42.017  1.00 31.50           H  
ATOM   4531  CE  LYS A 291     -13.156  25.360 -43.876  1.00 31.50           C  
ATOM   4532  HE2 LYS A 291     -12.545  24.638 -44.417  1.00 31.50           H  
ATOM   4533  HE3 LYS A 291     -14.034  25.575 -44.485  1.00 31.50           H  
ATOM   4534  NZ  LYS A 291     -12.383  26.606 -43.634  1.00 31.50           N  
ATOM   4535  HZ1 LYS A 291     -12.087  27.016 -44.507  1.00 31.50           H  
ATOM   4536  HZ2 LYS A 291     -11.562  26.412 -43.078  1.00 31.50           H  
ATOM   4537  HZ3 LYS A 291     -12.949  27.282 -43.141  1.00 31.50           H  
ATOM   4538  N   GLN A 292     -15.073  19.259 -40.609  1.00 28.54           N  
ATOM   4539  H   GLN A 292     -14.843  18.930 -41.536  1.00 28.54           H  
ATOM   4540  CA  GLN A 292     -14.853  18.346 -39.483  1.00 28.54           C  
ATOM   4541  HA  GLN A 292     -15.783  18.204 -38.931  1.00 28.54           H  
ATOM   4542  C   GLN A 292     -13.773  18.905 -38.533  1.00 28.54           C  
ATOM   4543  CB  GLN A 292     -14.360  16.979 -40.012  1.00 28.54           C  
ATOM   4544  HB2 GLN A 292     -14.062  16.382 -39.150  1.00 28.54           H  
ATOM   4545  HB3 GLN A 292     -13.478  17.122 -40.636  1.00 28.54           H  
ATOM   4546  O   GLN A 292     -12.616  18.958 -38.953  1.00 28.54           O  
ATOM   4547  CG  GLN A 292     -15.392  16.165 -40.803  1.00 28.54           C  
ATOM   4548  HG2 GLN A 292     -16.334  16.176 -40.255  1.00 28.54           H  
ATOM   4549  HG3 GLN A 292     -15.559  16.621 -41.779  1.00 28.54           H  
ATOM   4550  CD  GLN A 292     -14.951  14.710 -40.997  1.00 28.54           C  
ATOM   4551  NE2 GLN A 292     -15.859  13.768 -40.877  1.00 28.54           N  
ATOM   4552 HE21 GLN A 292     -15.546  12.813 -40.979  1.00 28.54           H  
ATOM   4553 HE22 GLN A 292     -16.812  14.003 -40.638  1.00 28.54           H  
ATOM   4554  OE1 GLN A 292     -13.800  14.377 -41.242  1.00 28.54           O  
ATOM   4555  N   PRO A 293     -14.073  19.254 -37.264  1.00 34.97           N  
ATOM   4556  CA  PRO A 293     -13.038  19.571 -36.281  1.00 34.97           C  
ATOM   4557  HA  PRO A 293     -12.132  19.917 -36.780  1.00 34.97           H  
ATOM   4558  C   PRO A 293     -12.660  18.356 -35.413  1.00 34.97           C  
ATOM   4559  CB  PRO A 293     -13.594  20.734 -35.444  1.00 34.97           C  
ATOM   4560  HB2 PRO A 293     -12.984  21.629 -35.566  1.00 34.97           H  
ATOM   4561  HB3 PRO A 293     -13.638  20.458 -34.390  1.00 34.97           H  
ATOM   4562  O   PRO A 293     -11.672  18.409 -34.693  1.00 34.97           O  
ATOM   4563  CG  PRO A 293     -15.012  20.974 -35.973  1.00 34.97           C  
ATOM   4564  HG2 PRO A 293     -15.717  21.181 -35.167  1.00 34.97           H  
ATOM   4565  HG3 PRO A 293     -15.002  21.793 -36.693  1.00 34.97           H  
ATOM   4566  CD  PRO A 293     -15.346  19.668 -36.691  1.00 34.97           C  
ATOM   4567  HD2 PRO A 293     -15.677  18.927 -35.962  1.00 34.97           H  
ATOM   4568  HD3 PRO A 293     -16.134  19.817 -37.430  1.00 34.97           H  
ATOM   4569  N   GLU A 294     -13.397  17.241 -35.471  1.00 38.88           N  
ATOM   4570  H   GLU A 294     -14.250  17.262 -36.012  1.00 38.88           H  
ATOM   4571  CA  GLU A 294     -13.255  16.171 -34.467  1.00 38.88           C  
ATOM   4572  HA  GLU A 294     -12.952  16.618 -33.520  1.00 38.88           H  
ATOM   4573  C   GLU A 294     -12.172  15.122 -34.770  1.00 38.88           C  
ATOM   4574  CB  GLU A 294     -14.616  15.512 -34.221  1.00 38.88           C  
ATOM   4575  HB2 GLU A 294     -14.468  14.613 -33.624  1.00 38.88           H  
ATOM   4576  HB3 GLU A 294     -15.058  15.231 -35.176  1.00 38.88           H  
ATOM   4577  O   GLU A 294     -11.651  14.500 -33.847  1.00 38.88           O  
ATOM   4578  CG  GLU A 294     -15.553  16.458 -33.450  1.00 38.88           C  
ATOM   4579  HG2 GLU A 294     -15.047  16.788 -32.544  1.00 38.88           H  
ATOM   4580  HG3 GLU A 294     -15.755  17.335 -34.064  1.00 38.88           H  
ATOM   4581  CD  GLU A 294     -16.884  15.793 -33.075  1.00 38.88           C  
ATOM   4582  OE1 GLU A 294     -17.526  16.300 -32.132  1.00 38.88           O  
ATOM   4583  OE2 GLU A 294     -17.260  14.817 -33.765  1.00 38.88           O  
ATOM   4584  N   ARG A 295     -11.747  14.947 -36.030  1.00 35.22           N  
ATOM   4585  H   ARG A 295     -12.174  15.502 -36.758  1.00 35.22           H  
ATOM   4586  CA  ARG A 295     -10.665  13.992 -36.358  1.00 35.22           C  
ATOM   4587  HA  ARG A 295     -10.817  13.083 -35.774  1.00 35.22           H  
ATOM   4588  C   ARG A 295      -9.278  14.466 -35.914  1.00 35.22           C  
ATOM   4589  CB  ARG A 295     -10.691  13.615 -37.848  1.00 35.22           C  
ATOM   4590  HB2 ARG A 295     -10.963  14.480 -38.453  1.00 35.22           H  
ATOM   4591  HB3 ARG A 295      -9.694  13.288 -38.144  1.00 35.22           H  
ATOM   4592  O   ARG A 295      -8.455  13.650 -35.519  1.00 35.22           O  
ATOM   4593  CG  ARG A 295     -11.663  12.453 -38.095  1.00 35.22           C  
ATOM   4594  HG2 ARG A 295     -11.349  11.599 -37.496  1.00 35.22           H  
ATOM   4595  HG3 ARG A 295     -12.671  12.744 -37.800  1.00 35.22           H  
ATOM   4596  CD  ARG A 295     -11.657  12.058 -39.573  1.00 35.22           C  
ATOM   4597  HD2 ARG A 295     -12.081  12.880 -40.151  1.00 35.22           H  
ATOM   4598  HD3 ARG A 295     -10.624  11.909 -39.888  1.00 35.22           H  
ATOM   4599  NE  ARG A 295     -12.416  10.813 -39.806  1.00 35.22           N  
ATOM   4600  HE  ARG A 295     -12.599  10.245 -38.991  1.00 35.22           H  
ATOM   4601  NH1 ARG A 295     -12.556  10.992 -42.084  1.00 35.22           N  
ATOM   4602 HH11 ARG A 295     -12.793  10.611 -42.988  1.00 35.22           H  
ATOM   4603 HH12 ARG A 295     -12.182  11.927 -42.005  1.00 35.22           H  
ATOM   4604  NH2 ARG A 295     -13.329   9.156 -41.070  1.00 35.22           N  
ATOM   4605 HH21 ARG A 295     -13.477   8.611 -40.232  1.00 35.22           H  
ATOM   4606 HH22 ARG A 295     -13.570   8.770 -41.972  1.00 35.22           H  
ATOM   4607  CZ  ARG A 295     -12.761  10.326 -40.982  1.00 35.22           C  
ATOM   4608  N   SER A 296      -9.047  15.779 -35.886  1.00 41.45           N  
ATOM   4609  H   SER A 296      -9.805  16.396 -36.140  1.00 41.45           H  
ATOM   4610  CA  SER A 296      -7.750  16.367 -35.524  1.00 41.45           C  
ATOM   4611  HA  SER A 296      -6.979  15.907 -36.142  1.00 41.45           H  
ATOM   4612  C   SER A 296      -7.351  16.123 -34.062  1.00 41.45           C  
ATOM   4613  CB  SER A 296      -7.786  17.866 -35.846  1.00 41.45           C  
ATOM   4614  HB2 SER A 296      -7.675  18.003 -36.921  1.00 41.45           H  
ATOM   4615  HB3 SER A 296      -8.749  18.276 -35.545  1.00 41.45           H  
ATOM   4616  O   SER A 296      -6.165  15.947 -33.794  1.00 41.45           O  
ATOM   4617  OG  SER A 296      -6.782  18.593 -35.171  1.00 41.45           O  
ATOM   4618  HG  SER A 296      -6.027  18.023 -35.005  1.00 41.45           H  
ATOM   4619  N   ALA A 297      -8.304  16.087 -33.125  1.00 37.51           N  
ATOM   4620  H   ALA A 297      -9.264  16.248 -33.392  1.00 37.51           H  
ATOM   4621  CA  ALA A 297      -8.005  15.849 -31.711  1.00 37.51           C  
ATOM   4622  HA  ALA A 297      -7.132  16.437 -31.429  1.00 37.51           H  
ATOM   4623  C   ALA A 297      -7.669  14.373 -31.428  1.00 37.51           C  
ATOM   4624  CB  ALA A 297      -9.197  16.336 -30.879  1.00 37.51           C  
ATOM   4625  HB1 ALA A 297      -9.371  17.396 -31.065  1.00 37.51           H  
ATOM   4626  HB2 ALA A 297      -8.982  16.196 -29.819  1.00 37.51           H  
ATOM   4627  HB3 ALA A 297     -10.093  15.772 -31.137  1.00 37.51           H  
ATOM   4628  O   ALA A 297      -6.784  14.078 -30.628  1.00 37.51           O  
ATOM   4629  N   LEU A 298      -8.336  13.445 -32.122  1.00 36.43           N  
ATOM   4630  H   LEU A 298      -9.037  13.756 -32.780  1.00 36.43           H  
ATOM   4631  CA  LEU A 298      -8.079  12.005 -32.024  1.00 36.43           C  
ATOM   4632  HA  LEU A 298      -7.963  11.739 -30.973  1.00 36.43           H  
ATOM   4633  C   LEU A 298      -6.764  11.599 -32.707  1.00 36.43           C  
ATOM   4634  CB  LEU A 298      -9.294  11.252 -32.597  1.00 36.43           C  
ATOM   4635  HB2 LEU A 298      -9.719  11.834 -33.415  1.00 36.43           H  
ATOM   4636  HB3 LEU A 298      -8.969  10.300 -33.016  1.00 36.43           H  
ATOM   4637  O   LEU A 298      -6.019  10.800 -32.144  1.00 36.43           O  
ATOM   4638  CG  LEU A 298     -10.364  10.987 -31.520  1.00 36.43           C  
ATOM   4639  HG  LEU A 298     -10.384  11.813 -30.809  1.00 36.43           H  
ATOM   4640  CD1 LEU A 298     -11.752  10.874 -32.148  1.00 36.43           C  
ATOM   4641 HD11 LEU A 298     -12.003  11.812 -32.643  1.00 36.43           H  
ATOM   4642 HD12 LEU A 298     -11.770  10.062 -32.876  1.00 36.43           H  
ATOM   4643 HD13 LEU A 298     -12.493  10.685 -31.371  1.00 36.43           H  
ATOM   4644  CD2 LEU A 298     -10.065   9.684 -30.772  1.00 36.43           C  
ATOM   4645 HD21 LEU A 298      -9.079   9.743 -30.312  1.00 36.43           H  
ATOM   4646 HD22 LEU A 298     -10.808   9.534 -29.989  1.00 36.43           H  
ATOM   4647 HD23 LEU A 298     -10.088   8.839 -31.460  1.00 36.43           H  
ATOM   4648  N   ASP A 299      -6.429  12.196 -33.855  1.00 38.28           N  
ATOM   4649  H   ASP A 299      -7.108  12.774 -34.327  1.00 38.28           H  
ATOM   4650  CA  ASP A 299      -5.138  11.962 -34.523  1.00 38.28           C  
ATOM   4651  HA  ASP A 299      -4.963  10.887 -34.575  1.00 38.28           H  
ATOM   4652  C   ASP A 299      -3.954  12.553 -33.729  1.00 38.28           C  
ATOM   4653  CB  ASP A 299      -5.179  12.509 -35.963  1.00 38.28           C  
ATOM   4654  HB2 ASP A 299      -5.601  13.514 -35.956  1.00 38.28           H  
ATOM   4655  HB3 ASP A 299      -4.156  12.584 -36.331  1.00 38.28           H  
ATOM   4656  O   ASP A 299      -2.870  11.963 -33.705  1.00 38.28           O  
ATOM   4657  CG  ASP A 299      -5.955  11.619 -36.950  1.00 38.28           C  
ATOM   4658  OD1 ASP A 299      -6.049  10.394 -36.708  1.00 38.28           O  
ATOM   4659  OD2 ASP A 299      -6.424  12.166 -37.976  1.00 38.28           O  
ATOM   4660  N   ALA A 300      -4.167  13.660 -33.002  1.00 42.35           N  
ATOM   4661  H   ALA A 300      -5.056  14.131 -33.094  1.00 42.35           H  
ATOM   4662  CA  ALA A 300      -3.183  14.219 -32.069  1.00 42.35           C  
ATOM   4663  HA  ALA A 300      -2.228  14.307 -32.588  1.00 42.35           H  
ATOM   4664  C   ALA A 300      -2.941  13.325 -30.834  1.00 42.35           C  
ATOM   4665  CB  ALA A 300      -3.636  15.626 -31.661  1.00 42.35           C  
ATOM   4666  HB1 ALA A 300      -3.734  16.255 -32.546  1.00 42.35           H  
ATOM   4667  HB2 ALA A 300      -2.895  16.067 -30.994  1.00 42.35           H  
ATOM   4668  HB3 ALA A 300      -4.595  15.577 -31.144  1.00 42.35           H  
ATOM   4669  O   ALA A 300      -1.839  13.319 -30.293  1.00 42.35           O  
ATOM   4670  N   LEU A 301      -3.936  12.534 -30.414  1.00 37.80           N  
ATOM   4671  H   LEU A 301      -4.827  12.611 -30.883  1.00 37.80           H  
ATOM   4672  CA  LEU A 301      -3.818  11.552 -29.324  1.00 37.80           C  
ATOM   4673  HA  LEU A 301      -3.149  11.950 -28.560  1.00 37.80           H  
ATOM   4674  C   LEU A 301      -3.202  10.212 -29.774  1.00 37.80           C  
ATOM   4675  CB  LEU A 301      -5.214  11.336 -28.706  1.00 37.80           C  
ATOM   4676  HB2 LEU A 301      -5.191  10.450 -28.071  1.00 37.80           H  
ATOM   4677  HB3 LEU A 301      -5.918  11.136 -29.513  1.00 37.80           H  
ATOM   4678  O   LEU A 301      -2.807   9.403 -28.934  1.00 37.80           O  
ATOM   4679  CG  LEU A 301      -5.731  12.518 -27.865  1.00 37.80           C  
ATOM   4680  HG  LEU A 301      -5.559  13.457 -28.392  1.00 37.80           H  
ATOM   4681  CD1 LEU A 301      -7.234  12.364 -27.621  1.00 37.80           C  
ATOM   4682 HD11 LEU A 301      -7.596  13.202 -27.025  1.00 37.80           H  
ATOM   4683 HD12 LEU A 301      -7.757  12.370 -28.577  1.00 37.80           H  
ATOM   4684 HD13 LEU A 301      -7.437  11.429 -27.099  1.00 37.80           H  
ATOM   4685  CD2 LEU A 301      -5.036  12.589 -26.502  1.00 37.80           C  
ATOM   4686 HD21 LEU A 301      -3.967  12.751 -26.639  1.00 37.80           H  
ATOM   4687 HD22 LEU A 301      -5.192  11.662 -25.950  1.00 37.80           H  
ATOM   4688 HD23 LEU A 301      -5.438  13.424 -25.929  1.00 37.80           H  
ATOM   4689  N   GLY A 302      -3.120   9.957 -31.086  1.00 35.08           N  
ATOM   4690  H   GLY A 302      -3.508  10.643 -31.718  1.00 35.08           H  
ATOM   4691  CA  GLY A 302      -2.628   8.696 -31.656  1.00 35.08           C  
ATOM   4692  HA2 GLY A 302      -2.994   8.620 -32.680  1.00 35.08           H  
ATOM   4693  HA3 GLY A 302      -3.035   7.862 -31.084  1.00 35.08           H  
ATOM   4694  C   GLY A 302      -1.102   8.550 -31.693  1.00 35.08           C  
ATOM   4695  O   GLY A 302      -0.598   7.432 -31.808  1.00 35.08           O  
ATOM   4696  N   HIS A 303      -0.356   9.650 -31.564  1.00 39.34           N  
ATOM   4697  H   HIS A 303      -0.828  10.528 -31.402  1.00 39.34           H  
ATOM   4698  CA  HIS A 303       1.102   9.632 -31.449  1.00 39.34           C  
ATOM   4699  HA  HIS A 303       1.491   8.670 -31.782  1.00 39.34           H  
ATOM   4700  C   HIS A 303       1.478   9.814 -29.980  1.00 39.34           C  
ATOM   4701  CB  HIS A 303       1.719  10.713 -32.350  1.00 39.34           C  
ATOM   4702  HB2 HIS A 303       2.773  10.821 -32.095  1.00 39.34           H  
ATOM   4703  HB3 HIS A 303       1.232  11.670 -32.161  1.00 39.34           H  
ATOM   4704  O   HIS A 303       1.230  10.875 -29.414  1.00 39.34           O  
ATOM   4705  CG  HIS A 303       1.615  10.382 -33.818  1.00 39.34           C  
ATOM   4706  CD2 HIS A 303       2.627   9.945 -34.630  1.00 39.34           C  
ATOM   4707  HD2 HIS A 303       3.655   9.792 -34.335  1.00 39.34           H  
ATOM   4708  ND1 HIS A 303       0.471  10.421 -34.582  1.00 39.34           N  
ATOM   4709  HD1 HIS A 303      -0.440  10.738 -34.280  1.00 39.34           H  
ATOM   4710  CE1 HIS A 303       0.786  10.007 -35.821  1.00 39.34           C  
ATOM   4711  HE1 HIS A 303       0.091   9.941 -36.644  1.00 39.34           H  
ATOM   4712  NE2 HIS A 303       2.094   9.707 -35.901  1.00 39.34           N  
ATOM   4713  N   ALA A 304       2.081   8.794 -29.357  1.00 45.00           N  
ATOM   4714  H   ALA A 304       2.259   7.941 -29.868  1.00 45.00           H  
ATOM   4715  CA  ALA A 304       2.653   8.950 -28.022  1.00 45.00           C  
ATOM   4716  HA  ALA A 304       1.842   9.174 -27.330  1.00 45.00           H  
ATOM   4717  C   ALA A 304       3.659  10.119 -28.069  1.00 45.00           C  
ATOM   4718  CB  ALA A 304       3.314   7.636 -27.583  1.00 45.00           C  
ATOM   4719  HB1 ALA A 304       2.572   6.838 -27.559  1.00 45.00           H  
ATOM   4720  HB2 ALA A 304       4.113   7.370 -28.274  1.00 45.00           H  
ATOM   4721  HB3 ALA A 304       3.738   7.760 -26.587  1.00 45.00           H  
ATOM   4722  O   ALA A 304       4.619  10.043 -28.845  1.00 45.00           O  
ATOM   4723  N   PRO A 305       3.433  11.219 -27.328  1.00 47.95           N  
ATOM   4724  CA  PRO A 305       4.322  12.367 -27.386  1.00 47.95           C  
ATOM   4725  HA  PRO A 305       4.373  12.738 -28.410  1.00 47.95           H  
ATOM   4726  C   PRO A 305       5.718  11.934 -26.935  1.00 47.95           C  
ATOM   4727  CB  PRO A 305       3.687  13.440 -26.493  1.00 47.95           C  
ATOM   4728  HB2 PRO A 305       4.433  14.016 -25.946  1.00 47.95           H  
ATOM   4729  HB3 PRO A 305       3.075  14.102 -27.107  1.00 47.95           H  
ATOM   4730  O   PRO A 305       5.863  11.225 -25.939  1.00 47.95           O  
ATOM   4731  CG  PRO A 305       2.780  12.651 -25.549  1.00 47.95           C  
ATOM   4732  HG2 PRO A 305       3.360  12.312 -24.691  1.00 47.95           H  
ATOM   4733  HG3 PRO A 305       1.923  13.240 -25.222  1.00 47.95           H  
ATOM   4734  CD  PRO A 305       2.353  11.445 -26.380  1.00 47.95           C  
ATOM   4735  HD2 PRO A 305       2.205  10.585 -25.726  1.00 47.95           H  
ATOM   4736  HD3 PRO A 305       1.435  11.676 -26.920  1.00 47.95           H  
ATOM   4737  N   LYS A 306       6.756  12.335 -27.682  1.00 50.28           N  
ATOM   4738  H   LYS A 306       6.570  12.915 -28.488  1.00 50.28           H  
ATOM   4739  CA  LYS A 306       8.141  12.140 -27.237  1.00 50.28           C  
ATOM   4740  HA  LYS A 306       8.320  11.077 -27.075  1.00 50.28           H  
ATOM   4741  C   LYS A 306       8.297  12.853 -25.897  1.00 50.28           C  
ATOM   4742  CB  LYS A 306       9.156  12.687 -28.254  1.00 50.28           C  
ATOM   4743  HB2 LYS A 306      10.119  12.781 -27.752  1.00 50.28           H  
ATOM   4744  HB3 LYS A 306       8.848  13.681 -28.580  1.00 50.28           H  
ATOM   4745  O   LYS A 306       8.121  14.068 -25.837  1.00 50.28           O  
ATOM   4746  CG  LYS A 306       9.340  11.770 -29.472  1.00 50.28           C  
ATOM   4747  HG2 LYS A 306       9.606  10.770 -29.129  1.00 50.28           H  
ATOM   4748  HG3 LYS A 306       8.407  11.716 -30.033  1.00 50.28           H  
ATOM   4749  CD  LYS A 306      10.458  12.306 -30.381  1.00 50.28           C  
ATOM   4750  HD2 LYS A 306      10.177  13.292 -30.749  1.00 50.28           H  
ATOM   4751  HD3 LYS A 306      11.376  12.391 -29.799  1.00 50.28           H  
ATOM   4752  CE  LYS A 306      10.691  11.355 -31.562  1.00 50.28           C  
ATOM   4753  HE2 LYS A 306       9.769  11.281 -32.138  1.00 50.28           H  
ATOM   4754  HE3 LYS A 306      10.917  10.365 -31.165  1.00 50.28           H  
ATOM   4755  NZ  LYS A 306      11.807  11.818 -32.429  1.00 50.28           N  
ATOM   4756  HZ1 LYS A 306      11.611  12.734 -32.809  1.00 50.28           H  
ATOM   4757  HZ2 LYS A 306      12.665  11.864 -31.899  1.00 50.28           H  
ATOM   4758  HZ3 LYS A 306      11.949  11.175 -33.194  1.00 50.28           H  
ATOM   4759  N   LEU A 307       8.620  12.095 -24.852  1.00 57.17           N  
ATOM   4760  H   LEU A 307       8.666  11.094 -24.977  1.00 57.17           H  
ATOM   4761  CA  LEU A 307       8.801  12.630 -23.507  1.00 57.17           C  
ATOM   4762  HA  LEU A 307       7.874  13.108 -23.189  1.00 57.17           H  
ATOM   4763  C   LEU A 307       9.891  13.700 -23.525  1.00 57.17           C  
ATOM   4764  CB  LEU A 307       9.131  11.480 -22.542  1.00 57.17           C  
ATOM   4765  HB2 LEU A 307       9.562  11.882 -21.625  1.00 57.17           H  
ATOM   4766  HB3 LEU A 307       9.878  10.838 -23.008  1.00 57.17           H  
ATOM   4767  O   LEU A 307      11.016  13.467 -23.986  1.00 57.17           O  
ATOM   4768  CG  LEU A 307       7.880  10.654 -22.185  1.00 57.17           C  
ATOM   4769  HG  LEU A 307       7.256  10.524 -23.069  1.00 57.17           H  
ATOM   4770  CD1 LEU A 307       8.272   9.272 -21.684  1.00 57.17           C  
ATOM   4771 HD11 LEU A 307       7.378   8.714 -21.405  1.00 57.17           H  
ATOM   4772 HD12 LEU A 307       8.794   8.728 -22.471  1.00 57.17           H  
ATOM   4773 HD13 LEU A 307       8.906   9.380 -20.804  1.00 57.17           H  
ATOM   4774  CD2 LEU A 307       7.063  11.334 -21.092  1.00 57.17           C  
ATOM   4775 HD21 LEU A 307       6.717  12.312 -21.427  1.00 57.17           H  
ATOM   4776 HD22 LEU A 307       7.670  11.447 -20.193  1.00 57.17           H  
ATOM   4777 HD23 LEU A 307       6.191  10.727 -20.847  1.00 57.17           H  
ATOM   4778  N   THR A 308       9.547  14.887 -23.038  1.00 67.45           N  
ATOM   4779  H   THR A 308       8.623  15.005 -22.646  1.00 67.45           H  
ATOM   4780  CA  THR A 308      10.496  15.988 -22.916  1.00 67.45           C  
ATOM   4781  HA  THR A 308      11.026  16.084 -23.864  1.00 67.45           H  
ATOM   4782  C   THR A 308      11.530  15.674 -21.830  1.00 67.45           C  
ATOM   4783  CB  THR A 308       9.787  17.324 -22.644  1.00 67.45           C  
ATOM   4784  HB  THR A 308      10.539  18.112 -22.675  1.00 67.45           H  
ATOM   4785  O   THR A 308      11.367  14.763 -21.014  1.00 67.45           O  
ATOM   4786  CG2 THR A 308       8.709  17.668 -23.670  1.00 67.45           C  
ATOM   4787 HG21 THR A 308       8.300  18.654 -23.451  1.00 67.45           H  
ATOM   4788 HG22 THR A 308       9.137  17.670 -24.672  1.00 67.45           H  
ATOM   4789 HG23 THR A 308       7.900  16.938 -23.631  1.00 67.45           H  
ATOM   4790  OG1 THR A 308       9.215  17.325 -21.363  1.00 67.45           O  
ATOM   4791  HG1 THR A 308       8.404  16.815 -21.417  1.00 67.45           H  
ATOM   4792  N   VAL A 309      12.623  16.442 -21.786  1.00 67.30           N  
ATOM   4793  H   VAL A 309      12.736  17.167 -22.480  1.00 67.30           H  
ATOM   4794  CA  VAL A 309      13.603  16.344 -20.686  1.00 67.30           C  
ATOM   4795  HA  VAL A 309      14.008  15.333 -20.664  1.00 67.30           H  
ATOM   4796  C   VAL A 309      12.932  16.584 -19.328  1.00 67.30           C  
ATOM   4797  CB  VAL A 309      14.761  17.341 -20.896  1.00 67.30           C  
ATOM   4798  HB  VAL A 309      14.349  18.345 -20.992  1.00 67.30           H  
ATOM   4799  O   VAL A 309      13.296  15.927 -18.355  1.00 67.30           O  
ATOM   4800  CG1 VAL A 309      15.765  17.336 -19.736  1.00 67.30           C  
ATOM   4801 HG11 VAL A 309      16.135  16.325 -19.561  1.00 67.30           H  
ATOM   4802 HG12 VAL A 309      16.605  17.989 -19.971  1.00 67.30           H  
ATOM   4803 HG13 VAL A 309      15.295  17.710 -18.826  1.00 67.30           H  
ATOM   4804  CG2 VAL A 309      15.545  17.013 -22.175  1.00 67.30           C  
ATOM   4805 HG21 VAL A 309      16.303  17.778 -22.341  1.00 67.30           H  
ATOM   4806 HG22 VAL A 309      14.887  16.999 -23.044  1.00 67.30           H  
ATOM   4807 HG23 VAL A 309      16.044  16.049 -22.073  1.00 67.30           H  
ATOM   4808  N   TYR A 310      11.943  17.484 -19.281  1.00 70.86           N  
ATOM   4809  H   TYR A 310      11.634  17.908 -20.144  1.00 70.86           H  
ATOM   4810  CA  TYR A 310      11.141  17.752 -18.090  1.00 70.86           C  
ATOM   4811  HA  TYR A 310      11.803  17.968 -17.251  1.00 70.86           H  
ATOM   4812  C   TYR A 310      10.292  16.541 -17.693  1.00 70.86           C  
ATOM   4813  CB  TYR A 310      10.258  18.980 -18.348  1.00 70.86           C  
ATOM   4814  HB2 TYR A 310      10.897  19.837 -18.563  1.00 70.86           H  
ATOM   4815  HB3 TYR A 310       9.640  18.805 -19.228  1.00 70.86           H  
ATOM   4816  O   TYR A 310      10.299  16.153 -16.530  1.00 70.86           O  
ATOM   4817  CG  TYR A 310       9.350  19.325 -17.187  1.00 70.86           C  
ATOM   4818  CD1 TYR A 310       8.040  18.809 -17.137  1.00 70.86           C  
ATOM   4819  HD1 TYR A 310       7.673  18.168 -17.925  1.00 70.86           H  
ATOM   4820  CD2 TYR A 310       9.828  20.140 -16.144  1.00 70.86           C  
ATOM   4821  HD2 TYR A 310      10.838  20.521 -16.185  1.00 70.86           H  
ATOM   4822  CE1 TYR A 310       7.210  19.105 -16.039  1.00 70.86           C  
ATOM   4823  HE1 TYR A 310       6.212  18.694 -15.990  1.00 70.86           H  
ATOM   4824  CE2 TYR A 310       8.998  20.442 -15.048  1.00 70.86           C  
ATOM   4825  HE2 TYR A 310       9.362  21.075 -14.252  1.00 70.86           H  
ATOM   4826  OH  TYR A 310       6.897  20.181 -13.918  1.00 70.86           O  
ATOM   4827  HH  TYR A 310       7.366  20.666 -13.235  1.00 70.86           H  
ATOM   4828  CZ  TYR A 310       7.690  19.912 -14.989  1.00 70.86           C  
ATOM   4829  N   ASP A 311       9.620  15.895 -18.650  1.00 71.66           N  
ATOM   4830  H   ASP A 311       9.589  16.276 -19.584  1.00 71.66           H  
ATOM   4831  CA  ASP A 311       8.794  14.722 -18.338  1.00 71.66           C  
ATOM   4832  HA  ASP A 311       8.069  15.000 -17.572  1.00 71.66           H  
ATOM   4833  C   ASP A 311       9.658  13.592 -17.771  1.00 71.66           C  
ATOM   4834  CB  ASP A 311       8.016  14.239 -19.564  1.00 71.66           C  
ATOM   4835  HB2 ASP A 311       7.351  13.438 -19.238  1.00 71.66           H  
ATOM   4836  HB3 ASP A 311       8.714  13.842 -20.302  1.00 71.66           H  
ATOM   4837  O   ASP A 311       9.347  13.040 -16.719  1.00 71.66           O  
ATOM   4838  CG  ASP A 311       7.163  15.330 -20.202  1.00 71.66           C  
ATOM   4839  OD1 ASP A 311       6.501  16.080 -19.457  1.00 71.66           O  
ATOM   4840  OD2 ASP A 311       7.275  15.483 -21.442  1.00 71.66           O  
ATOM   4841  N   ARG A 312      10.824  13.339 -18.382  1.00 74.04           N  
ATOM   4842  H   ARG A 312      11.023  13.850 -19.230  1.00 74.04           H  
ATOM   4843  CA  ARG A 312      11.789  12.354 -17.870  1.00 74.04           C  
ATOM   4844  HA  ARG A 312      11.286  11.391 -17.783  1.00 74.04           H  
ATOM   4845  C   ARG A 312      12.281  12.682 -16.462  1.00 74.04           C  
ATOM   4846  CB  ARG A 312      12.982  12.223 -18.826  1.00 74.04           C  
ATOM   4847  HB2 ARG A 312      13.396  13.208 -19.040  1.00 74.04           H  
ATOM   4848  HB3 ARG A 312      13.747  11.623 -18.333  1.00 74.04           H  
ATOM   4849  O   ARG A 312      12.451  11.767 -15.660  1.00 74.04           O  
ATOM   4850  CG  ARG A 312      12.586  11.524 -20.131  1.00 74.04           C  
ATOM   4851  HG2 ARG A 312      12.057  10.605 -19.877  1.00 74.04           H  
ATOM   4852  HG3 ARG A 312      11.914  12.155 -20.713  1.00 74.04           H  
ATOM   4853  CD  ARG A 312      13.817  11.158 -20.967  1.00 74.04           C  
ATOM   4854  HD2 ARG A 312      14.539  10.648 -20.330  1.00 74.04           H  
ATOM   4855  HD3 ARG A 312      13.508  10.439 -21.726  1.00 74.04           H  
ATOM   4856  NE  ARG A 312      14.453  12.339 -21.592  1.00 74.04           N  
ATOM   4857  HE  ARG A 312      14.916  12.983 -20.967  1.00 74.04           H  
ATOM   4858  NH1 ARG A 312      13.885  11.883 -23.773  1.00 74.04           N  
ATOM   4859 HH11 ARG A 312      13.264  11.154 -23.455  1.00 74.04           H  
ATOM   4860 HH12 ARG A 312      13.864  12.151 -24.747  1.00 74.04           H  
ATOM   4861  NH2 ARG A 312      15.186  13.627 -23.326  1.00 74.04           N  
ATOM   4862 HH21 ARG A 312      15.268  13.765 -24.323  1.00 74.04           H  
ATOM   4863 HH22 ARG A 312      15.760  14.167 -22.695  1.00 74.04           H  
ATOM   4864  CZ  ARG A 312      14.498  12.611 -22.886  1.00 74.04           C  
ATOM   4865  N   SER A 313      12.535  13.955 -16.143  1.00 76.41           N  
ATOM   4866  H   SER A 313      12.335  14.684 -16.812  1.00 76.41           H  
ATOM   4867  CA  SER A 313      12.966  14.325 -14.789  1.00 76.41           C  
ATOM   4868  HA  SER A 313      13.760  13.637 -14.496  1.00 76.41           H  
ATOM   4869  C   SER A 313      11.845  14.136 -13.772  1.00 76.41           C  
ATOM   4870  CB  SER A 313      13.564  15.735 -14.730  1.00 76.41           C  
ATOM   4871  HB2 SER A 313      14.038  15.871 -13.758  1.00 76.41           H  
ATOM   4872  HB3 SER A 313      14.335  15.814 -15.497  1.00 76.41           H  
ATOM   4873  O   SER A 313      12.101  13.595 -12.700  1.00 76.41           O  
ATOM   4874  OG  SER A 313      12.632  16.778 -14.919  1.00 76.41           O  
ATOM   4875  HG  SER A 313      12.264  17.015 -14.065  1.00 76.41           H  
ATOM   4876  N   VAL A 314      10.608  14.496 -14.122  1.00 82.07           N  
ATOM   4877  H   VAL A 314      10.475  14.933 -15.023  1.00 82.07           H  
ATOM   4878  CA  VAL A 314       9.423  14.262 -13.285  1.00 82.07           C  
ATOM   4879  HA  VAL A 314       9.585  14.718 -12.308  1.00 82.07           H  
ATOM   4880  C   VAL A 314       9.204  12.770 -13.033  1.00 82.07           C  
ATOM   4881  CB  VAL A 314       8.183  14.920 -13.922  1.00 82.07           C  
ATOM   4882  HB  VAL A 314       8.124  14.646 -14.975  1.00 82.07           H  
ATOM   4883  O   VAL A 314       8.921  12.398 -11.899  1.00 82.07           O  
ATOM   4884  CG1 VAL A 314       6.865  14.516 -13.250  1.00 82.07           C  
ATOM   4885 HG11 VAL A 314       6.035  15.044 -13.719  1.00 82.07           H  
ATOM   4886 HG12 VAL A 314       6.691  13.446 -13.365  1.00 82.07           H  
ATOM   4887 HG13 VAL A 314       6.898  14.769 -12.190  1.00 82.07           H  
ATOM   4888  CG2 VAL A 314       8.292  16.447 -13.811  1.00 82.07           C  
ATOM   4889 HG21 VAL A 314       9.191  16.803 -14.314  1.00 82.07           H  
ATOM   4890 HG22 VAL A 314       7.428  16.907 -14.291  1.00 82.07           H  
ATOM   4891 HG23 VAL A 314       8.325  16.747 -12.763  1.00 82.07           H  
ATOM   4892  N   MET A 315       9.386  11.916 -14.041  1.00 83.08           N  
ATOM   4893  H   MET A 315       9.553  12.288 -14.965  1.00 83.08           H  
ATOM   4894  CA  MET A 315       9.256  10.459 -13.899  1.00 83.08           C  
ATOM   4895  HA  MET A 315       8.280  10.222 -13.474  1.00 83.08           H  
ATOM   4896  C   MET A 315      10.310   9.894 -12.943  1.00 83.08           C  
ATOM   4897  CB  MET A 315       9.349   9.796 -15.276  1.00 83.08           C  
ATOM   4898  HB2 MET A 315      10.281  10.095 -15.755  1.00 83.08           H  
ATOM   4899  HB3 MET A 315       9.351   8.712 -15.158  1.00 83.08           H  
ATOM   4900  O   MET A 315       9.960   9.193 -12.003  1.00 83.08           O  
ATOM   4901  CG  MET A 315       8.167  10.194 -16.171  1.00 83.08           C  
ATOM   4902  HG2 MET A 315       7.868  11.220 -15.956  1.00 83.08           H  
ATOM   4903  HG3 MET A 315       7.310   9.561 -15.938  1.00 83.08           H  
ATOM   4904  SD  MET A 315       8.528  10.101 -17.940  1.00 83.08           S  
ATOM   4905  CE  MET A 315       8.511   8.334 -18.072  1.00 83.08           C  
ATOM   4906  HE1 MET A 315       8.708   8.021 -19.097  1.00 83.08           H  
ATOM   4907  HE2 MET A 315       7.513   8.012 -17.775  1.00 83.08           H  
ATOM   4908  HE3 MET A 315       9.287   7.954 -17.408  1.00 83.08           H  
ATOM   4909  N   VAL A 316      11.580  10.295 -13.089  1.00 82.95           N  
ATOM   4910  H   VAL A 316      11.810  10.874 -13.884  1.00 82.95           H  
ATOM   4911  CA  VAL A 316      12.648   9.895 -12.150  1.00 82.95           C  
ATOM   4912  HA  VAL A 316      12.702   8.807 -12.127  1.00 82.95           H  
ATOM   4913  C   VAL A 316      12.335  10.350 -10.722  1.00 82.95           C  
ATOM   4914  CB  VAL A 316      14.012  10.452 -12.603  1.00 82.95           C  
ATOM   4915  HB  VAL A 316      13.917  11.522 -12.789  1.00 82.95           H  
ATOM   4916  O   VAL A 316      12.516   9.584  -9.779  1.00 82.95           O  
ATOM   4917  CG1 VAL A 316      15.132  10.250 -11.569  1.00 82.95           C  
ATOM   4918 HG11 VAL A 316      15.218   9.192 -11.319  1.00 82.95           H  
ATOM   4919 HG12 VAL A 316      16.078  10.621 -11.962  1.00 82.95           H  
ATOM   4920 HG13 VAL A 316      14.908  10.806 -10.658  1.00 82.95           H  
ATOM   4921  CG2 VAL A 316      14.485   9.777 -13.897  1.00 82.95           C  
ATOM   4922 HG21 VAL A 316      14.688   8.722 -13.710  1.00 82.95           H  
ATOM   4923 HG22 VAL A 316      13.709   9.835 -14.660  1.00 82.95           H  
ATOM   4924 HG23 VAL A 316      15.381  10.272 -14.272  1.00 82.95           H  
ATOM   4925  N   ILE A 317      11.861  11.588 -10.544  1.00 86.98           N  
ATOM   4926  H   ILE A 317      11.725  12.176 -11.353  1.00 86.98           H  
ATOM   4927  CA  ILE A 317      11.476  12.100  -9.221  1.00 86.98           C  
ATOM   4928  HA  ILE A 317      12.314  11.969  -8.536  1.00 86.98           H  
ATOM   4929  C   ILE A 317      10.312  11.288  -8.655  1.00 86.98           C  
ATOM   4930  CB  ILE A 317      11.132  13.600  -9.288  1.00 86.98           C  
ATOM   4931  HB  ILE A 317      10.392  13.742 -10.076  1.00 86.98           H  
ATOM   4932  O   ILE A 317      10.362  10.935  -7.482  1.00 86.98           O  
ATOM   4933  CG1 ILE A 317      12.394  14.423  -9.619  1.00 86.98           C  
ATOM   4934 HG12 ILE A 317      13.026  14.516  -8.736  1.00 86.98           H  
ATOM   4935 HG13 ILE A 317      12.985  13.917 -10.383  1.00 86.98           H  
ATOM   4936  CG2 ILE A 317      10.536  14.116  -7.964  1.00 86.98           C  
ATOM   4937 HG21 ILE A 317      10.340  15.186  -8.030  1.00 86.98           H  
ATOM   4938 HG22 ILE A 317      11.225  13.917  -7.144  1.00 86.98           H
[truncated: 403,308 more chars]
