# Supplementary material for: Widespread Horizontal Gene Transfer Among Animal Viruses
Source: bioRxiv. 2024 Mar 26:2024.03.25.586562. Preprint. [Version 2] doi: 10.1101/2024.03.25.586562 (PMC11071296; doi:10.1101/2024.03.25.586562)
Supplement: Supplement 7 [file media-7.zip › File7_PDB/Parvo4288_VP.pdb]

ATOM      1  N   MET A   1      -7.273  29.584 -65.236  1.00 29.02           N  
ATOM      2  H   MET A   1      -6.559  29.690 -65.943  1.00 29.02           H  
ATOM      3  H2  MET A   1      -8.116  30.051 -65.538  1.00 29.02           H  
ATOM      4  H3  MET A   1      -7.491  28.606 -65.110  1.00 29.02           H  
ATOM      5  CA  MET A   1      -6.841  30.184 -63.954  1.00 29.02           C  
ATOM      6  HA  MET A   1      -5.988  29.644 -63.543  1.00 29.02           H  
ATOM      7  C   MET A   1      -8.011  30.078 -62.994  1.00 29.02           C  
ATOM      8  CB  MET A   1      -6.478  31.670 -64.124  1.00 29.02           C  
ATOM      9  HB2 MET A   1      -6.276  32.104 -63.145  1.00 29.02           H  
ATOM     10  HB3 MET A   1      -7.334  32.193 -64.552  1.00 29.02           H  
ATOM     11  O   MET A   1      -9.101  30.446 -63.409  1.00 29.02           O  
ATOM     12  CG  MET A   1      -5.261  31.918 -65.022  1.00 29.02           C  
ATOM     13  HG2 MET A   1      -5.351  31.333 -65.937  1.00 29.02           H  
ATOM     14  HG3 MET A   1      -4.358  31.611 -64.496  1.00 29.02           H  
ATOM     15  SD  MET A   1      -5.113  33.658 -65.493  1.00 29.02           S  
ATOM     16  CE  MET A   1      -3.593  33.621 -66.480  1.00 29.02           C  
ATOM     17  HE1 MET A   1      -3.374  34.625 -66.842  1.00 29.02           H  
ATOM     18  HE2 MET A   1      -3.719  32.954 -67.332  1.00 29.02           H  
ATOM     19  HE3 MET A   1      -2.762  33.277 -65.864  1.00 29.02           H  
ATOM     20  N   CYS A   2      -7.817  29.584 -61.770  1.00 20.83           N  
ATOM     21  H   CYS A   2      -6.896  29.306 -61.463  1.00 20.83           H  
ATOM     22  CA  CYS A   2      -8.866  29.562 -60.745  1.00 20.83           C  
ATOM     23  HA  CYS A   2      -9.694  30.207 -61.037  1.00 20.83           H  
ATOM     24  C   CYS A   2      -8.288  30.096 -59.433  1.00 20.83           C  
ATOM     25  CB  CYS A   2      -9.423  28.140 -60.562  1.00 20.83           C  
ATOM     26  HB2 CYS A   2      -8.614  27.446 -60.338  1.00 20.83           H  
ATOM     27  HB3 CYS A   2     -10.117  28.139 -59.721  1.00 20.83           H  
ATOM     28  O   CYS A   2      -7.337  29.523 -58.907  1.00 20.83           O  
ATOM     29  SG  CYS A   2     -10.316  27.611 -62.052  1.00 20.83           S  
ATOM     30  HG  CYS A   2     -10.837  26.488 -61.550  1.00 20.83           H  
ATOM     31  N   HIS A   3      -8.858  31.185 -58.919  1.00 21.32           N  
ATOM     32  H   HIS A   3      -9.667  31.579 -59.378  1.00 21.32           H  
ATOM     33  CA  HIS A   3      -8.557  31.673 -57.576  1.00 21.32           C  
ATOM     34  HA  HIS A   3      -7.496  31.538 -57.364  1.00 21.32           H  
ATOM     35  C   HIS A   3      -9.368  30.869 -56.560  1.00 21.32           C  
ATOM     36  CB  HIS A   3      -8.888  33.170 -57.462  1.00 21.32           C  
ATOM     37  HB2 HIS A   3      -8.832  33.460 -56.413  1.00 21.32           H  
ATOM     38  HB3 HIS A   3      -9.910  33.346 -57.797  1.00 21.32           H  
ATOM     39  O   HIS A   3     -10.577  30.714 -56.727  1.00 21.32           O  
ATOM     40  CG  HIS A   3      -7.952  34.056 -58.241  1.00 21.32           C  
ATOM     41  CD2 HIS A   3      -7.956  34.266 -59.594  1.00 21.32           C  
ATOM     42  HD2 HIS A   3      -8.643  33.831 -60.305  1.00 21.32           H  
ATOM     43  ND1 HIS A   3      -6.929  34.816 -57.718  1.00 21.32           N  
ATOM     44  HD1 HIS A   3      -6.706  34.930 -56.740  1.00 21.32           H  
ATOM     45  CE1 HIS A   3      -6.328  35.458 -58.734  1.00 21.32           C  
ATOM     46  HE1 HIS A   3      -5.501  36.145 -58.633  1.00 21.32           H  
ATOM     47  NE2 HIS A   3      -6.911  35.140 -59.900  1.00 21.32           N  
ATOM     48  N   VAL A   4      -8.727  30.403 -55.488  1.00 21.98           N  
ATOM     49  H   VAL A   4      -7.731  30.551 -55.407  1.00 21.98           H  
ATOM     50  CA  VAL A   4      -9.437  29.866 -54.322  1.00 21.98           C  
ATOM     51  HA  VAL A   4     -10.412  29.488 -54.632  1.00 21.98           H  
ATOM     52  C   VAL A   4      -9.681  31.018 -53.352  1.00 21.98           C  
ATOM     53  CB  VAL A   4      -8.692  28.682 -53.673  1.00 21.98           C  
ATOM     54  HB  VAL A   4      -7.709  29.007 -53.331  1.00 21.98           H  
ATOM     55  O   VAL A   4      -8.845  31.317 -52.504  1.00 21.98           O  
ATOM     56  CG1 VAL A   4      -9.478  28.117 -52.480  1.00 21.98           C  
ATOM     57 HG11 VAL A   4     -10.477  27.815 -52.794  1.00 21.98           H  
ATOM     58 HG12 VAL A   4      -8.954  27.255 -52.068  1.00 21.98           H  
ATOM     59 HG13 VAL A   4      -9.561  28.867 -51.693  1.00 21.98           H  
ATOM     60  CG2 VAL A   4      -8.502  27.538 -54.680  1.00 21.98           C  
ATOM     61 HG21 VAL A   4      -9.470  27.207 -55.058  1.00 21.98           H  
ATOM     62 HG22 VAL A   4      -7.886  27.869 -55.516  1.00 21.98           H  
ATOM     63 HG23 VAL A   4      -8.000  26.700 -54.197  1.00 21.98           H  
ATOM     64  N   TYR A   5     -10.831  31.676 -53.490  1.00 20.94           N  
ATOM     65  H   TYR A   5     -11.457  31.391 -54.230  1.00 20.94           H  
ATOM     66  CA  TYR A   5     -11.398  32.464 -52.398  1.00 20.94           C  
ATOM     67  HA  TYR A   5     -10.600  32.971 -51.857  1.00 20.94           H  
ATOM     68  C   TYR A   5     -12.106  31.511 -51.437  1.00 20.94           C  
ATOM     69  CB  TYR A   5     -12.367  33.529 -52.927  1.00 20.94           C  
ATOM     70  HB2 TYR A   5     -13.008  33.095 -53.694  1.00 20.94           H  
ATOM     71  HB3 TYR A   5     -13.015  33.845 -52.109  1.00 20.94           H  
ATOM     72  O   TYR A   5     -12.908  30.683 -51.867  1.00 20.94           O  
ATOM     73  CG  TYR A   5     -11.675  34.761 -53.473  1.00 20.94           C  
ATOM     74  CD1 TYR A   5     -11.391  35.840 -52.613  1.00 20.94           C  
ATOM     75  HD1 TYR A   5     -11.674  35.789 -51.571  1.00 20.94           H  
ATOM     76  CD2 TYR A   5     -11.311  34.827 -54.832  1.00 20.94           C  
ATOM     77  HD2 TYR A   5     -11.536  34.002 -55.492  1.00 20.94           H  
ATOM     78  CE1 TYR A   5     -10.749  36.991 -53.109  1.00 20.94           C  
ATOM     79  HE1 TYR A   5     -10.537  37.819 -52.448  1.00 20.94           H  
ATOM     80  CE2 TYR A   5     -10.666  35.975 -55.331  1.00 20.94           C  
ATOM     81  HE2 TYR A   5     -10.390  36.047 -56.373  1.00 20.94           H  
ATOM     82  OH  TYR A   5      -9.766  38.162 -54.962  1.00 20.94           O  
ATOM     83  HH  TYR A   5      -9.657  38.844 -54.295  1.00 20.94           H  
ATOM     84  CZ  TYR A   5     -10.386  37.058 -54.471  1.00 20.94           C  
ATOM     85  N   ASN A   6     -11.819  31.629 -50.143  1.00 23.67           N  
ATOM     86  H   ASN A   6     -11.124  32.300 -49.850  1.00 23.67           H  
ATOM     87  CA  ASN A   6     -12.541  30.904 -49.106  1.00 23.67           C  
ATOM     88  HA  ASN A   6     -13.545  30.679 -49.468  1.00 23.67           H  
ATOM     89  C   ASN A   6     -12.682  31.810 -47.879  1.00 23.67           C  
ATOM     90  CB  ASN A   6     -11.823  29.569 -48.828  1.00 23.67           C  
ATOM     91  HB2 ASN A   6     -11.536  29.112 -49.775  1.00 23.67           H  
ATOM     92  HB3 ASN A   6     -10.922  29.745 -48.240  1.00 23.67           H  
ATOM     93  O   ASN A   6     -11.747  31.961 -47.092  1.00 23.67           O  
ATOM     94  CG  ASN A   6     -12.711  28.574 -48.103  1.00 23.67           C  
ATOM     95  ND2 ASN A   6     -12.199  27.405 -47.799  1.00 23.67           N  
ATOM     96 HD21 ASN A   6     -11.239  27.189 -48.026  1.00 23.67           H  
ATOM     97 HD22 ASN A   6     -12.820  26.769 -47.320  1.00 23.67           H  
ATOM     98  OD1 ASN A   6     -13.870  28.808 -47.819  1.00 23.67           O  
ATOM     99  N   THR A   7     -13.829  32.475 -47.768  1.00 22.15           N  
ATOM    100  H   THR A   7     -14.549  32.327 -48.461  1.00 22.15           H  
ATOM    101  CA  THR A   7     -14.118  33.480 -46.741  1.00 22.15           C  
ATOM    102  HA  THR A   7     -13.291  33.499 -46.031  1.00 22.15           H  
ATOM    103  C   THR A   7     -15.371  33.112 -45.959  1.00 22.15           C  
ATOM    104  CB  THR A   7     -14.275  34.907 -47.317  1.00 22.15           C  
ATOM    105  HB  THR A   7     -15.105  35.407 -46.819  1.00 22.15           H  
ATOM    106  O   THR A   7     -16.411  32.819 -46.537  1.00 22.15           O  
ATOM    107  CG2 THR A   7     -13.017  35.741 -47.087  1.00 22.15           C  
ATOM    108 HG21 THR A   7     -13.149  36.734 -47.517  1.00 22.15           H  
ATOM    109 HG22 THR A   7     -12.835  35.843 -46.017  1.00 22.15           H  
ATOM    110 HG23 THR A   7     -12.161  35.255 -47.555  1.00 22.15           H  
ATOM    111  OG1 THR A   7     -14.515  34.919 -48.710  1.00 22.15           O  
ATOM    112  HG1 THR A   7     -14.996  35.723 -48.917  1.00 22.15           H  
ATOM    113  N   CYS A   8     -15.261  33.243 -44.636  1.00 21.71           N  
ATOM    114  H   CYS A   8     -14.345  33.484 -44.286  1.00 21.71           H  
ATOM    115  CA  CYS A   8     -16.358  33.361 -43.675  1.00 21.71           C  
ATOM    116  HA  CYS A   8     -15.898  33.451 -42.691  1.00 21.71           H  
ATOM    117  C   CYS A   8     -17.360  32.193 -43.571  1.00 21.71           C  
ATOM    118  CB  CYS A   8     -17.085  34.694 -43.918  1.00 21.71           C  
ATOM    119  HB2 CYS A   8     -17.566  34.667 -44.895  1.00 21.71           H  
ATOM    120  HB3 CYS A   8     -17.858  34.828 -43.161  1.00 21.71           H  
ATOM    121  O   CYS A   8     -18.368  32.146 -44.268  1.00 21.71           O  
ATOM    122  SG  CYS A   8     -15.913  36.081 -43.838  1.00 21.71           S  
ATOM    123  HG  CYS A   8     -16.800  37.057 -44.049  1.00 21.71           H  
ATOM    124  N   LEU A   9     -17.223  31.413 -42.493  1.00 25.83           N  
ATOM    125  H   LEU A   9     -16.317  31.371 -42.050  1.00 25.83           H  
ATOM    126  CA  LEU A   9     -18.375  31.158 -41.620  1.00 25.83           C  
ATOM    127  HA  LEU A   9     -19.045  32.011 -41.731  1.00 25.83           H  
ATOM    128  C   LEU A   9     -17.936  31.139 -40.150  1.00 25.83           C  
ATOM    129  CB  LEU A   9     -19.151  29.889 -42.039  1.00 25.83           C  
ATOM    130  HB2 LEU A   9     -19.273  29.231 -41.179  1.00 25.83           H  
ATOM    131  HB3 LEU A   9     -18.573  29.343 -42.786  1.00 25.83           H  
ATOM    132  O   LEU A   9     -17.388  30.161 -39.648  1.00 25.83           O  
ATOM    133  CG  LEU A   9     -20.550  30.192 -42.619  1.00 25.83           C  
ATOM    134  HG  LEU A   9     -20.460  30.838 -43.491  1.00 25.83           H  
ATOM    135  CD1 LEU A   9     -21.211  28.885 -43.057  1.00 25.83           C  
ATOM    136 HD11 LEU A   9     -21.341  28.220 -42.204  1.00 25.83           H  
ATOM    137 HD12 LEU A   9     -20.583  28.396 -43.802  1.00 25.83           H  
ATOM    138 HD13 LEU A   9     -22.180  29.096 -43.511  1.00 25.83           H  
ATOM    139  CD2 LEU A   9     -21.490  30.861 -41.605  1.00 25.83           C  
ATOM    140 HD21 LEU A   9     -21.134  31.859 -41.349  1.00 25.83           H  
ATOM    141 HD22 LEU A   9     -21.556  30.256 -40.700  1.00 25.83           H  
ATOM    142 HD23 LEU A   9     -22.481  30.966 -42.046  1.00 25.83           H  
ATOM    143  N   SER A  10     -18.175  32.249 -39.457  1.00 23.49           N  
ATOM    144  H   SER A  10     -18.607  33.036 -39.920  1.00 23.49           H  
ATOM    145  CA  SER A  10     -17.999  32.381 -38.012  1.00 23.49           C  
ATOM    146  HA  SER A  10     -17.118  31.826 -37.690  1.00 23.49           H  
ATOM    147  C   SER A  10     -19.230  31.840 -37.278  1.00 23.49           C  
ATOM    148  CB  SER A  10     -17.792  33.864 -37.672  1.00 23.49           C  
ATOM    149  HB2 SER A  10     -17.809  34.005 -36.591  1.00 23.49           H  
ATOM    150  HB3 SER A  10     -16.824  34.188 -38.054  1.00 23.49           H  
ATOM    151  O   SER A  10     -20.304  32.432 -37.396  1.00 23.49           O  
ATOM    152  OG  SER A  10     -18.807  34.648 -38.278  1.00 23.49           O  
ATOM    153  HG  SER A  10     -19.643  34.369 -37.897  1.00 23.49           H  
ATOM    154  N   ARG A  11     -19.079  30.756 -36.503  1.00 22.53           N  
ATOM    155  H   ARG A  11     -18.193  30.272 -36.526  1.00 22.53           H  
ATOM    156  CA  ARG A  11     -20.052  30.330 -35.480  1.00 22.53           C  
ATOM    157  HA  ARG A  11     -20.587  31.208 -35.119  1.00 22.53           H  
ATOM    158  C   ARG A  11     -19.366  29.720 -34.254  1.00 22.53           C  
ATOM    159  CB  ARG A  11     -21.103  29.354 -36.043  1.00 22.53           C  
ATOM    160  HB2 ARG A  11     -21.599  28.871 -35.201  1.00 22.53           H  
ATOM    161  HB3 ARG A  11     -20.622  28.583 -36.646  1.00 22.53           H  
ATOM    162  O   ARG A  11     -18.738  28.672 -34.339  1.00 22.53           O  
ATOM    163  CG  ARG A  11     -22.172  30.086 -36.867  1.00 22.53           C  
ATOM    164  HG2 ARG A  11     -22.479  30.981 -36.327  1.00 22.53           H  
ATOM    165  HG3 ARG A  11     -21.753  30.378 -37.830  1.00 22.53           H  
ATOM    166  CD  ARG A  11     -23.416  29.230 -37.115  1.00 22.53           C  
ATOM    167  HD2 ARG A  11     -23.772  28.844 -36.160  1.00 22.53           H  
ATOM    168  HD3 ARG A  11     -23.145  28.396 -37.762  1.00 22.53           H  
ATOM    169  NE  ARG A  11     -24.478  30.048 -37.734  1.00 22.53           N  
ATOM    170  HE  ARG A  11     -24.331  31.046 -37.701  1.00 22.53           H  
ATOM    171  NH1 ARG A  11     -25.914  28.354 -38.314  1.00 22.53           N  
ATOM    172 HH11 ARG A  11     -26.796  28.047 -38.699  1.00 22.53           H  
ATOM    173 HH12 ARG A  11     -25.263  27.693 -37.916  1.00 22.53           H  
ATOM    174  NH2 ARG A  11     -26.475  30.474 -38.734  1.00 22.53           N  
ATOM    175 HH21 ARG A  11     -27.351  30.155 -39.122  1.00 22.53           H  
ATOM    176 HH22 ARG A  11     -26.282  31.464 -38.679  1.00 22.53           H  
ATOM    177  CZ  ARG A  11     -25.613  29.622 -38.257  1.00 22.53           C  
ATOM    178  N   ASP A  12     -19.513  30.430 -33.144  1.00 22.65           N  
ATOM    179  H   ASP A  12     -19.943  31.335 -33.272  1.00 22.65           H  
ATOM    180  CA  ASP A  12     -19.542  30.019 -31.733  1.00 22.65           C  
ATOM    181  HA  ASP A  12     -18.891  30.710 -31.197  1.00 22.65           H  
ATOM    182  C   ASP A  12     -19.077  28.592 -31.379  1.00 22.65           C  
ATOM    183  CB  ASP A  12     -20.966  30.286 -31.205  1.00 22.65           C  
ATOM    184  HB2 ASP A  12     -21.640  29.507 -31.561  1.00 22.65           H  
ATOM    185  HB3 ASP A  12     -20.958  30.266 -30.115  1.00 22.65           H  
ATOM    186  O   ASP A  12     -19.857  27.637 -31.346  1.00 22.65           O  
ATOM    187  CG  ASP A  12     -21.476  31.644 -31.692  1.00 22.65           C  
ATOM    188  OD1 ASP A  12     -20.732  32.627 -31.489  1.00 22.65           O  
ATOM    189  OD2 ASP A  12     -22.476  31.652 -32.444  1.00 22.65           O  
ATOM    190  N   PHE A  13     -17.814  28.463 -30.963  1.00 22.62           N  
ATOM    191  H   PHE A  13     -17.210  29.271 -31.003  1.00 22.62           H  
ATOM    192  CA  PHE A  13     -17.323  27.260 -30.283  1.00 22.62           C  
ATOM    193  HA  PHE A  13     -17.826  26.397 -30.719  1.00 22.62           H  
ATOM    194  C   PHE A  13     -17.711  27.258 -28.794  1.00 22.62           C  
ATOM    195  CB  PHE A  13     -15.817  27.060 -30.534  1.00 22.62           C  
ATOM    196  HB2 PHE A  13     -15.328  28.024 -30.674  1.00 22.62           H  
ATOM    197  HB3 PHE A  13     -15.358  26.593 -29.663  1.00 22.62           H  
ATOM    198  O   PHE A  13     -16.889  27.490 -27.907  1.00 22.62           O  
ATOM    199  CG  PHE A  13     -15.538  26.155 -31.716  1.00 22.62           C  
ATOM    200  CD1 PHE A  13     -15.487  24.759 -31.530  1.00 22.62           C  
ATOM    201  HD1 PHE A  13     -15.632  24.342 -30.544  1.00 22.62           H  
ATOM    202  CD2 PHE A  13     -15.369  26.693 -33.005  1.00 22.62           C  
ATOM    203  HD2 PHE A  13     -15.437  27.760 -33.159  1.00 22.62           H  
ATOM    204  CE1 PHE A  13     -15.257  23.906 -32.624  1.00 22.62           C  
ATOM    205  HE1 PHE A  13     -15.222  22.837 -32.479  1.00 22.62           H  
ATOM    206  CE2 PHE A  13     -15.134  25.841 -34.098  1.00 22.62           C  
ATOM    207  HE2 PHE A  13     -15.014  26.259 -35.087  1.00 22.62           H  
ATOM    208  CZ  PHE A  13     -15.077  24.449 -33.909  1.00 22.62           C  
ATOM    209  HZ  PHE A  13     -14.905  23.798 -34.753  1.00 22.62           H  
ATOM    210  N   HIS A  14     -18.971  26.929 -28.500  1.00 23.04           N  
ATOM    211  H   HIS A  14     -19.625  26.825 -29.263  1.00 23.04           H  
ATOM    212  CA  HIS A  14     -19.366  26.523 -27.149  1.00 23.04           C  
ATOM    213  HA  HIS A  14     -19.013  27.273 -26.441  1.00 23.04           H  
ATOM    214  C   HIS A  14     -18.704  25.181 -26.790  1.00 23.04           C  
ATOM    215  CB  HIS A  14     -20.895  26.440 -27.023  1.00 23.04           C  
ATOM    216  HB2 HIS A  14     -21.319  26.000 -27.925  1.00 23.04           H  
ATOM    217  HB3 HIS A  14     -21.143  25.784 -26.188  1.00 23.04           H  
ATOM    218  O   HIS A  14     -19.112  24.121 -27.269  1.00 23.04           O  
ATOM    219  CG  HIS A  14     -21.541  27.773 -26.752  1.00 23.04           C  
ATOM    220  CD2 HIS A  14     -22.120  28.607 -27.671  1.00 23.04           C  
ATOM    221  HD2 HIS A  14     -22.187  28.439 -28.736  1.00 23.04           H  
ATOM    222  ND1 HIS A  14     -21.674  28.373 -25.517  1.00 23.04           N  
ATOM    223  HD1 HIS A  14     -21.349  28.013 -24.631  1.00 23.04           H  
ATOM    224  CE1 HIS A  14     -22.318  29.540 -25.691  1.00 23.04           C  
ATOM    225  HE1 HIS A  14     -22.568  30.241 -24.908  1.00 23.04           H  
ATOM    226  NE2 HIS A  14     -22.616  29.717 -26.983  1.00 23.04           N  
ATOM    227  N   ILE A  15     -17.688  25.214 -25.921  1.00 24.74           N  
ATOM    228  H   ILE A  15     -17.341  26.119 -25.637  1.00 24.74           H  
ATOM    229  CA  ILE A  15     -16.975  24.013 -25.458  1.00 24.74           C  
ATOM    230  HA  ILE A  15     -16.819  23.369 -26.324  1.00 24.74           H  
ATOM    231  C   ILE A  15     -17.851  23.230 -24.467  1.00 24.74           C  
ATOM    232  CB  ILE A  15     -15.568  24.351 -24.900  1.00 24.74           C  
ATOM    233  HB  ILE A  15     -15.683  24.970 -24.010  1.00 24.74           H  
ATOM    234  O   ILE A  15     -17.751  23.374 -23.247  1.00 24.74           O  
ATOM    235  CG1 ILE A  15     -14.737  25.138 -25.943  1.00 24.74           C  
ATOM    236 HG12 ILE A  15     -15.251  26.070 -26.179  1.00 24.74           H  
ATOM    237 HG13 ILE A  15     -14.660  24.556 -26.861  1.00 24.74           H  
ATOM    238  CG2 ILE A  15     -14.829  23.053 -24.505  1.00 24.74           C  
ATOM    239 HG21 ILE A  15     -14.637  22.448 -25.391  1.00 24.74           H  
ATOM    240 HG22 ILE A  15     -13.882  23.292 -24.021  1.00 24.74           H  
ATOM    241 HG23 ILE A  15     -15.412  22.469 -23.793  1.00 24.74           H  
ATOM    242  CD1 ILE A  15     -13.323  25.519 -25.484  1.00 24.74           C  
ATOM    243 HD11 ILE A  15     -13.368  26.026 -24.520  1.00 24.74           H  
ATOM    244 HD12 ILE A  15     -12.879  26.194 -26.216  1.00 24.74           H  
ATOM    245 HD13 ILE A  15     -12.691  24.634 -25.407  1.00 24.74           H  
ATOM    246  N   TYR A  16     -18.710  22.360 -24.996  1.00 22.93           N  
ATOM    247  H   TYR A  16     -18.834  22.371 -25.999  1.00 22.93           H  
ATOM    248  CA  TYR A  16     -19.442  21.379 -24.198  1.00 22.93           C  
ATOM    249  HA  TYR A  16     -19.904  21.899 -23.360  1.00 22.93           H  
ATOM    250  C   TYR A  16     -18.491  20.317 -23.623  1.00 22.93           C  
ATOM    251  CB  TYR A  16     -20.567  20.742 -25.028  1.00 22.93           C  
ATOM    252  HB2 TYR A  16     -20.269  20.675 -26.074  1.00 22.93           H  
ATOM    253  HB3 TYR A  16     -20.729  19.722 -24.679  1.00 22.93           H  
ATOM    254  O   TYR A  16     -17.747  19.657 -24.352  1.00 22.93           O  
ATOM    255  CG  TYR A  16     -21.884  21.485 -24.917  1.00 22.93           C  
ATOM    256  CD1 TYR A  16     -22.834  21.073 -23.960  1.00 22.93           C  
ATOM    257  HD1 TYR A  16     -22.638  20.220 -23.326  1.00 22.93           H  
ATOM    258  CD2 TYR A  16     -22.152  22.596 -25.740  1.00 22.93           C  
ATOM    259  HD2 TYR A  16     -21.425  22.917 -26.472  1.00 22.93           H  
ATOM    260  CE1 TYR A  16     -24.050  21.769 -23.827  1.00 22.93           C  
ATOM    261  HE1 TYR A  16     -24.788  21.464 -23.101  1.00 22.93           H  
ATOM    262  CE2 TYR A  16     -23.369  23.295 -25.610  1.00 22.93           C  
ATOM    263  HE2 TYR A  16     -23.574  24.146 -26.243  1.00 22.93           H  
ATOM    264  OH  TYR A  16     -25.497  23.543 -24.510  1.00 22.93           O  
ATOM    265  HH  TYR A  16     -25.581  24.281 -25.118  1.00 22.93           H  
ATOM    266  CZ  TYR A  16     -24.321  22.880 -24.651  1.00 22.93           C  
ATOM    267  N   LYS A  17     -18.556  20.096 -22.303  1.00 25.89           N  
ATOM    268  H   LYS A  17     -19.175  20.686 -21.766  1.00 25.89           H  
ATOM    269  CA  LYS A  17     -17.858  18.994 -21.618  1.00 25.89           C  
ATOM    270  HA  LYS A  17     -16.808  19.004 -21.910  1.00 25.89           H  
ATOM    271  C   LYS A  17     -18.440  17.640 -22.054  1.00 25.89           C  
ATOM    272  CB  LYS A  17     -17.953  19.167 -20.086  1.00 25.89           C  
ATOM    273  HB2 LYS A  17     -17.727  18.209 -19.617  1.00 25.89           H  
ATOM    274  HB3 LYS A  17     -18.974  19.436 -19.816  1.00 25.89           H  
ATOM    275  O   LYS A  17     -19.396  17.157 -21.455  1.00 25.89           O  
ATOM    276  CG  LYS A  17     -16.972  20.203 -19.513  1.00 25.89           C  
ATOM    277  HG2 LYS A  17     -17.149  21.171 -19.981  1.00 25.89           H  
ATOM    278  HG3 LYS A  17     -15.953  19.885 -19.733  1.00 25.89           H  
ATOM    279  CD  LYS A  17     -17.150  20.333 -17.989  1.00 25.89           C  
ATOM    280  HD2 LYS A  17     -18.141  20.739 -17.788  1.00 25.89           H  
ATOM    281  HD3 LYS A  17     -17.070  19.348 -17.529  1.00 25.89           H  
ATOM    282  CE  LYS A  17     -16.080  21.260 -17.393  1.00 25.89           C  
ATOM    283  HE2 LYS A  17     -16.086  22.195 -17.954  1.00 25.89           H  
ATOM    284  HE3 LYS A  17     -15.101  20.802 -17.533  1.00 25.89           H  
ATOM    285  NZ  LYS A  17     -16.319  21.541 -15.952  1.00 25.89           N  
ATOM    286  HZ1 LYS A  17     -15.603  22.157 -15.592  1.00 25.89           H  
ATOM    287  HZ2 LYS A  17     -16.313  20.691 -15.407  1.00 25.89           H  
ATOM    288  HZ3 LYS A  17     -17.208  22.003 -15.825  1.00 25.89           H  
ATOM    289  N   GLY A  18     -17.844  17.011 -23.070  1.00 24.04           N  
ATOM    290  H   GLY A  18     -17.158  17.534 -23.594  1.00 24.04           H  
ATOM    291  CA  GLY A  18     -18.250  15.699 -23.590  1.00 24.04           C  
ATOM    292  HA2 GLY A  18     -18.722  15.838 -24.562  1.00 24.04           H  
ATOM    293  HA3 GLY A  18     -18.988  15.244 -22.929  1.00 24.04           H  
ATOM    294  C   GLY A  18     -17.075  14.731 -23.768  1.00 24.04           C  
ATOM    295  O   GLY A  18     -16.124  15.013 -24.496  1.00 24.04           O  
ATOM    296  N   LYS A  19     -17.136  13.558 -23.126  1.00 25.56           N  
ATOM    297  H   LYS A  19     -17.963  13.366 -22.579  1.00 25.56           H  
ATOM    298  CA  LYS A  19     -16.113  12.502 -23.242  1.00 25.56           C  
ATOM    299  HA  LYS A  19     -15.120  12.942 -23.150  1.00 25.56           H  
ATOM    300  C   LYS A  19     -16.214  11.801 -24.609  1.00 25.56           C  
ATOM    301  CB  LYS A  19     -16.310  11.456 -22.118  1.00 25.56           C  
ATOM    302  HB2 LYS A  19     -17.307  11.025 -22.213  1.00 25.56           H  
ATOM    303  HB3 LYS A  19     -15.588  10.653 -22.264  1.00 25.56           H  
ATOM    304  O   LYS A  19     -17.165  11.045 -24.783  1.00 25.56           O  
ATOM    305  CG  LYS A  19     -16.155  11.984 -20.682  1.00 25.56           C  
ATOM    306  HG2 LYS A  19     -16.825  12.829 -20.527  1.00 25.56           H  
ATOM    307  HG3 LYS A  19     -15.127  12.315 -20.531  1.00 25.56           H  
ATOM    308  CD  LYS A  19     -16.501  10.885 -19.661  1.00 25.56           C  
ATOM    309  HD2 LYS A  19     -15.834  10.035 -19.804  1.00 25.56           H  
ATOM    310  HD3 LYS A  19     -17.529  10.557 -19.816  1.00 25.56           H  
ATOM    311  CE  LYS A  19     -16.347  11.417 -18.230  1.00 25.56           C  
ATOM    312  HE2 LYS A  19     -16.977  12.298 -18.106  1.00 25.56           H  
ATOM    313  HE3 LYS A  19     -15.309  11.720 -18.092  1.00 25.56           H  
ATOM    314  NZ  LYS A  19     -16.703  10.397 -17.216  1.00 25.56           N  
ATOM    315  HZ1 LYS A  19     -16.436  10.681 -16.284  1.00 25.56           H  
ATOM    316  HZ2 LYS A  19     -16.251   9.515 -17.413  1.00 25.56           H  
ATOM    317  HZ3 LYS A  19     -17.696  10.220 -17.168  1.00 25.56           H  
ATOM    318  N   ARG A  20     -15.252  12.008 -25.536  1.00 26.13           N  
ATOM    319  H   ARG A  20     -14.615  12.762 -25.319  1.00 26.13           H  
ATOM    320  CA  ARG A  20     -14.866  11.059 -26.634  1.00 26.13           C  
ATOM    321  HA  ARG A  20     -14.412  10.186 -26.165  1.00 26.13           H  
ATOM    322  C   ARG A  20     -13.779  11.532 -27.632  1.00 26.13           C  
ATOM    323  CB  ARG A  20     -16.112  10.579 -27.436  1.00 26.13           C  
ATOM    324  HB2 ARG A  20     -15.899  10.548 -28.505  1.00 26.13           H  
ATOM    325  HB3 ARG A  20     -16.932  11.285 -27.307  1.00 26.13           H  
ATOM    326  O   ARG A  20     -13.321  10.717 -28.427  1.00 26.13           O  
ATOM    327  CG  ARG A  20     -16.543   9.158 -27.001  1.00 26.13           C  
ATOM    328  HG2 ARG A  20     -16.359   9.024 -25.935  1.00 26.13           H  
ATOM    329  HG3 ARG A  20     -15.929   8.428 -27.528  1.00 26.13           H  
ATOM    330  CD  ARG A  20     -18.027   8.862 -27.271  1.00 26.13           C  
ATOM    331  HD2 ARG A  20     -18.187   8.834 -28.349  1.00 26.13           H  
ATOM    332  HD3 ARG A  20     -18.626   9.668 -26.846  1.00 26.13           H  
ATOM    333  NE  ARG A  20     -18.439   7.582 -26.647  1.00 26.13           N  
ATOM    334  HE  ARG A  20     -17.878   7.268 -25.868  1.00 26.13           H  
ATOM    335  NH1 ARG A  20     -20.320   7.155 -27.905  1.00 26.13           N  
ATOM    336 HH11 ARG A  20     -20.176   8.015 -28.416  1.00 26.13           H  
ATOM    337 HH12 ARG A  20     -21.127   6.580 -28.099  1.00 26.13           H  
ATOM    338  NH2 ARG A  20     -19.742   5.745 -26.281  1.00 26.13           N  
ATOM    339 HH21 ARG A  20     -19.138   5.447 -25.529  1.00 26.13           H  
ATOM    340 HH22 ARG A  20     -20.549   5.183 -26.511  1.00 26.13           H  
ATOM    341  CZ  ARG A  20     -19.493   6.839 -26.948  1.00 26.13           C  
ATOM    342  N   SER A  21     -13.356  12.799 -27.635  1.00 28.00           N  
ATOM    343  H   SER A  21     -13.711  13.444 -26.944  1.00 28.00           H  
ATOM    344  CA  SER A  21     -12.642  13.413 -28.780  1.00 28.00           C  
ATOM    345  HA  SER A  21     -13.166  13.118 -29.689  1.00 28.00           H  
ATOM    346  C   SER A  21     -11.168  13.021 -29.010  1.00 28.00           C  
ATOM    347  CB  SER A  21     -12.760  14.939 -28.687  1.00 28.00           C  
ATOM    348  HB2 SER A  21     -13.790  15.232 -28.892  1.00 28.00           H  
ATOM    349  HB3 SER A  21     -12.109  15.409 -29.424  1.00 28.00           H  
ATOM    350  O   SER A  21     -10.723  13.046 -30.159  1.00 28.00           O  
ATOM    351  OG  SER A  21     -12.412  15.369 -27.384  1.00 28.00           O  
ATOM    352  HG  SER A  21     -12.419  16.328 -27.362  1.00 28.00           H  
ATOM    353  N   THR A  22     -10.399  12.615 -27.992  1.00 30.27           N  
ATOM    354  H   THR A  22     -10.782  12.589 -27.058  1.00 30.27           H  
ATOM    355  CA  THR A  22      -8.949  12.319 -28.130  1.00 30.27           C  
ATOM    356  HA  THR A  22      -8.454  13.214 -28.507  1.00 30.27           H  
ATOM    357  C   THR A  22      -8.627  11.211 -29.139  1.00 30.27           C  
ATOM    358  CB  THR A  22      -8.303  11.947 -26.778  1.00 30.27           C  
ATOM    359  HB  THR A  22      -7.542  11.181 -26.932  1.00 30.27           H  
ATOM    360  O   THR A  22      -7.585  11.249 -29.791  1.00 30.27           O  
ATOM    361  CG2 THR A  22      -7.630  13.150 -26.127  1.00 30.27           C  
ATOM    362 HG21 THR A  22      -7.184  12.857 -25.176  1.00 30.27           H  
ATOM    363 HG22 THR A  22      -6.840  13.526 -26.777  1.00 30.27           H  
ATOM    364 HG23 THR A  22      -8.361  13.941 -25.955  1.00 30.27           H  
ATOM    365  OG1 THR A  22      -9.261  11.459 -25.860  1.00 30.27           O  
ATOM    366  HG1 THR A  22      -8.782  11.215 -25.065  1.00 30.27           H  
ATOM    367  N   ASN A  23      -9.537  10.253 -29.334  1.00 29.75           N  
ATOM    368  H   ASN A  23     -10.391  10.301 -28.797  1.00 29.75           H  
ATOM    369  CA  ASN A  23      -9.345   9.130 -30.259  1.00 29.75           C  
ATOM    370  HA  ASN A  23      -8.318   8.783 -30.149  1.00 29.75           H  
ATOM    371  C   ASN A  23      -9.508   9.521 -31.749  1.00 29.75           C  
ATOM    372  CB  ASN A  23     -10.290   7.987 -29.827  1.00 29.75           C  
ATOM    373  HB2 ASN A  23     -10.699   8.191 -28.837  1.00 29.75           H  
ATOM    374  HB3 ASN A  23     -11.131   7.920 -30.518  1.00 29.75           H  
ATOM    375  O   ASN A  23      -9.176   8.733 -32.633  1.00 29.75           O  
ATOM    376  CG  ASN A  23      -9.595   6.636 -29.783  1.00 29.75           C  
ATOM    377  ND2 ASN A  23      -9.593   5.976 -28.647  1.00 29.75           N  
ATOM    378 HD21 ASN A  23      -9.080   5.106 -28.633  1.00 29.75           H  
ATOM    379 HD22 ASN A  23      -9.977   6.379 -27.805  1.00 29.75           H  
ATOM    380  OD1 ASN A  23      -9.067   6.142 -30.764  1.00 29.75           O  
ATOM    381  N   PHE A  24     -10.017  10.723 -32.053  1.00 30.02           N  
ATOM    382  H   PHE A  24     -10.268  11.349 -31.301  1.00 30.02           H  
ATOM    383  CA  PHE A  24     -10.223  11.185 -33.432  1.00 30.02           C  
ATOM    384  HA  PHE A  24     -10.482  10.328 -34.054  1.00 30.02           H  
ATOM    385  C   PHE A  24      -8.951  11.802 -34.034  1.00 30.02           C  
ATOM    386  CB  PHE A  24     -11.415  12.153 -33.466  1.00 30.02           C  
ATOM    387  HB2 PHE A  24     -11.138  13.089 -32.980  1.00 30.02           H  
ATOM    388  HB3 PHE A  24     -12.236  11.721 -32.895  1.00 30.02           H  
ATOM    389  O   PHE A  24      -8.534  11.427 -35.129  1.00 30.02           O  
ATOM    390  CG  PHE A  24     -11.921  12.440 -34.867  1.00 30.02           C  
ATOM    391  CD1 PHE A  24     -11.543  13.619 -35.538  1.00 30.02           C  
ATOM    392  HD1 PHE A  24     -10.893  14.336 -35.059  1.00 30.02           H  
ATOM    393  CD2 PHE A  24     -12.765  11.512 -35.508  1.00 30.02           C  
ATOM    394  HD2 PHE A  24     -13.061  10.606 -34.999  1.00 30.02           H  
ATOM    395  CE1 PHE A  24     -12.007  13.866 -36.842  1.00 30.02           C  
ATOM    396  HE1 PHE A  24     -11.711  14.765 -37.362  1.00 30.02           H  
ATOM    397  CE2 PHE A  24     -13.229  11.760 -36.812  1.00 30.02           C  
ATOM    398  HE2 PHE A  24     -13.877  11.051 -37.304  1.00 30.02           H  
ATOM    399  CZ  PHE A  24     -12.849  12.938 -37.479  1.00 30.02           C  
ATOM    400  HZ  PHE A  24     -13.200  13.130 -38.482  1.00 30.02           H  
ATOM    401  N   ILE A  25      -8.278  12.681 -33.282  1.00 32.41           N  
ATOM    402  H   ILE A  25      -8.662  12.926 -32.381  1.00 32.41           H  
ATOM    403  CA  ILE A  25      -7.047  13.364 -33.724  1.00 32.41           C  
ATOM    404  HA  ILE A  25      -7.252  13.866 -34.669  1.00 32.41           H  
ATOM    405  C   ILE A  25      -5.930  12.343 -34.000  1.00 32.41           C  
ATOM    406  CB  ILE A  25      -6.634  14.442 -32.689  1.00 32.41           C  
ATOM    407  HB  ILE A  25      -6.497  13.959 -31.722  1.00 32.41           H  
ATOM    408  O   ILE A  25      -5.280  12.399 -35.044  1.00 32.41           O  
ATOM    409  CG1 ILE A  25      -7.755  15.505 -32.556  1.00 32.41           C  
ATOM    410 HG12 ILE A  25      -8.689  15.015 -32.281  1.00 32.41           H  
ATOM    411 HG13 ILE A  25      -7.906  15.992 -33.520  1.00 32.41           H  
ATOM    412  CG2 ILE A  25      -5.302  15.106 -33.085  1.00 32.41           C  
ATOM    413 HG21 ILE A  25      -4.503  14.368 -33.160  1.00 32.41           H  
ATOM    414 HG22 ILE A  25      -4.994  15.830 -32.330  1.00 32.41           H  
ATOM    415 HG23 ILE A  25      -5.404  15.615 -34.044  1.00 32.41           H  
ATOM    416  CD1 ILE A  25      -7.499  16.586 -31.498  1.00 32.41           C  
ATOM    417 HD11 ILE A  25      -7.261  16.121 -30.541  1.00 32.41           H  
ATOM    418 HD12 ILE A  25      -8.395  17.195 -31.383  1.00 32.41           H  
ATOM    419 HD13 ILE A  25      -6.680  17.237 -31.804  1.00 32.41           H  
ATOM    420  N   TYR A  26      -5.772  11.344 -33.124  1.00 28.17           N  
ATOM    421  H   TYR A  26      -6.325  11.349 -32.279  1.00 28.17           H  
ATOM    422  CA  TYR A  26      -4.763  10.291 -33.294  1.00 28.17           C  
ATOM    423  HA  TYR A  26      -3.797  10.775 -33.435  1.00 28.17           H  
ATOM    424  C   TYR A  26      -5.016   9.413 -34.537  1.00 28.17           C  
ATOM    425  CB  TYR A  26      -4.694   9.456 -32.005  1.00 28.17           C  
ATOM    426  HB2 TYR A  26      -5.457   8.678 -32.029  1.00 28.17           H  
ATOM    427  HB3 TYR A  26      -4.914  10.095 -31.150  1.00 28.17           H  
ATOM    428  O   TYR A  26      -4.072   8.958 -35.186  1.00 28.17           O  
ATOM    429  CG  TYR A  26      -3.330   8.837 -31.766  1.00 28.17           C  
ATOM    430  CD1 TYR A  26      -3.056   7.519 -32.178  1.00 28.17           C  
ATOM    431  HD1 TYR A  26      -3.823   6.931 -32.662  1.00 28.17           H  
ATOM    432  CD2 TYR A  26      -2.324   9.602 -31.141  1.00 28.17           C  
ATOM    433  HD2 TYR A  26      -2.530  10.614 -30.826  1.00 28.17           H  
ATOM    434  CE1 TYR A  26      -1.777   6.967 -31.966  1.00 28.17           C  
ATOM    435  HE1 TYR A  26      -1.552   5.957 -32.276  1.00 28.17           H  
ATOM    436  CE2 TYR A  26      -1.045   9.053 -30.928  1.00 28.17           C  
ATOM    437  HE2 TYR A  26      -0.276   9.643 -30.451  1.00 28.17           H  
ATOM    438  OH  TYR A  26       0.462   7.195 -31.150  1.00 28.17           O  
ATOM    439  HH  TYR A  26       1.059   7.802 -30.708  1.00 28.17           H  
ATOM    440  CZ  TYR A  26      -0.770   7.733 -31.344  1.00 28.17           C  
ATOM    441  N   LYS A  27      -6.286   9.213 -34.926  1.00 31.64           N  
ATOM    442  H   LYS A  27      -7.024   9.651 -34.394  1.00 31.64           H  
ATOM    443  CA  LYS A  27      -6.644   8.460 -36.139  1.00 31.64           C  
ATOM    444  HA  LYS A  27      -5.987   7.593 -36.207  1.00 31.64           H  
ATOM    445  C   LYS A  27      -6.380   9.237 -37.429  1.00 31.64           C  
ATOM    446  CB  LYS A  27      -8.092   7.951 -36.061  1.00 31.64           C  
ATOM    447  HB2 LYS A  27      -8.419   7.657 -37.058  1.00 31.64           H  
ATOM    448  HB3 LYS A  27      -8.750   8.741 -35.699  1.00 31.64           H  
ATOM    449  O   LYS A  27      -5.946   8.612 -38.394  1.00 31.64           O  
ATOM    450  CG  LYS A  27      -8.174   6.724 -35.141  1.00 31.64           C  
ATOM    451  HG2 LYS A  27      -7.852   6.999 -34.137  1.00 31.64           H  
ATOM    452  HG3 LYS A  27      -7.502   5.953 -35.518  1.00 31.64           H  
ATOM    453  CD  LYS A  27      -9.594   6.149 -35.078  1.00 31.64           C  
ATOM    454  HD2 LYS A  27      -9.906   5.852 -36.079  1.00 31.64           H  
ATOM    455  HD3 LYS A  27     -10.272   6.912 -34.694  1.00 31.64           H  
ATOM    456  CE  LYS A  27      -9.591   4.936 -34.141  1.00 31.64           C  
ATOM    457  HE2 LYS A  27      -8.822   4.238 -34.472  1.00 31.64           H  
ATOM    458  HE3 LYS A  27      -9.316   5.278 -33.143  1.00 31.64           H  
ATOM    459  NZ  LYS A  27     -10.912   4.261 -34.103  1.00 31.64           N  
ATOM    460  HZ1 LYS A  27     -11.617   4.906 -33.778  1.00 31.64           H  
ATOM    461  HZ2 LYS A  27     -11.170   3.922 -35.019  1.00 31.64           H  
ATOM    462  HZ3 LYS A  27     -10.882   3.480 -33.462  1.00 31.64           H  
ATOM    463  N   MET A  28      -6.549  10.563 -37.453  1.00 29.53           N  
ATOM    464  H   MET A  28      -6.925  11.025 -36.637  1.00 29.53           H  
ATOM    465  CA  MET A  28      -6.198  11.359 -38.642  1.00 29.53           C  
ATOM    466  HA  MET A  28      -6.685  10.913 -39.509  1.00 29.53           H  
ATOM    467  C   MET A  28      -4.690  11.338 -38.932  1.00 29.53           C  
ATOM    468  CB  MET A  28      -6.694  12.807 -38.531  1.00 29.53           C  
ATOM    469  HB2 MET A  28      -6.294  13.278 -37.633  1.00 29.53           H  
ATOM    470  HB3 MET A  28      -6.315  13.348 -39.398  1.00 29.53           H  
ATOM    471  O   MET A  28      -4.297  11.125 -40.079  1.00 29.53           O  
ATOM    472  CG  MET A  28      -8.224  12.916 -38.534  1.00 29.53           C  
ATOM    473  HG2 MET A  28      -8.641  12.036 -39.025  1.00 29.53           H  
ATOM    474  HG3 MET A  28      -8.580  12.921 -37.504  1.00 29.53           H  
ATOM    475  SD  MET A  28      -8.880  14.371 -39.402  1.00 29.53           S  
ATOM    476  CE  MET A  28      -7.999  15.725 -38.578  1.00 29.53           C  
ATOM    477  HE1 MET A  28      -6.927  15.640 -38.761  1.00 29.53           H  
ATOM    478  HE2 MET A  28      -8.351  16.677 -38.973  1.00 29.53           H  
ATOM    479  HE3 MET A  28      -8.190  15.688 -37.505  1.00 29.53           H  
ATOM    480  N   ALA A  29      -3.844  11.462 -37.902  1.00 32.15           N  
ATOM    481  H   ALA A  29      -4.217  11.660 -36.984  1.00 32.15           H  
ATOM    482  CA  ALA A  29      -2.387  11.367 -38.055  1.00 32.15           C  
ATOM    483  HA  ALA A  29      -2.056  12.139 -38.750  1.00 32.15           H  
ATOM    484  C   ALA A  29      -1.952  10.003 -38.636  1.00 32.15           C  
ATOM    485  CB  ALA A  29      -1.748  11.636 -36.687  1.00 32.15           C  
ATOM    486  HB1 ALA A  29      -2.069  10.888 -35.963  1.00 32.15           H  
ATOM    487  HB2 ALA A  29      -0.662  11.600 -36.779  1.00 32.15           H  
ATOM    488  HB3 ALA A  29      -2.036  12.626 -36.332  1.00 32.15           H  
ATOM    489  O   ALA A  29      -1.146   9.934 -39.567  1.00 32.15           O  
ATOM    490  N   LEU A  30      -2.551   8.910 -38.148  1.00 30.44           N  
ATOM    491  H   LEU A  30      -3.179   9.026 -37.365  1.00 30.44           H  
ATOM    492  CA  LEU A  30      -2.315   7.556 -38.661  1.00 30.44           C  
ATOM    493  HA  LEU A  30      -1.238   7.425 -38.769  1.00 30.44           H  
ATOM    494  C   LEU A  30      -2.897   7.312 -40.064  1.00 30.44           C  
ATOM    495  CB  LEU A  30      -2.841   6.539 -37.628  1.00 30.44           C  
ATOM    496  HB2 LEU A  30      -3.589   7.018 -36.997  1.00 30.44           H  
ATOM    497  HB3 LEU A  30      -3.337   5.713 -38.137  1.00 30.44           H  
ATOM    498  O   LEU A  30      -2.343   6.502 -40.808  1.00 30.44           O  
ATOM    499  CG  LEU A  30      -1.701   5.980 -36.756  1.00 30.44           C  
ATOM    500  HG  LEU A  30      -0.972   6.765 -36.554  1.00 30.44           H  
ATOM    501  CD1 LEU A  30      -2.238   5.478 -35.418  1.00 30.44           C  
ATOM    502 HD11 LEU A  30      -1.416   5.092 -34.816  1.00 30.44           H  
ATOM    503 HD12 LEU A  30      -2.693   6.312 -34.883  1.00 30.44           H  
ATOM    504 HD13 LEU A  30      -2.980   4.696 -35.574  1.00 30.44           H  
ATOM    505  CD2 LEU A  30      -1.009   4.812 -37.467  1.00 30.44           C  
ATOM    506 HD21 LEU A  30      -0.179   4.461 -36.854  1.00 30.44           H  
ATOM    507 HD22 LEU A  30      -1.715   3.997 -37.626  1.00 30.44           H  
ATOM    508 HD23 LEU A  30      -0.615   5.150 -38.425  1.00 30.44           H  
ATOM    509  N   GLN A  31      -3.972   8.001 -40.460  1.00 32.19           N  
ATOM    510  H   GLN A  31      -4.429   8.615 -39.801  1.00 32.19           H  
ATOM    511  CA  GLN A  31      -4.496   7.928 -41.829  1.00 32.19           C  
ATOM    512  HA  GLN A  31      -4.461   6.886 -42.149  1.00 32.19           H  
ATOM    513  C   GLN A  31      -3.627   8.687 -42.835  1.00 32.19           C  
ATOM    514  CB  GLN A  31      -5.961   8.382 -41.896  1.00 32.19           C  
ATOM    515  HB2 GLN A  31      -6.118   9.250 -41.255  1.00 32.19           H  
ATOM    516  HB3 GLN A  31      -6.195   8.668 -42.921  1.00 32.19           H  
ATOM    517  O   GLN A  31      -3.401   8.154 -43.919  1.00 32.19           O  
ATOM    518  CG  GLN A  31      -6.909   7.240 -41.499  1.00 32.19           C  
ATOM    519  HG2 GLN A  31      -6.682   6.364 -42.106  1.00 32.19           H  
ATOM    520  HG3 GLN A  31      -6.754   6.980 -40.451  1.00 32.19           H  
ATOM    521  CD  GLN A  31      -8.375   7.611 -41.697  1.00 32.19           C  
ATOM    522  NE2 GLN A  31      -9.174   6.762 -42.309  1.00 32.19           N  
ATOM    523 HE21 GLN A  31     -10.118   7.092 -42.450  1.00 32.19           H  
ATOM    524 HE22 GLN A  31      -8.825   5.903 -42.709  1.00 32.19           H  
ATOM    525  OE1 GLN A  31      -8.840   8.662 -41.300  1.00 32.19           O  
ATOM    526  N   GLN A  32      -3.066   9.851 -42.488  1.00 33.34           N  
ATOM    527  H   GLN A  32      -3.297  10.267 -41.597  1.00 33.34           H  
ATOM    528  CA  GLN A  32      -2.115  10.540 -43.373  1.00 33.34           C  
ATOM    529  HA  GLN A  32      -2.592  10.690 -44.342  1.00 33.34           H  
ATOM    530  C   GLN A  32      -0.871   9.678 -43.646  1.00 33.34           C  
ATOM    531  CB  GLN A  32      -1.745  11.922 -42.811  1.00 33.34           C  
ATOM    532  HB2 GLN A  32      -0.872  12.292 -43.349  1.00 33.34           H  
ATOM    533  HB3 GLN A  32      -1.491  11.841 -41.754  1.00 33.34           H  
ATOM    534  O   GLN A  32      -0.489   9.510 -44.803  1.00 33.34           O  
ATOM    535  CG  GLN A  32      -2.890  12.932 -43.008  1.00 33.34           C  
ATOM    536  HG2 GLN A  32      -3.182  12.931 -44.058  1.00 33.34           H  
ATOM    537  HG3 GLN A  32      -3.753  12.632 -42.413  1.00 33.34           H  
ATOM    538  CD  GLN A  32      -2.503  14.357 -42.620  1.00 33.34           C  
ATOM    539  NE2 GLN A  32      -3.189  15.359 -43.127  1.00 33.34           N  
ATOM    540 HE21 GLN A  32      -2.872  16.279 -42.856  1.00 33.34           H  
ATOM    541 HE22 GLN A  32      -3.952  15.203 -43.770  1.00 33.34           H  
ATOM    542  OE1 GLN A  32      -1.588  14.607 -41.857  1.00 33.34           O  
ATOM    543  N   TYR A  33      -0.312   9.022 -42.622  1.00 32.10           N  
ATOM    544  H   TYR A  33      -0.630   9.223 -41.684  1.00 32.10           H  
ATOM    545  CA  TYR A  33       0.828   8.112 -42.808  1.00 32.10           C  
ATOM    546  HA  TYR A  33       1.546   8.617 -43.454  1.00 32.10           H  
ATOM    547  C   TYR A  33       0.492   6.799 -43.535  1.00 32.10           C  
ATOM    548  CB  TYR A  33       1.525   7.858 -41.464  1.00 32.10           C  
ATOM    549  HB2 TYR A  33       1.786   6.803 -41.380  1.00 32.10           H  
ATOM    550  HB3 TYR A  33       0.857   8.091 -40.635  1.00 32.10           H  
ATOM    551  O   TYR A  33       1.361   6.232 -44.194  1.00 32.10           O  
ATOM    552  CG  TYR A  33       2.798   8.669 -41.341  1.00 32.10           C  
ATOM    553  CD1 TYR A  33       4.001   8.150 -41.859  1.00 32.10           C  
ATOM    554  HD1 TYR A  33       4.023   7.167 -42.305  1.00 32.10           H  
ATOM    555  CD2 TYR A  33       2.764   9.966 -40.795  1.00 32.10           C  
ATOM    556  HD2 TYR A  33       1.836  10.371 -40.418  1.00 32.10           H  
ATOM    557  CE1 TYR A  33       5.175   8.925 -41.821  1.00 32.10           C  
ATOM    558  HE1 TYR A  33       6.104   8.544 -42.218  1.00 32.10           H  
ATOM    559  CE2 TYR A  33       3.937  10.746 -40.760  1.00 32.10           C  
ATOM    560  HE2 TYR A  33       3.911  11.745 -40.350  1.00 32.10           H  
ATOM    561  OH  TYR A  33       6.282  10.968 -41.257  1.00 32.10           O  
ATOM    562  HH  TYR A  33       6.149  11.839 -40.877  1.00 32.10           H  
ATOM    563  CZ  TYR A  33       5.145  10.225 -41.275  1.00 32.10           C  
ATOM    564  N   ARG A  34      -0.754   6.309 -43.469  1.00 29.27           N  
ATOM    565  H   ARG A  34      -1.421   6.788 -42.880  1.00 29.27           H  
ATOM    566  CA  ARG A  34      -1.191   5.122 -44.234  1.00 29.27           C  
ATOM    567  HA  ARG A  34      -0.323   4.485 -44.401  1.00 29.27           H  
ATOM    568  C   ARG A  34      -1.671   5.444 -45.656  1.00 29.27           C  
ATOM    569  CB  ARG A  34      -2.208   4.305 -43.420  1.00 29.27           C  
ATOM    570  HB2 ARG A  34      -2.997   4.959 -43.049  1.00 29.27           H  
ATOM    571  HB3 ARG A  34      -2.659   3.553 -44.068  1.00 29.27           H  
ATOM    572  O   ARG A  34      -1.712   4.540 -46.485  1.00 29.27           O  
ATOM    573  CG  ARG A  34      -1.513   3.586 -42.249  1.00 29.27           C  
ATOM    574  HG2 ARG A  34      -0.729   2.943 -42.649  1.00 29.27           H  
ATOM    575  HG3 ARG A  34      -1.052   4.320 -41.588  1.00 29.27           H  
ATOM    576  CD  ARG A  34      -2.492   2.727 -41.439  1.00 29.27           C  
ATOM    577  HD2 ARG A  34      -2.977   2.027 -42.119  1.00 29.27           H  
ATOM    578  HD3 ARG A  34      -3.247   3.380 -41.001  1.00 29.27           H  
ATOM    579  NE  ARG A  34      -1.789   1.988 -40.368  1.00 29.27           N  
ATOM    580  HE  ARG A  34      -0.868   2.327 -40.130  1.00 29.27           H  
ATOM    581  NH1 ARG A  34      -3.414   0.427 -39.906  1.00 29.27           N  
ATOM    582 HH11 ARG A  34      -3.718  -0.393 -39.401  1.00 29.27           H  
ATOM    583 HH12 ARG A  34      -4.003   0.843 -40.614  1.00 29.27           H  
ATOM    584  NH2 ARG A  34      -1.483   0.368 -38.795  1.00 29.27           N  
ATOM    585 HH21 ARG A  34      -0.557   0.723 -38.604  1.00 29.27           H  
ATOM    586 HH22 ARG A  34      -1.812  -0.444 -38.294  1.00 29.27           H  
ATOM    587  CZ  ARG A  34      -2.231   0.936 -39.699  1.00 29.27           C  
ATOM    588  N   GLY A  35      -1.972   6.707 -45.966  1.00 28.75           N  
ATOM    589  H   GLY A  35      -1.983   7.389 -45.221  1.00 28.75           H  
ATOM    590  CA  GLY A  35      -2.363   7.159 -47.307  1.00 28.75           C  
ATOM    591  HA2 GLY A  35      -3.144   6.506 -47.697  1.00 28.75           H  
ATOM    592  HA3 GLY A  35      -2.768   8.167 -47.226  1.00 28.75           H  
ATOM    593  C   GLY A  35      -1.216   7.197 -48.327  1.00 28.75           C  
ATOM    594  O   GLY A  35      -1.455   7.025 -49.518  1.00 28.75           O  
ATOM    595  N   ALA A  36       0.033   7.352 -47.877  1.00 31.13           N  
ATOM    596  H   ALA A  36       0.169   7.520 -46.891  1.00 31.13           H  
ATOM    597  CA  ALA A  36       1.205   7.470 -48.755  1.00 31.13           C  
ATOM    598  HA  ALA A  36       0.960   8.164 -49.558  1.00 31.13           H  
ATOM    599  C   ALA A  36       1.645   6.150 -49.435  1.00 31.13           C  
ATOM    600  CB  ALA A  36       2.339   8.093 -47.930  1.00 31.13           C  
ATOM    601  HB1 ALA A  36       3.206   8.260 -48.568  1.00 31.13           H  
ATOM    602  HB2 ALA A  36       2.019   9.050 -47.518  1.00 31.13           H  
ATOM    603  HB3 ALA A  36       2.621   7.426 -47.116  1.00 31.13           H  
ATOM    604  O   ALA A  36       2.509   6.159 -50.308  1.00 31.13           O  
ATOM    605  N   GLY A  37       1.056   5.004 -49.072  1.00 26.26           N  
ATOM    606  H   GLY A  37       0.318   5.059 -48.385  1.00 26.26           H  
ATOM    607  CA  GLY A  37       1.511   3.668 -49.489  1.00 26.26           C  
ATOM    608  HA2 GLY A  37       1.050   2.926 -48.837  1.00 26.26           H  
ATOM    609  HA3 GLY A  37       2.590   3.613 -49.343  1.00 26.26           H  
ATOM    610  C   GLY A  37       1.229   3.250 -50.941  1.00 26.26           C  
ATOM    611  O   GLY A  37       1.384   2.070 -51.253  1.00 26.26           O  
ATOM    612  N   ARG A  38       0.772   4.153 -51.823  1.00 25.20           N  
ATOM    613  H   ARG A  38       0.700   5.108 -51.501  1.00 25.20           H  
ATOM    614  CA  ARG A  38       0.459   3.857 -53.238  1.00 25.20           C  
ATOM    615  HA  ARG A  38       1.097   3.033 -53.560  1.00 25.20           H  
ATOM    616  C   ARG A  38       0.798   5.007 -54.197  1.00 25.20           C  
ATOM    617  CB  ARG A  38      -1.007   3.400 -53.407  1.00 25.20           C  
ATOM    618  HB2 ARG A  38      -1.236   3.375 -54.472  1.00 25.20           H  
ATOM    619  HB3 ARG A  38      -1.674   4.121 -52.935  1.00 25.20           H  
ATOM    620  O   ARG A  38      -0.077   5.537 -54.874  1.00 25.20           O  
ATOM    621  CG  ARG A  38      -1.286   1.994 -52.859  1.00 25.20           C  
ATOM    622  HG2 ARG A  38      -0.526   1.307 -53.230  1.00 25.20           H  
ATOM    623  HG3 ARG A  38      -1.258   2.010 -51.770  1.00 25.20           H  
ATOM    624  CD  ARG A  38      -2.665   1.512 -53.326  1.00 25.20           C  
ATOM    625  HD2 ARG A  38      -2.701   1.565 -54.414  1.00 25.20           H  
ATOM    626  HD3 ARG A  38      -3.424   2.178 -52.915  1.00 25.20           H  
ATOM    627  NE  ARG A  38      -2.928   0.126 -52.894  1.00 25.20           N  
ATOM    628  HE  ARG A  38      -2.220  -0.305 -52.316  1.00 25.20           H  
ATOM    629  NH1 ARG A  38      -4.947  -0.138 -53.957  1.00 25.20           N  
ATOM    630 HH11 ARG A  38      -5.738  -0.714 -54.208  1.00 25.20           H  
ATOM    631 HH12 ARG A  38      -4.877   0.806 -54.310  1.00 25.20           H  
ATOM    632  NH2 ARG A  38      -4.093  -1.828 -52.781  1.00 25.20           N  
ATOM    633 HH21 ARG A  38      -3.360  -2.238 -52.220  1.00 25.20           H  
ATOM    634 HH22 ARG A  38      -4.896  -2.385 -53.038  1.00 25.20           H  
ATOM    635  CZ  ARG A  38      -3.984  -0.603 -53.211  1.00 25.20           C  
ATOM    636  N   MET A  39       2.083   5.326 -54.327  1.00 25.87           N  
ATOM    637  H   MET A  39       2.750   4.910 -53.694  1.00 25.87           H  
ATOM    638  CA  MET A  39       2.611   5.913 -55.564  1.00 25.87           C  
ATOM    639  HA  MET A  39       1.800   6.075 -56.275  1.00 25.87           H  
ATOM    640  C   MET A  39       3.575   4.919 -56.210  1.00 25.87           C  
ATOM    641  CB  MET A  39       3.261   7.282 -55.317  1.00 25.87           C  
ATOM    642  HB2 MET A  39       3.974   7.221 -54.495  1.00 25.87           H  
ATOM    643  HB3 MET A  39       3.796   7.581 -56.219  1.00 25.87           H  
ATOM    644  O   MET A  39       4.626   4.616 -55.652  1.00 25.87           O  
ATOM    645  CG  MET A  39       2.203   8.347 -55.012  1.00 25.87           C  
ATOM    646  HG2 MET A  39       1.423   8.294 -55.772  1.00 25.87           H  
ATOM    647  HG3 MET A  39       1.751   8.131 -54.044  1.00 25.87           H  
ATOM    648  SD  MET A  39       2.849  10.040 -54.992  1.00 25.87           S  
ATOM    649  CE  MET A  39       1.315  10.947 -54.666  1.00 25.87           C  
ATOM    650  HE1 MET A  39       0.894  10.622 -53.714  1.00 25.87           H  
ATOM    651  HE2 MET A  39       1.530  12.014 -54.620  1.00 25.87           H  
ATOM    652  HE3 MET A  39       0.599  10.757 -55.465  1.00 25.87           H  
ATOM    653  N   GLN A  40       3.207   4.391 -57.379  1.00 24.52           N  
ATOM    654  H   GLN A  40       2.347   4.705 -57.806  1.00 24.52           H  
ATOM    655  CA  GLN A  40       4.155   3.673 -58.230  1.00 24.52           C  
ATOM    656  HA  GLN A  40       4.694   2.941 -57.628  1.00 24.52           H  
ATOM    657  C   GLN A  40       5.134   4.694 -58.829  1.00 24.52           C  
ATOM    658  CB  GLN A  40       3.429   2.944 -59.372  1.00 24.52           C  
ATOM    659  HB2 GLN A  40       4.171   2.612 -60.098  1.00 24.52           H  
ATOM    660  HB3 GLN A  40       2.761   3.645 -59.873  1.00 24.52           H  
ATOM    661  O   GLN A  40       4.675   5.685 -59.403  1.00 24.52           O  
ATOM    662  CG  GLN A  40       2.633   1.714 -58.914  1.00 24.52           C  
ATOM    663  HG2 GLN A  40       3.318   1.000 -58.456  1.00 24.52           H  
ATOM    664  HG3 GLN A  40       1.891   2.007 -58.171  1.00 24.52           H  
ATOM    665  CD  GLN A  40       1.908   1.052 -60.084  1.00 24.52           C  
ATOM    666  NE2 GLN A  40       1.954  -0.256 -60.215  1.00 24.52           N  
ATOM    667 HE21 GLN A  40       2.506  -0.831 -59.596  1.00 24.52           H  
ATOM    668 HE22 GLN A  40       1.487  -0.618 -61.034  1.00 24.52           H  
ATOM    669  OE1 GLN A  40       1.273   1.694 -60.898  1.00 24.52           O  
ATOM    670  N   PRO A  41       6.458   4.476 -58.756  1.00 27.97           N  
ATOM    671  CA  PRO A  41       7.400   5.302 -59.490  1.00 27.97           C  
ATOM    672  HA  PRO A  41       7.176   6.359 -59.346  1.00 27.97           H  
ATOM    673  C   PRO A  41       7.303   4.968 -60.985  1.00 27.97           C  
ATOM    674  CB  PRO A  41       8.769   4.998 -58.871  1.00 27.97           C  
ATOM    675  HB2 PRO A  41       9.584   5.115 -59.586  1.00 27.97           H  
ATOM    676  HB3 PRO A  41       8.927   5.651 -58.013  1.00 27.97           H  
ATOM    677  O   PRO A  41       7.895   3.998 -61.459  1.00 27.97           O  
ATOM    678  CG  PRO A  41       8.631   3.554 -58.388  1.00 27.97           C  
ATOM    679  HG2 PRO A  41       8.842   2.868 -59.208  1.00 27.97           H  
ATOM    680  HG3 PRO A  41       9.288   3.348 -57.543  1.00 27.97           H  
ATOM    681  CD  PRO A  41       7.156   3.447 -57.996  1.00 27.97           C  
ATOM    682  HD2 PRO A  41       7.042   3.647 -56.931  1.00 27.97           H  
ATOM    683  HD3 PRO A  41       6.781   2.452 -58.236  1.00 27.97           H  
ATOM    684  N   TYR A  42       6.570   5.789 -61.739  1.00 24.38           N  
ATOM    685  H   TYR A  42       6.023   6.501 -61.277  1.00 24.38           H  
ATOM    686  CA  TYR A  42       6.681   5.838 -63.198  1.00 24.38           C  
ATOM    687  HA  TYR A  42       6.628   4.823 -63.592  1.00 24.38           H  
ATOM    688  C   TYR A  42       8.061   6.401 -63.567  1.00 24.38           C  
ATOM    689  CB  TYR A  42       5.519   6.643 -63.813  1.00 24.38           C  
ATOM    690  HB2 TYR A  42       5.899   7.281 -64.611  1.00 24.38           H  
ATOM    691  HB3 TYR A  42       5.086   7.308 -63.066  1.00 24.38           H  
ATOM    692  O   TYR A  42       8.234   7.600 -63.786  1.00 24.38           O  
ATOM    693  CG  TYR A  42       4.427   5.784 -64.421  1.00 24.38           C  
ATOM    694  CD1 TYR A  42       4.486   5.444 -65.788  1.00 24.38           C  
ATOM    695  HD1 TYR A  42       5.314   5.784 -66.393  1.00 24.38           H  
ATOM    696  CD2 TYR A  42       3.352   5.336 -63.630  1.00 24.38           C  
ATOM    697  HD2 TYR A  42       3.310   5.586 -62.580  1.00 24.38           H  
ATOM    698  CE1 TYR A  42       3.463   4.672 -66.371  1.00 24.38           C  
ATOM    699  HE1 TYR A  42       3.507   4.420 -67.421  1.00 24.38           H  
ATOM    700  CE2 TYR A  42       2.327   4.562 -64.211  1.00 24.38           C  
ATOM    701  HE2 TYR A  42       1.498   4.210 -63.615  1.00 24.38           H  
ATOM    702  OH  TYR A  42       1.379   3.501 -66.140  1.00 24.38           O  
ATOM    703  HH  TYR A  42       1.527   3.344 -67.075  1.00 24.38           H  
ATOM    704  CZ  TYR A  42       2.377   4.235 -65.582  1.00 24.38           C  
ATOM    705  N   VAL A  43       9.068   5.528 -63.604  1.00 26.40           N  
ATOM    706  H   VAL A  43       8.884   4.579 -63.312  1.00 26.40           H  
ATOM    707  CA  VAL A  43      10.406   5.870 -64.094  1.00 26.40           C  
ATOM    708  HA  VAL A  43      10.691   6.843 -63.693  1.00 26.40           H  
ATOM    709  C   VAL A  43      10.335   5.983 -65.615  1.00 26.40           C  
ATOM    710  CB  VAL A  43      11.468   4.846 -63.641  1.00 26.40           C  
ATOM    711  HB  VAL A  43      11.225   3.862 -64.041  1.00 26.40           H  
ATOM    712  O   VAL A  43      10.388   4.979 -66.322  1.00 26.40           O  
ATOM    713  CG1 VAL A  43      12.867   5.249 -64.129  1.00 26.40           C  
ATOM    714 HG11 VAL A  43      13.124   6.243 -63.761  1.00 26.40           H  
ATOM    715 HG12 VAL A  43      13.605   4.532 -63.769  1.00 26.40           H  
ATOM    716 HG13 VAL A  43      12.902   5.251 -65.218  1.00 26.40           H  
ATOM    717  CG2 VAL A  43      11.525   4.741 -62.110  1.00 26.40           C  
ATOM    718 HG21 VAL A  43      10.582   4.352 -61.727  1.00 26.40           H  
ATOM    719 HG22 VAL A  43      12.318   4.052 -61.817  1.00 26.40           H  
ATOM    720 HG23 VAL A  43      11.719   5.720 -61.673  1.00 26.40           H  
ATOM    721  N   MET A  44      10.210   7.208 -66.130  1.00 24.72           N  
ATOM    722  H   MET A  44      10.092   7.989 -65.501  1.00 24.72           H  
ATOM    723  CA  MET A  44      10.440   7.467 -67.552  1.00 24.72           C  
ATOM    724  HA  MET A  44       9.845   6.760 -68.129  1.00 24.72           H  
ATOM    725  C   MET A  44      11.935   7.265 -67.864  1.00 24.72           C  
ATOM    726  CB  MET A  44       9.997   8.883 -67.945  1.00 24.72           C  
ATOM    727  HB2 MET A  44      10.384   9.610 -67.231  1.00 24.72           H  
ATOM    728  HB3 MET A  44      10.412   9.114 -68.926  1.00 24.72           H  
ATOM    729  O   MET A  44      12.772   7.939 -67.256  1.00 24.72           O  
ATOM    730  CG  MET A  44       8.474   9.009 -68.041  1.00 24.72           C  
ATOM    731  HG2 MET A  44       8.039   8.886 -67.050  1.00 24.72           H  
ATOM    732  HG3 MET A  44       8.100   8.213 -68.686  1.00 24.72           H  
ATOM    733  SD  MET A  44       7.941  10.597 -68.734  1.00 24.72           S  
ATOM    734  CE  MET A  44       6.169  10.280 -68.932  1.00 24.72           C  
ATOM    735  HE1 MET A  44       5.687  11.168 -69.343  1.00 24.72           H  
ATOM    736  HE2 MET A  44       5.727  10.047 -67.963  1.00 24.72           H  
ATOM    737  HE3 MET A  44       6.020   9.442 -69.613  1.00 24.72           H  
ATOM    738  N   PRO A  45      12.307   6.370 -68.797  1.00 25.68           N  
ATOM    739  CA  PRO A  45      13.703   6.138 -69.151  1.00 25.68           C  
ATOM    740  HA  PRO A  45      14.324   6.106 -68.255  1.00 25.68           H  
ATOM    741  C   PRO A  45      14.207   7.266 -70.064  1.00 25.68           C  
ATOM    742  CB  PRO A  45      13.710   4.754 -69.812  1.00 25.68           C  
ATOM    743  HB2 PRO A  45      14.523   4.636 -70.528  1.00 25.68           H  
ATOM    744  HB3 PRO A  45      13.778   3.987 -69.040  1.00 25.68           H  
ATOM    745  O   PRO A  45      14.137   7.155 -71.285  1.00 25.68           O  
ATOM    746  CG  PRO A  45      12.338   4.671 -70.483  1.00 25.68           C  
ATOM    747  HG2 PRO A  45      12.367   5.169 -71.452  1.00 25.68           H  
ATOM    748  HG3 PRO A  45      12.006   3.639 -70.596  1.00 25.68           H  
ATOM    749  CD  PRO A  45      11.437   5.453 -69.528  1.00 25.68           C  
ATOM    750  HD2 PRO A  45      10.967   4.762 -68.829  1.00 25.68           H  
ATOM    751  HD3 PRO A  45      10.678   5.994 -70.093  1.00 25.68           H  
ATOM    752  N   GLY A  46      14.677   8.380 -69.487  1.00 26.01           N  
ATOM    753  H   GLY A  46      14.560   8.483 -68.489  1.00 26.01           H  
ATOM    754  CA  GLY A  46      15.005   9.548 -70.313  1.00 26.01           C  
ATOM    755  HA2 GLY A  46      15.702   9.227 -71.088  1.00 26.01           H  
ATOM    756  HA3 GLY A  46      14.096   9.872 -70.819  1.00 26.01           H  
ATOM    757  C   GLY A  46      15.623  10.784 -69.656  1.00 26.01           C  
ATOM    758  O   GLY A  46      15.416  11.867 -70.188  1.00 26.01           O  
ATOM    759  N   MET A  47      16.376  10.681 -68.551  1.00 29.35           N  
ATOM    760  H   MET A  47      16.482   9.779 -68.110  1.00 29.35           H  
ATOM    761  CA  MET A  47      17.217  11.801 -68.077  1.00 29.35           C  
ATOM    762  HA  MET A  47      17.630  12.292 -68.958  1.00 29.35           H  
ATOM    763  C   MET A  47      18.422  11.319 -67.252  1.00 29.35           C  
ATOM    764  CB  MET A  47      16.365  12.852 -67.320  1.00 29.35           C  
ATOM    765  HB2 MET A  47      15.352  12.478 -67.172  1.00 29.35           H  
ATOM    766  HB3 MET A  47      16.792  13.066 -66.340  1.00 29.35           H  
ATOM    767  O   MET A  47      18.316  11.042 -66.060  1.00 29.35           O  
ATOM    768  CG  MET A  47      16.301  14.167 -68.111  1.00 29.35           C  
ATOM    769  HG2 MET A  47      17.298  14.606 -68.143  1.00 29.35           H  
ATOM    770  HG3 MET A  47      16.000  13.951 -69.136  1.00 29.35           H  
ATOM    771  SD  MET A  47      15.150  15.404 -67.461  1.00 29.35           S  
ATOM    772  CE  MET A  47      15.225  16.597 -68.825  1.00 29.35           C  
ATOM    773  HE1 MET A  47      16.249  16.953 -68.943  1.00 29.35           H  
ATOM    774  HE2 MET A  47      14.573  17.443 -68.604  1.00 29.35           H  
ATOM    775  HE3 MET A  47      14.897  16.119 -69.748  1.00 29.35           H  
ATOM    776  N   VAL A  48      19.590  11.225 -67.898  1.00 30.78           N  
ATOM    777  H   VAL A  48      19.619  11.484 -68.874  1.00 30.78           H  
ATOM    778  CA  VAL A  48      20.874  10.914 -67.248  1.00 30.78           C  
ATOM    779  HA  VAL A  48      20.687  10.495 -66.259  1.00 30.78           H  
ATOM    780  C   VAL A  48      21.663  12.213 -67.072  1.00 30.78           C  
ATOM    781  CB  VAL A  48      21.676   9.859 -68.043  1.00 30.78           C  
ATOM    782  HB  VAL A  48      21.869  10.230 -69.049  1.00 30.78           H  
ATOM    783  O   VAL A  48      22.214  12.738 -68.034  1.00 30.78           O  
ATOM    784  CG1 VAL A  48      23.018   9.540 -67.367  1.00 30.78           C  
ATOM    785 HG11 VAL A  48      22.855   9.185 -66.349  1.00 30.78           H  
ATOM    786 HG12 VAL A  48      23.652  10.427 -67.348  1.00 30.78           H  
ATOM    787 HG13 VAL A  48      23.541   8.771 -67.934  1.00 30.78           H  
ATOM    788  CG2 VAL A  48      20.897   8.541 -68.154  1.00 30.78           C  
ATOM    789 HG21 VAL A  48      20.670   8.151 -67.162  1.00 30.78           H  
ATOM    790 HG22 VAL A  48      21.489   7.806 -68.700  1.00 30.78           H  
ATOM    791 HG23 VAL A  48      19.966   8.698 -68.700  1.00 30.78           H  
ATOM    792  N   GLY A  49      21.711  12.727 -65.840  1.00 27.64           N  
ATOM    793  H   GLY A  49      21.130  12.295 -65.135  1.00 27.64           H  
ATOM    794  CA  GLY A  49      22.493  13.915 -65.471  1.00 27.64           C  
ATOM    795  HA2 GLY A  49      22.647  14.541 -66.350  1.00 27.64           H  
ATOM    796  HA3 GLY A  49      23.472  13.603 -65.109  1.00 27.64           H  
ATOM    797  C   GLY A  49      21.800  14.778 -64.412  1.00 27.64           C  
ATOM    798  O   GLY A  49      20.783  15.398 -64.697  1.00 27.64           O  
ATOM    799  N   GLY A  50      22.353  14.826 -63.191  1.00 29.95           N  
ATOM    800  H   GLY A  50      23.227  14.338 -63.057  1.00 29.95           H  
ATOM    801  CA  GLY A  50      21.886  15.722 -62.112  1.00 29.95           C  
ATOM    802  HA2 GLY A  50      22.632  16.504 -61.967  1.00 29.95           H  
ATOM    803  HA3 GLY A  50      20.962  16.214 -62.417  1.00 29.95           H  
ATOM    804  C   GLY A  50      21.614  15.080 -60.740  1.00 29.95           C  
ATOM    805  O   GLY A  50      21.380  15.798 -59.770  1.00 29.95           O  
ATOM    806  N   GLY A  51      21.674  13.748 -60.621  1.00 28.08           N  
ATOM    807  H   GLY A  51      21.862  13.215 -61.459  1.00 28.08           H  
ATOM    808  CA  GLY A  51      21.167  13.007 -59.450  1.00 28.08           C  
ATOM    809  HA2 GLY A  51      20.098  13.197 -59.359  1.00 28.08           H  
ATOM    810  HA3 GLY A  51      21.296  11.941 -59.637  1.00 28.08           H  
ATOM    811  C   GLY A  51      21.801  13.304 -58.078  1.00 28.08           C  
ATOM    812  O   GLY A  51      21.178  13.010 -57.062  1.00 28.08           O  
ATOM    813  N   ILE A  52      22.998  13.900 -58.016  1.00 36.40           N  
ATOM    814  H   ILE A  52      23.453  14.147 -58.883  1.00 36.40           H  
ATOM    815  CA  ILE A  52      23.715  14.135 -56.746  1.00 36.40           C  
ATOM    816  HA  ILE A  52      23.530  13.287 -56.087  1.00 36.40           H  
ATOM    817  C   ILE A  52      23.168  15.371 -56.002  1.00 36.40           C  
ATOM    818  CB  ILE A  52      25.246  14.187 -56.994  1.00 36.40           C  
ATOM    819  HB  ILE A  52      25.457  14.996 -57.694  1.00 36.40           H  
ATOM    820  O   ILE A  52      22.940  15.320 -54.794  1.00 36.40           O  
ATOM    821  CG1 ILE A  52      25.727  12.851 -57.620  1.00 36.40           C  
ATOM    822 HG12 ILE A  52      25.504  12.033 -56.934  1.00 36.40           H  
ATOM    823 HG13 ILE A  52      25.181  12.666 -58.545  1.00 36.40           H  
ATOM    824  CG2 ILE A  52      26.012  14.472 -55.688  1.00 36.40           C  
ATOM    825 HG21 ILE A  52      25.845  13.671 -54.968  1.00 36.40           H  
ATOM    826 HG22 ILE A  52      25.689  15.413 -55.241  1.00 36.40           H  
ATOM    827 HG23 ILE A  52      27.081  14.563 -55.878  1.00 36.40           H  
ATOM    828  CD1 ILE A  52      27.219  12.793 -57.975  1.00 36.40           C  
ATOM    829 HD11 ILE A  52      27.488  13.648 -58.596  1.00 36.40           H  
ATOM    830 HD12 ILE A  52      27.422  11.876 -58.527  1.00 36.40           H  
ATOM    831 HD13 ILE A  52      27.828  12.791 -57.071  1.00 36.40           H  
ATOM    832  N   GLY A  53      22.886  16.470 -56.714  1.00 32.71           N  
ATOM    833  H   GLY A  53      23.008  16.442 -57.716  1.00 32.71           H  
ATOM    834  CA  GLY A  53      22.511  17.744 -56.082  1.00 32.71           C  
ATOM    835  HA2 GLY A  53      23.268  18.013 -55.345  1.00 32.71           H  
ATOM    836  HA3 GLY A  53      22.485  18.522 -56.845  1.00 32.71           H  
ATOM    837  C   GLY A  53      21.148  17.725 -55.379  1.00 32.71           C  
ATOM    838  O   GLY A  53      20.988  18.323 -54.315  1.00 32.71           O  
ATOM    839  N   VAL A  54      20.164  17.013 -55.939  1.00 35.68           N  
ATOM    840  H   VAL A  54      20.358  16.525 -56.802  1.00 35.68           H  
ATOM    841  CA  VAL A  54      18.800  16.963 -55.377  1.00 35.68           C  
ATOM    842  HA  VAL A  54      18.508  17.977 -55.102  1.00 35.68           H  
ATOM    843  C   VAL A  54      18.757  16.134 -54.094  1.00 35.68           C  
ATOM    844  CB  VAL A  54      17.774  16.449 -56.406  1.00 35.68           C  
ATOM    845  HB  VAL A  54      18.026  15.426 -56.685  1.00 35.68           H  
ATOM    846  O   VAL A  54      18.162  16.575 -53.114  1.00 35.68           O  
ATOM    847  CG1 VAL A  54      16.346  16.469 -55.844  1.00 35.68           C  
ATOM    848 HG11 VAL A  54      16.259  15.786 -54.999  1.00 35.68           H  
ATOM    849 HG12 VAL A  54      16.084  17.476 -55.517  1.00 35.68           H  
ATOM    850 HG13 VAL A  54      15.641  16.147 -56.610  1.00 35.68           H  
ATOM    851  CG2 VAL A  54      17.783  17.317 -57.673  1.00 35.68           C  
ATOM    852 HG21 VAL A  54      17.023  16.963 -58.369  1.00 35.68           H  
ATOM    853 HG22 VAL A  54      17.576  18.357 -57.418  1.00 35.68           H  
ATOM    854 HG23 VAL A  54      18.749  17.254 -58.173  1.00 35.68           H  
ATOM    855  N   GLY A  55      19.425  14.975 -54.064  1.00 30.91           N  
ATOM    856  H   GLY A  55      19.941  14.683 -54.882  1.00 30.91           H  
ATOM    857  CA  GLY A  55      19.482  14.128 -52.868  1.00 30.91           C  
ATOM    858  HA2 GLY A  55      20.097  13.253 -53.079  1.00 30.91           H  
ATOM    859  HA3 GLY A  55      18.477  13.800 -52.603  1.00 30.91           H  
ATOM    860  C   GLY A  55      20.087  14.862 -51.669  1.00 30.91           C  
ATOM    861  O   GLY A  55      19.540  14.803 -50.570  1.00 30.91           O  
ATOM    862  N   GLN A  56      21.156  15.629 -51.895  1.00 34.96           N  
ATOM    863  H   GLN A  56      21.571  15.630 -52.817  1.00 34.96           H  
ATOM    864  CA  GLN A  56      21.843  16.362 -50.833  1.00 34.96           C  
ATOM    865  HA  GLN A  56      21.874  15.705 -49.964  1.00 34.96           H  
ATOM    866  C   GLN A  56      21.082  17.628 -50.394  1.00 34.96           C  
ATOM    867  CB  GLN A  56      23.292  16.603 -51.282  1.00 34.96           C  
ATOM    868  HB2 GLN A  56      23.351  17.475 -51.933  1.00 34.96           H  
ATOM    869  HB3 GLN A  56      23.605  15.730 -51.855  1.00 34.96           H  
ATOM    870  O   GLN A  56      21.017  17.909 -49.201  1.00 34.96           O  
ATOM    871  CG  GLN A  56      24.262  16.758 -50.096  1.00 34.96           C  
ATOM    872  HG2 GLN A  56      23.959  16.091 -49.289  1.00 34.96           H  
ATOM    873  HG3 GLN A  56      24.214  17.780 -49.719  1.00 34.96           H  
ATOM    874  CD  GLN A  56      25.710  16.412 -50.449  1.00 34.96           C  
ATOM    875  NE2 GLN A  56      26.606  16.424 -49.488  1.00 34.96           N  
ATOM    876 HE21 GLN A  56      26.348  16.654 -48.539  1.00 34.96           H  
ATOM    877 HE22 GLN A  56      27.550  16.188 -49.759  1.00 34.96           H  
ATOM    878  OE1 GLN A  56      26.068  16.107 -51.574  1.00 34.96           O  
ATOM    879  N   MET A  57      20.395  18.336 -51.302  1.00 39.75           N  
ATOM    880  H   MET A  57      20.491  18.104 -52.280  1.00 39.75           H  
ATOM    881  CA  MET A  57      19.468  19.416 -50.913  1.00 39.75           C  
ATOM    882  HA  MET A  57      19.995  20.104 -50.253  1.00 39.75           H  
ATOM    883  C   MET A  57      18.252  18.912 -50.121  1.00 39.75           C  
ATOM    884  CB  MET A  57      18.986  20.195 -52.146  1.00 39.75           C  
ATOM    885  HB2 MET A  57      18.051  20.700 -51.902  1.00 39.75           H  
ATOM    886  HB3 MET A  57      18.799  19.513 -52.975  1.00 39.75           H  
ATOM    887  O   MET A  57      17.802  19.594 -49.201  1.00 39.75           O  
ATOM    888  CG  MET A  57      19.991  21.273 -52.558  1.00 39.75           C  
ATOM    889  HG2 MET A  57      20.926  20.802 -52.861  1.00 39.75           H  
ATOM    890  HG3 MET A  57      20.195  21.901 -51.690  1.00 39.75           H  
ATOM    891  SD  MET A  57      19.401  22.352 -53.891  1.00 39.75           S  
ATOM    892  CE  MET A  57      19.767  21.299 -55.318  1.00 39.75           C  
ATOM    893  HE1 MET A  57      19.199  20.371 -55.248  1.00 39.75           H  
ATOM    894  HE2 MET A  57      20.833  21.067 -55.336  1.00 39.75           H  
ATOM    895  HE3 MET A  57      19.497  21.822 -56.236  1.00 39.75           H  
ATOM    896  N   VAL A  58      17.719  17.729 -50.448  1.00 40.97           N  
ATOM    897  H   VAL A  58      18.096  17.232 -51.242  1.00 40.97           H  
ATOM    898  CA  VAL A  58      16.623  17.109 -49.685  1.00 40.97           C  
ATOM    899  HA  VAL A  58      15.866  17.868 -49.488  1.00 40.97           H  
ATOM    900  C   VAL A  58      17.113  16.636 -48.316  1.00 40.97           C  
ATOM    901  CB  VAL A  58      15.952  15.983 -50.498  1.00 40.97           C  
ATOM    902  HB  VAL A  58      16.718  15.315 -50.891  1.00 40.97           H  
ATOM    903  O   VAL A  58      16.450  16.916 -47.321  1.00 40.97           O  
ATOM    904  CG1 VAL A  58      14.965  15.151 -49.668  1.00 40.97           C  
ATOM    905 HG11 VAL A  58      14.443  14.442 -50.310  1.00 40.97           H  
ATOM    906 HG12 VAL A  58      15.505  14.582 -48.911  1.00 40.97           H  
ATOM    907 HG13 VAL A  58      14.239  15.803 -49.181  1.00 40.97           H  
ATOM    908  CG2 VAL A  58      15.158  16.579 -51.670  1.00 40.97           C  
ATOM    909 HG21 VAL A  58      14.753  15.776 -52.285  1.00 40.97           H  
ATOM    910 HG22 VAL A  58      15.807  17.195 -52.294  1.00 40.97           H  
ATOM    911 HG23 VAL A  58      14.340  17.194 -51.295  1.00 40.97           H  
ATOM    912  N   ALA A  59      18.286  15.999 -48.235  1.00 34.88           N  
ATOM    913  H   ALA A  59      18.781  15.770 -49.085  1.00 34.88           H  
ATOM    914  CA  ALA A  59      18.892  15.600 -46.965  1.00 34.88           C  
ATOM    915  HA  ALA A  59      18.202  14.936 -46.444  1.00 34.88           H  
ATOM    916  C   ALA A  59      19.147  16.806 -46.045  1.00 34.88           C  
ATOM    917  CB  ALA A  59      20.183  14.824 -47.250  1.00 34.88           C  
ATOM    918  HB1 ALA A  59      20.904  15.467 -47.756  1.00 34.88           H  
ATOM    919  HB2 ALA A  59      19.967  13.959 -47.877  1.00 34.88           H  
ATOM    920  HB3 ALA A  59      20.617  14.482 -46.311  1.00 34.88           H  
ATOM    921  O   ALA A  59      18.741  16.777 -44.885  1.00 34.88           O  
ATOM    922  N   ASN A  60      19.730  17.889 -46.572  1.00 39.34           N  
ATOM    923  H   ASN A  60      20.114  17.832 -47.504  1.00 39.34           H  
ATOM    924  CA  ASN A  60      19.978  19.105 -45.799  1.00 39.34           C  
ATOM    925  HA  ASN A  60      20.535  18.836 -44.901  1.00 39.34           H  
ATOM    926  C   ASN A  60      18.665  19.736 -45.315  1.00 39.34           C  
ATOM    927  CB  ASN A  60      20.842  20.087 -46.607  1.00 39.34           C  
ATOM    928  HB2 ASN A  60      20.857  21.038 -46.075  1.00 39.34           H  
ATOM    929  HB3 ASN A  60      20.401  20.252 -47.590  1.00 39.34           H  
ATOM    930  O   ASN A  60      18.526  19.957 -44.121  1.00 39.34           O  
ATOM    931  CG  ASN A  60      22.287  19.638 -46.782  1.00 39.34           C  
ATOM    932  ND2 ASN A  60      23.135  20.514 -47.266  1.00 39.34           N  
ATOM    933 HD21 ASN A  60      24.101  20.222 -47.288  1.00 39.34           H  
ATOM    934 HD22 ASN A  60      22.845  21.473 -47.395  1.00 39.34           H  
ATOM    935  OD1 ASN A  60      22.688  18.521 -46.500  1.00 39.34           O  
ATOM    936  N   ARG A  61      17.645  19.901 -46.175  1.00 40.80           N  
ATOM    937  H   ARG A  61      17.792  19.679 -47.150  1.00 40.80           H  
ATOM    938  CA  ARG A  61      16.331  20.420 -45.734  1.00 40.80           C  
ATOM    939  HA  ARG A  61      16.499  21.367 -45.222  1.00 40.80           H  
ATOM    940  C   ARG A  61      15.634  19.531 -44.701  1.00 40.80           C  
ATOM    941  CB  ARG A  61      15.398  20.650 -46.927  1.00 40.80           C  
ATOM    942  HB2 ARG A  61      15.420  19.781 -47.585  1.00 40.80           H  
ATOM    943  HB3 ARG A  61      14.382  20.769 -46.552  1.00 40.80           H  
ATOM    944  O   ARG A  61      14.917  20.052 -43.851  1.00 40.80           O  
ATOM    945  CG  ARG A  61      15.770  21.915 -47.703  1.00 40.80           C  
ATOM    946  HG2 ARG A  61      15.782  22.764 -47.020  1.00 40.80           H  
ATOM    947  HG3 ARG A  61      16.760  21.802 -48.146  1.00 40.80           H  
ATOM    948  CD  ARG A  61      14.727  22.161 -48.797  1.00 40.80           C  
ATOM    949  HD2 ARG A  61      13.753  22.272 -48.322  1.00 40.80           H  
ATOM    950  HD3 ARG A  61      14.708  21.294 -49.458  1.00 40.80           H  
ATOM    951  NE  ARG A  61      15.043  23.371 -49.576  1.00 40.80           N  
ATOM    952  HE  ARG A  61      15.937  23.800 -49.383  1.00 40.80           H  
ATOM    953  NH1 ARG A  61      13.083  23.481 -50.759  1.00 40.80           N  
ATOM    954 HH11 ARG A  61      12.744  22.682 -50.243  1.00 40.80           H  
ATOM    955 HH12 ARG A  61      12.502  23.941 -51.446  1.00 40.80           H  
ATOM    956  NH2 ARG A  61      14.674  25.010 -51.111  1.00 40.80           N  
ATOM    957 HH21 ARG A  61      14.076  25.473 -51.780  1.00 40.80           H  
ATOM    958 HH22 ARG A  61      15.586  25.391 -50.903  1.00 40.80           H  
ATOM    959  CZ  ARG A  61      14.269  23.946 -50.476  1.00 40.80           C  
ATOM    960  N   ILE A  62      15.829  18.212 -44.753  1.00 39.57           N  
ATOM    961  H   ILE A  62      16.396  17.842 -45.502  1.00 39.57           H  
ATOM    962  CA  ILE A  62      15.319  17.286 -43.731  1.00 39.57           C  
ATOM    963  HA  ILE A  62      14.285  17.553 -43.513  1.00 39.57           H  
ATOM    964  C   ILE A  62      16.079  17.457 -42.408  1.00 39.57           C  
ATOM    965  CB  ILE A  62      15.318  15.830 -44.260  1.00 39.57           C  
ATOM    966  HB  ILE A  62      16.279  15.631 -44.735  1.00 39.57           H  
ATOM    967  O   ILE A  62      15.448  17.404 -41.355  1.00 39.57           O  
ATOM    968  CG1 ILE A  62      14.195  15.668 -45.312  1.00 39.57           C  
ATOM    969 HG12 ILE A  62      14.242  16.492 -46.024  1.00 39.57           H  
ATOM    970 HG13 ILE A  62      13.225  15.719 -44.818  1.00 39.57           H  
ATOM    971  CG2 ILE A  62      15.127  14.805 -43.124  1.00 39.57           C  
ATOM    972 HG21 ILE A  62      16.012  14.789 -42.488  1.00 39.57           H  
ATOM    973 HG22 ILE A  62      14.261  15.073 -42.519  1.00 39.57           H  
ATOM    974 HG23 ILE A  62      14.994  13.798 -43.519  1.00 39.57           H  
ATOM    975  CD1 ILE A  62      14.278  14.362 -46.114  1.00 39.57           C  
ATOM    976 HD11 ILE A  62      13.581  14.409 -46.950  1.00 39.57           H  
ATOM    977 HD12 ILE A  62      14.011  13.509 -45.489  1.00 39.57           H  
ATOM    978 HD13 ILE A  62      15.289  14.229 -46.499  1.00 39.57           H  
ATOM    979  N   MET A  63      17.389  17.721 -42.435  1.00 39.69           N  
ATOM    980  H   MET A  63      17.865  17.754 -43.325  1.00 39.69           H  
ATOM    981  CA  MET A  63      18.157  18.048 -41.227  1.00 39.69           C  
ATOM    982  HA  MET A  63      17.887  17.337 -40.446  1.00 39.69           H  
ATOM    983  C   MET A  63      17.806  19.435 -40.669  1.00 39.69           C  
ATOM    984  CB  MET A  63      19.666  17.900 -41.480  1.00 39.69           C  
ATOM    985  HB2 MET A  63      19.964  18.464 -42.364  1.00 39.69           H  
ATOM    986  HB3 MET A  63      20.204  18.297 -40.619  1.00 39.69           H  
ATOM    987  O   MET A  63      17.555  19.544 -39.472  1.00 39.69           O  
ATOM    988  CG  MET A  63      20.051  16.424 -41.646  1.00 39.69           C  
ATOM    989  HG2 MET A  63      19.625  15.864 -40.814  1.00 39.69           H  
ATOM    990  HG3 MET A  63      19.613  16.039 -42.566  1.00 39.69           H  
ATOM    991  SD  MET A  63      21.837  16.107 -41.651  1.00 39.69           S  
ATOM    992  CE  MET A  63      22.061  15.511 -43.347  1.00 39.69           C  
ATOM    993  HE1 MET A  63      21.739  16.281 -44.048  1.00 39.69           H  
ATOM    994  HE2 MET A  63      21.471  14.608 -43.499  1.00 39.69           H  
ATOM    995  HE3 MET A  63      23.115  15.290 -43.516  1.00 39.69           H  
ATOM    996  N   ASP A  64      17.689  20.464 -41.512  1.00 47.32           N  
ATOM    997  H   ASP A  64      17.987  20.326 -42.467  1.00 47.32           H  
ATOM    998  CA  ASP A  64      17.342  21.834 -41.110  1.00 47.32           C  
ATOM    999  HA  ASP A  64      18.063  22.181 -40.370  1.00 47.32           H  
ATOM   1000  C   ASP A  64      15.942  21.896 -40.478  1.00 47.32           C  
ATOM   1001  CB  ASP A  64      17.398  22.780 -42.326  1.00 47.32           C  
ATOM   1002  HB2 ASP A  64      17.041  23.761 -42.013  1.00 47.32           H  
ATOM   1003  HB3 ASP A  64      16.714  22.411 -43.090  1.00 47.32           H  
ATOM   1004  O   ASP A  64      15.770  22.386 -39.359  1.00 47.32           O  
ATOM   1005  CG  ASP A  64      18.790  22.963 -42.943  1.00 47.32           C  
ATOM   1006  OD1 ASP A  64      19.779  22.930 -42.180  1.00 47.32           O  
ATOM   1007  OD2 ASP A  64      18.835  23.174 -44.179  1.00 47.32           O  
ATOM   1008  N   HIS A  65      14.926  21.342 -41.152  1.00 47.44           N  
ATOM   1009  H   HIS A  65      15.100  20.956 -42.069  1.00 47.44           H  
ATOM   1010  CA  HIS A  65      13.572  21.281 -40.600  1.00 47.44           C  
ATOM   1011  HA  HIS A  65      13.337  22.253 -40.167  1.00 47.44           H  
ATOM   1012  C   HIS A  65      13.450  20.263 -39.460  1.00 47.44           C  
ATOM   1013  CB  HIS A  65      12.544  21.006 -41.703  1.00 47.44           C  
ATOM   1014  HB2 HIS A  65      11.574  20.838 -41.235  1.00 47.44           H  
ATOM   1015  HB3 HIS A  65      12.820  20.095 -42.234  1.00 47.44           H  
ATOM   1016  O   HIS A  65      12.681  20.496 -38.532  1.00 47.44           O  
ATOM   1017  CG  HIS A  65      12.378  22.138 -42.688  1.00 47.44           C  
ATOM   1018  CD2 HIS A  65      11.988  22.012 -43.994  1.00 47.44           C  
ATOM   1019  HD2 HIS A  65      11.779  21.080 -44.498  1.00 47.44           H  
ATOM   1020  ND1 HIS A  65      12.526  23.487 -42.441  1.00 47.44           N  
ATOM   1021  HD1 HIS A  65      12.805  23.921 -41.572  1.00 47.44           H  
ATOM   1022  CE1 HIS A  65      12.239  24.147 -43.575  1.00 47.44           C  
ATOM   1023  HE1 HIS A  65      12.274  25.221 -43.683  1.00 47.44           H  
ATOM   1024  NE2 HIS A  65      11.896  23.291 -44.554  1.00 47.44           N  
ATOM   1025  N   GLY A  66      14.222  19.172 -39.471  1.00 39.42           N  
ATOM   1026  H   GLY A  66      14.827  19.007 -40.262  1.00 39.42           H  
ATOM   1027  CA  GLY A  66      14.303  18.232 -38.352  1.00 39.42           C  
ATOM   1028  HA2 GLY A  66      14.981  17.422 -38.622  1.00 39.42           H  
ATOM   1029  HA3 GLY A  66      13.316  17.818 -38.146  1.00 39.42           H  
ATOM   1030  C   GLY A  66      14.835  18.900 -37.082  1.00 39.42           C  
ATOM   1031  O   GLY A  66      14.228  18.764 -36.020  1.00 39.42           O  
ATOM   1032  N   GLY A  67      15.902  19.694 -37.203  1.00 41.20           N  
ATOM   1033  H   GLY A  67      16.358  19.743 -38.103  1.00 41.20           H  
ATOM   1034  CA  GLY A  67      16.468  20.503 -36.125  1.00 41.20           C  
ATOM   1035  HA2 GLY A  67      16.723  19.861 -35.282  1.00 41.20           H  
ATOM   1036  HA3 GLY A  67      17.376  20.983 -36.488  1.00 41.20           H  
ATOM   1037  C   GLY A  67      15.511  21.592 -35.640  1.00 41.20           C  
ATOM   1038  O   GLY A  67      15.315  21.738 -34.437  1.00 41.20           O  
ATOM   1039  N   GLN A  68      14.838  22.305 -36.550  1.00 48.62           N  
ATOM   1040  H   GLN A  68      15.066  22.181 -37.526  1.00 48.62           H  
ATOM   1041  CA  GLN A  68      13.804  23.283 -36.182  1.00 48.62           C  
ATOM   1042  HA  GLN A  68      14.235  24.007 -35.491  1.00 48.62           H  
ATOM   1043  C   GLN A  68      12.619  22.633 -35.452  1.00 48.62           C  
ATOM   1044  CB  GLN A  68      13.317  24.034 -37.431  1.00 48.62           C  
ATOM   1045  HB2 GLN A  68      12.397  24.566 -37.190  1.00 48.62           H  
ATOM   1046  HB3 GLN A  68      13.099  23.314 -38.220  1.00 48.62           H  
ATOM   1047  O   GLN A  68      12.171  23.153 -34.435  1.00 48.62           O  
ATOM   1048  CG  GLN A  68      14.348  25.064 -37.921  1.00 48.62           C  
ATOM   1049  HG2 GLN A  68      15.315  24.584 -38.070  1.00 48.62           H  
ATOM   1050  HG3 GLN A  68      14.469  25.827 -37.153  1.00 48.62           H  
ATOM   1051  CD  GLN A  68      13.951  25.743 -39.230  1.00 48.62           C  
ATOM   1052  NE2 GLN A  68      14.513  26.897 -39.517  1.00 48.62           N  
ATOM   1053 HE21 GLN A  68      14.269  27.310 -40.406  1.00 48.62           H  
ATOM   1054 HE22 GLN A  68      15.212  27.291 -38.904  1.00 48.62           H  
ATOM   1055  OE1 GLN A  68      13.149  25.264 -40.024  1.00 48.62           O  
ATOM   1056  N   ILE A  69      12.130  21.476 -35.911  1.00 44.97           N  
ATOM   1057  H   ILE A  69      12.520  21.091 -36.759  1.00 44.97           H  
ATOM   1058  CA  ILE A  69      11.046  20.742 -35.241  1.00 44.97           C  
ATOM   1059  HA  ILE A  69      10.228  21.437 -35.053  1.00 44.97           H  
ATOM   1060  C   ILE A  69      11.504  20.239 -33.865  1.00 44.97           C  
ATOM   1061  CB  ILE A  69      10.509  19.615 -36.156  1.00 44.97           C  
ATOM   1062  HB  ILE A  69      11.357  19.048 -36.539  1.00 44.97           H  
ATOM   1063  O   ILE A  69      10.765  20.396 -32.894  1.00 44.97           O  
ATOM   1064  CG1 ILE A  69       9.733  20.237 -37.344  1.00 44.97           C  
ATOM   1065 HG12 ILE A  69      10.295  21.077 -37.754  1.00 44.97           H  
ATOM   1066 HG13 ILE A  69       8.780  20.631 -36.989  1.00 44.97           H  
ATOM   1067  CG2 ILE A  69       9.588  18.644 -35.390  1.00 44.97           C  
ATOM   1068 HG21 ILE A  69       9.196  17.879 -36.061  1.00 44.97           H  
ATOM   1069 HG22 ILE A  69      10.146  18.131 -34.607  1.00 44.97           H  
ATOM   1070 HG23 ILE A  69       8.760  19.189 -34.939  1.00 44.97           H  
ATOM   1071  CD1 ILE A  69       9.471  19.259 -38.498  1.00 44.97           C  
ATOM   1072 HD11 ILE A  69      10.410  18.819 -38.832  1.00 44.97           H  
ATOM   1073 HD12 ILE A  69       9.021  19.800 -39.330  1.00 44.97           H  
ATOM   1074 HD13 ILE A  69       8.787  18.469 -38.187  1.00 44.97           H  
ATOM   1075  N   ALA A  70      12.719  19.695 -33.747  1.00 38.67           N  
ATOM   1076  H   ALA A  70      13.284  19.576 -34.576  1.00 38.67           H  
ATOM   1077  CA  ALA A  70      13.280  19.257 -32.469  1.00 38.67           C  
ATOM   1078  HA  ALA A  70      12.596  18.536 -32.020  1.00 38.67           H  
ATOM   1079  C   ALA A  70      13.434  20.421 -31.474  1.00 38.67           C  
ATOM   1080  CB  ALA A  70      14.615  18.551 -32.734  1.00 38.67           C  
ATOM   1081  HB1 ALA A  70      15.030  18.190 -31.793  1.00 38.67           H  
ATOM   1082  HB2 ALA A  70      14.462  17.704 -33.403  1.00 38.67           H  
ATOM   1083  HB3 ALA A  70      15.323  19.244 -33.189  1.00 38.67           H  
ATOM   1084  O   ALA A  70      13.029  20.290 -30.319  1.00 38.67           O  
ATOM   1085  N   ASN A  71      13.931  21.577 -31.926  1.00 47.02           N  
ATOM   1086  H   ASN A  71      14.286  21.609 -32.871  1.00 47.02           H  
ATOM   1087  CA  ASN A  71      14.052  22.782 -31.105  1.00 47.02           C  
ATOM   1088  HA  ASN A  71      14.589  22.530 -30.191  1.00 47.02           H  
ATOM   1089  C   ASN A  71      12.681  23.312 -30.667  1.00 47.02           C  
ATOM   1090  CB  ASN A  71      14.861  23.847 -31.868  1.00 47.02           C  
ATOM   1091  HB2 ASN A  71      14.737  24.809 -31.371  1.00 47.02           H  
ATOM   1092  HB3 ASN A  71      14.478  23.943 -32.884  1.00 47.02           H  
ATOM   1093  O   ASN A  71      12.484  23.546 -29.478  1.00 47.02           O  
ATOM   1094  CG  ASN A  71      16.351  23.552 -31.909  1.00 47.02           C  
ATOM   1095  ND2 ASN A  71      17.087  24.233 -32.755  1.00 47.02           N  
ATOM   1096 HD21 ASN A  71      16.665  24.922 -33.361  1.00 47.02           H  
ATOM   1097 HD22 ASN A  71      18.074  24.020 -32.753  1.00 47.02           H  
ATOM   1098  OD1 ASN A  71      16.886  22.746 -31.167  1.00 47.02           O  
ATOM   1099  N   ASN A  72      11.710  23.411 -31.581  1.00 45.11           N  
ATOM   1100  H   ASN A  72      11.946  23.253 -32.550  1.00 45.11           H  
ATOM   1101  CA  ASN A  72      10.355  23.877 -31.268  1.00 45.11           C  
ATOM   1102  HA  ASN A  72      10.421  24.857 -30.796  1.00 45.11           H  
ATOM   1103  C   ASN A  72       9.636  22.939 -30.279  1.00 45.11           C  
ATOM   1104  CB  ASN A  72       9.551  24.010 -32.576  1.00 45.11           C  
ATOM   1105  HB2 ASN A  72       8.512  24.220 -32.324  1.00 45.11           H  
ATOM   1106  HB3 ASN A  72       9.590  23.066 -33.120  1.00 45.11           H  
ATOM   1107  O   ASN A  72       8.952  23.403 -29.368  1.00 45.11           O  
ATOM   1108  CG  ASN A  72      10.026  25.125 -33.496  1.00 45.11           C  
ATOM   1109  ND2 ASN A  72       9.446  25.235 -34.669  1.00 45.11           N  
ATOM   1110 HD21 ASN A  72       9.794  25.991 -35.241  1.00 45.11           H  
ATOM   1111 HD22 ASN A  72       8.732  24.582 -34.959  1.00 45.11           H  
ATOM   1112  OD1 ASN A  72      10.895  25.919 -33.199  1.00 45.11           O  
ATOM   1113  N   VAL A  73       9.813  21.619 -30.412  1.00 40.70           N  
ATOM   1114  H   VAL A  73      10.358  21.287 -31.195  1.00 40.70           H  
ATOM   1115  CA  VAL A  73       9.300  20.633 -29.443  1.00 40.70           C  
ATOM   1116  HA  VAL A  73       8.254  20.862 -29.238  1.00 40.70           H  
ATOM   1117  C   VAL A  73      10.038  20.742 -28.104  1.00 40.70           C  
ATOM   1118  CB  VAL A  73       9.365  19.206 -30.030  1.00 40.70           C  
ATOM   1119  HB  VAL A  73      10.362  19.026 -30.431  1.00 40.70           H  
ATOM   1120  O   VAL A  73       9.404  20.641 -27.056  1.00 40.70           O  
ATOM   1121  CG1 VAL A  73       9.058  18.109 -28.999  1.00 40.70           C  
ATOM   1122 HG11 VAL A  73       9.836  18.085 -28.236  1.00 40.70           H  
ATOM   1123 HG12 VAL A  73       9.037  17.135 -29.489  1.00 40.70           H  
ATOM   1124 HG13 VAL A  73       8.095  18.299 -28.525  1.00 40.70           H  
ATOM   1125  CG2 VAL A  73       8.334  19.047 -31.158  1.00 40.70           C  
ATOM   1126 HG21 VAL A  73       8.485  19.811 -31.920  1.00 40.70           H  
ATOM   1127 HG22 VAL A  73       7.324  19.145 -30.760  1.00 40.70           H  
ATOM   1128 HG23 VAL A  73       8.448  18.069 -31.626  1.00 40.70           H  
ATOM   1129  N   GLY A  74      11.348  21.001 -28.113  1.00 41.02           N  
ATOM   1130  H   GLY A  74      11.821  21.038 -29.004  1.00 41.02           H  
ATOM   1131  CA  GLY A  74      12.158  21.217 -26.912  1.00 41.02           C  
ATOM   1132  HA2 GLY A  74      12.002  20.391 -26.218  1.00 41.02           H  
ATOM   1133  HA3 GLY A  74      13.207  21.230 -27.206  1.00 41.02           H  
ATOM   1134  C   GLY A  74      11.857  22.530 -26.178  1.00 41.02           C  
ATOM   1135  O   GLY A  74      11.955  22.582 -24.955  1.00 41.02           O  
ATOM   1136  N   GLU A  75      11.473  23.597 -26.880  1.00 47.15           N  
ATOM   1137  H   GLU A  75      11.505  23.543 -27.888  1.00 47.15           H  
ATOM   1138  CA  GLU A  75      10.921  24.819 -26.279  1.00 47.15           C  
ATOM   1139  HA  GLU A  75      11.521  25.115 -25.418  1.00 47.15           H  
ATOM   1140  C   GLU A  75       9.511  24.594 -25.746  1.00 47.15           C  
ATOM   1141  CB  GLU A  75      10.922  25.982 -27.279  1.00 47.15           C  
ATOM   1142  HB2 GLU A  75      10.540  25.648 -28.244  1.00 47.15           H  
ATOM   1143  HB3 GLU A  75      10.276  26.771 -26.895  1.00 47.15           H  
ATOM   1144  O   GLU A  75       9.249  24.909 -24.590  1.00 47.15           O  
ATOM   1145  CG  GLU A  75      12.337  26.544 -27.426  1.00 47.15           C  
ATOM   1146  HG2 GLU A  75      12.725  26.729 -26.424  1.00 47.15           H  
ATOM   1147  HG3 GLU A  75      12.974  25.802 -27.908  1.00 47.15           H  
ATOM   1148  CD  GLU A  75      12.399  27.858 -28.205  1.00 47.15           C  
ATOM   1149  OE1 GLU A  75      13.383  28.586 -27.947  1.00 47.15           O  
ATOM   1150  OE2 GLU A  75      11.491  28.105 -29.028  1.00 47.15           O  
ATOM   1151  N   TRP A  76       8.622  23.971 -26.523  1.00 43.35           N  
ATOM   1152  H   TRP A  76       8.874  23.752 -27.476  1.00 43.35           H  
ATOM   1153  CA  TRP A  76       7.267  23.656 -26.067  1.00 43.35           C  
ATOM   1154  HA  TRP A  76       6.766  24.586 -25.800  1.00 43.35           H  
ATOM   1155  C   TRP A  76       7.272  22.775 -24.808  1.00 43.35           C  
ATOM   1156  CB  TRP A  76       6.490  23.002 -27.212  1.00 43.35           C  
ATOM   1157  HB2 TRP A  76       6.487  23.679 -28.066  1.00 43.35           H  
ATOM   1158  HB3 TRP A  76       7.002  22.089 -27.515  1.00 43.35           H  
ATOM   1159  O   TRP A  76       6.549  23.062 -23.856  1.00 43.35           O  
ATOM   1160  CG  TRP A  76       5.075  22.663 -26.872  1.00 43.35           C  
ATOM   1161  CD1 TRP A  76       4.031  23.518 -26.923  1.00 43.35           C  
ATOM   1162  HD1 TRP A  76       4.098  24.550 -27.235  1.00 43.35           H  
ATOM   1163  CD2 TRP A  76       4.537  21.401 -26.369  1.00 43.35           C  
ATOM   1164  CE2 TRP A  76       3.140  21.571 -26.134  1.00 43.35           C  
ATOM   1165  CE3 TRP A  76       5.092  20.137 -26.069  1.00 43.35           C  
ATOM   1166  HE3 TRP A  76       6.149  19.981 -26.224  1.00 43.35           H  
ATOM   1167  NE1 TRP A  76       2.884  22.876 -26.499  1.00 43.35           N  
ATOM   1168  HE1 TRP A  76       1.986  23.333 -26.436  1.00 43.35           H  
ATOM   1169  CH2 TRP A  76       2.917  19.298 -25.333  1.00 43.35           C  
ATOM   1170  HH2 TRP A  76       2.315  18.500 -24.924  1.00 43.35           H  
ATOM   1171  CZ2 TRP A  76       2.333  20.543 -25.624  1.00 43.35           C  
ATOM   1172  HZ2 TRP A  76       1.283  20.714 -25.441  1.00 43.35           H  
ATOM   1173  CZ3 TRP A  76       4.292  19.097 -25.558  1.00 43.35           C  
ATOM   1174  HZ3 TRP A  76       4.741  18.144 -25.320  1.00 43.35           H  
ATOM   1175  N   ALA A  77       8.136  21.757 -24.753  1.00 35.24           N  
ATOM   1176  H   ALA A  77       8.686  21.551 -25.575  1.00 35.24           H  
ATOM   1177  CA  ALA A  77       8.298  20.899 -23.583  1.00 35.24           C  
ATOM   1178  HA  ALA A  77       7.317  20.523 -23.293  1.00 35.24           H  
ATOM   1179  C   ALA A  77       8.873  21.650 -22.368  1.00 35.24           C  
ATOM   1180  CB  ALA A  77       9.175  19.703 -23.971  1.00 35.24           C  
ATOM   1181  HB1 ALA A  77      10.161  20.049 -24.283  1.00 35.24           H  
ATOM   1182  HB2 ALA A  77       8.711  19.155 -24.791  1.00 35.24           H  
ATOM   1183  HB3 ALA A  77       9.284  19.037 -23.115  1.00 35.24           H  
ATOM   1184  O   ALA A  77       8.410  21.426 -21.251  1.00 35.24           O  
ATOM   1185  N   ARG A  78       9.836  22.566 -22.566  1.00 43.55           N  
ATOM   1186  H   ARG A  78      10.161  22.722 -23.510  1.00 43.55           H  
ATOM   1187  CA  ARG A  78      10.359  23.428 -21.489  1.00 43.55           C  
ATOM   1188  HA  ARG A  78      10.618  22.809 -20.630  1.00 43.55           H  
ATOM   1189  C   ARG A  78       9.294  24.392 -20.972  1.00 43.55           C  
ATOM   1190  CB  ARG A  78      11.615  24.185 -21.950  1.00 43.55           C  
ATOM   1191  HB2 ARG A  78      11.470  24.558 -22.964  1.00 43.55           H  
ATOM   1192  HB3 ARG A  78      11.772  25.042 -21.295  1.00 43.55           H  
ATOM   1193  O   ARG A  78       9.086  24.448 -19.767  1.00 43.55           O  
ATOM   1194  CG  ARG A  78      12.865  23.294 -21.874  1.00 43.55           C  
ATOM   1195  HG2 ARG A  78      13.026  23.012 -20.833  1.00 43.55           H  
ATOM   1196  HG3 ARG A  78      12.717  22.382 -22.453  1.00 43.55           H  
ATOM   1197  CD  ARG A  78      14.119  24.022 -22.376  1.00 43.55           C  
ATOM   1198  HD2 ARG A  78      14.993  23.426 -22.115  1.00 43.55           H  
ATOM   1199  HD3 ARG A  78      14.190  24.983 -21.867  1.00 43.55           H  
ATOM   1200  NE  ARG A  78      14.092  24.217 -23.838  1.00 43.55           N  
ATOM   1201  HE  ARG A  78      13.401  23.677 -24.339  1.00 43.55           H  
ATOM   1202  NH1 ARG A  78      15.737  25.819 -23.991  1.00 43.55           N  
ATOM   1203 HH11 ARG A  78      15.825  25.822 -22.985  1.00 43.55           H  
ATOM   1204 HH12 ARG A  78      16.242  26.488 -24.555  1.00 43.55           H  
ATOM   1205  NH2 ARG A  78      14.710  25.125 -25.835  1.00 43.55           N  
ATOM   1206 HH21 ARG A  78      13.977  24.614 -26.306  1.00 43.55           H  
ATOM   1207 HH22 ARG A  78      15.167  25.865 -26.348  1.00 43.55           H  
ATOM   1208  CZ  ARG A  78      14.844  25.045 -24.544  1.00 43.55           C  
ATOM   1209  N   ASN A  79       8.559  25.057 -21.860  1.00 44.42           N  
ATOM   1210  H   ASN A  79       8.815  24.986 -22.834  1.00 44.42           H  
ATOM   1211  CA  ASN A  79       7.483  25.980 -21.494  1.00 44.42           C  
ATOM   1212  HA  ASN A  79       7.882  26.726 -20.806  1.00 44.42           H  
ATOM   1213  C   ASN A  79       6.343  25.255 -20.757  1.00 44.42           C  
ATOM   1214  CB  ASN A  79       6.992  26.701 -22.765  1.00 44.42           C  
ATOM   1215  HB2 ASN A  79       6.126  27.311 -22.509  1.00 44.42           H  
ATOM   1216  HB3 ASN A  79       6.688  25.961 -23.506  1.00 44.42           H  
ATOM   1217  O   ASN A  79       5.844  25.765 -19.759  1.00 44.42           O  
ATOM   1218  CG  ASN A  79       8.037  27.621 -23.382  1.00 44.42           C  
ATOM   1219  ND2 ASN A  79       7.806  28.104 -24.581  1.00 44.42           N  
ATOM   1220 HD21 ASN A  79       8.538  28.690 -24.956  1.00 44.42           H  
ATOM   1221 HD22 ASN A  79       6.968  27.866 -25.092  1.00 44.42           H  
ATOM   1222  OD1 ASN A  79       9.067  27.926 -22.812  1.00 44.42           O  
ATOM   1223  N   MET A  80       5.980  24.039 -21.181  1.00 37.61           N  
ATOM   1224  H   MET A  80       6.388  23.688 -22.035  1.00 37.61           H  
ATOM   1225  CA  MET A  80       4.999  23.195 -20.482  1.00 37.61           C  
ATOM   1226  HA  MET A  80       4.107  23.788 -20.282  1.00 37.61           H  
ATOM   1227  C   MET A  80       5.504  22.697 -19.120  1.00 37.61           C  
ATOM   1228  CB  MET A  80       4.609  22.005 -21.373  1.00 37.61           C  
ATOM   1229  HB2 MET A  80       4.102  21.250 -20.772  1.00 37.61           H  
ATOM   1230  HB3 MET A  80       5.508  21.555 -21.794  1.00 37.61           H  
ATOM   1231  O   MET A  80       4.725  22.629 -18.173  1.00 37.61           O  
ATOM   1232  CG  MET A  80       3.668  22.430 -22.505  1.00 37.61           C  
ATOM   1233  HG2 MET A  80       3.619  21.624 -23.238  1.00 37.61           H  
ATOM   1234  HG3 MET A  80       4.081  23.309 -22.998  1.00 37.61           H  
ATOM   1235  SD  MET A  80       1.982  22.799 -21.943  1.00 37.61           S  
ATOM   1236  CE  MET A  80       1.390  23.782 -23.340  1.00 37.61           C  
ATOM   1237  HE1 MET A  80       0.387  24.147 -23.122  1.00 37.61           H  
ATOM   1238  HE2 MET A  80       2.055  24.632 -23.491  1.00 37.61           H  
ATOM   1239  HE3 MET A  80       1.369  23.162 -24.236  1.00 37.61           H  
ATOM   1240  N   ALA A  81       6.795  22.379 -18.986  1.00 35.41           N  
ATOM   1241  H   ALA A  81       7.396  22.405 -19.798  1.00 35.41           H  
ATOM   1242  CA  ALA A  81       7.391  22.026 -17.697  1.00 35.41           C  
ATOM   1243  HA  ALA A  81       6.763  21.276 -17.215  1.00 35.41           H  
ATOM   1244  C   ALA A  81       7.468  23.234 -16.746  1.00 35.41           C  
ATOM   1245  CB  ALA A  81       8.772  21.406 -17.944  1.00 35.41           C  
ATOM   1246  HB1 ALA A  81       8.676  20.528 -18.582  1.00 35.41           H  
ATOM   1247  HB2 ALA A  81       9.429  22.131 -18.424  1.00 35.41           H  
ATOM   1248  HB3 ALA A  81       9.212  21.109 -16.991  1.00 35.41           H  
ATOM   1249  O   ALA A  81       7.220  23.083 -15.553  1.00 35.41           O  
ATOM   1250  N   GLN A  82       7.759  24.425 -17.272  1.00 40.87           N  
ATOM   1251  H   GLN A  82       8.006  24.464 -18.251  1.00 40.87           H  
ATOM   1252  CA  GLN A  82       7.854  25.666 -16.507  1.00 40.87           C  
ATOM   1253  HA  GLN A  82       8.438  25.468 -15.608  1.00 40.87           H  
ATOM   1254  C   GLN A  82       6.474  26.154 -16.043  1.00 40.87           C  
ATOM   1255  CB  GLN A  82       8.627  26.693 -17.347  1.00 40.87           C  
ATOM   1256  HB2 GLN A  82       8.067  26.940 -18.249  1.00 40.87           H  
ATOM   1257  HB3 GLN A  82       9.580  26.250 -17.635  1.00 40.87           H  
ATOM   1258  O   GLN A  82       6.281  26.344 -14.848  1.00 40.87           O  
ATOM   1259  CG  GLN A  82       8.900  27.973 -16.550  1.00 40.87           C  
ATOM   1260  HG2 GLN A  82       7.956  28.495 -16.394  1.00 40.87           H  
ATOM   1261  HG3 GLN A  82       9.311  27.717 -15.573  1.00 40.87           H  
ATOM   1262  CD  GLN A  82       9.872  28.926 -17.235  1.00 40.87           C  
ATOM   1263  NE2 GLN A  82       9.940  30.145 -16.757  1.00 40.87           N  
ATOM   1264 HE21 GLN A  82       9.250  30.423 -16.074  1.00 40.87           H  
ATOM   1265 HE22 GLN A  82      10.542  30.803 -17.232  1.00 40.87           H  
ATOM   1266  OE1 GLN A  82      10.582  28.602 -18.176  1.00 40.87           O  
ATOM   1267  N   GLN A  83       5.478  26.213 -16.935  1.00 42.23           N  
ATOM   1268  H   GLN A  83       5.692  26.061 -17.911  1.00 42.23           H  
ATOM   1269  CA  GLN A  83       4.078  26.477 -16.566  1.00 42.23           C  
ATOM   1270  HA  GLN A  83       4.023  27.433 -16.045  1.00 42.23           H  
ATOM   1271  C   GLN A  83       3.525  25.399 -15.620  1.00 42.23           C  
ATOM   1272  CB  GLN A  83       3.210  26.546 -17.833  1.00 42.23           C  
ATOM   1273  HB2 GLN A  83       2.159  26.552 -17.542  1.00 42.23           H  
ATOM   1274  HB3 GLN A  83       3.392  25.665 -18.448  1.00 42.23           H  
ATOM   1275  O   GLN A  83       2.774  25.702 -14.696  1.00 42.23           O  
ATOM   1276  CG  GLN A  83       3.492  27.820 -18.643  1.00 42.23           C  
ATOM   1277  HG2 GLN A  83       4.555  27.885 -18.872  1.00 42.23           H  
ATOM   1278  HG3 GLN A  83       3.234  28.685 -18.033  1.00 42.23           H  
ATOM   1279  CD  GLN A  83       2.719  27.901 -19.956  1.00 42.23           C  
ATOM   1280  NE2 GLN A  83       2.845  29.001 -20.666  1.00 42.23           N  
ATOM   1281 HE21 GLN A  83       3.411  29.756 -20.307  1.00 42.23           H  
ATOM   1282 HE22 GLN A  83       2.305  29.054 -21.517  1.00 42.23           H  
ATOM   1283  OE1 GLN A  83       1.997  27.013 -20.387  1.00 42.23           O  
ATOM   1284  N   GLY A  84       3.922  24.136 -15.811  1.00 35.29           N  
ATOM   1285  H   GLY A  84       4.481  23.923 -16.625  1.00 35.29           H  
ATOM   1286  CA  GLY A  84       3.611  23.047 -14.886  1.00 35.29           C  
ATOM   1287  HA2 GLY A  84       4.010  22.119 -15.296  1.00 35.29           H  
ATOM   1288  HA3 GLY A  84       2.530  22.957 -14.786  1.00 35.29           H  
ATOM   1289  C   GLY A  84       4.213  23.251 -13.492  1.00 35.29           C  
ATOM   1290  O   GLY A  84       3.562  22.911 -12.509  1.00 35.29           O  
ATOM   1291  N   GLY A  85       5.412  23.836 -13.400  1.00 34.35           N  
ATOM   1292  H   GLY A  85       5.894  24.065 -14.257  1.00 34.35           H  
ATOM   1293  CA  GLY A  85       6.052  24.251 -12.149  1.00 34.35           C  
ATOM   1294  HA2 GLY A  85       7.080  24.549 -12.360  1.00 34.35           H  
ATOM   1295  HA3 GLY A  85       6.065  23.419 -11.445  1.00 34.35           H  
ATOM   1296  C   GLY A  85       5.347  25.437 -11.492  1.00 34.35           C  
ATOM   1297  O   GLY A  85       4.958  25.346 -10.336  1.00 34.35           O  
ATOM   1298  N   GLU A  86       5.079  26.504 -12.245  1.00 37.78           N  
ATOM   1299  H   GLU A  86       5.442  26.524 -13.187  1.00 37.78           H  
ATOM   1300  CA  GLU A  86       4.376  27.704 -11.763  1.00 37.78           C  
ATOM   1301  HA  GLU A  86       4.943  28.150 -10.946  1.00 37.78           H  
ATOM   1302  C   GLU A  86       2.976  27.365 -11.211  1.00 37.78           C  
ATOM   1303  CB  GLU A  86       4.290  28.720 -12.921  1.00 37.78           C  
ATOM   1304  HB2 GLU A  86       3.614  29.528 -12.640  1.00 37.78           H  
ATOM   1305  HB3 GLU A  86       3.872  28.211 -13.789  1.00 37.78           H  
ATOM   1306  O   GLU A  86       2.605  27.800 -10.119  1.00 37.78           O  
ATOM   1307  CG  GLU A  86       5.662  29.333 -13.282  1.00 37.78           C  
ATOM   1308  HG2 GLU A  86       5.933  30.045 -12.502  1.00 37.78           H  
ATOM   1309  HG3 GLU A  86       6.419  28.548 -13.276  1.00 37.78           H  
ATOM   1310  CD  GLU A  86       5.714  30.034 -14.656  1.00 37.78           C  
ATOM   1311  OE1 GLU A  86       6.839  30.418 -15.063  1.00 37.78           O  
ATOM   1312  OE2 GLU A  86       4.656  30.156 -15.318  1.00 37.78           O  
ATOM   1313  N   VAL A  87       2.221  26.507 -11.910  1.00 36.96           N  
ATOM   1314  H   VAL A  87       2.566  26.210 -12.811  1.00 36.96           H  
ATOM   1315  CA  VAL A  87       0.920  25.991 -11.445  1.00 36.96           C  
ATOM   1316  HA  VAL A  87       0.320  26.834 -11.102  1.00 36.96           H  
ATOM   1317  C   VAL A  87       1.075  25.046 -10.247  1.00 36.96           C  
ATOM   1318  CB  VAL A  87       0.174  25.312 -12.613  1.00 36.96           C  
ATOM   1319  HB  VAL A  87       0.842  24.601 -13.099  1.00 36.96           H  
ATOM   1320  O   VAL A  87       0.237  25.060  -9.344  1.00 36.96           O  
ATOM   1321  CG1 VAL A  87      -1.086  24.547 -12.180  1.00 36.96           C  
ATOM   1322 HG11 VAL A  87      -0.803  23.683 -11.579  1.00 36.96           H  
ATOM   1323 HG12 VAL A  87      -1.624  24.190 -13.058  1.00 36.96           H  
ATOM   1324 HG13 VAL A  87      -1.732  25.203 -11.596  1.00 36.96           H  
ATOM   1325  CG2 VAL A  87      -0.275  26.358 -13.644  1.00 36.96           C  
ATOM   1326 HG21 VAL A  87       0.583  26.931 -13.998  1.00 36.96           H  
ATOM   1327 HG22 VAL A  87      -0.731  25.865 -14.503  1.00 36.96           H  
ATOM   1328 HG23 VAL A  87      -0.987  27.048 -13.192  1.00 36.96           H  
ATOM   1329  N   TRP A  88       2.131  24.227 -10.200  1.00 34.57           N  
ATOM   1330  H   TRP A  88       2.813  24.273 -10.943  1.00 34.57           H  
ATOM   1331  CA  TRP A  88       2.414  23.348  -9.061  1.00 34.57           C  
ATOM   1332  HA  TRP A  88       1.524  22.755  -8.849  1.00 34.57           H  
ATOM   1333  C   TRP A  88       2.723  24.147  -7.789  1.00 34.57           C  
ATOM   1334  CB  TRP A  88       3.552  22.386  -9.427  1.00 34.57           C  
ATOM   1335  HB2 TRP A  88       3.221  21.768 -10.262  1.00 34.57           H  
ATOM   1336  HB3 TRP A  88       4.415  22.961  -9.762  1.00 34.57           H  
ATOM   1337  O   TRP A  88       2.184  23.815  -6.730  1.00 34.57           O  
ATOM   1338  CG  TRP A  88       4.019  21.463  -8.346  1.00 34.57           C  
ATOM   1339  CD1 TRP A  88       4.976  21.753  -7.437  1.00 34.57           C  
ATOM   1340  HD1 TRP A  88       5.496  22.697  -7.375  1.00 34.57           H  
ATOM   1341  CD2 TRP A  88       3.555  20.117  -8.026  1.00 34.57           C  
ATOM   1342  CE2 TRP A  88       4.323  19.624  -6.928  1.00 34.57           C  
ATOM   1343  CE3 TRP A  88       2.536  19.278  -8.528  1.00 34.57           C  
ATOM   1344  HE3 TRP A  88       1.921  19.639  -9.339  1.00 34.57           H  
ATOM   1345  NE1 TRP A  88       5.146  20.679  -6.586  1.00 34.57           N  
ATOM   1346  HE1 TRP A  88       5.707  20.752  -5.750  1.00 34.57           H  
ATOM   1347  CH2 TRP A  88       3.073  17.544  -6.890  1.00 34.57           C  
ATOM   1348  HH2 TRP A  88       2.856  16.589  -6.437  1.00 34.57           H  
ATOM   1349  CZ2 TRP A  88       4.104  18.351  -6.375  1.00 34.57           C  
ATOM   1350  HZ2 TRP A  88       4.667  18.037  -5.508  1.00 34.57           H  
ATOM   1351  CZ3 TRP A  88       2.285  18.013  -7.959  1.00 34.57           C  
ATOM   1352  HZ3 TRP A  88       1.464  17.416  -8.328  1.00 34.57           H  
ATOM   1353  N   ASP A  89       3.510  25.217  -7.898  1.00 37.67           N  
ATOM   1354  H   ASP A  89       3.947  25.396  -8.791  1.00 37.67           H  
ATOM   1355  CA  ASP A  89       3.922  26.063  -6.777  1.00 37.67           C  
ATOM   1356  HA  ASP A  89       4.204  25.416  -5.946  1.00 37.67           H  
ATOM   1357  C   ASP A  89       2.769  26.940  -6.265  1.00 37.67           C  
ATOM   1358  CB  ASP A  89       5.171  26.875  -7.166  1.00 37.67           C  
ATOM   1359  HB2 ASP A  89       4.983  27.398  -8.104  1.00 37.67           H  
ATOM   1360  HB3 ASP A  89       5.348  27.623  -6.393  1.00 37.67           H  
ATOM   1361  O   ASP A  89       2.547  26.986  -5.052  1.00 37.67           O  
ATOM   1362  CG  ASP A  89       6.443  26.015  -7.292  1.00 37.67           C  
ATOM   1363  OD1 ASP A  89       6.464  24.886  -6.740  1.00 37.67           O  
ATOM   1364  OD2 ASP A  89       7.415  26.512  -7.901  1.00 37.67           O  
ATOM   1365  N   GLN A  90       1.940  27.517  -7.149  1.00 36.81           N  
ATOM   1366  H   GLN A  90       2.177  27.477  -8.130  1.00 36.81           H  
ATOM   1367  CA  GLN A  90       0.669  28.155  -6.754  1.00 36.81           C  
ATOM   1368  HA  GLN A  90       0.876  28.984  -6.076  1.00 36.81           H  
ATOM   1369  C   GLN A  90      -0.250  27.174  -5.998  1.00 36.81           C  
ATOM   1370  CB  GLN A  90      -0.062  28.704  -7.995  1.00 36.81           C  
ATOM   1371  HB2 GLN A  90      -0.056  27.953  -8.785  1.00 36.81           H  
ATOM   1372  HB3 GLN A  90      -1.098  28.906  -7.724  1.00 36.81           H  
ATOM   1373  O   GLN A  90      -0.811  27.496  -4.948  1.00 36.81           O  
ATOM   1374  CG  GLN A  90       0.549  30.015  -8.515  1.00 36.81           C  
ATOM   1375  HG2 GLN A  90       1.587  29.849  -8.801  1.00 36.81           H  
ATOM   1376  HG3 GLN A  90       0.535  30.749  -7.709  1.00 36.81           H  
ATOM   1377  CD  GLN A  90      -0.200  30.602  -9.713  1.00 36.81           C  
ATOM   1378  NE2 GLN A  90       0.104  31.824 -10.091  1.00 36.81           N  
ATOM   1379 HE21 GLN A  90      -0.379  32.173 -10.907  1.00 36.81           H  
ATOM   1380 HE22 GLN A  90       0.826  32.336  -9.604  1.00 36.81           H  
ATOM   1381  OE1 GLN A  90      -1.067  30.001 -10.331  1.00 36.81           O  
ATOM   1382  N   LEU A  91      -0.376  25.931  -6.477  1.00 35.12           N  
ATOM   1383  H   LEU A  91       0.095  25.704  -7.341  1.00 35.12           H  
ATOM   1384  CA  LEU A  91      -1.202  24.906  -5.822  1.00 35.12           C  
ATOM   1385  HA  LEU A  91      -2.136  25.380  -5.521  1.00 35.12           H  
ATOM   1386  C   LEU A  91      -0.594  24.344  -4.520  1.00 35.12           C  
ATOM   1387  CB  LEU A  91      -1.520  23.788  -6.832  1.00 35.12           C  
ATOM   1388  HB2 LEU A  91      -1.931  22.930  -6.299  1.00 35.12           H  
ATOM   1389  HB3 LEU A  91      -0.587  23.468  -7.296  1.00 35.12           H  
ATOM   1390  O   LEU A  91      -1.330  23.744  -3.728  1.00 35.12           O  
ATOM   1391  CG  LEU A  91      -2.522  24.206  -7.928  1.00 35.12           C  
ATOM   1392  HG  LEU A  91      -2.215  25.148  -8.382  1.00 35.12           H  
ATOM   1393  CD1 LEU A  91      -2.578  23.134  -9.016  1.00 35.12           C  
ATOM   1394 HD11 LEU A  91      -1.575  22.972  -9.411  1.00 35.12           H  
ATOM   1395 HD12 LEU A  91      -3.217  23.474  -9.832  1.00 35.12           H  
ATOM   1396 HD13 LEU A  91      -2.964  22.199  -8.608  1.00 35.12           H  
ATOM   1397  CD2 LEU A  91      -3.945  24.365  -7.375  1.00 35.12           C  
ATOM   1398 HD21 LEU A  91      -3.973  25.196  -6.670  1.00 35.12           H  
ATOM   1399 HD22 LEU A  91      -4.262  23.446  -6.883  1.00 35.12           H  
ATOM   1400 HD23 LEU A  91      -4.623  24.598  -8.195  1.00 35.12           H  
ATOM   1401  N   HIS A  92       0.706  24.527  -4.270  1.00 35.89           N  
ATOM   1402  H   HIS A  92       1.261  24.995  -4.972  1.00 35.89           H  
ATOM   1403  CA  HIS A  92       1.379  24.093  -3.037  1.00 35.89           C  
ATOM   1404  HA  HIS A  92       0.831  23.249  -2.618  1.00 35.89           H  
ATOM   1405  C   HIS A  92       1.394  25.166  -1.945  1.00 35.89           C  
ATOM   1406  CB  HIS A  92       2.803  23.604  -3.350  1.00 35.89           C  
ATOM   1407  HB2 HIS A  92       3.250  24.210  -4.137  1.00 35.89           H  
ATOM   1408  HB3 HIS A  92       3.424  23.706  -2.459  1.00 35.89           H  
ATOM   1409  O   HIS A  92       1.096  24.856  -0.779  1.00 35.89           O  
ATOM   1410  CG  HIS A  92       2.799  22.156  -3.754  1.00 35.89           C  
ATOM   1411  CD2 HIS A  92       3.244  21.094  -3.016  1.00 35.89           C  
ATOM   1412  HD2 HIS A  92       3.729  21.155  -2.054  1.00 35.89           H  
ATOM   1413  ND1 HIS A  92       2.189  21.649  -4.869  1.00 35.89           N  
ATOM   1414  HD1 HIS A  92       1.909  22.208  -5.662  1.00 35.89           H  
ATOM   1415  CE1 HIS A  92       2.223  20.311  -4.788  1.00 35.89           C  
ATOM   1416  HE1 HIS A  92       1.834  19.644  -5.544  1.00 35.89           H  
ATOM   1417  NE2 HIS A  92       2.881  19.917  -3.682  1.00 35.89           N  
ATOM   1418  N   ASN A  93       1.725  26.401  -2.323  1.00 37.46           N  
ATOM   1419  H   ASN A  93       1.948  26.564  -3.295  1.00 37.46           H  
ATOM   1420  CA  ASN A  93       1.880  27.525  -1.409  1.00 37.46           C  
ATOM   1421  HA  ASN A  93       2.347  27.170  -0.490  1.00 37.46           H  
ATOM   1422  C   ASN A  93       0.502  28.061  -1.002  1.00 37.46           C  
ATOM   1423  CB  ASN A  93       2.839  28.554  -2.040  1.00 37.46           C  
ATOM   1424  HB2 ASN A  93       2.893  29.438  -1.405  1.00 37.46           H  
ATOM   1425  HB3 ASN A  93       2.460  28.863  -3.014  1.00 37.46           H  
ATOM   1426  O   ASN A  93       0.045  27.757   0.105  1.00 37.46           O  
ATOM   1427  CG  ASN A  93       4.250  28.001  -2.199  1.00 37.46           C  
ATOM   1428  ND2 ASN A  93       5.005  28.499  -3.149  1.00 37.46           N  
ATOM   1429 HD21 ASN A  93       4.627  29.185  -3.785  1.00 37.46           H  
ATOM   1430 HD22 ASN A  93       5.916  28.083  -3.284  1.00 37.46           H  
ATOM   1431  OD1 ASN A  93       4.689  27.114  -1.478  1.00 37.46           O  
ATOM   1432  N   ASP A  94      -0.201  28.723  -1.924  1.00 36.97           N  
ATOM   1433  H   ASP A  94       0.241  28.949  -2.804  1.00 36.97           H  
ATOM   1434  CA  ASP A  94      -1.538  29.289  -1.690  1.00 36.97           C  
ATOM   1435  HA  ASP A  94      -1.522  29.878  -0.772  1.00 36.97           H  
ATOM   1436  C   ASP A  94      -2.595  28.181  -1.552  1.00 36.97           C  
ATOM   1437  CB  ASP A  94      -1.918  30.219  -2.860  1.00 36.97           C  
ATOM   1438  HB2 ASP A  94      -2.830  30.756  -2.598  1.00 36.97           H  
ATOM   1439  HB3 ASP A  94      -2.133  29.613  -3.740  1.00 36.97           H  
ATOM   1440  O   ASP A  94      -3.469  28.197  -0.679  1.00 36.97           O  
ATOM   1441  CG  ASP A  94      -0.829  31.236  -3.215  1.00 36.97           C  
ATOM   1442  OD1 ASP A  94      -0.243  31.809  -2.272  1.00 36.97           O  
ATOM   1443  OD2 ASP A  94      -0.563  31.389  -4.428  1.00 36.97           O  
ATOM   1444  N   GLY A  95      -2.487  27.165  -2.413  1.00 32.14           N  
ATOM   1445  H   GLY A  95      -1.777  27.268  -3.124  1.00 32.14           H  
ATOM   1446  CA  GLY A  95      -3.530  26.168  -2.612  1.00 32.14           C  
ATOM   1447  HA2 GLY A  95      -3.108  25.333  -3.170  1.00 32.14           H  
ATOM   1448  HA3 GLY A  95      -3.878  25.808  -1.644  1.00 32.14           H  
ATOM   1449  C   GLY A  95      -4.729  26.726  -3.394  1.00 32.14           C  
ATOM   1450  O   GLY A  95      -4.871  27.931  -3.587  1.00 32.14           O  
ATOM   1451  N   PRO A  96      -5.636  25.859  -3.878  1.00 31.63           N  
ATOM   1452  CA  PRO A  96      -6.784  26.318  -4.649  1.00 31.63           C  
ATOM   1453  HA  PRO A  96      -6.441  26.940  -5.476  1.00 31.63           H  
ATOM   1454  C   PRO A  96      -7.726  27.149  -3.760  1.00 31.63           C  
ATOM   1455  CB  PRO A  96      -7.415  25.043  -5.218  1.00 31.63           C  
ATOM   1456  HB2 PRO A  96      -6.961  24.821  -6.183  1.00 31.63           H  
ATOM   1457  HB3 PRO A  96      -8.497  25.127  -5.327  1.00 31.63           H  
ATOM   1458  O   PRO A  96      -8.315  26.609  -2.813  1.00 31.63           O  
ATOM   1459  CG  PRO A  96      -7.014  23.961  -4.213  1.00 31.63           C  
ATOM   1460  HG2 PRO A  96      -7.696  23.974  -3.364  1.00 31.63           H  
ATOM   1461  HG3 PRO A  96      -6.990  22.972  -4.673  1.00 31.63           H  
ATOM   1462  CD  PRO A  96      -5.621  24.411  -3.768  1.00 31.63           C  
ATOM   1463  HD2 PRO A  96      -5.419  24.093  -2.745  1.00 31.63           H  
ATOM   1464  HD3 PRO A  96      -4.867  24.008  -4.443  1.00 31.63           H  
ATOM   1465  N   ALA A  97      -7.874  28.433  -4.106  1.00 30.24           N  
ATOM   1466  H   ALA A  97      -7.259  28.785  -4.826  1.00 30.24           H  
ATOM   1467  CA  ALA A  97      -8.686  29.439  -3.414  1.00 30.24           C  
ATOM   1468  HA  ALA A  97      -8.214  29.659  -2.456  1.00 30.24           H  
ATOM   1469  C   ALA A  97     -10.125  28.967  -3.147  1.00 30.24           C  
ATOM   1470  CB  ALA A  97      -8.684  30.720  -4.258  1.00 30.24           C  
ATOM   1471  HB1 ALA A  97      -9.141  30.531  -5.229  1.00 30.24           H  
ATOM   1472  HB2 ALA A  97      -9.250  31.499  -3.746  1.00 30.24           H  
ATOM   1473  HB3 ALA A  97      -7.662  31.070  -4.400  1.00 30.24           H  
ATOM   1474  O   ALA A  97     -10.697  28.240  -3.968  1.00 30.24           O  
ATOM   1475  N   GLU A  98     -10.694  29.343  -1.995  1.00 26.33           N  
ATOM   1476  H   GLU A  98     -10.212  30.006  -1.405  1.00 26.33           H  
ATOM   1477  CA  GLU A  98     -11.995  28.845  -1.529  1.00 26.33           C  
ATOM   1478  HA  GLU A  98     -11.901  27.772  -1.364  1.00 26.33           H  
ATOM   1479  C   GLU A  98     -13.092  29.049  -2.588  1.00 26.33           C  
ATOM   1480  CB  GLU A  98     -12.407  29.466  -0.175  1.00 26.33           C  
ATOM   1481  HB2 GLU A  98     -13.402  29.091   0.066  1.00 26.33           H  
ATOM   1482  HB3 GLU A  98     -12.461  30.551  -0.265  1.00 26.33           H  
ATOM   1483  O   GLU A  98     -13.439  30.168  -2.950  1.00 26.33           O  
ATOM   1484  CG  GLU A  98     -11.460  29.092   0.984  1.00 26.33           C  
ATOM   1485  HG2 GLU A  98     -11.149  28.057   0.847  1.00 26.33           H  
ATOM   1486  HG3 GLU A  98     -10.565  29.712   0.927  1.00 26.33           H  
ATOM   1487  CD  GLU A  98     -12.111  29.231   2.379  1.00 26.33           C  
ATOM   1488  OE1 GLU A  98     -11.935  28.296   3.201  1.00 26.33           O  
ATOM   1489  OE2 GLU A  98     -12.820  30.229   2.624  1.00 26.33           O  
ATOM   1490  N   MET A  99     -13.639  27.939  -3.093  1.00 24.74           N  
ATOM   1491  H   MET A  99     -13.354  27.051  -2.704  1.00 24.74           H  
ATOM   1492  CA  MET A  99     -14.873  27.965  -3.875  1.00 24.74           C  
ATOM   1493  HA  MET A  99     -14.930  28.885  -4.457  1.00 24.74           H  
ATOM   1494  C   MET A  99     -16.045  27.935  -2.904  1.00 24.74           C  
ATOM   1495  CB  MET A  99     -14.956  26.764  -4.827  1.00 24.74           C  
ATOM   1496  HB2 MET A  99     -14.666  25.856  -4.298  1.00 24.74           H  
ATOM   1497  HB3 MET A  99     -15.993  26.657  -5.147  1.00 24.74           H  
ATOM   1498  O   MET A  99     -16.081  27.065  -2.030  1.00 24.74           O  
ATOM   1499  CG  MET A  99     -14.084  26.937  -6.075  1.00 24.74           C  
ATOM   1500  HG2 MET A  99     -13.070  27.185  -5.762  1.00 24.74           H  
ATOM   1501  HG3 MET A  99     -14.467  27.781  -6.649  1.00 24.74           H  
ATOM   1502  SD  MET A  99     -14.011  25.479  -7.165  1.00 24.74           S  
ATOM   1503  CE  MET A  99     -15.770  25.229  -7.537  1.00 24.74           C  
ATOM   1504  HE1 MET A  99     -16.309  24.945  -6.633  1.00 24.74           H  
ATOM   1505  HE2 MET A  99     -16.194  26.151  -7.934  1.00 24.74           H  
ATOM   1506  HE3 MET A  99     -15.877  24.437  -8.279  1.00 24.74           H  
ATOM   1507  N   GLU A 100     -17.004  28.840  -3.083  1.00 24.63           N  
ATOM   1508  H   GLU A 100     -16.892  29.563  -3.779  1.00 24.63           H  
ATOM   1509  CA  GLU A 100     -18.228  28.857  -2.286  1.00 24.63           C  
ATOM   1510  HA  GLU A 100     -17.960  29.046  -1.247  1.00 24.63           H  
ATOM   1511  C   GLU A 100     -18.951  27.506  -2.363  1.00 24.63           C  
ATOM   1512  CB  GLU A 100     -19.169  29.979  -2.741  1.00 24.63           C  
ATOM   1513  HB2 GLU A 100     -19.389  29.856  -3.802  1.00 24.63           H  
ATOM   1514  HB3 GLU A 100     -20.100  29.893  -2.181  1.00 24.63           H  
ATOM   1515  O   GLU A 100     -19.202  26.958  -3.441  1.00 24.63           O  
ATOM   1516  CG  GLU A 100     -18.578  31.373  -2.491  1.00 24.63           C  
ATOM   1517  HG2 GLU A 100     -18.257  31.435  -1.451  1.00 24.63           H  
ATOM   1518  HG3 GLU A 100     -17.705  31.516  -3.127  1.00 24.63           H  
ATOM   1519  CD  GLU A 100     -19.617  32.460  -2.788  1.00 24.63           C  
ATOM   1520  OE1 GLU A 100     -19.878  33.273  -1.875  1.00 24.63           O  
ATOM   1521  OE2 GLU A 100     -20.155  32.441  -3.918  1.00 24.63           O  
ATOM   1522  N   VAL A 101     -19.295  26.960  -1.196  1.00 24.86           N  
ATOM   1523  H   VAL A 101     -19.075  27.461  -0.346  1.00 24.86           H  
ATOM   1524  CA  VAL A 101     -20.082  25.730  -1.099  1.00 24.86           C  
ATOM   1525  HA  VAL A 101     -19.798  25.066  -1.915  1.00 24.86           H  
ATOM   1526  C   VAL A 101     -21.549  26.099  -1.291  1.00 24.86           C  
ATOM   1527  CB  VAL A 101     -19.820  24.972   0.218  1.00 24.86           C  
ATOM   1528  HB  VAL A 101     -20.122  25.586   1.066  1.00 24.86           H  
ATOM   1529  O   VAL A 101     -22.268  26.360  -0.328  1.00 24.86           O  
ATOM   1530  CG1 VAL A 101     -20.593  23.645   0.257  1.00 24.86           C  
ATOM   1531 HG11 VAL A 101     -21.666  23.834   0.222  1.00 24.86           H  
ATOM   1532 HG12 VAL A 101     -20.316  23.023  -0.594  1.00 24.86           H  
ATOM   1533 HG13 VAL A 101     -20.372  23.114   1.182  1.00 24.86           H  
ATOM   1534  CG2 VAL A 101     -18.330  24.631   0.376  1.00 24.86           C  
ATOM   1535 HG21 VAL A 101     -17.739  25.545   0.426  1.00 24.86           H  
ATOM   1536 HG22 VAL A 101     -17.991  24.039  -0.473  1.00 24.86           H  
ATOM   1537 HG23 VAL A 101     -18.173  24.069   1.297  1.00 24.86           H  
ATOM   1538  N   GLY A 102     -21.984  26.138  -2.552  1.00 22.88           N  
ATOM   1539  H   GLY A 102     -21.301  26.056  -3.292  1.00 22.88           H  
ATOM   1540  CA  GLY A 102     -23.397  26.294  -2.888  1.00 22.88           C  
ATOM   1541  HA2 GLY A 102     -23.712  27.287  -2.567  1.00 22.88           H  
ATOM   1542  HA3 GLY A 102     -23.537  26.216  -3.966  1.00 22.88           H  
ATOM   1543  C   GLY A 102     -24.249  25.214  -2.198  1.00 22.88           C  
ATOM   1544  O   GLY A 102     -23.814  24.059  -2.116  1.00 22.88           O  
ATOM   1545  N   PRO A 103     -25.445  25.555  -1.682  1.00 23.68           N  
ATOM   1546  CA  PRO A 103     -26.297  24.598  -0.986  1.00 23.68           C  
ATOM   1547  HA  PRO A 103     -25.758  24.183  -0.134  1.00 23.68           H  
ATOM   1548  C   PRO A 103     -26.705  23.460  -1.928  1.00 23.68           C  
ATOM   1549  CB  PRO A 103     -27.499  25.404  -0.478  1.00 23.68           C  
ATOM   1550  HB2 PRO A 103     -28.419  24.819  -0.478  1.00 23.68           H  
ATOM   1551  HB3 PRO A 103     -27.288  25.776   0.525  1.00 23.68           H  
ATOM   1552  O   PRO A 103     -27.141  23.698  -3.052  1.00 23.68           O  
ATOM   1553  CG  PRO A 103     -27.575  26.582  -1.450  1.00 23.68           C  
ATOM   1554  HG2 PRO A 103     -28.052  27.451  -0.997  1.00 23.68           H  
ATOM   1555  HG3 PRO A 103     -28.106  26.280  -2.353  1.00 23.68           H  
ATOM   1556  CD  PRO A 103     -26.108  26.847  -1.780  1.00 23.68           C  
ATOM   1557  HD2 PRO A 103     -25.680  27.529  -1.045  1.00 23.68           H  
ATOM   1558  HD3 PRO A 103     -26.023  27.268  -2.782  1.00 23.68           H  
ATOM   1559  N   ASN A 104     -26.562  22.215  -1.467  1.00 27.20           N  
ATOM   1560  H   ASN A 104     -26.211  22.090  -0.528  1.00 27.20           H  
ATOM   1561  CA  ASN A 104     -26.923  21.028  -2.241  1.00 27.20           C  
ATOM   1562  HA  ASN A 104     -26.447  21.091  -3.219  1.00 27.20           H  
ATOM   1563  C   ASN A 104     -28.461  20.954  -2.395  1.00 27.20           C  
ATOM   1564  CB  ASN A 104     -26.344  19.793  -1.526  1.00 27.20           C  
ATOM   1565  HB2 ASN A 104     -25.268  19.917  -1.408  1.00 27.20           H  
ATOM   1566  HB3 ASN A 104     -26.799  19.705  -0.539  1.00 27.20           H  
ATOM   1567  O   ASN A 104     -29.123  20.717  -1.384  1.00 27.20           O  
ATOM   1568  CG  ASN A 104     -26.589  18.504  -2.291  1.00 27.20           C  
ATOM   1569  ND2 ASN A 104     -26.356  17.373  -1.669  1.00 27.20           N  
ATOM   1570 HD21 ASN A 104     -26.103  17.372  -0.692  1.00 27.20           H  
ATOM   1571 HD22 ASN A 104     -26.583  16.535  -2.186  1.00 27.20           H  
ATOM   1572  OD1 ASN A 104     -26.976  18.481  -3.445  1.00 27.20           O  
ATOM   1573  N   PRO A 105     -29.052  21.131  -3.597  1.00 23.67           N  
ATOM   1574  CA  PRO A 105     -30.489  21.422  -3.718  1.00 23.67           C  
ATOM   1575  HA  PRO A 105     -30.719  22.260  -3.060  1.00 23.67           H  
ATOM   1576  C   PRO A 105     -31.449  20.275  -3.361  1.00 23.67           C  
ATOM   1577  CB  PRO A 105     -30.703  21.873  -5.169  1.00 23.67           C  
ATOM   1578  HB2 PRO A 105     -30.985  21.022  -5.789  1.00 23.67           H  
ATOM   1579  HB3 PRO A 105     -31.457  22.656  -5.239  1.00 23.67           H  
ATOM   1580  O   PRO A 105     -32.648  20.502  -3.259  1.00 23.67           O  
ATOM   1581  CG  PRO A 105     -29.328  22.373  -5.601  1.00 23.67           C  
ATOM   1582  HG2 PRO A 105     -29.199  22.325  -6.682  1.00 23.67           H  
ATOM   1583  HG3 PRO A 105     -29.169  23.386  -5.233  1.00 23.67           H  
ATOM   1584  CD  PRO A 105     -28.400  21.407  -4.874  1.00 23.67           C  
ATOM   1585  HD2 PRO A 105     -28.312  20.480  -5.440  1.00 23.67           H  
ATOM   1586  HD3 PRO A 105     -27.421  21.876  -4.772  1.00 23.67           H  
ATOM   1587  N   ASN A 106     -30.947  19.048  -3.182  1.00 26.09           N  
ATOM   1588  H   ASN A 106     -29.943  18.948  -3.233  1.00 26.09           H  
ATOM   1589  CA  ASN A 106     -31.766  17.828  -3.167  1.00 26.09           C  
ATOM   1590  HA  ASN A 106     -32.780  18.093  -3.465  1.00 26.09           H  
ATOM   1591  C   ASN A 106     -31.919  17.186  -1.769  1.00 26.09           C  
ATOM   1592  CB  ASN A 106     -31.230  16.849  -4.233  1.00 26.09           C  
ATOM   1593  HB2 ASN A 106     -31.782  15.912  -4.156  1.00 26.09           H  
ATOM   1594  HB3 ASN A 106     -30.178  16.639  -4.039  1.00 26.09           H  
ATOM   1595  O   ASN A 106     -31.970  15.961  -1.661  1.00 26.09           O  
ATOM   1596  CG  ASN A 106     -31.385  17.322  -5.669  1.00 26.09           C  
ATOM   1597  ND2 ASN A 106     -30.988  16.507  -6.617  1.00 26.09           N  
ATOM   1598 HD21 ASN A 106     -31.153  16.834  -7.558  1.00 26.09           H  
ATOM   1599 HD22 ASN A 106     -30.652  15.582  -6.390  1.00 26.09           H  
ATOM   1600  OD1 ASN A 106     -31.847  18.399  -5.987  1.00 26.09           O  
ATOM   1601  N   VAL A 107     -31.964  17.982  -0.693  1.00 24.46           N  
ATOM   1602  H   VAL A 107     -31.920  18.980  -0.843  1.00 24.46           H  
ATOM   1603  CA  VAL A 107     -32.266  17.490   0.669  1.00 24.46           C  
ATOM   1604  HA  VAL A 107     -32.764  16.525   0.580  1.00 24.46           H  
ATOM   1605  C   VAL A 107     -33.266  18.418   1.364  1.00 24.46           C  
ATOM   1606  CB  VAL A 107     -30.999  17.256   1.529  1.00 24.46           C  
ATOM   1607  HB  VAL A 107     -30.540  18.214   1.774  1.00 24.46           H  
ATOM   1608  O   VAL A 107     -32.905  19.222   2.222  1.00 24.46           O  
ATOM   1609  CG1 VAL A 107     -31.349  16.516   2.833  1.00 24.46           C  
ATOM   1610 HG11 VAL A 107     -31.808  15.554   2.604  1.00 24.46           H  
ATOM   1611 HG12 VAL A 107     -32.047  17.105   3.428  1.00 24.46           H  
ATOM   1612 HG13 VAL A 107     -30.448  16.357   3.425  1.00 24.46           H  
ATOM   1613  CG2 VAL A 107     -29.938  16.398   0.822  1.00 24.46           C  
ATOM   1614 HG21 VAL A 107     -29.091  16.229   1.488  1.00 24.46           H  
ATOM   1615 HG22 VAL A 107     -29.578  16.915  -0.068  1.00 24.46           H  
ATOM   1616 HG23 VAL A 107     -30.370  15.441   0.530  1.00 24.46           H  
ATOM   1617  N   GLU A 108     -34.545  18.289   1.011  1.00 23.50           N  
ATOM   1618  H   GLU A 108     -34.800  17.642   0.278  1.00 23.50           H  
ATOM   1619  CA  GLU A 108     -35.624  18.823   1.846  1.00 23.50           C  
ATOM   1620  HA  GLU A 108     -35.394  19.858   2.101  1.00 23.50           H  
ATOM   1621  C   GLU A 108     -35.714  18.014   3.147  1.00 23.50           C  
ATOM   1622  CB  GLU A 108     -36.974  18.812   1.117  1.00 23.50           C  
ATOM   1623  HB2 GLU A 108     -37.181  17.806   0.750  1.00 23.50           H  
ATOM   1624  HB3 GLU A 108     -37.746  19.086   1.835  1.00 23.50           H  
ATOM   1625  O   GLU A 108     -35.809  16.784   3.133  1.00 23.50           O  
ATOM   1626  CG  GLU A 108     -37.018  19.812  -0.046  1.00 23.50           C  
ATOM   1627  HG2 GLU A 108     -36.628  20.768   0.303  1.00 23.50           H  
ATOM   1628  HG3 GLU A 108     -36.373  19.457  -0.850  1.00 23.50           H  
ATOM   1629  CD  GLU A 108     -38.448  20.003  -0.574  1.00 23.50           C  
ATOM   1630  OE1 GLU A 108     -38.809  21.171  -0.840  1.00 23.50           O  
ATOM   1631  OE2 GLU A 108     -39.166  18.985  -0.691  1.00 23.50           O  
ATOM   1632  N   ILE A 109     -35.684  18.699   4.292  1.00 27.03           N  
ATOM   1633  H   ILE A 109     -35.612  19.706   4.246  1.00 27.03           H  
ATOM   1634  CA  ILE A 109     -35.750  18.062   5.614  1.00 27.03           C  
ATOM   1635  HA  ILE A 109     -35.296  17.074   5.533  1.00 27.03           H  
ATOM   1636  C   ILE A 109     -37.224  17.829   5.979  1.00 27.03           C  
ATOM   1637  CB  ILE A 109     -34.913  18.837   6.665  1.00 27.03           C  
ATOM   1638  HB  ILE A 109     -35.361  19.820   6.815  1.00 27.03           H  
ATOM   1639  O   ILE A 109     -37.801  18.512   6.826  1.00 27.03           O  
ATOM   1640  CG1 ILE A 109     -33.457  19.024   6.161  1.00 27.03           C  
ATOM   1641 HG12 ILE A 109     -33.019  18.048   5.951  1.00 27.03           H  
ATOM   1642 HG13 ILE A 109     -33.470  19.589   5.228  1.00 27.03           H  
ATOM   1643  CG2 ILE A 109     -34.905  18.082   8.011  1.00 27.03           C  
ATOM   1644 HG21 ILE A 109     -34.401  18.675   8.775  1.00 27.03           H  
ATOM   1645 HG22 ILE A 109     -34.402  17.122   7.899  1.00 27.03           H  
ATOM   1646 HG23 ILE A 109     -35.921  17.908   8.364  1.00 27.03           H  
ATOM   1647  CD1 ILE A 109     -32.529  19.782   7.120  1.00 27.03           C  
ATOM   1648 HD11 ILE A 109     -31.586  19.991   6.614  1.00 27.03           H  
ATOM   1649 HD12 ILE A 109     -32.320  19.182   8.005  1.00 27.03           H  
ATOM   1650 HD13 ILE A 109     -32.990  20.725   7.413  1.00 27.03           H  
ATOM   1651  N   GLY A 110     -37.847  16.863   5.300  1.00 24.05           N  
ATOM   1652  H   GLY A 110     -37.331  16.409   4.560  1.00 24.05           H  
ATOM   1653  CA  GLY A 110     -39.196  16.389   5.607  1.00 24.05           C  
ATOM   1654  HA2 GLY A 110     -39.882  17.237   5.619  1.00 24.05           H  
ATOM   1655  HA3 GLY A 110     -39.523  15.693   4.835  1.00 24.05           H  
ATOM   1656  C   GLY A 110     -39.237  15.671   6.959  1.00 24.05           C  
ATOM   1657  O   GLY A 110     -38.550  14.671   7.162  1.00 24.05           O  
ATOM   1658  N   GLY A 111     -40.028  16.186   7.902  1.00 23.16           N  
ATOM   1659  H   GLY A 111     -40.561  17.016   7.679  1.00 23.16           H  
ATOM   1660  CA  GLY A 111     -40.125  15.633   9.253  1.00 23.16           C  
ATOM   1661  HA2 GLY A 111     -39.119  15.473   9.641  1.00 23.16           H  
ATOM   1662  HA3 GLY A 111     -40.625  16.353   9.901  1.00 23.16           H  
ATOM   1663  C   GLY A 111     -40.906  14.316   9.317  1.00 23.16           C  
ATOM   1664  O   GLY A 111     -42.032  14.233   8.838  1.00 23.16           O  
ATOM   1665  N   GLY A 112     -40.335  13.305   9.976  1.00 24.47           N  
ATOM   1666  H   GLY A 112     -39.368  13.403  10.250  1.00 24.47           H  
ATOM   1667  CA  GLY A 112     -40.993  12.024  10.246  1.00 24.47           C  
ATOM   1668  HA2 GLY A 112     -41.998  12.198  10.630  1.00 24.47           H  
ATOM   1669  HA3 GLY A 112     -41.074  11.457   9.319  1.00 24.47           H  
ATOM   1670  C   GLY A 112     -40.193  11.196  11.251  1.00 24.47           C  
ATOM   1671  O   GLY A 112     -39.123  10.685  10.930  1.00 24.47           O  
ATOM   1672  N   GLY A 113     -40.676  11.096  12.492  1.00 22.21           N  
ATOM   1673  H   GLY A 113     -41.581  11.496  12.695  1.00 22.21           H  
ATOM   1674  CA  GLY A 113     -39.973  10.382  13.560  1.00 22.21           C  
ATOM   1675  HA2 GLY A 113     -40.388  10.678  14.524  1.00 22.21           H  
ATOM   1676  HA3 GLY A 113     -38.919  10.657  13.547  1.00 22.21           H  
ATOM   1677  C   GLY A 113     -40.103   8.862  13.437  1.00 22.21           C  
ATOM   1678  O   GLY A 113     -41.207   8.333  13.519  1.00 22.21           O  
ATOM   1679  N   GLY A 114     -38.974   8.159  13.313  1.00 22.44           N  
ATOM   1680  H   GLY A 114     -38.109   8.665  13.192  1.00 22.44           H  
ATOM   1681  CA  GLY A 114     -38.881   6.697  13.386  1.00 22.44           C  
ATOM   1682  HA2 GLY A 114     -38.746   6.287  12.385  1.00 22.44           H  
ATOM   1683  HA3 GLY A 114     -39.797   6.282  13.807  1.00 22.44           H  
ATOM   1684  C   GLY A 114     -37.690   6.283  14.252  1.00 22.44           C  
ATOM   1685  O   GLY A 114     -36.600   6.839  14.116  1.00 22.44           O  
ATOM   1686  N   ALA A 115     -37.891   5.353  15.189  1.00 22.89           N  
ATOM   1687  H   ALA A 115     -38.790   4.895  15.241  1.00 22.89           H  
ATOM   1688  CA  ALA A 115     -36.886   5.024  16.200  1.00 22.89           C  
ATOM   1689  HA  ALA A 115     -36.541   5.959  16.642  1.00 22.89           H  
ATOM   1690  C   ALA A 115     -35.659   4.303  15.601  1.00 22.89           C  
ATOM   1691  CB  ALA A 115     -37.554   4.210  17.315  1.00 22.89           C  
ATOM   1692  HB1 ALA A 115     -36.829   3.998  18.102  1.00 22.89           H  
ATOM   1693  HB2 ALA A 115     -37.924   3.266  16.915  1.00 22.89           H  
ATOM   1694  HB3 ALA A 115     -38.385   4.771  17.741  1.00 22.89           H  
ATOM   1695  O   ALA A 115     -35.774   3.214  15.046  1.00 22.89           O  
ATOM   1696  N   GLY A 116     -34.472   4.899  15.749  1.00 21.50           N  
ATOM   1697  H   GLY A 116     -34.468   5.838  16.120  1.00 21.50           H  
ATOM   1698  CA  GLY A 116     -33.223   4.366  15.187  1.00 21.50           C  
ATOM   1699  HA2 GLY A 116     -33.347   4.222  14.114  1.00 21.50           H  
ATOM   1700  HA3 GLY A 116     -33.006   3.399  15.640  1.00 21.50           H  
ATOM   1701  C   GLY A 116     -32.039   5.304  15.419  1.00 21.50           C  
ATOM   1702  O   GLY A 116     -31.517   5.901  14.482  1.00 21.50           O  
ATOM   1703  N   GLY A 117     -31.660   5.497  16.685  1.00 20.87           N  
ATOM   1704  H   GLY A 117     -32.112   4.943  17.399  1.00 20.87           H  
ATOM   1705  CA  GLY A 117     -30.790   6.594  17.118  1.00 20.87           C  
ATOM   1706  HA2 GLY A 117     -31.332   7.531  16.992  1.00 20.87           H  
ATOM   1707  HA3 GLY A 117     -30.581   6.477  18.181  1.00 20.87           H  
ATOM   1708  C   GLY A 117     -29.440   6.702  16.394  1.00 20.87           C  
ATOM   1709  O   GLY A 117     -28.592   5.813  16.479  1.00 20.87           O  
ATOM   1710  N   ASN A 118     -29.212   7.855  15.762  1.00 22.27           N  
ATOM   1711  H   ASN A 118     -29.997   8.475  15.621  1.00 22.27           H  
ATOM   1712  CA  ASN A 118     -27.880   8.353  15.419  1.00 22.27           C  
ATOM   1713  HA  ASN A 118     -27.200   8.020  16.203  1.00 22.27           H  
ATOM   1714  C   ASN A 118     -27.882   9.897  15.464  1.00 22.27           C  
ATOM   1715  CB  ASN A 118     -27.414   7.723  14.088  1.00 22.27           C  
ATOM   1716  HB2 ASN A 118     -27.928   6.774  13.932  1.00 22.27           H  
ATOM   1717  HB3 ASN A 118     -27.671   8.368  13.248  1.00 22.27           H  
ATOM   1718  O   ASN A 118     -27.695  10.579  14.458  1.00 22.27           O  
ATOM   1719  CG  ASN A 118     -25.927   7.410  14.094  1.00 22.27           C  
ATOM   1720  ND2 ASN A 118     -25.177   7.908  13.144  1.00 22.27           N  
ATOM   1721 HD21 ASN A 118     -24.176   7.830  13.258  1.00 22.27           H  
ATOM   1722 HD22 ASN A 118     -25.581   8.587  12.516  1.00 22.27           H  
ATOM   1723  OD1 ASN A 118     -25.410   6.667  14.913  1.00 22.27           O  
ATOM   1724  N   THR A 119     -28.167  10.447  16.648  1.00 20.82           N  
ATOM   1725  H   THR A 119     -28.292   9.843  17.448  1.00 20.82           H  
ATOM   1726  CA  THR A 119     -28.312  11.886  16.923  1.00 20.82           C  
ATOM   1727  HA  THR A 119     -28.943  12.332  16.154  1.00 20.82           H  
ATOM   1728  C   THR A 119     -26.976  12.632  16.898  1.00 20.82           C  
ATOM   1729  CB  THR A 119     -29.002  12.108  18.286  1.00 20.82           C  
ATOM   1730  HB  THR A 119     -28.934  13.158  18.568  1.00 20.82           H  
ATOM   1731  O   THR A 119     -26.483  13.044  17.940  1.00 20.82           O  
ATOM   1732  CG2 THR A 119     -30.478  11.723  18.268  1.00 20.82           C  
ATOM   1733 HG21 THR A 119     -30.592  10.663  18.042  1.00 20.82           H  
ATOM   1734 HG22 THR A 119     -31.005  12.315  17.520  1.00 20.82           H  
ATOM   1735 HG23 THR A 119     -30.913  11.927  19.246  1.00 20.82           H  
ATOM   1736  OG1 THR A 119     -28.367  11.311  19.261  1.00 20.82           O  
ATOM   1737  HG1 THR A 119     -27.557  11.774  19.488  1.00 20.82           H  
ATOM   1738  N   HIS A 120     -26.402  12.840  15.712  1.00 25.98           N  
ATOM   1739  H   HIS A 120     -26.784  12.348  14.917  1.00 25.98           H  
ATOM   1740  CA  HIS A 120     -25.511  13.972  15.443  1.00 25.98           C  
ATOM   1741  HA  HIS A 120     -25.857  14.817  16.038  1.00 25.98           H  
ATOM   1742  C   HIS A 120     -25.611  14.386  13.972  1.00 25.98           C  
ATOM   1743  CB  HIS A 120     -24.053  13.697  15.856  1.00 25.98           C  
ATOM   1744  HB2 HIS A 120     -23.809  12.650  15.678  1.00 25.98           H  
ATOM   1745  HB3 HIS A 120     -23.390  14.302  15.237  1.00 25.98           H  
ATOM   1746  O   HIS A 120     -25.177  13.680  13.064  1.00 25.98           O  
ATOM   1747  CG  HIS A 120     -23.772  14.061  17.296  1.00 25.98           C  
ATOM   1748  CD2 HIS A 120     -23.439  13.198  18.305  1.00 25.98           C  
ATOM   1749  HD2 HIS A 120     -23.312  12.130  18.209  1.00 25.98           H  
ATOM   1750  ND1 HIS A 120     -23.874  15.316  17.861  1.00 25.98           N  
ATOM   1751  HD1 HIS A 120     -24.095  16.178  17.384  1.00 25.98           H  
ATOM   1752  CE1 HIS A 120     -23.622  15.201  19.176  1.00 25.98           C  
ATOM   1753  HE1 HIS A 120     -23.629  16.016  19.884  1.00 25.98           H  
ATOM   1754  NE2 HIS A 120     -23.335  13.930  19.491  1.00 25.98           N  
ATOM   1755  N   GLN A 121     -26.191  15.564  13.760  1.00 24.18           N  
ATOM   1756  H   GLN A 121     -26.519  16.082  14.563  1.00 24.18           H  
ATOM   1757  CA  GLN A 121     -26.222  16.266  12.483  1.00 24.18           C  
ATOM   1758  HA  GLN A 121     -26.687  15.631  11.729  1.00 24.18           H  
ATOM   1759  C   GLN A 121     -24.782  16.610  12.068  1.00 24.18           C  
ATOM   1760  CB  GLN A 121     -27.090  17.513  12.723  1.00 24.18           C  
ATOM   1761  HB2 GLN A 121     -26.563  18.175  13.411  1.00 24.18           H  
ATOM   1762  HB3 GLN A 121     -28.006  17.190  13.217  1.00 24.18           H  
ATOM   1763  O   GLN A 121     -24.042  17.201  12.853  1.00 24.18           O  
ATOM   1764  CG  GLN A 121     -27.513  18.322  11.490  1.00 24.18           C  
ATOM   1765  HG2 GLN A 121     -26.634  18.734  10.995  1.00 24.18           H  
ATOM   1766  HG3 GLN A 121     -28.038  17.668  10.793  1.00 24.18           H  
ATOM   1767  CD  GLN A 121     -28.445  19.471  11.890  1.00 24.18           C  
ATOM   1768  NE2 GLN A 121     -29.172  20.061  10.968  1.00 24.18           N  
ATOM   1769 HE21 GLN A 121     -29.132  19.788   9.997  1.00 24.18           H  
ATOM   1770 HE22 GLN A 121     -29.769  20.806  11.298  1.00 24.18           H  
ATOM   1771  OE1 GLN A 121     -28.544  19.857  13.040  1.00 24.18           O  
ATOM   1772  N   ALA A 122     -24.372  16.260  10.845  1.00 28.65           N  
ATOM   1773  H   ALA A 122     -25.006  15.745  10.250  1.00 28.65           H  
ATOM   1774  CA  ALA A 122     -23.031  16.550  10.323  1.00 28.65           C  
ATOM   1775  HA  ALA A 122     -22.311  16.391  11.126  1.00 28.65           H  
ATOM   1776  C   ALA A 122     -22.895  18.031   9.896  1.00 28.65           C  
ATOM   1777  CB  ALA A 122     -22.702  15.541   9.212  1.00 28.65           C  
ATOM   1778  HB1 ALA A 122     -23.395  15.663   8.380  1.00 28.65           H  
ATOM   1779  HB2 ALA A 122     -21.688  15.713   8.854  1.00 28.65           H  
ATOM   1780  HB3 ALA A 122     -22.773  14.525   9.600  1.00 28.65           H  
ATOM   1781  O   ALA A 122     -22.631  18.342   8.738  1.00 28.65           O  
ATOM   1782  N   GLY A 123     -23.129  18.951  10.837  1.00 23.30           N  
ATOM   1783  H   GLY A 123     -23.324  18.604  11.765  1.00 23.30           H  
ATOM   1784  CA  GLY A 123     -23.251  20.400  10.631  1.00 23.30           C  
ATOM   1785  HA2 GLY A 123     -23.901  20.575   9.773  1.00 23.30           H  
ATOM   1786  HA3 GLY A 123     -23.723  20.844  11.507  1.00 23.30           H  
ATOM   1787  C   GLY A 123     -21.939  21.150  10.373  1.00 23.30           C  
ATOM   1788  O   GLY A 123     -21.808  22.299  10.779  1.00 23.30           O  
ATOM   1789  N   GLY A 124     -20.955  20.518   9.734  1.00 28.06           N  
ATOM   1790  H   GLY A 124     -21.135  19.592   9.375  1.00 28.06           H  
ATOM   1791  CA  GLY A 124     -19.674  21.142   9.415  1.00 28.06           C  
ATOM   1792  HA2 GLY A 124     -19.080  21.240  10.323  1.00 28.06           H  
ATOM   1793  HA3 GLY A 124     -19.854  22.141   9.016  1.00 28.06           H  
ATOM   1794  C   GLY A 124     -18.875  20.333   8.399  1.00 28.06           C  
ATOM   1795  O   GLY A 124     -18.790  19.109   8.495  1.00 28.06           O  
ATOM   1796  N   ALA A 125     -18.268  21.021   7.428  1.00 35.30           N  
ATOM   1797  H   ALA A 125     -18.374  22.025   7.399  1.00 35.30           H  
ATOM   1798  CA  ALA A 125     -17.343  20.394   6.488  1.00 35.30           C  
ATOM   1799  HA  ALA A 125     -17.880  19.599   5.971  1.00 35.30           H  
ATOM   1800  C   ALA A 125     -16.142  19.803   7.259  1.00 35.30           C  
ATOM   1801  CB  ALA A 125     -16.900  21.432   5.449  1.00 35.30           C  
ATOM   1802  HB1 ALA A 125     -16.225  20.965   4.732  1.00 35.30           H  
ATOM   1803  HB2 ALA A 125     -17.768  21.816   4.913  1.00 35.30           H  
ATOM   1804  HB3 ALA A 125     -16.381  22.256   5.938  1.00 35.30           H  
ATOM   1805  O   ALA A 125     -15.547  20.518   8.075  1.00 35.30           O  
ATOM   1806  N   PRO A 126     -15.771  18.525   7.040  1.00 38.28           N  
ATOM   1807  CA  PRO A 126     -14.729  17.878   7.828  1.00 38.28           C  
ATOM   1808  HA  PRO A 126     -15.025  17.901   8.877  1.00 38.28           H  
ATOM   1809  C   PRO A 126     -13.396  18.617   7.683  1.00 38.28           C  
ATOM   1810  CB  PRO A 126     -14.679  16.418   7.372  1.00 38.28           C  
ATOM   1811  HB2 PRO A 126     -15.277  15.810   8.051  1.00 38.28           H  
ATOM   1812  HB3 PRO A 126     -13.660  16.033   7.323  1.00 38.28           H  
ATOM   1813  O   PRO A 126     -12.979  18.983   6.583  1.00 38.28           O  
ATOM   1814  CG  PRO A 126     -15.344  16.432   5.997  1.00 38.28           C  
ATOM   1815  HG2 PRO A 126     -15.847  15.487   5.793  1.00 38.28           H  
ATOM   1816  HG3 PRO A 126     -14.598  16.642   5.230  1.00 38.28           H  
ATOM   1817  CD  PRO A 126     -16.334  17.593   6.076  1.00 38.28           C  
ATOM   1818  HD2 PRO A 126     -16.446  18.054   5.094  1.00 38.28           H  
ATOM   1819  HD3 PRO A 126     -17.298  17.236   6.440  1.00 38.28           H  
ATOM   1820  N   CYS A 127     -12.747  18.868   8.818  1.00 43.01           N  
ATOM   1821  H   CYS A 127     -13.125  18.502   9.680  1.00 43.01           H  
ATOM   1822  CA  CYS A 127     -11.575  19.729   8.911  1.00 43.01           C  
ATOM   1823  HA  CYS A 127     -11.419  20.232   7.957  1.00 43.01           H  
ATOM   1824  C   CYS A 127     -10.303  18.930   9.215  1.00 43.01           C  
ATOM   1825  CB  CYS A 127     -11.825  20.808   9.971  1.00 43.01           C  
ATOM   1826  HB2 CYS A 127     -12.229  20.353  10.875  1.00 43.01           H  
ATOM   1827  HB3 CYS A 127     -10.877  21.287  10.216  1.00 43.01           H  
ATOM   1828  O   CYS A 127     -10.283  18.051  10.078  1.00 43.01           O  
ATOM   1829  SG  CYS A 127     -12.968  22.073   9.342  1.00 43.01           S  
ATOM   1830  HG  CYS A 127     -13.984  21.273   9.006  1.00 43.01           H  
ATOM   1831  N   ILE A 128      -9.219  19.301   8.541  1.00 45.97           N  
ATOM   1832  H   ILE A 128      -9.311  20.068   7.890  1.00 45.97           H  
ATOM   1833  CA  ILE A 128      -7.865  18.777   8.747  1.00 45.97           C  
ATOM   1834  HA  ILE A 128      -7.856  18.123   9.619  1.00 45.97           H  
ATOM   1835  C   ILE A 128      -6.913  19.934   9.049  1.00 45.97           C  
ATOM   1836  CB  ILE A 128      -7.400  17.947   7.530  1.00 45.97           C  
ATOM   1837  HB  ILE A 128      -6.393  17.587   7.743  1.00 45.97           H  
ATOM   1838  O   ILE A 128      -7.180  21.075   8.681  1.00 45.97           O  
ATOM   1839  CG1 ILE A 128      -7.336  18.812   6.249  1.00 45.97           C  
ATOM   1840 HG12 ILE A 128      -6.623  19.623   6.400  1.00 45.97           H  
ATOM   1841 HG13 ILE A 128      -8.314  19.247   6.042  1.00 45.97           H  
ATOM   1842  CG2 ILE A 128      -8.302  16.708   7.365  1.00 45.97           C  
ATOM   1843 HG21 ILE A 128      -8.415  16.202   8.323  1.00 45.97           H  
ATOM   1844 HG22 ILE A 128      -7.854  16.005   6.663  1.00 45.97           H  
ATOM   1845 HG23 ILE A 128      -9.287  17.002   7.001  1.00 45.97           H  
ATOM   1846  CD1 ILE A 128      -6.894  18.034   5.014  1.00 45.97           C  
ATOM   1847 HD11 ILE A 128      -7.657  17.301   4.753  1.00 45.97           H  
ATOM   1848 HD12 ILE A 128      -5.956  17.515   5.210  1.00 45.97           H  
ATOM   1849 HD13 ILE A 128      -6.764  18.723   4.180  1.00 45.97           H  
ATOM   1850  N   LEU A 129      -5.794  19.657   9.705  1.00 43.90           N  
ATOM   1851  H   LEU A 129      -5.612  18.700   9.971  1.00 43.90           H  
ATOM   1852  CA  LEU A 129      -4.731  20.628   9.943  1.00 43.90           C  
ATOM   1853  HA  LEU A 129      -5.136  21.638   9.872  1.00 43.90           H  
ATOM   1854  C   LEU A 129      -3.646  20.467   8.865  1.00 43.90           C  
ATOM   1855  CB  LEU A 129      -4.179  20.438  11.367  1.00 43.90           C  
ATOM   1856  HB2 LEU A 129      -3.351  21.132  11.506  1.00 43.90           H  
ATOM   1857  HB3 LEU A 129      -3.789  19.423  11.449  1.00 43.90           H  
ATOM   1858  O   LEU A 129      -3.100  19.370   8.732  1.00 43.90           O  
ATOM   1859  CG  LEU A 129      -5.194  20.680  12.499  1.00 43.90           C  
ATOM   1860  HG  LEU A 129      -6.123  20.158  12.268  1.00 43.90           H  
ATOM   1861  CD1 LEU A 129      -4.646  20.137  13.820  1.00 43.90           C  
ATOM   1862 HD11 LEU A 129      -3.706  20.631  14.066  1.00 43.90           H  
ATOM   1863 HD12 LEU A 129      -4.482  19.063  13.735  1.00 43.90           H  
ATOM   1864 HD13 LEU A 129      -5.362  20.313  14.622  1.00 43.90           H  
ATOM   1865  CD2 LEU A 129      -5.513  22.162  12.686  1.00 43.90           C  
ATOM   1866 HD21 LEU A 129      -5.926  22.568  11.762  1.00 43.90           H  
ATOM   1867 HD22 LEU A 129      -6.241  22.284  13.488  1.00 43.90           H  
ATOM   1868 HD23 LEU A 129      -4.608  22.712  12.944  1.00 43.90           H  
ATOM   1869  N   LYS A 130      -3.333  21.540   8.121  1.00 44.64           N  
ATOM   1870  H   LYS A 130      -3.824  22.396   8.338  1.00 44.64           H  
ATOM   1871  CA  LYS A 130      -2.139  21.665   7.258  1.00 44.64           C  
ATOM   1872  HA  LYS A 130      -1.852  20.678   6.897  1.00 44.64           H  
ATOM   1873  C   LYS A 130      -1.004  22.239   8.108  1.00 44.64           C  
ATOM   1874  CB  LYS A 130      -2.413  22.586   6.035  1.00 44.64           C  
ATOM   1875  HB2 LYS A 130      -3.342  22.276   5.557  1.00 44.64           H  
ATOM   1876  HB3 LYS A 130      -2.565  23.601   6.400  1.00 44.64           H  
ATOM   1877  O   LYS A 130      -1.181  23.295   8.707  1.00 44.64           O  
ATOM   1878  CG  LYS A 130      -1.284  22.609   4.965  1.00 44.64           C  
ATOM   1879  HG2 LYS A 130      -0.333  22.801   5.462  1.00 44.64           H  
ATOM   1880  HG3 LYS A 130      -1.224  21.631   4.488  1.00 44.64           H  
ATOM   1881  CD  LYS A 130      -1.477  23.703   3.878  1.00 44.64           C  
ATOM   1882  HD2 LYS A 130      -1.556  24.666   4.382  1.00 44.64           H  
ATOM   1883  HD3 LYS A 130      -2.416  23.525   3.352  1.00 44.64           H  
ATOM   1884  CE  LYS A 130      -0.324  23.787   2.840  1.00 44.64           C  
ATOM   1885  HE2 LYS A 130       0.620  23.711   3.380  1.00 44.64           H  
ATOM   1886  HE3 LYS A 130      -0.390  22.928   2.172  1.00 44.64           H  
ATOM   1887  NZ  LYS A 130      -0.307  25.060   2.035  1.00 44.64           N  
ATOM   1888  HZ1 LYS A 130      -1.178  25.268   1.569  1.00 44.64           H  
ATOM   1889  HZ2 LYS A 130      -0.100  25.871   2.599  1.00 44.64           H  
ATOM   1890  HZ3 LYS A 130       0.389  25.057   1.303  1.00 44.64           H  
ATOM   1891  N   TYR A 131       0.157  21.600   8.130  1.00 39.49           N  
ATOM   1892  H   TYR A 131       0.215  20.700   7.675  1.00 39.49           H  
ATOM   1893  CA  TYR A 131       1.383  22.208   8.647  1.00 39.49           C  
ATOM   1894  HA  TYR A 131       1.177  22.698   9.599  1.00 39.49           H  
ATOM   1895  C   TYR A 131       1.878  23.258   7.645  1.00 39.49           C  
ATOM   1896  CB  TYR A 131       2.430  21.116   8.884  1.00 39.49           C  
ATOM   1897  HB2 TYR A 131       2.702  20.667   7.929  1.00 39.49           H  
ATOM   1898  HB3 TYR A 131       1.991  20.336   9.505  1.00 39.49           H  
ATOM   1899  O   TYR A 131       2.185  22.916   6.495  1.00 39.49           O  
ATOM   1900  CG  TYR A 131       3.691  21.606   9.559  1.00 39.49           C  
ATOM   1901  CD1 TYR A 131       4.806  22.006   8.795  1.00 39.49           C  
ATOM   1902  HD1 TYR A 131       4.751  22.001   7.716  1.00 39.49           H  
ATOM   1903  CD2 TYR A 131       3.742  21.665  10.962  1.00 39.49           C  
ATOM   1904  HD2 TYR A 131       2.873  21.408  11.550  1.00 39.49           H  
ATOM   1905  CE1 TYR A 131       5.979  22.449   9.440  1.00 39.49           C  
ATOM   1906  HE1 TYR A 131       6.830  22.783   8.865  1.00 39.49           H  
ATOM   1907  CE2 TYR A 131       4.916  22.087  11.607  1.00 39.49           C  
ATOM   1908  HE2 TYR A 131       4.960  22.163  12.684  1.00 39.49           H  
ATOM   1909  OH  TYR A 131       7.160  22.894  11.490  1.00 39.49           O  
ATOM   1910  HH  TYR A 131       7.833  23.239  10.899  1.00 39.49           H  
ATOM   1911  CZ  TYR A 131       6.036  22.481  10.851  1.00 39.49           C  
ATOM   1912  N   HIS A 132       1.927  24.527   8.051  1.00 43.67           N  
ATOM   1913  H   HIS A 132       1.698  24.757   9.008  1.00 43.67           H  
ATOM   1914  CA  HIS A 132       2.441  25.602   7.208  1.00 43.67           C  
ATOM   1915  HA  HIS A 132       2.166  25.372   6.179  1.00 43.67           H  
ATOM   1916  C   HIS A 132       3.971  25.620   7.258  1.00 43.67           C  
ATOM   1917  CB  HIS A 132       1.786  26.950   7.570  1.00 43.67           C  
ATOM   1918  HB2 HIS A 132       1.034  26.815   8.347  1.00 43.67           H  
ATOM   1919  HB3 HIS A 132       2.538  27.637   7.959  1.00 43.67           H  
ATOM   1920  O   HIS A 132       4.564  25.719   8.325  1.00 43.67           O  
ATOM   1921  CG  HIS A 132       1.122  27.568   6.367  1.00 43.67           C  
ATOM   1922  CD2 HIS A 132       0.193  26.960   5.572  1.00 43.67           C  
ATOM   1923  HD2 HIS A 132      -0.237  25.987   5.761  1.00 43.67           H  
ATOM   1924  ND1 HIS A 132       1.431  28.765   5.772  1.00 43.67           N  
ATOM   1925  HD1 HIS A 132       2.010  29.493   6.165  1.00 43.67           H  
ATOM   1926  CE1 HIS A 132       0.741  28.853   4.623  1.00 43.67           C  
ATOM   1927  HE1 HIS A 132       0.791  29.691   3.943  1.00 43.67           H  
ATOM   1928  NE2 HIS A 132      -0.021  27.750   4.440  1.00 43.67           N  
ATOM   1929  N   SER A 133       4.614  25.463   6.096  1.00 37.01           N  
ATOM   1930  H   SER A 133       4.066  25.387   5.251  1.00 37.01           H  
ATOM   1931  CA  SER A 133       6.080  25.368   5.983  1.00 37.01           C  
ATOM   1932  HA  SER A 133       6.505  25.338   6.987  1.00 37.01           H  
ATOM   1933  C   SER A 133       6.744  26.576   5.320  1.00 37.01           C  
ATOM   1934  CB  SER A 133       6.491  24.060   5.301  1.00 37.01           C  
ATOM   1935  HB2 SER A 133       6.098  23.226   5.883  1.00 37.01           H  
ATOM   1936  HB3 SER A 133       7.578  23.986   5.292  1.00 37.01           H  
ATOM   1937  O   SER A 133       7.943  26.536   5.078  1.00 37.01           O  
ATOM   1938  OG  SER A 133       5.999  23.972   3.970  1.00 37.01           O  
ATOM   1939  HG  SER A 133       6.327  24.748   3.510  1.00 37.01           H  
ATOM   1940  N   SER A 134       5.969  27.608   4.986  1.00 37.09           N  
ATOM   1941  H   SER A 134       4.972  27.552   5.140  1.00 37.09           H  
ATOM   1942  CA  SER A 134       6.452  28.951   4.637  1.00 37.09           C  
ATOM   1943  HA  SER A 134       7.395  28.888   4.095  1.00 37.09           H  
ATOM   1944  C   SER A 134       6.683  29.823   5.874  1.00 37.09           C  
ATOM   1945  CB  SER A 134       5.410  29.634   3.742  1.00 37.09           C  
ATOM   1946  HB2 SER A 134       5.489  29.221   2.736  1.00 37.09           H  
ATOM   1947  HB3 SER A 134       5.597  30.707   3.692  1.00 37.09           H  
ATOM   1948  O   SER A 134       7.406  30.811   5.808  1.00 37.09           O  
ATOM   1949  OG  SER A 134       4.097  29.384   4.218  1.00 37.09           O  
ATOM   1950  HG  SER A 134       3.941  29.927   4.995  1.00 37.09           H  
ATOM   1951  N   ASP A 135       6.062  29.456   6.994  1.00 33.18           N  
ATOM   1952  H   ASP A 135       5.484  28.628   6.971  1.00 33.18           H  
ATOM   1953  CA  ASP A 135       5.943  30.294   8.178  1.00 33.18           C  
ATOM   1954  HA  ASP A 135       6.160  31.329   7.913  1.00 33.18           H  
ATOM   1955  C   ASP A 135       6.974  29.806   9.201  1.00 33.18           C  
ATOM   1956  CB  ASP A 135       4.506  30.243   8.743  1.00 33.18           C  
ATOM   1957  HB2 ASP A 135       4.350  29.261   9.190  1.00 33.18           H  
ATOM   1958  HB3 ASP A 135       4.431  30.980   9.542  1.00 33.18           H  
ATOM   1959  O   ASP A 135       6.968  28.633   9.585  1.00 33.18           O  
ATOM   1960  CG  ASP A 135       3.350  30.480   7.749  1.00 33.18           C  
ATOM   1961  OD1 ASP A 135       3.555  30.508   6.511  1.00 33.18           O  
ATOM   1962  OD2 ASP A 135       2.192  30.473   8.206  1.00 33.18           O  
ATOM   1963  N   SER A 136       7.857  30.696   9.659  1.00 28.16           N  
ATOM   1964  H   SER A 136       7.787  31.652   9.342  1.00 28.16           H  
ATOM   1965  CA  SER A 136       9.033  30.372  10.489  1.00 28.16           C  
ATOM   1966  HA  SER A 136       9.624  29.627   9.956  1.00 28.16           H  
ATOM   1967  C   SER A 136       8.727  29.768  11.869  1.00 28.16           C  
ATOM   1968  CB  SER A 136       9.898  31.630  10.638  1.00 28.16           C  
ATOM   1969  HB2 SER A 136      10.705  31.454  11.349  1.00 28.16           H  
ATOM   1970  HB3 SER A 136      10.339  31.864   9.669  1.00 28.16           H  
ATOM   1971  O   SER A 136       9.647  29.397  12.591  1.00 28.16           O  
ATOM   1972  OG  SER A 136       9.118  32.740  11.049  1.00 28.16           O  
ATOM   1973  HG  SER A 136       8.917  32.656  11.984  1.00 28.16           H  
ATOM   1974  N   GLU A 137       7.450  29.659  12.233  1.00 31.34           N  
ATOM   1975  H   GLU A 137       6.764  29.985  11.567  1.00 31.34           H  
ATOM   1976  CA  GLU A 137       6.957  29.123  13.506  1.00 31.34           C  
ATOM   1977  HA  GLU A 137       7.793  28.984  14.193  1.00 31.34           H  
ATOM   1978  C   GLU A 137       6.266  27.749  13.374  1.00 31.34           C  
ATOM   1979  CB  GLU A 137       5.999  30.144  14.132  1.00 31.34           C  
ATOM   1980  HB2 GLU A 137       5.163  30.295  13.449  1.00 31.34           H  
ATOM   1981  HB3 GLU A 137       5.617  29.734  15.067  1.00 31.34           H  
ATOM   1982  O   GLU A 137       5.857  27.170  14.379  1.00 31.34           O  
ATOM   1983  CG  GLU A 137       6.662  31.500  14.429  1.00 31.34           C  
ATOM   1984  HG2 GLU A 137       7.532  31.331  15.063  1.00 31.34           H  
ATOM   1985  HG3 GLU A 137       7.001  31.953  13.498  1.00 31.34           H  
ATOM   1986  CD  GLU A 137       5.699  32.469  15.130  1.00 31.34           C  
ATOM   1987  OE1 GLU A 137       6.191  33.505  15.625  1.00 31.34           O  
ATOM   1988  OE2 GLU A 137       4.480  32.171  15.159  1.00 31.34           O  
ATOM   1989  N   GLY A 138       6.114  27.203  12.158  1.00 34.82           N  
ATOM   1990  H   GLY A 138       6.478  27.702  11.359  1.00 34.82           H  
ATOM   1991  CA  GLY A 138       5.597  25.839  11.954  1.00 34.82           C  
ATOM   1992  HA2 GLY A 138       6.228  25.142  12.504  1.00 34.82           H  
ATOM   1993  HA3 GLY A 138       5.655  25.601  10.892  1.00 34.82           H  
ATOM   1994  C   GLY A 138       4.146  25.620  12.407  1.00 34.82           C  
ATOM   1995  O   GLY A 138       3.810  24.573  12.968  1.00 34.82           O  
ATOM   1996  N   GLN A 139       3.273  26.612  12.214  1.00 40.48           N  
ATOM   1997  H   GLN A 139       3.596  27.451  11.753  1.00 40.48           H  
ATOM   1998  CA  GLN A 139       1.906  26.569  12.739  1.00 40.48           C  
ATOM   1999  HA  GLN A 139       1.976  26.211  13.766  1.00 40.48           H  
ATOM   2000  C   GLN A 139       0.990  25.574  11.986  1.00 40.48           C  
ATOM   2001  CB  GLN A 139       1.301  27.982  12.809  1.00 40.48           C  
ATOM   2002  HB2 GLN A 139       0.303  27.881  13.236  1.00 40.48           H  
ATOM   2003  HB3 GLN A 139       1.199  28.388  11.803  1.00 40.48           H  
ATOM   2004  O   GLN A 139       1.119  25.330  10.782  1.00 40.48           O  
ATOM   2005  CG  GLN A 139       2.117  28.972  13.677  1.00 40.48           C  
ATOM   2006  HG2 GLN A 139       2.430  28.481  14.598  1.00 40.48           H  
ATOM   2007  HG3 GLN A 139       3.012  29.275  13.132  1.00 40.48           H  
ATOM   2008  CD  GLN A 139       1.326  30.228  14.062  1.00 40.48           C  
ATOM   2009  NE2 GLN A 139       1.938  31.258  14.598  1.00 40.48           N  
ATOM   2010 HE21 GLN A 139       2.937  31.325  14.733  1.00 40.48           H  
ATOM   2011 HE22 GLN A 139       1.383  32.074  14.812  1.00 40.48           H  
ATOM   2012  OE1 GLN A 139       0.113  30.292  13.924  1.00 40.48           O  
ATOM   2013  N   TRP A 140       0.017  25.000  12.707  1.00 44.80           N  
ATOM   2014  H   TRP A 140      -0.060  25.266  13.678  1.00 44.80           H  
ATOM   2015  CA  TRP A 140      -0.975  24.053  12.173  1.00 44.80           C  
ATOM   2016  HA  TRP A 140      -0.582  23.599  11.263  1.00 44.80           H  
ATOM   2017  C   TRP A 140      -2.290  24.762  11.808  1.00 44.80           C  
ATOM   2018  CB  TRP A 140      -1.218  22.921  13.182  1.00 44.80           C  
ATOM   2019  HB2 TRP A 140      -1.412  23.356  14.162  1.00 44.80           H  
ATOM   2020  HB3 TRP A 140      -2.126  22.393  12.889  1.00 44.80           H  
ATOM   2021  O   TRP A 140      -3.127  25.042  12.667  1.00 44.80           O  
ATOM   2022  CG  TRP A 140      -0.136  21.891  13.311  1.00 44.80           C  
ATOM   2023  CD1 TRP A 140       0.864  21.919  14.220  1.00 44.80           C  
ATOM   2024  HD1 TRP A 140       1.028  22.713  14.933  1.00 44.80           H  
ATOM   2025  CD2 TRP A 140       0.084  20.679  12.519  1.00 44.80           C  
ATOM   2026  CE2 TRP A 140       1.210  19.986  13.058  1.00 44.80           C  
ATOM   2027  CE3 TRP A 140      -0.529  20.106  11.381  1.00 44.80           C  
ATOM   2028  HE3 TRP A 140      -1.334  20.636  10.895  1.00 44.80           H  
ATOM   2029  NE1 TRP A 140       1.662  20.802  14.073  1.00 44.80           N  
ATOM   2030  HE1 TRP A 140       2.533  20.686  14.572  1.00 44.80           H  
ATOM   2031  CH2 TRP A 140       1.024  18.221  11.407  1.00 44.80           C  
ATOM   2032  HH2 TRP A 140       1.390  17.306  10.966  1.00 44.80           H  
ATOM   2033  CZ2 TRP A 140       1.678  18.777  12.521  1.00 44.80           C  
ATOM   2034  HZ2 TRP A 140       2.556  18.302  12.933  1.00 44.80           H  
ATOM   2035  CZ3 TRP A 140      -0.074  18.889  10.838  1.00 44.80           C  
ATOM   2036  HZ3 TRP A 140      -0.551  18.486   9.956  1.00 44.80           H  
ATOM   2037  N   VAL A 141      -2.512  25.005  10.517  1.00 43.18           N  
ATOM   2038  H   VAL A 141      -1.808  24.703   9.858  1.00 43.18           H  
ATOM   2039  CA  VAL A 141      -3.660  25.760   9.991  1.00 43.18           C  
ATOM   2040  HA  VAL A 141      -3.938  26.512  10.729  1.00 43.18           H  
ATOM   2041  C   VAL A 141      -4.864  24.842   9.754  1.00 43.18           C  
ATOM   2042  CB  VAL A 141      -3.265  26.509   8.701  1.00 43.18           C  
ATOM   2043  HB  VAL A 141      -3.002  25.783   7.932  1.00 43.18           H  
ATOM   2044  O   VAL A 141      -4.753  23.823   9.072  1.00 43.18           O  
ATOM   2045  CG1 VAL A 141      -4.420  27.374   8.179  1.00 43.18           C  
ATOM   2046 HG11 VAL A 141      -4.093  27.920   7.294  1.00 43.18           H  
ATOM   2047 HG12 VAL A 141      -4.722  28.096   8.937  1.00 43.18           H  
ATOM   2048 HG13 VAL A 141      -5.273  26.756   7.896  1.00 43.18           H  
ATOM   2049  CG2 VAL A 141      -2.059  27.429   8.933  1.00 43.18           C  
ATOM   2050 HG21 VAL A 141      -2.278  28.157   9.713  1.00 43.18           H  
ATOM   2051 HG22 VAL A 141      -1.812  27.965   8.016  1.00 43.18           H  
ATOM   2052 HG23 VAL A 141      -1.182  26.852   9.226  1.00 43.18           H  
ATOM   2053  N   THR A 142      -6.047  25.199  10.271  1.00 49.53           N  
ATOM   2054  H   THR A 142      -6.100  26.089  10.745  1.00 49.53           H  
ATOM   2055  CA  THR A 142      -7.292  24.450   9.992  1.00 49.53           C  
ATOM   2056  HA  THR A 142      -7.096  23.384  10.105  1.00 49.53           H  
ATOM   2057  C   THR A 142      -7.762  24.680   8.554  1.00 49.53           C  
ATOM   2058  CB  THR A 142      -8.429  24.824  10.962  1.00 49.53           C  
ATOM   2059  HB  THR A 142      -8.620  25.896  10.903  1.00 49.53           H  
ATOM   2060  O   THR A 142      -8.142  25.790   8.197  1.00 49.53           O  
ATOM   2061  CG2 THR A 142      -9.723  24.063  10.661  1.00 49.53           C  
ATOM   2062 HG21 THR A 142     -10.131  24.376   9.700  1.00 49.53           H  
ATOM   2063 HG22 THR A 142      -9.518  22.993  10.631  1.00 49.53           H  
ATOM   2064 HG23 THR A 142     -10.473  24.279  11.422  1.00 49.53           H  
ATOM   2065  OG1 THR A 142      -8.102  24.489  12.298  1.00 49.53           O  
ATOM   2066  HG1 THR A 142      -7.179  24.723  12.419  1.00 49.53           H  
ATOM   2067  N   ARG A 143      -7.834  23.610   7.758  1.00 46.17           N  
ATOM   2068  H   ARG A 143      -7.496  22.734   8.130  1.00 46.17           H  
ATOM   2069  CA  ARG A 143      -8.391  23.580   6.402  1.00 46.17           C  
ATOM   2070  HA  ARG A 143      -8.598  24.603   6.086  1.00 46.17           H  
ATOM   2071  C   ARG A 143      -9.698  22.783   6.374  1.00 46.17           C  
ATOM   2072  CB  ARG A 143      -7.333  22.984   5.459  1.00 46.17           C  
ATOM   2073  HB2 ARG A 143      -7.224  21.920   5.668  1.00 46.17           H  
ATOM   2074  HB3 ARG A 143      -6.376  23.468   5.652  1.00 46.17           H  
ATOM   2075  O   ARG A 143      -9.725  21.620   6.778  1.00 46.17           O  
ATOM   2076  CG  ARG A 143      -7.684  23.185   3.979  1.00 46.17           C  
ATOM   2077  HG2 ARG A 143      -8.666  22.766   3.762  1.00 46.17           H  
ATOM   2078  HG3 ARG A 143      -7.700  24.254   3.766  1.00 46.17           H  
ATOM   2079  CD  ARG A 143      -6.642  22.500   3.088  1.00 46.17           C  
ATOM   2080  HD2 ARG A 143      -5.648  22.780   3.437  1.00 46.17           H  
ATOM   2081  HD3 ARG A 143      -6.766  21.421   3.184  1.00 46.17           H  
ATOM   2082  NE  ARG A 143      -6.775  22.920   1.681  1.00 46.17           N  
ATOM   2083  HE  ARG A 143      -7.127  23.855   1.532  1.00 46.17           H  
ATOM   2084  NH1 ARG A 143      -5.939  21.030   0.665  1.00 46.17           N  
ATOM   2085 HH11 ARG A 143      -5.686  20.534  -0.178  1.00 46.17           H  
ATOM   2086 HH12 ARG A 143      -5.859  20.579   1.565  1.00 46.17           H  
ATOM   2087  NH2 ARG A 143      -6.496  22.805  -0.570  1.00 46.17           N  
ATOM   2088 HH21 ARG A 143      -6.794  23.767  -0.648  1.00 46.17           H  
ATOM   2089 HH22 ARG A 143      -6.154  22.322  -1.388  1.00 46.17           H  
ATOM   2090  CZ  ARG A 143      -6.409  22.247   0.605  1.00 46.17           C  
ATOM   2091  N   LYS A 144     -10.767  23.385   5.848  1.00 43.16           N  
ATOM   2092  H   LYS A 144     -10.660  24.335   5.523  1.00 43.16           H  
ATOM   2093  CA  LYS A 144     -12.023  22.686   5.520  1.00 43.16           C  
ATOM   2094  HA  LYS A 144     -12.303  22.020   6.336  1.00 43.16           H  
ATOM   2095  C   LYS A 144     -11.816  21.835   4.259  1.00 43.16           C  
ATOM   2096  CB  LYS A 144     -13.150  23.712   5.299  1.00 43.16           C  
ATOM   2097  HB2 LYS A 144     -14.044  23.188   4.960  1.00 43.16           H  
ATOM   2098  HB3 LYS A 144     -12.841  24.386   4.500  1.00 43.16           H  
ATOM   2099  O   LYS A 144     -11.247  22.322   3.281  1.00 43.16           O  
ATOM   2100  CG  LYS A 144     -13.512  24.539   6.549  1.00 43.16           C  
ATOM   2101  HG2 LYS A 144     -14.049  23.911   7.260  1.00 43.16           H  
ATOM   2102  HG3 LYS A 144     -12.604  24.914   7.020  1.00 43.16           H  
ATOM   2103  CD  LYS A 144     -14.387  25.739   6.154  1.00 43.16           C  
ATOM   2104  HD2 LYS A 144     -13.861  26.302   5.383  1.00 43.16           H  
ATOM   2105  HD3 LYS A 144     -15.330  25.384   5.738  1.00 43.16           H  
ATOM   2106  CE  LYS A 144     -14.661  26.674   7.340  1.00 43.16           C  
ATOM   2107  HE2 LYS A 144     -15.373  26.200   8.016  1.00 43.16           H  
ATOM   2108  HE3 LYS A 144     -13.725  26.825   7.878  1.00 43.16           H  
ATOM   2109  NZ  LYS A 144     -15.170  27.988   6.863  1.00 43.16           N  
ATOM   2110  HZ1 LYS A 144     -14.509  28.405   6.224  1.00 43.16           H  
ATOM   2111  HZ2 LYS A 144     -15.305  28.639   7.624  1.00 43.16           H  
ATOM   2112  HZ3 LYS A 144     -16.037  27.889   6.355  1.00 43.16           H  
ATOM   2113  N   LEU A 145     -12.270  20.583   4.254  1.00 40.10           N  
ATOM   2114  H   LEU A 145     -12.689  20.207   5.093  1.00 40.10           H  
ATOM   2115  CA  LEU A 145     -12.322  19.768   3.035  1.00 40.10           C  
ATOM   2116  HA  LEU A 145     -11.399  19.913   2.474  1.00 40.10           H  
ATOM   2117  C   LEU A 145     -13.475  20.224   2.132  1.00 40.10           C  
ATOM   2118  CB  LEU A 145     -12.457  18.278   3.391  1.00 40.10           C  
ATOM   2119  HB2 LEU A 145     -12.739  17.725   2.494  1.00 40.10           H  
ATOM   2120  HB3 LEU A 145     -13.272  18.168   4.107  1.00 40.10           H  
ATOM   2121  O   LEU A 145     -14.560  20.539   2.618  1.00 40.10           O  
ATOM   2122  CG  LEU A 145     -11.176  17.644   3.962  1.00 40.10           C  
ATOM   2123  HG  LEU A 145     -10.798  18.243   4.791  1.00 40.10           H  
ATOM   2124  CD1 LEU A 145     -11.476  16.239   4.481  1.00 40.10           C  
ATOM   2125 HD11 LEU A 145     -10.566  15.788   4.876  1.00 40.10           H  
ATOM   2126 HD12 LEU A 145     -12.210  16.300   5.285  1.00 40.10           H  
ATOM   2127 HD13 LEU A 145     -11.869  15.621   3.674  1.00 40.10           H  
ATOM   2128  CD2 LEU A 145     -10.087  17.532   2.890  1.00 40.10           C  
ATOM   2129 HD21 LEU A 145     -10.492  17.066   1.991  1.00 40.10           H  
ATOM   2130 HD22 LEU A 145      -9.699  18.519   2.640  1.00 40.10           H  
ATOM   2131 HD23 LEU A 145      -9.267  16.913   3.253  1.00 40.10           H  
ATOM   2132  N   ARG A 146     -13.252  20.215   0.811  1.00 37.02           N  
ATOM   2133  H   ARG A 146     -12.362  19.872   0.480  1.00 37.02           H  
ATOM   2134  CA  ARG A 146     -14.287  20.553  -0.184  1.00 37.02           C  
ATOM   2135  HA  ARG A 146     -14.858  21.416   0.158  1.00 37.02           H  
ATOM   2136  C   ARG A 146     -15.296  19.424  -0.363  1.00 37.02           C  
ATOM   2137  CB  ARG A 146     -13.643  20.873  -1.539  1.00 37.02           C  
ATOM   2138  HB2 ARG A 146     -14.437  21.022  -2.271  1.00 37.02           H  
ATOM   2139  HB3 ARG A 146     -13.042  20.023  -1.862  1.00 37.02           H  
ATOM   2140  O   ARG A 146     -16.452  19.676  -0.681  1.00 37.02           O  
ATOM   2141  CG  ARG A 146     -12.771  22.132  -1.507  1.00 37.02           C  
ATOM   2142  HG2 ARG A 146     -11.956  22.006  -0.794  1.00 37.02           H  
ATOM   2143  HG3 ARG A 146     -13.379  22.987  -1.212  1.00 37.02           H  
ATOM   2144  CD  ARG A 146     -12.191  22.369  -2.904  1.00 37.02           C  
ATOM   2145  HD2 ARG A 146     -13.022  22.434  -3.607  1.00 37.02           H  
ATOM   2146  HD3 ARG A 146     -11.570  21.517  -3.182  1.00 37.02           H  
ATOM   2147  NE  ARG A 146     -11.382  23.599  -2.945  1.00 37.02           N  
ATOM   2148  HE  ARG A 146     -10.866  23.841  -2.111  1.00 37.02           H  
ATOM   2149  NH1 ARG A 146     -12.031  24.366  -5.015  1.00 37.02           N  
ATOM   2150 HH11 ARG A 146     -12.615  23.555  -5.160  1.00 37.02           H  
ATOM   2151 HH12 ARG A 146     -12.034  25.114  -5.694  1.00 37.02           H  
ATOM   2152  NH2 ARG A 146     -10.681  25.583  -3.758  1.00 37.02           N  
ATOM   2153 HH21 ARG A 146     -10.824  26.400  -4.335  1.00 37.02           H  
ATOM   2154 HH22 ARG A 146     -10.026  25.740  -3.006  1.00 37.02           H  
ATOM   2155  CZ  ARG A 146     -11.368  24.501  -3.906  1.00 37.02           C  
ATOM   2156  N   THR A 147     -14.858  18.181  -0.164  1.00 31.84           N  
ATOM   2157  H   THR A 147     -13.873  18.048   0.020  1.00 31.84           H  
ATOM   2158  CA  THR A 147     -15.699  16.988  -0.264  1.00 31.84           C  
ATOM   2159  HA  THR A 147     -16.739  17.300  -0.366  1.00 31.84           H  
ATOM   2160  C   THR A 147     -15.609  16.153   1.012  1.00 31.84           C  
ATOM   2161  CB  THR A 147     -15.362  16.170  -1.522  1.00 31.84           C  
ATOM   2162  HB  THR A 147     -16.005  15.290  -1.531  1.00 31.84           H  
ATOM   2163  O   THR A 147     -14.528  15.840   1.503  1.00 31.84           O  
ATOM   2164  CG2 THR A 147     -15.627  16.954  -2.808  1.00 31.84           C  
ATOM   2165 HG21 THR A 147     -16.653  17.323  -2.814  1.00 31.84           H  
ATOM   2166 HG22 THR A 147     -14.941  17.798  -2.884  1.00 31.84           H  
ATOM   2167 HG23 THR A 147     -15.478  16.299  -3.666  1.00 31.84           H  
ATOM   2168  OG1 THR A 147     -14.024  15.728  -1.559  1.00 31.84           O  
ATOM   2169  HG1 THR A 147     -13.417  16.469  -1.489  1.00 31.84           H  
ATOM   2170  N   ALA A 148     -16.757  15.780   1.582  1.00 30.22           N  
ATOM   2171  H   ALA A 148     -17.625  16.075   1.159  1.00 30.22           H  
ATOM   2172  CA  ALA A 148     -16.829  15.130   2.896  1.00 30.22           C  
ATOM   2173  HA  ALA A 148     -16.053  15.574   3.519  1.00 30.22           H  
ATOM   2174  C   ALA A 148     -16.540  13.610   2.876  1.00 30.22           C  
ATOM   2175  CB  ALA A 148     -18.188  15.477   3.523  1.00 30.22           C  
ATOM   2176  HB1 ALA A 148     -18.994  15.023   2.947  1.00 30.22           H  
ATOM   2177  HB2 ALA A 148     -18.323  16.558   3.548  1.00 30.22           H  
ATOM   2178  HB3 ALA A 148     -18.230  15.101   4.546  1.00 30.22           H  
ATOM   2179  O   ALA A 148     -17.011  12.882   3.750  1.00 30.22           O  
ATOM   2180  N   SER A 149     -15.861  13.102   1.842  1.00 33.40           N  
ATOM   2181  H   SER A 149     -15.477  13.750   1.170  1.00 33.40           H  
ATOM   2182  CA  SER A 149     -16.004  11.695   1.436  1.00 33.40           C  
ATOM   2183  HA  SER A 149     -16.380  11.118   2.281  1.00 33.40           H  
ATOM   2184  C   SER A 149     -14.739  10.954   1.001  1.00 33.40           C  
ATOM   2185  CB  SER A 149     -17.065  11.605   0.331  1.00 33.40           C  
ATOM   2186  HB2 SER A 149     -17.108  10.589  -0.060  1.00 33.40           H  
ATOM   2187  HB3 SER A 149     -18.036  11.849   0.762  1.00 33.40           H  
ATOM   2188  O   SER A 149     -14.813   9.731   0.912  1.00 33.40           O  
ATOM   2189  OG  SER A 149     -16.795  12.518  -0.721  1.00 33.40           O  
ATOM   2190  HG  SER A 149     -17.524  12.485  -1.345  1.00 33.40           H  
ATOM   2191  N   LYS A 150     -13.598  11.609   0.724  1.00 39.05           N  
ATOM   2192  H   LYS A 150     -13.576  12.615   0.801  1.00 39.05           H  
ATOM   2193  CA  LYS A 150     -12.393  10.906   0.230  1.00 39.05           C  
ATOM   2194  HA  LYS A 150     -12.461   9.858   0.522  1.00 39.05           H  
ATOM   2195  C   LYS A 150     -11.097  11.428   0.858  1.00 39.05           C  
ATOM   2196  CB  LYS A 150     -12.350  10.920  -1.314  1.00 39.05           C  
ATOM   2197  HB2 LYS A 150     -12.289  11.948  -1.672  1.00 39.05           H  
ATOM   2198  HB3 LYS A 150     -11.468  10.369  -1.641  1.00 39.05           H  
ATOM   2199  O   LYS A 150     -10.602  12.498   0.512  1.00 39.05           O  
ATOM   2200  CG  LYS A 150     -13.592  10.251  -1.918  1.00 39.05           C  
ATOM   2201  HG2 LYS A 150     -14.455  10.891  -1.734  1.00 39.05           H  
ATOM   2202  HG3 LYS A 150     -13.751   9.297  -1.415  1.00 39.05           H  
ATOM   2203  CD  LYS A 150     -13.515   9.978  -3.421  1.00 39.05           C  
ATOM   2204  HD2 LYS A 150     -12.740   9.238  -3.620  1.00 39.05           H  
ATOM   2205  HD3 LYS A 150     -13.295  10.901  -3.956  1.00 39.05           H  
ATOM   2206  CE  LYS A 150     -14.898   9.440  -3.818  1.00 39.05           C  
ATOM   2207  HE2 LYS A 150     -15.156   8.608  -3.162  1.00 39.05           H  
ATOM   2208  HE3 LYS A 150     -15.633  10.226  -3.644  1.00 39.05           H  
ATOM   2209  NZ  LYS A 150     -14.957   8.996  -5.227  1.00 39.05           N  
ATOM   2210  HZ1 LYS A 150     -14.416   8.157  -5.378  1.00 39.05           H  
ATOM   2211  HZ2 LYS A 150     -14.639   9.710  -5.867  1.00 39.05           H  
ATOM   2212  HZ3 LYS A 150     -15.891   8.701  -5.474  1.00 39.05           H  
ATOM   2213  N   ILE A 151     -10.534  10.625   1.759  1.00 38.34           N  
ATOM   2214  H   ILE A 151     -10.997   9.753   1.974  1.00 38.34           H  
ATOM   2215  CA  ILE A 151      -9.223  10.833   2.385  1.00 38.34           C  
ATOM   2216  HA  ILE A 151      -8.662  11.555   1.792  1.00 38.34           H  
ATOM   2217  C   ILE A 151      -8.416   9.529   2.365  1.00 38.34           C  
ATOM   2218  CB  ILE A 151      -9.351  11.400   3.818  1.00 38.34           C  
ATOM   2219  HB  ILE A 151      -8.346  11.361   4.238  1.00 38.34           H  
ATOM   2220  O   ILE A 151      -8.957   8.457   2.626  1.00 38.34           O  
ATOM   2221  CG1 ILE A 151     -10.287  10.579   4.741  1.00 38.34           C  
ATOM   2222 HG12 ILE A 151     -11.318  10.687   4.403  1.00 38.34           H  
ATOM   2223 HG13 ILE A 151     -10.023   9.523   4.676  1.00 38.34           H  
ATOM   2224  CG2 ILE A 151      -9.767  12.881   3.768  1.00 38.34           C  
ATOM   2225 HG21 ILE A 151      -9.125  13.424   3.074  1.00 38.34           H  
ATOM   2226 HG22 ILE A 151      -9.662  13.338   4.752  1.00 38.34           H  
ATOM   2227 HG23 ILE A 151     -10.800  12.975   3.436  1.00 38.34           H  
ATOM   2228  CD1 ILE A 151     -10.217  10.969   6.224  1.00 38.34           C  
ATOM   2229 HD11 ILE A 151     -10.869  10.311   6.798  1.00 38.34           H  
ATOM   2230 HD12 ILE A 151      -9.197  10.855   6.591  1.00 38.34           H  
ATOM   2231 HD13 ILE A 151     -10.548  11.997   6.368  1.00 38.34           H  
ATOM   2232  N   MET A 152      -7.124   9.621   2.053  1.00 41.47           N  
ATOM   2233  H   MET A 152      -6.743  10.538   1.867  1.00 41.47           H  
ATOM   2234  CA  MET A 152      -6.186   8.492   2.024  1.00 41.47           C  
ATOM   2235  HA  MET A 152      -6.736   7.556   1.927  1.00 41.47           H  
ATOM   2236  C   MET A 152      -5.388   8.451   3.331  1.00 41.47           C  
ATOM   2237  CB  MET A 152      -5.254   8.633   0.809  1.00 41.47           C  
ATOM   2238  HB2 MET A 152      -4.418   7.941   0.908  1.00 41.47           H  
ATOM   2239  HB3 MET A 152      -4.854   9.647   0.791  1.00 41.47           H  
ATOM   2240  O   MET A 152      -4.843   9.472   3.746  1.00 41.47           O  
ATOM   2241  CG  MET A 152      -5.970   8.364  -0.522  1.00 41.47           C  
ATOM   2242  HG2 MET A 152      -6.944   8.854  -0.508  1.00 41.47           H  
ATOM   2243  HG3 MET A 152      -5.393   8.814  -1.329  1.00 41.47           H  
ATOM   2244  SD  MET A 152      -6.205   6.612  -0.920  1.00 41.47           S  
ATOM   2245  CE  MET A 152      -4.545   6.196  -1.533  1.00 41.47           C  
ATOM   2246  HE1 MET A 152      -4.317   6.795  -2.414  1.00 41.47           H  
ATOM   2247  HE2 MET A 152      -4.514   5.140  -1.802  1.00 41.47           H  
ATOM   2248  HE3 MET A 152      -3.801   6.383  -0.759  1.00 41.47           H  
ATOM   2249  N   ILE A 153      -5.297   7.284   3.973  1.00 39.28           N  
ATOM   2250  H   ILE A 153      -5.716   6.468   3.551  1.00 39.28           H  
ATOM   2251  CA  ILE A 153      -4.600   7.104   5.258  1.00 39.28           C  
ATOM   2252  HA  ILE A 153      -4.389   8.081   5.693  1.00 39.28           H  
ATOM   2253  C   ILE A 153      -3.258   6.400   5.024  1.00 39.28           C  
ATOM   2254  CB  ILE A 153      -5.497   6.342   6.268  1.00 39.28           C  
ATOM   2255  HB  ILE A 153      -5.791   5.394   5.819  1.00 39.28           H  
ATOM   2256  O   ILE A 153      -3.228   5.302   4.472  1.00 39.28           O  
ATOM   2257  CG1 ILE A 153      -6.777   7.158   6.578  1.00 39.28           C  
ATOM   2258 HG12 ILE A 153      -7.280   7.411   5.644  1.00 39.28           H  
ATOM   2259 HG13 ILE A 153      -6.500   8.091   7.068  1.00 39.28           H  
ATOM   2260  CG2 ILE A 153      -4.722   6.039   7.566  1.00 39.28           C  
ATOM   2261 HG21 ILE A 153      -4.381   6.966   8.025  1.00 39.28           H  
ATOM   2262 HG22 ILE A 153      -3.861   5.403   7.360  1.00 39.28           H  
ATOM   2263 HG23 ILE A 153      -5.355   5.495   8.268  1.00 39.28           H  
ATOM   2264  CD1 ILE A 153      -7.807   6.427   7.452  1.00 39.28           C  
ATOM   2265 HD11 ILE A 153      -8.717   7.024   7.507  1.00 39.28           H  
ATOM   2266 HD12 ILE A 153      -7.427   6.289   8.465  1.00 39.28           H  
ATOM   2267 HD13 ILE A 153      -8.046   5.458   7.013  1.00 39.28           H  
ATOM   2268  N   LYS A 154      -2.156   7.001   5.491  1.00 39.07           N  
ATOM   2269  H   LYS A 154      -2.275   7.892   5.951  1.00 39.07           H  
ATOM   2270  CA  LYS A 154      -0.817   6.386   5.519  1.00 39.07           C  
ATOM   2271  HA  LYS A 154      -0.811   5.511   4.869  1.00 39.07           H  
ATOM   2272  C   LYS A 154      -0.519   5.922   6.952  1.00 39.07           C  
ATOM   2273  CB  LYS A 154       0.208   7.401   4.975  1.00 39.07           C  
ATOM   2274  HB2 LYS A 154       0.307   8.223   5.684  1.00 39.07           H  
ATOM   2275  HB3 LYS A 154      -0.168   7.810   4.037  1.00 39.07           H  
ATOM   2276  O   LYS A 154      -0.432   6.754   7.850  1.00 39.07           O  
ATOM   2277  CG  LYS A 154       1.595   6.789   4.710  1.00 39.07           C  
ATOM   2278  HG2 LYS A 154       1.510   6.043   3.920  1.00 39.07           H  
ATOM   2279  HG3 LYS A 154       1.959   6.301   5.615  1.00 39.07           H  
ATOM   2280  CD  LYS A 154       2.604   7.873   4.291  1.00 39.07           C  
ATOM   2281  HD2 LYS A 154       2.760   8.547   5.134  1.00 39.07           H  
ATOM   2282  HD3 LYS A 154       2.200   8.446   3.456  1.00 39.07           H  
ATOM   2283  CE  LYS A 154       3.944   7.250   3.873  1.00 39.07           C  
ATOM   2284  HE2 LYS A 154       4.273   6.558   4.649  1.00 39.07           H  
ATOM   2285  HE3 LYS A 154       3.791   6.674   2.961  1.00 39.07           H  
ATOM   2286  NZ  LYS A 154       4.986   8.287   3.654  1.00 39.07           N  
ATOM   2287  HZ1 LYS A 154       5.818   7.883   3.248  1.00 39.07           H  
ATOM   2288  HZ2 LYS A 154       5.246   8.722   4.528  1.00 39.07           H  
ATOM   2289  HZ3 LYS A 154       4.644   9.018   3.048  1.00 39.07           H  
ATOM   2290  N   SER A 155      -0.404   4.610   7.176  1.00 38.50           N  
ATOM   2291  H   SER A 155      -0.517   3.971   6.401  1.00 38.50           H  
ATOM   2292  CA  SER A 155      -0.413   4.003   8.524  1.00 38.50           C  
ATOM   2293  HA  SER A 155      -0.906   4.694   9.208  1.00 38.50           H  
ATOM   2294  C   SER A 155       0.954   3.711   9.156  1.00 38.50           C  
ATOM   2295  CB  SER A 155      -1.261   2.720   8.510  1.00 38.50           C  
ATOM   2296  HB2 SER A 155      -1.177   2.199   9.464  1.00 38.50           H  
ATOM   2297  HB3 SER A 155      -2.304   3.005   8.372  1.00 38.50           H  
ATOM   2298  O   SER A 155       0.993   3.279  10.301  1.00 38.50           O  
ATOM   2299  OG  SER A 155      -0.902   1.849   7.449  1.00 38.50           O  
ATOM   2300  HG  SER A 155      -0.157   1.296   7.696  1.00 38.50           H  
ATOM   2301  N   GLU A 156       2.059   3.906   8.434  1.00 35.03           N  
ATOM   2302  H   GLU A 156       1.943   4.247   7.491  1.00 35.03           H  
ATOM   2303  CA  GLU A 156       3.363   3.286   8.752  1.00 35.03           C  
ATOM   2304  HA  GLU A 156       3.343   2.890   9.768  1.00 35.03           H  
ATOM   2305  C   GLU A 156       4.533   4.298   8.764  1.00 35.03           C  
ATOM   2306  CB  GLU A 156       3.556   2.078   7.798  1.00 35.03           C  
ATOM   2307  HB2 GLU A 156       4.607   1.800   7.729  1.00 35.03           H  
ATOM   2308  HB3 GLU A 156       3.213   2.366   6.804  1.00 35.03           H  
ATOM   2309  O   GLU A 156       5.642   3.978   8.359  1.00 35.03           O  
ATOM   2310  CG  GLU A 156       2.782   0.839   8.307  1.00 35.03           C  
ATOM   2311  HG2 GLU A 156       3.446   0.259   8.948  1.00 35.03           H  
ATOM   2312  HG3 GLU A 156       1.953   1.166   8.935  1.00 35.03           H  
ATOM   2313  CD  GLU A 156       2.186  -0.081   7.228  1.00 35.03           C  
ATOM   2314  OE1 GLU A 156       1.197  -0.783   7.580  1.00 35.03           O  
ATOM   2315  OE2 GLU A 156       2.606  -0.024   6.057  1.00 35.03           O  
ATOM   2316  N   ALA A 157       4.289   5.549   9.189  1.00 30.62           N  
ATOM   2317  H   ALA A 157       3.356   5.765   9.508  1.00 30.62           H  
ATOM   2318  CA  ALA A 157       5.289   6.633   9.124  1.00 30.62           C  
ATOM   2319  HA  ALA A 157       6.232   6.223   8.763  1.00 30.62           H  
ATOM   2320  C   ALA A 157       5.653   7.322  10.460  1.00 30.62           C  
ATOM   2321  CB  ALA A 157       4.818   7.651   8.075  1.00 30.62           C  
ATOM   2322  HB1 ALA A 157       5.583   8.417   7.948  1.00 30.62           H  
ATOM   2323  HB2 ALA A 157       3.893   8.123   8.407  1.00 30.62           H  
ATOM   2324  HB3 ALA A 157       4.654   7.146   7.123  1.00 30.62           H  
ATOM   2325  O   ALA A 157       6.603   8.097  10.474  1.00 30.62           O  
ATOM   2326  N   PHE A 158       4.930   7.081  11.564  1.00 30.04           N  
ATOM   2327  H   PHE A 158       4.189   6.396  11.525  1.00 30.04           H  
ATOM   2328  CA  PHE A 158       5.232   7.683  12.875  1.00 30.04           C  
ATOM   2329  HA  PHE A 158       6.300   7.896  12.924  1.00 30.04           H  
ATOM   2330  C   PHE A 158       4.903   6.735  14.035  1.00 30.04           C  
ATOM   2331  CB  PHE A 158       4.477   9.014  13.054  1.00 30.04           C  
ATOM   2332  HB2 PHE A 158       3.435   8.884  12.762  1.00 30.04           H  
ATOM   2333  HB3 PHE A 158       4.486   9.281  14.110  1.00 30.04           H  
ATOM   2334  O   PHE A 158       3.786   6.225  14.126  1.00 30.04           O  
ATOM   2335  CG  PHE A 158       5.088  10.171  12.287  1.00 30.04           C  
ATOM   2336  CD1 PHE A 158       6.221  10.831  12.803  1.00 30.04           C  
ATOM   2337  HD1 PHE A 158       6.641  10.530  13.752  1.00 30.04           H  
ATOM   2338  CD2 PHE A 158       4.563  10.558  11.040  1.00 30.04           C  
ATOM   2339  HD2 PHE A 158       3.702  10.047  10.633  1.00 30.04           H  
ATOM   2340  CE1 PHE A 158       6.833  11.862  12.070  1.00 30.04           C  
ATOM   2341  HE1 PHE A 158       7.715  12.350  12.459  1.00 30.04           H  
ATOM   2342  CE2 PHE A 158       5.180  11.585  10.304  1.00 30.04           C  
ATOM   2343  HE2 PHE A 158       4.787  11.862   9.337  1.00 30.04           H  
ATOM   2344  CZ  PHE A 158       6.317  12.235  10.817  1.00 30.04           C  
ATOM   2345  HZ  PHE A 158       6.803  13.014  10.248  1.00 30.04           H  
ATOM   2346  N   ALA A 159       5.848   6.573  14.964  1.00 28.79           N  
ATOM   2347  H   ALA A 159       6.727   7.053  14.831  1.00 28.79           H  
ATOM   2348  CA  ALA A 159       5.810   5.619  16.082  1.00 28.79           C  
ATOM   2349  HA  ALA A 159       5.473   4.661  15.685  1.00 28.79           H  
ATOM   2350  C   ALA A 159       4.833   5.970  17.236  1.00 28.79           C  
ATOM   2351  CB  ALA A 159       7.255   5.430  16.568  1.00 28.79           C  
ATOM   2352  HB1 ALA A 159       7.289   4.649  17.327  1.00 28.79           H  
ATOM   2353  HB2 ALA A 159       7.898   5.132  15.740  1.00 28.79           H  
ATOM   2354  HB3 ALA A 159       7.628   6.357  17.005  1.00 28.79           H  
ATOM   2355  O   ALA A 159       4.976   5.469  18.345  1.00 28.79           O  
ATOM   2356  N   GLU A 160       3.829   6.822  16.996  1.00 27.47           N  
ATOM   2357  H   GLU A 160       3.728   7.145  16.044  1.00 27.47           H  
ATOM   2358  CA  GLU A 160       2.918   7.353  18.029  1.00 27.47           C  
ATOM   2359  HA  GLU A 160       2.970   6.716  18.912  1.00 27.47           H  
ATOM   2360  C   GLU A 160       1.435   7.360  17.593  1.00 27.47           C  
ATOM   2361  CB  GLU A 160       3.353   8.761  18.459  1.00 27.47           C  
ATOM   2362  HB2 GLU A 160       3.351   9.401  17.576  1.00 27.47           H  
ATOM   2363  HB3 GLU A 160       2.614   9.153  19.159  1.00 27.47           H  
ATOM   2364  O   GLU A 160       0.684   8.282  17.910  1.00 27.47           O  
ATOM   2365  CG  GLU A 160       4.710   8.867  19.164  1.00 27.47           C  
ATOM   2366  HG2 GLU A 160       4.737   8.173  20.004  1.00 27.47           H  
ATOM   2367  HG3 GLU A 160       5.510   8.621  18.466  1.00 27.47           H  
ATOM   2368  CD  GLU A 160       4.863  10.311  19.653  1.00 27.47           C  
ATOM   2369  OE1 GLU A 160       4.936  10.547  20.872  1.00 27.47           O  
ATOM   2370  OE2 GLU A 160       4.733  11.217  18.793  1.00 27.47           O  
ATOM   2371  N   GLY A 161       0.992   6.379  16.798  1.00 30.18           N  
ATOM   2372  H   GLY A 161       1.654   5.666  16.525  1.00 30.18           H  
ATOM   2373  CA  GLY A 161      -0.435   6.184  16.464  1.00 30.18           C  
ATOM   2374  HA2 GLY A 161      -0.994   6.060  17.392  1.00 30.18           H  
ATOM   2375  HA3 GLY A 161      -0.533   5.265  15.885  1.00 30.18           H  
ATOM   2376  C   GLY A 161      -1.112   7.314  15.663  1.00 30.18           C  
ATOM   2377  O   GLY A 161      -2.329   7.303  15.473  1.00 30.18           O  
ATOM   2378  N   LYS A 162      -0.345   8.299  15.183  1.00 33.65           N  
ATOM   2379  H   LYS A 162       0.637   8.248  15.410  1.00 33.65           H  
ATOM   2380  CA  LYS A 162      -0.832   9.478  14.454  1.00 33.65           C  
ATOM   2381  HA  LYS A 162      -1.776   9.800  14.894  1.00 33.65           H  
ATOM   2382  C   LYS A 162      -1.105   9.121  12.991  1.00 33.65           C  
ATOM   2383  CB  LYS A 162       0.191  10.623  14.605  1.00 33.65           C  
ATOM   2384  HB2 LYS A 162      -0.035  11.413  13.889  1.00 33.65           H  
ATOM   2385  HB3 LYS A 162       1.184  10.236  14.375  1.00 33.65           H  
ATOM   2386  O   LYS A 162      -0.187   9.067  12.178  1.00 33.65           O  
ATOM   2387  CG  LYS A 162       0.177  11.227  16.024  1.00 33.65           C  
ATOM   2388  HG2 LYS A 162      -0.658  11.922  16.107  1.00 33.65           H  
ATOM   2389  HG3 LYS A 162       0.022  10.432  16.754  1.00 33.65           H  
ATOM   2390  CD  LYS A 162       1.487  11.948  16.381  1.00 33.65           C  
ATOM   2391  HD2 LYS A 162       1.610  12.832  15.754  1.00 33.65           H  
ATOM   2392  HD3 LYS A 162       2.322  11.270  16.206  1.00 33.65           H  
ATOM   2393  CE  LYS A 162       1.477  12.342  17.867  1.00 33.65           C  
ATOM   2394  HE2 LYS A 162       1.247  11.447  18.446  1.00 33.65           H  
ATOM   2395  HE3 LYS A 162       0.688  13.073  18.046  1.00 33.65           H  
ATOM   2396  NZ  LYS A 162       2.787  12.871  18.324  1.00 33.65           N  
ATOM   2397  HZ1 LYS A 162       2.832  13.002  19.324  1.00 33.65           H  
ATOM   2398  HZ2 LYS A 162       3.109  13.695  17.837  1.00 33.65           H  
ATOM   2399  HZ3 LYS A 162       3.509  12.174  18.209  1.00 33.65           H  
ATOM   2400  N   LEU A 163      -2.377   8.907  12.651  1.00 40.24           N  
ATOM   2401  H   LEU A 163      -3.061   8.876  13.393  1.00 40.24           H  
ATOM   2402  CA  LEU A 163      -2.817   8.695  11.268  1.00 40.24           C  
ATOM   2403  HA  LEU A 163      -2.261   7.858  10.846  1.00 40.24           H  
ATOM   2404  C   LEU A 163      -2.519   9.940  10.411  1.00 40.24           C  
ATOM   2405  CB  LEU A 163      -4.326   8.362  11.238  1.00 40.24           C  
ATOM   2406  HB2 LEU A 163      -4.625   8.238  10.198  1.00 40.24           H  
ATOM   2407  HB3 LEU A 163      -4.873   9.218  11.635  1.00 40.24           H  
ATOM   2408  O   LEU A 163      -3.118  10.996  10.626  1.00 40.24           O  
ATOM   2409  CG  LEU A 163      -4.758   7.109  12.025  1.00 40.24           C  
ATOM   2410  HG  LEU A 163      -4.494   7.233  13.076  1.00 40.24           H  
ATOM   2411  CD1 LEU A 163      -6.276   6.948  11.931  1.00 40.24           C  
ATOM   2412 HD11 LEU A 163      -6.766   7.833  12.338  1.00 40.24           H  
ATOM   2413 HD12 LEU A 163      -6.590   6.082  12.514  1.00 40.24           H  
ATOM   2414 HD13 LEU A 163      -6.577   6.814  10.892  1.00 40.24           H  
ATOM   2415  CD2 LEU A 163      -4.106   5.830  11.498  1.00 40.24           C  
ATOM   2416 HD21 LEU A 163      -4.489   4.971  12.049  1.00 40.24           H  
ATOM   2417 HD22 LEU A 163      -4.316   5.705  10.436  1.00 40.24           H  
ATOM   2418 HD23 LEU A 163      -3.028   5.874  11.654  1.00 40.24           H  
ATOM   2419  N   SER A 164      -1.622   9.813   9.429  1.00 41.61           N  
ATOM   2420  H   SER A 164      -1.107   8.947   9.353  1.00 41.61           H  
ATOM   2421  CA  SER A 164      -1.381  10.839   8.404  1.00 41.61           C  
ATOM   2422  HA  SER A 164      -1.453  11.827   8.857  1.00 41.61           H  
ATOM   2423  C   SER A 164      -2.429  10.738   7.294  1.00 41.61           C  
ATOM   2424  CB  SER A 164       0.016  10.693   7.796  1.00 41.61           C  
ATOM   2425  HB2 SER A 164       0.106   9.710   7.333  1.00 41.61           H  
ATOM   2426  HB3 SER A 164       0.151  11.455   7.029  1.00 41.61           H  
ATOM   2427  O   SER A 164      -2.724   9.636   6.820  1.00 41.61           O  
ATOM   2428  OG  SER A 164       1.030  10.833   8.769  1.00 41.61           O  
ATOM   2429  HG  SER A 164       0.819  11.580   9.334  1.00 41.61           H  
ATOM   2430  N   VAL A 165      -2.988  11.877   6.870  1.00 46.51           N  
ATOM   2431  H   VAL A 165      -2.665  12.744   7.273  1.00 46.51           H  
ATOM   2432  CA  VAL A 165      -4.211  11.920   6.047  1.00 46.51           C  
ATOM   2433  HA  VAL A 165      -4.468  10.912   5.724  1.00 46.51           H  
ATOM   2434  C   VAL A 165      -4.021  12.778   4.794  1.00 46.51           C  
ATOM   2435  CB  VAL A 165      -5.395  12.450   6.887  1.00 46.51           C  
ATOM   2436  HB  VAL A 165      -5.199  13.475   7.201  1.00 46.51           H  
ATOM   2437  O   VAL A 165      -3.978  13.998   4.889  1.00 46.51           O  
ATOM   2438  CG1 VAL A 165      -6.696  12.415   6.086  1.00 46.51           C  
ATOM   2439 HG11 VAL A 165      -6.896  11.382   5.803  1.00 46.51           H  
ATOM   2440 HG12 VAL A 165      -7.518  12.794   6.695  1.00 46.51           H  
ATOM   2441 HG13 VAL A 165      -6.619  13.039   5.196  1.00 46.51           H  
ATOM   2442  CG2 VAL A 165      -5.640  11.599   8.141  1.00 46.51           C  
ATOM   2443 HG21 VAL A 165      -6.527  11.950   8.668  1.00 46.51           H  
ATOM   2444 HG22 VAL A 165      -5.770  10.552   7.867  1.00 46.51           H  
ATOM   2445 HG23 VAL A 165      -4.788  11.685   8.816  1.00 46.51           H  
ATOM   2446  N   VAL A 166      -3.971  12.177   3.603  1.00 46.57           N  
ATOM   2447  H   VAL A 166      -4.091  11.175   3.568  1.00 46.57           H  
ATOM   2448  CA  VAL A 166      -3.852  12.928   2.337  1.00 46.57           C  
ATOM   2449  HA  VAL A 166      -3.375  13.882   2.565  1.00 46.57           H  
ATOM   2450  C   VAL A 166      -5.243  13.187   1.730  1.00 46.57           C  
ATOM   2451  CB  VAL A 166      -2.914  12.247   1.323  1.00 46.57           C  
ATOM   2452  HB  VAL A 166      -3.374  11.332   0.948  1.00 46.57           H  
ATOM   2453  O   VAL A 166      -5.975  12.223   1.482  1.00 46.57           O  
ATOM   2454  CG1 VAL A 166      -2.625  13.181   0.139  1.00 46.57           C  
ATOM   2455 HG11 VAL A 166      -1.956  12.691  -0.568  1.00 46.57           H  
ATOM   2456 HG12 VAL A 166      -2.151  14.098   0.489  1.00 46.57           H  
ATOM   2457 HG13 VAL A 166      -3.548  13.435  -0.383  1.00 46.57           H  
ATOM   2458  CG2 VAL A 166      -1.563  11.888   1.950  1.00 46.57           C  
ATOM   2459 HG21 VAL A 166      -1.114  12.779   2.389  1.00 46.57           H  
ATOM   2460 HG22 VAL A 166      -0.892  11.495   1.186  1.00 46.57           H  
ATOM   2461 HG23 VAL A 166      -1.693  11.128   2.720  1.00 46.57           H  
ATOM   2462  N   PRO A 167      -5.626  14.450   1.449  1.00 48.17           N  
ATOM   2463  CA  PRO A 167      -6.880  14.772   0.763  1.00 48.17           C  
ATOM   2464  HA  PRO A 167      -7.711  14.365   1.338  1.00 48.17           H  
ATOM   2465  C   PRO A 167      -6.925  14.217  -0.662  1.00 48.17           C  
ATOM   2466  CB  PRO A 167      -6.980  16.302   0.746  1.00 48.17           C  
ATOM   2467  HB2 PRO A 167      -8.008  16.639   0.883  1.00 48.17           H  
ATOM   2468  HB3 PRO A 167      -6.569  16.704  -0.180  1.00 48.17           H  
ATOM   2469  O   PRO A 167      -5.928  14.267  -1.388  1.00 48.17           O  
ATOM   2470  CG  PRO A 167      -6.093  16.713   1.914  1.00 48.17           C  
ATOM   2471  HG2 PRO A 167      -6.657  16.584   2.837  1.00 48.17           H  
ATOM   2472  HG3 PRO A 167      -5.716  17.731   1.813  1.00 48.17           H  
ATOM   2473  CD  PRO A 167      -4.975  15.679   1.877  1.00 48.17           C  
ATOM   2474  HD2 PRO A 167      -4.217  15.968   1.150  1.00 48.17           H  
ATOM   2475  HD3 PRO A 167      -4.537  15.591   2.871  1.00 48.17           H  
ATOM   2476  N   TRP A 168      -8.095  13.755  -1.101  1.00 46.81           N  
ATOM   2477  H   TRP A 168      -8.894  13.769  -0.483  1.00 46.81           H  
ATOM   2478  CA  TRP A 168      -8.300  13.295  -2.477  1.00 46.81           C  
ATOM   2479  HA  TRP A 168      -7.612  12.477  -2.689  1.00 46.81           H  
ATOM   2480  C   TRP A 168      -8.030  14.391  -3.517  1.00 46.81           C  
ATOM   2481  CB  TRP A 168      -9.729  12.771  -2.590  1.00 46.81           C  
ATOM   2482  HB2 TRP A 168      -9.806  11.896  -1.945  1.00 46.81           H  
ATOM   2483  HB3 TRP A 168     -10.419  13.532  -2.224  1.00 46.81           H  
ATOM   2484  O   TRP A 168      -7.457  14.120  -4.572  1.00 46.81           O  
ATOM   2485  CG  TRP A 168     -10.143  12.371  -3.967  1.00 46.81           C  
ATOM   2486  CD1 TRP A 168     -10.931  13.099  -4.788  1.00 46.81           C  
ATOM   2487  HD1 TRP A 168     -11.362  14.056  -4.533  1.00 46.81           H  
ATOM   2488  CD2 TRP A 168      -9.706  11.216  -4.744  1.00 46.81           C  
ATOM   2489  CE2 TRP A 168     -10.265  11.321  -6.053  1.00 46.81           C  
ATOM   2490  CE3 TRP A 168      -8.860  10.116  -4.488  1.00 46.81           C  
ATOM   2491  HE3 TRP A 168      -8.408  10.010  -3.514  1.00 46.81           H  
ATOM   2492  NE1 TRP A 168     -11.017  12.477  -6.017  1.00 46.81           N  
ATOM   2493  HE1 TRP A 168     -11.428  12.927  -6.822  1.00 46.81           H  
ATOM   2494  CH2 TRP A 168      -9.124   9.316  -6.782  1.00 46.81           C  
ATOM   2495  HH2 TRP A 168      -8.873   8.603  -7.552  1.00 46.81           H  
ATOM   2496  CZ2 TRP A 168      -9.985  10.391  -7.065  1.00 46.81           C  
ATOM   2497  HZ2 TRP A 168     -10.405  10.509  -8.053  1.00 46.81           H  
ATOM   2498  CZ3 TRP A 168      -8.573   9.176  -5.496  1.00 46.81           C  
ATOM   2499  HZ3 TRP A 168      -7.908   8.350  -5.285  1.00 46.81           H  
ATOM   2500  N   GLU A 169      -8.341  15.647  -3.192  1.00 43.01           N  
ATOM   2501  H   GLU A 169      -8.814  15.817  -2.316  1.00 43.01           H  
ATOM   2502  CA  GLU A 169      -8.059  16.807  -4.040  1.00 43.01           C  
ATOM   2503  HA  GLU A 169      -8.529  16.651  -5.011  1.00 43.01           H  
ATOM   2504  C   GLU A 169      -6.548  16.999  -4.304  1.00 43.01           C  
ATOM   2505  CB  GLU A 169      -8.667  18.078  -3.407  1.00 43.01           C  
ATOM   2506  HB2 GLU A 169      -8.468  18.901  -4.093  1.00 43.01           H  
ATOM   2507  HB3 GLU A 169      -8.149  18.311  -2.477  1.00 43.01           H  
ATOM   2508  O   GLU A 169      -6.178  17.594  -5.310  1.00 43.01           O  
ATOM   2509  CG  GLU A 169     -10.196  18.046  -3.163  1.00 43.01           C  
ATOM   2510  HG2 GLU A 169     -10.676  17.500  -3.975  1.00 43.01           H  
ATOM   2511  HG3 GLU A 169     -10.551  19.075  -3.216  1.00 43.01           H  
ATOM   2512  CD  GLU A 169     -10.650  17.464  -1.805  1.00 43.01           C  
ATOM   2513  OE1 GLU A 169     -11.832  17.692  -1.435  1.00 43.01           O  
ATOM   2514  OE2 GLU A 169      -9.817  16.814  -1.131  1.00 43.01           O  
ATOM   2515  N   TYR A 170      -5.669  16.467  -3.441  1.00 48.53           N  
ATOM   2516  H   TYR A 170      -6.032  15.930  -2.667  1.00 48.53           H  
ATOM   2517  CA  TYR A 170      -4.211  16.476  -3.640  1.00 48.53           C  
ATOM   2518  HA  TYR A 170      -3.932  17.414  -4.120  1.00 48.53           H  
ATOM   2519  C   TYR A 170      -3.741  15.338  -4.563  1.00 48.53           C  
ATOM   2520  CB  TYR A 170      -3.514  16.404  -2.268  1.00 48.53           C  
ATOM   2521  HB2 TYR A 170      -4.237  16.596  -1.476  1.00 48.53           H  
ATOM   2522  HB3 TYR A 170      -3.131  15.397  -2.102  1.00 48.53           H  
ATOM   2523  O   TYR A 170      -2.813  15.504  -5.353  1.00 48.53           O  
ATOM   2524  CG  TYR A 170      -2.389  17.406  -2.102  1.00 48.53           C  
ATOM   2525  CD1 TYR A 170      -1.047  17.025  -2.299  1.00 48.53           C  
ATOM   2526  HD1 TYR A 170      -0.809  16.016  -2.603  1.00 48.53           H  
ATOM   2527  CD2 TYR A 170      -2.701  18.736  -1.761  1.00 48.53           C  
ATOM   2528  HD2 TYR A 170      -3.735  19.029  -1.651  1.00 48.53           H  
ATOM   2529  CE1 TYR A 170      -0.015  17.967  -2.113  1.00 48.53           C  
ATOM   2530  HE1 TYR A 170       1.020  17.700  -2.268  1.00 48.53           H  
ATOM   2531  CE2 TYR A 170      -1.676  19.686  -1.601  1.00 48.53           C  
ATOM   2532  HE2 TYR A 170      -1.907  20.714  -1.366  1.00 48.53           H  
ATOM   2533  OH  TYR A 170       0.657  20.199  -1.548  1.00 48.53           O  
ATOM   2534  HH  TYR A 170       0.357  21.107  -1.639  1.00 48.53           H  
ATOM   2535  CZ  TYR A 170      -0.330  19.296  -1.760  1.00 48.53           C  
ATOM   2536  N   TRP A 171      -4.417  14.186  -4.509  1.00 47.15           N  
ATOM   2537  H   TRP A 171      -5.196  14.120  -3.870  1.00 47.15           H  
ATOM   2538  CA  TRP A 171      -4.142  13.040  -5.383  1.00 47.15           C  
ATOM   2539  HA  TRP A 171      -3.072  12.831  -5.372  1.00 47.15           H  
ATOM   2540  C   TRP A 171      -4.517  13.306  -6.845  1.00 47.15           C  
ATOM   2541  CB  TRP A 171      -4.876  11.805  -4.847  1.00 47.15           C  
ATOM   2542  HB2 TRP A 171      -5.854  12.083  -4.455  1.00 47.15           H  
ATOM   2543  HB3 TRP A 171      -5.052  11.120  -5.677  1.00 47.15           H  
ATOM   2544  O   TRP A 171      -3.812  12.859  -7.746  1.00 47.15           O  
ATOM   2545  CG  TRP A 171      -4.119  11.045  -3.807  1.00 47.15           C  
ATOM   2546  CD1 TRP A 171      -4.102  11.292  -2.478  1.00 47.15           C  
ATOM   2547  HD1 TRP A 171      -4.646  12.090  -1.993  1.00 47.15           H  
ATOM   2548  CD2 TRP A 171      -3.243   9.898  -4.014  1.00 47.15           C  
ATOM   2549  CE2 TRP A 171      -2.745   9.473  -2.748  1.00 47.15           C  
ATOM   2550  CE3 TRP A 171      -2.831   9.169  -5.150  1.00 47.15           C  
ATOM   2551  HE3 TRP A 171      -3.177   9.472  -6.127  1.00 47.15           H  
ATOM   2552  NE1 TRP A 171      -3.277  10.375  -1.851  1.00 47.15           N  
ATOM   2553  HE1 TRP A 171      -3.083  10.382  -0.860  1.00 47.15           H  
ATOM   2554  CH2 TRP A 171      -1.531   7.641  -3.757  1.00 47.15           C  
ATOM   2555  HH2 TRP A 171      -0.883   6.781  -3.672  1.00 47.15           H  
ATOM   2556  CZ2 TRP A 171      -1.911   8.356  -2.610  1.00 47.15           C  
ATOM   2557  HZ2 TRP A 171      -1.572   8.041  -1.635  1.00 47.15           H  
ATOM   2558  CZ3 TRP A 171      -1.986   8.052  -5.022  1.00 47.15           C  
ATOM   2559  HZ3 TRP A 171      -1.687   7.507  -5.905  1.00 47.15           H  
ATOM   2560  N   GLN A 172      -5.582  14.071  -7.106  1.00 42.76           N  
ATOM   2561  H   GLN A 172      -6.142  14.391  -6.329  1.00 42.76           H  
ATOM   2562  CA  GLN A 172      -6.014  14.385  -8.477  1.00 42.76           C  
ATOM   2563  HA  GLN A 172      -6.075  13.448  -9.032  1.00 42.76           H  
ATOM   2564  C   GLN A 172      -5.023  15.265  -9.267  1.00 42.76           C  
ATOM   2565  CB  GLN A 172      -7.417  15.011  -8.450  1.00 42.76           C  
ATOM   2566  HB2 GLN A 172      -7.423  15.881  -7.792  1.00 42.76           H  
ATOM   2567  HB3 GLN A 172      -7.673  15.337  -9.458  1.00 42.76           H  
ATOM   2568  O   GLN A 172      -5.089  15.292 -10.494  1.00 42.76           O  
ATOM   2569  CG  GLN A 172      -8.475  13.997  -7.987  1.00 42.76           C  
ATOM   2570  HG2 GLN A 172      -8.340  13.767  -6.930  1.00 42.76           H  
ATOM   2571  HG3 GLN A 172      -8.348  13.072  -8.549  1.00 42.76           H  
ATOM   2572  CD  GLN A 172      -9.894  14.511  -8.191  1.00 42.76           C  
ATOM   2573  NE2 GLN A 172     -10.739  13.784  -8.894  1.00 42.76           N  
ATOM   2574 HE21 GLN A 172     -11.610  14.247  -9.110  1.00 42.76           H  
ATOM   2575 HE22 GLN A 172     -10.398  12.967  -9.380  1.00 42.76           H  
ATOM   2576  OE1 GLN A 172     -10.300  15.559  -7.729  1.00 42.76           O  
ATOM   2577  N   LEU A 173      -4.089  15.934  -8.583  1.00 37.13           N  
ATOM   2578  H   LEU A 173      -4.104  15.860  -7.575  1.00 37.13           H  
ATOM   2579  CA  LEU A 173      -3.008  16.739  -9.172  1.00 37.13           C  
ATOM   2580  HA  LEU A 173      -3.339  17.142 -10.129  1.00 37.13           H  
ATOM   2581  C   LEU A 173      -1.735  15.919  -9.471  1.00 37.13           C  
ATOM   2582  CB  LEU A 173      -2.704  17.911  -8.218  1.00 37.13           C  
ATOM   2583  HB2 LEU A 173      -2.355  17.499  -7.271  1.00 37.13           H  
ATOM   2584  HB3 LEU A 173      -1.889  18.501  -8.637  1.00 37.13           H  
ATOM   2585  O   LEU A 173      -0.732  16.448  -9.952  1.00 37.13           O  
ATOM   2586  CG  LEU A 173      -3.894  18.850  -7.939  1.00 37.13           C  
ATOM   2587  HG  LEU A 173      -4.740  18.277  -7.562  1.00 37.13           H  
ATOM   2588  CD1 LEU A 173      -3.499  19.863  -6.864  1.00 37.13           C  
ATOM   2589 HD11 LEU A 173      -4.322  20.555  -6.685  1.00 37.13           H  
ATOM   2590 HD12 LEU A 173      -2.615  20.417  -7.177  1.00 37.13           H  
ATOM   2591 HD13 LEU A 173      -3.275  19.336  -5.936  1.00 37.13           H  
ATOM   2592  CD2 LEU A 173      -4.338  19.599  -9.198  1.00 37.13           C  
ATOM   2593 HD21 LEU A 173      -4.747  18.895  -9.924  1.00 37.13           H  
ATOM   2594 HD22 LEU A 173      -3.489  20.116  -9.645  1.00 37.13           H  
ATOM   2595 HD23 LEU A 173      -5.111  20.324  -8.945  1.00 37.13           H  
ATOM   2596  N   CYS A 174      -1.734  14.619  -9.164  1.00 38.07           N  
ATOM   2597  H   CYS A 174      -2.573  14.202  -8.786  1.00 38.07           H  
ATOM   2598  CA  CYS A 174      -0.578  13.759  -9.376  1.00 38.07           C  
ATOM   2599  HA  CYS A 174       0.327  14.358  -9.273  1.00 38.07           H  
ATOM   2600  C   CYS A 174      -0.589  13.168 -10.794  1.00 38.07           C  
ATOM   2601  CB  CYS A 174      -0.530  12.695  -8.278  1.00 38.07           C  
ATOM   2602  HB2 CYS A 174      -1.459  12.125  -8.268  1.00 38.07           H  
ATOM   2603  HB3 CYS A 174       0.296  12.015  -8.489  1.00 38.07           H  
ATOM   2604  O   CYS A 174      -1.439  12.349 -11.140  1.00 38.07           O  
ATOM   2605  SG  CYS A 174      -0.247  13.479  -6.661  1.00 38.07           S  
ATOM   2606  HG  CYS A 174      -1.334  14.256  -6.628  1.00 38.07           H  
ATOM   2607  N   HIS A 175       0.376  13.578 -11.622  1.00 34.69           N  
ATOM   2608  H   HIS A 175       0.946  14.358 -11.327  1.00 34.69           H  
ATOM   2609  CA  HIS A 175       0.514  13.133 -13.021  1.00 34.69           C  
ATOM   2610  HA  HIS A 175      -0.321  12.479 -13.271  1.00 34.69           H  
ATOM   2611  C   HIS A 175       1.773  12.283 -13.273  1.00 34.69           C  
ATOM   2612  CB  HIS A 175       0.415  14.355 -13.946  1.00 34.69           C  
ATOM   2613  HB2 HIS A 175       1.280  14.997 -13.781  1.00 34.69           H  
ATOM   2614  HB3 HIS A 175       0.437  14.018 -14.983  1.00 34.69           H  
ATOM   2615  O   HIS A 175       2.044  11.882 -14.399  1.00 34.69           O  
ATOM   2616  CG  HIS A 175      -0.844  15.166 -13.738  1.00 34.69           C  
ATOM   2617  CD2 HIS A 175      -0.960  16.526 -13.837  1.00 34.69           C  
ATOM   2618  HD2 HIS A 175      -0.174  17.216 -14.108  1.00 34.69           H  
ATOM   2619  ND1 HIS A 175      -2.073  14.686 -13.334  1.00 34.69           N  
ATOM   2620  HD1 HIS A 175      -2.271  13.745 -13.023  1.00 34.69           H  
ATOM   2621  CE1 HIS A 175      -2.903  15.732 -13.191  1.00 34.69           C  
ATOM   2622  HE1 HIS A 175      -3.916  15.678 -12.821  1.00 34.69           H  
ATOM   2623  NE2 HIS A 175      -2.271  16.873 -13.499  1.00 34.69           N  
ATOM   2624  N   SER A 176       2.526  11.973 -12.215  1.00 33.56           N  
ATOM   2625  H   SER A 176       2.224  12.297 -11.308  1.00 33.56           H  
ATOM   2626  CA  SER A 176       3.639  11.021 -12.218  1.00 33.56           C  
ATOM   2627  HA  SER A 176       3.497  10.307 -13.029  1.00 33.56           H  
ATOM   2628  C   SER A 176       3.678  10.250 -10.893  1.00 33.56           C  
ATOM   2629  CB  SER A 176       4.962  11.764 -12.449  1.00 33.56           C  
ATOM   2630  HB2 SER A 176       5.746  11.044 -12.681  1.00 33.56           H  
ATOM   2631  HB3 SER A 176       4.856  12.448 -13.292  1.00 33.56           H  
ATOM   2632  O   SER A 176       3.151  10.725  -9.881  1.00 33.56           O  
ATOM   2633  OG  SER A 176       5.326  12.479 -11.282  1.00 33.56           O  
ATOM   2634  HG  SER A 176       5.567  13.380 -11.512  1.00 33.56           H  
ATOM   2635  N   ALA A 177       4.346   9.092 -10.871  1.00 36.34           N  
ATOM   2636  H   ALA A 177       4.735   8.726 -11.728  1.00 36.34           H  
ATOM   2637  CA  ALA A 177       4.626   8.375  -9.624  1.00 36.34           C  
ATOM   2638  HA  ALA A 177       3.681   8.128  -9.139  1.00 36.34           H  
ATOM   2639  C   ALA A 177       5.436   9.246  -8.641  1.00 36.34           C  
ATOM   2640  CB  ALA A 177       5.351   7.068  -9.963  1.00 36.34           C  
ATOM   2641  HB1 ALA A 177       4.744   6.468 -10.640  1.00 36.34           H  
ATOM   2642  HB2 ALA A 177       5.519   6.499  -9.048  1.00 36.34           H  
ATOM   2643  HB3 ALA A 177       6.314   7.277 -10.428  1.00 36.34           H  
ATOM   2644  O   ALA A 177       5.158   9.254  -7.447  1.00 36.34           O  
ATOM   2645  N   THR A 178       6.360  10.070  -9.144  1.00 38.28           N  
ATOM   2646  H   THR A 178       6.605   9.997 -10.121  1.00 38.28           H  
ATOM   2647  CA  THR A 178       7.126  11.037  -8.343  1.00 38.28           C  
ATOM   2648  HA  THR A 178       7.663  10.491  -7.567  1.00 38.28           H  
ATOM   2649  C   THR A 178       6.227  12.068  -7.657  1.00 38.28           C  
ATOM   2650  CB  THR A 178       8.154  11.764  -9.225  1.00 38.28           C  
ATOM   2651  HB  THR A 178       7.647  12.498  -9.850  1.00 38.28           H  
ATOM   2652  O   THR A 178       6.466  12.407  -6.499  1.00 38.28           O  
ATOM   2653  CG2 THR A 178       9.235  12.469  -8.408  1.00 38.28           C  
ATOM   2654 HG21 THR A 178       9.761  11.745  -7.786  1.00 38.28           H  
ATOM   2655 HG22 THR A 178       9.947  12.953  -9.077  1.00 38.28           H  
ATOM   2656 HG23 THR A 178       8.782  13.227  -7.769  1.00 38.28           H  
ATOM   2657  OG1 THR A 178       8.799  10.834 -10.064  1.00 38.28           O  
ATOM   2658  HG1 THR A 178       9.624  11.218 -10.371  1.00 38.28           H  
ATOM   2659  N   ASN A 179       5.166  12.544  -8.319  1.00 40.96           N  
ATOM   2660  H   ASN A 179       5.028  12.263  -9.279  1.00 40.96           H  
ATOM   2661  CA  ASN A 179       4.208  13.476  -7.716  1.00 40.96           C  
ATOM   2662  HA  ASN A 179       4.765  14.269  -7.217  1.00 40.96           H  
ATOM   2663  C   ASN A 179       3.371  12.780  -6.629  1.00 40.96           C  
ATOM   2664  CB  ASN A 179       3.323  14.136  -8.792  1.00 40.96           C  
ATOM   2665  HB2 ASN A 179       2.540  14.698  -8.283  1.00 40.96           H  
ATOM   2666  HB3 ASN A 179       2.848  13.369  -9.403  1.00 40.96           H  
ATOM   2667  O   ASN A 179       3.157  13.373  -5.573  1.00 40.96           O  
ATOM   2668  CG  ASN A 179       4.064  15.103  -9.708  1.00 40.96           C  
ATOM   2669  ND2 ASN A 179       3.357  16.002 -10.353  1.00 40.96           N  
ATOM   2670 HD21 ASN A 179       2.399  16.196 -10.097  1.00 40.96           H  
ATOM   2671 HD22 ASN A 179       3.886  16.686 -10.875  1.00 40.96           H  
ATOM   2672  OD1 ASN A 179       5.270  15.053  -9.888  1.00 40.96           O  
ATOM   2673  N   ILE A 180       2.986  11.510  -6.835  1.00 43.23           N  
ATOM   2674  H   ILE A 180       3.210  11.081  -7.721  1.00 43.23           H  
ATOM   2675  CA  ILE A 180       2.350  10.679  -5.796  1.00 43.23           C  
ATOM   2676  HA  ILE A 180       1.451  11.189  -5.450  1.00 43.23           H  
ATOM   2677  C   ILE A 180       3.279  10.542  -4.582  1.00 43.23           C  
ATOM   2678  CB  ILE A 180       1.931   9.290  -6.349  1.00 43.23           C  
ATOM   2679  HB  ILE A 180       2.795   8.810  -6.807  1.00 43.23           H  
ATOM   2680  O   ILE A 180       2.859  10.797  -3.454  1.00 43.23           O  
ATOM   2681  CG1 ILE A 180       0.836   9.439  -7.429  1.00 43.23           C  
ATOM   2682 HG12 ILE A 180       1.196  10.129  -8.192  1.00 43.23           H  
ATOM   2683 HG13 ILE A 180      -0.062   9.861  -6.978  1.00 43.23           H  
ATOM   2684  CG2 ILE A 180       1.454   8.387  -5.197  1.00 43.23           C  
ATOM   2685 HG21 ILE A 180       2.281   8.150  -4.527  1.00 43.23           H  
ATOM   2686 HG22 ILE A 180       1.075   7.436  -5.572  1.00 43.23           H  
ATOM   2687 HG23 ILE A 180       0.675   8.897  -4.632  1.00 43.23           H  
ATOM   2688  CD1 ILE A 180       0.467   8.144  -8.164  1.00 43.23           C  
ATOM   2689 HD11 ILE A 180       1.355   7.713  -8.627  1.00 43.23           H  
ATOM   2690 HD12 ILE A 180      -0.264   8.371  -8.940  1.00 43.23           H  
ATOM   2691 HD13 ILE A 180       0.021   7.417  -7.486  1.00 43.23           H  
ATOM   2692  N   THR A 181       4.555  10.206  -4.790  1.00 40.41           N  
ATOM   2693  H   THR A 181       4.834   9.912  -5.716  1.00 40.41           H  
ATOM   2694  CA  THR A 181       5.538  10.076  -3.705  1.00 40.41           C  
ATOM   2695  HA  THR A 181       5.142   9.371  -2.973  1.00 40.41           H  
ATOM   2696  C   THR A 181       5.762  11.404  -2.979  1.00 40.41           C  
ATOM   2697  CB  THR A 181       6.861   9.492  -4.224  1.00 40.41           C  
ATOM   2698  HB  THR A 181       7.300  10.164  -4.961  1.00 40.41           H  
ATOM   2699  O   THR A 181       5.782  11.417  -1.751  1.00 40.41           O  
ATOM   2700  CG2 THR A 181       7.872   9.219  -3.112  1.00 40.41           C  
ATOM   2701 HG21 THR A 181       8.185  10.155  -2.649  1.00 40.41           H  
ATOM   2702 HG22 THR A 181       7.430   8.572  -2.354  1.00 40.41           H  
ATOM   2703 HG23 THR A 181       8.755   8.732  -3.526  1.00 40.41           H  
ATOM   2704  OG1 THR A 181       6.595   8.249  -4.823  1.00 40.41           O  
ATOM   2705  HG1 THR A 181       7.432   7.842  -5.058  1.00 40.41           H  
ATOM   2706  N   LYS A 182       5.830  12.539  -3.691  1.00 43.15           N  
ATOM   2707  H   LYS A 182       5.823  12.467  -4.698  1.00 43.15           H  
ATOM   2708  CA  LYS A 182       5.894  13.881  -3.079  1.00 43.15           C  
ATOM   2709  HA  LYS A 182       6.732  13.906  -2.382  1.00 43.15           H  
ATOM   2710  C   LYS A 182       4.650  14.192  -2.236  1.00 43.15           C  
ATOM   2711  CB  LYS A 182       6.127  14.959  -4.155  1.00 43.15           C  
ATOM   2712  HB2 LYS A 182       5.448  14.791  -4.992  1.00 43.15           H  
ATOM   2713  HB3 LYS A 182       5.895  15.933  -3.725  1.00 43.15           H  
ATOM   2714  O   LYS A 182       4.793  14.631  -1.097  1.00 43.15           O  
ATOM   2715  CG  LYS A 182       7.581  14.996  -4.659  1.00 43.15           C  
ATOM   2716  HG2 LYS A 182       7.863  14.024  -5.064  1.00 43.15           H  
ATOM   2717  HG3 LYS A 182       8.239  15.223  -3.819  1.00 43.15           H  
ATOM   2718  CD  LYS A 182       7.761  16.073  -5.742  1.00 43.15           C  
ATOM   2719  HD2 LYS A 182       7.447  17.034  -5.336  1.00 43.15           H  
ATOM   2720  HD3 LYS A 182       7.130  15.829  -6.596  1.00 43.15           H  
ATOM   2721  CE  LYS A 182       9.227  16.166  -6.193  1.00 43.15           C  
ATOM   2722  HE2 LYS A 182       9.853  16.302  -5.312  1.00 43.15           H  
ATOM   2723  HE3 LYS A 182       9.510  15.222  -6.658  1.00 43.15           H  
ATOM   2724  NZ  LYS A 182       9.442  17.293  -7.141  1.00 43.15           N  
ATOM   2725  HZ1 LYS A 182       8.859  17.199  -7.960  1.00 43.15           H  
ATOM   2726  HZ2 LYS A 182       9.220  18.177  -6.704  1.00 43.15           H  
ATOM   2727  HZ3 LYS A 182      10.407  17.336  -7.437  1.00 43.15           H  
ATOM   2728  N   ALA A 183       3.445  13.891  -2.725  1.00 44.25           N  
ATOM   2729  H   ALA A 183       3.379  13.547  -3.672  1.00 44.25           H  
ATOM   2730  CA  ALA A 183       2.205  14.032  -1.953  1.00 44.25           C  
ATOM   2731  HA  ALA A 183       2.127  15.061  -1.603  1.00 44.25           H  
ATOM   2732  C   ALA A 183       2.180  13.118  -0.708  1.00 44.25           C  
ATOM   2733  CB  ALA A 183       1.021  13.752  -2.888  1.00 44.25           C  
ATOM   2734  HB1 ALA A 183       0.086  13.832  -2.333  1.00 44.25           H  
ATOM   2735  HB2 ALA A 183       1.094  12.748  -3.307  1.00 44.25           H  
ATOM   2736  HB3 ALA A 183       1.015  14.474  -3.705  1.00 44.25           H  
ATOM   2737  O   ALA A 183       1.763  13.541   0.371  1.00 44.25           O  
ATOM   2738  N   MET A 184       2.688  11.887  -0.825  1.00 43.73           N  
ATOM   2739  H   MET A 184       2.964  11.590  -1.750  1.00 43.73           H  
ATOM   2740  CA  MET A 184       2.756  10.894   0.257  1.00 43.73           C  
ATOM   2741  HA  MET A 184       1.851  10.990   0.857  1.00 43.73           H  
ATOM   2742  C   MET A 184       3.929  11.095   1.232  1.00 43.73           C  
ATOM   2743  CB  MET A 184       2.771   9.483  -0.351  1.00 43.73           C  
ATOM   2744  HB2 MET A 184       3.519   9.433  -1.143  1.00 43.73           H  
ATOM   2745  HB3 MET A 184       3.034   8.753   0.414  1.00 43.73           H  
ATOM   2746  O   MET A 184       3.903  10.541   2.335  1.00 43.73           O  
ATOM   2747  CG  MET A 184       1.395   9.115  -0.918  1.00 43.73           C  
ATOM   2748  HG2 MET A 184       1.060   9.912  -1.582  1.00 43.73           H  
ATOM   2749  HG3 MET A 184       1.490   8.213  -1.522  1.00 43.73           H  
ATOM   2750  SD  MET A 184       0.117   8.843   0.349  1.00 43.73           S  
ATOM   2751  CE  MET A 184       0.488   7.136   0.838  1.00 43.73           C  
ATOM   2752  HE1 MET A 184       0.970   7.130   1.816  1.00 43.73           H  
ATOM   2753  HE2 MET A 184      -0.440   6.567   0.893  1.00 43.73           H  
ATOM   2754  HE3 MET A 184       1.146   6.666   0.107  1.00 43.73           H  
ATOM   2755  N   ALA A 185       4.933  11.898   0.877  1.00 38.17           N  
ATOM   2756  H   ALA A 185       4.997  12.170  -0.094  1.00 38.17           H  
ATOM   2757  CA  ALA A 185       5.910  12.475   1.802  1.00 38.17           C  
ATOM   2758  HA  ALA A 185       6.177  11.738   2.560  1.00 38.17           H  
ATOM   2759  C   ALA A 185       5.303  13.692   2.525  1.00 38.17           C  
ATOM   2760  CB  ALA A 185       7.177  12.831   1.015  1.00 38.17           C  
ATOM   2761  HB1 ALA A 185       7.580  11.938   0.538  1.00 38.17           H  
ATOM   2762  HB2 ALA A 185       7.928  13.235   1.694  1.00 38.17           H  
ATOM   2763  HB3 ALA A 185       6.955  13.574   0.250  1.00 38.17           H  
ATOM   2764  O   ALA A 185       5.356  13.788   3.750  1.00 38.17           O  
ATOM   2765  N   GLY A 186       4.597  14.550   1.780  1.00 35.87           N  
ATOM   2766  H   GLY A 186       4.619  14.435   0.777  1.00 35.87           H  
ATOM   2767  CA  GLY A 186       3.792  15.651   2.312  1.00 35.87           C  
ATOM   2768  HA2 GLY A 186       4.446  16.344   2.842  1.00 35.87           H  
ATOM   2769  HA3 GLY A 186       3.332  16.176   1.474  1.00 35.87           H  
ATOM   2770  C   GLY A 186       2.673  15.220   3.268  1.00 35.87           C  
ATOM   2771  O   GLY A 186       2.181  16.057   4.016  1.00 35.87           O  
ATOM   2772  N   ALA A 187       2.308  13.933   3.317  1.00 39.93           N  
ATOM   2773  H   ALA A 187       2.696  13.321   2.613  1.00 39.93           H  
ATOM   2774  CA  ALA A 187       1.320  13.368   4.242  1.00 39.93           C  
ATOM   2775  HA  ALA A 187       0.337  13.765   3.989  1.00 39.93           H  
ATOM   2776  C   ALA A 187       1.586  13.704   5.724  1.00 39.93           C  
ATOM   2777  CB  ALA A 187       1.291  11.849   4.034  1.00 39.93           C  
ATOM   2778  HB1 ALA A 187       1.115  11.619   2.983  1.00 39.93           H  
ATOM   2779  HB2 ALA A 187       2.239  11.411   4.345  1.00 39.93           H  
ATOM   2780  HB3 ALA A 187       0.485  11.415   4.627  1.00 39.93           H  
ATOM   2781  O   ALA A 187       0.637  13.885   6.484  1.00 39.93           O  
ATOM   2782  N   ALA A 188       2.854  13.851   6.129  1.00 37.74           N  
ATOM   2783  H   ALA A 188       3.597  13.709   5.460  1.00 37.74           H  
ATOM   2784  CA  ALA A 188       3.224  14.271   7.485  1.00 37.74           C  
ATOM   2785  HA  ALA A 188       2.789  13.574   8.201  1.00 37.74           H  
ATOM   2786  C   ALA A 188       2.712  15.683   7.842  1.00 37.74           C  
ATOM   2787  CB  ALA A 188       4.751  14.195   7.598  1.00 37.74           C  
ATOM   2788  HB1 ALA A 188       5.216  14.900   6.909  1.00 37.74           H  
ATOM   2789  HB2 ALA A 188       5.054  14.446   8.615  1.00 37.74           H  
ATOM   2790  HB3 ALA A 188       5.097  13.188   7.365  1.00 37.74           H  
ATOM   2791  O   ALA A 188       2.441  15.965   9.006  1.00 37.74           O  
ATOM   2792  N   LYS A 189       2.511  16.552   6.838  1.00 43.60           N  
ATOM   2793  H   LYS A 189       2.682  16.229   5.897  1.00 43.60           H  
ATOM   2794  CA  LYS A 189       1.940  17.899   6.992  1.00 43.60           C  
ATOM   2795  HA  LYS A 189       2.341  18.329   7.910  1.00 43.60           H  
ATOM   2796  C   LYS A 189       0.416  17.897   7.170  1.00 43.60           C  
ATOM   2797  CB  LYS A 189       2.344  18.808   5.809  1.00 43.60           C  
ATOM   2798  HB2 LYS A 189       1.908  18.422   4.888  1.00 43.60           H  
ATOM   2799  HB3 LYS A 189       1.920  19.799   5.970  1.00 43.60           H  
ATOM   2800  O   LYS A 189      -0.165  18.976   7.204  1.00 43.60           O  
ATOM   2801  CG  LYS A 189       3.864  18.965   5.629  1.00 43.60           C  
ATOM   2802  HG2 LYS A 189       4.309  19.256   6.580  1.00 43.60           H  
ATOM   2803  HG3 LYS A 189       4.292  18.014   5.314  1.00 43.60           H  
ATOM   2804  CD  LYS A 189       4.186  20.040   4.577  1.00 43.60           C  
ATOM   2805  HD2 LYS A 189       3.726  19.763   3.628  1.00 43.60           H  
ATOM   2806  HD3 LYS A 189       3.775  20.995   4.906  1.00 43.60           H  
ATOM   2807  CE  LYS A 189       5.705  20.175   4.397  1.00 43.60           C  
ATOM   2808  HE2 LYS A 189       6.105  19.211   4.083  1.00 43.60           H  
ATOM   2809  HE3 LYS A 189       6.147  20.416   5.364  1.00 43.60           H  
ATOM   2810  NZ  LYS A 189       6.067  21.222   3.405  1.00 43.60           N  
ATOM   2811  HZ1 LYS A 189       5.774  22.138   3.714  1.00 43.60           H  
ATOM   2812  HZ2 LYS A 189       7.068  21.281   3.290  1.00 43.60           H  
ATOM   2813  HZ3 LYS A 189       5.647  21.052   2.503  1.00 43.60           H  
ATOM   2814  N   TRP A 190      -0.244  16.739   7.261  1.00 46.54           N  
ATOM   2815  H   TRP A 190       0.278  15.876   7.221  1.00 46.54           H  
ATOM   2816  CA  TRP A 190      -1.705  16.645   7.324  1.00 46.54           C  
ATOM   2817  HA  TRP A 190      -2.123  17.639   7.480  1.00 46.54           H  
ATOM   2818  C   TRP A 190      -2.184  15.749   8.475  1.00 46.54           C  
ATOM   2819  CB  TRP A 190      -2.248  16.160   5.983  1.00 46.54           C  
ATOM   2820  HB2 TRP A 190      -1.874  15.151   5.805  1.00 46.54           H  
ATOM   2821  HB3 TRP A 190      -3.333  16.109   6.072  1.00 46.54           H  
ATOM   2822  O   TRP A 190      -2.059  14.521   8.434  1.00 46.54           O  
ATOM   2823  CG  TRP A 190      -1.937  16.996   4.778  1.00 46.54           C  
ATOM   2824  CD1 TRP A 190      -0.984  16.718   3.863  1.00 46.54           C  
ATOM   2825  HD1 TRP A 190      -0.315  15.871   3.917  1.00 46.54           H  
ATOM   2826  CD2 TRP A 190      -2.586  18.218   4.309  1.00 46.54           C  
ATOM   2827  CE2 TRP A 190      -1.990  18.601   3.069  1.00 46.54           C  
ATOM   2828  CE3 TRP A 190      -3.620  19.043   4.800  1.00 46.54           C  
ATOM   2829  HE3 TRP A 190      -4.058  18.806   5.758  1.00 46.54           H  
ATOM   2830  NE1 TRP A 190      -1.008  17.659   2.854  1.00 46.54           N  
ATOM   2831  HE1 TRP A 190      -0.379  17.638   2.064  1.00 46.54           H  
ATOM   2832  CH2 TRP A 190      -3.447  20.522   2.860  1.00 46.54           C  
ATOM   2833  HH2 TRP A 190      -3.747  21.418   2.336  1.00 46.54           H  
ATOM   2834  CZ2 TRP A 190      -2.408  19.728   2.346  1.00 46.54           C  
ATOM   2835  HZ2 TRP A 190      -1.916  19.984   1.420  1.00 46.54           H  
ATOM   2836  CZ3 TRP A 190      -4.056  20.172   4.080  1.00 46.54           C  
ATOM   2837  HZ3 TRP A 190      -4.833  20.791   4.505  1.00 46.54           H  
ATOM   2838  N   ARG A 191      -2.782  16.375   9.495  1.00 44.32           N  
ATOM   2839  H   ARG A 191      -2.883  17.377   9.421  1.00 44.32           H  
ATOM   2840  CA  ARG A 191      -3.305  15.719  10.707  1.00 44.32           C  
ATOM   2841  HA  ARG A 191      -3.100  14.651  10.636  1.00 44.32           H  
ATOM   2842  C   ARG A 191      -4.828  15.925  10.810  1.00 44.32           C  
ATOM   2843  CB  ARG A 191      -2.542  16.291  11.921  1.00 44.32           C  
ATOM   2844  HB2 ARG A 191      -1.472  16.257  11.714  1.00 44.32           H  
ATOM   2845  HB3 ARG A 191      -2.825  17.336  12.052  1.00 44.32           H  
ATOM   2846  O   ARG A 191      -5.290  17.026  10.506  1.00 44.32           O  
ATOM   2847  CG  ARG A 191      -2.796  15.533  13.232  1.00 44.32           C  
ATOM   2848  HG2 ARG A 191      -2.385  14.526  13.151  1.00 44.32           H  
ATOM   2849  HG3 ARG A 191      -3.869  15.459  13.409  1.00 44.32           H  
ATOM   2850  CD  ARG A 191      -2.159  16.247  14.432  1.00 44.32           C  
ATOM   2851  HD2 ARG A 191      -2.486  17.286  14.432  1.00 44.32           H  
ATOM   2852  HD3 ARG A 191      -1.075  16.218  14.326  1.00 44.32           H  
ATOM   2853  NE  ARG A 191      -2.569  15.611  15.702  1.00 44.32           N  
ATOM   2854  HE  ARG A 191      -3.303  14.921  15.636  1.00 44.32           H  
ATOM   2855  NH1 ARG A 191      -1.301  16.895  17.126  1.00 44.32           N  
ATOM   2856 HH11 ARG A 191      -1.053  17.186  18.061  1.00 44.32           H  
ATOM   2857 HH12 ARG A 191      -0.959  17.419  16.334  1.00 44.32           H  
ATOM   2858  NH2 ARG A 191      -2.646  15.322  17.959  1.00 44.32           N  
ATOM   2859 HH21 ARG A 191      -2.377  15.619  18.886  1.00 44.32           H  
ATOM   2860 HH22 ARG A 191      -3.346  14.602  17.848  1.00 44.32           H  
ATOM   2861  CZ  ARG A 191      -2.171  15.945  16.917  1.00 44.32           C  
ATOM   2862  N   PRO A 192      -5.638  14.942  11.252  1.00 42.43           N  
ATOM   2863  CA  PRO A 192      -7.025  15.215  11.643  1.00 42.43           C  
ATOM   2864  HA  PRO A 192      -7.589  15.596  10.792  1.00 42.43           H  
ATOM   2865  C   PRO A 192      -7.054  16.252  12.776  1.00 42.43           C  
ATOM   2866  CB  PRO A 192      -7.606  13.865  12.080  1.00 42.43           C  
ATOM   2867  HB2 PRO A 192      -8.330  13.971  12.887  1.00 42.43           H  
ATOM   2868  HB3 PRO A 192      -8.062  13.371  11.222  1.00 42.43           H  
ATOM   2869  O   PRO A 192      -6.202  16.206  13.665  1.00 42.43           O  
ATOM   2870  CG  PRO A 192      -6.376  13.074  12.528  1.00 42.43           C  
ATOM   2871  HG2 PRO A 192      -6.122  13.342  13.554  1.00 42.43           H  
ATOM   2872  HG3 PRO A 192      -6.531  11.999  12.439  1.00 42.43           H  
ATOM   2873  CD  PRO A 192      -5.281  13.568  11.582  1.00 42.43           C  
ATOM   2874  HD2 PRO A 192      -4.309  13.494  12.069  1.00 42.43           H  
ATOM   2875  HD3 PRO A 192      -5.284  12.968  10.672  1.00 42.43           H  
ATOM   2876  N   LYS A 193      -8.002  17.201  12.737  1.00 39.61           N  
ATOM   2877  H   LYS A 193      -8.684  17.188  11.992  1.00 39.61           H  
ATOM   2878  CA  LYS A 193      -8.018  18.331  13.685  1.00 39.61           C  
ATOM   2879  HA  LYS A 193      -7.059  18.844  13.618  1.00 39.61           H  
ATOM   2880  C   LYS A 193      -8.100  17.883  15.144  1.00 39.61           C  
ATOM   2881  CB  LYS A 193      -9.134  19.320  13.308  1.00 39.61           C  
ATOM   2882  HB2 LYS A 193     -10.100  18.815  13.315  1.00 39.61           H  
ATOM   2883  HB3 LYS A 193      -8.939  19.696  12.304  1.00 39.61           H  
ATOM   2884  O   LYS A 193      -7.360  18.393  15.980  1.00 39.61           O  
ATOM   2885  CG  LYS A 193      -9.174  20.495  14.297  1.00 39.61           C  
ATOM   2886  HG2 LYS A 193      -9.608  20.158  15.239  1.00 39.61           H  
ATOM   2887  HG3 LYS A 193      -8.156  20.836  14.484  1.00 39.61           H  
ATOM   2888  CD  LYS A 193      -9.986  21.676  13.766  1.00 39.61           C  
ATOM   2889  HD2 LYS A 193     -11.010  21.365  13.560  1.00 39.61           H  
ATOM   2890  HD3 LYS A 193      -9.514  22.035  12.852  1.00 39.61           H  
ATOM   2891  CE  LYS A 193      -9.974  22.775  14.835  1.00 39.61           C  
ATOM   2892  HE2 LYS A 193      -8.986  22.792  15.295  1.00 39.61           H  
ATOM   2893  HE3 LYS A 193     -10.692  22.515  15.613  1.00 39.61           H  
ATOM   2894  NZ  LYS A 193     -10.266  24.107  14.256  1.00 39.61           N  
ATOM   2895  HZ1 LYS A 193      -9.573  24.324  13.554  1.00 39.61           H  
ATOM   2896  HZ2 LYS A 193     -10.218  24.817  14.972  1.00 39.61           H  
ATOM   2897  HZ3 LYS A 193     -11.184  24.120  13.834  1.00 39.61           H  
ATOM   2898  N   ASP A 194      -8.931  16.884  15.406  1.00 31.20           N  
ATOM   2899  H   ASP A 194      -9.532  16.559  14.662  1.00 31.20           H  
ATOM   2900  CA  ASP A 194      -9.123  16.306  16.727  1.00 31.20           C  
ATOM   2901  HA  ASP A 194      -8.628  16.931  17.470  1.00 31.20           H  
ATOM   2902  C   ASP A 194      -8.509  14.903  16.778  1.00 31.20           C  
ATOM   2903  CB  ASP A 194     -10.620  16.311  17.060  1.00 31.20           C  
ATOM   2904  HB2 ASP A 194     -10.762  15.967  18.085  1.00 31.20           H  
ATOM   2905  HB3 ASP A 194     -11.143  15.626  16.393  1.00 31.20           H  
ATOM   2906  O   ASP A 194      -8.696  14.090  15.872  1.00 31.20           O  
ATOM   2907  CG  ASP A 194     -11.189  17.725  16.905  1.00 31.20           C  
ATOM   2908  OD1 ASP A 194     -10.836  18.575  17.748  1.00 31.20           O  
ATOM   2909  OD2 ASP A 194     -11.892  17.958  15.895  1.00 31.20           O  
ATOM   2910  N   ALA A 195      -7.821  14.566  17.872  1.00 25.11           N  
ATOM   2911  H   ALA A 195      -7.688  15.260  18.594  1.00 25.11           H  
ATOM   2912  CA  ALA A 195      -7.305  13.208  18.091  1.00 25.11           C  
ATOM   2913  HA  ALA A 195      -6.740  12.909  17.209  1.00 25.11           H  
ATOM   2914  C   ALA A 195      -8.427  12.157  18.275  1.00 25.11           C  
ATOM   2915  CB  ALA A 195      -6.348  13.242  19.289  1.00 25.11           C  
ATOM   2916  HB1 ALA A 195      -5.897  12.258  19.421  1.00 25.11           H  
ATOM   2917  HB2 ALA A 195      -6.896  13.496  20.196  1.00 25.11           H  
ATOM   2918  HB3 ALA A 195      -5.561  13.977  19.122  1.00 25.11           H  
ATOM   2919  O   ALA A 195      -8.162  10.958  18.291  1.00 25.11           O  
ATOM   2920  N   HIS A 196      -9.681  12.607  18.386  1.00 23.33           N  
ATOM   2921  H   HIS A 196      -9.814  13.606  18.323  1.00 23.33           H  
ATOM   2922  CA  HIS A 196     -10.869  11.795  18.633  1.00 23.33           C  
ATOM   2923  HA  HIS A 196     -10.537  10.808  18.954  1.00 23.33           H  
ATOM   2924  C   HIS A 196     -11.724  11.532  17.383  1.00 23.33           C  
ATOM   2925  CB  HIS A 196     -11.659  12.397  19.806  1.00 23.33           C  
ATOM   2926  HB2 HIS A 196     -12.627  11.905  19.897  1.00 23.33           H  
ATOM   2927  HB3 HIS A 196     -11.838  13.458  19.628  1.00 23.33           H  
ATOM   2928  O   HIS A 196     -12.920  11.263  17.512  1.00 23.33           O  
ATOM   2929  CG  HIS A 196     -10.940  12.210  21.113  1.00 23.33           C  
ATOM   2930  CD2 HIS A 196     -10.141  13.120  21.750  1.00 23.33           C  
ATOM   2931  HD2 HIS A 196      -9.932  14.127  21.421  1.00 23.33           H  
ATOM   2932  ND1 HIS A 196     -10.921  11.055  21.863  1.00 23.33           N  
ATOM   2933  HD1 HIS A 196     -11.409  10.196  21.653  1.00 23.33           H  
ATOM   2934  CE1 HIS A 196     -10.127  11.265  22.926  1.00 23.33           C  
ATOM   2935  HE1 HIS A 196      -9.910  10.543  23.699  1.00 23.33           H  
ATOM   2936  NE2 HIS A 196      -9.627  12.507  22.894  1.00 23.33           N  
ATOM   2937  N   VAL A 197     -11.136  11.521  16.177  1.00 26.31           N  
ATOM   2938  H   VAL A 197     -10.165  11.791  16.107  1.00 26.31           H  
ATOM   2939  CA  VAL A 197     -11.805  10.944  14.992  1.00 26.31           C  
ATOM   2940  HA  VAL A 197     -12.839  11.289  15.014  1.00 26.31           H  
ATOM   2941  C   VAL A 197     -11.859   9.412  15.110  1.00 26.31           C  
ATOM   2942  CB  VAL A 197     -11.237  11.428  13.639  1.00 26.31           C  
ATOM   2943  HB  VAL A 197     -10.246  11.005  13.477  1.00 26.31           H  
ATOM   2944  O   VAL A 197     -11.218   8.662  14.375  1.00 26.31           O  
ATOM   2945  CG1 VAL A 197     -12.173  11.017  12.490  1.00 26.31           C  
ATOM   2946 HG11 VAL A 197     -11.749  11.336  11.538  1.00 26.31           H  
ATOM   2947 HG12 VAL A 197     -12.293   9.934  12.466  1.00 26.31           H  
ATOM   2948 HG13 VAL A 197     -13.153  11.477  12.616  1.00 26.31           H  
ATOM   2949  CG2 VAL A 197     -11.141  12.956  13.559  1.00 26.31           C  
ATOM   2950 HG21 VAL A 197     -10.437  13.325  14.305  1.00 26.31           H  
ATOM   2951 HG22 VAL A 197     -12.115  13.408  13.745  1.00 26.31           H  
ATOM   2952 HG23 VAL A 197     -10.785  13.258  12.574  1.00 26.31           H  
ATOM   2953  N   TYR A 198     -12.696   8.934  16.031  1.00 24.04           N  
ATOM   2954  H   TYR A 198     -13.134   9.614  16.635  1.00 24.04           H  
ATOM   2955  CA  TYR A 198     -13.324   7.627  15.918  1.00 24.04           C  
ATOM   2956  HA  TYR A 198     -12.565   6.845  15.896  1.00 24.04           H  
ATOM   2957  C   TYR A 198     -14.109   7.616  14.601  1.00 24.04           C  
ATOM   2958  CB  TYR A 198     -14.279   7.393  17.106  1.00 24.04           C  
ATOM   2959  HB2 TYR A 198     -14.738   8.338  17.397  1.00 24.04           H  
ATOM   2960  HB3 TYR A 198     -15.092   6.749  16.771  1.00 24.04           H  
ATOM   2961  O   TYR A 198     -15.200   8.181  14.532  1.00 24.04           O  
ATOM   2962  CG  TYR A 198     -13.672   6.730  18.326  1.00 24.04           C  
ATOM   2963  CD1 TYR A 198     -13.654   5.323  18.412  1.00 24.04           C  
ATOM   2964  HD1 TYR A 198     -14.010   4.724  17.588  1.00 24.04           H  
ATOM   2965  CD2 TYR A 198     -13.167   7.508  19.387  1.00 24.04           C  
ATOM   2966  HD2 TYR A 198     -13.177   8.586  19.315  1.00 24.04           H  
ATOM   2967  CE1 TYR A 198     -13.141   4.694  19.562  1.00 24.04           C  
ATOM   2968  HE1 TYR A 198     -13.096   3.618  19.636  1.00 24.04           H  
ATOM   2969  CE2 TYR A 198     -12.644   6.879  20.536  1.00 24.04           C  
ATOM   2970  HE2 TYR A 198     -12.250   7.472  21.349  1.00 24.04           H  
ATOM   2971  OH  TYR A 198     -12.148   4.844  21.727  1.00 24.04           O  
ATOM   2972  HH  TYR A 198     -11.754   5.447  22.361  1.00 24.04           H  
ATOM   2973  CZ  TYR A 198     -12.633   5.469  20.625  1.00 24.04           C  
ATOM   2974  N   LEU A 199     -13.591   6.941  13.570  1.00 29.46           N  
ATOM   2975  H   LEU A 199     -12.638   6.621  13.662  1.00 29.46           H  
ATOM   2976  CA  LEU A 199     -14.269   6.725  12.280  1.00 29.46           C  
ATOM   2977  HA  LEU A 199     -14.716   7.671  11.975  1.00 29.46           H  
ATOM   2978  C   LEU A 199     -15.451   5.732  12.407  1.00 29.46           C  
ATOM   2979  CB  LEU A 199     -13.236   6.320  11.201  1.00 29.46           C  
ATOM   2980  HB2 LEU A 199     -12.701   5.439  11.556  1.00 29.46           H  
ATOM   2981  HB3 LEU A 199     -13.767   6.036  10.292  1.00 29.46           H  
ATOM   2982  O   LEU A 199     -15.612   4.799  11.619  1.00 29.46           O  
ATOM   2983  CG  LEU A 199     -12.213   7.411  10.821  1.00 29.46           C  
ATOM   2984  HG  LEU A 199     -11.754   7.808  11.726  1.00 29.46           H  
ATOM   2985  CD1 LEU A 199     -11.105   6.815   9.951  1.00 29.46           C  
ATOM   2986 HD11 LEU A 199     -10.378   7.587   9.701  1.00 29.46           H  
ATOM   2987 HD12 LEU A 199     -10.592   6.025  10.500  1.00 29.46           H  
ATOM   2988 HD13 LEU A 199     -11.524   6.402   9.034  1.00 29.46           H  
ATOM   2989  CD2 LEU A 199     -12.839   8.554  10.020  1.00 29.46           C  
ATOM   2990 HD21 LEU A 199     -13.657   9.011  10.577  1.00 29.46           H  
ATOM   2991 HD22 LEU A 199     -12.086   9.318   9.828  1.00 29.46           H  
ATOM   2992 HD23 LEU A 199     -13.209   8.180   9.066  1.00 29.46           H  
ATOM   2993  N   LYS A 200     -16.306   5.918  13.422  1.00 23.48           N  
ATOM   2994  H   LYS A 200     -16.163   6.752  13.973  1.00 23.48           H  
ATOM   2995  CA  LYS A 200     -17.553   5.174  13.605  1.00 23.48           C  
ATOM   2996  HA  LYS A 200     -17.338   4.106  13.573  1.00 23.48           H  
ATOM   2997  C   LYS A 200     -18.493   5.505  12.445  1.00 23.48           C  
ATOM   2998  CB  LYS A 200     -18.203   5.518  14.963  1.00 23.48           C  
ATOM   2999  HB2 LYS A 200     -19.264   5.276  14.909  1.00 23.48           H  
ATOM   3000  HB3 LYS A 200     -18.114   6.588  15.149  1.00 23.48           H  
ATOM   3001  O   LYS A 200     -19.099   6.569  12.416  1.00 23.48           O  
ATOM   3002  CG  LYS A 200     -17.600   4.728  16.138  1.00 23.48           C  
ATOM   3003  HG2 LYS A 200     -16.537   4.952  16.219  1.00 23.48           H  
ATOM   3004  HG3 LYS A 200     -17.719   3.662  15.945  1.00 23.48           H  
ATOM   3005  CD  LYS A 200     -18.302   5.082  17.460  1.00 23.48           C  
ATOM   3006  HD2 LYS A 200     -19.374   4.917  17.353  1.00 23.48           H  
ATOM   3007  HD3 LYS A 200     -18.128   6.136  17.678  1.00 23.48           H  
ATOM   3008  CE  LYS A 200     -17.766   4.221  18.614  1.00 23.48           C  
ATOM   3009  HE2 LYS A 200     -16.685   4.356  18.669  1.00 23.48           H  
ATOM   3010  HE3 LYS A 200     -17.957   3.172  18.390  1.00 23.48           H  
ATOM   3011  NZ  LYS A 200     -18.382   4.588  19.917  1.00 23.48           N  
ATOM   3012  HZ1 LYS A 200     -19.384   4.466  19.898  1.00 23.48           H  
ATOM   3013  HZ2 LYS A 200     -18.182   5.553  20.141  1.00 23.48           H  
ATOM   3014  HZ3 LYS A 200     -18.003   4.022  20.662  1.00 23.48           H  
ATOM   3015  N   ARG A 201     -18.663   4.539  11.536  1.00 22.71           N  
ATOM   3016  H   ARG A 201     -18.023   3.761  11.598  1.00 22.71           H  
ATOM   3017  CA  ARG A 201     -19.605   4.581  10.400  1.00 22.71           C  
ATOM   3018  HA  ARG A 201     -19.508   3.632   9.873  1.00 22.71           H  
ATOM   3019  C   ARG A 201     -19.286   5.637   9.324  1.00 22.71           C  
ATOM   3020  CB  ARG A 201     -21.072   4.676  10.887  1.00 22.71           C  
ATOM   3021  HB2 ARG A 201     -21.727   4.602  10.020  1.00 22.71           H  
ATOM   3022  HB3 ARG A 201     -21.234   5.660  11.328  1.00 22.71           H  
ATOM   3023  O   ARG A 201     -20.207   6.221   8.757  1.00 22.71           O  
ATOM   3024  CG  ARG A 201     -21.519   3.604  11.893  1.00 22.71           C  
ATOM   3025  HG2 ARG A 201     -20.855   3.590  12.758  1.00 22.71           H  
ATOM   3026  HG3 ARG A 201     -21.499   2.628  11.407  1.00 22.71           H  
ATOM   3027  CD  ARG A 201     -22.946   3.921  12.372  1.00 22.71           C  
ATOM   3028  HD2 ARG A 201     -22.919   4.835  12.964  1.00 22.71           H  
ATOM   3029  HD3 ARG A 201     -23.581   4.095  11.503  1.00 22.71           H  
ATOM   3030  NE  ARG A 201     -23.528   2.822  13.169  1.00 22.71           N  
ATOM   3031  HE  ARG A 201     -23.075   1.921  13.106  1.00 22.71           H  
ATOM   3032  NH1 ARG A 201     -25.331   3.961  14.074  1.00 22.71           N  
ATOM   3033 HH11 ARG A 201     -24.946   4.867  13.850  1.00 22.71           H  
ATOM   3034 HH12 ARG A 201     -26.154   3.971  14.659  1.00 22.71           H  
ATOM   3035  NH2 ARG A 201     -25.123   1.785  14.422  1.00 22.71           N  
ATOM   3036 HH21 ARG A 201     -24.669   0.891  14.299  1.00 22.71           H  
ATOM   3037 HH22 ARG A 201     -25.989   1.832  14.940  1.00 22.71           H  
ATOM   3038  CZ  ARG A 201     -24.649   2.868  13.876  1.00 22.71           C  
ATOM   3039  N   CYS A 202     -18.017   5.802   8.938  1.00 26.05           N  
ATOM   3040  H   CYS A 202     -17.276   5.350   9.455  1.00 26.05           H  
ATOM   3041  CA  CYS A 202     -17.701   6.373   7.620  1.00 26.05           C  
ATOM   3042  HA  CYS A 202     -18.268   7.295   7.489  1.00 26.05           H  
ATOM   3043  C   CYS A 202     -18.155   5.405   6.513  1.00 26.05           C  
ATOM   3044  CB  CYS A 202     -16.214   6.734   7.528  1.00 26.05           C  
ATOM   3045  HB2 CYS A 202     -15.928   6.881   6.486  1.00 26.05           H  
ATOM   3046  HB3 CYS A 202     -15.602   5.932   7.942  1.00 26.05           H  
ATOM   3047  O   CYS A 202     -17.394   4.571   6.039  1.00 26.05           O  
ATOM   3048  SG  CYS A 202     -15.954   8.279   8.441  1.00 26.05           S  
ATOM   3049  HG  CYS A 202     -16.570   9.106   7.593  1.00 26.05           H  
ATOM   3050  N   ARG A 203     -19.438   5.499   6.143  1.00 22.80           N  
ATOM   3051  H   ARG A 203     -20.004   6.160   6.657  1.00 22.80           H  
ATOM   3052  CA  ARG A 203     -20.129   4.612   5.191  1.00 22.80           C  
ATOM   3053  HA  ARG A 203     -19.748   3.602   5.340  1.00 22.80           H  
ATOM   3054  C   ARG A 203     -19.837   4.924   3.717  1.00 22.80           C  
ATOM   3055  CB  ARG A 203     -21.648   4.651   5.488  1.00 22.80           C  
ATOM   3056  HB2 ARG A 203     -21.835   5.170   6.428  1.00 22.80           H  
ATOM   3057  HB3 ARG A 203     -22.168   5.195   4.699  1.00 22.80           H  
ATOM   3058  O   ARG A 203     -20.331   4.218   2.847  1.00 22.80           O  
ATOM   3059  CG  ARG A 203     -22.224   3.237   5.605  1.00 22.80           C  
ATOM   3060  HG2 ARG A 203     -21.708   2.738   6.425  1.00 22.80           H  
ATOM   3061  HG3 ARG A 203     -22.036   2.703   4.674  1.00 22.80           H  
ATOM   3062  CD  ARG A 203     -23.732   3.217   5.898  1.00 22.80           C  
ATOM   3063  HD2 ARG A 203     -24.256   3.633   5.038  1.00 22.80           H  
ATOM   3064  HD3 ARG A 203     -23.930   3.844   6.767  1.00 22.80           H  
ATOM   3065  NE  ARG A 203     -24.211   1.840   6.162  1.00 22.80           N  
ATOM   3066  HE  ARG A 203     -23.531   1.099   6.067  1.00 22.80           H  
ATOM   3067  NH1 ARG A 203     -26.439   2.314   6.483  1.00 22.80           N  
ATOM   3068 HH11 ARG A 203     -26.266   3.280   6.245  1.00 22.80           H  
ATOM   3069 HH12 ARG A 203     -27.387   1.994   6.622  1.00 22.80           H  
ATOM   3070  NH2 ARG A 203     -25.731   0.206   6.640  1.00 22.80           N  
ATOM   3071 HH21 ARG A 203     -25.025  -0.509   6.534  1.00 22.80           H  
ATOM   3072 HH22 ARG A 203     -26.688  -0.083   6.788  1.00 22.80           H  
ATOM   3073  CZ  ARG A 203     -25.452   1.463   6.428  1.00 22.80           C  
ATOM   3074  N   ASN A 204     -19.070   5.982   3.455  1.00 24.33           N  
ATOM   3075  H   ASN A 204     -18.632   6.449   4.236  1.00 24.33           H  
ATOM   3076  CA  ASN A 204     -18.821   6.513   2.121  1.00 24.33           C  
ATOM   3077  HA  ASN A 204     -19.610   6.181   1.446  1.00 24.33           H  
ATOM   3078  C   ASN A 204     -17.490   5.976   1.590  1.00 24.33           C  
ATOM   3079  CB  ASN A 204     -18.864   8.053   2.172  1.00 24.33           C  
ATOM   3080  HB2 ASN A 204     -18.142   8.414   2.904  1.00 24.33           H  
ATOM   3081  HB3 ASN A 204     -18.575   8.442   1.196  1.00 24.33           H  
ATOM   3082  O   ASN A 204     -16.423   6.404   2.029  1.00 24.33           O  
ATOM   3083  CG  ASN A 204     -20.239   8.610   2.506  1.00 24.33           C  
ATOM   3084  ND2 ASN A 204     -20.342   9.899   2.725  1.00 24.33           N  
ATOM   3085 HD21 ASN A 204     -21.272  10.236   2.929  1.00 24.33           H  
ATOM   3086 HD22 ASN A 204     -19.529  10.498   2.718  1.00 24.33           H  
ATOM   3087  OD1 ASN A 204     -21.233   7.914   2.596  1.00 24.33           O  
ATOM   3088  N   ASN A 205     -17.567   5.048   0.638  1.00 26.35           N  
ATOM   3089  H   ASN A 205     -18.478   4.719   0.351  1.00 26.35           H  
ATOM   3090  CA  ASN A 205     -16.402   4.522  -0.060  1.00 26.35           C  
ATOM   3091  HA  ASN A 205     -15.710   4.101   0.670  1.00 26.35           H  
ATOM   3092  C   ASN A 205     -15.684   5.622  -0.856  1.00 26.35           C  
ATOM   3093  CB  ASN A 205     -16.850   3.419  -1.033  1.00 26.35           C  
ATOM   3094  HB2 ASN A 205     -15.995   3.077  -1.616  1.00 26.35           H  
ATOM   3095  HB3 ASN A 205     -17.580   3.841  -1.725  1.00 26.35           H  
ATOM   3096  O   ASN A 205     -16.314   6.464  -1.504  1.00 26.35           O  
ATOM   3097  CG  ASN A 205     -17.453   2.196  -0.373  1.00 26.35           C  
ATOM   3098  ND2 ASN A 205     -18.480   1.636  -0.960  1.00 26.35           N  
ATOM   3099 HD21 ASN A 205     -18.880   0.803  -0.553  1.00 26.35           H  
ATOM   3100 HD22 ASN A 205     -18.824   2.008  -1.834  1.00 26.35           H  
ATOM   3101  OD1 ASN A 205     -16.991   1.720   0.652  1.00 26.35           O  
ATOM   3102  N   ALA A 206     -14.360   5.514  -0.957  1.00 26.47           N  
ATOM   3103  H   ALA A 206     -13.887   4.811  -0.408  1.00 26.47           H  
ATOM   3104  CA  ALA A 206     -13.599   6.179  -2.009  1.00 26.47           C  
ATOM   3105  HA  ALA A 206     -14.029   7.170  -2.159  1.00 26.47           H  
ATOM   3106  C   ALA A 206     -13.740   5.430  -3.352  1.00 26.47           C  
ATOM   3107  CB  ALA A 206     -12.152   6.386  -1.544  1.00 26.47           C  
ATOM   3108  HB1 ALA A 206     -12.139   6.944  -0.608  1.00 26.47           H  
ATOM   3109  HB2 ALA A 206     -11.597   6.943  -2.299  1.00 26.47           H  
ATOM   3110  HB3 ALA A 206     -11.668   5.420  -1.395  1.00 26.47           H  
ATOM   3111  O   ALA A 206     -12.746   5.100  -3.990  1.00 26.47           O  
ATOM   3112  N   GLU A 207     -14.976   5.171  -3.795  1.00 24.28           N  
ATOM   3113  H   GLU A 207     -15.762   5.456  -3.228  1.00 24.28           H  
ATOM   3114  CA  GLU A 207     -15.255   4.572  -5.106  1.00 24.28           C  
ATOM   3115  HA  GLU A 207     -14.832   3.568  -5.144  1.00 24.28           H  
ATOM   3116  C   GLU A 207     -14.590   5.402  -6.208  1.00 24.28           C  
ATOM   3117  CB  GLU A 207     -16.773   4.477  -5.340  1.00 24.28           C  
ATOM   3118  HB2 GLU A 207     -17.254   5.337  -4.875  1.00 24.28           H  
ATOM   3119  HB3 GLU A 207     -16.982   4.504  -6.410  1.00 24.28           H  
ATOM   3120  O   GLU A 207     -14.875   6.596  -6.373  1.00 24.28           O  
ATOM   3121  CG  GLU A 207     -17.348   3.171  -4.772  1.00 24.28           C  
ATOM   3122  HG2 GLU A 207     -17.168   2.365  -5.483  1.00 24.28           H  
ATOM   3123  HG3 GLU A 207     -16.812   2.922  -3.857  1.00 24.28           H  
ATOM   3124  CD  GLU A 207     -18.848   3.273  -4.462  1.00 24.28           C  
ATOM   3125  OE1 GLU A 207     -19.239   2.700  -3.416  1.00 24.28           O  
ATOM   3126  OE2 GLU A 207     -19.560   3.973  -5.214  1.00 24.28           O  
ATOM   3127  N   LEU A 208     -13.673   4.785  -6.950  1.00 27.03           N  
ATOM   3128  H   LEU A 208     -13.455   3.820  -6.745  1.00 27.03           H  
ATOM   3129  CA  LEU A 208     -13.125   5.377  -8.161  1.00 27.03           C  
ATOM   3130  HA  LEU A 208     -12.822   6.402  -7.948  1.00 27.03           H  
ATOM   3131  C   LEU A 208     -14.233   5.368  -9.224  1.00 27.03           C  
ATOM   3132  CB  LEU A 208     -11.895   4.582  -8.633  1.00 27.03           C  
ATOM   3133  HB2 LEU A 208     -11.606   4.938  -9.621  1.00 27.03           H  
ATOM   3134  HB3 LEU A 208     -12.181   3.535  -8.735  1.00 27.03           H  
ATOM   3135  O   LEU A 208     -14.766   4.299  -9.518  1.00 27.03           O  
ATOM   3136  CG  LEU A 208     -10.671   4.676  -7.702  1.00 27.03           C  
ATOM   3137  HG  LEU A 208     -10.950   4.372  -6.693  1.00 27.03           H  
ATOM   3138  CD1 LEU A 208      -9.585   3.733  -8.209  1.00 27.03           C  
ATOM   3139 HD11 LEU A 208      -9.992   2.724  -8.280  1.00 27.03           H  
ATOM   3140 HD12 LEU A 208      -9.238   4.043  -9.194  1.00 27.03           H  
ATOM   3141 HD13 LEU A 208      -8.741   3.728  -7.519  1.00 27.03           H  
ATOM   3142  CD2 LEU A 208     -10.079   6.086  -7.660  1.00 27.03           C  
ATOM   3143 HD21 LEU A 208      -9.175   6.074  -7.051  1.00 27.03           H  
ATOM   3144 HD22 LEU A 208     -10.786   6.776  -7.200  1.00 27.03           H  
ATOM   3145 HD23 LEU A 208      -9.826   6.417  -8.668  1.00 27.03           H  
ATOM   3146  N   PRO A 209     -14.603   6.516  -9.820  1.00 26.78           N  
ATOM   3147  CA  PRO A 209     -15.599   6.530 -10.880  1.00 26.78           C  
ATOM   3148  HA  PRO A 209     -16.478   5.961 -10.576  1.00 26.78           H  
ATOM   3149  C   PRO A 209     -15.010   5.888 -12.145  1.00 26.78           C  
ATOM   3150  CB  PRO A 209     -15.994   8.003 -11.043  1.00 26.78           C  
ATOM   3151  HB2 PRO A 209     -16.287   8.245 -12.064  1.00 26.78           H  
ATOM   3152  HB3 PRO A 209     -16.807   8.232 -10.354  1.00 26.78           H  
ATOM   3153  O   PRO A 209     -14.377   6.569 -12.956  1.00 26.78           O  
ATOM   3154  CG  PRO A 209     -14.737   8.760 -10.610  1.00 26.78           C  
ATOM   3155  HG2 PRO A 209     -14.042   8.829 -11.447  1.00 26.78           H  
ATOM   3156  HG3 PRO A 209     -14.975   9.753 -10.229  1.00 26.78           H  
ATOM   3157  CD  PRO A 209     -14.142   7.864  -9.524  1.00 26.78           C  
ATOM   3158  HD2 PRO A 209     -14.519   8.166  -8.547  1.00 26.78           H  
ATOM   3159  HD3 PRO A 209     -13.054   7.924  -9.547  1.00 26.78           H  
ATOM   3160  N   LEU A 210     -15.241   4.580 -12.314  1.00 24.67           N  
ATOM   3161  H   LEU A 210     -15.641   4.089 -11.527  1.00 24.67           H  
ATOM   3162  CA  LEU A 210     -14.932   3.774 -13.503  1.00 24.67           C  
ATOM   3163  HA  LEU A 210     -13.885   3.918 -13.768  1.00 24.67           H  
ATOM   3164  C   LEU A 210     -15.772   4.245 -14.701  1.00 24.67           C  
ATOM   3165  CB  LEU A 210     -15.169   2.278 -13.192  1.00 24.67           C  
ATOM   3166  HB2 LEU A 210     -16.147   2.171 -12.721  1.00 24.67           H  
ATOM   3167  HB3 LEU A 210     -15.203   1.723 -14.130  1.00 24.67           H  
ATOM   3168  O   LEU A 210     -16.722   3.602 -15.133  1.00 24.67           O  
ATOM   3169  CG  LEU A 210     -14.107   1.607 -12.302  1.00 24.67           C  
ATOM   3170  HG  LEU A 210     -13.966   2.194 -11.395  1.00 24.67           H  
ATOM   3171  CD1 LEU A 210     -14.578   0.207 -11.910  1.00 24.67           C  
ATOM   3172 HD11 LEU A 210     -13.834  -0.272 -11.274  1.00 24.67           H  
ATOM   3173 HD12 LEU A 210     -15.518   0.267 -11.361  1.00 24.67           H  
ATOM   3174 HD13 LEU A 210     -14.722  -0.408 -12.798  1.00 24.67           H  
ATOM   3175  CD2 LEU A 210     -12.764   1.472 -13.026  1.00 24.67           C  
ATOM   3176 HD21 LEU A 210     -12.891   0.904 -13.948  1.00 24.67           H  
ATOM   3177 HD22 LEU A 210     -12.063   0.933 -12.388  1.00 24.67           H  
ATOM   3178 HD23 LEU A 210     -12.342   2.452 -13.247  1.00 24.67           H  
ATOM   3179  N   GLN A 211     -15.463   5.438 -15.210  1.00 23.32           N  
ATOM   3180  H   GLN A 211     -14.741   5.951 -14.724  1.00 23.32           H  
ATOM   3181  CA  GLN A 211     -16.333   6.154 -16.138  1.00 23.32           C  
ATOM   3182  HA  GLN A 211     -17.028   5.425 -16.555  1.00 23.32           H  
ATOM   3183  C   GLN A 211     -15.572   6.697 -17.356  1.00 23.32           C  
ATOM   3184  CB  GLN A 211     -17.181   7.183 -15.365  1.00 23.32           C  
ATOM   3185  HB2 GLN A 211     -17.306   6.865 -14.330  1.00 23.32           H  
ATOM   3186  HB3 GLN A 211     -16.684   8.153 -15.359  1.00 23.32           H  
ATOM   3187  O   GLN A 211     -15.655   7.882 -17.693  1.00 23.32           O  
ATOM   3188  CG  GLN A 211     -18.579   7.276 -15.996  1.00 23.32           C  
ATOM   3189  HG2 GLN A 211     -18.490   7.325 -17.081  1.00 23.32           H  
ATOM   3190  HG3 GLN A 211     -19.145   6.379 -15.745  1.00 23.32           H  
ATOM   3191  CD  GLN A 211     -19.338   8.512 -15.543  1.00 23.32           C  
ATOM   3192  NE2 GLN A 211     -20.391   8.381 -14.767  1.00 23.32           N  
ATOM   3193 HE21 GLN A 211     -20.703   7.467 -14.469  1.00 23.32           H  
ATOM   3194 HE22 GLN A 211     -20.886   9.218 -14.497  1.00 23.32           H  
ATOM   3195  OE1 GLN A 211     -18.973   9.625 -15.905  1.00 23.32           O  
ATOM   3196  N   GLY A 212     -14.843   5.807 -18.037  1.00 23.59           N  
ATOM   3197  H   GLY A 212     -14.796   4.871 -17.660  1.00 23.59           H  
ATOM   3198  CA  GLY A 212     -14.425   5.988 -19.435  1.00 23.59           C  
ATOM   3199  HA2 GLY A 212     -13.972   5.057 -19.775  1.00 23.59           H  
ATOM   3200  HA3 GLY A 212     -15.309   6.171 -20.046  1.00 23.59           H  
ATOM   3201  C   GLY A 212     -13.419   7.110 -19.711  1.00 23.59           C  
ATOM   3202  O   GLY A 212     -13.423   7.666 -20.808  1.00 23.59           O  
ATOM   3203  N   GLY A 213     -12.587   7.473 -18.734  1.00 24.57           N  
ATOM   3204  H   GLY A 213     -12.626   6.960 -17.865  1.00 24.57           H  
ATOM   3205  CA  GLY A 213     -11.428   8.346 -18.929  1.00 24.57           C  
ATOM   3206  HA2 GLY A 213     -11.482   9.189 -18.241  1.00 24.57           H  
ATOM   3207  HA3 GLY A 213     -11.397   8.732 -19.948  1.00 24.57           H  
ATOM   3208  C   GLY A 213     -10.144   7.577 -18.640  1.00 24.57           C  
ATOM   3209  O   GLY A 213     -10.041   6.959 -17.584  1.00 24.57           O  
ATOM   3210  N   GLN A 214      -9.172   7.618 -19.556  1.00 26.96           N  
ATOM   3211  H   GLN A 214      -9.305   8.162 -20.397  1.00 26.96           H  
ATOM   3212  CA  GLN A 214      -7.829   7.107 -19.278  1.00 26.96           C  
ATOM   3213  HA  GLN A 214      -7.895   6.076 -18.931  1.00 26.96           H  
ATOM   3214  C   GLN A 214      -7.209   7.957 -18.167  1.00 26.96           C  
ATOM   3215  CB  GLN A 214      -6.952   7.148 -20.541  1.00 26.96           C  
ATOM   3216  HB2 GLN A 214      -6.993   8.147 -20.974  1.00 26.96           H  
ATOM   3217  HB3 GLN A 214      -5.920   6.942 -20.258  1.00 26.96           H  
ATOM   3218  O   GLN A 214      -6.982   9.153 -18.346  1.00 26.96           O  
ATOM   3219  CG  GLN A 214      -7.378   6.113 -21.592  1.00 26.96           C  
ATOM   3220  HG2 GLN A 214      -8.429   6.254 -21.846  1.00 26.96           H  
ATOM   3221  HG3 GLN A 214      -7.257   5.112 -21.179  1.00 26.96           H  
ATOM   3222  CD  GLN A 214      -6.560   6.248 -22.872  1.00 26.96           C  
ATOM   3223  NE2 GLN A 214      -5.772   5.260 -23.237  1.00 26.96           N  
ATOM   3224 HE21 GLN A 214      -5.207   5.419 -24.059  1.00 26.96           H  
ATOM   3225 HE22 GLN A 214      -5.661   4.443 -22.653  1.00 26.96           H  
ATOM   3226  OE1 GLN A 214      -6.628   7.242 -23.575  1.00 26.96           O  
ATOM   3227  N   LEU A 215      -6.963   7.341 -17.015  1.00 29.85           N  
ATOM   3228  H   LEU A 215      -7.187   6.360 -16.928  1.00 29.85           H  
ATOM   3229  CA  LEU A 215      -6.192   7.958 -15.943  1.00 29.85           C  
ATOM   3230  HA  LEU A 215      -6.528   8.988 -15.826  1.00 29.85           H  
ATOM   3231  C   LEU A 215      -4.713   7.959 -16.384  1.00 29.85           C  
ATOM   3232  CB  LEU A 215      -6.479   7.198 -14.635  1.00 29.85           C  
ATOM   3233  HB2 LEU A 215      -5.760   7.508 -13.877  1.00 29.85           H  
ATOM   3234  HB3 LEU A 215      -6.334   6.132 -14.810  1.00 29.85           H  
ATOM   3235  O   LEU A 215      -4.249   6.944 -16.903  1.00 29.85           O  
ATOM   3236  CG  LEU A 215      -7.921   7.464 -14.136  1.00 29.85           C  
ATOM   3237  HG  LEU A 215      -8.571   7.675 -14.985  1.00 29.85           H  
ATOM   3238  CD1 LEU A 215      -8.531   6.264 -13.411  1.00 29.85           C  
ATOM   3239 HD11 LEU A 215      -9.560   6.486 -13.130  1.00 29.85           H  
ATOM   3240 HD12 LEU A 215      -7.962   6.018 -12.515  1.00 29.85           H  
ATOM   3241 HD13 LEU A 215      -8.534   5.400 -14.075  1.00 29.85           H  
ATOM   3242  CD2 LEU A 215      -7.965   8.679 -13.207  1.00 29.85           C  
ATOM   3243 HD21 LEU A 215      -7.369   8.490 -12.314  1.00 29.85           H  
ATOM   3244 HD22 LEU A 215      -8.996   8.876 -12.913  1.00 29.85           H  
ATOM   3245 HD23 LEU A 215      -7.570   9.553 -13.724  1.00 29.85           H  
ATOM   3246  N   PRO A 216      -3.973   9.078 -16.245  1.00 27.70           N  
ATOM   3247  CA  PRO A 216      -2.652   9.245 -16.869  1.00 27.70           C  
ATOM   3248  HA  PRO A 216      -2.715   8.980 -17.924  1.00 27.70           H  
ATOM   3249  C   PRO A 216      -1.548   8.371 -16.249  1.00 27.70           C  
ATOM   3250  CB  PRO A 216      -2.338  10.741 -16.751  1.00 27.70           C  
ATOM   3251  HB2 PRO A 216      -1.272  10.938 -16.645  1.00 27.70           H  
ATOM   3252  HB3 PRO A 216      -2.732  11.263 -17.623  1.00 27.70           H  
ATOM   3253  O   PRO A 216      -0.434   8.331 -16.762  1.00 27.70           O  
ATOM   3254  CG  PRO A 216      -3.118  11.170 -15.508  1.00 27.70           C  
ATOM   3255  HG2 PRO A 216      -3.347  12.236 -15.521  1.00 27.70           H  
ATOM   3256  HG3 PRO A 216      -2.555  10.909 -14.612  1.00 27.70           H  
ATOM   3257  CD  PRO A 216      -4.380  10.314 -15.593  1.00 27.70           C  
ATOM   3258  HD2 PRO A 216      -4.776  10.126 -14.595  1.00 27.70           H  
ATOM   3259  HD3 PRO A 216      -5.124  10.820 -16.208  1.00 27.70           H  
ATOM   3260  N   ILE A 217      -1.859   7.670 -15.158  1.00 28.40           N  
ATOM   3261  H   ILE A 217      -2.816   7.706 -14.839  1.00 28.40           H  
ATOM   3262  CA  ILE A 217      -1.019   6.671 -14.503  1.00 28.40           C  
ATOM   3263  HA  ILE A 217      -0.215   6.378 -15.178  1.00 28.40           H  
ATOM   3264  C   ILE A 217      -1.923   5.463 -14.227  1.00 28.40           C  
ATOM   3265  CB  ILE A 217      -0.412   7.201 -13.177  1.00 28.40           C  
ATOM   3266  HB  ILE A 217      -1.182   7.120 -12.410  1.00 28.40           H  
ATOM   3267  O   ILE A 217      -3.055   5.637 -13.766  1.00 28.40           O  
ATOM   3268  CG1 ILE A 217       0.046   8.681 -13.211  1.00 28.40           C  
ATOM   3269 HG12 ILE A 217       0.927   8.790 -13.844  1.00 28.40           H  
ATOM   3270 HG13 ILE A 217      -0.746   9.310 -13.619  1.00 28.40           H  
ATOM   3271  CG2 ILE A 217       0.771   6.302 -12.767  1.00 28.40           C  
ATOM   3272 HG21 ILE A 217       1.594   6.420 -13.471  1.00 28.40           H  
ATOM   3273 HG22 ILE A 217       0.470   5.255 -12.746  1.00 28.40           H  
ATOM   3274 HG23 ILE A 217       1.114   6.556 -11.764  1.00 28.40           H  
ATOM   3275  CD1 ILE A 217       0.337   9.229 -11.809  1.00 28.40           C  
ATOM   3276 HD11 ILE A 217       1.237   8.776 -11.394  1.00 28.40           H  
ATOM   3277 HD12 ILE A 217      -0.512   9.032 -11.156  1.00 28.40           H  
ATOM   3278 HD13 ILE A 217       0.473  10.310 -11.861  1.00 28.40           H  
ATOM   3279  N   GLY A 218      -1.434   4.247 -14.478  1.00 28.33           N  
ATOM   3280  H   GLY A 218      -0.494   4.165 -14.837  1.00 28.33           H  
ATOM   3281  CA  GLY A 218      -2.084   3.039 -13.968  1.00 28.33           C  
ATOM   3282  HA2 GLY A 218      -1.575   2.153 -14.348  1.00 28.33           H  
ATOM   3283  HA3 GLY A 218      -3.122   3.013 -14.300  1.00 28.33           H  
ATOM   3284  C   GLY A 218      -2.041   3.014 -12.435  1.00 28.33           C  
ATOM   3285  O   GLY A 218      -1.048   3.419 -11.833  1.00 28.33           O  
ATOM   3286  N   PHE A 219      -3.107   2.539 -11.785  1.00 29.48           N  
ATOM   3287  H   PHE A 219      -3.867   2.153 -12.328  1.00 29.48           H  
ATOM   3288  CA  PHE A 219      -3.242   2.543 -10.314  1.00 29.48           C  
ATOM   3289  HA  PHE A 219      -2.847   3.493  -9.953  1.00 29.48           H  
ATOM   3290  C   PHE A 219      -2.383   1.482  -9.597  1.00 29.48           C  
ATOM   3291  CB  PHE A 219      -4.732   2.506  -9.933  1.00 29.48           C  
ATOM   3292  HB2 PHE A 219      -5.288   1.902 -10.650  1.00 29.48           H  
ATOM   3293  HB3 PHE A 219      -4.850   2.030  -8.959  1.00 29.48           H  
ATOM   3294  O   PHE A 219      -2.520   1.261  -8.397  1.00 29.48           O  
ATOM   3295  CG  PHE A 219      -5.335   3.897  -9.857  1.00 29.48           C  
ATOM   3296  CD1 PHE A 219      -5.716   4.430  -8.610  1.00 29.48           C  
ATOM   3297  HD1 PHE A 219      -5.633   3.827  -7.718  1.00 29.48           H  
ATOM   3298  CD2 PHE A 219      -5.423   4.699 -11.011  1.00 29.48           C  
ATOM   3299  HD2 PHE A 219      -5.108   4.316 -11.970  1.00 29.48           H  
ATOM   3300  CE1 PHE A 219      -6.184   5.753  -8.517  1.00 29.48           C  
ATOM   3301  HE1 PHE A 219      -6.465   6.157  -7.556  1.00 29.48           H  
ATOM   3302  CE2 PHE A 219      -5.861   6.029 -10.911  1.00 29.48           C  
ATOM   3303  HE2 PHE A 219      -5.864   6.656 -11.790  1.00 29.48           H  
ATOM   3304  CZ  PHE A 219      -6.254   6.555  -9.669  1.00 29.48           C  
ATOM   3305  HZ  PHE A 219      -6.582   7.582  -9.595  1.00 29.48           H  
ATOM   3306  N   ASN A 220      -1.452   0.883 -10.337  1.00 27.73           N  
ATOM   3307  H   ASN A 220      -1.434   1.153 -11.310  1.00 27.73           H  
ATOM   3308  CA  ASN A 220      -0.589  -0.247 -10.015  1.00 27.73           C  
ATOM   3309  HA  ASN A 220      -1.203  -1.142  -9.912  1.00 27.73           H  
ATOM   3310  C   ASN A 220       0.204  -0.077  -8.704  1.00 27.73           C  
ATOM   3311  CB  ASN A 220       0.396  -0.443 -11.195  1.00 27.73           C  
ATOM   3312  HB2 ASN A 220       0.889  -1.405 -11.053  1.00 27.73           H  
ATOM   3313  HB3 ASN A 220       1.168   0.324 -11.134  1.00 27.73           H  
ATOM   3314  O   ASN A 220       0.621  -1.069  -8.125  1.00 27.73           O  
ATOM   3315  CG  ASN A 220      -0.167  -0.399 -12.617  1.00 27.73           C  
ATOM   3316  ND2 ASN A 220       0.611  -0.818 -13.583  1.00 27.73           N  
ATOM   3317 HD21 ASN A 220       0.182  -0.882 -14.495  1.00 27.73           H  
ATOM   3318 HD22 ASN A 220       1.504  -1.232 -13.359  1.00 27.73           H  
ATOM   3319  OD1 ASN A 220      -1.246   0.087 -12.924  1.00 27.73           O  
ATOM   3320  N   ASN A 221       0.397   1.162  -8.235  1.00 25.91           N  
ATOM   3321  H   ASN A 221       0.016   1.919  -8.784  1.00 25.91           H  
ATOM   3322  CA  ASN A 221       1.186   1.496  -7.044  1.00 25.91           C  
ATOM   3323  HA  ASN A 221       1.560   0.572  -6.603  1.00 25.91           H  
ATOM   3324  C   ASN A 221       0.342   2.184  -5.941  1.00 25.91           C  
ATOM   3325  CB  ASN A 221       2.412   2.346  -7.457  1.00 25.91           C  
ATOM   3326  HB2 ASN A 221       2.068   3.286  -7.889  1.00 25.91           H  
ATOM   3327  HB3 ASN A 221       2.976   2.582  -6.555  1.00 25.91           H  
ATOM   3328  O   ASN A 221       0.899   2.864  -5.077  1.00 25.91           O  
ATOM   3329  CG  ASN A 221       3.388   1.704  -8.439  1.00 25.91           C  
ATOM   3330  ND2 ASN A 221       4.586   2.231  -8.530  1.00 25.91           N  
ATOM   3331 HD21 ASN A 221       5.225   1.730  -9.130  1.00 25.91           H  
ATOM   3332 HD22 ASN A 221       4.887   2.940  -7.877  1.00 25.91           H  
ATOM   3333  OD1 ASN A 221       3.111   0.778  -9.176  1.00 25.91           O  
ATOM   3334  N   VAL A 222      -0.997   2.090  -5.976  1.00 27.32           N  
ATOM   3335  H   VAL A 222      -1.419   1.529  -6.703  1.00 27.32           H  
ATOM   3336  CA  VAL A 222      -1.895   2.818  -5.055  1.00 27.32           C  
ATOM   3337  HA  VAL A 222      -1.284   3.412  -4.375  1.00 27.32           H  
ATOM   3338  C   VAL A 222      -2.713   1.859  -4.186  1.00 27.32           C  
ATOM   3339  CB  VAL A 222      -2.798   3.825  -5.797  1.00 27.32           C  
ATOM   3340  HB  VAL A 222      -3.530   3.292  -6.404  1.00 27.32           H  
ATOM   3341  O   VAL A 222      -3.717   1.293  -4.612  1.00 27.32           O  
ATOM   3342  CG1 VAL A 222      -3.536   4.722  -4.792  1.00 27.32           C  
ATOM   3343 HG11 VAL A 222      -4.158   5.442  -5.323  1.00 27.32           H  
ATOM   3344 HG12 VAL A 222      -2.819   5.255  -4.168  1.00 27.32           H  
ATOM   3345 HG13 VAL A 222      -4.179   4.118  -4.151  1.00 27.32           H  
ATOM   3346  CG2 VAL A 222      -1.985   4.745  -6.720  1.00 27.32           C  
ATOM   3347 HG21 VAL A 222      -1.561   4.165  -7.539  1.00 27.32           H  
ATOM   3348 HG22 VAL A 222      -2.633   5.509  -7.150  1.00 27.32           H  
ATOM   3349 HG23 VAL A 222      -1.176   5.215  -6.161  1.00 27.32           H  
ATOM   3350  N   ILE A 223      -2.305   1.722  -2.923  1.00 29.02           N  
ATOM   3351  H   ILE A 223      -1.453   2.191  -2.651  1.00 29.02           H  
ATOM   3352  CA  ILE A 223      -2.989   0.898  -1.917  1.00 29.02           C  
ATOM   3353  HA  ILE A 223      -3.271  -0.046  -2.382  1.00 29.02           H  
ATOM   3354  C   ILE A 223      -4.274   1.607  -1.448  1.00 29.02           C  
ATOM   3355  CB  ILE A 223      -2.032   0.580  -0.736  1.00 29.02           C  
ATOM   3356  HB  ILE A 223      -1.841   1.505  -0.191  1.00 29.02           H  
ATOM   3357  O   ILE A 223      -4.206   2.588  -0.708  1.00 29.02           O  
ATOM   3358  CG1 ILE A 223      -0.660   0.062  -1.247  1.00 29.02           C  
ATOM   3359 HG12 ILE A 223      -0.107   0.904  -1.663  1.00 29.02           H  
ATOM   3360 HG13 ILE A 223      -0.810  -0.651  -2.058  1.00 29.02           H  
ATOM   3361  CG2 ILE A 223      -2.700  -0.401   0.247  1.00 29.02           C  
ATOM   3362 HG21 ILE A 223      -3.691  -0.049   0.533  1.00 29.02           H  
ATOM   3363 HG22 ILE A 223      -2.784  -1.388  -0.208  1.00 29.02           H  
ATOM   3364 HG23 ILE A 223      -2.102  -0.480   1.155  1.00 29.02           H  
ATOM   3365  CD1 ILE A 223       0.243  -0.600  -0.198  1.00 29.02           C  
ATOM   3366 HD11 ILE A 223       1.216  -0.808  -0.643  1.00 29.02           H  
ATOM   3367 HD12 ILE A 223       0.379   0.069   0.652  1.00 29.02           H  
ATOM   3368 HD13 ILE A 223      -0.190  -1.542   0.137  1.00 29.02           H  
ATOM   3369  N   ILE A 224      -5.449   1.103  -1.845  1.00 27.32           N  
ATOM   3370  H   ILE A 224      -5.435   0.322  -2.486  1.00 27.32           H  
ATOM   3371  CA  ILE A 224      -6.764   1.606  -1.405  1.00 27.32           C  
ATOM   3372  HA  ILE A 224      -6.613   2.437  -0.715  1.00 27.32           H  
ATOM   3373  C   ILE A 224      -7.504   0.497  -0.651  1.00 27.32           C  
ATOM   3374  CB  ILE A 224      -7.612   2.148  -2.586  1.00 27.32           C  
ATOM   3375  HB  ILE A 224      -7.844   1.320  -3.256  1.00 27.32           H  
ATOM   3376  O   ILE A 224      -7.860  -0.525  -1.233  1.00 27.32           O  
ATOM   3377  CG1 ILE A 224      -6.833   3.212  -3.394  1.00 27.32           C  
ATOM   3378 HG12 ILE A 224      -5.946   2.737  -3.816  1.00 27.32           H  
ATOM   3379 HG13 ILE A 224      -6.509   4.009  -2.725  1.00 27.32           H  
ATOM   3380  CG2 ILE A 224      -8.941   2.729  -2.057  1.00 27.32           C  
ATOM   3381 HG21 ILE A 224      -9.499   1.977  -1.497  1.00 27.32           H  
ATOM   3382 HG22 ILE A 224      -9.578   3.036  -2.886  1.00 27.32           H  
ATOM   3383 HG23 ILE A 224      -8.748   3.589  -1.416  1.00 27.32           H  
ATOM   3384  CD1 ILE A 224      -7.599   3.837  -4.568  1.00 27.32           C  
ATOM   3385 HD11 ILE A 224      -8.010   3.051  -5.201  1.00 27.32           H  
ATOM   3386 HD12 ILE A 224      -6.916   4.447  -5.158  1.00 27.32           H  
ATOM   3387 HD13 ILE A 224      -8.404   4.476  -4.204  1.00 27.32           H  
ATOM   3388  N   ARG A 225      -7.786   0.708   0.642  1.00 27.97           N  
ATOM   3389  H   ARG A 225      -7.506   1.589   1.050  1.00 27.97           H  
ATOM   3390  CA  ARG A 225      -8.667  -0.183   1.414  1.00 27.97           C  
ATOM   3391  HA  ARG A 225      -8.568  -1.197   1.026  1.00 27.97           H  
ATOM   3392  C   ARG A 225     -10.129   0.225   1.247  1.00 27.97           C  
ATOM   3393  CB  ARG A 225      -8.303  -0.209   2.906  1.00 27.97           C  
ATOM   3394  HB2 ARG A 225      -9.082  -0.761   3.431  1.00 27.97           H  
ATOM   3395  HB3 ARG A 225      -8.290   0.809   3.297  1.00 27.97           H  
ATOM   3396  O   ARG A 225     -10.490   1.359   1.552  1.00 27.97           O  
ATOM   3397  CG  ARG A 225      -6.957  -0.887   3.195  1.00 27.97           C  
ATOM   3398  HG2 ARG A 225      -6.146  -0.263   2.821  1.00 27.97           H  
ATOM   3399  HG3 ARG A 225      -6.921  -1.858   2.701  1.00 27.97           H  
ATOM   3400  CD  ARG A 225      -6.809  -1.086   4.710  1.00 27.97           C  
ATOM   3401  HD2 ARG A 225      -7.585  -1.774   5.046  1.00 27.97           H  
ATOM   3402  HD3 ARG A 225      -6.953  -0.125   5.203  1.00 27.97           H  
ATOM   3403  NE  ARG A 225      -5.483  -1.622   5.069  1.00 27.97           N  
ATOM   3404  HE  ARG A 225      -4.826  -1.745   4.312  1.00 27.97           H  
ATOM   3405  NH1 ARG A 225      -5.850  -1.840   7.327  1.00 27.97           N  
ATOM   3406 HH11 ARG A 225      -6.827  -1.630   7.175  1.00 27.97           H  
ATOM   3407 HH12 ARG A 225      -5.517  -2.094   8.246  1.00 27.97           H  
ATOM   3408  NH2 ARG A 225      -3.822  -2.246   6.493  1.00 27.97           N  
ATOM   3409 HH21 ARG A 225      -3.480  -2.381   7.433  1.00 27.97           H  
ATOM   3410 HH22 ARG A 225      -3.167  -2.231   5.724  1.00 27.97           H  
ATOM   3411  CZ  ARG A 225      -5.062  -1.904   6.289  1.00 27.97           C  
ATOM   3412  N   TYR A 226     -10.970  -0.730   0.865  1.00 24.35           N  
ATOM   3413  H   TYR A 226     -10.588  -1.638   0.640  1.00 24.35           H  
ATOM   3414  CA  TYR A 226     -12.423  -0.636   1.003  1.00 24.35           C  
ATOM   3415  HA  TYR A 226     -12.724   0.412   0.997  1.00 24.35           H  
ATOM   3416  C   TYR A 226     -12.853  -1.249   2.343  1.00 24.35           C  
ATOM   3417  CB  TYR A 226     -13.107  -1.327  -0.185  1.00 24.35           C  
ATOM   3418  HB2 TYR A 226     -12.708  -2.335  -0.296  1.00 24.35           H  
ATOM   3419  HB3 TYR A 226     -14.170  -1.425   0.035  1.00 24.35           H  
ATOM   3420  O   TYR A 226     -12.289  -2.253   2.772  1.00 24.35           O  
ATOM   3421  CG  TYR A 226     -12.959  -0.581  -1.499  1.00 24.35           C  
ATOM   3422  CD1 TYR A 226     -13.976   0.300  -1.920  1.00 24.35           C  
ATOM   3423  HD1 TYR A 226     -14.863   0.432  -1.318  1.00 24.35           H  
ATOM   3424  CD2 TYR A 226     -11.812  -0.761  -2.300  1.00 24.35           C  
ATOM   3425  HD2 TYR A 226     -11.030  -1.437  -1.985  1.00 24.35           H  
ATOM   3426  CE1 TYR A 226     -13.850   0.993  -3.140  1.00 24.35           C  
ATOM   3427  HE1 TYR A 226     -14.634   1.653  -3.480  1.00 24.35           H  
ATOM   3428  CE2 TYR A 226     -11.681  -0.066  -3.518  1.00 24.35           C  
ATOM   3429  HE2 TYR A 226     -10.800  -0.211  -4.126  1.00 24.35           H  
ATOM   3430  OH  TYR A 226     -12.592   1.480  -5.121  1.00 24.35           O  
ATOM   3431  HH  TYR A 226     -11.782   1.240  -5.578  1.00 24.35           H  
ATOM   3432  CZ  TYR A 226     -12.704   0.812  -3.942  1.00 24.35           C  
ATOM   3433  N   VAL A 227     -13.857  -0.662   3.003  1.00 26.06           N  
ATOM   3434  H   VAL A 227     -14.275   0.167   2.606  1.00 26.06           H  
ATOM   3435  CA  VAL A 227     -14.447  -1.199   4.244  1.00 26.06           C  
ATOM   3436  HA  VAL A 227     -14.180  -2.251   4.336  1.00 26.06           H  
ATOM   3437  C   VAL A 227     -15.971  -1.128   4.133  1.00 26.06           C  
ATOM   3438  CB  VAL A 227     -13.914  -0.487   5.510  1.00 26.06           C  
ATOM   3439  HB  VAL A 227     -14.219   0.559   5.499  1.00 26.06           H  
ATOM   3440  O   VAL A 227     -16.604  -0.158   4.552  1.00 26.06           O  
ATOM   3441  CG1 VAL A 227     -14.460  -1.152   6.784  1.00 26.06           C  
ATOM   3442 HG11 VAL A 227     -14.172  -2.203   6.813  1.00 26.06           H  
ATOM   3443 HG12 VAL A 227     -15.547  -1.079   6.816  1.00 26.06           H  
ATOM   3444 HG13 VAL A 227     -14.061  -0.649   7.665  1.00 26.06           H  
ATOM   3445  CG2 VAL A 227     -12.381  -0.537   5.608  1.00 26.06           C  
ATOM   3446 HG21 VAL A 227     -11.937   0.018   4.781  1.00 26.06           H  
ATOM   3447 HG22 VAL A 227     -12.039  -1.571   5.570  1.00 26.06           H  
ATOM   3448 HG23 VAL A 227     -12.052  -0.079   6.541  1.00 26.06           H  
ATOM   3449  N   LYS A 228     -16.573  -2.164   3.537  1.00 25.91           N  
ATOM   3450  H   LYS A 228     -15.998  -2.937   3.232  1.00 25.91           H  
ATOM   3451  CA  LYS A 228     -18.033  -2.291   3.424  1.00 25.91           C  
ATOM   3452  HA  LYS A 228     -18.407  -1.336   3.056  1.00 25.91           H  
ATOM   3453  C   LYS A 228     -18.614  -2.589   4.822  1.00 25.91           C  
ATOM   3454  CB  LYS A 228     -18.379  -3.365   2.373  1.00 25.91           C  
ATOM   3455  HB2 LYS A 228     -18.179  -4.354   2.786  1.00 25.91           H  
ATOM   3456  HB3 LYS A 228     -17.723  -3.223   1.515  1.00 25.91           H  
ATOM   3457  O   LYS A 228     -18.154  -3.532   5.469  1.00 25.91           O  
ATOM   3458  CG  LYS A 228     -19.835  -3.303   1.866  1.00 25.91           C  
ATOM   3459  HG2 LYS A 228     -20.041  -2.301   1.490  1.00 25.91           H  
ATOM   3460  HG3 LYS A 228     -20.516  -3.522   2.688  1.00 25.91           H  
ATOM   3461  CD  LYS A 228     -20.054  -4.323   0.729  1.00 25.91           C  
ATOM   3462  HD2 LYS A 228     -19.327  -4.132  -0.060  1.00 25.91           H  
ATOM   3463  HD3 LYS A 228     -19.875  -5.324   1.121  1.00 25.91           H  
ATOM   3464  CE  LYS A 228     -21.468  -4.264   0.121  1.00 25.91           C  
ATOM   3465  HE2 LYS A 228     -21.637  -3.265  -0.279  1.00 25.91           H  
ATOM   3466  HE3 LYS A 228     -22.194  -4.436   0.917  1.00 25.91           H  
ATOM   3467  NZ  LYS A 228     -21.659  -5.280  -0.956  1.00 25.91           N  
ATOM   3468  HZ1 LYS A 228     -22.596  -5.255  -1.332  1.00 25.91           H  
ATOM   3469  HZ2 LYS A 228     -21.508  -6.218  -0.614  1.00 25.91           H  
ATOM   3470  HZ3 LYS A 228     -21.022  -5.134  -1.726  1.00 25.91           H  
ATOM   3471  N   PRO A 229     -19.601  -1.827   5.332  1.00 26.45           N  
ATOM   3472  CA  PRO A 229     -20.118  -2.042   6.683  1.00 26.45           C  
ATOM   3473  HA  PRO A 229     -19.285  -2.010   7.386  1.00 26.45           H  
ATOM   3474  C   PRO A 229     -20.831  -3.393   6.786  1.00 26.45           C  
ATOM   3475  CB  PRO A 229     -21.076  -0.882   6.982  1.00 26.45           C  
ATOM   3476  HB2 PRO A 229     -20.867  -0.441   7.957  1.00 26.45           H  
ATOM   3477  HB3 PRO A 229     -22.113  -1.214   6.941  1.00 26.45           H  
ATOM   3478  O   PRO A 229     -21.801  -3.618   6.065  1.00 26.45           O  
ATOM   3479  CG  PRO A 229     -20.830   0.123   5.860  1.00 26.45           C  
ATOM   3480  HG2 PRO A 229     -21.767   0.580   5.542  1.00 26.45           H  
ATOM   3481  HG3 PRO A 229     -20.111   0.873   6.190  1.00 26.45           H  
ATOM   3482  CD  PRO A 229     -20.231  -0.677   4.713  1.00 26.45           C  
ATOM   3483  HD2 PRO A 229     -19.515  -0.050   4.182  1.00 26.45           H  
ATOM   3484  HD3 PRO A 229     -21.018  -1.014   4.039  1.00 26.45           H  
ATOM   3485  N   GLY A 230     -20.376  -4.251   7.699  1.00 27.25           N  
ATOM   3486  H   GLY A 230     -19.534  -4.014   8.205  1.00 27.25           H  
ATOM   3487  CA  GLY A 230     -20.918  -5.599   7.912  1.00 27.25           C  
ATOM   3488  HA2 GLY A 230     -21.853  -5.721   7.364  1.00 27.25           H  
ATOM   3489  HA3 GLY A 230     -21.132  -5.735   8.972  1.00 27.25           H  
ATOM   3490  C   GLY A 230     -19.985  -6.732   7.479  1.00 27.25           C  
ATOM   3491  O   GLY A 230     -20.215  -7.863   7.883  1.00 27.25           O  
ATOM   3492  N   PHE A 231     -18.912  -6.444   6.734  1.00 25.35           N  
ATOM   3493  H   PHE A 231     -18.741  -5.491   6.447  1.00 25.35           H  
ATOM   3494  CA  PHE A 231     -17.861  -7.429   6.467  1.00 25.35           C  
ATOM   3495  HA  PHE A 231     -18.324  -8.415   6.436  1.00 25.35           H  
ATOM   3496  C   PHE A 231     -16.809  -7.438   7.592  1.00 25.35           C  
ATOM   3497  CB  PHE A 231     -17.227  -7.182   5.089  1.00 25.35           C  
ATOM   3498  HB2 PHE A 231     -17.161  -6.111   4.894  1.00 25.35           H  
ATOM   3499  HB3 PHE A 231     -16.209  -7.569   5.099  1.00 25.35           H  
ATOM   3500  O   PHE A 231     -16.488  -6.369   8.127  1.00 25.35           O  
ATOM   3501  CG  PHE A 231     -17.984  -7.863   3.963  1.00 25.35           C  
ATOM   3502  CD1 PHE A 231     -17.439  -9.004   3.342  1.00 25.35           C  
ATOM   3503  HD1 PHE A 231     -16.467  -9.374   3.633  1.00 25.35           H  
ATOM   3504  CD2 PHE A 231     -19.265  -7.412   3.590  1.00 25.35           C  
ATOM   3505  HD2 PHE A 231     -19.703  -6.558   4.085  1.00 25.35           H  
ATOM   3506  CE1 PHE A 231     -18.173  -9.692   2.360  1.00 25.35           C  
ATOM   3507  HE1 PHE A 231     -17.764 -10.579   1.900  1.00 25.35           H  
ATOM   3508  CE2 PHE A 231     -20.003  -8.107   2.614  1.00 25.35           C  
ATOM   3509  HE2 PHE A 231     -21.007  -7.798   2.365  1.00 25.35           H  
ATOM   3510  CZ  PHE A 231     -19.456  -9.248   2.000  1.00 25.35           C  
ATOM   3511  HZ  PHE A 231     -20.028  -9.803   1.271  1.00 25.35           H  
ATOM   3512  N   PRO A 232     -16.237  -8.608   7.942  1.00 23.59           N  
ATOM   3513  CA  PRO A 232     -15.061  -8.674   8.801  1.00 23.59           C  
ATOM   3514  HA  PRO A 232     -15.271  -8.192   9.756  1.00 23.59           H  
ATOM   3515  C   PRO A 232     -13.871  -7.970   8.131  1.00 23.59           C  
ATOM   3516  CB  PRO A 232     -14.805 -10.169   9.028  1.00 23.59           C  
ATOM   3517  HB2 PRO A 232     -15.397 -10.518   9.874  1.00 23.59           H  
ATOM   3518  HB3 PRO A 232     -13.749 -10.394   9.181  1.00 23.59           H  
ATOM   3519  O   PRO A 232     -13.763  -7.921   6.904  1.00 23.59           O  
ATOM   3520  CG  PRO A 232     -15.348 -10.815   7.756  1.00 23.59           C  
ATOM   3521  HG2 PRO A 232     -14.606 -10.743   6.960  1.00 23.59           H  
ATOM   3522  HG3 PRO A 232     -15.638 -11.853   7.919  1.00 23.59           H  
ATOM   3523  CD  PRO A 232     -16.551  -9.935   7.421  1.00 23.59           C  
ATOM   3524  HD2 PRO A 232     -16.703  -9.922   6.342  1.00 23.59           H  
ATOM   3525  HD3 PRO A 232     -17.440 -10.319   7.921  1.00 23.59           H  
ATOM   3526  N   LEU A 233     -12.954  -7.430   8.938  1.00 26.55           N  
ATOM   3527  H   LEU A 233     -13.061  -7.544   9.935  1.00 26.55           H  
ATOM   3528  CA  LEU A 233     -11.701  -6.869   8.430  1.00 26.55           C  
ATOM   3529  HA  LEU A 233     -11.920  -6.181   7.614  1.00 26.55           H  
ATOM   3530  C   LEU A 233     -10.833  -7.997   7.861  1.00 26.55           C  
ATOM   3531  CB  LEU A 233     -10.964  -6.111   9.554  1.00 26.55           C  
ATOM   3532  HB2 LEU A 233     -11.034  -6.698  10.469  1.00 26.55           H  
ATOM   3533  HB3 LEU A 233      -9.906  -6.042   9.298  1.00 26.55           H  
ATOM   3534  O   LEU A 233     -10.181  -8.718   8.615  1.00 26.55           O  
ATOM   3535  CG  LEU A 233     -11.489  -4.689   9.808  1.00 26.55           C  
ATOM   3536  HG  LEU A 233     -12.578  -4.701   9.857  1.00 26.55           H  
ATOM   3537  CD1 LEU A 233     -10.951  -4.166  11.141  1.00 26.55           C  
ATOM   3538 HD11 LEU A 233     -11.283  -4.820  11.948  1.00 26.55           H  
ATOM   3539 HD12 LEU A 233     -11.332  -3.162  11.328  1.00 26.55           H  
ATOM   3540 HD13 LEU A 233      -9.862  -4.149  11.125  1.00 26.55           H  
ATOM   3541  CD2 LEU A 233     -11.042  -3.713   8.713  1.00 26.55           C  
ATOM   3542 HD21 LEU A 233     -11.460  -4.016   7.753  1.00 26.55           H  
ATOM   3543 HD22 LEU A 233      -9.954  -3.703   8.643  1.00 26.55           H  
ATOM   3544 HD23 LEU A 233     -11.405  -2.711   8.944  1.00 26.55           H  
ATOM   3545  N   LEU A 234     -10.807  -8.126   6.532  1.00 24.36           N  
ATOM   3546  H   LEU A 234     -11.462  -7.590   5.982  1.00 24.36           H  
ATOM   3547  CA  LEU A 234      -9.847  -8.994   5.854  1.00 24.36           C  
ATOM   3548  HA  LEU A 234     -10.016 -10.006   6.223  1.00 24.36           H  
ATOM   3549  C   LEU A 234      -8.405  -8.587   6.233  1.00 24.36           C  
ATOM   3550  CB  LEU A 234     -10.072  -8.965   4.329  1.00 24.36           C  
ATOM   3551  HB2 LEU A 234      -9.214  -9.425   3.837  1.00 24.36           H  
ATOM   3552  HB3 LEU A 234     -10.111  -7.924   4.005  1.00 24.36           H  
ATOM   3553  O   LEU A 234      -8.128  -7.393   6.413  1.00 24.36           O  
ATOM   3554  CG  LEU A 234     -11.346  -9.693   3.856  1.00 24.36           C  
ATOM   3555  HG  LEU A 234     -12.211  -9.294   4.384  1.00 24.36           H  
ATOM   3556  CD1 LEU A 234     -11.545  -9.456   2.358  1.00 24.36           C  
ATOM   3557 HD11 LEU A 234     -10.700  -9.857   1.797  1.00 24.36           H  
ATOM   3558 HD12 LEU A 234     -11.634  -8.388   2.160  1.00 24.36           H  
ATOM   3559 HD13 LEU A 234     -12.457  -9.950   2.025  1.00 24.36           H  
ATOM   3560  CD2 LEU A 234     -11.272 -11.206   4.084  1.00 24.36           C  
ATOM   3561 HD21 LEU A 234     -10.386 -11.620   3.601  1.00 24.36           H  
ATOM   3562 HD22 LEU A 234     -11.249 -11.431   5.150  1.00 24.36           H  
ATOM   3563 HD23 LEU A 234     -12.157 -11.682   3.663  1.00 24.36           H  
ATOM   3564  N   PRO A 235      -7.483  -9.558   6.376  1.00 25.64           N  
ATOM   3565  CA  PRO A 235      -6.107  -9.295   6.790  1.00 25.64           C  
ATOM   3566  HA  PRO A 235      -6.117  -8.786   7.754  1.00 25.64           H  
ATOM   3567  C   PRO A 235      -5.352  -8.413   5.784  1.00 25.64           C  
ATOM   3568  CB  PRO A 235      -5.465 -10.679   6.964  1.00 25.64           C  
ATOM   3569  HB2 PRO A 235      -5.603 -11.014   7.992  1.00 25.64           H  
ATOM   3570  HB3 PRO A 235      -4.407 -10.687   6.705  1.00 25.64           H  
ATOM   3571  O   PRO A 235      -5.781  -8.220   4.647  1.00 25.64           O  
ATOM   3572  CG  PRO A 235      -6.279 -11.574   6.031  1.00 25.64           C  
ATOM   3573  HG2 PRO A 235      -5.915 -11.467   5.009  1.00 25.64           H  
ATOM   3574  HG3 PRO A 235      -6.254 -12.619   6.342  1.00 25.64           H  
ATOM   3575  CD  PRO A 235      -7.680 -10.983   6.142  1.00 25.64           C  
ATOM   3576  HD2 PRO A 235      -8.235 -11.170   5.223  1.00 25.64           H  
ATOM   3577  HD3 PRO A 235      -8.200 -11.422   6.993  1.00 25.64           H  
ATOM   3578  N   ARG A 236      -4.189  -7.885   6.203  1.00 25.55           N  
ATOM   3579  H   ARG A 236      -3.886  -8.137   7.132  1.00 25.55           H  
ATOM   3580  CA  ARG A 236      -3.270  -7.086   5.367  1.00 25.55           C  
ATOM   3581  HA  ARG A 236      -3.776  -6.182   5.027  1.00 25.55           H  
ATOM   3582  C   ARG A 236      -2.844  -7.851   4.096  1.00 25.55           C  
ATOM   3583  CB  ARG A 236      -2.006  -6.702   6.179  1.00 25.55           C  
ATOM   3584  HB2 ARG A 236      -1.691  -7.560   6.772  1.00 25.55           H  
ATOM   3585  HB3 ARG A 236      -1.204  -6.495   5.470  1.00 25.55           H  
ATOM   3586  O   ARG A 236      -1.797  -8.489   4.081  1.00 25.55           O  
ATOM   3587  CG  ARG A 236      -2.086  -5.459   7.082  1.00 25.55           C  
ATOM   3588  HG2 ARG A 236      -2.284  -4.591   6.455  1.00 25.55           H  
ATOM   3589  HG3 ARG A 236      -2.884  -5.571   7.816  1.00 25.55           H  
ATOM   3590  CD  ARG A 236      -0.730  -5.280   7.801  1.00 25.55           C  
ATOM   3591  HD2 ARG A 236       0.069  -5.566   7.116  1.00 25.55           H  
ATOM   3592  HD3 ARG A 236      -0.684  -5.969   8.644  1.00 25.55           H  
ATOM   3593  NE  ARG A 236      -0.453  -3.888   8.224  1.00 25.55           N  
ATOM   3594  HE  ARG A 236      -0.171  -3.235   7.507  1.00 25.55           H  
ATOM   3595  NH1 ARG A 236      -0.295  -4.175  10.521  1.00 25.55           N  
ATOM   3596 HH11 ARG A 236       0.010  -3.758  11.389  1.00 25.55           H  
ATOM   3597 HH12 ARG A 236      -0.457  -5.169  10.452  1.00 25.55           H  
ATOM   3598  NH2 ARG A 236       0.141  -2.214   9.630  1.00 25.55           N  
ATOM   3599 HH21 ARG A 236       0.440  -1.933  10.553  1.00 25.55           H  
ATOM   3600 HH22 ARG A 236       0.466  -1.665   8.847  1.00 25.55           H  
ATOM   3601  CZ  ARG A 236      -0.208  -3.444   9.446  1.00 25.55           C  
ATOM   3602  N   GLN A 237      -3.605  -7.737   3.011  1.00 26.35           N  
ATOM   3603  H   GLN A 237      -4.532  -7.349   3.112  1.00 26.35           H  
ATOM   3604  CA  GLN A 237      -3.120  -8.074   1.673  1.00 26.35           C  
ATOM   3605  HA  GLN A 237      -2.478  -8.952   1.743  1.00 26.35           H  
ATOM   3606  C   GLN A 237      -2.258  -6.924   1.134  1.00 26.35           C  
ATOM   3607  CB  GLN A 237      -4.284  -8.433   0.734  1.00 26.35           C  
ATOM   3608  HB2 GLN A 237      -5.074  -7.687   0.823  1.00 26.35           H  
ATOM   3609  HB3 GLN A 237      -3.920  -8.429  -0.293  1.00 26.35           H  
ATOM   3610  O   GLN A 237      -2.631  -5.753   1.237  1.00 26.35           O  
ATOM   3611  CG  GLN A 237      -4.839  -9.836   1.044  1.00 26.35           C  
ATOM   3612  HG2 GLN A 237      -4.022 -10.556   0.998  1.00 26.35           H  
ATOM   3613  HG3 GLN A 237      -5.255  -9.854   2.051  1.00 26.35           H  
ATOM   3614  CD  GLN A 237      -5.928 -10.273   0.066  1.00 26.35           C  
ATOM   3615  NE2 GLN A 237      -6.033 -11.547  -0.243  1.00 26.35           N  
ATOM   3616 HE21 GLN A 237      -6.764 -11.773  -0.903  1.00 26.35           H  
ATOM   3617 HE22 GLN A 237      -5.403 -12.241   0.134  1.00 26.35           H  
ATOM   3618  OE1 GLN A 237      -6.711  -9.484  -0.429  1.00 26.35           O  
ATOM   3619  N   ARG A 238      -1.095  -7.261   0.561  1.00 24.70           N  
ATOM   3620  H   ARG A 238      -0.870  -8.243   0.498  1.00 24.70           H  
ATOM   3621  CA  ARG A 238      -0.290  -6.325  -0.236  1.00 24.70           C  
ATOM   3622  HA  ARG A 238      -0.121  -5.403   0.321  1.00 24.70           H  
ATOM   3623  C   ARG A 238      -1.086  -5.985  -1.498  1.00 24.70           C  
ATOM   3624  CB  ARG A 238       1.067  -6.960  -0.618  1.00 24.70           C  
ATOM   3625  HB2 ARG A 238       1.511  -6.358  -1.410  1.00 24.70           H  
ATOM   3626  HB3 ARG A 238       0.892  -7.956  -1.023  1.00 24.70           H  
ATOM   3627  O   ARG A 238      -1.413  -6.887  -2.261  1.00 24.70           O  
ATOM   3628  CG  ARG A 238       2.091  -7.051   0.530  1.00 24.70           C  
ATOM   3629  HG2 ARG A 238       2.322  -6.044   0.876  1.00 24.70           H  
ATOM   3630  HG3 ARG A 238       1.671  -7.623   1.358  1.00 24.70           H  
ATOM   3631  CD  ARG A 238       3.386  -7.734   0.046  1.00 24.70           C  
ATOM   3632  HD2 ARG A 238       3.171  -8.782  -0.162  1.00 24.70           H  
ATOM   3633  HD3 ARG A 238       3.702  -7.258  -0.883  1.00 24.70           H  
ATOM   3634  NE  ARG A 238       4.495  -7.634   1.024  1.00 24.70           N  
ATOM   3635  HE  ARG A 238       4.355  -7.028   1.821  1.00 24.70           H  
ATOM   3636  NH1 ARG A 238       6.027  -8.966  -0.072  1.00 24.70           N  
ATOM   3637 HH11 ARG A 238       5.363  -9.150  -0.810  1.00 24.70           H  
ATOM   3638 HH12 ARG A 238       6.979  -9.295  -0.158  1.00 24.70           H  
ATOM   3639  NH2 ARG A 238       6.636  -7.913   1.785  1.00 24.70           N  
ATOM   3640 HH21 ARG A 238       6.489  -7.264   2.544  1.00 24.70           H  
ATOM   3641 HH22 ARG A 238       7.567  -8.285   1.659  1.00 24.70           H  
ATOM   3642  CZ  ARG A 238       5.704  -8.172   0.910  1.00 24.70           C  
ATOM   3643  N   CYS A 239      -1.397  -4.711  -1.729  1.00 27.53           N  
ATOM   3644  H   CYS A 239      -1.125  -4.000  -1.065  1.00 27.53           H  
ATOM   3645  CA  CYS A 239      -1.988  -4.297  -3.000  1.00 27.53           C  
ATOM   3646  HA  CYS A 239      -2.683  -5.063  -3.346  1.00 27.53           H  
ATOM   3647  C   CYS A 239      -0.883  -4.152  -4.050  1.00 27.53           C  
ATOM   3648  CB  CYS A 239      -2.779  -2.992  -2.840  1.00 27.53           C  
ATOM   3649  HB2 CYS A 239      -2.122  -2.225  -2.430  1.00 27.53           H  
ATOM   3650  HB3 CYS A 239      -3.117  -2.662  -3.822  1.00 27.53           H  
ATOM   3651  O   CYS A 239      -0.072  -3.239  -3.936  1.00 27.53           O  
ATOM   3652  SG  CYS A 239      -4.221  -3.220  -1.761  1.00 27.53           S  
ATOM   3653  HG  CYS A 239      -4.804  -4.194  -2.464  1.00 27.53           H  
ATOM   3654  N   PHE A 240      -0.930  -5.024  -5.060  1.00 30.15           N  
ATOM   3655  H   PHE A 240      -1.600  -5.775  -4.988  1.00 30.15           H  
ATOM   3656  CA  PHE A 240      -0.203  -4.947  -6.332  1.00 30.15           C  
ATOM   3657  HA  PHE A 240      -0.474  -5.845  -6.888  1.00 30.15           H  
ATOM   3658  C   PHE A 240       1.334  -4.980  -6.224  1.00 30.15           C  
ATOM   3659  CB  PHE A 240      -0.752  -3.771  -7.152  1.00 30.15           C  
ATOM   3660  HB2 PHE A 240      -0.338  -3.815  -8.159  1.00 30.15           H  
ATOM   3661  HB3 PHE A 240      -0.410  -2.847  -6.685  1.00 30.15           H  
ATOM   3662  O   PHE A 240       2.008  -3.993  -5.947  1.00 30.15           O  
ATOM   3663  CG  PHE A 240      -2.271  -3.743  -7.241  1.00 30.15           C  
ATOM   3664  CD1 PHE A 240      -2.962  -4.827  -7.812  1.00 30.15           C  
ATOM   3665  HD1 PHE A 240      -2.409  -5.662  -8.218  1.00 30.15           H  
ATOM   3666  CD2 PHE A 240      -2.999  -2.665  -6.702  1.00 30.15           C  
ATOM   3667  HD2 PHE A 240      -2.476  -1.826  -6.269  1.00 30.15           H  
ATOM   3668  CE1 PHE A 240      -4.366  -4.841  -7.847  1.00 30.15           C  
ATOM   3669  HE1 PHE A 240      -4.885  -5.673  -8.300  1.00 30.15           H  
ATOM   3670  CE2 PHE A 240      -4.407  -2.679  -6.729  1.00 30.15           C  
ATOM   3671  HE2 PHE A 240      -4.960  -1.845  -6.324  1.00 30.15           H  
ATOM   3672  CZ  PHE A 240      -5.091  -3.767  -7.302  1.00 30.15           C  
ATOM   3673  HZ  PHE A 240      -6.170  -3.773  -7.339  1.00 30.15           H  
ATOM   3674  N   SER A 241       1.890  -6.155  -6.507  1.00 29.91           N  
ATOM   3675  H   SER A 241       1.266  -6.904  -6.769  1.00 29.91           H  
ATOM   3676  CA  SER A 241       3.323  -6.410  -6.670  1.00 29.91           C  
ATOM   3677  HA  SER A 241       3.874  -5.827  -5.932  1.00 29.91           H  
ATOM   3678  C   SER A 241       3.853  -6.018  -8.053  1.00 29.91           C  
ATOM   3679  CB  SER A 241       3.597  -7.897  -6.413  1.00 29.91           C  
ATOM   3680  HB2 SER A 241       4.674  -8.060  -6.402  1.00 29.91           H  
ATOM   3681  HB3 SER A 241       3.194  -8.177  -5.440  1.00 29.91           H  
ATOM   3682  O   SER A 241       5.050  -5.793  -8.208  1.00 29.91           O  
ATOM   3683  OG  SER A 241       3.027  -8.722  -7.414  1.00 29.91           O  
ATOM   3684  HG  SER A 241       2.077  -8.586  -7.438  1.00 29.91           H  
ATOM   3685  N   ASN A 242       2.989  -5.958  -9.075  1.00 29.31           N  
ATOM   3686  H   ASN A 242       2.024  -6.194  -8.892  1.00 29.31           H  
ATOM   3687  CA  ASN A 242       3.367  -5.601 -10.444  1.00 29.31           C  
ATOM   3688  HA  ASN A 242       4.063  -4.764 -10.391  1.00 29.31           H  
ATOM   3689  C   ASN A 242       2.163  -5.148 -11.301  1.00 29.31           C  
ATOM   3690  CB  ASN A 242       4.104  -6.800 -11.077  1.00 29.31           C  
ATOM   3691  HB2 ASN A 242       4.975  -7.060 -10.475  1.00 29.31           H  
ATOM   3692  HB3 ASN A 242       4.468  -6.535 -12.069  1.00 29.31           H  
ATOM   3693  O   ASN A 242       1.001  -5.267 -10.912  1.00 29.31           O  
ATOM   3694  CG  ASN A 242       3.215  -8.019 -11.208  1.00 29.31           C  
ATOM   3695  ND2 ASN A 242       3.321  -8.992 -10.340  1.00 29.31           N  
ATOM   3696 HD21 ASN A 242       2.640  -9.736 -10.395  1.00 29.31           H  
ATOM   3697 HD22 ASN A 242       3.826  -8.851  -9.477  1.00 29.31           H  
ATOM   3698  OD1 ASN A 242       2.392  -8.089 -12.104  1.00 29.31           O  
ATOM   3699  N   ALA A 243       2.450  -4.654 -12.511  1.00 29.28           N  
ATOM   3700  H   ALA A 243       3.422  -4.617 -12.784  1.00 29.28           H  
ATOM   3701  CA  ALA A 243       1.458  -4.115 -13.447  1.00 29.28           C  
ATOM   3702  HA  ALA A 243       0.858  -3.376 -12.915  1.00 29.28           H  
ATOM   3703  C   ALA A 243       0.461  -5.145 -14.021  1.00 29.28           C  
ATOM   3704  CB  ALA A 243       2.229  -3.422 -14.580  1.00 29.28           C  
ATOM   3705  HB1 ALA A 243       1.525  -2.928 -15.250  1.00 29.28           H  
ATOM   3706  HB2 ALA A 243       2.919  -2.683 -14.173  1.00 29.28           H  
ATOM   3707  HB3 ALA A 243       2.790  -4.161 -15.153  1.00 29.28           H  
ATOM   3708  O   ALA A 243      -0.562  -4.756 -14.582  1.00 29.28           O  
ATOM   3709  N   THR A 244       0.738  -6.446 -13.903  1.00 35.12           N  
ATOM   3710  H   THR A 244       1.581  -6.731 -13.424  1.00 35.12           H  
ATOM   3711  CA  THR A 244      -0.141  -7.510 -14.419  1.00 35.12           C  
ATOM   3712  HA  THR A 244      -0.521  -7.194 -15.391  1.00 35.12           H  
ATOM   3713  C   THR A 244      -1.353  -7.721 -13.514  1.00 35.12           C  
ATOM   3714  CB  THR A 244       0.595  -8.854 -14.605  1.00 35.12           C  
ATOM   3715  HB  THR A 244       0.348  -9.524 -13.782  1.00 35.12           H  
ATOM   3716  O   THR A 244      -2.457  -7.946 -14.000  1.00 35.12           O  
ATOM   3717  CG2 THR A 244       0.202  -9.519 -15.921  1.00 35.12           C  
ATOM   3718 HG21 THR A 244       0.680 -10.495 -15.990  1.00 35.12           H  
ATOM   3719 HG22 THR A 244       0.521  -8.902 -16.762  1.00 35.12           H  
ATOM   3720 HG23 THR A 244      -0.880  -9.652 -15.957  1.00 35.12           H  
ATOM   3721  OG1 THR A 244       1.995  -8.708 -14.644  1.00 35.12           O  
ATOM   3722  HG1 THR A 244       2.274  -8.616 -13.730  1.00 35.12           H  
ATOM   3723  N   GLU A 245      -1.189  -7.564 -12.199  1.00 31.77           N  
ATOM   3724  H   GLU A 245      -0.266  -7.358 -11.844  1.00 31.77           H  
ATOM   3725  CA  GLU A 245      -2.287  -7.691 -11.227  1.00 31.77           C  
ATOM   3726  HA  GLU A 245      -2.827  -8.619 -11.416  1.00 31.77           H  
ATOM   3727  C   GLU A 245      -3.313  -6.550 -11.348  1.00 31.77           C  
ATOM   3728  CB  GLU A 245      -1.702  -7.760  -9.809  1.00 31.77           C  
ATOM   3729  HB2 GLU A 245      -1.102  -6.866  -9.637  1.00 31.77           H  
ATOM   3730  HB3 GLU A 245      -2.522  -7.780  -9.091  1.00 31.77           H  
ATOM   3731  O   GLU A 245      -4.461  -6.697 -10.939  1.00 31.77           O  
ATOM   3732  CG  GLU A 245      -0.836  -9.008  -9.586  1.00 31.77           C  
ATOM   3733  HG2 GLU A 245      -0.027  -9.029 -10.316  1.00 31.77           H  
ATOM   3734  HG3 GLU A 245      -1.451  -9.895  -9.738  1.00 31.77           H  
ATOM   3735  CD  GLU A 245      -0.224  -9.021  -8.182  1.00 31.77           C  
ATOM   3736  OE1 GLU A 245      -0.403 -10.012  -7.450  1.00 31.77           O  
ATOM   3737  OE2 GLU A 245       0.480  -8.040  -7.842  1.00 31.77           O  
ATOM   3738  N   THR A 246      -2.937  -5.430 -11.976  1.00 29.07           N  
ATOM   3739  H   THR A 246      -1.984  -5.364 -12.304  1.00 29.07           H  
ATOM   3740  CA  THR A 246      -3.850  -4.321 -12.304  1.00 29.07           C  
ATOM   3741  HA  THR A 246      -4.593  -4.262 -11.508  1.00 29.07           H  
ATOM   3742  C   THR A 246      -4.649  -4.553 -13.594  1.00 29.07           C  
ATOM   3743  CB  THR A 246      -3.114  -2.965 -12.370  1.00 29.07           C  
ATOM   3744  HB  THR A 246      -3.153  -2.574 -13.386  1.00 29.07           H  
ATOM   3745  O   THR A 246      -5.637  -3.860 -13.822  1.00 29.07           O  
ATOM   3746  CG2 THR A 246      -3.760  -1.953 -11.424  1.00 29.07           C  
ATOM   3747 HG21 THR A 246      -4.813  -1.836 -11.683  1.00 29.07           H  
ATOM   3748 HG22 THR A 246      -3.265  -0.988 -11.528  1.00 29.07           H  
ATOM   3749 HG23 THR A 246      -3.681  -2.297 -10.393  1.00 29.07           H  
ATOM   3750  OG1 THR A 246      -1.756  -3.057 -11.984  1.00 29.07           O  
ATOM   3751  HG1 THR A 246      -1.735  -3.496 -11.130  1.00 29.07           H  
ATOM   3752  N   LEU A 247      -4.264  -5.536 -14.422  1.00 29.60           N  
ATOM   3753  H   LEU A 247      -3.450  -6.078 -14.169  1.00 29.60           H  
ATOM   3754  CA  LEU A 247      -5.015  -5.972 -15.611  1.00 29.60           C  
ATOM   3755  HA  LEU A 247      -5.581  -5.127 -16.003  1.00 29.60           H  
ATOM   3756  C   LEU A 247      -6.060  -7.056 -15.295  1.00 29.60           C  
ATOM   3757  CB  LEU A 247      -4.033  -6.455 -16.697  1.00 29.60           C  
ATOM   3758  HB2 LEU A 247      -4.600  -6.938 -17.493  1.00 29.60           H  
ATOM   3759  HB3 LEU A 247      -3.379  -7.212 -16.264  1.00 29.60           H  
ATOM   3760  O   LEU A 247      -6.925  -7.320 -16.121  1.00 29.60           O  
ATOM   3761  CG  LEU A 247      -3.175  -5.342 -17.326  1.00 29.60           C  
ATOM   3762  HG  LEU A 247      -2.711  -4.743 -16.543  1.00 29.60           H  
ATOM   3763  CD1 LEU A 247      -2.065  -5.960 -18.178  1.00 29.60           C  
ATOM   3764 HD11 LEU A 247      -1.447  -5.172 -18.607  1.00 29.60           H  
ATOM   3765 HD12 LEU A 247      -2.499  -6.563 -18.976  1.00 29.60           H  
ATOM   3766 HD13 LEU A 247      -1.437  -6.593 -17.552  1.00 29.60           H  
ATOM   3767  CD2 LEU A 247      -4.005  -4.427 -18.232  1.00 29.60           C  
ATOM   3768 HD21 LEU A 247      -4.504  -5.016 -19.002  1.00 29.60           H  
ATOM   3769 HD22 LEU A 247      -4.755  -3.903 -17.641  1.00 29.60           H  
ATOM   3770 HD23 LEU A 247      -3.355  -3.688 -18.701  1.00 29.60           H  
ATOM   3771  N   ALA A 248      -6.019  -7.653 -14.101  1.00 33.47           N  
ATOM   3772  H   ALA A 248      -5.268  -7.411 -13.470  1.00 33.47           H  
ATOM   3773  CA  ALA A 248      -7.003  -8.635 -13.636  1.00 33.47           C  
ATOM   3774  HA  ALA A 248      -7.313  -9.244 -14.486  1.00 33.47           H  
ATOM   3775  C   ALA A 248      -8.289  -8.000 -13.055  1.00 33.47           C  
ATOM   3776  CB  ALA A 248      -6.299  -9.555 -12.629  1.00 33.47           C  
ATOM   3777  HB1 ALA A 248      -5.419 -10.007 -13.088  1.00 33.47           H  
ATOM   3778  HB2 ALA A 248      -6.979 -10.348 -12.319  1.00 33.47           H  
ATOM   3779  HB3 ALA A 248      -5.997  -8.985 -11.751  1.00 33.47           H  
ATOM   3780  O   ALA A 248      -9.139  -8.701 -12.508  1.00 33.47           O  
ATOM   3781  N   TRP A 249      -8.439  -6.672 -13.120  1.00 28.03           N  
ATOM   3782  H   TRP A 249      -7.761  -6.143 -13.649  1.00 28.03           H  
ATOM   3783  CA  TRP A 249      -9.411  -5.923 -12.311  1.00 28.03           C  
ATOM   3784  HA  TRP A 249      -9.559  -6.519 -11.411  1.00 28.03           H  
ATOM   3785  C   TRP A 249     -10.819  -5.790 -12.932  1.00 28.03           C  
ATOM   3786  CB  TRP A 249      -8.783  -4.589 -11.860  1.00 28.03           C  
ATOM   3787  HB2 TRP A 249      -8.860  -3.872 -12.677  1.00 28.03           H  
ATOM   3788  HB3 TRP A 249      -7.721  -4.753 -11.679  1.00 28.03           H  
ATOM   3789  O   TRP A 249     -11.456  -4.750 -12.788  1.00 28.03           O  
ATOM   3790  CG  TRP A 249      -9.330  -3.958 -10.606  1.00 28.03           C  
ATOM   3791  CD1 TRP A 249     -10.019  -4.589  -9.625  1.00 28.03           C  
ATOM   3792  HD1 TRP A 249     -10.293  -5.634  -9.634  1.00 28.03           H  
ATOM   3793  CD2 TRP A 249      -9.183  -2.576 -10.150  1.00 28.03           C  
ATOM   3794  CE2 TRP A 249      -9.782  -2.458  -8.859  1.00 28.03           C  
ATOM   3795  CE3 TRP A 249      -8.572  -1.416 -10.678  1.00 28.03           C  
ATOM   3796  HE3 TRP A 249      -8.112  -1.476 -11.653  1.00 28.03           H  
ATOM   3797  NE1 TRP A 249     -10.298  -3.708  -8.601  1.00 28.03           N  
ATOM   3798  HE1 TRP A 249     -10.788  -3.979  -7.760  1.00 28.03           H  
ATOM   3799  CH2 TRP A 249      -9.099  -0.147  -8.656  1.00 28.03           C  
ATOM   3800  HH2 TRP A 249      -9.019   0.762  -8.079  1.00 28.03           H  
ATOM   3801  CZ2 TRP A 249      -9.747  -1.270  -8.114  1.00 28.03           C  
ATOM   3802  HZ2 TRP A 249     -10.186  -1.236  -7.128  1.00 28.03           H  
ATOM   3803  CZ3 TRP A 249      -8.530  -0.215  -9.941  1.00 28.03           C  
ATOM   3804  HZ3 TRP A 249      -8.032   0.649 -10.356  1.00 28.03           H  
ATOM   3805  N   ASP A 250     -11.313  -6.847 -13.589  1.00 25.69           N  
ATOM   3806  H   ASP A 250     -10.722  -7.662 -13.667  1.00 25.69           H  
ATOM   3807  CA  ASP A 250     -12.611  -6.862 -14.301  1.00 25.69           C  
ATOM   3808  HA  ASP A 250     -13.081  -5.887 -14.171  1.00 25.69           H  
ATOM   3809  C   ASP A 250     -13.653  -7.861 -13.731  1.00 25.69           C  
ATOM   3810  CB  ASP A 250     -12.376  -7.072 -15.820  1.00 25.69           C  
ATOM   3811  HB2 ASP A 250     -13.028  -7.868 -16.179  1.00 25.69           H  
ATOM   3812  HB3 ASP A 250     -11.355  -7.416 -15.984  1.00 25.69           H  
ATOM   3813  O   ASP A 250     -14.787  -7.893 -14.201  1.00 25.69           O  
ATOM   3814  CG  ASP A 250     -12.631  -5.833 -16.705  1.00 25.69           C  
ATOM   3815  OD1 ASP A 250     -13.400  -4.931 -16.300  1.00 25.69           O  
ATOM   3816  OD2 ASP A 250     -12.058  -5.799 -17.819  1.00 25.69           O  
ATOM   3817  N   THR A 251     -13.324  -8.674 -12.712  1.00 26.09           N  
ATOM   3818  H   THR A 251     -12.353  -8.715 -12.437  1.00 26.09           H  
ATOM   3819  CA  THR A 251     -14.223  -9.755 -12.219  1.00 26.09           C  
ATOM   3820  HA  THR A 251     -15.194  -9.649 -12.704  1.00 26.09           H  
ATOM   3821  C   THR A 251     -14.561  -9.749 -10.720  1.00 26.09           C  
ATOM   3822  CB  THR A 251     -13.695 -11.139 -12.630  1.00 26.09           C  
ATOM   3823  HB  THR A 251     -14.222 -11.914 -12.074  1.00 26.09           H  
ATOM   3824  O   THR A 251     -15.466 -10.467 -10.300  1.00 26.09           O  
ATOM   3825  CG2 THR A 251     -13.895 -11.404 -14.122  1.00 26.09           C  
ATOM   3826 HG21 THR A 251     -14.953 -11.322 -14.370  1.00 26.09           H  
ATOM   3827 HG22 THR A 251     -13.554 -12.410 -14.368  1.00 26.09           H  
ATOM   3828 HG23 THR A 251     -13.336 -10.679 -14.712  1.00 26.09           H  
ATOM   3829  OG1 THR A 251     -12.314 -11.232 -12.364  1.00 26.09           O  
ATOM   3830  HG1 THR A 251     -12.023 -12.107 -12.632  1.00 26.09           H  
ATOM   3831  N   CYS A 252     -13.930  -8.910  -9.891  1.00 26.23           N  
ATOM   3832  H   CYS A 252     -13.165  -8.370 -10.269  1.00 26.23           H  
ATOM   3833  CA  CYS A 252     -14.080  -8.979  -8.424  1.00 26.23           C  
ATOM   3834  HA  CYS A 252     -14.092 -10.033  -8.148  1.00 26.23           H  
ATOM   3835  C   CYS A 252     -15.385  -8.386  -7.836  1.00 26.23           C  
ATOM   3836  CB  CYS A 252     -12.850  -8.350  -7.749  1.00 26.23           C  
ATOM   3837  HB2 CYS A 252     -12.817  -7.282  -7.964  1.00 26.23           H  
ATOM   3838  HB3 CYS A 252     -12.935  -8.490  -6.672  1.00 26.23           H  
ATOM   3839  O   CYS A 252     -15.513  -8.325  -6.614  1.00 26.23           O  
ATOM   3840  SG  CYS A 252     -11.323  -9.146  -8.325  1.00 26.23           S  
ATOM   3841  HG  CYS A 252     -10.492  -8.646  -7.406  1.00 26.23           H  
ATOM   3842  N   TRP A 253     -16.334  -7.908  -8.652  1.00 23.84           N  
ATOM   3843  H   TRP A 253     -16.199  -8.003  -9.648  1.00 23.84           H  
ATOM   3844  CA  TRP A 253     -17.561  -7.241  -8.166  1.00 23.84           C  
ATOM   3845  HA  TRP A 253     -17.396  -6.914  -7.139  1.00 23.84           H  
ATOM   3846  C   TRP A 253     -18.807  -8.143  -8.066  1.00 23.84           C  
ATOM   3847  CB  TRP A 253     -17.830  -5.958  -8.977  1.00 23.84           C  
ATOM   3848  HB2 TRP A 253     -18.907  -5.806  -9.047  1.00 23.84           H  
ATOM   3849  HB3 TRP A 253     -17.467  -6.081  -9.997  1.00 23.84           H  
ATOM   3850  O   TRP A 253     -19.761  -7.751  -7.398  1.00 23.84           O  
ATOM   3851  CG  TRP A 253     -17.242  -4.707  -8.384  1.00 23.84           C  
ATOM   3852  CD1 TRP A 253     -15.929  -4.386  -8.361  1.00 23.84           C  
ATOM   3853  HD1 TRP A 253     -15.147  -4.994  -8.792  1.00 23.84           H  
ATOM   3854  CD2 TRP A 253     -17.929  -3.602  -7.708  1.00 23.84           C  
ATOM   3855  CE2 TRP A 253     -16.952  -2.649  -7.287  1.00 23.84           C  
ATOM   3856  CE3 TRP A 253     -19.278  -3.304  -7.411  1.00 23.84           C  
ATOM   3857  HE3 TRP A 253     -20.043  -4.002  -7.718  1.00 23.84           H  
ATOM   3858  NE1 TRP A 253     -15.752  -3.176  -7.716  1.00 23.84           N  
ATOM   3859  HE1 TRP A 253     -14.851  -2.732  -7.614  1.00 23.84           H  
ATOM   3860  CH2 TRP A 253     -18.645  -1.202  -6.332  1.00 23.84           C  
ATOM   3861  HH2 TRP A 253     -18.929  -0.292  -5.823  1.00 23.84           H  
ATOM   3862  CZ2 TRP A 253     -17.292  -1.469  -6.605  1.00 23.84           C  
ATOM   3863  HZ2 TRP A 253     -16.524  -0.770  -6.308  1.00 23.84           H  
ATOM   3864  CZ3 TRP A 253     -19.633  -2.118  -6.737  1.00 23.84           C  
ATOM   3865  HZ3 TRP A 253     -20.674  -1.908  -6.537  1.00 23.84           H  
ATOM   3866  N   ASN A 254     -18.796  -9.347  -8.656  1.00 26.84           N  
ATOM   3867  H   ASN A 254     -17.959  -9.622  -9.151  1.00 26.84           H  
ATOM   3868  CA  ASN A 254     -20.011 -10.156  -8.872  1.00 26.84           C  
ATOM   3869  HA  ASN A 254     -20.877  -9.590  -8.529  1.00 26.84           H  
ATOM   3870  C   ASN A 254     -20.072 -11.489  -8.084  1.00 26.84           C  
ATOM   3871  CB  ASN A 254     -20.200 -10.383 -10.392  1.00 26.84           C  
ATOM   3872  HB2 ASN A 254     -21.000 -11.108 -10.544  1.00 26.84           H  
ATOM   3873  HB3 ASN A 254     -19.290 -10.807 -10.817  1.00 26.84           H  
ATOM   3874  O   ASN A 254     -20.871 -12.348  -8.436  1.00 26.84           O  
ATOM   3875  CG  ASN A 254     -20.595  -9.154 -11.192  1.00 26.84           C  
ATOM   3876  ND2 ASN A 254     -20.922  -9.338 -12.449  1.00 26.84           N  
ATOM   3877 HD21 ASN A 254     -21.204  -8.515 -12.961  1.00 26.84           H  
ATOM   3878 HD22 ASN A 254     -20.961 -10.272 -12.832  1.00 26.84           H  
ATOM   3879  OD1 ASN A 254     -20.605  -8.024 -10.735  1.00 26.84           O  
ATOM   3880  N   GLN A 255     -19.229 -11.714  -7.064  1.00 28.39           N  
ATOM   3881  H   GLN A 255     -18.575 -10.987  -6.813  1.00 28.39           H  
ATOM   3882  CA  GLN A 255     -19.059 -13.059  -6.463  1.00 28.39           C  
ATOM   3883  HA  GLN A 255     -19.645 -13.771  -7.044  1.00 28.39           H  
ATOM   3884  C   GLN A 255     -19.608 -13.278  -5.039  1.00 28.39           C  
ATOM   3885  CB  GLN A 255     -17.594 -13.517  -6.602  1.00 28.39           C  
ATOM   3886  HB2 GLN A 255     -17.427 -14.386  -5.966  1.00 28.39           H  
ATOM   3887  HB3 GLN A 255     -16.917 -12.726  -6.280  1.00 28.39           H  
ATOM   3888  O   GLN A 255     -19.491 -14.390  -4.534  1.00 28.39           O  
ATOM   3889  CG  GLN A 255     -17.279 -13.937  -8.048  1.00 28.39           C  
ATOM   3890  HG2 GLN A 255     -18.088 -14.566  -8.418  1.00 28.39           H  
ATOM   3891  HG3 GLN A 255     -17.215 -13.055  -8.685  1.00 28.39           H  
ATOM   3892  CD  GLN A 255     -15.978 -14.726  -8.163  1.00 28.39           C  
ATOM   3893  NE2 GLN A 255     -15.884 -15.649  -9.095  1.00 28.39           N  
ATOM   3894 HE21 GLN A 255     -15.022 -16.175  -9.110  1.00 28.39           H  
ATOM   3895 HE22 GLN A 255     -16.671 -15.870  -9.688  1.00 28.39           H  
ATOM   3896  OE1 GLN A 255     -15.021 -14.531  -7.434  1.00 28.39           O  
ATOM   3897  N   HIS A 256     -20.229 -12.281  -4.395  1.00 28.49           N  
ATOM   3898  H   HIS A 256     -20.377 -11.410  -4.883  1.00 28.49           H  
ATOM   3899  CA  HIS A 256     -20.837 -12.456  -3.062  1.00 28.49           C  
ATOM   3900  HA  HIS A 256     -21.076 -13.511  -2.924  1.00 28.49           H  
ATOM   3901  C   HIS A 256     -22.184 -11.736  -2.917  1.00 28.49           C  
ATOM   3902  CB  HIS A 256     -19.847 -12.076  -1.947  1.00 28.49           C  
ATOM   3903  HB2 HIS A 256     -19.463 -11.072  -2.130  1.00 28.49           H  
ATOM   3904  HB3 HIS A 256     -20.381 -12.066  -0.997  1.00 28.49           H  
ATOM   3905  O   HIS A 256     -22.303 -10.715  -2.230  1.00 28.49           O  
ATOM   3906  CG  HIS A 256     -18.698 -13.041  -1.799  1.00 28.49           C  
ATOM   3907  CD2 HIS A 256     -17.365 -12.743  -1.862  1.00 28.49           C  
ATOM   3908  HD2 HIS A 256     -16.942 -11.762  -2.018  1.00 28.49           H  
ATOM   3909  ND1 HIS A 256     -18.798 -14.402  -1.617  1.00 28.49           N  
ATOM   3910  HD1 HIS A 256     -19.650 -14.943  -1.668  1.00 28.49           H  
ATOM   3911  CE1 HIS A 256     -17.556 -14.910  -1.597  1.00 28.49           C  
ATOM   3912  HE1 HIS A 256     -17.321 -15.962  -1.527  1.00 28.49           H  
ATOM   3913  NE2 HIS A 256     -16.643 -13.931  -1.715  1.00 28.49           N  
ATOM   3914  N   GLU A 257     -23.204 -12.319  -3.540  1.00 24.74           N  
ATOM   3915  H   GLU A 257     -22.987 -13.112  -4.126  1.00 24.74           H  
ATOM   3916  CA  GLU A 257     -24.520 -12.410  -2.901  1.00 24.74           C  
ATOM   3917  HA  GLU A 257     -24.672 -11.535  -2.269  1.00 24.74           H  
ATOM   3918  C   GLU A 257     -24.527 -13.635  -1.950  1.00 24.74           C  
ATOM   3919  CB  GLU A 257     -25.641 -12.388  -3.967  1.00 24.74           C  
ATOM   3920  HB2 GLU A 257     -25.522 -13.228  -4.651  1.00 24.74           H  
ATOM   3921  HB3 GLU A 257     -26.605 -12.468  -3.464  1.00 24.74           H  
ATOM   3922  O   GLU A 257     -23.583 -14.425  -1.951  1.00 24.74           O  
ATOM   3923  CG  GLU A 257     -25.593 -11.056  -4.749  1.00 24.74           C  
ATOM   3924  HG2 GLU A 257     -25.496 -10.244  -4.028  1.00 24.74           H  
ATOM   3925  HG3 GLU A 257     -24.698 -11.039  -5.371  1.00 24.74           H  
ATOM   3926  CD  GLU A 257     -26.814 -10.781  -5.641  1.00 24.74           C  
ATOM   3927  OE1 GLU A 257     -27.350  -9.651  -5.529  1.00 24.74           O  
ATOM   3928  OE2 GLU A 257     -27.164 -11.657  -6.459  1.00 24.74           O  
ATOM   3929  N   ASP A 258     -25.549 -13.742  -1.098  1.00 25.16           N  
ATOM   3930  H   ASP A 258     -26.340 -13.140  -1.279  1.00 25.16           H  
ATOM   3931  CA  ASP A 258     -25.805 -14.813  -0.116  1.00 25.16           C  
ATOM   3932  HA  ASP A 258     -26.722 -14.485   0.373  1.00 25.16           H  
ATOM   3933  C   ASP A 258     -24.847 -15.044   1.091  1.00 25.16           C  
ATOM   3934  CB  ASP A 258     -26.210 -16.115  -0.832  1.00 25.16           C  
ATOM   3935  HB2 ASP A 258     -25.446 -16.392  -1.559  1.00 25.16           H  
ATOM   3936  HB3 ASP A 258     -26.273 -16.914  -0.094  1.00 25.16           H  
ATOM   3937  O   ASP A 258     -23.812 -15.701   1.041  1.00 25.16           O  
ATOM   3938  CG  ASP A 258     -27.577 -16.006  -1.520  1.00 25.16           C  
ATOM   3939  OD1 ASP A 258     -28.404 -15.187  -1.046  1.00 25.16           O  
ATOM   3940  OD2 ASP A 258     -27.825 -16.810  -2.439  1.00 25.16           O  
ATOM   3941  N   ASN A 259     -25.355 -14.621   2.258  1.00 25.78           N  
ATOM   3942  H   ASN A 259     -26.115 -13.965   2.146  1.00 25.78           H  
ATOM   3943  CA  ASN A 259     -25.488 -15.424   3.489  1.00 25.78           C  
ATOM   3944  HA  ASN A 259     -25.886 -14.740   4.239  1.00 25.78           H  
ATOM   3945  C   ASN A 259     -24.249 -16.052   4.174  1.00 25.78           C  
ATOM   3946  CB  ASN A 259     -26.600 -16.473   3.256  1.00 25.78           C  
ATOM   3947  HB2 ASN A 259     -26.253 -17.197   2.519  1.00 25.78           H  
ATOM   3948  HB3 ASN A 259     -26.803 -17.010   4.183  1.00 25.78           H  
ATOM   3949  O   ASN A 259     -24.129 -17.274   4.230  1.00 25.78           O  
ATOM   3950  CG  ASN A 259     -27.899 -15.850   2.788  1.00 25.78           C  
ATOM   3951  ND2 ASN A 259     -28.496 -16.381   1.749  1.00 25.78           N  
ATOM   3952 HD21 ASN A 259     -29.158 -15.806   1.247  1.00 25.78           H  
ATOM   3953 HD22 ASN A 259     -28.064 -17.141   1.243  1.00 25.78           H  
ATOM   3954  OD1 ASN A 259     -28.340 -14.844   3.322  1.00 25.78           O  
ATOM   3955  N   VAL A 260     -23.471 -15.250   4.921  1.00 23.59           N  
ATOM   3956  H   VAL A 260     -23.550 -14.251   4.794  1.00 23.59           H  
ATOM   3957  CA  VAL A 260     -22.847 -15.731   6.179  1.00 23.59           C  
ATOM   3958  HA  VAL A 260     -23.441 -16.575   6.530  1.00 23.59           H  
ATOM   3959  C   VAL A 260     -22.884 -14.652   7.273  1.00 23.59           C  
ATOM   3960  CB  VAL A 260     -21.394 -16.242   6.021  1.00 23.59           C  
ATOM   3961  HB  VAL A 260     -20.718 -15.387   5.993  1.00 23.59           H  
ATOM   3962  O   VAL A 260     -22.415 -13.533   7.065  1.00 23.59           O  
ATOM   3963  CG1 VAL A 260     -21.029 -17.121   7.228  1.00 23.59           C  
ATOM   3964 HG11 VAL A 260     -21.187 -16.578   8.159  1.00 23.59           H  
ATOM   3965 HG12 VAL A 260     -21.645 -18.021   7.234  1.00 23.59           H  
ATOM   3966 HG13 VAL A 260     -19.980 -17.412   7.169  1.00 23.59           H  
ATOM   3967  CG2 VAL A 260     -21.112 -17.093   4.777  1.00 23.59           C  
ATOM   3968 HG21 VAL A 260     -20.066 -17.400   4.761  1.00 23.59           H  
ATOM   3969 HG22 VAL A 260     -21.312 -16.515   3.875  1.00 23.59           H  
ATOM   3970 HG23 VAL A 260     -21.742 -17.982   4.774  1.00 23.59           H  
ATOM   3971  N   THR A 261     -23.384 -15.001   8.462  1.00 23.76           N  
ATOM   3972  H   THR A 261     -23.779 -15.925   8.560  1.00 23.76           H  
ATOM   3973  CA  THR A 261     -23.384 -14.149   9.669  1.00 23.76           C  
ATOM   3974  HA  THR A 261     -22.975 -13.171   9.416  1.00 23.76           H  
ATOM   3975  C   THR A 261     -22.499 -14.787  10.742  1.00 23.76           C  
ATOM   3976  CB  THR A 261     -24.805 -13.952  10.254  1.00 23.76           C  
ATOM   3977  HB  THR A 261     -24.956 -14.630  11.095  1.00 23.76           H  
ATOM   3978  O   THR A 261     -22.805 -15.888  11.190  1.00 23.76           O  
ATOM   3979  CG2 THR A 261     -25.018 -12.518  10.737  1.00 23.76           C  
ATOM   3980 HG21 THR A 261     -24.279 -12.277  11.502  1.00 23.76           H  
ATOM   3981 HG22 THR A 261     -24.913 -11.829   9.899  1.00 23.76           H  
ATOM   3982 HG23 THR A 261     -26.015 -12.420  11.164  1.00 23.76           H  
ATOM   3983  OG1 THR A 261     -25.829 -14.211   9.321  1.00 23.76           O  
ATOM   3984  HG1 THR A 261     -26.621 -14.456   9.805  1.00 23.76           H  
ATOM   3985  N   VAL A 262     -21.430 -14.114  11.188  1.00 22.94           N  
ATOM   3986  H   VAL A 262     -21.206 -13.217  10.780  1.00 22.94           H  
ATOM   3987  CA  VAL A 262     -20.573 -14.579  12.302  1.00 22.94           C  
ATOM   3988  HA  VAL A 262     -21.153 -15.265  12.920  1.00 22.94           H  
ATOM   3989  C   VAL A 262     -20.160 -13.395  13.180  1.00 22.94           C  
ATOM   3990  CB  VAL A 262     -19.315 -15.341  11.817  1.00 22.94           C  
ATOM   3991  HB  VAL A 262     -18.625 -14.633  11.358  1.00 22.94           H  
ATOM   3992  O   VAL A 262     -19.819 -12.326  12.672  1.00 22.94           O  
ATOM   3993  CG1 VAL A 262     -18.596 -16.041  12.979  1.00 22.94           C  
ATOM   3994 HG11 VAL A 262     -17.738 -16.599  12.604  1.00 22.94           H  
ATOM   3995 HG12 VAL A 262     -18.222 -15.308  13.694  1.00 22.94           H  
ATOM   3996 HG13 VAL A 262     -19.273 -16.731  13.483  1.00 22.94           H  
ATOM   3997  CG2 VAL A 262     -19.628 -16.430  10.785  1.00 22.94           C  
ATOM   3998 HG21 VAL A 262     -20.378 -17.117  11.175  1.00 22.94           H  
ATOM   3999 HG22 VAL A 262     -19.993 -15.961   9.871  1.00 22.94           H  
ATOM   4000 HG23 VAL A 262     -18.725 -16.988  10.536  1.00 22.94           H  
ATOM   4001  N   GLU A 263     -20.187 -13.578  14.500  1.00 21.85           N  
ATOM   4002  H   GLU A 263     -20.446 -14.485  14.861  1.00 21.85           H  
ATOM   4003  CA  GLU A 263     -19.689 -12.594  15.467  1.00 21.85           C  
ATOM   4004  HA  GLU A 263     -20.003 -11.600  15.148  1.00 21.85           H  
ATOM   4005  C   GLU A 263     -18.152 -12.610  15.551  1.00 21.85           C  
ATOM   4006  CB  GLU A 263     -20.278 -12.856  16.863  1.00 21.85           C  
ATOM   4007  HB2 GLU A 263     -19.866 -12.114  17.547  1.00 21.85           H  
ATOM   4008  HB3 GLU A 263     -19.967 -13.844  17.203  1.00 21.85           H  
ATOM   4009  O   GLU A 263     -17.536 -13.673  15.547  1.00 21.85           O  
ATOM   4010  CG  GLU A 263     -21.809 -12.764  16.916  1.00 21.85           C  
ATOM   4011  HG2 GLU A 263     -22.120 -11.832  16.443  1.00 21.85           H  
ATOM   4012  HG3 GLU A 263     -22.246 -13.590  16.355  1.00 21.85           H  
ATOM   4013  CD  GLU A 263     -22.301 -12.804  18.369  1.00 21.85           C  
ATOM   4014  OE1 GLU A 263     -22.855 -11.772  18.818  1.00 21.85           O  
ATOM   4015  OE2 GLU A 263     -22.075 -13.839  19.032  1.00 21.85           O  
ATOM   4016  N   LEU A 264     -17.521 -11.438  15.697  1.00 21.49           N  
ATOM   4017  H   LEU A 264     -18.076 -10.596  15.746  1.00 21.49           H  
ATOM   4018  CA  LEU A 264     -16.095 -11.344  16.036  1.00 21.49           C  
ATOM   4019  HA  LEU A 264     -15.631 -12.308  15.824  1.00 21.49           H  
ATOM   4020  C   LEU A 264     -15.917 -11.049  17.536  1.00 21.49           C  
ATOM   4021  CB  LEU A 264     -15.381 -10.290  15.172  1.00 21.49           C  
ATOM   4022  HB2 LEU A 264     -14.398 -10.100  15.603  1.00 21.49           H  
ATOM   4023  HB3 LEU A 264     -15.951  -9.362  15.224  1.00 21.49           H  
ATOM   4024  O   LEU A 264     -16.517 -10.089  18.037  1.00 21.49           O  
ATOM   4025  CG  LEU A 264     -15.187 -10.692  13.699  1.00 21.49           C  
ATOM   4026  HG  LEU A 264     -16.158 -10.914  13.255  1.00 21.49           H  
ATOM   4027  CD1 LEU A 264     -14.565  -9.519  12.935  1.00 21.49           C  
ATOM   4028 HD11 LEU A 264     -14.685  -9.691  11.865  1.00 21.49           H  
ATOM   4029 HD12 LEU A 264     -15.069  -8.589  13.198  1.00 21.49           H  
ATOM   4030 HD13 LEU A 264     -13.504  -9.436  13.169  1.00 21.49           H  
ATOM   4031  CD2 LEU A 264     -14.258 -11.898  13.527  1.00 21.49           C  
ATOM   4032 HD21 LEU A 264     -14.062 -12.065  12.468  1.00 21.49           H  
ATOM   4033 HD22 LEU A 264     -13.315 -11.734  14.048  1.00 21.49           H  
ATOM   4034 HD23 LEU A 264     -14.737 -12.796  13.918  1.00 21.49           H  
ATOM   4035  N   PRO A 265     -15.082 -11.817  18.263  1.00 21.90           N  
ATOM   4036  CA  PRO A 265     -14.867 -11.613  19.690  1.00 21.90           C  
ATOM   4037  HA  PRO A 265     -15.833 -11.580  20.194  1.00 21.90           H  
ATOM   4038  C   PRO A 265     -14.116 -10.305  19.974  1.00 21.90           C  
ATOM   4039  CB  PRO A 265     -14.104 -12.850  20.174  1.00 21.90           C  
ATOM   4040  HB2 PRO A 265     -14.814 -13.626  20.461  1.00 21.90           H  
ATOM   4041  HB3 PRO A 265     -13.432 -12.627  21.003  1.00 21.90           H  
ATOM   4042  O   PRO A 265     -13.207  -9.895  19.252  1.00 21.90           O  
ATOM   4043  CG  PRO A 265     -13.339 -13.301  18.931  1.00 21.90           C  
ATOM   4044  HG2 PRO A 265     -12.425 -12.716  18.829  1.00 21.90           H  
ATOM   4045  HG3 PRO A 265     -13.112 -14.367  18.957  1.00 21.90           H  
ATOM   4046  CD  PRO A 265     -14.299 -12.955  17.795  1.00 21.90           C  
ATOM   4047  HD2 PRO A 265     -13.734 -12.709  16.896  1.00 21.90           H  
ATOM   4048  HD3 PRO A 265     -14.964 -13.797  17.603  1.00 21.90           H  
ATOM   4049  N   LYS A 266     -14.483  -9.637  21.072  1.00 22.86           N  
ATOM   4050  H   LYS A 266     -15.203 -10.050  21.647  1.00 22.86           H  
ATOM   4051  CA  LYS A 266     -13.843  -8.391  21.514  1.00 22.86           C  
ATOM   4052  HA  LYS A 266     -13.642  -7.758  20.650  1.00 22.86           H  
ATOM   4053  C   LYS A 266     -12.510  -8.673  22.217  1.00 22.86           C  
ATOM   4054  CB  LYS A 266     -14.758  -7.644  22.504  1.00 22.86           C  
ATOM   4055  HB2 LYS A 266     -14.988  -8.323  23.325  1.00 22.86           H  
ATOM   4056  HB3 LYS A 266     -14.199  -6.805  22.918  1.00 22.86           H  
ATOM   4057  O   LYS A 266     -12.551  -8.985  23.407  1.00 22.86           O  
ATOM   4058  CG  LYS A 266     -16.077  -7.101  21.947  1.00 22.86           C  
ATOM   4059  HG2 LYS A 266     -15.879  -6.297  21.238  1.00 22.86           H  
ATOM   4060  HG3 LYS A 266     -16.624  -7.901  21.448  1.00 22.86           H  
ATOM   4061  CD  LYS A 266     -16.905  -6.579  23.132  1.00 22.86           C  
ATOM   4062  HD2 LYS A 266     -16.370  -5.768  23.625  1.00 22.86           H  
ATOM   4063  HD3 LYS A 266     -17.038  -7.395  23.843  1.00 22.86           H  
ATOM   4064  CE  LYS A 266     -18.281  -6.091  22.678  1.00 22.86           C  
ATOM   4065  HE2 LYS A 266     -18.696  -6.832  21.995  1.00 22.86           H  
ATOM   4066  HE3 LYS A 266     -18.165  -5.157  22.127  1.00 22.86           H  
ATOM   4067  NZ  LYS A 266     -19.196  -5.919  23.836  1.00 22.86           N  
ATOM   4068  HZ1 LYS A 266     -19.310  -6.802  24.313  1.00 22.86           H  
ATOM   4069  HZ2 LYS A 266     -20.112  -5.627  23.525  1.00 22.86           H  
ATOM   4070  HZ3 LYS A 266     -18.832  -5.246  24.495  1.00 22.86           H  
ATOM   4071  N   LYS A 267     -11.369  -8.441  21.550  1.00 20.90           N  
ATOM   4072  H   LYS A 267     -11.408  -8.442  20.541  1.00 20.90           H  
ATOM   4073  CA  LYS A 267     -10.143  -7.879  22.167  1.00 20.90           C  
ATOM   4074  HA  LYS A 267     -10.405  -6.915  22.601  1.00 20.90           H  
ATOM   4075  C   LYS A 267      -9.024  -7.560  21.158  1.00 20.90           C  
ATOM   4076  CB  LYS A 267      -9.620  -8.793  23.302  1.00 20.90           C  
ATOM   4077  HB2 LYS A 267     -10.109  -9.766  23.260  1.00 20.90           H  
ATOM   4078  HB3 LYS A 267      -8.553  -8.984  23.193  1.00 20.90           H  
ATOM   4079  O   LYS A 267      -9.078  -7.959  20.002  1.00 20.90           O  
ATOM   4080  CG  LYS A 267      -9.872  -8.124  24.670  1.00 20.90           C  
ATOM   4081  HG2 LYS A 267      -9.181  -7.290  24.794  1.00 20.90           H  
ATOM   4082  HG3 LYS A 267     -10.887  -7.729  24.722  1.00 20.90           H  
ATOM   4083  CD  LYS A 267      -9.676  -9.121  25.812  1.00 20.90           C  
ATOM   4084  HD2 LYS A 267     -10.306  -9.994  25.640  1.00 20.90           H  
ATOM   4085  HD3 LYS A 267      -8.631  -9.432  25.819  1.00 20.90           H  
ATOM   4086  CE  LYS A 267     -10.043  -8.478  27.153  1.00 20.90           C  
ATOM   4087  HE2 LYS A 267      -9.467  -7.559  27.257  1.00 20.90           H  
ATOM   4088  HE3 LYS A 267     -11.104  -8.226  27.142  1.00 20.90           H  
ATOM   4089  NZ  LYS A 267      -9.733  -9.402  28.271  1.00 20.90           N  
ATOM   4090  HZ1 LYS A 267     -10.239 -10.270  28.167  1.00 20.90           H  
ATOM   4091  HZ2 LYS A 267      -9.948  -8.989  29.167  1.00 20.90           H  
ATOM   4092  HZ3 LYS A 267      -8.749  -9.629  28.254  1.00 20.90           H  
ATOM   4093  N   ASP A 268      -8.054  -6.794  21.652  1.00 22.13           N  
ATOM   4094  H   ASP A 268      -8.125  -6.625  22.645  1.00 22.13           H  
ATOM   4095  CA  ASP A 268      -6.653  -6.697  21.219  1.00 22.13           C  
ATOM   4096  HA  ASP A 268      -6.249  -5.877  21.814  1.00 22.13           H  
ATOM   4097  C   ASP A 268      -6.345  -6.233  19.781  1.00 22.13           C  
ATOM   4098  CB  ASP A 268      -5.873  -7.917  21.742  1.00 22.13           C  
ATOM   4099  HB2 ASP A 268      -4.816  -7.789  21.509  1.00 22.13           H  
ATOM   4100  HB3 ASP A 268      -6.232  -8.815  21.238  1.00 22.13           H  
ATOM   4101  O   ASP A 268      -5.700  -6.903  18.977  1.00 22.13           O  
ATOM   4102  CG  ASP A 268      -6.022  -8.090  23.270  1.00 22.13           C  
ATOM   4103  OD1 ASP A 268      -6.583  -7.177  23.932  1.00 22.13           O  
ATOM   4104  OD2 ASP A 268      -5.630  -9.156  23.780  1.00 22.13           O  
ATOM   4105  N   LEU A 269      -6.687  -4.968  19.517  1.00 19.80           N  
ATOM   4106  H   LEU A 269      -7.217  -4.489  20.231  1.00 19.80           H  
ATOM   4107  CA  LEU A 269      -5.942  -4.124  18.575  1.00 19.80           C  
ATOM   4108  HA  LEU A 269      -5.521  -4.735  17.777  1.00 19.80           H  
ATOM   4109  C   LEU A 269      -4.791  -3.417  19.309  1.00 19.80           C  
ATOM   4110  CB  LEU A 269      -6.889  -3.058  17.978  1.00 19.80           C  
ATOM   4111  HB2 LEU A 269      -7.589  -2.748  18.754  1.00 19.80           H  
ATOM   4112  HB3 LEU A 269      -6.308  -2.177  17.708  1.00 19.80           H  
ATOM   4113  O   LEU A 269      -5.075  -2.555  20.135  1.00 19.80           O  
ATOM   4114  CG  LEU A 269      -7.670  -3.503  16.734  1.00 19.80           C  
ATOM   4115  HG  LEU A 269      -8.090  -4.497  16.894  1.00 19.80           H  
ATOM   4116  CD1 LEU A 269      -8.815  -2.521  16.470  1.00 19.80           C  
ATOM   4117 HD11 LEU A 269      -9.492  -2.518  17.324  1.00 19.80           H  
ATOM   4118 HD12 LEU A 269      -9.370  -2.837  15.587  1.00 19.80           H  
ATOM   4119 HD13 LEU A 269      -8.420  -1.517  16.316  1.00 19.80           H  
ATOM   4120  CD2 LEU A 269      -6.773  -3.513  15.492  1.00 19.80           C  
ATOM   4121 HD21 LEU A 269      -5.967  -4.235  15.627  1.00 19.80           H  
ATOM   4122 HD22 LEU A 269      -7.358  -3.819  14.625  1.00 19.80           H  
ATOM   4123 HD23 LEU A 269      -6.351  -2.524  15.318  1.00 19.80           H  
ATOM   4124  N   ILE A 270      -3.532  -3.719  18.960  1.00 20.21           N  
ATOM   4125  H   ILE A 270      -3.408  -4.619  18.520  1.00 20.21           H  
ATOM   4126  CA  ILE A 270      -2.397  -2.772  18.809  1.00 20.21           C  
ATOM   4127  HA  ILE A 270      -2.624  -2.129  17.959  1.00 20.21           H  
ATOM   4128  C   ILE A 270      -1.111  -3.542  18.453  1.00 20.21           C  
ATOM   4129  CB  ILE A 270      -2.173  -1.847  20.048  1.00 20.21           C  
ATOM   4130  HB  ILE A 270      -2.558  -2.357  20.931  1.00 20.21           H  
ATOM   4131  O   ILE A 270      -0.723  -4.470  19.153  1.00 20.21           O  
ATOM   4132  CG1 ILE A 270      -2.926  -0.504  19.852  1.00 20.21           C  
ATOM   4133 HG12 ILE A 270      -2.302   0.192  19.290  1.00 20.21           H  
ATOM   4134 HG13 ILE A 270      -3.829  -0.652  19.260  1.00 20.21           H  
ATOM   4135  CG2 ILE A 270      -0.699  -1.482  20.335  1.00 20.21           C  
ATOM   4136 HG21 ILE A 270      -0.150  -2.371  20.647  1.00 20.21           H  
ATOM   4137 HG22 ILE A 270      -0.637  -0.776  21.163  1.00 20.21           H  
ATOM   4138 HG23 ILE A 270      -0.225  -1.038  19.460  1.00 20.21           H  
ATOM   4139  CD1 ILE A 270      -3.338   0.152  21.178  1.00 20.21           C  
ATOM   4140 HD11 ILE A 270      -2.461   0.409  21.771  1.00 20.21           H  
ATOM   4141 HD12 ILE A 270      -3.898   1.064  20.969  1.00 20.21           H  
ATOM   4142 HD13 ILE A 270      -3.972  -0.527  21.747  1.00 20.21           H  
ATOM   4143  N   MET A 271      -0.463  -3.106  17.366  1.00 19.23           N  
ATOM   4144  H   MET A 271      -1.022  -2.521  16.761  1.00 19.23           H  
ATOM   4145  CA  MET A 271       0.987  -3.010  17.091  1.00 19.23           C  
ATOM   4146  HA  MET A 271       1.307  -2.011  17.389  1.00 19.23           H  
ATOM   4147  C   MET A 271       1.234  -3.102  15.576  1.00 19.23           C  
ATOM   4148  CB  MET A 271       1.899  -4.020  17.828  1.00 19.23           C  
ATOM   4149  HB2 MET A 271       1.453  -5.015  17.835  1.00 19.23           H  
ATOM   4150  HB3 MET A 271       2.843  -4.087  17.286  1.00 19.23           H  
ATOM   4151  O   MET A 271       0.483  -3.725  14.825  1.00 19.23           O  
ATOM   4152  CG  MET A 271       2.241  -3.560  19.259  1.00 19.23           C  
ATOM   4153  HG2 MET A 271       2.315  -2.473  19.270  1.00 19.23           H  
ATOM   4154  HG3 MET A 271       1.435  -3.844  19.936  1.00 19.23           H  
ATOM   4155  SD  MET A 271       3.790  -4.194  19.955  1.00 19.23           S  
ATOM   4156  CE  MET A 271       3.551  -5.981  19.787  1.00 19.23           C  
ATOM   4157  HE1 MET A 271       3.505  -6.249  18.731  1.00 19.23           H  
ATOM   4158  HE2 MET A 271       2.622  -6.273  20.276  1.00 19.23           H  
ATOM   4159  HE3 MET A 271       4.391  -6.501  20.245  1.00 19.23           H  
ATOM   4160  N   THR A 272       2.284  -2.446  15.092  1.00 21.82           N  
ATOM   4161  H   THR A 272       2.849  -1.901  15.728  1.00 21.82           H  
ATOM   4162  CA  THR A 272       2.860  -2.655  13.756  1.00 21.82           C  
ATOM   4163  HA  THR A 272       2.776  -3.704  13.474  1.00 21.82           H  
ATOM   4164  C   THR A 272       4.332  -2.295  13.854  1.00 21.82           C  
ATOM   4165  CB  THR A 272       2.167  -1.798  12.681  1.00 21.82           C  
ATOM   4166  HB  THR A 272       2.123  -0.761  13.016  1.00 21.82           H  
ATOM   4167  O   THR A 272       4.652  -1.171  14.228  1.00 21.82           O  
ATOM   4168  CG2 THR A 272       2.851  -1.859  11.315  1.00 21.82           C  
ATOM   4169 HG21 THR A 272       2.349  -1.187  10.620  1.00 21.82           H  
ATOM   4170 HG22 THR A 272       2.851  -2.877  10.926  1.00 21.82           H  
ATOM   4171 HG23 THR A 272       3.883  -1.515  11.390  1.00 21.82           H  
ATOM   4172  OG1 THR A 272       0.850  -2.293  12.493  1.00 21.82           O  
ATOM   4173  HG1 THR A 272       0.604  -2.660  13.345  1.00 21.82           H  
ATOM   4174  N   TYR A 273       5.195  -3.256  13.541  1.00 19.43           N  
ATOM   4175  H   TYR A 273       4.850  -4.143  13.204  1.00 19.43           H  
ATOM   4176  CA  TYR A 273       6.631  -3.042  13.402  1.00 19.43           C  
ATOM   4177  HA  TYR A 273       6.946  -2.225  14.051  1.00 19.43           H  
ATOM   4178  C   TYR A 273       6.968  -2.642  11.963  1.00 19.43           C  
ATOM   4179  CB  TYR A 273       7.392  -4.305  13.834  1.00 19.43           C  
ATOM   4180  HB2 TYR A 273       8.351  -4.328  13.317  1.00 19.43           H  
ATOM   4181  HB3 TYR A 273       6.848  -5.196  13.520  1.00 19.43           H  
ATOM   4182  O   TYR A 273       6.262  -3.009  11.021  1.00 19.43           O  
ATOM   4183  CG  TYR A 273       7.662  -4.376  15.327  1.00 19.43           C  
ATOM   4184  CD1 TYR A 273       8.970  -4.157  15.801  1.00 19.43           C  
ATOM   4185  HD1 TYR A 273       9.775  -3.966  15.106  1.00 19.43           H  
ATOM   4186  CD2 TYR A 273       6.622  -4.652  16.239  1.00 19.43           C  
ATOM   4187  HD2 TYR A 273       5.621  -4.834  15.877  1.00 19.43           H  
ATOM   4188  CE1 TYR A 273       9.245  -4.212  17.180  1.00 19.43           C  
ATOM   4189  HE1 TYR A 273      10.255  -4.059  17.529  1.00 19.43           H  
ATOM   4190  CE2 TYR A 273       6.893  -4.702  17.621  1.00 19.43           C  
ATOM   4191  HE2 TYR A 273       6.111  -4.917  18.334  1.00 19.43           H  
ATOM   4192  OH  TYR A 273       8.463  -4.551  19.424  1.00 19.43           O  
ATOM   4193  HH  TYR A 273       9.398  -4.421  19.600  1.00 19.43           H  
ATOM   4194  CZ  TYR A 273       8.205  -4.486  18.093  1.00 19.43           C  
ATOM   4195  N   THR A 274       8.052  -1.890  11.819  1.00 19.80           N  
ATOM   4196  H   THR A 274       8.566  -1.626  12.647  1.00 19.80           H  
ATOM   4197  CA  THR A 274       8.779  -1.675  10.565  1.00 19.80           C  
ATOM   4198  HA  THR A 274       8.094  -1.591   9.722  1.00 19.80           H  
ATOM   4199  C   THR A 274       9.752  -2.819  10.322  1.00 19.80           C  
ATOM   4200  CB  THR A 274       9.642  -0.406  10.676  1.00 19.80           C  
ATOM   4201  HB  THR A 274      10.378  -0.393   9.872  1.00 19.80           H  
ATOM   4202  O   THR A 274      10.464  -3.172  11.254  1.00 19.80           O  
ATOM   4203  CG2 THR A 274       8.808   0.868  10.589  1.00 19.80           C  
ATOM   4204 HG21 THR A 274       8.298   0.908   9.627  1.00 19.80           H  
ATOM   4205 HG22 THR A 274       9.466   1.733  10.678  1.00 19.80           H  
ATOM   4206 HG23 THR A 274       8.074   0.892  11.394  1.00 19.80           H  
ATOM   4207  OG1 THR A 274      10.308  -0.382  11.923  1.00 19.80           O  
ATOM   4208  HG1 THR A 274      10.871  -1.160  11.953  1.00 19.80           H  
ATOM   4209  N   GLU A 275       9.862  -3.297   9.083  1.00 20.54           N  
ATOM   4210  H   GLU A 275       9.163  -3.063   8.392  1.00 20.54           H  
ATOM   4211  CA  GLU A 275      11.126  -3.797   8.518  1.00 20.54           C  
ATOM   4212  HA  GLU A 275      11.885  -3.036   8.699  1.00 20.54           H  
ATOM   4213  C   GLU A 275      11.031  -3.911   6.988  1.00 20.54           C  
ATOM   4214  CB  GLU A 275      11.590  -5.109   9.189  1.00 20.54           C  
ATOM   4215  HB2 GLU A 275      10.847  -5.433   9.918  1.00 20.54           H  
ATOM   4216  HB3 GLU A 275      11.699  -5.900   8.447  1.00 20.54           H  
ATOM   4217  O   GLU A 275       9.935  -3.848   6.418  1.00 20.54           O  
ATOM   4218  CG  GLU A 275      12.944  -4.870   9.889  1.00 20.54           C  
ATOM   4219  HG2 GLU A 275      13.733  -4.891   9.138  1.00 20.54           H  
ATOM   4220  HG3 GLU A 275      12.946  -3.875  10.335  1.00 20.54           H  
ATOM   4221  CD  GLU A 275      13.250  -5.881  11.002  1.00 20.54           C  
ATOM   4222  OE1 GLU A 275      13.987  -5.489  11.935  1.00 20.54           O  
ATOM   4223  OE2 GLU A 275      12.724  -7.016  10.933  1.00 20.54           O  
ATOM   4224  N   THR A 276      12.185  -3.992   6.326  1.00 21.07           N  
ATOM   4225  H   THR A 276      13.038  -4.103   6.856  1.00 21.07           H  
ATOM   4226  CA  THR A 276      12.368  -3.772   4.882  1.00 21.07           C  
ATOM   4227  HA  THR A 276      11.396  -3.764   4.389  1.00 21.07           H  
ATOM   4228  C   THR A 276      13.208  -4.870   4.225  1.00 21.07           C  
ATOM   4229  CB  THR A 276      13.057  -2.415   4.616  1.00 21.07           C  
ATOM   4230  HB  THR A 276      13.458  -2.397   3.602  1.00 21.07           H  
ATOM   4231  O   THR A 276      14.160  -5.346   4.831  1.00 21.07           O  
ATOM   4232  CG2 THR A 276      12.090  -1.241   4.756  1.00 21.07           C  
ATOM   4233 HG21 THR A 276      12.625  -0.315   4.546  1.00 21.07           H  
ATOM   4234 HG22 THR A 276      11.277  -1.353   4.038  1.00 21.07           H  
ATOM   4235 HG23 THR A 276      11.688  -1.206   5.768  1.00 21.07           H  
ATOM   4236  OG1 THR A 276      14.107  -2.191   5.532  1.00 21.07           O  
ATOM   4237  HG1 THR A 276      14.801  -2.817   5.312  1.00 21.07           H  
ATOM   4238  N   ASP A 277      12.886  -5.138   2.954  1.00 21.21           N  
ATOM   4239  H   ASP A 277      12.146  -4.565   2.574  1.00 21.21           H  
ATOM   4240  CA  ASP A 277      13.739  -5.697   1.888  1.00 21.21           C  
ATOM   4241  HA  ASP A 277      13.109  -5.662   0.999  1.00 21.21           H  
ATOM   4242  C   ASP A 277      14.220  -7.171   1.979  1.00 21.21           C  
ATOM   4243  CB  ASP A 277      14.882  -4.699   1.603  1.00 21.21           C  
ATOM   4244  HB2 ASP A 277      15.466  -5.054   0.753  1.00 21.21           H  
ATOM   4245  HB3 ASP A 277      15.547  -4.663   2.466  1.00 21.21           H  
ATOM   4246  O   ASP A 277      14.592  -7.670   3.033  1.00 21.21           O  
ATOM   4247  CG  ASP A 277      14.378  -3.276   1.295  1.00 21.21           C  
ATOM   4248  OD1 ASP A 277      13.166  -3.115   1.001  1.00 21.21           O  
ATOM   4249  OD2 ASP A 277      15.196  -2.337   1.393  1.00 21.21           O  
ATOM   4250  N   ASP A 278      14.273  -7.956   0.887  1.00 22.82           N  
ATOM   4251  H   ASP A 278      14.706  -8.845   1.093  1.00 22.82           H  
ATOM   4252  CA  ASP A 278      13.485  -7.906  -0.371  1.00 22.82           C  
ATOM   4253  HA  ASP A 278      12.507  -7.500  -0.110  1.00 22.82           H  
ATOM   4254  C   ASP A 278      13.169  -9.363  -0.851  1.00 22.82           C  
ATOM   4255  CB  ASP A 278      14.071  -6.911  -1.396  1.00 22.82           C  
ATOM   4256  HB2 ASP A 278      14.165  -5.930  -0.932  1.00 22.82           H  
ATOM   4257  HB3 ASP A 278      15.077  -7.225  -1.675  1.00 22.82           H  
ATOM   4258  O   ASP A 278      12.334  -9.999  -0.211  1.00 22.82           O  
ATOM   4259  CG  ASP A 278      13.202  -6.733  -2.649  1.00 22.82           C  
ATOM   4260  OD1 ASP A 278      11.987  -7.023  -2.585  1.00 22.82           O  
ATOM   4261  OD2 ASP A 278      13.801  -6.443  -3.714  1.00 22.82           O  
ATOM   4262  N   HIS A 279      13.757 -10.056  -1.848  1.00 22.63           N  
ATOM   4263  H   HIS A 279      13.474 -11.026  -1.838  1.00 22.63           H  
ATOM   4264  CA  HIS A 279      14.508  -9.692  -3.063  1.00 22.63           C  
ATOM   4265  HA  HIS A 279      14.152  -8.732  -3.439  1.00 22.63           H  
ATOM   4266  C   HIS A 279      14.200 -10.707  -4.187  1.00 22.63           C  
ATOM   4267  CB  HIS A 279      16.020  -9.595  -2.777  1.00 22.63           C  
ATOM   4268  HB2 HIS A 279      16.460 -10.591  -2.813  1.00 22.63           H  
ATOM   4269  HB3 HIS A 279      16.175  -9.212  -1.768  1.00 22.63           H  
ATOM   4270  O   HIS A 279      14.286 -11.916  -3.961  1.00 22.63           O  
ATOM   4271  CG  HIS A 279      16.763  -8.682  -3.728  1.00 22.63           C  
ATOM   4272  CD2 HIS A 279      18.054  -8.827  -4.159  1.00 22.63           C  
ATOM   4273  HD2 HIS A 279      18.715  -9.641  -3.900  1.00 22.63           H  
ATOM   4274  ND1 HIS A 279      16.315  -7.482  -4.233  1.00 22.63           N  
ATOM   4275  HD1 HIS A 279      15.429  -7.040  -4.033  1.00 22.63           H  
ATOM   4276  CE1 HIS A 279      17.302  -6.922  -4.942  1.00 22.63           C  
ATOM   4277  HE1 HIS A 279      17.242  -5.950  -5.408  1.00 22.63           H  
ATOM   4278  NE2 HIS A 279      18.380  -7.725  -4.965  1.00 22.63           N  
ATOM   4279  N   ALA A 280      13.783 -10.240  -5.376  1.00 22.34           N  
ATOM   4280  H   ALA A 280      13.697  -9.240  -5.491  1.00 22.34           H  
ATOM   4281  CA  ALA A 280      13.269 -11.108  -6.451  1.00 22.34           C  
ATOM   4282  HA  ALA A 280      13.799 -12.060  -6.419  1.00 22.34           H  
ATOM   4283  C   ALA A 280      13.433 -10.519  -7.874  1.00 22.34           C  
ATOM   4284  CB  ALA A 280      11.787 -11.383  -6.153  1.00 22.34           C  
ATOM   4285  HB1 ALA A 280      11.244 -10.441  -6.081  1.00 22.34           H  
ATOM   4286  HB2 ALA A 280      11.694 -11.919  -5.209  1.00 22.34           H  
ATOM   4287  HB3 ALA A 280      11.348 -11.981  -6.952  1.00 22.34           H  
ATOM   4288  O   ALA A 280      12.729  -9.588  -8.258  1.00 22.34           O  
ATOM   4289  N   VAL A 281      14.342 -11.082  -8.682  1.00 22.66           N  
ATOM   4290  H   VAL A 281      14.948 -11.759  -8.240  1.00 22.66           H  
ATOM   4291  CA  VAL A 281      14.808 -10.484  -9.954  1.00 22.66           C  
ATOM   4292  HA  VAL A 281      14.031  -9.820 -10.333  1.00 22.66           H  
ATOM   4293  C   VAL A 281      15.118 -11.509 -11.053  1.00 22.66           C  
ATOM   4294  CB  VAL A 281      16.064  -9.635  -9.688  1.00 22.66           C  
ATOM   4295  HB  VAL A 281      16.846 -10.291  -9.306  1.00 22.66           H  
ATOM   4296  O   VAL A 281      15.532 -12.634 -10.767  1.00 22.66           O  
ATOM   4297  CG1 VAL A 281      16.608  -8.967 -10.952  1.00 22.66           C  
ATOM   4298 HG11 VAL A 281      17.020  -9.715 -11.630  1.00 22.66           H  
ATOM   4299 HG12 VAL A 281      15.839  -8.374 -11.447  1.00 22.66           H  
ATOM   4300 HG13 VAL A 281      17.458  -8.328 -10.713  1.00 22.66           H  
ATOM   4301  CG2 VAL A 281      15.770  -8.553  -8.645  1.00 22.66           C  
ATOM   4302 HG21 VAL A 281      14.888  -7.980  -8.929  1.00 22.66           H  
ATOM   4303 HG22 VAL A 281      15.619  -8.994  -7.659  1.00 22.66           H  
ATOM   4304 HG23 VAL A 281      16.622  -7.878  -8.567  1.00 22.66           H  
ATOM   4305  N   ALA A 282      14.967 -11.079 -12.314  1.00 25.04           N  
ATOM   4306  H   ALA A 282      14.655 -10.127 -12.439  1.00 25.04           H  
ATOM   4307  CA  ALA A 282      15.511 -11.721 -13.511  1.00 25.04           C  
ATOM   4308  HA  ALA A 282      15.718 -12.769 -13.294  1.00 25.04           H  
ATOM   4309  C   ALA A 282      16.822 -11.050 -13.972  1.00 25.04           C  
ATOM   4310  CB  ALA A 282      14.450 -11.660 -14.615  1.00 25.04           C  
ATOM   4311  HB1 ALA A 282      14.824 -12.158 -15.510  1.00 25.04           H  
ATOM   4312  HB2 ALA A 282      14.224 -10.622 -14.860  1.00 25.04           H  
ATOM   4313  HB3 ALA A 282      13.540 -12.160 -14.284  1.00 25.04           H  
ATOM   4314  O   ALA A 282      16.863  -9.840 -14.187  1.00 25.04           O  
ATOM   4315  N   THR A 283      17.876 -11.844 -14.154  1.00 21.78           N  
ATOM   4316  H   THR A 283      17.797 -12.822 -13.912  1.00 21.78           H  
ATOM   4317  CA  THR A 283      19.223 -11.391 -14.538  1.00 21.78           C  
ATOM   4318  HA  THR A 283      19.232 -10.305 -14.636  1.00 21.78           H  
ATOM   4319  C   THR A 283      19.612 -11.950 -15.904  1.00 21.78           C  
ATOM   4320  CB  THR A 283      20.249 -11.754 -13.452  1.00 21.78           C  
ATOM   4321  HB  THR A 283      21.258 -11.551 -13.811  1.00 21.78           H  
ATOM   4322  O   THR A 283      20.499 -12.793 -16.009  1.00 21.78           O  
ATOM   4323  CG2 THR A 283      20.017 -10.950 -12.178  1.00 21.78           C  
ATOM   4324 HG21 THR A 283      20.368  -9.928 -12.316  1.00 21.78           H  
ATOM   4325 HG22 THR A 283      18.961 -10.943 -11.904  1.00 21.78           H  
ATOM   4326 HG23 THR A 283      20.566 -11.415 -11.359  1.00 21.78           H  
ATOM   4327  OG1 THR A 283      20.135 -13.126 -13.139  1.00 21.78           O  
ATOM   4328  HG1 THR A 283      20.621 -13.561 -13.843  1.00 21.78           H  
ATOM   4329  N   ASP A 284      18.909 -11.502 -16.946  1.00 24.45           N  
ATOM   4330  H   ASP A 284      18.135 -10.875 -16.778  1.00 24.45           H  
ATOM   4331  CA  ASP A 284      19.363 -11.605 -18.338  1.00 24.45           C  
ATOM   4332  HA  ASP A 284      20.428 -11.373 -18.341  1.00 24.45           H  
ATOM   4333  C   ASP A 284      18.646 -10.556 -19.209  1.00 24.45           C  
ATOM   4334  CB  ASP A 284      19.162 -13.034 -18.890  1.00 24.45           C  
ATOM   4335  HB2 ASP A 284      18.341 -13.041 -19.607  1.00 24.45           H  
ATOM   4336  HB3 ASP A 284      18.889 -13.711 -18.080  1.00 24.45           H  
ATOM   4337  O   ASP A 284      17.446 -10.324 -19.044  1.00 24.45           O  
ATOM   4338  CG  ASP A 284      20.427 -13.574 -19.569  1.00 24.45           C  
ATOM   4339  OD1 ASP A 284      21.179 -12.745 -20.133  1.00 24.45           O  
ATOM   4340  OD2 ASP A 284      20.605 -14.814 -19.557  1.00 24.45           O  
ATOM   4341  N   VAL A 285      19.368  -9.893 -20.121  1.00 25.94           N  
ATOM   4342  H   VAL A 285      20.320 -10.200 -20.264  1.00 25.94           H  
ATOM   4343  CA  VAL A 285      18.873  -8.715 -20.875  1.00 25.94           C  
ATOM   4344  HA  VAL A 285      17.852  -8.521 -20.547  1.00 25.94           H  
ATOM   4345  C   VAL A 285      18.753  -9.021 -22.374  1.00 25.94           C  
ATOM   4346  CB  VAL A 285      19.660  -7.418 -20.549  1.00 25.94           C  
ATOM   4347  HB  VAL A 285      20.674  -7.499 -20.940  1.00 25.94           H  
ATOM   4348  O   VAL A 285      19.323  -8.339 -23.223  1.00 25.94           O  
ATOM   4349  CG1 VAL A 285      18.995  -6.151 -21.124  1.00 25.94           C  
ATOM   4350 HG11 VAL A 285      18.991  -6.166 -22.214  1.00 25.94           H  
ATOM   4351 HG12 VAL A 285      17.971  -6.070 -20.760  1.00 25.94           H  
ATOM   4352 HG13 VAL A 285      19.555  -5.269 -20.812  1.00 25.94           H  
ATOM   4353  CG2 VAL A 285      19.738  -7.177 -19.033  1.00 25.94           C  
ATOM   4354 HG21 VAL A 285      20.300  -7.979 -18.554  1.00 25.94           H  
ATOM   4355 HG22 VAL A 285      18.737  -7.138 -18.603  1.00 25.94           H  
ATOM   4356 HG23 VAL A 285      20.259  -6.242 -18.825  1.00 25.94           H  
ATOM   4357  N   VAL A 286      17.971 -10.051 -22.717  1.00 21.34           N  
ATOM   4358  H   VAL A 286      17.585 -10.611 -21.971  1.00 21.34           H  
ATOM   4359  CA  VAL A 286      17.452 -10.287 -24.079  1.00 21.34           C  
ATOM   4360  HA  VAL A 286      17.429  -9.328 -24.597  1.00 21.34           H  
ATOM   4361  C   VAL A 286      16.008 -10.803 -24.002  1.00 21.34           C  
ATOM   4362  CB  VAL A 286      18.349 -11.234 -24.914  1.00 21.34           C  
ATOM   4363  HB  VAL A 286      18.436 -12.191 -24.399  1.00 21.34           H  
ATOM   4364  O   VAL A 286      15.646 -11.576 -23.123  1.00 21.34           O  
ATOM   4365  CG1 VAL A 286      17.770 -11.488 -26.316  1.00 21.34           C  
ATOM   4366 HG11 VAL A 286      16.838 -12.050 -26.244  1.00 21.34           H  
ATOM   4367 HG12 VAL A 286      18.465 -12.092 -26.899  1.00 21.34           H  
ATOM   4368 HG13 VAL A 286      17.599 -10.544 -26.833  1.00 21.34           H  
ATOM   4369  CG2 VAL A 286      19.759 -10.669 -25.142  1.00 21.34           C  
ATOM   4370 HG21 VAL A 286      20.282 -10.595 -24.188  1.00 21.34           H  
ATOM   4371 HG22 VAL A 286      20.337 -11.339 -25.779  1.00 21.34           H  
ATOM   4372 HG23 VAL A 286      19.706  -9.682 -25.600  1.00 21.34           H  
ATOM   4373  N   SER A 287      15.174 -10.355 -24.941  1.00 24.47           N  
ATOM   4374  H   SER A 287      15.577  -9.791 -25.675  1.00 24.47           H  
ATOM   4375  CA  SER A 287      13.743 -10.663 -25.072  1.00 24.47           C  
ATOM   4376  HA  SER A 287      13.194 -10.100 -24.318  1.00 24.47           H  
ATOM   4377  C   SER A 287      13.361 -12.149 -24.950  1.00 24.47           C  
ATOM   4378  CB  SER A 287      13.299 -10.194 -26.463  1.00 24.47           C  
ATOM   4379  HB2 SER A 287      12.264 -10.489 -26.637  1.00 24.47           H  
ATOM   4380  HB3 SER A 287      13.369  -9.108 -26.522  1.00 24.47           H  
ATOM   4381  O   SER A 287      13.858 -12.977 -25.715  1.00 24.47           O  
ATOM   4382  OG  SER A 287      14.135 -10.769 -27.455  1.00 24.47           O  
ATOM   4383  HG  SER A 287      14.265 -11.687 -27.208  1.00 24.47           H  
ATOM   4384  N   VAL A 288      12.345 -12.445 -24.130  1.00 22.37           N  
ATOM   4385  H   VAL A 288      11.994 -11.716 -23.526  1.00 22.37           H  
ATOM   4386  CA  VAL A 288      11.581 -13.710 -24.132  1.00 22.37           C  
ATOM   4387  HA  VAL A 288      11.922 -14.312 -24.974  1.00 22.37           H  
ATOM   4388  C   VAL A 288      10.084 -13.373 -24.317  1.00 22.37           C  
ATOM   4389  CB  VAL A 288      11.856 -14.531 -22.854  1.00 22.37           C  
ATOM   4390  HB  VAL A 288      11.555 -13.949 -21.983  1.00 22.37           H  
ATOM   4391  O   VAL A 288       9.623 -12.401 -23.715  1.00 22.37           O  
ATOM   4392  CG1 VAL A 288      11.091 -15.861 -22.841  1.00 22.37           C  
ATOM   4393 HG11 VAL A 288      10.016 -15.681 -22.873  1.00 22.37           H  
ATOM   4394 HG12 VAL A 288      11.390 -16.478 -23.688  1.00 22.37           H  
ATOM   4395 HG13 VAL A 288      11.312 -16.398 -21.918  1.00 22.37           H  
ATOM   4396  CG2 VAL A 288      13.349 -14.871 -22.732  1.00 22.37           C  
ATOM   4397 HG21 VAL A 288      13.522 -15.493 -21.854  1.00 22.37           H  
ATOM   4398 HG22 VAL A 288      13.935 -13.959 -22.614  1.00 22.37           H  
ATOM   4399 HG23 VAL A 288      13.694 -15.397 -23.622  1.00 22.37           H  
ATOM   4400  N   PRO A 289       9.326 -14.070 -25.192  1.00 22.10           N  
ATOM   4401  CA  PRO A 289       8.099 -13.515 -25.775  1.00 22.10           C  
ATOM   4402  HA  PRO A 289       8.145 -12.426 -25.775  1.00 22.10           H  
ATOM   4403  C   PRO A 289       6.786 -13.932 -25.092  1.00 22.10           C  
ATOM   4404  CB  PRO A 289       8.124 -14.004 -27.227  1.00 22.10           C  
ATOM   4405  HB2 PRO A 289       7.137 -14.017 -27.689  1.00 22.10           H  
ATOM   4406  HB3 PRO A 289       8.810 -13.391 -27.812  1.00 22.10           H  
ATOM   4407  O   PRO A 289       6.711 -14.894 -24.331  1.00 22.10           O  
ATOM   4408  CG  PRO A 289       8.694 -15.411 -27.074  1.00 22.10           C  
ATOM   4409  HG2 PRO A 289       7.917 -16.091 -26.723  1.00 22.10           H  
ATOM   4410  HG3 PRO A 289       9.132 -15.774 -28.004  1.00 22.10           H  
ATOM   4411  CD  PRO A 289       9.748 -15.224 -25.984  1.00 22.10           C  
ATOM   4412  HD2 PRO A 289      10.704 -15.020 -26.466  1.00 22.10           H  
ATOM   4413  HD3 PRO A 289       9.812 -16.122 -25.369  1.00 22.10           H  
ATOM   4414  N   LEU A 290       5.708 -13.247 -25.492  1.00 22.92           N  
ATOM   4415  H   LEU A 290       5.861 -12.470 -26.119  1.00 22.92           H  
ATOM   4416  CA  LEU A 290       4.331 -13.727 -25.357  1.00 22.92           C  
ATOM   4417  HA  LEU A 290       4.119 -13.953 -24.312  1.00 22.92           H  
ATOM   4418  C   LEU A 290       4.125 -15.007 -26.190  1.00 22.92           C  
ATOM   4419  CB  LEU A 290       3.369 -12.629 -25.865  1.00 22.92           C  
ATOM   4420  HB2 LEU A 290       3.728 -12.291 -26.838  1.00 22.92           H  
ATOM   4421  HB3 LEU A 290       2.386 -13.070 -26.027  1.00 22.92           H  
ATOM   4422  O   LEU A 290       3.946 -14.927 -27.404  1.00 22.92           O  
ATOM   4423  CG  LEU A 290       3.200 -11.410 -24.945  1.00 22.92           C  
ATOM   4424  HG  LEU A 290       4.174 -11.084 -24.579  1.00 22.92           H  
ATOM   4425  CD1 LEU A 290       2.567 -10.258 -25.727  1.00 22.92           C  
ATOM   4426 HD11 LEU A 290       3.215  -9.975 -26.556  1.00 22.92           H  
ATOM   4427 HD12 LEU A 290       1.593 -10.559 -26.114  1.00 22.92           H  
ATOM   4428 HD13 LEU A 290       2.443  -9.396 -25.071  1.00 22.92           H  
ATOM   4429  CD2 LEU A 290       2.292 -11.733 -23.756  1.00 22.92           C  
ATOM   4430 HD21 LEU A 290       2.186 -10.850 -23.126  1.00 22.92           H  
ATOM   4431 HD22 LEU A 290       1.308 -12.047 -24.103  1.00 22.92           H  
ATOM   4432 HD23 LEU A 290       2.733 -12.529 -23.157  1.00 22.92           H  
ATOM   4433  N   CYS A 291       4.070 -16.165 -25.532  1.00 21.50           N  
ATOM   4434  H   CYS A 291       4.338 -16.175 -24.558  1.00 21.50           H  
ATOM   4435  CA  CYS A 291       3.522 -17.400 -26.101  1.00 21.50           C  
ATOM   4436  HA  CYS A 291       3.234 -17.239 -27.139  1.00 21.50           H  
ATOM   4437  C   CYS A 291       2.260 -17.797 -25.329  1.00 21.50           C  
ATOM   4438  CB  CYS A 291       4.578 -18.514 -26.095  1.00 21.50           C  
ATOM   4439  HB2 CYS A 291       5.072 -18.555 -25.124  1.00 21.50           H  
ATOM   4440  HB3 CYS A 291       4.088 -19.471 -26.272  1.00 21.50           H  
ATOM   4441  O   CYS A 291       2.337 -18.322 -24.220  1.00 21.50           O  
ATOM   4442  SG  CYS A 291       5.787 -18.219 -27.417  1.00 21.50           S  
ATOM   4443  HG  CYS A 291       6.465 -19.359 -27.255  1.00 21.50           H  
ATOM   4444  N   GLY A 292       1.091 -17.529 -25.914  1.00 24.71           N  
ATOM   4445  H   GLY A 292       1.099 -17.106 -26.831  1.00 24.71           H  
ATOM   4446  CA  GLY A 292      -0.180 -18.064 -25.433  1.00 24.71           C  
ATOM   4447  HA2 GLY A 292      -0.984 -17.369 -25.674  1.00 24.71           H  
ATOM   4448  HA3 GLY A 292      -0.157 -18.205 -24.353  1.00 24.71           H  
ATOM   4449  C   GLY A 292      -0.476 -19.395 -26.115  1.00 24.71           C  
ATOM   4450  O   GLY A 292      -0.921 -19.397 -27.260  1.00 24.71           O  
ATOM   4451  N   ASP A 293      -0.243 -20.511 -25.424  1.00 22.76           N  
ATOM   4452  H   ASP A 293       0.183 -20.451 -24.511  1.00 22.76           H  
ATOM   4453  CA  ASP A 293      -0.623 -21.835 -25.923  1.00 22.76           C  
ATOM   4454  HA  ASP A 293      -0.433 -21.858 -26.996  1.00 22.76           H  
ATOM   4455  C   ASP A 293      -2.123 -22.091 -25.728  1.00 22.76           C  
ATOM   4456  CB  ASP A 293       0.215 -22.947 -25.263  1.00 22.76           C  
ATOM   4457  HB2 ASP A 293      -0.421 -23.816 -25.089  1.00 22.76           H  
ATOM   4458  HB3 ASP A 293       0.580 -22.612 -24.293  1.00 22.76           H  
ATOM   4459  O   ASP A 293      -2.652 -22.030 -24.615  1.00 22.76           O  
ATOM   4460  CG  ASP A 293       1.379 -23.410 -26.144  1.00 22.76           C  
ATOM   4461  OD1 ASP A 293       1.131 -23.605 -27.355  1.00 22.76           O  
ATOM   4462  OD2 ASP A 293       2.482 -23.604 -25.589  1.00 22.76           O  
ATOM   4463  N   ALA A 294      -2.811 -22.465 -26.809  1.00 24.42           N  
ATOM   4464  H   ALA A 294      -2.320 -22.496 -27.692  1.00 24.42           H  
ATOM   4465  CA  ALA A 294      -4.238 -22.803 -26.795  1.00 24.42           C  
ATOM   4466  HA  ALA A 294      -4.763 -22.020 -26.247  1.00 24.42           H  
ATOM   4467  C   ALA A 294      -4.559 -24.134 -26.071  1.00 24.42           C  
ATOM   4468  CB  ALA A 294      -4.746 -22.786 -28.242  1.00 24.42           C  
ATOM   4469  HB1 ALA A 294      -4.540 -21.818 -28.698  1.00 24.42           H  
ATOM   4470  HB2 ALA A 294      -4.258 -23.572 -28.818  1.00 24.42           H  
ATOM   4471  HB3 ALA A 294      -5.823 -22.958 -28.253  1.00 24.42           H  
ATOM   4472  O   ALA A 294      -5.717 -24.528 -25.983  1.00 24.42           O  
ATOM   4473  N   MET A 295      -3.543 -24.818 -25.534  1.00 26.19           N  
ATOM   4474  H   MET A 295      -2.626 -24.405 -25.617  1.00 26.19           H  
ATOM   4475  CA  MET A 295      -3.635 -26.120 -24.856  1.00 26.19           C  
ATOM   4476  HA  MET A 295      -4.408 -26.721 -25.336  1.00 26.19           H  
ATOM   4477  C   MET A 295      -4.011 -26.027 -23.363  1.00 26.19           C  
ATOM   4478  CB  MET A 295      -2.286 -26.840 -25.021  1.00 26.19           C  
ATOM   4479  HB2 MET A 295      -1.491 -26.183 -24.668  1.00 26.19           H  
ATOM   4480  HB3 MET A 295      -2.270 -27.741 -24.408  1.00 26.19           H  
ATOM   4481  O   MET A 295      -4.206 -27.050 -22.713  1.00 26.19           O  
ATOM   4482  CG  MET A 295      -1.987 -27.242 -26.472  1.00 26.19           C  
ATOM   4483  HG2 MET A 295      -0.917 -27.429 -26.554  1.00 26.19           H  
ATOM   4484  HG3 MET A 295      -2.230 -26.417 -27.142  1.00 26.19           H  
ATOM   4485  SD  MET A 295      -2.856 -28.735 -27.025  1.00 26.19           S  
ATOM   4486  CE  MET A 295      -2.227 -28.836 -28.721  1.00 26.19           C  
ATOM   4487  HE1 MET A 295      -1.137 -28.820 -28.712  1.00 26.19           H  
ATOM   4488  HE2 MET A 295      -2.571 -29.763 -29.180  1.00 26.19           H  
ATOM   4489  HE3 MET A 295      -2.598 -27.988 -29.296  1.00 26.19           H  
ATOM   4490  N   CYS A 296      -4.099 -24.820 -22.794  1.00 25.73           N  
ATOM   4491  H   CYS A 296      -3.872 -24.012 -23.357  1.00 25.73           H  
ATOM   4492  CA  CYS A 296      -4.355 -24.611 -21.361  1.00 25.73           C  
ATOM   4493  HA  CYS A 296      -3.878 -25.419 -20.806  1.00 25.73           H  
ATOM   4494  C   CYS A 296      -5.842 -24.657 -20.954  1.00 25.73           C  
ATOM   4495  CB  CYS A 296      -3.685 -23.298 -20.937  1.00 25.73           C  
ATOM   4496  HB2 CYS A 296      -4.016 -22.493 -21.593  1.00 25.73           H  
ATOM   4497  HB3 CYS A 296      -3.969 -23.056 -19.913  1.00 25.73           H  
ATOM   4498  O   CYS A 296      -6.155 -24.447 -19.783  1.00 25.73           O  
ATOM   4499  SG  CYS A 296      -1.880 -23.485 -21.034  1.00 25.73           S  
ATOM   4500  HG  CYS A 296      -1.587 -22.184 -21.114  1.00 25.73           H  
ATOM   4501  N   TRP A 297      -6.754 -24.919 -21.893  1.00 24.46           N  
ATOM   4502  H   TRP A 297      -6.436 -25.146 -22.824  1.00 24.46           H  
ATOM   4503  CA  TRP A 297      -8.200 -24.923 -21.661  1.00 24.46           C  
ATOM   4504  HA  TRP A 297      -8.420 -24.373 -20.747  1.00 24.46           H  
ATOM   4505  C   TRP A 297      -8.722 -26.354 -21.499  1.00 24.46           C  
ATOM   4506  CB  TRP A 297      -8.903 -24.185 -22.810  1.00 24.46           C  
ATOM   4507  HB2 TRP A 297      -8.739 -24.734 -23.738  1.00 24.46           H  
ATOM   4508  HB3 TRP A 297      -9.975 -24.185 -22.618  1.00 24.46           H  
ATOM   4509  O   TRP A 297      -8.659 -27.151 -22.432  1.00 24.46           O  
ATOM   4510  CG  TRP A 297      -8.461 -22.765 -23.014  1.00 24.46           C  
ATOM   4511  CD1 TRP A 297      -7.468 -22.366 -23.839  1.00 24.46           C  
ATOM   4512  HD1 TRP A 297      -6.891 -23.033 -24.462  1.00 24.46           H  
ATOM   4513  CD2 TRP A 297      -8.978 -21.544 -22.399  1.00 24.46           C  
ATOM   4514  CE2 TRP A 297      -8.225 -20.435 -22.890  1.00 24.46           C  
ATOM   4515  CE3 TRP A 297     -10.012 -21.258 -21.483  1.00 24.46           C  
ATOM   4516  HE3 TRP A 297     -10.614 -22.069 -21.099  1.00 24.46           H  
ATOM   4517  NE1 TRP A 297      -7.314 -20.996 -23.759  1.00 24.46           N  
ATOM   4518  HE1 TRP A 297      -6.629 -20.481 -24.294  1.00 24.46           H  
ATOM   4519  CH2 TRP A 297      -9.517 -18.866 -21.576  1.00 24.46           C  
ATOM   4520  HH2 TRP A 297      -9.736 -17.858 -21.257  1.00 24.46           H  
ATOM   4521  CZ2 TRP A 297      -8.479 -19.114 -22.490  1.00 24.46           C  
ATOM   4522  HZ2 TRP A 297      -7.890 -18.299 -22.885  1.00 24.46           H  
ATOM   4523  CZ3 TRP A 297     -10.281 -19.937 -21.077  1.00 24.46           C  
ATOM   4524  HZ3 TRP A 297     -11.084 -19.745 -20.380  1.00 24.46           H  
ATOM   4525  N   VAL A 298      -9.271 -26.672 -20.324  1.00 25.95           N  
ATOM   4526  H   VAL A 298      -9.272 -25.976 -19.592  1.00 25.95           H  
ATOM   4527  CA  VAL A 298     -10.058 -27.894 -20.095  1.00 25.95           C  
ATOM   4528  HA  VAL A 298     -10.169 -28.433 -21.036  1.00 25.95           H  
ATOM   4529  C   VAL A 298     -11.447 -27.469 -19.645  1.00 25.95           C  
ATOM   4530  CB  VAL A 298      -9.390 -28.863 -19.100  1.00 25.95           C  
ATOM   4531  HB  VAL A 298      -9.285 -28.380 -18.128  1.00 25.95           H  
ATOM   4532  O   VAL A 298     -11.664 -27.125 -18.486  1.00 25.95           O  
ATOM   4533  CG1 VAL A 298     -10.225 -30.142 -18.934  1.00 25.95           C  
ATOM   4534 HG11 VAL A 298      -9.725 -30.826 -18.248  1.00 25.95           H  
ATOM   4535 HG12 VAL A 298     -11.205 -29.901 -18.524  1.00 25.95           H  
ATOM   4536 HG13 VAL A 298     -10.357 -30.631 -19.899  1.00 25.95           H  
ATOM   4537  CG2 VAL A 298      -7.995 -29.285 -19.583  1.00 25.95           C  
ATOM   4538 HG21 VAL A 298      -7.341 -28.415 -19.636  1.00 25.95           H  
ATOM   4539 HG22 VAL A 298      -7.560 -30.006 -18.890  1.00 25.95           H  
ATOM   4540 HG23 VAL A 298      -8.065 -29.730 -20.575  1.00 25.95           H  
ATOM   4541  N   GLU A 299     -12.370 -27.451 -20.598  1.00 25.76           N  
ATOM   4542  H   GLU A 299     -12.109 -27.743 -21.529  1.00 25.76           H  
ATOM   4543  CA  GLU A 299     -13.770 -27.094 -20.395  1.00 25.76           C  
ATOM   4544  HA  GLU A 299     -13.822 -26.134 -19.882  1.00 25.76           H  
ATOM   4545  C   GLU A 299     -14.475 -28.157 -19.538  1.00 25.76           C  
ATOM   4546  CB  GLU A 299     -14.393 -26.936 -21.788  1.00 25.76           C  
ATOM   4547  HB2 GLU A 299     -13.774 -26.238 -22.351  1.00 25.76           H  
ATOM   4548  HB3 GLU A 299     -14.364 -27.899 -22.298  1.00 25.76           H  
ATOM   4549  O   GLU A 299     -14.380 -29.358 -19.809  1.00 25.76           O  
ATOM   4550  CG  GLU A 299     -15.828 -26.401 -21.798  1.00 25.76           C  
ATOM   4551  HG2 GLU A 299     -15.876 -25.517 -21.163  1.00 25.76           H  
ATOM   4552  HG3 GLU A 299     -16.499 -27.154 -21.385  1.00 25.76           H  
ATOM   4553  CD  GLU A 299     -16.246 -26.047 -23.235  1.00 25.76           C  
ATOM   4554  OE1 GLU A 299     -16.777 -24.930 -23.419  1.00 25.76           O  
ATOM   4555  OE2 GLU A 299     -15.988 -26.875 -24.138  1.00 25.76           O  
ATOM   4556  N   LYS A 300     -15.169 -27.732 -18.476  1.00 27.64           N  
ATOM   4557  H   LYS A 300     -15.175 -26.743 -18.269  1.00 27.64           H  
ATOM   4558  CA  LYS A 300     -15.880 -28.641 -17.570  1.00 27.64           C  
ATOM   4559  HA  LYS A 300     -16.072 -29.572 -18.103  1.00 27.64           H  
ATOM   4560  C   LYS A 300     -17.232 -28.062 -17.165  1.00 27.64           C  
ATOM   4561  CB  LYS A 300     -14.981 -28.966 -16.364  1.00 27.64           C  
ATOM   4562  HB2 LYS A 300     -13.979 -29.207 -16.719  1.00 27.64           H  
ATOM   4563  HB3 LYS A 300     -14.913 -28.100 -15.706  1.00 27.64           H  
ATOM   4564  O   LYS A 300     -17.319 -27.249 -16.250  1.00 27.64           O  
ATOM   4565  CG  LYS A 300     -15.534 -30.177 -15.599  1.00 27.64           C  
ATOM   4566  HG2 LYS A 300     -16.563 -29.980 -15.297  1.00 27.64           H  
ATOM   4567  HG3 LYS A 300     -15.521 -31.046 -16.256  1.00 27.64           H  
ATOM   4568  CD  LYS A 300     -14.703 -30.476 -14.349  1.00 27.64           C  
ATOM   4569  HD2 LYS A 300     -14.776 -29.624 -13.672  1.00 27.64           H  
ATOM   4570  HD3 LYS A 300     -13.661 -30.628 -14.628  1.00 27.64           H  
ATOM   4571  CE  LYS A 300     -15.259 -31.735 -13.676  1.00 27.64           C  
ATOM   4572  HE2 LYS A 300     -16.336 -31.613 -13.567  1.00 27.64           H  
ATOM   4573  HE3 LYS A 300     -15.086 -32.588 -14.333  1.00 27.64           H  
ATOM   4574  NZ  LYS A 300     -14.640 -31.958 -12.347  1.00 27.64           N  
ATOM   4575  HZ1 LYS A 300     -13.638 -32.057 -12.435  1.00 27.64           H  
ATOM   4576  HZ2 LYS A 300     -14.831 -31.166 -11.750  1.00 27.64           H  
ATOM   4577  HZ3 LYS A 300     -15.025 -32.783 -11.911  1.00 27.64           H  
ATOM   4578  N   HIS A 301     -18.291 -28.518 -17.829  1.00 24.52           N  
ATOM   4579  H   HIS A 301     -18.145 -29.140 -18.611  1.00 24.52           H  
ATOM   4580  CA  HIS A 301     -19.659 -28.168 -17.456  1.00 24.52           C  
ATOM   4581  HA  HIS A 301     -19.752 -27.082 -17.476  1.00 24.52           H  
ATOM   4582  C   HIS A 301     -19.998 -28.642 -16.035  1.00 24.52           C  
ATOM   4583  CB  HIS A 301     -20.657 -28.753 -18.464  1.00 24.52           C  
ATOM   4584  HB2 HIS A 301     -20.427 -29.803 -18.645  1.00 24.52           H  
ATOM   4585  HB3 HIS A 301     -21.658 -28.705 -18.034  1.00 24.52           H  
ATOM   4586  O   HIS A 301     -19.755 -29.796 -15.672  1.00 24.52           O  
ATOM   4587  CG  HIS A 301     -20.696 -28.006 -19.771  1.00 24.52           C  
ATOM   4588  CD2 HIS A 301     -20.179 -28.417 -20.971  1.00 24.52           C  
ATOM   4589  HD2 HIS A 301     -19.651 -29.340 -21.160  1.00 24.52           H  
ATOM   4590  ND1 HIS A 301     -21.292 -26.781 -19.985  1.00 24.52           N  
ATOM   4591  HD1 HIS A 301     -21.739 -26.193 -19.296  1.00 24.52           H  
ATOM   4592  CE1 HIS A 301     -21.131 -26.463 -21.280  1.00 24.52           C  
ATOM   4593  HE1 HIS A 301     -21.467 -25.548 -21.744  1.00 24.52           H  
ATOM   4594  NE2 HIS A 301     -20.474 -27.439 -21.921  1.00 24.52           N  
ATOM   4595  N   LEU A 302     -20.621 -27.753 -15.260  1.00 26.91           N  
ATOM   4596  H   LEU A 302     -20.767 -26.824 -15.630  1.00 26.91           H  
ATOM   4597  CA  LEU A 302     -21.313 -28.069 -14.013  1.00 26.91           C  
ATOM   4598  HA  LEU A 302     -21.084 -29.096 -13.728  1.00 26.91           H  
ATOM   4599  C   LEU A 302     -22.830 -28.016 -14.247  1.00 26.91           C  
ATOM   4600  CB  LEU A 302     -20.824 -27.137 -12.888  1.00 26.91           C  
ATOM   4601  HB2 LEU A 302     -20.993 -26.105 -13.196  1.00 26.91           H  
ATOM   4602  HB3 LEU A 302     -21.423 -27.318 -11.995  1.00 26.91           H  
ATOM   4603  O   LEU A 302     -23.319 -27.304 -15.125  1.00 26.91           O  
ATOM   4604  CG  LEU A 302     -19.333 -27.312 -12.525  1.00 26.91           C  
ATOM   4605  HG  LEU A 302     -18.718 -27.147 -13.410  1.00 26.91           H  
ATOM   4606  CD1 LEU A 302     -18.933 -26.283 -11.470  1.00 26.91           C  
ATOM   4607 HD11 LEU A 302     -19.122 -25.279 -11.851  1.00 26.91           H  
ATOM   4608 HD12 LEU A 302     -19.504 -26.430 -10.554  1.00 26.91           H  
ATOM   4609 HD13 LEU A 302     -17.867 -26.362 -11.254  1.00 26.91           H  
ATOM   4610  CD2 LEU A 302     -19.024 -28.705 -11.962  1.00 26.91           C  
ATOM   4611 HD21 LEU A 302     -19.679 -28.918 -11.117  1.00 26.91           H  
ATOM   4612 HD22 LEU A 302     -17.986 -28.735 -11.631  1.00 26.91           H  
ATOM   4613 HD23 LEU A 302     -19.162 -29.456 -12.739  1.00 26.91           H  
ATOM   4614  N   SER A 303     -23.578 -28.816 -13.489  1.00 27.26           N  
ATOM   4615  H   SER A 303     -23.141 -29.296 -12.716  1.00 27.26           H  
ATOM   4616  CA  SER A 303     -24.931 -29.273 -13.848  1.00 27.26           C  
ATOM   4617  HA  SER A 303     -24.903 -29.596 -14.889  1.00 27.26           H  
ATOM   4618  C   SER A 303     -26.058 -28.232 -13.772  1.00 27.26           C  
ATOM   4619  CB  SER A 303     -25.277 -30.502 -13.001  1.00 27.26           C  
ATOM   4620  HB2 SER A 303     -26.289 -30.843 -13.218  1.00 27.26           H  
ATOM   4621  HB3 SER A 303     -24.584 -31.306 -13.250  1.00 27.26           H  
ATOM   4622  O   SER A 303     -27.209 -28.592 -14.000  1.00 27.26           O  
ATOM   4623  OG  SER A 303     -25.146 -30.200 -11.624  1.00 27.26           O  
ATOM   4624  HG  SER A 303     -25.914 -29.692 -11.353  1.00 27.26           H  
ATOM   4625  N   THR A 304     -25.761 -26.972 -13.449  1.00 28.31           N  
ATOM   4626  H   THR A 304     -24.798 -26.731 -13.262  1.00 28.31           H  
ATOM   4627  CA  THR A 304     -26.734 -25.862 -13.447  1.00 28.31           C  
ATOM   4628  HA  THR A 304     -27.740 -26.257 -13.308  1.00 28.31           H  
ATOM   4629  C   THR A 304     -26.760 -25.081 -14.762  1.00 28.31           C  
ATOM   4630  CB  THR A 304     -26.457 -24.892 -12.291  1.00 28.31           C  
ATOM   4631  HB  THR A 304     -27.111 -24.025 -12.382  1.00 28.31           H  
ATOM   4632  O   THR A 304     -27.753 -24.428 -15.052  1.00 28.31           O  
ATOM   4633  CG2 THR A 304     -26.689 -25.550 -10.929  1.00 28.31           C  
ATOM   4634 HG21 THR A 304     -27.711 -25.923 -10.875  1.00 28.31           H  
ATOM   4635 HG22 THR A 304     -25.990 -26.372 -10.777  1.00 28.31           H  
ATOM   4636 HG23 THR A 304     -26.548 -24.808 -10.143  1.00 28.31           H  
ATOM   4637  OG1 THR A 304     -25.110 -24.474 -12.330  1.00 28.31           O  
ATOM   4638  HG1 THR A 304     -25.067 -23.658 -11.825  1.00 28.31           H  
ATOM   4639  N   GLY A 305     -25.705 -25.163 -15.584  1.00 26.33           N  
ATOM   4640  H   GLY A 305     -24.923 -25.732 -15.295  1.00 26.33           H  
ATOM   4641  CA  GLY A 305     -25.650 -24.547 -16.918  1.00 26.33           C  
ATOM   4642  HA2 GLY A 305     -26.605 -24.710 -17.417  1.00 26.33           H  
ATOM   4643  HA3 GLY A 305     -24.877 -25.050 -17.500  1.00 26.33           H  
ATOM   4644  C   GLY A 305     -25.361 -23.038 -16.972  1.00 26.33           C  
ATOM   4645  O   GLY A 305     -25.219 -22.508 -18.070  1.00 26.33           O  
ATOM   4646  N   GLU A 306     -25.242 -22.350 -15.832  1.00 27.02           N  
ATOM   4647  H   GLU A 306     -25.461 -22.833 -14.972  1.00 27.02           H  
ATOM   4648  CA  GLU A 306     -25.195 -20.875 -15.784  1.00 27.02           C  
ATOM   4649  HA  GLU A 306     -25.616 -20.480 -16.709  1.00 27.02           H  
ATOM   4650  C   GLU A 306     -23.784 -20.260 -15.691  1.00 27.02           C  
ATOM   4651  CB  GLU A 306     -26.102 -20.379 -14.643  1.00 27.02           C  
ATOM   4652  HB2 GLU A 306     -25.801 -20.863 -13.714  1.00 27.02           H  
ATOM   4653  HB3 GLU A 306     -25.982 -19.302 -14.532  1.00 27.02           H  
ATOM   4654  O   GLU A 306     -23.622 -19.077 -15.987  1.00 27.02           O  
ATOM   4655  CG  GLU A 306     -27.582 -20.676 -14.946  1.00 27.02           C  
ATOM   4656  HG2 GLU A 306     -27.719 -21.751 -15.065  1.00 27.02           H  
ATOM   4657  HG3 GLU A 306     -27.842 -20.202 -15.892  1.00 27.02           H  
ATOM   4658  CD  GLU A 306     -28.528 -20.186 -13.843  1.00 27.02           C  
ATOM   4659  OE1 GLU A 306     -29.583 -19.615 -14.204  1.00 27.02           O  
ATOM   4660  OE2 GLU A 306     -28.200 -20.416 -12.657  1.00 27.02           O  
ATOM   4661  N   LEU A 307     -22.748 -21.030 -15.328  1.00 22.29           N  
ATOM   4662  H   LEU A 307     -22.920 -22.010 -15.152  1.00 22.29           H  
ATOM   4663  CA  LEU A 307     -21.361 -20.544 -15.234  1.00 22.29           C  
ATOM   4664  HA  LEU A 307     -21.264 -19.665 -15.871  1.00 22.29           H  
ATOM   4665  C   LEU A 307     -20.330 -21.557 -15.757  1.00 22.29           C  
ATOM   4666  CB  LEU A 307     -21.032 -20.134 -13.781  1.00 22.29           C  
ATOM   4667  HB2 LEU A 307     -19.949 -20.080 -13.669  1.00 22.29           H  
ATOM   4668  HB3 LEU A 307     -21.387 -20.919 -13.113  1.00 22.29           H  
ATOM   4669  O   LEU A 307     -20.464 -22.767 -15.569  1.00 22.29           O  
ATOM   4670  CG  LEU A 307     -21.620 -18.781 -13.327  1.00 22.29           C  
ATOM   4671  HG  LEU A 307     -22.700 -18.775 -13.476  1.00 22.29           H  
ATOM   4672  CD1 LEU A 307     -21.347 -18.576 -11.836  1.00 22.29           C  
ATOM   4673 HD11 LEU A 307     -21.785 -17.634 -11.508  1.00 22.29           H  
ATOM   4674 HD12 LEU A 307     -21.809 -19.384 -11.268  1.00 22.29           H  
ATOM   4675 HD13 LEU A 307     -20.274 -18.567 -11.646  1.00 22.29           H  
ATOM   4676  CD2 LEU A 307     -20.993 -17.598 -14.075  1.00 22.29           C  
ATOM   4677 HD21 LEU A 307     -21.284 -17.629 -15.125  1.00 22.29           H  
ATOM   4678 HD22 LEU A 307     -19.907 -17.627 -13.988  1.00 22.29           H  
ATOM   4679 HD23 LEU A 307     -21.369 -16.665 -13.655  1.00 22.29           H  
ATOM   4680  N   PHE A 308     -19.268 -21.023 -16.368  1.00 24.22           N  
ATOM   4681  H   PHE A 308     -19.221 -20.015 -16.409  1.00 24.22           H  
ATOM   4682  CA  PHE A 308     -18.041 -21.736 -16.737  1.00 24.22           C  
ATOM   4683  HA  PHE A 308     -18.229 -22.810 -16.749  1.00 24.22           H  
ATOM   4684  C   PHE A 308     -16.941 -21.451 -15.703  1.00 24.22           C  
ATOM   4685  CB  PHE A 308     -17.568 -21.304 -18.136  1.00 24.22           C  
ATOM   4686  HB2 PHE A 308     -17.483 -20.218 -18.161  1.00 24.22           H  
ATOM   4687  HB3 PHE A 308     -16.566 -21.701 -18.295  1.00 24.22           H  
ATOM   4688  O   PHE A 308     -16.863 -20.341 -15.177  1.00 24.22           O  
ATOM   4689  CG  PHE A 308     -18.440 -21.755 -19.294  1.00 24.22           C  
ATOM   4690  CD1 PHE A 308     -18.079 -22.889 -20.048  1.00 24.22           C  
ATOM   4691  HD1 PHE A 308     -17.190 -23.450 -19.801  1.00 24.22           H  
ATOM   4692  CD2 PHE A 308     -19.587 -21.020 -19.652  1.00 24.22           C  
ATOM   4693  HD2 PHE A 308     -19.871 -20.147 -19.082  1.00 24.22           H  
ATOM   4694  CE1 PHE A 308     -18.857 -23.283 -21.151  1.00 24.22           C  
ATOM   4695  HE1 PHE A 308     -18.559 -24.134 -21.744  1.00 24.22           H  
ATOM   4696  CE2 PHE A 308     -20.369 -21.418 -20.751  1.00 24.22           C  
ATOM   4697  HE2 PHE A 308     -21.251 -20.855 -21.019  1.00 24.22           H  
ATOM   4698  CZ  PHE A 308     -20.002 -22.548 -21.503  1.00 24.22           C  
ATOM   4699  HZ  PHE A 308     -20.588 -22.848 -22.359  1.00 24.22           H  
ATOM   4700  N   ASP A 309     -16.072 -22.431 -15.453  1.00 24.77           N  
ATOM   4701  H   ASP A 309     -16.153 -23.299 -15.963  1.00 24.77           H  
ATOM   4702  CA  ASP A 309     -14.955 -22.336 -14.505  1.00 24.77           C  
ATOM   4703  HA  ASP A 309     -14.862 -21.307 -14.158  1.00 24.77           H  
ATOM   4704  C   ASP A 309     -13.629 -22.717 -15.194  1.00 24.77           C  
ATOM   4705  CB  ASP A 309     -15.276 -23.211 -13.279  1.00 24.77           C  
ATOM   4706  HB2 ASP A 309     -16.262 -22.937 -12.903  1.00 24.77           H  
ATOM   4707  HB3 ASP A 309     -15.313 -24.255 -13.590  1.00 24.77           H  
ATOM   4708  O   ASP A 309     -13.583 -23.654 -15.995  1.00 24.77           O  
ATOM   4709  CG  ASP A 309     -14.276 -23.067 -12.128  1.00 24.77           C  
ATOM   4710  OD1 ASP A 309     -13.412 -22.165 -12.188  1.00 24.77           O  
ATOM   4711  OD2 ASP A 309     -14.337 -23.906 -11.199  1.00 24.77           O  
ATOM   4712  N   PHE A 310     -12.548 -21.987 -14.900  1.00 23.72           N  
ATOM   4713  H   PHE A 310     -12.622 -21.377 -14.098  1.00 23.72           H  
ATOM   4714  CA  PHE A 310     -11.250 -22.096 -15.575  1.00 23.72           C  
ATOM   4715  HA  PHE A 310     -11.213 -23.041 -16.118  1.00 23.72           H  
ATOM   4716  C   PHE A 310     -10.093 -22.093 -14.564  1.00 23.72           C  
ATOM   4717  CB  PHE A 310     -11.085 -20.960 -16.602  1.00 23.72           C  
ATOM   4718  HB2 PHE A 310     -11.154 -20.006 -16.080  1.00 23.72           H  
ATOM   4719  HB3 PHE A 310     -10.082 -21.024 -17.024  1.00 23.72           H  
ATOM   4720  O   PHE A 310      -9.758 -21.071 -13.968  1.00 23.72           O  
ATOM   4721  CG  PHE A 310     -12.068 -20.968 -17.762  1.00 23.72           C  
ATOM   4722  CD1 PHE A 310     -12.114 -22.063 -18.648  1.00 23.72           C  
ATOM   4723  HD1 PHE A 310     -11.471 -22.916 -18.489  1.00 23.72           H  
ATOM   4724  CD2 PHE A 310     -12.930 -19.873 -17.970  1.00 23.72           C  
ATOM   4725  HD2 PHE A 310     -12.914 -19.036 -17.288  1.00 23.72           H  
ATOM   4726  CE1 PHE A 310     -13.013 -22.062 -19.730  1.00 23.72           C  
ATOM   4727  HE1 PHE A 310     -13.062 -22.910 -20.398  1.00 23.72           H  
ATOM   4728  CE2 PHE A 310     -13.824 -19.870 -19.056  1.00 23.72           C  
ATOM   4729  HE2 PHE A 310     -14.492 -19.034 -19.203  1.00 23.72           H  
ATOM   4730  CZ  PHE A 310     -13.865 -20.964 -19.938  1.00 23.72           C  
ATOM   4731  HZ  PHE A 310     -14.562 -20.970 -20.762  1.00 23.72           H  
ATOM   4732  N   HIS A 311      -9.442 -23.249 -14.391  1.00 24.22           N  
ATOM   4733  H   HIS A 311      -9.742 -24.046 -14.935  1.00 24.22           H  
ATOM   4734  CA  HIS A 311      -8.426 -23.461 -13.350  1.00 24.22           C  
ATOM   4735  HA  HIS A 311      -8.574 -22.717 -12.568  1.00 24.22           H  
ATOM   4736  C   HIS A 311      -6.996 -23.299 -13.869  1.00 24.22           C  
ATOM   4737  CB  HIS A 311      -8.618 -24.835 -12.695  1.00 24.22           C  
ATOM   4738  HB2 HIS A 311      -8.793 -25.593 -13.459  1.00 24.22           H  
ATOM   4739  HB3 HIS A 311      -7.706 -25.100 -12.159  1.00 24.22           H  
ATOM   4740  O   HIS A 311      -6.562 -24.014 -14.772  1.00 24.22           O  
ATOM   4741  CG  HIS A 311      -9.747 -24.847 -11.703  1.00 24.22           C  
ATOM   4742  CD2 HIS A 311     -11.047 -24.559 -11.984  1.00 24.22           C  
ATOM   4743  HD2 HIS A 311     -11.477 -24.303 -12.941  1.00 24.22           H  
ATOM   4744  ND1 HIS A 311      -9.599 -25.006 -10.323  1.00 24.22           N  
ATOM   4745  CE1 HIS A 311     -10.821 -24.777  -9.805  1.00 24.22           C  
ATOM   4746  HE1 HIS A 311     -11.057 -24.770  -8.751  1.00 24.22           H  
ATOM   4747  NE2 HIS A 311     -11.702 -24.519 -10.782  1.00 24.22           N  
ATOM   4748  HE2 HIS A 311     -12.662 -24.225 -10.670  1.00 24.22           H  
ATOM   4749  N   TRP A 312      -6.219 -22.419 -13.234  1.00 24.08           N  
ATOM   4750  H   TRP A 312      -6.627 -21.872 -12.490  1.00 24.08           H  
ATOM   4751  CA  TRP A 312      -4.813 -22.182 -13.575  1.00 24.08           C  
ATOM   4752  HA  TRP A 312      -4.676 -22.439 -14.625  1.00 24.08           H  
ATOM   4753  C   TRP A 312      -3.861 -23.057 -12.741  1.00 24.08           C  
ATOM   4754  CB  TRP A 312      -4.510 -20.684 -13.429  1.00 24.08           C  
ATOM   4755  HB2 TRP A 312      -4.467 -20.433 -12.369  1.00 24.08           H  
ATOM   4756  HB3 TRP A 312      -5.338 -20.121 -13.859  1.00 24.08           H  
ATOM   4757  O   TRP A 312      -3.956 -23.104 -11.515  1.00 24.08           O  
ATOM   4758  CG  TRP A 312      -3.260 -20.196 -14.099  1.00 24.08           C  
ATOM   4759  CD1 TRP A 312      -2.989 -20.319 -15.418  1.00 24.08           C  
ATOM   4760  HD1 TRP A 312      -3.638 -20.793 -16.139  1.00 24.08           H  
ATOM   4761  CD2 TRP A 312      -2.159 -19.410 -13.539  1.00 24.08           C  
ATOM   4762  CE2 TRP A 312      -1.249 -19.095 -14.593  1.00 24.08           C  
ATOM   4763  CE3 TRP A 312      -1.854 -18.897 -12.258  1.00 24.08           C  
ATOM   4764  HE3 TRP A 312      -2.532 -19.090 -11.440  1.00 24.08           H  
ATOM   4765  NE1 TRP A 312      -1.794 -19.692 -15.710  1.00 24.08           N  
ATOM   4766  HE1 TRP A 312      -1.426 -19.608 -16.646  1.00 24.08           H  
ATOM   4767  CH2 TRP A 312       0.165 -17.810 -13.109  1.00 24.08           C  
ATOM   4768  HH2 TRP A 312       1.030 -17.186 -12.939  1.00 24.08           H  
ATOM   4769  CZ2 TRP A 312      -0.102 -18.313 -14.393  1.00 24.08           C  
ATOM   4770  HZ2 TRP A 312       0.552 -18.080 -15.220  1.00 24.08           H  
ATOM   4771  CZ3 TRP A 312      -0.709 -18.103 -12.046  1.00 24.08           C  
ATOM   4772  HZ3 TRP A 312      -0.511 -17.699 -11.065  1.00 24.08           H  
ATOM   4773  N   LYS A 313      -2.901 -23.733 -13.390  1.00 23.96           N  
ATOM   4774  H   LYS A 313      -2.882 -23.654 -14.397  1.00 23.96           H  
ATOM   4775  CA  LYS A 313      -1.850 -24.537 -12.731  1.00 23.96           C  
ATOM   4776  HA  LYS A 313      -1.973 -24.467 -11.650  1.00 23.96           H  
ATOM   4777  C   LYS A 313      -0.450 -23.987 -13.020  1.00 23.96           C  
ATOM   4778  CB  LYS A 313      -1.969 -26.027 -13.113  1.00 23.96           C  
ATOM   4779  HB2 LYS A 313      -2.185 -26.119 -14.177  1.00 23.96           H  
ATOM   4780  HB3 LYS A 313      -1.012 -26.512 -12.918  1.00 23.96           H  
ATOM   4781  O   LYS A 313       0.241 -24.465 -13.919  1.00 23.96           O  
ATOM   4782  CG  LYS A 313      -3.034 -26.767 -12.291  1.00 23.96           C  
ATOM   4783  HG2 LYS A 313      -2.818 -26.635 -11.231  1.00 23.96           H  
ATOM   4784  HG3 LYS A 313      -4.017 -26.347 -12.506  1.00 23.96           H  
ATOM   4785  CD  LYS A 313      -3.032 -28.268 -12.620  1.00 23.96           C  
ATOM   4786  HD2 LYS A 313      -2.029 -28.671 -12.478  1.00 23.96           H  
ATOM   4787  HD3 LYS A 313      -3.330 -28.399 -13.661  1.00 23.96           H  
ATOM   4788  CE  LYS A 313      -4.015 -29.001 -11.699  1.00 23.96           C  
ATOM   4789  HE2 LYS A 313      -3.686 -28.878 -10.667  1.00 23.96           H  
ATOM   4790  HE3 LYS A 313      -4.989 -28.519 -11.788  1.00 23.96           H  
ATOM   4791  NZ  LYS A 313      -4.132 -30.443 -12.037  1.00 23.96           N  
ATOM   4792  HZ1 LYS A 313      -4.794 -30.889 -11.418  1.00 23.96           H  
ATOM   4793  HZ2 LYS A 313      -4.473 -30.549 -12.982  1.00 23.96           H  
ATOM   4794  HZ3 LYS A 313      -3.240 -30.910 -11.950  1.00 23.96           H  
ATOM   4795  N   ALA A 314      -0.004 -23.023 -12.219  1.00 23.69           N  
ATOM   4796  H   ALA A 314      -0.628 -22.647 -11.519  1.00 23.69           H  
ATOM   4797  CA  ALA A 314       1.389 -22.574 -12.223  1.00 23.69           C  
ATOM   4798  HA  ALA A 314       1.694 -22.422 -13.258  1.00 23.69           H  
ATOM   4799  C   ALA A 314       2.331 -23.629 -11.596  1.00 23.69           C  
ATOM   4800  CB  ALA A 314       1.475 -21.218 -11.515  1.00 23.69           C  
ATOM   4801  HB1 ALA A 314       1.160 -21.316 -10.476  1.00 23.69           H  
ATOM   4802  HB2 ALA A 314       2.500 -20.849 -11.543  1.00 23.69           H  
ATOM   4803  HB3 ALA A 314       0.830 -20.499 -12.019  1.00 23.69           H  
ATOM   4804  O   ALA A 314       1.993 -24.275 -10.602  1.00 23.69           O  
ATOM   4805  N   ARG A 315       3.532 -23.807 -12.167  1.00 23.68           N  
ATOM   4806  H   ARG A 315       3.773 -23.193 -12.931  1.00 23.68           H  
ATOM   4807  CA  ARG A 315       4.595 -24.682 -11.624  1.00 23.68           C  
ATOM   4808  HA  ARG A 315       4.130 -25.438 -10.992  1.00 23.68           H  
ATOM   4809  C   ARG A 315       5.556 -23.894 -10.720  1.00 23.68           C  
ATOM   4810  CB  ARG A 315       5.354 -25.391 -12.763  1.00 23.68           C  
ATOM   4811  HB2 ARG A 315       5.613 -24.661 -13.531  1.00 23.68           H  
ATOM   4812  HB3 ARG A 315       6.284 -25.791 -12.360  1.00 23.68           H  
ATOM   4813  O   ARG A 315       5.763 -22.704 -10.921  1.00 23.68           O  
ATOM   4814  CG  ARG A 315       4.573 -26.556 -13.397  1.00 23.68           C  
ATOM   4815  HG2 ARG A 315       3.651 -26.185 -13.844  1.00 23.68           H  
ATOM   4816  HG3 ARG A 315       4.328 -27.281 -12.621  1.00 23.68           H  
ATOM   4817  CD  ARG A 315       5.432 -27.237 -14.477  1.00 23.68           C  
ATOM   4818  HD2 ARG A 315       5.558 -26.542 -15.308  1.00 23.68           H  
ATOM   4819  HD3 ARG A 315       6.414 -27.452 -14.055  1.00 23.68           H  
ATOM   4820  NE  ARG A 315       4.836 -28.498 -14.970  1.00 23.68           N  
ATOM   4821  HE  ARG A 315       3.909 -28.723 -14.638  1.00 23.68           H  
ATOM   4822  NH1 ARG A 315       6.555 -29.109 -16.373  1.00 23.68           N  
ATOM   4823 HH11 ARG A 315       7.025 -28.238 -16.174  1.00 23.68           H  
ATOM   4824 HH12 ARG A 315       6.946 -29.747 -17.052  1.00 23.68           H  
ATOM   4825  NH2 ARG A 315       4.786 -30.445 -16.164  1.00 23.68           N  
ATOM   4826 HH21 ARG A 315       5.206 -31.067 -16.840  1.00 23.68           H  
ATOM   4827 HH22 ARG A 315       3.866 -30.654 -15.804  1.00 23.68           H  
ATOM   4828  CZ  ARG A 315       5.393 -29.341 -15.828  1.00 23.68           C  
ATOM   4829  N   LYS A 316       6.174 -24.576  -9.745  1.00 24.53           N  
ATOM   4830  H   LYS A 316       5.983 -25.565  -9.680  1.00 24.53           H  
ATOM   4831  CA  LYS A 316       7.139 -23.992  -8.789  1.00 24.53           C  
ATOM   4832  HA  LYS A 316       6.689 -23.118  -8.320  1.00 24.53           H  
ATOM   4833  C   LYS A 316       8.440 -23.534  -9.482  1.00 24.53           C  
ATOM   4834  CB  LYS A 316       7.501 -25.028  -7.697  1.00 24.53           C  
ATOM   4835  HB2 LYS A 316       8.247 -24.575  -7.045  1.00 24.53           H  
ATOM   4836  HB3 LYS A 316       7.963 -25.892  -8.174  1.00 24.53           H  
ATOM   4837  O   LYS A 316       9.115 -24.373 -10.074  1.00 24.53           O  
ATOM   4838  CG  LYS A 316       6.336 -25.522  -6.818  1.00 24.53           C  
ATOM   4839  HG2 LYS A 316       5.597 -26.029  -7.439  1.00 24.53           H  
ATOM   4840  HG3 LYS A 316       5.864 -24.664  -6.338  1.00 24.53           H  
ATOM   4841  CD  LYS A 316       6.843 -26.497  -5.735  1.00 24.53           C  
ATOM   4842  HD2 LYS A 316       7.602 -25.990  -5.139  1.00 24.53           H  
ATOM   4843  HD3 LYS A 316       7.295 -27.365  -6.215  1.00 24.53           H  
ATOM   4844  CE  LYS A 316       5.701 -26.956  -4.811  1.00 24.53           C  
ATOM   4845  HE2 LYS A 316       4.972 -27.509  -5.403  1.00 24.53           H  
ATOM   4846  HE3 LYS A 316       5.202 -26.069  -4.420  1.00 24.53           H  
ATOM   4847  NZ  LYS A 316       6.183 -27.793  -3.677  1.00 24.53           N  
ATOM   4848  HZ1 LYS A 316       6.835 -27.277  -3.104  1.00 24.53           H  
ATOM   4849  HZ2 LYS A 316       5.413 -28.055  -3.079  1.00 24.53           H  
ATOM   4850  HZ3 LYS A 316       6.633 -28.636  -4.003  1.00 24.53           H  
ATOM   4851  N   ALA A 317       8.833 -22.265  -9.319  1.00 23.70           N  
ATOM   4852  H   ALA A 317       8.188 -21.606  -8.905  1.00 23.70           H  
ATOM   4853  CA  ALA A 317      10.180 -21.742  -9.606  1.00 23.70           C  
ATOM   4854  HA  ALA A 317      10.908 -22.505  -9.334  1.00 23.70           H  
ATOM   4855  C   ALA A 317      10.461 -20.437  -8.803  1.00 23.70           C  
ATOM   4856  CB  ALA A 317      10.311 -21.478 -11.113  1.00 23.70           C  
ATOM   4857  HB1 ALA A 317      10.159 -22.402 -11.673  1.00 23.70           H  
ATOM   4858  HB2 ALA A 317       9.571 -20.742 -11.427  1.00 23.70           H  
ATOM   4859  HB3 ALA A 317      11.306 -21.092 -11.334  1.00 23.70           H  
ATOM   4860  O   ALA A 317       9.518 -19.672  -8.604  1.00 23.70           O  
ATOM   4861  N   PRO A 318      11.702 -20.174  -8.330  1.00 26.17           N  
ATOM   4862  CA  PRO A 318      12.073 -18.964  -7.570  1.00 26.17           C  
ATOM   4863  HA  PRO A 318      11.191 -18.508  -7.119  1.00 26.17           H  
ATOM   4864  C   PRO A 318      12.807 -17.884  -8.406  1.00 26.17           C  
ATOM   4865  CB  PRO A 318      12.976 -19.505  -6.460  1.00 26.17           C  
ATOM   4866  HB2 PRO A 318      12.367 -19.961  -5.679  1.00 26.17           H  
ATOM   4867  HB3 PRO A 318      13.625 -18.739  -6.036  1.00 26.17           H  
ATOM   4868  O   PRO A 318      13.309 -18.175  -9.491  1.00 26.17           O  
ATOM   4869  CG  PRO A 318      13.772 -20.586  -7.192  1.00 26.17           C  
ATOM   4870  HG2 PRO A 318      14.608 -20.130  -7.723  1.00 26.17           H  
ATOM   4871  HG3 PRO A 318      14.132 -21.353  -6.506  1.00 26.17           H  
ATOM   4872  CD  PRO A 318      12.773 -21.157  -8.204  1.00 26.17           C  
ATOM   4873  HD2 PRO A 318      13.259 -21.324  -9.165  1.00 26.17           H  
ATOM   4874  HD3 PRO A 318      12.374 -22.092  -7.811  1.00 26.17           H  
ATOM   4875  N   ALA A 319      12.924 -16.658  -7.871  1.00 24.78           N  
ATOM   4876  H   ALA A 319      12.562 -16.515  -6.939  1.00 24.78           H  
ATOM   4877  CA  ALA A 319      13.603 -15.491  -8.479  1.00 24.78           C  
ATOM   4878  HA  ALA A 319      13.880 -15.734  -9.505  1.00 24.78           H  
ATOM   4879  C   ALA A 319      14.913 -15.091  -7.736  1.00 24.78           C  
ATOM   4880  CB  ALA A 319      12.579 -14.350  -8.534  1.00 24.78           C  
ATOM   4881  HB1 ALA A 319      12.311 -14.050  -7.521  1.00 24.78           H  
ATOM   4882  HB2 ALA A 319      11.683 -14.679  -9.062  1.00 24.78           H  
ATOM   4883  HB3 ALA A 319      13.000 -13.497  -9.066  1.00 24.78           H  
ATOM   4884  O   ALA A 319      15.220 -15.693  -6.708  1.00 24.78           O  
ATOM   4885  N   ARG A 320      15.712 -14.130  -8.258  1.00 25.41           N  
ATOM   4886  H   ARG A 320      15.421 -13.694  -9.122  1.00 25.41           H  
ATOM   4887  CA  ARG A 320      17.062 -13.757  -7.738  1.00 25.41           C  
ATOM   4888  HA  ARG A 320      17.192 -14.281  -6.791  1.00 25.41           H  
ATOM   4889  C   ARG A 320      17.221 -12.264  -7.346  1.00 25.41           C  
ATOM   4890  CB  ARG A 320      18.130 -14.288  -8.712  1.00 25.41           C  
ATOM   4891  HB2 ARG A 320      18.312 -13.558  -9.500  1.00 25.41           H  
ATOM   4892  HB3 ARG A 320      17.769 -15.203  -9.181  1.00 25.41           H  
ATOM   4893  O   ARG A 320      16.281 -11.728  -6.782  1.00 25.41           O  
ATOM   4894  CG  ARG A 320      19.434 -14.625  -7.970  1.00 25.41           C  
ATOM   4895  HG2 ARG A 320      19.811 -13.746  -7.446  1.00 25.41           H  
ATOM   4896  HG3 ARG A 320      19.243 -15.410  -7.239  1.00 25.41           H  
ATOM   4897  CD  ARG A 320      20.499 -15.100  -8.952  1.00 25.41           C  
ATOM   4898  HD2 ARG A 320      20.180 -16.036  -9.411  1.00 25.41           H  
ATOM   4899  HD3 ARG A 320      20.604 -14.348  -9.733  1.00 25.41           H  
ATOM   4900  NE  ARG A 320      21.799 -15.279  -8.281  1.00 25.41           N  
ATOM   4901  HE  ARG A 320      21.888 -14.943  -7.332  1.00 25.41           H  
ATOM   4902  NH1 ARG A 320      22.937 -15.788 -10.193  1.00 25.41           N  
ATOM   4903 HH11 ARG A 320      23.817 -15.506 -10.601  1.00 25.41           H  
ATOM   4904 HH12 ARG A 320      22.258 -15.232 -10.692  1.00 25.41           H  
ATOM   4905  NH2 ARG A 320      24.082 -15.246  -8.380  1.00 25.41           N  
ATOM   4906 HH21 ARG A 320      24.134 -14.834  -7.460  1.00 25.41           H  
ATOM   4907 HH22 ARG A 320      24.778 -14.924  -9.038  1.00 25.41           H  
ATOM   4908  CZ  ARG A 320      22.928 -15.460  -8.937  1.00 25.41           C  
ATOM   4909  N   GLY A 321      18.363 -11.596  -7.584  1.00 24.31           N  
ATOM   4910  H   GLY A 321      19.069 -12.035  -8.157  1.00 24.31           H  
ATOM   4911  CA  GLY A 321      18.671 -10.230  -7.094  1.00 24.31           C  
ATOM   4912  HA2 GLY A 321      19.436 -10.292  -6.321  1.00 24.31           H  
ATOM   4913  HA3 GLY A 321      17.778  -9.803  -6.637  1.00 24.31           H  
ATOM   4914  C   GLY A 321      19.159  -9.231  -8.161  1.00 24.31           C  
ATOM   4915  O   GLY A 321      19.540  -9.635  -9.255  1.00 24.31           O  
ATOM   4916  N   ILE A 322      19.117  -7.921  -7.864  1.00 24.62           N  
ATOM   4917  H   ILE A 322      18.845  -7.679  -6.922  1.00 24.62           H  
ATOM   4918  CA  ILE A 322      19.155  -6.829  -8.873  1.00 24.62           C  
ATOM   4919  HA  ILE A 322      18.823  -7.270  -9.813  1.00 24.62           H  
ATOM   4920  C   ILE A 322      20.552  -6.333  -9.263  1.00 24.62           C  
ATOM   4921  CB  ILE A 322      18.131  -5.706  -8.515  1.00 24.62           C  
ATOM   4922  HB  ILE A 322      17.497  -6.089  -7.716  1.00 24.62           H  
ATOM   4923  O   ILE A 322      20.697  -5.652 -10.277  1.00 24.62           O  
ATOM   4924  CG1 ILE A 322      17.192  -5.358  -9.698  1.00 24.62           C  
ATOM   4925 HG12 ILE A 322      16.967  -6.254 -10.277  1.00 24.62           H  
ATOM   4926 HG13 ILE A 322      17.690  -4.656 -10.368  1.00 24.62           H  
ATOM   4927  CG2 ILE A 322      18.777  -4.429  -7.953  1.00 24.62           C  
ATOM   4928 HG21 ILE A 322      19.344  -3.911  -8.726  1.00 24.62           H  
ATOM   4929 HG22 ILE A 322      18.008  -3.756  -7.573  1.00 24.62           H  
ATOM   4930 HG23 ILE A 322      19.441  -4.684  -7.127  1.00 24.62           H  
ATOM   4931  CD1 ILE A 322      15.842  -4.775  -9.253  1.00 24.62           C  
ATOM   4932 HD11 ILE A 322      15.216  -4.605 -10.128  1.00 24.62           H  
ATOM   4933 HD12 ILE A 322      15.335  -5.470  -8.584  1.00 24.62           H  
ATOM   4934 HD13 ILE A 322      15.991  -3.825  -8.739  1.00 24.62           H  
ATOM   4935  N   ARG A 323      21.592  -6.719  -8.514  1.00 23.77           N  
ATOM   4936  H   ARG A 323      21.402  -7.299  -7.710  1.00 23.77           H  
ATOM   4937  CA  ARG A 323      22.983  -6.310  -8.781  1.00 23.77           C  
ATOM   4938  HA  ARG A 323      22.983  -5.264  -9.087  1.00 23.77           H
[truncated: 291,933 more chars]
