# Supplementary material for: Widespread Horizontal Gene Transfer Among Animal Viruses
Source: bioRxiv. 2024 Mar 26:2024.03.25.586562. Preprint. [Version 2] doi: 10.1101/2024.03.25.586562 (PMC11071296; doi:10.1101/2024.03.25.586562)
Supplement: Supplement 7 [file media-7.zip › File7_PDB/Papilloma8923_L2.pdb]

ATOM      1  N   MET A   1     -48.798   8.254 -16.601  1.00 52.93           N  
ATOM      2  H   MET A   1     -49.364   9.065 -16.396  1.00 52.93           H  
ATOM      3  H2  MET A   1     -48.875   8.034 -17.584  1.00 52.93           H  
ATOM      4  H3  MET A   1     -47.835   8.476 -16.393  1.00 52.93           H  
ATOM      5  CA  MET A   1     -49.219   7.097 -15.777  1.00 52.93           C  
ATOM      6  HA  MET A   1     -50.276   6.883 -15.941  1.00 52.93           H  
ATOM      7  C   MET A   1     -49.025   7.437 -14.306  1.00 52.93           C  
ATOM      8  CB  MET A   1     -48.402   5.840 -16.119  1.00 52.93           C  
ATOM      9  HB2 MET A   1     -47.392   6.121 -16.416  1.00 52.93           H  
ATOM     10  HB3 MET A   1     -48.326   5.213 -15.230  1.00 52.93           H  
ATOM     11  O   MET A   1     -47.905   7.748 -13.921  1.00 52.93           O  
ATOM     12  CG  MET A   1     -49.043   4.983 -17.212  1.00 52.93           C  
ATOM     13  HG2 MET A   1     -49.172   5.575 -18.118  1.00 52.93           H  
ATOM     14  HG3 MET A   1     -50.021   4.644 -16.870  1.00 52.93           H  
ATOM     15  SD  MET A   1     -48.031   3.536 -17.601  1.00 52.93           S  
ATOM     16  CE  MET A   1     -49.166   2.592 -18.654  1.00 52.93           C  
ATOM     17  HE1 MET A   1     -48.670   1.682 -18.993  1.00 52.93           H  
ATOM     18  HE2 MET A   1     -50.059   2.322 -18.090  1.00 52.93           H  
ATOM     19  HE3 MET A   1     -49.447   3.186 -19.523  1.00 52.93           H  
ATOM     20  N   PHE A   2     -50.084   7.414 -13.491  1.00 64.24           N  
ATOM     21  H   PHE A   2     -50.990   7.131 -13.835  1.00 64.24           H  
ATOM     22  CA  PHE A   2     -49.941   7.531 -12.035  1.00 64.24           C  
ATOM     23  HA  PHE A   2     -49.301   8.383 -11.808  1.00 64.24           H  
ATOM     24  C   PHE A   2     -49.262   6.266 -11.488  1.00 64.24           C  
ATOM     25  CB  PHE A   2     -51.309   7.781 -11.378  1.00 64.24           C  
ATOM     26  HB2 PHE A   2     -52.036   7.067 -11.762  1.00 64.24           H  
ATOM     27  HB3 PHE A   2     -51.216   7.598 -10.307  1.00 64.24           H  
ATOM     28  O   PHE A   2     -49.670   5.151 -11.808  1.00 64.24           O  
ATOM     29  CG  PHE A   2     -51.829   9.197 -11.561  1.00 64.24           C  
ATOM     30  CD1 PHE A   2     -51.374  10.222 -10.708  1.00 64.24           C  
ATOM     31  HD1 PHE A   2     -50.672  10.002  -9.918  1.00 64.24           H  
ATOM     32  CD2 PHE A   2     -52.761   9.498 -12.574  1.00 64.24           C  
ATOM     33  HD2 PHE A   2     -53.140   8.717 -13.217  1.00 64.24           H  
ATOM     34  CE1 PHE A   2     -51.841  11.539 -10.871  1.00 64.24           C  
ATOM     35  HE1 PHE A   2     -51.499  12.323 -10.212  1.00 64.24           H  
ATOM     36  CE2 PHE A   2     -53.225  10.816 -12.737  1.00 64.24           C  
ATOM     37  HE2 PHE A   2     -53.950  11.046 -13.503  1.00 64.24           H  
ATOM     38  CZ  PHE A   2     -52.764  11.836 -11.887  1.00 64.24           C  
ATOM     39  HZ  PHE A   2     -53.130  12.845 -12.006  1.00 64.24           H  
ATOM     40  N   ARG A   3     -48.197   6.435 -10.698  1.00 72.63           N  
ATOM     41  H   ARG A   3     -47.919   7.382 -10.485  1.00 72.63           H  
ATOM     42  CA  ARG A   3     -47.449   5.335 -10.071  1.00 72.63           C  
ATOM     43  HA  ARG A   3     -47.112   4.656 -10.854  1.00 72.63           H  
ATOM     44  C   ARG A   3     -48.380   4.570  -9.123  1.00 72.63           C  
ATOM     45  CB  ARG A   3     -46.230   5.942  -9.346  1.00 72.63           C  
ATOM     46  HB2 ARG A   3     -46.576   6.500  -8.476  1.00 72.63           H  
ATOM     47  HB3 ARG A   3     -45.750   6.647 -10.024  1.00 72.63           H  
ATOM     48  O   ARG A   3     -48.962   5.181  -8.230  1.00 72.63           O  
ATOM     49  CG  ARG A   3     -45.167   4.924  -8.906  1.00 72.63           C  
ATOM     50  HG2 ARG A   3     -44.787   4.404  -9.785  1.00 72.63           H  
ATOM     51  HG3 ARG A   3     -45.606   4.200  -8.220  1.00 72.63           H  
ATOM     52  CD  ARG A   3     -44.016   5.664  -8.204  1.00 72.63           C  
ATOM     53  HD2 ARG A   3     -43.681   6.479  -8.847  1.00 72.63           H  
ATOM     54  HD3 ARG A   3     -44.395   6.090  -7.275  1.00 72.63           H  
ATOM     55  NE  ARG A   3     -42.866   4.782  -7.921  1.00 72.63           N  
ATOM     56  HE  ARG A   3     -42.895   3.855  -8.320  1.00 72.63           H  
ATOM     57  NH1 ARG A   3     -41.613   6.304  -6.733  1.00 72.63           N  
ATOM     58 HH11 ARG A   3     -40.750   6.563  -6.276  1.00 72.63           H  
ATOM     59 HH12 ARG A   3     -42.345   6.991  -6.846  1.00 72.63           H  
ATOM     60  NH2 ARG A   3     -40.780   4.279  -7.150  1.00 72.63           N  
ATOM     61 HH21 ARG A   3     -40.815   3.390  -7.627  1.00 72.63           H  
ATOM     62 HH22 ARG A   3     -39.920   4.573  -6.708  1.00 72.63           H  
ATOM     63  CZ  ARG A   3     -41.765   5.124  -7.269  1.00 72.63           C  
ATOM     64  N   ALA A   4     -48.508   3.252  -9.293  1.00 81.33           N  
ATOM     65  H   ALA A   4     -48.068   2.817 -10.092  1.00 81.33           H  
ATOM     66  CA  ALA A   4     -49.307   2.413  -8.399  1.00 81.33           C  
ATOM     67  HA  ALA A   4     -50.345   2.738  -8.466  1.00 81.33           H  
ATOM     68  C   ALA A   4     -48.836   2.578  -6.941  1.00 81.33           C  
ATOM     69  CB  ALA A   4     -49.232   0.954  -8.868  1.00 81.33           C  
ATOM     70  HB1 ALA A   4     -49.849   0.329  -8.223  1.00 81.33           H  
ATOM     71  HB2 ALA A   4     -49.601   0.873  -9.891  1.00 81.33           H  
ATOM     72  HB3 ALA A   4     -48.202   0.598  -8.828  1.00 81.33           H  
ATOM     73  O   ALA A   4     -47.654   2.396  -6.630  1.00 81.33           O  
ATOM     74  N   GLN A   5     -49.754   2.956  -6.049  1.00 83.33           N  
ATOM     75  H   GLN A   5     -50.699   3.121  -6.367  1.00 83.33           H  
ATOM     76  CA  GLN A   5     -49.451   3.197  -4.641  1.00 83.33           C  
ATOM     77  HA  GLN A   5     -48.562   3.826  -4.598  1.00 83.33           H  
ATOM     78  C   GLN A   5     -49.150   1.856  -3.951  1.00 83.33           C  
ATOM     79  CB  GLN A   5     -50.619   3.966  -3.996  1.00 83.33           C  
ATOM     80  HB2 GLN A   5     -51.384   3.258  -3.676  1.00 83.33           H  
ATOM     81  HB3 GLN A   5     -51.064   4.624  -4.742  1.00 83.33           H  
ATOM     82  O   GLN A   5     -49.988   0.954  -3.911  1.00 83.33           O  
ATOM     83  CG  GLN A   5     -50.189   4.850  -2.812  1.00 83.33           C  
ATOM     84  HG2 GLN A   5     -49.705   4.235  -2.053  1.00 83.33           H  
ATOM     85  HG3 GLN A   5     -49.474   5.593  -3.164  1.00 83.33           H  
ATOM     86  CD  GLN A   5     -51.373   5.572  -2.165  1.00 83.33           C  
ATOM     87  NE2 GLN A   5     -51.141   6.590  -1.365  1.00 83.33           N  
ATOM     88 HE21 GLN A   5     -50.209   6.939  -1.198  1.00 83.33           H  
ATOM     89 HE22 GLN A   5     -51.961   7.040  -0.985  1.00 83.33           H  
ATOM     90  OE1 GLN A   5     -52.525   5.218  -2.345  1.00 83.33           O  
ATOM     91  N   ARG A   6     -47.934   1.700  -3.418  1.00 80.82           N  
ATOM     92  H   ARG A   6     -47.283   2.467  -3.509  1.00 80.82           H  
ATOM     93  CA  ARG A   6     -47.487   0.473  -2.740  1.00 80.82           C  
ATOM     94  HA  ARG A   6     -47.770  -0.377  -3.361  1.00 80.82           H  
ATOM     95  C   ARG A   6     -48.222   0.349  -1.395  1.00 80.82           C  
ATOM     96  CB  ARG A   6     -45.944   0.515  -2.612  1.00 80.82           C  
ATOM     97  HB2 ARG A   6     -45.547   1.152  -3.403  1.00 80.82           H  
ATOM     98  HB3 ARG A   6     -45.659   0.968  -1.662  1.00 80.82           H  
ATOM     99  O   ARG A   6     -47.884   1.054  -0.448  1.00 80.82           O  
ATOM    100  CG  ARG A   6     -45.257  -0.853  -2.756  1.00 80.82           C  
ATOM    101  HG2 ARG A   6     -45.630  -1.537  -1.994  1.00 80.82           H  
ATOM    102  HG3 ARG A   6     -45.483  -1.258  -3.742  1.00 80.82           H  
ATOM    103  CD  ARG A   6     -43.733  -0.692  -2.605  1.00 80.82           C  
ATOM    104  HD2 ARG A   6     -43.517  -0.434  -1.568  1.00 80.82           H  
ATOM    105  HD3 ARG A   6     -43.402   0.128  -3.242  1.00 80.82           H  
ATOM    106  NE  ARG A   6     -42.989  -1.912  -2.986  1.00 80.82           N  
ATOM    107  HE  ARG A   6     -43.504  -2.623  -3.487  1.00 80.82           H  
ATOM    108  NH1 ARG A   6     -40.933  -1.312  -2.136  1.00 80.82           N  
ATOM    109 HH11 ARG A   6     -39.962  -1.534  -1.968  1.00 80.82           H  
ATOM    110 HH12 ARG A   6     -41.331  -0.464  -1.759  1.00 80.82           H  
ATOM    111  NH2 ARG A   6     -41.151  -3.251  -3.210  1.00 80.82           N  
ATOM    112 HH21 ARG A   6     -41.688  -3.931  -3.728  1.00 80.82           H  
ATOM    113 HH22 ARG A   6     -40.172  -3.432  -3.039  1.00 80.82           H  
ATOM    114  CZ  ARG A   6     -41.702  -2.151  -2.776  1.00 80.82           C  
ATOM    115  N   ARG A   7     -49.239  -0.518  -1.300  1.00 84.94           N  
ATOM    116  H   ARG A   7     -49.527  -1.001  -2.139  1.00 84.94           H  
ATOM    117  CA  ARG A   7     -49.908  -0.839  -0.023  1.00 84.94           C  
ATOM    118  HA  ARG A   7     -50.052   0.086   0.534  1.00 84.94           H  
ATOM    119  C   ARG A   7     -48.997  -1.734   0.822  1.00 84.94           C  
ATOM    120  CB  ARG A   7     -51.292  -1.479  -0.254  1.00 84.94           C  
ATOM    121  HB2 ARG A   7     -51.676  -1.825   0.706  1.00 84.94           H  
ATOM    122  HB3 ARG A   7     -51.191  -2.343  -0.910  1.00 84.94           H  
ATOM    123  O   ARG A   7     -48.406  -2.680   0.300  1.00 84.94           O  
ATOM    124  CG  ARG A   7     -52.305  -0.486  -0.855  1.00 84.94           C  
ATOM    125  HG2 ARG A   7     -51.976  -0.189  -1.851  1.00 84.94           H  
ATOM    126  HG3 ARG A   7     -52.351   0.401  -0.222  1.00 84.94           H  
ATOM    127  CD  ARG A   7     -53.710  -1.101  -0.949  1.00 84.94           C  
ATOM    128  HD2 ARG A   7     -54.017  -1.423   0.046  1.00 84.94           H  
ATOM    129  HD3 ARG A   7     -53.669  -1.973  -1.602  1.00 84.94           H  
ATOM    130  NE  ARG A   7     -54.696  -0.135  -1.478  1.00 84.94           N  
ATOM    131  HE  ARG A   7     -54.345   0.765  -1.770  1.00 84.94           H  
ATOM    132  NH1 ARG A   7     -56.577  -1.445  -1.248  1.00 84.94           N  
ATOM    133 HH11 ARG A   7     -56.016  -2.199  -0.878  1.00 84.94           H  
ATOM    134 HH12 ARG A   7     -57.577  -1.562  -1.332  1.00 84.94           H  
ATOM    135  NH2 ARG A   7     -56.767   0.616  -2.071  1.00 84.94           N  
ATOM    136 HH21 ARG A   7     -56.380   1.507  -2.347  1.00 84.94           H  
ATOM    137 HH22 ARG A   7     -57.763   0.466  -2.152  1.00 84.94           H  
ATOM    138  CZ  ARG A   7     -56.002  -0.327  -1.596  1.00 84.94           C  
ATOM    139  N   LYS A   8     -48.854  -1.424   2.115  1.00 85.45           N  
ATOM    140  H   LYS A   8     -49.404  -0.662   2.487  1.00 85.45           H  
ATOM    141  CA  LYS A   8     -48.130  -2.290   3.059  1.00 85.45           C  
ATOM    142  HA  LYS A   8     -47.140  -2.506   2.658  1.00 85.45           H  
ATOM    143  C   LYS A   8     -48.875  -3.627   3.176  1.00 85.45           C  
ATOM    144  CB  LYS A   8     -47.973  -1.613   4.435  1.00 85.45           C  
ATOM    145  HB2 LYS A   8     -47.624  -2.363   5.145  1.00 85.45           H  
ATOM    146  HB3 LYS A   8     -48.944  -1.258   4.779  1.00 85.45           H  
ATOM    147  O   LYS A   8     -50.102  -3.636   3.229  1.00 85.45           O  
ATOM    148  CG  LYS A   8     -46.964  -0.448   4.429  1.00 85.45           C  
ATOM    149  HG2 LYS A   8     -46.005  -0.809   4.055  1.00 85.45           H  
ATOM    150  HG3 LYS A   8     -47.323   0.342   3.770  1.00 85.45           H  
ATOM    151  CD  LYS A   8     -46.768   0.119   5.846  1.00 85.45           C  
ATOM    152  HD2 LYS A   8     -47.724   0.499   6.208  1.00 85.45           H  
ATOM    153  HD3 LYS A   8     -46.445  -0.686   6.505  1.00 85.45           H  
ATOM    154  CE  LYS A   8     -45.724   1.247   5.874  1.00 85.45           C  
ATOM    155  HE2 LYS A   8     -46.054   2.046   5.211  1.00 85.45           H  
ATOM    156  HE3 LYS A   8     -44.782   0.856   5.488  1.00 85.45           H  
ATOM    157  NZ  LYS A   8     -45.522   1.778   7.250  1.00 85.45           N  
ATOM    158  HZ1 LYS A   8     -44.832   2.515   7.262  1.00 85.45           H  
ATOM    159  HZ2 LYS A   8     -46.383   2.151   7.624  1.00 85.45           H  
ATOM    160  HZ3 LYS A   8     -45.208   1.049   7.875  1.00 85.45           H  
ATOM    161  N   ARG A   9     -48.137  -4.740   3.183  1.00 85.48           N  
ATOM    162  H   ARG A   9     -47.133  -4.634   3.207  1.00 85.48           H  
ATOM    163  CA  ARG A   9     -48.687  -6.061   3.534  1.00 85.48           C  
ATOM    164  HA  ARG A   9     -49.633  -6.207   3.014  1.00 85.48           H  
ATOM    165  C   ARG A   9     -49.002  -6.073   5.037  1.00 85.48           C  
ATOM    166  CB  ARG A   9     -47.708  -7.180   3.127  1.00 85.48           C  
ATOM    167  HB2 ARG A   9     -48.120  -8.138   3.446  1.00 85.48           H  
ATOM    168  HB3 ARG A   9     -46.759  -7.033   3.643  1.00 85.48           H  
ATOM    169  O   ARG A   9     -48.365  -5.324   5.779  1.00 85.48           O  
ATOM    170  CG  ARG A   9     -47.465  -7.227   1.605  1.00 85.48           C  
ATOM    171  HG2 ARG A   9     -47.033  -6.282   1.274  1.00 85.48           H  
ATOM    172  HG3 ARG A   9     -48.419  -7.373   1.099  1.00 85.48           H  
ATOM    173  CD  ARG A   9     -46.512  -8.367   1.220  1.00 85.48           C  
ATOM    174  HD2 ARG A   9     -45.564  -8.229   1.740  1.00 85.48           H  
ATOM    175  HD3 ARG A   9     -46.953  -9.306   1.553  1.00 85.48           H  
ATOM    176  NE  ARG A   9     -46.274  -8.412  -0.240  1.00 85.48           N  
ATOM    177  HE  ARG A   9     -46.588  -7.617  -0.778  1.00 85.48           H  
ATOM    178  NH1 ARG A   9     -45.369 -10.527  -0.329  1.00 85.48           N  
ATOM    179 HH11 ARG A   9     -45.479 -10.624   0.670  1.00 85.48           H  
ATOM    180 HH12 ARG A   9     -45.006 -11.309  -0.854  1.00 85.48           H  
ATOM    181  NH2 ARG A   9     -45.628  -9.366  -2.212  1.00 85.48           N  
ATOM    182 HH21 ARG A   9     -45.996  -8.583  -2.733  1.00 85.48           H  
ATOM    183 HH22 ARG A   9     -45.272 -10.173  -2.705  1.00 85.48           H  
ATOM    184  CZ  ARG A   9     -45.758  -9.429  -0.915  1.00 85.48           C  
ATOM    185  N   ALA A  10     -49.985  -6.869   5.459  1.00 86.10           N  
ATOM    186  H   ALA A  10     -50.445  -7.483   4.802  1.00 86.10           H  
ATOM    187  CA  ALA A  10     -50.306  -7.047   6.877  1.00 86.10           C  
ATOM    188  HA  ALA A  10     -50.596  -6.086   7.302  1.00 86.10           H  
ATOM    189  C   ALA A  10     -49.069  -7.555   7.636  1.00 86.10           C  
ATOM    190  CB  ALA A  10     -51.491  -8.012   7.001  1.00 86.10           C  
ATOM    191  HB1 ALA A  10     -51.742  -8.155   8.052  1.00 86.10           H  
ATOM    192  HB2 ALA A  10     -51.230  -8.980   6.574  1.00 86.10           H  
ATOM    193  HB3 ALA A  10     -52.363  -7.608   6.485  1.00 86.10           H  
ATOM    194  O   ALA A  10     -48.296  -8.342   7.087  1.00 86.10           O  
ATOM    195  N   SER A  11     -48.859  -7.070   8.861  1.00 89.37           N  
ATOM    196  H   SER A  11     -49.566  -6.491   9.291  1.00 89.37           H  
ATOM    197  CA  SER A  11     -47.776  -7.569   9.713  1.00 89.37           C  
ATOM    198  HA  SER A  11     -46.864  -7.633   9.120  1.00 89.37           H  
ATOM    199  C   SER A  11     -48.097  -8.979  10.221  1.00 89.37           C  
ATOM    200  CB  SER A  11     -47.524  -6.596  10.871  1.00 89.37           C  
ATOM    201  HB2 SER A  11     -47.358  -5.593  10.477  1.00 89.37           H  
ATOM    202  HB3 SER A  11     -46.623  -6.910  11.398  1.00 89.37           H  
ATOM    203  O   SER A  11     -49.268  -9.352  10.297  1.00 89.37           O  
ATOM    204  OG  SER A  11     -48.596  -6.569  11.796  1.00 89.37           O  
ATOM    205  HG  SER A  11     -49.338  -6.064  11.455  1.00 89.37           H  
ATOM    206  N   ASP A  12     -47.082  -9.751  10.621  1.00 89.06           N  
ATOM    207  H   ASP A  12     -46.145  -9.531  10.315  1.00 89.06           H  
ATOM    208  CA  ASP A  12     -47.268 -11.084  11.220  1.00 89.06           C  
ATOM    209  HA  ASP A  12     -47.665 -11.764  10.465  1.00 89.06           H  
ATOM    210  C   ASP A  12     -48.266 -11.034  12.398  1.00 89.06           C  
ATOM    211  CB  ASP A  12     -45.908 -11.634  11.711  1.00 89.06           C  
ATOM    212  HB2 ASP A  12     -46.071 -12.629  12.125  1.00 89.06           H  
ATOM    213  HB3 ASP A  12     -45.553 -10.997  12.521  1.00 89.06           H  
ATOM    214  O   ASP A  12     -49.113 -11.912  12.559  1.00 89.06           O  
ATOM    215  CG  ASP A  12     -44.791 -11.731  10.656  1.00 89.06           C  
ATOM    216  OD1 ASP A  12     -45.035 -11.381   9.482  1.00 89.06           O  
ATOM    217  OD2 ASP A  12     -43.650 -12.078  11.056  1.00 89.06           O  
ATOM    218  N   VAL A  13     -48.227  -9.946  13.180  1.00 90.42           N  
ATOM    219  H   VAL A  13     -47.550  -9.235  12.943  1.00 90.42           H  
ATOM    220  CA  VAL A  13     -49.122  -9.703  14.322  1.00 90.42           C  
ATOM    221  HA  VAL A  13     -49.117 -10.592  14.954  1.00 90.42           H  
ATOM    222  C   VAL A  13     -50.572  -9.474  13.878  1.00 90.42           C  
ATOM    223  CB  VAL A  13     -48.623  -8.506  15.160  1.00 90.42           C  
ATOM    224  HB  VAL A  13     -48.669  -7.600  14.557  1.00 90.42           H  
ATOM    225  O   VAL A  13     -51.494  -9.969  14.527  1.00 90.42           O  
ATOM    226  CG1 VAL A  13     -49.476  -8.295  16.419  1.00 90.42           C  
ATOM    227 HG11 VAL A  13     -50.495  -8.027  16.138  1.00 90.42           H  
ATOM    228 HG12 VAL A  13     -49.494  -9.210  17.012  1.00 90.42           H  
ATOM    229 HG13 VAL A  13     -49.063  -7.483  17.016  1.00 90.42           H  
ATOM    230  CG2 VAL A  13     -47.170  -8.705  15.618  1.00 90.42           C  
ATOM    231 HG21 VAL A  13     -46.501  -8.742  14.758  1.00 90.42           H  
ATOM    232 HG22 VAL A  13     -46.861  -7.873  16.251  1.00 90.42           H  
ATOM    233 HG23 VAL A  13     -47.081  -9.637  16.177  1.00 90.42           H  
ATOM    234  N   ASP A  14     -50.791  -8.758  12.770  1.00 89.90           N  
ATOM    235  H   ASP A  14     -49.996  -8.429  12.241  1.00 89.90           H  
ATOM    236  CA  ASP A  14     -52.136  -8.527  12.228  1.00 89.90           C  
ATOM    237  HA  ASP A  14     -52.788  -8.186  13.033  1.00 89.90           H  
ATOM    238  C   ASP A  14     -52.741  -9.819  11.665  1.00 89.90           C  
ATOM    239  CB  ASP A  14     -52.119  -7.444  11.139  1.00 89.90           C  
ATOM    240  HB2 ASP A  14     -53.114  -7.378  10.697  1.00 89.90           H  
ATOM    241  HB3 ASP A  14     -51.426  -7.742  10.353  1.00 89.90           H  
ATOM    242  O   ASP A  14     -53.913 -10.105  11.915  1.00 89.90           O  
ATOM    243  CG  ASP A  14     -51.738  -6.059  11.656  1.00 89.90           C  
ATOM    244  OD1 ASP A  14     -52.244  -5.658  12.728  1.00 89.90           O  
ATOM    245  OD2 ASP A  14     -50.912  -5.417  10.959  1.00 89.90           O  
ATOM    246  N   LEU A  15     -51.933 -10.633  10.972  1.00 89.31           N  
ATOM    247  H   LEU A  15     -50.978 -10.337  10.829  1.00 89.31           H  
ATOM    248  CA  LEU A  15     -52.347 -11.941  10.450  1.00 89.31           C  
ATOM    249  HA  LEU A  15     -53.239 -11.815   9.837  1.00 89.31           H  
ATOM    250  C   LEU A  15     -52.727 -12.909  11.580  1.00 89.31           C  
ATOM    251  CB  LEU A  15     -51.210 -12.531   9.595  1.00 89.31           C  
ATOM    252  HB2 LEU A  15     -50.296 -12.529  10.188  1.00 89.31           H  
ATOM    253  HB3 LEU A  15     -51.452 -13.569   9.363  1.00 89.31           H  
ATOM    254  O   LEU A  15     -53.731 -13.620  11.490  1.00 89.31           O  
ATOM    255  CG  LEU A  15     -50.937 -11.790   8.275  1.00 89.31           C  
ATOM    256  HG  LEU A  15     -50.738 -10.737   8.477  1.00 89.31           H  
ATOM    257  CD1 LEU A  15     -49.705 -12.391   7.598  1.00 89.31           C  
ATOM    258 HD11 LEU A  15     -49.874 -13.445   7.377  1.00 89.31           H  
ATOM    259 HD12 LEU A  15     -48.844 -12.297   8.260  1.00 89.31           H  
ATOM    260 HD13 LEU A  15     -49.489 -11.852   6.676  1.00 89.31           H  
ATOM    261  CD2 LEU A  15     -52.114 -11.889   7.300  1.00 89.31           C  
ATOM    262 HD21 LEU A  15     -52.981 -11.367   7.706  1.00 89.31           H  
ATOM    263 HD22 LEU A  15     -52.373 -12.935   7.136  1.00 89.31           H  
ATOM    264 HD23 LEU A  15     -51.847 -11.431   6.348  1.00 89.31           H  
ATOM    265  N   TYR A  16     -51.975 -12.902  12.681  1.00 92.83           N  
ATOM    266  H   TYR A  16     -51.123 -12.359  12.685  1.00 92.83           H  
ATOM    267  CA  TYR A  16     -52.304 -13.711  13.852  1.00 92.83           C  
ATOM    268  HA  TYR A  16     -52.487 -14.736  13.529  1.00 92.83           H  
ATOM    269  C   TYR A  16     -53.558 -13.219  14.577  1.00 92.83           C  
ATOM    270  CB  TYR A  16     -51.109 -13.732  14.786  1.00 92.83           C  
ATOM    271  HB2 TYR A  16     -50.273 -14.106  14.195  1.00 92.83           H  
ATOM    272  HB3 TYR A  16     -50.879 -12.717  15.111  1.00 92.83           H  
ATOM    273  O   TYR A  16     -54.367 -14.027  15.032  1.00 92.83           O  
ATOM    274  CG  TYR A  16     -51.282 -14.636  15.989  1.00 92.83           C  
ATOM    275  CD1 TYR A  16     -51.496 -14.084  17.267  1.00 92.83           C  
ATOM    276  HD1 TYR A  16     -51.522 -13.011  17.390  1.00 92.83           H  
ATOM    277  CD2 TYR A  16     -51.235 -16.034  15.822  1.00 92.83           C  
ATOM    278  HD2 TYR A  16     -51.070 -16.462  14.844  1.00 92.83           H  
ATOM    279  CE1 TYR A  16     -51.632 -14.930  18.385  1.00 92.83           C  
ATOM    280  HE1 TYR A  16     -51.757 -14.512  19.373  1.00 92.83           H  
ATOM    281  CE2 TYR A  16     -51.402 -16.881  16.932  1.00 92.83           C  
ATOM    282  HE2 TYR A  16     -51.368 -17.955  16.827  1.00 92.83           H  
ATOM    283  OH  TYR A  16     -51.713 -17.153  19.287  1.00 92.83           O  
ATOM    284  HH  TYR A  16     -51.580 -16.712  20.129  1.00 92.83           H  
ATOM    285  CZ  TYR A  16     -51.588 -16.332  18.215  1.00 92.83           C  
ATOM    286  N   ARG A  17     -53.781 -11.898  14.636  1.00 91.09           N  
ATOM    287  H   ARG A  17     -53.078 -11.277  14.260  1.00 91.09           H  
ATOM    288  CA  ARG A  17     -55.019 -11.337  15.193  1.00 91.09           C  
ATOM    289  HA  ARG A  17     -55.156 -11.759  16.188  1.00 91.09           H  
ATOM    290  C   ARG A  17     -56.247 -11.774  14.385  1.00 91.09           C  
ATOM    291  CB  ARG A  17     -54.898  -9.809  15.313  1.00 91.09           C  
ATOM    292  HB2 ARG A  17     -53.973  -9.567  15.838  1.00 91.09           H  
ATOM    293  HB3 ARG A  17     -54.852  -9.371  14.317  1.00 91.09           H  
ATOM    294  O   ARG A  17     -57.253 -12.113  15.002  1.00 91.09           O  
ATOM    295  CG  ARG A  17     -56.084  -9.207  16.086  1.00 91.09           C  
ATOM    296  HG2 ARG A  17     -56.129  -9.629  17.090  1.00 91.09           H  
ATOM    297  HG3 ARG A  17     -57.008  -9.461  15.567  1.00 91.09           H  
ATOM    298  CD  ARG A  17     -56.008  -7.678  16.165  1.00 91.09           C  
ATOM    299  HD2 ARG A  17     -55.775  -7.288  15.175  1.00 91.09           H  
ATOM    300  HD3 ARG A  17     -56.992  -7.310  16.456  1.00 91.09           H  
ATOM    301  NE  ARG A  17     -55.013  -7.204  17.147  1.00 91.09           N  
ATOM    302  HE  ARG A  17     -54.480  -7.910  17.634  1.00 91.09           H  
ATOM    303  NH1 ARG A  17     -55.312  -4.960  16.766  1.00 91.09           N  
ATOM    304 HH11 ARG A  17     -55.901  -5.194  15.980  1.00 91.09           H  
ATOM    305 HH12 ARG A  17     -55.049  -4.000  16.935  1.00 91.09           H  
ATOM    306  NH2 ARG A  17     -53.896  -5.624  18.357  1.00 91.09           N  
ATOM    307 HH21 ARG A  17     -53.688  -4.653  18.544  1.00 91.09           H  
ATOM    308 HH22 ARG A  17     -53.410  -6.352  18.860  1.00 91.09           H  
ATOM    309  CZ  ARG A  17     -54.745  -5.937  17.418  1.00 91.09           C  
ATOM    310  N   SER A  18     -56.175 -11.816  13.048  1.00 90.25           N  
ATOM    311  H   SER A  18     -55.336 -11.490  12.589  1.00 90.25           H  
ATOM    312  CA  SER A  18     -57.270 -12.348  12.217  1.00 90.25           C  
ATOM    313  HA  SER A  18     -58.201 -11.894  12.556  1.00 90.25           H  
ATOM    314  C   SER A  18     -57.454 -13.859  12.368  1.00 90.25           C  
ATOM    315  CB  SER A  18     -57.108 -11.978  10.737  1.00 90.25           C  
ATOM    316  HB2 SER A  18     -57.267 -10.905  10.631  1.00 90.25           H  
ATOM    317  HB3 SER A  18     -57.877 -12.490  10.158  1.00 90.25           H  
ATOM    318  O   SER A  18     -58.587 -14.321  12.458  1.00 90.25           O  
ATOM    319  OG  SER A  18     -55.838 -12.289  10.201  1.00 90.25           O  
ATOM    320  HG  SER A  18     -55.582 -13.195  10.388  1.00 90.25           H  
ATOM    321  N   CYS A  19     -56.361 -14.619  12.470  1.00 91.22           N  
ATOM    322  H   CYS A  19     -55.454 -14.189  12.363  1.00 91.22           H  
ATOM    323  CA  CYS A  19     -56.399 -16.060  12.741  1.00 91.22           C  
ATOM    324  HA  CYS A  19     -56.970 -16.565  11.961  1.00 91.22           H  
ATOM    325  C   CYS A  19     -57.100 -16.363  14.080  1.00 91.22           C  
ATOM    326  CB  CYS A  19     -54.954 -16.574  12.679  1.00 91.22           C  
ATOM    327  HB2 CYS A  19     -54.683 -16.716  11.633  1.00 91.22           H  
ATOM    328  HB3 CYS A  19     -54.299 -15.806  13.089  1.00 91.22           H  
ATOM    329  O   CYS A  19     -58.024 -17.171  14.134  1.00 91.22           O  
ATOM    330  SG  CYS A  19     -54.582 -18.090  13.592  1.00 91.22           S  
ATOM    331  N   LYS A  20     -56.776 -15.623  15.152  1.00 89.79           N  
ATOM    332  H   LYS A  20     -55.988 -14.997  15.068  1.00 89.79           H  
ATOM    333  CA  LYS A  20     -57.413 -15.790  16.471  1.00 89.79           C  
ATOM    334  HA  LYS A  20     -57.324 -16.842  16.744  1.00 89.79           H  
ATOM    335  C   LYS A  20     -58.920 -15.485  16.475  1.00 89.79           C  
ATOM    336  CB  LYS A  20     -56.645 -14.945  17.501  1.00 89.79           C  
ATOM    337  HB2 LYS A  20     -55.578 -15.136  17.382  1.00 89.79           H  
ATOM    338  HB3 LYS A  20     -56.830 -13.887  17.316  1.00 89.79           H  
ATOM    339  O   LYS A  20     -59.635 -15.977  17.342  1.00 89.79           O  
ATOM    340  CG  LYS A  20     -57.043 -15.301  18.942  1.00 89.79           C  
ATOM    341  HG2 LYS A  20     -58.086 -15.033  19.110  1.00 89.79           H  
ATOM    342  HG3 LYS A  20     -56.927 -16.375  19.087  1.00 89.79           H  
ATOM    343  CD  LYS A  20     -56.190 -14.563  19.978  1.00 89.79           C  
ATOM    344  HD2 LYS A  20     -55.144 -14.831  19.835  1.00 89.79           H  
ATOM    345  HD3 LYS A  20     -56.316 -13.488  19.851  1.00 89.79           H  
ATOM    346  CE  LYS A  20     -56.660 -14.994  21.372  1.00 89.79           C  
ATOM    347  HE2 LYS A  20     -56.576 -16.079  21.437  1.00 89.79           H  
ATOM    348  HE3 LYS A  20     -57.715 -14.743  21.476  1.00 89.79           H  
ATOM    349  NZ  LYS A  20     -55.868 -14.359  22.454  1.00 89.79           N  
ATOM    350  HZ1 LYS A  20     -54.895 -14.615  22.366  1.00 89.79           H  
ATOM    351  HZ2 LYS A  20     -55.957 -13.354  22.421  1.00 89.79           H  
ATOM    352  HZ3 LYS A  20     -56.193 -14.685  23.353  1.00 89.79           H  
ATOM    353  N   LEU A  21     -59.406 -14.687  15.521  1.00 90.01           N  
ATOM    354  H   LEU A  21     -58.759 -14.347  14.824  1.00 90.01           H  
ATOM    355  CA  LEU A  21     -60.830 -14.375  15.339  1.00 90.01           C  
ATOM    356  HA  LEU A  21     -61.332 -14.461  16.303  1.00 90.01           H  
ATOM    357  C   LEU A  21     -61.565 -15.380  14.429  1.00 90.01           C  
ATOM    358  CB  LEU A  21     -60.972 -12.921  14.846  1.00 90.01           C  
ATOM    359  HB2 LEU A  21     -60.358 -12.802  13.953  1.00 90.01           H  
ATOM    360  HB3 LEU A  21     -62.007 -12.741  14.556  1.00 90.01           H  
ATOM    361  O   LEU A  21     -62.737 -15.166  14.130  1.00 90.01           O  
ATOM    362  CG  LEU A  21     -60.575 -11.851  15.880  1.00 90.01           C  
ATOM    363  HG  LEU A  21     -59.575 -12.055  16.264  1.00 90.01           H  
ATOM    364  CD1 LEU A  21     -60.563 -10.474  15.214  1.00 90.01           C  
ATOM    365 HD11 LEU A  21     -60.269  -9.715  15.939  1.00 90.01           H  
ATOM    366 HD12 LEU A  21     -61.555 -10.242  14.825  1.00 90.01           H  
ATOM    367 HD13 LEU A  21     -59.846 -10.478  14.394  1.00 90.01           H  
ATOM    368  CD2 LEU A  21     -61.544 -11.794  17.065  1.00 90.01           C  
ATOM    369 HD21 LEU A  21     -62.562 -11.640  16.707  1.00 90.01           H  
ATOM    370 HD22 LEU A  21     -61.268 -10.979  17.734  1.00 90.01           H  
ATOM    371 HD23 LEU A  21     -61.503 -12.728  17.627  1.00 90.01           H  
ATOM    372  N   GLY A  22     -60.905 -16.465  14.007  1.00 89.34           N  
ATOM    373  H   GLY A  22     -59.943 -16.591  14.286  1.00 89.34           H  
ATOM    374  CA  GLY A  22     -61.491 -17.517  13.169  1.00 89.34           C  
ATOM    375  HA2 GLY A  22     -61.115 -18.479  13.519  1.00 89.34           H  
ATOM    376  HA3 GLY A  22     -62.576 -17.520  13.274  1.00 89.34           H  
ATOM    377  C   GLY A  22     -61.159 -17.419  11.676  1.00 89.34           C  
ATOM    378  O   GLY A  22     -61.831 -18.058  10.873  1.00 89.34           O  
ATOM    379  N   GLY A  23     -60.163 -16.616  11.286  1.00 86.93           N  
ATOM    380  H   GLY A  23     -59.652 -16.112  11.996  1.00 86.93           H  
ATOM    381  CA  GLY A  23     -59.627 -16.608   9.918  1.00 86.93           C  
ATOM    382  HA2 GLY A  23     -59.134 -15.654   9.733  1.00 86.93           H  
ATOM    383  HA3 GLY A  23     -60.445 -16.714   9.205  1.00 86.93           H  
ATOM    384  C   GLY A  23     -58.613 -17.731   9.653  1.00 86.93           C  
ATOM    385  O   GLY A  23     -58.210 -18.442  10.570  1.00 86.93           O  
ATOM    386  N   ASP A  24     -58.149 -17.849   8.405  1.00 89.46           N  
ATOM    387  H   ASP A  24     -58.553 -17.289   7.668  1.00 89.46           H  
ATOM    388  CA  ASP A  24     -57.119 -18.826   8.023  1.00 89.46           C  
ATOM    389  HA  ASP A  24     -57.457 -19.812   8.340  1.00 89.46           H  
ATOM    390  C   ASP A  24     -55.780 -18.554   8.730  1.00 89.46           C  
ATOM    391  CB  ASP A  24     -56.912 -18.856   6.496  1.00 89.46           C  
ATOM    392  HB2 ASP A  24     -56.931 -17.837   6.109  1.00 89.46           H  
ATOM    393  HB3 ASP A  24     -55.923 -19.265   6.290  1.00 89.46           H  
ATOM    394  O   ASP A  24     -55.165 -17.491   8.593  1.00 89.46           O  
ATOM    395  CG  ASP A  24     -57.921 -19.725   5.737  1.00 89.46           C  
ATOM    396  OD1 ASP A  24     -58.474 -20.662   6.351  1.00 89.46           O  
ATOM    397  OD2 ASP A  24     -58.101 -19.449   4.531  1.00 89.46           O  
ATOM    398  N   CYS A  25     -55.312 -19.551   9.477  1.00 86.33           N  
ATOM    399  H   CYS A  25     -55.890 -20.374   9.573  1.00 86.33           H  
ATOM    400  CA  CYS A  25     -54.062 -19.512  10.225  1.00 86.33           C  
ATOM    401  HA  CYS A  25     -53.813 -18.479  10.469  1.00 86.33           H  
ATOM    402  C   CYS A  25     -52.920 -20.102   9.388  1.00 86.33           C  
ATOM    403  CB  CYS A  25     -54.266 -20.272  11.540  1.00 86.33           C  
ATOM    404  HB2 CYS A  25     -54.544 -21.299  11.303  1.00 86.33           H  
ATOM    405  HB3 CYS A  25     -53.324 -20.312  12.087  1.00 86.33           H  
ATOM    406  O   CYS A  25     -52.789 -21.319   9.267  1.00 86.33           O  
ATOM    407  SG  CYS A  25     -55.540 -19.585  12.630  1.00 86.33           S  
ATOM    408  N   ILE A  26     -52.064 -19.246   8.817  1.00 87.85           N  
ATOM    409  H   ILE A  26     -52.258 -18.258   8.888  1.00 87.85           H  
ATOM    410  CA  ILE A  26     -50.837 -19.697   8.141  1.00 87.85           C  
ATOM    411  HA  ILE A  26     -51.125 -20.467   7.426  1.00 87.85           H  
ATOM    412  C   ILE A  26     -49.902 -20.299   9.210  1.00 87.85           C  
ATOM    413  CB  ILE A  26     -50.163 -18.545   7.358  1.00 87.85           C  
ATOM    414  HB  ILE A  26     -49.937 -17.747   8.066  1.00 87.85           H  
ATOM    415  O   ILE A  26     -49.527 -19.575  10.141  1.00 87.85           O  
ATOM    416  CG1 ILE A  26     -51.106 -17.981   6.268  1.00 87.85           C  
ATOM    417 HG12 ILE A  26     -51.163 -18.678   5.432  1.00 87.85           H  
ATOM    418 HG13 ILE A  26     -52.113 -17.867   6.669  1.00 87.85           H  
ATOM    419  CG2 ILE A  26     -48.840 -19.014   6.717  1.00 87.85           C  
ATOM    420 HG21 ILE A  26     -48.140 -19.345   7.484  1.00 87.85           H  
ATOM    421 HG22 ILE A  26     -48.363 -18.191   6.185  1.00 87.85           H  
ATOM    422 HG23 ILE A  26     -49.024 -19.829   6.017  1.00 87.85           H  
ATOM    423  CD1 ILE A  26     -50.677 -16.602   5.748  1.00 87.85           C  
ATOM    424 HD11 ILE A  26     -51.441 -16.220   5.070  1.00 87.85           H  
ATOM    425 HD12 ILE A  26     -50.571 -15.910   6.583  1.00 87.85           H  
ATOM    426 HD13 ILE A  26     -49.734 -16.668   5.206  1.00 87.85           H  
ATOM    427  N   PRO A  27     -49.492 -21.580   9.093  1.00 88.30           N  
ATOM    428  CA  PRO A  27     -48.804 -22.309  10.162  1.00 88.30           C  
ATOM    429  HA  PRO A  27     -49.443 -22.346  11.044  1.00 88.30           H  
ATOM    430  C   PRO A  27     -47.479 -21.650  10.557  1.00 88.30           C  
ATOM    431  CB  PRO A  27     -48.610 -23.737   9.629  1.00 88.30           C  
ATOM    432  HB2 PRO A  27     -49.439 -24.359   9.965  1.00 88.30           H  
ATOM    433  HB3 PRO A  27     -47.663 -24.177   9.944  1.00 88.30           H  
ATOM    434  O   PRO A  27     -47.081 -21.703  11.715  1.00 88.30           O  
ATOM    435  CG  PRO A  27     -48.687 -23.590   8.111  1.00 88.30           C  
ATOM    436  HG2 PRO A  27     -49.039 -24.503   7.630  1.00 88.30           H  
ATOM    437  HG3 PRO A  27     -47.715 -23.296   7.714  1.00 88.30           H  
ATOM    438  CD  PRO A  27     -49.692 -22.454   7.948  1.00 88.30           C  
ATOM    439  HD2 PRO A  27     -49.515 -21.939   7.005  1.00 88.30           H  
ATOM    440  HD3 PRO A  27     -50.705 -22.856   7.988  1.00 88.30           H  
ATOM    441  N   ASP A  28     -46.824 -20.970   9.615  1.00 89.71           N  
ATOM    442  H   ASP A  28     -47.203 -20.960   8.678  1.00 89.71           H  
ATOM    443  CA  ASP A  28     -45.575 -20.247   9.846  1.00 89.71           C  
ATOM    444  HA  ASP A  28     -44.853 -20.927  10.299  1.00 89.71           H  
ATOM    445  C   ASP A  28     -45.759 -19.054  10.808  1.00 89.71           C  
ATOM    446  CB  ASP A  28     -45.041 -19.822   8.468  1.00 89.71           C  
ATOM    447  HB2 ASP A  28     -45.676 -19.035   8.061  1.00 89.71           H  
ATOM    448  HB3 ASP A  28     -45.098 -20.675   7.792  1.00 89.71           H  
ATOM    449  O   ASP A  28     -45.037 -18.910  11.794  1.00 89.71           O  
ATOM    450  CG  ASP A  28     -43.585 -19.355   8.504  1.00 89.71           C  
ATOM    451  OD1 ASP A  28     -42.855 -19.788   9.420  1.00 89.71           O  
ATOM    452  OD2 ASP A  28     -43.220 -18.585   7.590  1.00 89.71           O  
ATOM    453  N   VAL A  29     -46.811 -18.248  10.603  1.00 90.21           N  
ATOM    454  H   VAL A  29     -47.454 -18.496   9.865  1.00 90.21           H  
ATOM    455  CA  VAL A  29     -47.130 -17.093  11.464  1.00 90.21           C  
ATOM    456  HA  VAL A  29     -46.226 -16.496  11.591  1.00 90.21           H  
ATOM    457  C   VAL A  29     -47.564 -17.554  12.856  1.00 90.21           C  
ATOM    458  CB  VAL A  29     -48.216 -16.205  10.821  1.00 90.21           C  
ATOM    459  HB  VAL A  29     -49.102 -16.809  10.625  1.00 90.21           H  
ATOM    460  O   VAL A  29     -47.152 -16.966  13.857  1.00 90.21           O  
ATOM    461  CG1 VAL A  29     -48.629 -15.035  11.721  1.00 90.21           C  
ATOM    462 HG11 VAL A  29     -49.115 -15.413  12.621  1.00 90.21           H  
ATOM    463 HG12 VAL A  29     -47.755 -14.447  12.001  1.00 90.21           H  
ATOM    464 HG13 VAL A  29     -49.343 -14.397  11.202  1.00 90.21           H  
ATOM    465  CG2 VAL A  29     -47.733 -15.612   9.491  1.00 90.21           C  
ATOM    466 HG21 VAL A  29     -48.516 -14.991   9.055  1.00 90.21           H  
ATOM    467 HG22 VAL A  29     -47.495 -16.410   8.787  1.00 90.21           H  
ATOM    468 HG23 VAL A  29     -46.842 -15.006   9.654  1.00 90.21           H  
ATOM    469  N   GLN A  30     -48.362 -18.623  12.927  1.00 90.16           N  
ATOM    470  H   GLN A  30     -48.649 -19.071  12.068  1.00 90.16           H  
ATOM    471  CA  GLN A  30     -48.803 -19.200  14.195  1.00 90.16           C  
ATOM    472  HA  GLN A  30     -49.255 -18.410  14.795  1.00 90.16           H  
ATOM    473  C   GLN A  30     -47.624 -19.757  15.000  1.00 90.16           C  
ATOM    474  CB  GLN A  30     -49.866 -20.273  13.929  1.00 90.16           C  
ATOM    475  HB2 GLN A  30     -50.682 -19.830  13.358  1.00 90.16           H  
ATOM    476  HB3 GLN A  30     -49.433 -21.088  13.349  1.00 90.16           H  
ATOM    477  O   GLN A  30     -47.446 -19.372  16.152  1.00 90.16           O  
ATOM    478  CG  GLN A  30     -50.420 -20.818  15.253  1.00 90.16           C  
ATOM    479  HG2 GLN A  30     -49.626 -21.302  15.823  1.00 90.16           H  
ATOM    480  HG3 GLN A  30     -50.803 -19.985  15.844  1.00 90.16           H  
ATOM    481  CD  GLN A  30     -51.540 -21.830  15.077  1.00 90.16           C  
ATOM    482  NE2 GLN A  30     -52.236 -22.141  16.144  1.00 90.16           N  
ATOM    483 HE21 GLN A  30     -52.995 -22.798  16.036  1.00 90.16           H  
ATOM    484 HE22 GLN A  30     -51.986 -21.718  17.027  1.00 90.16           H  
ATOM    485  OE1 GLN A  30     -51.805 -22.345  14.002  1.00 90.16           O  
ATOM    486  N   ASN A  31     -46.782 -20.602  14.395  1.00 91.08           N  
ATOM    487  H   ASN A  31     -46.972 -20.890  13.446  1.00 91.08           H  
ATOM    488  CA  ASN A  31     -45.633 -21.195  15.083  1.00 91.08           C  
ATOM    489  HA  ASN A  31     -45.985 -21.714  15.974  1.00 91.08           H  
ATOM    490  C   ASN A  31     -44.641 -20.130  15.554  1.00 91.08           C  
ATOM    491  CB  ASN A  31     -44.949 -22.206  14.153  1.00 91.08           C  
ATOM    492  HB2 ASN A  31     -44.750 -21.738  13.189  1.00 91.08           H  
ATOM    493  HB3 ASN A  31     -43.997 -22.508  14.589  1.00 91.08           H  
ATOM    494  O   ASN A  31     -44.091 -20.257  16.644  1.00 91.08           O  
ATOM    495  CG  ASN A  31     -45.763 -23.469  13.946  1.00 91.08           C  
ATOM    496  ND2 ASN A  31     -45.491 -24.197  12.890  1.00 91.08           N  
ATOM    497 HD21 ASN A  31     -44.849 -23.841  12.197  1.00 91.08           H  
ATOM    498 HD22 ASN A  31     -46.089 -24.997  12.743  1.00 91.08           H  
ATOM    499  OD1 ASN A  31     -46.619 -23.843  14.731  1.00 91.08           O  
ATOM    500  N   LYS A  32     -44.447 -19.062  14.775  1.00 90.63           N  
ATOM    501  H   LYS A  32     -44.880 -19.051  13.862  1.00 90.63           H  
ATOM    502  CA  LYS A  32     -43.579 -17.942  15.148  1.00 90.63           C  
ATOM    503  HA  LYS A  32     -42.611 -18.332  15.462  1.00 90.63           H  
ATOM    504  C   LYS A  32     -44.108 -17.139  16.337  1.00 90.63           C  
ATOM    505  CB  LYS A  32     -43.379 -17.075  13.904  1.00 90.63           C  
ATOM    506  HB2 LYS A  32     -44.336 -16.644  13.609  1.00 90.63           H  
ATOM    507  HB3 LYS A  32     -43.025 -17.712  13.093  1.00 90.63           H  
ATOM    508  O   LYS A  32     -43.321 -16.734  17.185  1.00 90.63           O  
ATOM    509  CG  LYS A  32     -42.356 -15.954  14.119  1.00 90.63           C  
ATOM    510  HG2 LYS A  32     -42.693 -15.283  14.909  1.00 90.63           H  
ATOM    511  HG3 LYS A  32     -41.392 -16.384  14.390  1.00 90.63           H  
ATOM    512  CD  LYS A  32     -42.227 -15.169  12.814  1.00 90.63           C  
ATOM    513  HD2 LYS A  32     -43.204 -14.764  12.551  1.00 90.63           H  
ATOM    514  HD3 LYS A  32     -41.903 -15.841  12.020  1.00 90.63           H  
ATOM    515  CE  LYS A  32     -41.228 -14.023  12.952  1.00 90.63           C  
ATOM    516  HE2 LYS A  32     -41.509 -13.418  13.814  1.00 90.63           H  
ATOM    517  HE3 LYS A  32     -40.236 -14.440  13.126  1.00 90.63           H  
ATOM    518  NZ  LYS A  32     -41.252 -13.202  11.720  1.00 90.63           N  
ATOM    519  HZ1 LYS A  32     -41.059 -13.772  10.909  1.00 90.63           H  
ATOM    520  HZ2 LYS A  32     -42.177 -12.826  11.565  1.00 90.63           H  
ATOM    521  HZ3 LYS A  32     -40.610 -12.424  11.764  1.00 90.63           H  
ATOM    522  N   ILE A  33     -45.417 -16.886  16.409  1.00 90.77           N  
ATOM    523  H   ILE A  33     -46.014 -17.235  15.674  1.00 90.77           H  
ATOM    524  CA  ILE A  33     -46.012 -16.079  17.491  1.00 90.77           C  
ATOM    525  HA  ILE A  33     -45.285 -15.327  17.798  1.00 90.77           H  
ATOM    526  C   ILE A  33     -46.275 -16.906  18.753  1.00 90.77           C  
ATOM    527  CB  ILE A  33     -47.254 -15.325  16.970  1.00 90.77           C  
ATOM    528  HB  ILE A  33     -47.889 -16.016  16.415  1.00 90.77           H  
ATOM    529  O   ILE A  33     -46.163 -16.379  19.857  1.00 90.77           O  
ATOM    530  CG1 ILE A  33     -46.750 -14.206  16.030  1.00 90.77           C  
ATOM    531 HG12 ILE A  33     -46.269 -13.428  16.623  1.00 90.77           H  
ATOM    532 HG13 ILE A  33     -46.002 -14.606  15.345  1.00 90.77           H  
ATOM    533  CG2 ILE A  33     -48.076 -14.714  18.121  1.00 90.77           C  
ATOM    534 HG21 ILE A  33     -47.427 -14.131  18.775  1.00 90.77           H  
ATOM    535 HG22 ILE A  33     -48.866 -14.072  17.733  1.00 90.77           H  
ATOM    536 HG23 ILE A  33     -48.546 -15.509  18.699  1.00 90.77           H  
ATOM    537  CD1 ILE A  33     -47.829 -13.569  15.167  1.00 90.77           C  
ATOM    538 HD11 ILE A  33     -48.610 -13.120  15.781  1.00 90.77           H  
ATOM    539 HD12 ILE A  33     -47.376 -12.792  14.552  1.00 90.77           H  
ATOM    540 HD13 ILE A  33     -48.227 -14.345  14.513  1.00 90.77           H  
ATOM    541  N   GLU A  34     -46.576 -18.196  18.609  1.00 90.95           N  
ATOM    542  H   GLU A  34     -46.718 -18.564  17.679  1.00 90.95           H  
ATOM    543  CA  GLU A  34     -46.734 -19.122  19.735  1.00 90.95           C  
ATOM    544  HA  GLU A  34     -47.182 -18.585  20.572  1.00 90.95           H  
ATOM    545  C   GLU A  34     -45.402 -19.685  20.269  1.00 90.95           C  
ATOM    546  CB  GLU A  34     -47.689 -20.270  19.356  1.00 90.95           C  
ATOM    547  HB2 GLU A  34     -47.312 -20.775  18.466  1.00 90.95           H  
ATOM    548  HB3 GLU A  34     -47.687 -20.991  20.174  1.00 90.95           H  
ATOM    549  O   GLU A  34     -45.426 -20.410  21.261  1.00 90.95           O  
ATOM    550  CG  GLU A  34     -49.145 -19.826  19.127  1.00 90.95           C  
ATOM    551  HG2 GLU A  34     -49.482 -19.274  20.004  1.00 90.95           H  
ATOM    552  HG3 GLU A  34     -49.188 -19.155  18.269  1.00 90.95           H  
ATOM    553  CD  GLU A  34     -50.097 -21.017  18.894  1.00 90.95           C  
ATOM    554  OE1 GLU A  34     -51.228 -20.779  18.411  1.00 90.95           O  
ATOM    555  OE2 GLU A  34     -49.733 -22.178  19.225  1.00 90.95           O  
ATOM    556  N   GLY A  35     -44.255 -19.383  19.643  1.00 87.48           N  
ATOM    557  H   GLY A  35     -44.287 -18.780  18.833  1.00 87.48           H  
ATOM    558  CA  GLY A  35     -42.943 -19.901  20.062  1.00 87.48           C  
ATOM    559  HA2 GLY A  35     -42.165 -19.406  19.481  1.00 87.48           H  
ATOM    560  HA3 GLY A  35     -42.779 -19.680  21.117  1.00 87.48           H  
ATOM    561  C   GLY A  35     -42.795 -21.414  19.861  1.00 87.48           C  
ATOM    562  O   GLY A  35     -42.225 -22.113  20.694  1.00 87.48           O  
ATOM    563  N   LYS A  36     -43.385 -21.946  18.786  1.00 90.44           N  
ATOM    564  H   LYS A  36     -43.799 -21.285  18.145  1.00 90.44           H  
ATOM    565  CA  LYS A  36     -43.383 -23.373  18.422  1.00 90.44           C  
ATOM    566  HA  LYS A  36     -42.807 -23.918  19.170  1.00 90.44           H  
ATOM    567  C   LYS A  36     -42.667 -23.630  17.098  1.00 90.44           C  
ATOM    568  CB  LYS A  36     -44.817 -23.922  18.413  1.00 90.44           C  
ATOM    569  HB2 LYS A  36     -45.420 -23.315  17.739  1.00 90.44           H  
ATOM    570  HB3 LYS A  36     -44.811 -24.946  18.039  1.00 90.44           H  
ATOM    571  O   LYS A  36     -42.956 -24.621  16.421  1.00 90.44           O  
ATOM    572  CG  LYS A  36     -45.457 -23.943  19.804  1.00 90.44           C  
ATOM    573  HG2 LYS A  36     -45.483 -22.934  20.216  1.00 90.44           H  
ATOM    574  HG3 LYS A  36     -44.884 -24.590  20.469  1.00 90.44           H  
ATOM    575  CD  LYS A  36     -46.886 -24.468  19.665  1.00 90.44           C  
ATOM    576  HD2 LYS A  36     -47.406 -23.835  18.947  1.00 90.44           H  
ATOM    577  HD3 LYS A  36     -46.878 -25.492  19.293  1.00 90.44           H  
ATOM    578  CE  LYS A  36     -47.619 -24.405  21.002  1.00 90.44           C  
ATOM    579  HE2 LYS A  36     -47.335 -23.477  21.498  1.00 90.44           H  
ATOM    580  HE3 LYS A  36     -47.311 -25.239  21.633  1.00 90.44           H  
ATOM    581  NZ  LYS A  36     -49.080 -24.401  20.767  1.00 90.44           N  
ATOM    582  HZ1 LYS A  36     -49.599 -24.295  21.627  1.00 90.44           H  
ATOM    583  HZ2 LYS A  36     -49.317 -23.602  20.196  1.00 90.44           H  
ATOM    584  HZ3 LYS A  36     -49.389 -25.216  20.256  1.00 90.44           H  
ATOM    585  N   THR A  37     -41.761 -22.743  16.690  1.00 90.26           N  
ATOM    586  H   THR A  37     -41.511 -21.985  17.310  1.00 90.26           H  
ATOM    587  CA  THR A  37     -40.946 -22.977  15.494  1.00 90.26           C  
ATOM    588  HA  THR A  37     -41.616 -23.236  14.674  1.00 90.26           H  
ATOM    589  C   THR A  37     -40.007 -24.170  15.705  1.00 90.26           C  
ATOM    590  CB  THR A  37     -40.165 -21.728  15.063  1.00 90.26           C  
ATOM    591  HB  THR A  37     -39.671 -21.954  14.118  1.00 90.26           H  
ATOM    592  O   THR A  37     -39.783 -24.622  16.828  1.00 90.26           O  
ATOM    593  CG2 THR A  37     -41.056 -20.511  14.845  1.00 90.26           C  
ATOM    594 HG21 THR A  37     -40.458 -19.696  14.438  1.00 90.26           H  
ATOM    595 HG22 THR A  37     -41.857 -20.752  14.145  1.00 90.26           H  
ATOM    596 HG23 THR A  37     -41.480 -20.195  15.798  1.00 90.26           H  
ATOM    597  OG1 THR A  37     -39.172 -21.406  15.999  1.00 90.26           O  
ATOM    598  HG1 THR A  37     -39.591 -21.002  16.762  1.00 90.26           H  
ATOM    599  N   LEU A  38     -39.439 -24.711  14.622  1.00 87.68           N  
ATOM    600  H   LEU A  38     -39.658 -24.337  13.710  1.00 87.68           H  
ATOM    601  CA  LEU A  38     -38.436 -25.779  14.726  1.00 87.68           C  
ATOM    602  HA  LEU A  38     -38.883 -26.614  15.265  1.00 87.68           H  
ATOM    603  C   LEU A  38     -37.226 -25.305  15.553  1.00 87.68           C  
ATOM    604  CB  LEU A  38     -38.082 -26.247  13.300  1.00 87.68           C  
ATOM    605  HB2 LEU A  38     -39.022 -26.347  12.757  1.00 87.68           H  
ATOM    606  HB3 LEU A  38     -37.493 -25.483  12.793  1.00 87.68           H  
ATOM    607  O   LEU A  38     -36.711 -26.066  16.367  1.00 87.68           O  
ATOM    608  CG  LEU A  38     -37.357 -27.607  13.212  1.00 87.68           C  
ATOM    609  HG  LEU A  38     -37.780 -28.293  13.946  1.00 87.68           H  
ATOM    610  CD1 LEU A  38     -37.560 -28.207  11.820  1.00 87.68           C  
ATOM    611 HD11 LEU A  38     -37.151 -27.542  11.059  1.00 87.68           H  
ATOM    612 HD12 LEU A  38     -37.053 -29.170  11.757  1.00 87.68           H  
ATOM    613 HD13 LEU A  38     -38.622 -28.365  11.631  1.00 87.68           H  
ATOM    614  CD2 LEU A  38     -35.851 -27.501  13.426  1.00 87.68           C  
ATOM    615 HD21 LEU A  38     -35.390 -28.483  13.318  1.00 87.68           H  
ATOM    616 HD22 LEU A  38     -35.645 -27.146  14.436  1.00 87.68           H  
ATOM    617 HD23 LEU A  38     -35.406 -26.816  12.704  1.00 87.68           H  
ATOM    618  N   ALA A  39     -36.848 -24.028  15.416  1.00 88.16           N  
ATOM    619  H   ALA A  39     -37.370 -23.431  14.790  1.00 88.16           H  
ATOM    620  CA  ALA A  39     -35.811 -23.400  16.227  1.00 88.16           C  
ATOM    621  HA  ALA A  39     -34.897 -23.988  16.142  1.00 88.16           H  
ATOM    622  C   ALA A  39     -36.188 -23.360  17.715  1.00 88.16           C  
ATOM    623  CB  ALA A  39     -35.534 -21.997  15.677  1.00 88.16           C  
ATOM    624  HB1 ALA A  39     -36.427 -21.376  15.755  1.00 88.16           H  
ATOM    625  HB2 ALA A  39     -35.221 -22.059  14.634  1.00 88.16           H  
ATOM    626  HB3 ALA A  39     -34.736 -21.534  16.258  1.00 88.16           H  
ATOM    627  O   ALA A  39     -35.369 -23.751  18.537  1.00 88.16           O  
ATOM    628  N   ASP A  40     -37.424 -22.982  18.062  1.00 87.51           N  
ATOM    629  H   ASP A  40     -38.041 -22.606  17.355  1.00 87.51           H  
ATOM    630  CA  ASP A  40     -37.880 -22.974  19.461  1.00 87.51           C  
ATOM    631  HA  ASP A  40     -37.186 -22.379  20.054  1.00 87.51           H  
ATOM    632  C   ASP A  40     -37.913 -24.387  20.054  1.00 87.51           C  
ATOM    633  CB  ASP A  40     -39.273 -22.347  19.594  1.00 87.51           C  
ATOM    634  HB2 ASP A  40     -39.544 -22.338  20.650  1.00 87.51           H  
ATOM    635  HB3 ASP A  40     -39.994 -22.969  19.066  1.00 87.51           H  
ATOM    636  O   ASP A  40     -37.509 -24.586  21.196  1.00 87.51           O  
ATOM    637  CG  ASP A  40     -39.353 -20.917  19.066  1.00 87.51           C  
ATOM    638  OD1 ASP A  40     -38.445 -20.114  19.359  1.00 87.51           O  
ATOM    639  OD2 ASP A  40     -40.296 -20.663  18.274  1.00 87.51           O  
ATOM    640  N   ARG A  41     -38.320 -25.398  19.270  1.00 86.66           N  
ATOM    641  H   ARG A  41     -38.656 -25.161  18.347  1.00 86.66           H  
ATOM    642  CA  ARG A  41     -38.264 -26.807  19.695  1.00 86.66           C  
ATOM    643  HA  ARG A  41     -38.751 -26.898  20.666  1.00 86.66           H  
ATOM    644  C   ARG A  41     -36.830 -27.280  19.920  1.00 86.66           C  
ATOM    645  CB  ARG A  41     -38.966 -27.722  18.685  1.00 86.66           C  
ATOM    646  HB2 ARG A  41     -38.699 -28.753  18.917  1.00 86.66           H  
ATOM    647  HB3 ARG A  41     -38.613 -27.496  17.679  1.00 86.66           H  
ATOM    648  O   ARG A  41     -36.575 -27.936  20.924  1.00 86.66           O  
ATOM    649  CG  ARG A  41     -40.491 -27.597  18.744  1.00 86.66           C  
ATOM    650  HG2 ARG A  41     -40.835 -27.794  19.759  1.00 86.66           H  
ATOM    651  HG3 ARG A  41     -40.790 -26.590  18.452  1.00 86.66           H  
ATOM    652  CD  ARG A  41     -41.108 -28.619  17.785  1.00 86.66           C  
ATOM    653  HD2 ARG A  41     -40.807 -29.618  18.100  1.00 86.66           H  
ATOM    654  HD3 ARG A  41     -40.720 -28.429  16.784  1.00 86.66           H  
ATOM    655  NE  ARG A  41     -42.577 -28.527  17.766  1.00 86.66           N  
ATOM    656  HE  ARG A  41     -42.983 -27.794  18.329  1.00 86.66           H  
ATOM    657  NH1 ARG A  41     -42.945 -30.209  16.249  1.00 86.66           N  
ATOM    658 HH11 ARG A  41     -43.576 -30.798  15.726  1.00 86.66           H  
ATOM    659 HH12 ARG A  41     -41.948 -30.364  16.211  1.00 86.66           H  
ATOM    660  NH2 ARG A  41     -44.679 -29.084  17.093  1.00 86.66           N  
ATOM    661 HH21 ARG A  41     -45.047 -28.337  17.665  1.00 86.66           H  
ATOM    662 HH22 ARG A  41     -45.298 -29.641  16.521  1.00 86.66           H  
ATOM    663  CZ  ARG A  41     -43.391 -29.271  17.040  1.00 86.66           C  
ATOM    664  N   LEU A  42     -35.896 -26.944  19.026  1.00 86.38           N  
ATOM    665  H   LEU A  42     -36.174 -26.406  18.218  1.00 86.38           H  
ATOM    666  CA  LEU A  42     -34.474 -27.252  19.221  1.00 86.38           C  
ATOM    667  HA  LEU A  42     -34.367 -28.318  19.421  1.00 86.38           H  
ATOM    668  C   LEU A  42     -33.919 -26.526  20.450  1.00 86.38           C  
ATOM    669  CB  LEU A  42     -33.652 -26.883  17.972  1.00 86.38           C  
ATOM    670  HB2 LEU A  42     -32.595 -26.873  18.238  1.00 86.38           H  
ATOM    671  HB3 LEU A  42     -33.922 -25.870  17.670  1.00 86.38           H  
ATOM    672  O   LEU A  42     -33.204 -27.139  21.231  1.00 86.38           O  
ATOM    673  CG  LEU A  42     -33.827 -27.830  16.774  1.00 86.38           C  
ATOM    674  HG  LEU A  42     -34.890 -27.969  16.579  1.00 86.38           H  
ATOM    675  CD1 LEU A  42     -33.166 -27.202  15.544  1.00 86.38           C  
ATOM    676 HD11 LEU A  42     -33.259 -27.872  14.690  1.00 86.38           H  
ATOM    677 HD12 LEU A  42     -33.649 -26.252  15.314  1.00 86.38           H  
ATOM    678 HD13 LEU A  42     -32.109 -27.019  15.739  1.00 86.38           H  
ATOM    679  CD2 LEU A  42     -33.187 -29.206  16.964  1.00 86.38           C  
ATOM    680 HD21 LEU A  42     -33.324 -29.573  17.981  1.00 86.38           H  
ATOM    681 HD22 LEU A  42     -33.653 -29.911  16.275  1.00 86.38           H  
ATOM    682 HD23 LEU A  42     -32.126 -29.160  16.717  1.00 86.38           H  
ATOM    683  N   LEU A  43     -34.279 -25.259  20.663  1.00 84.52           N  
ATOM    684  H   LEU A  43     -34.853 -24.797  19.972  1.00 84.52           H  
ATOM    685  CA  LEU A  43     -33.856 -24.485  21.831  1.00 84.52           C  
ATOM    686  HA  LEU A  43     -32.771 -24.560  21.908  1.00 84.52           H  
ATOM    687  C   LEU A  43     -34.447 -25.071  23.121  1.00 84.52           C  
ATOM    688  CB  LEU A  43     -34.229 -23.007  21.606  1.00 84.52           C  
ATOM    689  HB2 LEU A  43     -34.144 -22.801  20.538  1.00 84.52           H  
ATOM    690  HB3 LEU A  43     -35.268 -22.839  21.889  1.00 84.52           H  
ATOM    691  O   LEU A  43     -33.755 -25.144  24.124  1.00 84.52           O  
ATOM    692  CG  LEU A  43     -33.317 -21.986  22.313  1.00 84.52           C  
ATOM    693  HG  LEU A  43     -32.277 -22.212  22.076  1.00 84.52           H  
ATOM    694  CD1 LEU A  43     -33.627 -20.587  21.776  1.00 84.52           C  
ATOM    695 HD11 LEU A  43     -34.655 -20.315  22.019  1.00 84.52           H  
ATOM    696 HD12 LEU A  43     -33.499 -20.568  20.694  1.00 84.52           H  
ATOM    697 HD13 LEU A  43     -32.944 -19.863  22.220  1.00 84.52           H  
ATOM    698  CD2 LEU A  43     -33.479 -21.945  23.832  1.00 84.52           C  
ATOM    699 HD21 LEU A  43     -32.976 -21.068  24.240  1.00 84.52           H  
ATOM    700 HD22 LEU A  43     -33.013 -22.822  24.280  1.00 84.52           H  
ATOM    701 HD23 LEU A  43     -34.535 -21.912  24.098  1.00 84.52           H  
ATOM    702  N   GLN A  44     -35.679 -25.579  23.098  1.00 84.26           N  
ATOM    703  H   GLN A  44     -36.246 -25.433  22.275  1.00 84.26           H  
ATOM    704  CA  GLN A  44     -36.277 -26.265  24.244  1.00 84.26           C  
ATOM    705  HA  GLN A  44     -36.152 -25.628  25.119  1.00 84.26           H  
ATOM    706  C   GLN A  44     -35.585 -27.605  24.553  1.00 84.26           C  
ATOM    707  CB  GLN A  44     -37.780 -26.435  23.980  1.00 84.26           C  
ATOM    708  HB2 GLN A  44     -38.183 -25.484  23.631  1.00 84.26           H  
ATOM    709  HB3 GLN A  44     -37.938 -27.184  23.204  1.00 84.26           H  
ATOM    710  O   GLN A  44     -35.403 -27.933  25.722  1.00 84.26           O  
ATOM    711  CG  GLN A  44     -38.547 -26.831  25.247  1.00 84.26           C  
ATOM    712  HG2 GLN A  44     -38.314 -26.117  26.037  1.00 84.26           H  
ATOM    713  HG3 GLN A  44     -38.229 -27.820  25.577  1.00 84.26           H  
ATOM    714  CD  GLN A  44     -40.060 -26.851  25.046  1.00 84.26           C  
ATOM    715  NE2 GLN A  44     -40.822 -26.856  26.118  1.00 84.26           N  
ATOM    716 HE21 GLN A  44     -41.819 -26.862  25.955  1.00 84.26           H  
ATOM    717 HE22 GLN A  44     -40.403 -26.843  27.037  1.00 84.26           H  
ATOM    718  OE1 GLN A  44     -40.598 -26.879  23.949  1.00 84.26           O  
ATOM    719  N   ILE A  45     -35.172 -28.355  23.524  1.00 83.67           N  
ATOM    720  H   ILE A  45     -35.392 -28.035  22.592  1.00 83.67           H  
ATOM    721  CA  ILE A  45     -34.455 -29.635  23.668  1.00 83.67           C  
ATOM    722  HA  ILE A  45     -34.948 -30.232  24.435  1.00 83.67           H  
ATOM    723  C   ILE A  45     -33.013 -29.417  24.144  1.00 83.67           C  
ATOM    724  CB  ILE A  45     -34.501 -30.421  22.333  1.00 83.67           C  
ATOM    725  HB  ILE A  45     -34.178 -29.754  21.533  1.00 83.67           H  
ATOM    726  O   ILE A  45     -32.554 -30.079  25.070  1.00 83.67           O  
ATOM    727  CG1 ILE A  45     -35.941 -30.898  22.030  1.00 83.67           C  
ATOM    728 HG12 ILE A  45     -36.651 -30.100  22.246  1.00 83.67           H  
ATOM    729 HG13 ILE A  45     -36.190 -31.733  22.685  1.00 83.67           H  
ATOM    730  CG2 ILE A  45     -33.552 -31.636  22.350  1.00 83.67           C  
ATOM    731 HG21 ILE A  45     -33.783 -32.282  23.197  1.00 83.67           H  
ATOM    732 HG22 ILE A  45     -33.635 -32.209  21.427  1.00 83.67           H  
ATOM    733 HG23 ILE A  45     -32.514 -31.310  22.428  1.00 83.67           H  
ATOM    734  CD1 ILE A  45     -36.153 -31.325  20.570  1.00 83.67           C  
ATOM    735 HD11 ILE A  45     -37.210 -31.539  20.411  1.00 83.67           H  
ATOM    736 HD12 ILE A  45     -35.851 -30.521  19.900  1.00 83.67           H  
ATOM    737 HD13 ILE A  45     -35.581 -32.224  20.343  1.00 83.67           H  
ATOM    738  N   PHE A  46     -32.282 -28.493  23.520  1.00 81.09           N  
ATOM    739  H   PHE A  46     -32.689 -28.000  22.738  1.00 81.09           H  
ATOM    740  CA  PHE A  46     -30.875 -28.250  23.840  1.00 81.09           C  
ATOM    741  HA  PHE A  46     -30.419 -29.190  24.149  1.00 81.09           H  
ATOM    742  C   PHE A  46     -30.687 -27.294  25.017  1.00 81.09           C  
ATOM    743  CB  PHE A  46     -30.135 -27.761  22.591  1.00 81.09           C  
ATOM    744  HB2 PHE A  46     -30.633 -26.876  22.197  1.00 81.09           H  
ATOM    745  HB3 PHE A  46     -29.125 -27.470  22.880  1.00 81.09           H  
ATOM    746  O   PHE A  46     -29.672 -27.367  25.702  1.00 81.09           O  
ATOM    747  CG  PHE A  46     -30.007 -28.817  21.512  1.00 81.09           C  
ATOM    748  CD1 PHE A  46     -29.291 -30.001  21.773  1.00 81.09           C  
ATOM    749  HD1 PHE A  46     -28.838 -30.159  22.741  1.00 81.09           H  
ATOM    750  CD2 PHE A  46     -30.569 -28.615  20.240  1.00 81.09           C  
ATOM    751  HD2 PHE A  46     -31.085 -27.692  20.016  1.00 81.09           H  
ATOM    752  CE1 PHE A  46     -29.155 -30.985  20.779  1.00 81.09           C  
ATOM    753  HE1 PHE A  46     -28.605 -31.890  20.987  1.00 81.09           H  
ATOM    754  CE2 PHE A  46     -30.417 -29.593  19.244  1.00 81.09           C  
ATOM    755  HE2 PHE A  46     -30.795 -29.416  18.248  1.00 81.09           H  
ATOM    756  CZ  PHE A  46     -29.723 -30.783  19.512  1.00 81.09           C  
ATOM    757  HZ  PHE A  46     -29.601 -31.529  18.740  1.00 81.09           H  
ATOM    758  N   GLY A  47     -31.666 -26.439  25.310  1.00 72.95           N  
ATOM    759  H   GLY A  47     -32.475 -26.398  24.706  1.00 72.95           H  
ATOM    760  CA  GLY A  47     -31.634 -25.506  26.434  1.00 72.95           C  
ATOM    761  HA2 GLY A  47     -32.506 -24.854  26.381  1.00 72.95           H  
ATOM    762  HA3 GLY A  47     -30.736 -24.890  26.369  1.00 72.95           H  
ATOM    763  C   GLY A  47     -31.644 -26.196  27.796  1.00 72.95           C  
ATOM    764  O   GLY A  47     -31.105 -25.641  28.746  1.00 72.95           O  
ATOM    765  N   SER A  48     -32.171 -27.424  27.901  1.00 74.91           N  
ATOM    766  H   SER A  48     -32.636 -27.843  27.109  1.00 74.91           H  
ATOM    767  CA  SER A  48     -32.027 -28.227  29.125  1.00 74.91           C  
ATOM    768  HA  SER A  48     -32.175 -27.574  29.985  1.00 74.91           H  
ATOM    769  C   SER A  48     -30.635 -28.844  29.287  1.00 74.91           C  
ATOM    770  CB  SER A  48     -33.098 -29.320  29.198  1.00 74.91           C  
ATOM    771  HB2 SER A  48     -34.079 -28.847  29.239  1.00 74.91           H  
ATOM    772  HB3 SER A  48     -32.959 -29.901  30.110  1.00 74.91           H  
ATOM    773  O   SER A  48     -30.290 -29.258  30.389  1.00 74.91           O  
ATOM    774  OG  SER A  48     -33.061 -30.184  28.080  1.00 74.91           O  
ATOM    775  HG  SER A  48     -32.210 -30.623  28.018  1.00 74.91           H  
ATOM    776  N   PHE A  49     -29.846 -28.932  28.211  1.00 74.96           N  
ATOM    777  H   PHE A  49     -30.169 -28.531  27.343  1.00 74.96           H  
ATOM    778  CA  PHE A  49     -28.520 -29.561  28.218  1.00 74.96           C  
ATOM    779  HA  PHE A  49     -28.408 -30.135  29.138  1.00 74.96           H  
ATOM    780  C   PHE A  49     -27.370 -28.540  28.205  1.00 74.96           C  
ATOM    781  CB  PHE A  49     -28.438 -30.549  27.043  1.00 74.96           C  
ATOM    782  HB2 PHE A  49     -28.060 -30.035  26.159  1.00 74.96           H  
ATOM    783  HB3 PHE A  49     -29.438 -30.910  26.801  1.00 74.96           H  
ATOM    784  O   PHE A  49     -26.268 -28.836  28.657  1.00 74.96           O  
ATOM    785  CG  PHE A  49     -27.579 -31.760  27.345  1.00 74.96           C  
ATOM    786  CD1 PHE A  49     -26.209 -31.766  27.025  1.00 74.96           C  
ATOM    787  HD1 PHE A  49     -25.757 -30.901  26.562  1.00 74.96           H  
ATOM    788  CD2 PHE A  49     -28.151 -32.879  27.981  1.00 74.96           C  
ATOM    789  HD2 PHE A  49     -29.199 -32.874  28.244  1.00 74.96           H  
ATOM    790  CE1 PHE A  49     -25.419 -32.889  27.331  1.00 74.96           C  
ATOM    791  HE1 PHE A  49     -24.365 -32.888  27.092  1.00 74.96           H  
ATOM    792  CE2 PHE A  49     -27.361 -34.000  28.289  1.00 74.96           C  
ATOM    793  HE2 PHE A  49     -27.801 -34.855  28.780  1.00 74.96           H  
ATOM    794  CZ  PHE A  49     -25.994 -34.006  27.961  1.00 74.96           C  
ATOM    795  HZ  PHE A  49     -25.384 -34.864  28.201  1.00 74.96           H  
ATOM    796  N   LEU A  50     -27.617 -27.322  27.717  1.00 65.33           N  
ATOM    797  H   LEU A  50     -28.530 -27.146  27.324  1.00 65.33           H  
ATOM    798  CA  LEU A  50     -26.621 -26.258  27.614  1.00 65.33           C  
ATOM    799  HA  LEU A  50     -25.623 -26.695  27.659  1.00 65.33           H  
ATOM    800  C   LEU A  50     -26.723 -25.291  28.800  1.00 65.33           C  
ATOM    801  CB  LEU A  50     -26.761 -25.562  26.249  1.00 65.33           C  
ATOM    802  HB2 LEU A  50     -27.793 -25.227  26.138  1.00 65.33           H  
ATOM    803  HB3 LEU A  50     -26.122 -24.679  26.242  1.00 65.33           H  
ATOM    804  O   LEU A  50     -27.430 -24.284  28.758  1.00 65.33           O  
ATOM    805  CG  LEU A  50     -26.380 -26.450  25.048  1.00 65.33           C  
ATOM    806  HG  LEU A  50     -26.903 -27.405  25.108  1.00 65.33           H  
ATOM    807  CD1 LEU A  50     -26.799 -25.764  23.748  1.00 65.33           C  
ATOM    808 HD11 LEU A  50     -27.871 -25.567  23.771  1.00 65.33           H  
ATOM    809 HD12 LEU A  50     -26.261 -24.823  23.635  1.00 65.33           H  
ATOM    810 HD13 LEU A  50     -26.576 -26.414  22.902  1.00 65.33           H  
ATOM    811  CD2 LEU A  50     -24.873 -26.711  24.981  1.00 65.33           C  
ATOM    812 HD21 LEU A  50     -24.554 -27.293  25.845  1.00 65.33           H  
ATOM    813 HD22 LEU A  50     -24.326 -25.769  24.958  1.00 65.33           H  
ATOM    814 HD23 LEU A  50     -24.638 -27.285  24.084  1.00 65.33           H  
ATOM    815  N   TYR A  51     -25.974 -25.587  29.863  1.00 64.77           N  
ATOM    816  H   TYR A  51     -25.467 -26.460  29.853  1.00 64.77           H  
ATOM    817  CA  TYR A  51     -25.725 -24.654  30.961  1.00 64.77           C  
ATOM    818  HA  TYR A  51     -26.637 -24.093  31.163  1.00 64.77           H  
ATOM    819  C   TYR A  51     -24.630 -23.654  30.552  1.00 64.77           C  
ATOM    820  CB  TYR A  51     -25.376 -25.443  32.232  1.00 64.77           C  
ATOM    821  HB2 TYR A  51     -26.195 -26.128  32.450  1.00 64.77           H  
ATOM    822  HB3 TYR A  51     -24.490 -26.049  32.042  1.00 64.77           H  
ATOM    823  O   TYR A  51     -23.436 -23.910  30.704  1.00 64.77           O  
ATOM    824  CG  TYR A  51     -25.138 -24.585  33.464  1.00 64.77           C  
ATOM    825  CD1 TYR A  51     -23.831 -24.403  33.959  1.00 64.77           C  
ATOM    826  HD1 TYR A  51     -22.998 -24.858  33.444  1.00 64.77           H  
ATOM    827  CD2 TYR A  51     -26.227 -23.986  34.128  1.00 64.77           C  
ATOM    828  HD2 TYR A  51     -27.230 -24.131  33.756  1.00 64.77           H  
ATOM    829  CE1 TYR A  51     -23.611 -23.642  35.124  1.00 64.77           C  
ATOM    830  HE1 TYR A  51     -22.608 -23.522  35.505  1.00 64.77           H  
ATOM    831  CE2 TYR A  51     -26.010 -23.209  35.283  1.00 64.77           C  
ATOM    832  HE2 TYR A  51     -26.839 -22.749  35.801  1.00 64.77           H  
ATOM    833  OH  TYR A  51     -24.499 -22.296  36.903  1.00 64.77           O  
ATOM    834  HH  TYR A  51     -23.586 -22.331  37.198  1.00 64.77           H  
ATOM    835  CZ  TYR A  51     -24.704 -23.042  35.786  1.00 64.77           C  
ATOM    836  N   PHE A  52     -25.032 -22.501  30.014  1.00 63.55           N  
ATOM    837  H   PHE A  52     -26.016 -22.384  29.815  1.00 63.55           H  
ATOM    838  CA  PHE A  52     -24.133 -21.364  29.798  1.00 63.55           C  
ATOM    839  HA  PHE A  52     -23.185 -21.726  29.399  1.00 63.55           H  
ATOM    840  C   PHE A  52     -23.864 -20.699  31.153  1.00 63.55           C  
ATOM    841  CB  PHE A  52     -24.739 -20.392  28.774  1.00 63.55           C  
ATOM    842  HB2 PHE A  52     -24.080 -19.528  28.683  1.00 63.55           H  
ATOM    843  HB3 PHE A  52     -25.697 -20.027  29.147  1.00 63.55           H  
ATOM    844  O   PHE A  52     -24.643 -19.863  31.604  1.00 63.55           O  
ATOM    845  CG  PHE A  52     -24.937 -20.989  27.394  1.00 63.55           C  
ATOM    846  CD1 PHE A  52     -23.833 -21.168  26.538  1.00 63.55           C  
ATOM    847  HD1 PHE A  52     -22.844 -20.882  26.862  1.00 63.55           H  
ATOM    848  CD2 PHE A  52     -26.220 -21.382  26.969  1.00 63.55           C  
ATOM    849  HD2 PHE A  52     -27.068 -21.274  27.629  1.00 63.55           H  
ATOM    850  CE1 PHE A  52     -24.014 -21.730  25.261  1.00 63.55           C  
ATOM    851  HE1 PHE A  52     -23.164 -21.876  24.611  1.00 63.55           H  
ATOM    852  CE2 PHE A  52     -26.401 -21.937  25.690  1.00 63.55           C  
ATOM    853  HE2 PHE A  52     -27.386 -22.250  25.375  1.00 63.55           H  
ATOM    854  CZ  PHE A  52     -25.299 -22.110  24.835  1.00 63.55           C  
ATOM    855  HZ  PHE A  52     -25.435 -22.545  23.856  1.00 63.55           H  
ATOM    856  N   GLY A  53     -22.807 -21.137  31.843  1.00 56.66           N  
ATOM    857  H   GLY A  53     -22.280 -21.899  31.439  1.00 56.66           H  
ATOM    858  CA  GLY A  53     -22.474 -20.729  33.209  1.00 56.66           C  
ATOM    859  HA2 GLY A  53     -21.442 -21.010  33.425  1.00 56.66           H  
ATOM    860  HA3 GLY A  53     -23.124 -21.264  33.902  1.00 56.66           H  
ATOM    861  C   GLY A  53     -22.616 -19.226  33.452  1.00 56.66           C  
ATOM    862  O   GLY A  53     -21.814 -18.445  32.958  1.00 56.66           O  
ATOM    863  N   ASN A  54     -23.659 -18.849  34.197  1.00 56.88           N  
ATOM    864  H   ASN A  54     -24.310 -19.586  34.429  1.00 56.88           H  
ATOM    865  CA  ASN A  54     -23.991 -17.522  34.737  1.00 56.88           C  
ATOM    866  HA  ASN A  54     -25.066 -17.581  34.908  1.00 56.88           H  
ATOM    867  C   ASN A  54     -23.850 -16.278  33.819  1.00 56.88           C  
ATOM    868  CB  ASN A  54     -23.316 -17.358  36.116  1.00 56.88           C  
ATOM    869  HB2 ASN A  54     -23.012 -18.330  36.504  1.00 56.88           H  
ATOM    870  HB3 ASN A  54     -22.421 -16.747  36.005  1.00 56.88           H  
ATOM    871  O   ASN A  54     -24.074 -15.156  34.269  1.00 56.88           O  
ATOM    872  CG  ASN A  54     -24.223 -16.736  37.169  1.00 56.88           C  
ATOM    873  ND2 ASN A  54     -23.668 -16.339  38.289  1.00 56.88           N  
ATOM    874 HD21 ASN A  54     -22.670 -16.409  38.425  1.00 56.88           H  
ATOM    875 HD22 ASN A  54     -24.297 -15.953  38.979  1.00 56.88           H  
ATOM    876  OD1 ASN A  54     -25.432 -16.648  37.042  1.00 56.88           O  
ATOM    877  N   LEU A  55     -23.558 -16.443  32.526  1.00 60.35           N  
ATOM    878  H   LEU A  55     -23.264 -17.365  32.239  1.00 60.35           H  
ATOM    879  CA  LEU A  55     -23.785 -15.449  31.483  1.00 60.35           C  
ATOM    880  HA  LEU A  55     -23.757 -14.451  31.920  1.00 60.35           H  
ATOM    881  C   LEU A  55     -25.204 -15.664  30.955  1.00 60.35           C  
ATOM    882  CB  LEU A  55     -22.717 -15.521  30.370  1.00 60.35           C  
ATOM    883  HB2 LEU A  55     -22.336 -16.537  30.268  1.00 60.35           H  
ATOM    884  HB3 LEU A  55     -23.207 -15.269  29.429  1.00 60.35           H  
ATOM    885  O   LEU A  55     -25.435 -16.328  29.946  1.00 60.35           O  
ATOM    886  CG  LEU A  55     -21.562 -14.521  30.554  1.00 60.35           C  
ATOM    887  HG  LEU A  55     -21.940 -13.604  31.008  1.00 60.35           H  
ATOM    888  CD1 LEU A  55     -20.448 -15.084  31.432  1.00 60.35           C  
ATOM    889 HD11 LEU A  55     -20.851 -15.342  32.412  1.00 60.35           H  
ATOM    890 HD12 LEU A  55     -19.659 -14.344  31.560  1.00 60.35           H  
ATOM    891 HD13 LEU A  55     -20.031 -15.985  30.981  1.00 60.35           H  
ATOM    892  CD2 LEU A  55     -20.974 -14.146  29.192  1.00 60.35           C  
ATOM    893 HD21 LEU A  55     -20.601 -15.040  28.693  1.00 60.35           H  
ATOM    894 HD22 LEU A  55     -20.151 -13.443  29.330  1.00 60.35           H  
ATOM    895 HD23 LEU A  55     -21.738 -13.676  28.574  1.00 60.35           H  
ATOM    896  N   GLY A  56     -26.177 -15.116  31.678  1.00 51.75           N  
ATOM    897  H   GLY A  56     -25.927 -14.650  32.538  1.00 51.75           H  
ATOM    898  CA  GLY A  56     -27.571 -15.145  31.261  1.00 51.75           C  
ATOM    899  HA2 GLY A  56     -28.190 -14.681  32.030  1.00 51.75           H  
ATOM    900  HA3 GLY A  56     -27.892 -16.179  31.133  1.00 51.75           H  
ATOM    901  C   GLY A  56     -27.770 -14.383  29.950  1.00 51.75           C  
ATOM    902  O   GLY A  56     -27.881 -13.158  29.949  1.00 51.75           O  
ATOM    903  N   ILE A  57     -27.892 -15.102  28.831  1.00 58.68           N  
ATOM    904  H   ILE A  57     -27.654 -16.083  28.872  1.00 58.68           H  
ATOM    905  CA  ILE A  57     -28.589 -14.589  27.647  1.00 58.68           C  
ATOM    906  HA  ILE A  57     -28.288 -13.555  27.480  1.00 58.68           H  
ATOM    907  C   ILE A  57     -30.073 -14.600  28.008  1.00 58.68           C  
ATOM    908  CB  ILE A  57     -28.253 -15.383  26.362  1.00 58.68           C  
ATOM    909  HB  ILE A  57     -28.519 -16.429  26.514  1.00 58.68           H  
ATOM    910  O   ILE A  57     -30.796 -15.567  27.777  1.00 58.68           O  
ATOM    911  CG1 ILE A  57     -26.737 -15.291  26.069  1.00 58.68           C  
ATOM    912 HG12 ILE A  57     -26.183 -15.657  26.934  1.00 58.68           H  
ATOM    913 HG13 ILE A  57     -26.458 -14.250  25.910  1.00 58.68           H  
ATOM    914  CG2 ILE A  57     -29.062 -14.832  25.167  1.00 58.68           C  
ATOM    915 HG21 ILE A  57     -30.132 -14.884  25.368  1.00 58.68           H  
ATOM    916 HG22 ILE A  57     -28.783 -13.797  24.969  1.00 58.68           H  
ATOM    917 HG23 ILE A  57     -28.877 -15.435  24.279  1.00 58.68           H  
ATOM    918  CD1 ILE A  57     -26.276 -16.117  24.861  1.00 58.68           C  
ATOM    919 HD11 ILE A  57     -26.660 -15.693  23.934  1.00 58.68           H  
ATOM    920 HD12 ILE A  57     -26.616 -17.148  24.964  1.00 58.68           H  
ATOM    921 HD13 ILE A  57     -25.187 -16.109  24.817  1.00 58.68           H  
ATOM    922  N   GLY A  58     -30.521 -13.532  28.666  1.00 56.43           N  
ATOM    923  H   GLY A  58     -29.850 -12.831  28.946  1.00 56.43           H  
ATOM    924  CA  GLY A  58     -31.930 -13.342  28.957  1.00 56.43           C  
ATOM    925  HA2 GLY A  58     -32.075 -12.415  29.512  1.00 56.43           H  
ATOM    926  HA3 GLY A  58     -32.294 -14.176  29.557  1.00 56.43           H  
ATOM    927  C   GLY A  58     -32.709 -13.266  27.648  1.00 56.43           C  
ATOM    928  O   GLY A  58     -32.444 -12.404  26.811  1.00 56.43           O  
ATOM    929  N   THR A  59     -33.725 -14.114  27.497  1.00 61.00           N  
ATOM    930  H   THR A  59     -33.831 -14.861  28.168  1.00 61.00           H  
ATOM    931  CA  THR A  59     -34.778 -13.990  26.478  1.00 61.00           C  
ATOM    932  HA  THR A  59     -34.308 -13.780  25.517  1.00 61.00           H  
ATOM    933  C   THR A  59     -35.705 -12.809  26.807  1.00 61.00           C  
ATOM    934  CB  THR A  59     -35.567 -15.303  26.343  1.00 61.00           C  
ATOM    935  HB  THR A  59     -36.367 -15.172  25.614  1.00 61.00           H  
ATOM    936  O   THR A  59     -36.927 -12.918  26.812  1.00 61.00           O  
ATOM    937  CG2 THR A  59     -34.694 -16.474  25.894  1.00 61.00           C  
ATOM    938 HG21 THR A  59     -35.316 -17.361  25.769  1.00 61.00           H  
ATOM    939 HG22 THR A  59     -34.219 -16.239  24.942  1.00 61.00           H  
ATOM    940 HG23 THR A  59     -33.926 -16.686  26.637  1.00 61.00           H  
ATOM    941  OG1 THR A  59     -36.126 -15.630  27.593  1.00 61.00           O  
ATOM    942  HG1 THR A  59     -36.865 -15.033  27.735  1.00 61.00           H  
ATOM    943  N   GLY A  60     -35.130 -11.665  27.168  1.00 55.94           N  
ATOM    944  H   GLY A  60     -34.122 -11.641  27.100  1.00 55.94           H  
ATOM    945  CA  GLY A  60     -35.799 -10.377  27.227  1.00 55.94           C  
ATOM    946  HA2 GLY A  60     -36.873 -10.505  27.360  1.00 55.94           H  
ATOM    947  HA3 GLY A  60     -35.404  -9.792  28.058  1.00 55.94           H  
ATOM    948  C   GLY A  60     -35.517  -9.643  25.925  1.00 55.94           C  
ATOM    949  O   GLY A  60     -34.494  -9.878  25.286  1.00 55.94           O  
ATOM    950  N   LYS A  61     -36.414  -8.748  25.503  1.00 57.56           N  
ATOM    951  H   LYS A  61     -37.222  -8.583  26.086  1.00 57.56           H  
ATOM    952  CA  LYS A  61     -36.148  -7.857  24.365  1.00 57.56           C  
ATOM    953  HA  LYS A  61     -36.066  -8.446  23.452  1.00 57.56           H  
ATOM    954  C   LYS A  61     -34.806  -7.166  24.610  1.00 57.56           C  
ATOM    955  CB  LYS A  61     -37.273  -6.824  24.223  1.00 57.56           C  
ATOM    956  HB2 LYS A  61     -36.961  -6.064  23.507  1.00 57.56           H  
ATOM    957  HB3 LYS A  61     -37.441  -6.337  25.185  1.00 57.56           H  
ATOM    958  O   LYS A  61     -34.717  -6.317  25.492  1.00 57.56           O  
ATOM    959  CG  LYS A  61     -38.577  -7.459  23.727  1.00 57.56           C  
ATOM    960  HG2 LYS A  61     -38.879  -8.258  24.405  1.00 57.56           H  
ATOM    961  HG3 LYS A  61     -38.417  -7.878  22.734  1.00 57.56           H  
ATOM    962  CD  LYS A  61     -39.688  -6.407  23.670  1.00 57.56           C  
ATOM    963  HD2 LYS A  61     -39.383  -5.593  23.012  1.00 57.56           H  
ATOM    964  HD3 LYS A  61     -39.853  -6.015  24.673  1.00 57.56           H  
ATOM    965  CE  LYS A  61     -40.974  -7.049  23.144  1.00 57.56           C  
ATOM    966  HE2 LYS A  61     -41.192  -7.928  23.749  1.00 57.56           H  
ATOM    967  HE3 LYS A  61     -40.804  -7.385  22.121  1.00 57.56           H  
ATOM    968  NZ  LYS A  61     -42.111  -6.099  23.201  1.00 57.56           N  
ATOM    969  HZ1 LYS A  61     -42.953  -6.541  22.860  1.00 57.56           H  
ATOM    970  HZ2 LYS A  61     -42.269  -5.811  24.157  1.00 57.56           H  
ATOM    971  HZ3 LYS A  61     -41.916  -5.279  22.645  1.00 57.56           H  
ATOM    972  N   GLY A  62     -33.779  -7.574  23.865  1.00 53.30           N  
ATOM    973  H   GLY A  62     -33.913  -8.406  23.308  1.00 53.30           H  
ATOM    974  CA  GLY A  62     -32.422  -7.067  23.992  1.00 53.30           C  
ATOM    975  HA2 GLY A  62     -31.766  -7.588  23.295  1.00 53.30           H  
ATOM    976  HA3 GLY A  62     -32.058  -7.233  25.006  1.00 53.30           H  
ATOM    977  C   GLY A  62     -32.396  -5.581  23.671  1.00 53.30           C  
ATOM    978  O   GLY A  62     -32.248  -5.184  22.518  1.00 53.30           O  
ATOM    979  N   SER A  63     -32.561  -4.756  24.700  1.00 53.50           N  
ATOM    980  H   SER A  63     -32.827  -5.164  25.585  1.00 53.50           H  
ATOM    981  CA  SER A  63     -32.157  -3.362  24.676  1.00 53.50           C  
ATOM    982  HA  SER A  63     -32.546  -2.870  23.785  1.00 53.50           H  
ATOM    983  C   SER A  63     -30.635  -3.374  24.630  1.00 53.50           C  
ATOM    984  CB  SER A  63     -32.694  -2.637  25.914  1.00 53.50           C  
ATOM    985  HB2 SER A  63     -33.783  -2.632  25.882  1.00 53.50           H  
ATOM    986  HB3 SER A  63     -32.370  -3.152  26.818  1.00 53.50           H  
ATOM    987  O   SER A  63     -29.981  -3.457  25.667  1.00 53.50           O  
ATOM    988  OG  SER A  63     -32.222  -1.307  25.940  1.00 53.50           O  
ATOM    989  HG  SER A  63     -31.278  -1.329  26.111  1.00 53.50           H  
ATOM    990  N   GLY A  64     -30.073  -3.374  23.418  1.00 51.74           N  
ATOM    991  H   GLY A  64     -30.679  -3.429  22.612  1.00 51.74           H  
ATOM    992  CA  GLY A  64     -28.639  -3.200  23.225  1.00 51.74           C  
ATOM    993  HA2 GLY A  64     -28.410  -3.050  22.170  1.00 51.74           H  
ATOM    994  HA3 GLY A  64     -28.117  -4.087  23.584  1.00 51.74           H  
ATOM    995  C   GLY A  64     -28.176  -1.978  24.013  1.00 51.74           C  
ATOM    996  O   GLY A  64     -28.870  -0.959  24.028  1.00 51.74           O  
ATOM    997  N   GLY A  65     -27.039  -2.107  24.702  1.00 56.96           N  
ATOM    998  H   GLY A  65     -26.573  -3.003  24.693  1.00 56.96           H  
ATOM    999  CA  GLY A  65     -26.426  -1.017  25.459  1.00 56.96           C  
ATOM   1000  HA2 GLY A  65     -27.044  -0.805  26.332  1.00 56.96           H  
ATOM   1001  HA3 GLY A  65     -25.435  -1.317  25.799  1.00 56.96           H  
ATOM   1002  C   GLY A  65     -26.300   0.259  24.625  1.00 56.96           C  
ATOM   1003  O   GLY A  65     -26.457   0.216  23.410  1.00 56.96           O  
ATOM   1004  N   PHE A  66     -26.005   1.373  25.298  1.00 53.78           N  
ATOM   1005  H   PHE A  66     -25.859   1.243  26.289  1.00 53.78           H  
ATOM   1006  CA  PHE A  66     -26.035   2.787  24.870  1.00 53.78           C  
ATOM   1007  HA  PHE A  66     -27.039   3.167  25.060  1.00 53.78           H  
ATOM   1008  C   PHE A  66     -25.722   3.146  23.388  1.00 53.78           C  
ATOM   1009  CB  PHE A  66     -25.070   3.505  25.833  1.00 53.78           C  
ATOM   1010  HB2 PHE A  66     -24.057   3.157  25.632  1.00 53.78           H  
ATOM   1011  HB3 PHE A  66     -25.310   3.211  26.855  1.00 53.78           H  
ATOM   1012  O   PHE A  66     -26.071   4.237  22.952  1.00 53.78           O  
ATOM   1013  CG  PHE A  66     -25.083   5.019  25.791  1.00 53.78           C  
ATOM   1014  CD1 PHE A  66     -24.070   5.712  25.102  1.00 53.78           C  
ATOM   1015  HD1 PHE A  66     -23.298   5.166  24.581  1.00 53.78           H  
ATOM   1016  CD2 PHE A  66     -26.087   5.740  26.466  1.00 53.78           C  
ATOM   1017  HD2 PHE A  66     -26.863   5.214  27.003  1.00 53.78           H  
ATOM   1018  CE1 PHE A  66     -24.063   7.117  25.082  1.00 53.78           C  
ATOM   1019  HE1 PHE A  66     -23.285   7.646  24.551  1.00 53.78           H  
ATOM   1020  CE2 PHE A  66     -26.080   7.146  26.446  1.00 53.78           C  
ATOM   1021  HE2 PHE A  66     -26.850   7.697  26.966  1.00 53.78           H  
ATOM   1022  CZ  PHE A  66     -25.068   7.834  25.754  1.00 53.78           C  
ATOM   1023  HZ  PHE A  66     -25.061   8.914  25.742  1.00 53.78           H  
ATOM   1024  N   GLY A  67     -25.110   2.263  22.593  1.00 57.21           N  
ATOM   1025  H   GLY A  67     -24.962   1.343  22.983  1.00 57.21           H  
ATOM   1026  CA  GLY A  67     -24.850   2.427  21.160  1.00 57.21           C  
ATOM   1027  HA2 GLY A  67     -24.976   3.476  20.888  1.00 57.21           H  
ATOM   1028  HA3 GLY A  67     -23.803   2.177  20.984  1.00 57.21           H  
ATOM   1029  C   GLY A  67     -25.676   1.598  20.158  1.00 57.21           C  
ATOM   1030  O   GLY A  67     -25.586   1.917  18.980  1.00 57.21           O  
ATOM   1031  N   GLY A  68     -26.473   0.592  20.551  1.00 54.52           N  
ATOM   1032  H   GLY A  68     -26.543   0.411  21.542  1.00 54.52           H  
ATOM   1033  CA  GLY A  68     -27.269  -0.247  19.630  1.00 54.52           C  
ATOM   1034  HA2 GLY A  68     -27.888  -0.917  20.227  1.00 54.52           H  
ATOM   1035  HA3 GLY A  68     -27.934   0.395  19.054  1.00 54.52           H  
ATOM   1036  C   GLY A  68     -26.449  -1.091  18.627  1.00 54.52           C  
ATOM   1037  O   GLY A  68     -25.505  -0.626  17.994  1.00 54.52           O  
ATOM   1038  N   TYR A  69     -26.806  -2.363  18.436  1.00 58.00           N  
ATOM   1039  H   TYR A  69     -27.578  -2.750  18.960  1.00 58.00           H  
ATOM   1040  CA  TYR A  69     -26.141  -3.217  17.442  1.00 58.00           C  
ATOM   1041  HA  TYR A  69     -25.063  -3.086  17.534  1.00 58.00           H  
ATOM   1042  C   TYR A  69     -26.544  -2.801  16.017  1.00 58.00           C  
ATOM   1043  CB  TYR A  69     -26.440  -4.697  17.723  1.00 58.00           C  
ATOM   1044  HB2 TYR A  69     -26.026  -5.294  16.911  1.00 58.00           H  
ATOM   1045  HB3 TYR A  69     -27.519  -4.855  17.723  1.00 58.00           H  
ATOM   1046  O   TYR A  69     -27.638  -3.114  15.550  1.00 58.00           O  
ATOM   1047  CG  TYR A  69     -25.854  -5.203  19.029  1.00 58.00           C  
ATOM   1048  CD1 TYR A  69     -24.497  -5.578  19.091  1.00 58.00           C  
ATOM   1049  HD1 TYR A  69     -23.877  -5.516  18.208  1.00 58.00           H  
ATOM   1050  CD2 TYR A  69     -26.662  -5.298  20.179  1.00 58.00           C  
ATOM   1051  HD2 TYR A  69     -27.710  -5.039  20.131  1.00 58.00           H  
ATOM   1052  CE1 TYR A  69     -23.945  -6.047  20.300  1.00 58.00           C  
ATOM   1053  HE1 TYR A  69     -22.907  -6.342  20.345  1.00 58.00           H  
ATOM   1054  CE2 TYR A  69     -26.112  -5.759  21.390  1.00 58.00           C  
ATOM   1055  HE2 TYR A  69     -26.721  -5.858  22.276  1.00 58.00           H  
ATOM   1056  OH  TYR A  69     -24.242  -6.581  22.628  1.00 58.00           O  
ATOM   1057  HH  TYR A  69     -23.332  -6.878  22.550  1.00 58.00           H  
ATOM   1058  CZ  TYR A  69     -24.754  -6.136  21.453  1.00 58.00           C  
ATOM   1059  N   GLY A  70     -25.663  -2.078  15.322  1.00 64.10           N  
ATOM   1060  H   GLY A  70     -24.831  -1.765  15.800  1.00 64.10           H  
ATOM   1061  CA  GLY A  70     -25.774  -1.839  13.883  1.00 64.10           C  
ATOM   1062  HA2 GLY A  70     -25.187  -0.962  13.612  1.00 64.10           H  
ATOM   1063  HA3 GLY A  70     -26.818  -1.644  13.637  1.00 64.10           H  
ATOM   1064  C   GLY A  70     -25.241  -3.043  13.091  1.00 64.10           C  
ATOM   1065  O   GLY A  70     -24.174  -3.553  13.436  1.00 64.10           O  
ATOM   1066  N   PRO A  71     -25.935  -3.515  12.037  1.00 59.43           N  
ATOM   1067  CA  PRO A  71     -25.454  -4.629  11.231  1.00 59.43           C  
ATOM   1068  HA  PRO A  71     -25.277  -5.492  11.873  1.00 59.43           H  
ATOM   1069  C   PRO A  71     -24.146  -4.257  10.523  1.00 59.43           C  
ATOM   1070  CB  PRO A  71     -26.585  -4.960  10.252  1.00 59.43           C  
ATOM   1071  HB2 PRO A  71     -27.238  -5.712  10.697  1.00 59.43           H  
ATOM   1072  HB3 PRO A  71     -26.211  -5.307   9.289  1.00 59.43           H  
ATOM   1073  O   PRO A  71     -24.046  -3.238   9.834  1.00 59.43           O  
ATOM   1074  CG  PRO A  71     -27.344  -3.639  10.126  1.00 59.43           C  
ATOM   1075  HG2 PRO A  71     -28.390  -3.798   9.867  1.00 59.43           H  
ATOM   1076  HG3 PRO A  71     -26.857  -3.009   9.382  1.00 59.43           H  
ATOM   1077  CD  PRO A  71     -27.191  -3.008  11.510  1.00 59.43           C  
ATOM   1078  HD2 PRO A  71     -27.179  -1.921  11.424  1.00 59.43           H  
ATOM   1079  HD3 PRO A  71     -28.008  -3.328  12.157  1.00 59.43           H  
ATOM   1080  N   ILE A  72     -23.139  -5.113  10.680  1.00 52.13           N  
ATOM   1081  H   ILE A  72     -23.284  -5.912  11.281  1.00 52.13           H  
ATOM   1082  CA  ILE A  72     -21.896  -5.062   9.913  1.00 52.13           C  
ATOM   1083  HA  ILE A  72     -21.496  -4.049   9.951  1.00 52.13           H  
ATOM   1084  C   ILE A  72     -22.250  -5.400   8.458  1.00 52.13           C  
ATOM   1085  CB  ILE A  72     -20.854  -6.024  10.539  1.00 52.13           C  
ATOM   1086  HB  ILE A  72     -21.307  -7.010  10.634  1.00 52.13           H  
ATOM   1087  O   ILE A  72     -22.631  -6.524   8.153  1.00 52.13           O  
ATOM   1088  CG1 ILE A  72     -20.459  -5.525  11.953  1.00 52.13           C  
ATOM   1089 HG12 ILE A  72     -21.359  -5.371  12.548  1.00 52.13           H  
ATOM   1090 HG13 ILE A  72     -19.950  -4.564  11.870  1.00 52.13           H  
ATOM   1091  CG2 ILE A  72     -19.607  -6.160   9.644  1.00 52.13           C  
ATOM   1092 HG21 ILE A  72     -19.113  -5.195   9.529  1.00 52.13           H  
ATOM   1093 HG22 ILE A  72     -18.907  -6.873  10.079  1.00 52.13           H  
ATOM   1094 HG23 ILE A  72     -19.883  -6.551   8.665  1.00 52.13           H  
ATOM   1095  CD1 ILE A  72     -19.566  -6.490  12.743  1.00 52.13           C  
ATOM   1096 HD11 ILE A  72     -20.023  -7.480  12.772  1.00 52.13           H  
ATOM   1097 HD12 ILE A  72     -19.454  -6.124  13.763  1.00 52.13           H  
ATOM   1098 HD13 ILE A  72     -18.577  -6.556  12.290  1.00 52.13           H  
ATOM   1099  N   GLY A  73     -22.143  -4.412   7.565  1.00 47.15           N  
ATOM   1100  H   GLY A  73     -21.938  -3.490   7.924  1.00 47.15           H  
ATOM   1101  CA  GLY A  73     -22.260  -4.607   6.115  1.00 47.15           C  
ATOM   1102  HA2 GLY A  73     -21.475  -4.035   5.621  1.00 47.15           H  
ATOM   1103  HA3 GLY A  73     -22.093  -5.658   5.876  1.00 47.15           H  
ATOM   1104  C   GLY A  73     -23.606  -4.204   5.502  1.00 47.15           C  
ATOM   1105  O   GLY A  73     -24.358  -5.046   5.028  1.00 47.15           O  
ATOM   1106  N   GLY A  74     -23.897  -2.900   5.429  1.00 45.69           N  
ATOM   1107  H   GLY A  74     -23.314  -2.240   5.924  1.00 45.69           H  
ATOM   1108  CA  GLY A  74     -25.050  -2.403   4.670  1.00 45.69           C  
ATOM   1109  HA2 GLY A  74     -25.962  -2.663   5.207  1.00 45.69           H  
ATOM   1110  HA3 GLY A  74     -25.084  -2.896   3.699  1.00 45.69           H  
ATOM   1111  C   GLY A  74     -25.035  -0.889   4.469  1.00 45.69           C  
ATOM   1112  O   GLY A  74     -25.274  -0.115   5.388  1.00 45.69           O  
ATOM   1113  N   THR A  75     -24.743  -0.444   3.249  1.00 41.79           N  
ATOM   1114  H   THR A  75     -24.556  -1.125   2.528  1.00 41.79           H  
ATOM   1115  CA  THR A  75     -24.714   0.969   2.853  1.00 41.79           C  
ATOM   1116  HA  THR A  75     -24.261   1.564   3.646  1.00 41.79           H  
ATOM   1117  C   THR A  75     -26.120   1.508   2.568  1.00 41.79           C  
ATOM   1118  CB  THR A  75     -23.872   1.116   1.567  1.00 41.79           C  
ATOM   1119  HB  THR A  75     -23.959   2.141   1.206  1.00 41.79           H  
ATOM   1120  O   THR A  75     -26.635   1.224   1.496  1.00 41.79           O  
ATOM   1121  CG2 THR A  75     -22.393   0.801   1.769  1.00 41.79           C  
ATOM   1122 HG21 THR A  75     -21.854   0.968   0.836  1.00 41.79           H  
ATOM   1123 HG22 THR A  75     -22.265  -0.240   2.066  1.00 41.79           H  
ATOM   1124 HG23 THR A  75     -21.978   1.447   2.543  1.00 41.79           H  
ATOM   1125  OG1 THR A  75     -24.337   0.236   0.566  1.00 41.79           O  
ATOM   1126  HG1 THR A  75     -25.292   0.331   0.556  1.00 41.79           H  
ATOM   1127  N   THR A  76     -26.705   2.352   3.424  1.00 44.21           N  
ATOM   1128  H   THR A  76     -26.361   2.369   4.373  1.00 44.21           H  
ATOM   1129  CA  THR A  76     -27.802   3.293   3.065  1.00 44.21           C  
ATOM   1130  HA  THR A  76     -27.562   3.792   2.127  1.00 44.21           H  
ATOM   1131  C   THR A  76     -27.924   4.358   4.166  1.00 44.21           C  
ATOM   1132  CB  THR A  76     -29.183   2.610   2.908  1.00 44.21           C  
ATOM   1133  HB  THR A  76     -29.939   3.395   2.939  1.00 44.21           H  
ATOM   1134  O   THR A  76     -28.287   4.042   5.288  1.00 44.21           O  
ATOM   1135  CG2 THR A  76     -29.403   1.835   1.606  1.00 44.21           C  
ATOM   1136 HG21 THR A  76     -29.017   0.819   1.695  1.00 44.21           H  
ATOM   1137 HG22 THR A  76     -30.475   1.764   1.422  1.00 44.21           H  
ATOM   1138 HG23 THR A  76     -28.934   2.351   0.769  1.00 44.21           H  
ATOM   1139  OG1 THR A  76     -29.431   1.715   3.962  1.00 44.21           O  
ATOM   1140  HG1 THR A  76     -29.303   2.187   4.788  1.00 44.21           H  
ATOM   1141  N   ARG A  77     -27.465   5.603   3.977  1.00 41.83           N  
ATOM   1142  H   ARG A  77     -26.898   5.865   4.771  1.00 41.83           H  
ATOM   1143  CA  ARG A  77     -28.275   6.745   3.498  1.00 41.83           C  
ATOM   1144  HA  ARG A  77     -27.849   7.655   3.920  1.00 41.83           H  
ATOM   1145  C   ARG A  77     -29.730   6.735   3.995  1.00 41.83           C  
ATOM   1146  CB  ARG A  77     -28.229   6.892   1.961  1.00 41.83           C  
ATOM   1147  HB2 ARG A  77     -28.403   5.926   1.488  1.00 41.83           H  
ATOM   1148  HB3 ARG A  77     -29.039   7.558   1.662  1.00 41.83           H  
ATOM   1149  O   ARG A  77     -30.586   6.297   3.245  1.00 41.83           O  
ATOM   1150  CG  ARG A  77     -26.927   7.508   1.435  1.00 41.83           C  
ATOM   1151  HG2 ARG A  77     -26.730   8.434   1.975  1.00 41.83           H  
ATOM   1152  HG3 ARG A  77     -26.098   6.817   1.592  1.00 41.83           H  
ATOM   1153  CD  ARG A  77     -27.073   7.823  -0.062  1.00 41.83           C  
ATOM   1154  HD2 ARG A  77     -27.125   6.889  -0.620  1.00 41.83           H  
ATOM   1155  HD3 ARG A  77     -28.009   8.363  -0.204  1.00 41.83           H  
ATOM   1156  NE  ARG A  77     -25.951   8.644  -0.562  1.00 41.83           N  
ATOM   1157  HE  ARG A  77     -25.074   8.563  -0.069  1.00 41.83           H  
ATOM   1158  NH1 ARG A  77     -27.066   9.702  -2.280  1.00 41.83           N  
ATOM   1159 HH11 ARG A  77     -27.072  10.382  -3.027  1.00 41.83           H  
ATOM   1160 HH12 ARG A  77     -27.903   9.181  -2.061  1.00 41.83           H  
ATOM   1161  NH2 ARG A  77     -24.934  10.204  -1.879  1.00 41.83           N  
ATOM   1162 HH21 ARG A  77     -24.085  10.127  -1.338  1.00 41.83           H  
ATOM   1163 HH22 ARG A  77     -24.975  10.878  -2.631  1.00 41.83           H  
ATOM   1164  CZ  ARG A  77     -25.990   9.507  -1.567  1.00 41.83           C  
ATOM   1165  N   THR A  78     -29.971   7.268   5.197  1.00 48.62           N  
ATOM   1166  H   THR A  78     -29.216   7.204   5.866  1.00 48.62           H  
ATOM   1167  CA  THR A  78     -31.013   8.268   5.547  1.00 48.62           C  
ATOM   1168  HA  THR A  78     -30.765   9.209   5.055  1.00 48.62           H  
ATOM   1169  C   THR A  78     -30.976   8.517   7.057  1.00 48.62           C  
ATOM   1170  CB  THR A  78     -32.466   7.906   5.168  1.00 48.62           C  
ATOM   1171  HB  THR A  78     -33.139   8.321   5.919  1.00 48.62           H  
ATOM   1172  O   THR A  78     -30.961   7.570   7.834  1.00 48.62           O  
ATOM   1173  CG2 THR A  78     -32.859   8.533   3.826  1.00 48.62           C  
ATOM   1174 HG21 THR A  78     -32.186   8.208   3.033  1.00 48.62           H  
ATOM   1175 HG22 THR A  78     -32.833   9.620   3.906  1.00 48.62           H  
ATOM   1176 HG23 THR A  78     -33.874   8.225   3.576  1.00 48.62           H  
ATOM   1177  OG1 THR A  78     -32.689   6.521   5.108  1.00 48.62           O  
ATOM   1178  HG1 THR A  78     -32.435   6.148   5.955  1.00 48.62           H  
ATOM   1179  N   ALA A  79     -30.917   9.787   7.460  1.00 45.01           N  
ATOM   1180  H   ALA A  79     -31.001  10.518   6.768  1.00 45.01           H  
ATOM   1181  CA  ALA A  79     -30.921  10.228   8.854  1.00 45.01           C  
ATOM   1182  HA  ALA A  79     -30.055   9.817   9.373  1.00 45.01           H  
ATOM   1183  C   ALA A  79     -32.205   9.806   9.594  1.00 45.01           C  
ATOM   1184  CB  ALA A  79     -30.820  11.761   8.825  1.00 45.01           C  
ATOM   1185  HB1 ALA A  79     -30.807  12.141   9.847  1.00 45.01           H  
ATOM   1186  HB2 ALA A  79     -31.680  12.186   8.308  1.00 45.01           H  
ATOM   1187  HB3 ALA A  79     -29.901  12.070   8.327  1.00 45.01           H  
ATOM   1188  O   ALA A  79     -33.271   9.860   8.976  1.00 45.01           O  
ATOM   1189  N   PRO A  80     -32.147   9.480  10.898  1.00 51.21           N  
ATOM   1190  CA  PRO A  80     -33.323   9.523  11.743  1.00 51.21           C  
ATOM   1191  HA  PRO A  80     -34.222   9.659  11.142  1.00 51.21           H  
ATOM   1192  C   PRO A  80     -33.248  10.673  12.754  1.00 51.21           C  
ATOM   1193  CB  PRO A  80     -33.414   8.145  12.381  1.00 51.21           C  
ATOM   1194  HB2 PRO A  80     -33.925   7.464  11.701  1.00 51.21           H  
ATOM   1195  HB3 PRO A  80     -33.919   8.173  13.346  1.00 51.21           H  
ATOM   1196  O   PRO A  80     -32.225  10.976  13.363  1.00 51.21           O  
ATOM   1197  CG  PRO A  80     -31.948   7.728  12.517  1.00 51.21           C  
ATOM   1198  HG2 PRO A  80     -31.825   6.675  12.265  1.00 51.21           H  
ATOM   1199  HG3 PRO A  80     -31.605   7.912  13.535  1.00 51.21           H  
ATOM   1200  CD  PRO A  80     -31.161   8.624  11.545  1.00 51.21           C  
ATOM   1201  HD2 PRO A  80     -30.647   8.007  10.808  1.00 51.21           H  
ATOM   1202  HD3 PRO A  80     -30.443   9.231  12.095  1.00 51.21           H  
ATOM   1203  N   GLU A  81     -34.400  11.308  12.859  1.00 46.73           N  
ATOM   1204  H   GLU A  81     -35.151  10.930  12.299  1.00 46.73           H  
ATOM   1205  CA  GLU A  81     -34.839  12.355  13.765  1.00 46.73           C  
ATOM   1206  HA  GLU A  81     -34.311  13.282  13.541  1.00 46.73           H  
ATOM   1207  C   GLU A  81     -34.623  11.961  15.240  1.00 46.73           C  
ATOM   1208  CB  GLU A  81     -36.326  12.492  13.390  1.00 46.73           C  
ATOM   1209  HB2 GLU A  81     -36.881  11.674  13.849  1.00 46.73           H  
ATOM   1210  HB3 GLU A  81     -36.397  12.365  12.309  1.00 46.73           H  
ATOM   1211  O   GLU A  81     -34.901  10.832  15.644  1.00 46.73           O  
ATOM   1212  CG  GLU A  81     -37.038  13.809  13.686  1.00 46.73           C  
ATOM   1213  HG2 GLU A  81     -37.150  13.920  14.764  1.00 46.73           H  
ATOM   1214  HG3 GLU A  81     -36.420  14.627  13.316  1.00 46.73           H  
ATOM   1215  CD  GLU A  81     -38.420  13.851  12.992  1.00 46.73           C  
ATOM   1216  OE1 GLU A  81     -39.028  14.942  13.007  1.00 46.73           O  
ATOM   1217  OE2 GLU A  81     -38.849  12.818  12.421  1.00 46.73           O  
ATOM   1218  N   PHE A  82     -34.106  12.888  16.051  1.00 42.41           N  
ATOM   1219  H   PHE A  82     -33.923  13.809  15.678  1.00 42.41           H  
ATOM   1220  CA  PHE A  82     -33.916  12.687  17.487  1.00 42.41           C  
ATOM   1221  HA  PHE A  82     -33.440  11.721  17.656  1.00 42.41           H  
ATOM   1222  C   PHE A  82     -35.272  12.699  18.205  1.00 42.41           C  
ATOM   1223  CB  PHE A  82     -33.009  13.795  18.057  1.00 42.41           C  
ATOM   1224  HB2 PHE A  82     -33.061  13.749  19.145  1.00 42.41           H  
ATOM   1225  HB3 PHE A  82     -33.404  14.767  17.764  1.00 42.41           H  
ATOM   1226  O   PHE A  82     -35.905  13.748  18.306  1.00 42.41           O  
ATOM   1227  CG  PHE A  82     -31.546  13.714  17.662  1.00 42.41           C  
ATOM   1228  CD1 PHE A  82     -30.654  12.951  18.438  1.00 42.41           C  
ATOM   1229  HD1 PHE A  82     -31.014  12.408  19.299  1.00 42.41           H  
ATOM   1230  CD2 PHE A  82     -31.067  14.419  16.541  1.00 42.41           C  
ATOM   1231  HD2 PHE A  82     -31.746  15.008  15.943  1.00 42.41           H  
ATOM   1232  CE1 PHE A  82     -29.292  12.889  18.095  1.00 42.41           C  
ATOM   1233  HE1 PHE A  82     -28.613  12.296  18.691  1.00 42.41           H  
ATOM   1234  CE2 PHE A  82     -29.704  14.354  16.195  1.00 42.41           C  
ATOM   1235  HE2 PHE A  82     -29.342  14.887  15.329  1.00 42.41           H  
ATOM   1236  CZ  PHE A  82     -28.817  13.589  16.973  1.00 42.41           C  
ATOM   1237  HZ  PHE A  82     -27.772  13.532  16.705  1.00 42.41           H  
ATOM   1238  N   THR A  83     -35.691  11.567  18.773  1.00 48.35           N  
ATOM   1239  H   THR A  83     -35.218  10.704  18.548  1.00 48.35           H  
ATOM   1240  CA  THR A  83     -36.781  11.522  19.760  1.00 48.35           C  
ATOM   1241  HA  THR A  83     -37.264  12.499  19.804  1.00 48.35           H  
ATOM   1242  C   THR A  83     -36.219  11.228  21.146  1.00 48.35           C  
ATOM   1243  CB  THR A  83     -37.886  10.526  19.392  1.00 48.35           C  
ATOM   1244  HB  THR A  83     -38.601  10.481  20.214  1.00 48.35           H  
ATOM   1245  O   THR A  83     -35.631  10.176  21.382  1.00 48.35           O  
ATOM   1246  CG2 THR A  83     -38.630  10.956  18.128  1.00 48.35           C  
ATOM   1247 HG21 THR A  83     -39.055  11.951  18.265  1.00 48.35           H  
ATOM   1248 HG22 THR A  83     -37.948  10.971  17.278  1.00 48.35           H  
ATOM   1249 HG23 THR A  83     -39.434  10.250  17.923  1.00 48.35           H  
ATOM   1250  OG1 THR A  83     -37.352   9.240  19.187  1.00 48.35           O  
ATOM   1251  HG1 THR A  83     -36.763   9.050  19.921  1.00 48.35           H  
ATOM   1252  N   ILE A  84     -36.407  12.180  22.058  1.00 39.41           N  
ATOM   1253  H   ILE A  84     -36.900  13.009  21.757  1.00 39.41           H  
ATOM   1254  CA  ILE A  84     -36.026  12.124  23.471  1.00 39.41           C  
ATOM   1255  HA  ILE A  84     -34.996  11.778  23.560  1.00 39.41           H  
ATOM   1256  C   ILE A  84     -36.955  11.135  24.191  1.00 39.41           C  
ATOM   1257  CB  ILE A  84     -36.143  13.555  24.066  1.00 39.41           C  
ATOM   1258  HB  ILE A  84     -37.169  13.892  23.921  1.00 39.41           H  
ATOM   1259  O   ILE A  84     -38.155  11.387  24.290  1.00 39.41           O  
ATOM   1260  CG1 ILE A  84     -35.206  14.556  23.340  1.00 39.41           C  
ATOM   1261 HG12 ILE A  84     -35.263  14.414  22.261  1.00 39.41           H  
ATOM   1262 HG13 ILE A  84     -34.175  14.372  23.641  1.00 39.41           H  
ATOM   1263  CG2 ILE A  84     -35.857  13.563  25.580  1.00 39.41           C  
ATOM   1264 HG21 ILE A  84     -34.842  13.215  25.771  1.00 39.41           H  
ATOM   1265 HG22 ILE A  84     -36.561  12.919  26.105  1.00 39.41           H  
ATOM   1266 HG23 ILE A  84     -35.971  14.569  25.984  1.00 39.41           H  
ATOM   1267  CD1 ILE A  84     -35.554  16.028  23.602  1.00 39.41           C  
ATOM   1268 HD11 ILE A  84     -36.594  16.218  23.335  1.00 39.41           H  
ATOM   1269 HD12 ILE A  84     -35.393  16.282  24.649  1.00 39.41           H  
ATOM   1270 HD13 ILE A  84     -34.912  16.662  22.990  1.00 39.41           H  
ATOM   1271  N   THR A  85     -36.425  10.032  24.726  1.00 46.51           N  
ATOM   1272  H   THR A  85     -35.464   9.801  24.521  1.00 46.51           H  
ATOM   1273  CA  THR A  85     -37.181   9.104  25.587  1.00 46.51           C  
ATOM   1274  HA  THR A  85     -38.221   9.427  25.613  1.00 46.51           H  
ATOM   1275  C   THR A  85     -36.676   9.148  27.027  1.00 46.51           C  
ATOM   1276  CB  THR A  85     -37.216   7.667  25.045  1.00 46.51           C  
ATOM   1277  HB  THR A  85     -37.484   6.983  25.851  1.00 46.51           H  
ATOM   1278  O   THR A  85     -35.513   8.880  27.315  1.00 46.51           O  
ATOM   1279  CG2 THR A  85     -38.261   7.533  23.937  1.00 46.51           C  
ATOM   1280 HG21 THR A  85     -39.252   7.769  24.325  1.00 46.51           H  
ATOM   1281 HG22 THR A  85     -38.259   6.509  23.563  1.00 46.51           H  
ATOM   1282 HG23 THR A  85     -38.020   8.211  23.118  1.00 46.51           H  
ATOM   1283  OG1 THR A  85     -35.969   7.293  24.514  1.00 46.51           O  
ATOM   1284  HG1 THR A  85     -35.343   7.237  25.239  1.00 46.51           H  
ATOM   1285  N   ARG A  86     -37.599   9.520  27.917  1.00 47.87           N  
ATOM   1286  H   ARG A  86     -38.514   9.699  27.528  1.00 47.87           H  
ATOM   1287  CA  ARG A  86     -37.502   9.627  29.380  1.00 47.87           C  
ATOM   1288  HA  ARG A  86     -36.684  10.303  29.632  1.00 47.87           H  
ATOM   1289  C   ARG A  86     -37.256   8.251  30.032  1.00 47.87           C  
ATOM   1290  CB  ARG A  86     -38.858  10.217  29.810  1.00 47.87           C  
ATOM   1291  HB2 ARG A  86     -39.047  11.102  29.202  1.00 47.87           H  
ATOM   1292  HB3 ARG A  86     -39.637   9.489  29.581  1.00 47.87           H  
ATOM   1293  O   ARG A  86     -37.867   7.286  29.577  1.00 47.87           O  
ATOM   1294  CG  ARG A  86     -39.001  10.632  31.276  1.00 47.87           C  
ATOM   1295  HG2 ARG A  86     -38.276  11.414  31.498  1.00 47.87           H  
ATOM   1296  HG3 ARG A  86     -38.830   9.778  31.932  1.00 47.87           H  
ATOM   1297  CD  ARG A  86     -40.426  11.165  31.486  1.00 47.87           C  
ATOM   1298  HD2 ARG A  86     -41.115  10.323  31.416  1.00 47.87           H  
ATOM   1299  HD3 ARG A  86     -40.663  11.876  30.695  1.00 47.87           H  
ATOM   1300  NE  ARG A  86     -40.573  11.847  32.785  1.00 47.87           N  
ATOM   1301  HE  ARG A  86     -39.734  12.240  33.186  1.00 47.87           H  
ATOM   1302  NH1 ARG A  86     -42.825  11.482  33.094  1.00 47.87           N  
ATOM   1303 HH11 ARG A  86     -43.656  11.585  33.659  1.00 47.87           H  
ATOM   1304 HH12 ARG A  86     -42.850  10.937  32.244  1.00 47.87           H  
ATOM   1305  NH2 ARG A  86     -41.681  12.667  34.596  1.00 47.87           N  
ATOM   1306 HH21 ARG A  86     -40.821  13.062  34.949  1.00 47.87           H  
ATOM   1307 HH22 ARG A  86     -42.527  12.761  35.140  1.00 47.87           H  
ATOM   1308  CZ  ARG A  86     -41.689  11.994  33.480  1.00 47.87           C  
ATOM   1309  N   PRO A  87     -36.450   8.137  31.105  1.00 46.85           N  
ATOM   1310  CA  PRO A  87     -36.264   6.866  31.800  1.00 46.85           C  
ATOM   1311  HA  PRO A  87     -36.022   6.083  31.081  1.00 46.85           H  
ATOM   1312  C   PRO A  87     -37.542   6.468  32.556  1.00 46.85           C  
ATOM   1313  CB  PRO A  87     -35.060   7.074  32.724  1.00 46.85           C  
ATOM   1314  HB2 PRO A  87     -35.128   6.477  33.633  1.00 46.85           H  
ATOM   1315  HB3 PRO A  87     -34.144   6.834  32.182  1.00 46.85           H  
ATOM   1316  O   PRO A  87     -38.101   7.258  33.319  1.00 46.85           O  
ATOM   1317  CG  PRO A  87     -35.093   8.573  33.022  1.00 46.85           C  
ATOM   1318  HG2 PRO A  87     -34.100   8.962  33.246  1.00 46.85           H  
ATOM   1319  HG3 PRO A  87     -35.771   8.763  33.854  1.00 46.85           H  
ATOM   1320  CD  PRO A  87     -35.667   9.185  31.743  1.00 46.85           C  
ATOM   1321  HD2 PRO A  87     -34.852   9.476  31.081  1.00 46.85           H  
ATOM   1322  HD3 PRO A  87     -36.281  10.053  31.988  1.00 46.85           H  
ATOM   1323  N   THR A  88     -38.013   5.244  32.324  1.00 55.04           N  
ATOM   1324  H   THR A  88     -37.552   4.672  31.631  1.00 55.04           H  
ATOM   1325  CA  THR A  88     -39.105   4.599  33.065  1.00 55.04           C  
ATOM   1326  HA  THR A  88     -39.796   5.367  33.410  1.00 55.04           H  
ATOM   1327  C   THR A  88     -38.564   3.872  34.294  1.00 55.04           C  
ATOM   1328  CB  THR A  88     -39.892   3.614  32.183  1.00 55.04           C  
ATOM   1329  HB  THR A  88     -40.376   2.866  32.812  1.00 55.04           H  
ATOM   1330  O   THR A  88     -37.622   3.091  34.198  1.00 55.04           O  
ATOM   1331  CG2 THR A  88     -40.974   4.333  31.380  1.00 55.04           C  
ATOM   1332 HG21 THR A  88     -41.497   3.610  30.754  1.00 55.04           H  
ATOM   1333 HG22 THR A  88     -40.519   5.095  30.747  1.00 55.04           H  
ATOM   1334 HG23 THR A  88     -41.691   4.798  32.058  1.00 55.04           H  
ATOM   1335  OG1 THR A  88     -39.038   2.970  31.263  1.00 55.04           O  
ATOM   1336  HG1 THR A  88     -38.476   2.378  31.769  1.00 55.04           H  
ATOM   1337  N   VAL A  89     -39.197   4.145  35.435  1.00 52.98           N  
ATOM   1338  H   VAL A  89     -39.959   4.806  35.383  1.00 52.98           H  
ATOM   1339  CA  VAL A  89     -39.001   3.519  36.751  1.00 52.98           C  
ATOM   1340  HA  VAL A  89     -37.969   3.671  37.069  1.00 52.98           H  
ATOM   1341  C   VAL A  89     -39.320   2.014  36.678  1.00 52.98           C  
ATOM   1342  CB  VAL A  89     -39.954   4.213  37.753  1.00 52.98           C  
ATOM   1343  HB  VAL A  89     -40.980   4.082  37.409  1.00 52.98           H  
ATOM   1344  O   VAL A  89     -40.348   1.669  36.090  1.00 52.98           O  
ATOM   1345  CG1 VAL A  89     -39.862   3.652  39.173  1.00 52.98           C  
ATOM   1346 HG11 VAL A  89     -38.838   3.711  39.540  1.00 52.98           H  
ATOM   1347 HG12 VAL A  89     -40.185   2.611  39.192  1.00 52.98           H  
ATOM   1348 HG13 VAL A  89     -40.513   4.211  39.845  1.00 52.98           H  
ATOM   1349  CG2 VAL A  89     -39.681   5.726  37.828  1.00 52.98           C  
ATOM   1350 HG21 VAL A  89     -40.343   6.181  38.564  1.00 52.98           H  
ATOM   1351 HG22 VAL A  89     -38.647   5.899  38.130  1.00 52.98           H  
ATOM   1352 HG23 VAL A  89     -39.862   6.207  36.867  1.00 52.98           H  
ATOM   1353  N   PRO A  90     -38.499   1.114  37.251  1.00 55.71           N  
ATOM   1354  CA  PRO A  90     -38.845  -0.301  37.338  1.00 55.71           C  
ATOM   1355  HA  PRO A  90     -39.197  -0.655  36.369  1.00 55.71           H  
ATOM   1356  C   PRO A  90     -39.955  -0.517  38.379  1.00 55.71           C  
ATOM   1357  CB  PRO A  90     -37.539  -1.025  37.674  1.00 55.71           C  
ATOM   1358  HB2 PRO A  90     -37.706  -1.919  38.275  1.00 55.71           H  
ATOM   1359  HB3 PRO A  90     -37.020  -1.282  36.750  1.00 55.71           H  
ATOM   1360  O   PRO A  90     -39.851  -0.074  39.520  1.00 55.71           O  
ATOM   1361  CG  PRO A  90     -36.729   0.026  38.433  1.00 55.71           C  
ATOM   1362  HG2 PRO A  90     -36.989  -0.013  39.491  1.00 55.71           H  
ATOM   1363  HG3 PRO A  90     -35.656  -0.120  38.303  1.00 55.71           H  
ATOM   1364  CD  PRO A  90     -37.194   1.360  37.847  1.00 55.71           C  
ATOM   1365  HD2 PRO A  90     -36.499   1.682  37.071  1.00 55.71           H  
ATOM   1366  HD3 PRO A  90     -37.254   2.109  38.636  1.00 55.71           H  
ATOM   1367  N   LEU A  91     -41.034  -1.174  37.952  1.00 52.22           N  
ATOM   1368  H   LEU A  91     -41.013  -1.524  37.004  1.00 52.22           H  
ATOM   1369  CA  LEU A  91     -42.116  -1.684  38.795  1.00 52.22           C  
ATOM   1370  HA  LEU A  91     -42.209  -1.076  39.695  1.00 52.22           H  
ATOM   1371  C   LEU A  91     -41.776  -3.120  39.215  1.00 52.22           C  
ATOM   1372  CB  LEU A  91     -43.438  -1.636  38.000  1.00 52.22           C  
ATOM   1373  HB2 LEU A  91     -43.234  -1.938  36.973  1.00 52.22           H  
ATOM   1374  HB3 LEU A  91     -44.125  -2.376  38.411  1.00 52.22           H  
ATOM   1375  O   LEU A  91     -41.498  -3.957  38.357  1.00 52.22           O  
ATOM   1376  CG  LEU A  91     -44.120  -0.254  38.020  1.00 52.22           C  
ATOM   1377  HG  LEU A  91     -43.382   0.522  38.220  1.00 52.22           H  
ATOM   1378  CD1 LEU A  91     -44.779   0.057  36.674  1.00 52.22           C  
ATOM   1379 HD11 LEU A  91     -45.272   1.028  36.722  1.00 52.22           H  
ATOM   1380 HD12 LEU A  91     -44.013   0.087  35.899  1.00 52.22           H  
ATOM   1381 HD13 LEU A  91     -45.510  -0.715  36.434  1.00 52.22           H  
ATOM   1382  CD2 LEU A  91     -45.204  -0.203  39.100  1.00 52.22           C  
ATOM   1383 HD21 LEU A  91     -44.760  -0.434  40.068  1.00 52.22           H  
ATOM   1384 HD22 LEU A  91     -45.638   0.796  39.144  1.00 52.22           H  
ATOM   1385 HD23 LEU A  91     -45.986  -0.932  38.888  1.00 52.22           H  
ATOM   1386  N   ASP A  92     -41.827  -3.379  40.520  1.00 50.98           N  
ATOM   1387  H   ASP A  92     -42.026  -2.616  41.152  1.00 50.98           H  
ATOM   1388  CA  ASP A  92     -41.669  -4.695  41.147  1.00 50.98           C  
ATOM   1389  HA  ASP A  92     -40.767  -5.155  40.744  1.00 50.98           H  
ATOM   1390  C   ASP A  92     -42.892  -5.592  40.858  1.00 50.98           C  
ATOM   1391  CB  ASP A  92     -41.526  -4.489  42.677  1.00 50.98           C  
ATOM   1392  HB2 ASP A  92     -42.369  -4.955  43.188  1.00 50.98           H  
ATOM   1393  HB3 ASP A  92     -41.576  -3.426  42.911  1.00 50.98           H  
ATOM   1394  O   ASP A  92     -44.029  -5.146  41.064  1.00 50.98           O  
ATOM   1395  CG  ASP A  92     -40.243  -5.045  43.301  1.00 50.98           C  
ATOM   1396  OD1 ASP A  92     -39.503  -5.768  42.598  1.00 50.98           O  
ATOM   1397  OD2 ASP A  92     -40.025  -4.716  44.487  1.00 50.98           O  
ATOM   1398  N   PRO A  93     -42.727  -6.849  40.405  1.00 57.34           N  
ATOM   1399  CA  PRO A  93     -43.838  -7.782  40.291  1.00 57.34           C  
ATOM   1400  HA  PRO A  93     -44.750  -7.259  40.004  1.00 57.34           H  
ATOM   1401  C   PRO A  93     -44.082  -8.497  41.631  1.00 57.34           C  
ATOM   1402  CB  PRO A  93     -43.444  -8.719  39.147  1.00 57.34           C  
ATOM   1403  HB2 PRO A  93     -43.723  -8.263  38.197  1.00 57.34           H  
ATOM   1404  HB3 PRO A  93     -43.900  -9.704  39.244  1.00 57.34           H  
ATOM   1405  O   PRO A  93     -43.405  -9.462  41.979  1.00 57.34           O  
ATOM   1406  CG  PRO A  93     -41.918  -8.783  39.247  1.00 57.34           C  
ATOM   1407  HG2 PRO A  93     -41.460  -8.937  38.271  1.00 57.34           H  
ATOM   1408  HG3 PRO A  93     -41.628  -9.583  39.928  1.00 57.34           H  
ATOM   1409  CD  PRO A  93     -41.513  -7.433  39.851  1.00 57.34           C  
ATOM   1410  HD2 PRO A  93     -41.121  -6.783  39.068  1.00 57.34           H  
ATOM   1411  HD3 PRO A  93     -40.762  -7.575  40.629  1.00 57.34           H  
ATOM   1412  N   LEU A  94     -45.105  -8.057  42.369  1.00 43.60           N  
ATOM   1413  H   LEU A  94     -45.570  -7.214  42.065  1.00 43.60           H  
ATOM   1414  CA  LEU A  94     -45.736  -8.865  43.417  1.00 43.60           C  
ATOM   1415  HA  LEU A  94     -44.970  -9.233  44.099  1.00 43.60           H  
ATOM   1416  C   LEU A  94     -46.457 -10.071  42.790  1.00 43.60           C  
ATOM   1417  CB  LEU A  94     -46.769  -8.028  44.202  1.00 43.60           C  
ATOM   1418  HB2 LEU A  94     -47.429  -8.734  44.706  1.00 43.60           H  
ATOM   1419  HB3 LEU A  94     -47.395  -7.470  43.505  1.00 43.60           H  
ATOM   1420  O   LEU A  94     -47.316  -9.880  41.928  1.00 43.60           O  
ATOM   1421  CG  LEU A  94     -46.177  -7.083  45.267  1.00 43.60           C  
ATOM   1422  HG  LEU A  94     -45.132  -7.336  45.448  1.00 43.60           H  
ATOM   1423  CD1 LEU A  94     -46.271  -5.618  44.838  1.00 43.60           C  
ATOM   1424 HD11 LEU A  94     -47.311  -5.329  44.691  1.00 43.60           H  
ATOM   1425 HD12 LEU A  94     -45.718  -5.479  43.909  1.00 43.60           H  
ATOM   1426 HD13 LEU A  94     -45.819  -4.985  45.602  1.00 43.60           H  
ATOM   1427  CD2 LEU A  94     -46.943  -7.236  46.586  1.00 43.60           C  
ATOM   1428 HD21 LEU A  94     -47.995  -6.991  46.444  1.00 43.60           H  
ATOM   1429 HD22 LEU A  94     -46.512  -6.571  47.334  1.00 43.60           H  
ATOM   1430 HD23 LEU A  94     -46.850  -8.261  46.946  1.00 43.60           H  
ATOM   1431  N   GLY A  95     -46.197 -11.288  43.288  1.00 41.44           N  
ATOM   1432  H   GLY A  95     -45.397 -11.402  43.892  1.00 41.44           H  
ATOM   1433  CA  GLY A  95     -47.123 -12.410  43.088  1.00 41.44           C  
ATOM   1434  HA2 GLY A  95     -47.561 -12.331  42.093  1.00 41.44           H  
ATOM   1435  HA3 GLY A  95     -47.940 -12.313  43.803  1.00 41.44           H  
ATOM   1436  C   GLY A  95     -46.565 -13.833  43.199  1.00 41.44           C  
ATOM   1437  O   GLY A  95     -46.454 -14.503  42.183  1.00 41.44           O  
ATOM   1438  N   GLY A  96     -46.349 -14.304  44.435  1.00 40.22           N  
ATOM   1439  H   GLY A  96     -46.287 -13.607  45.163  1.00 40.22           H  
ATOM   1440  CA  GLY A  96     -46.777 -15.637  44.901  1.00 40.22           C  
ATOM   1441  HA2 GLY A  96     -47.779 -15.819  44.511  1.00 40.22           H  
ATOM   1442  HA3 GLY A  96     -46.869 -15.604  45.987  1.00 40.22           H  
ATOM   1443  C   GLY A  96     -45.950 -16.880  44.541  1.00 40.22           C  
ATOM   1444  O   GLY A  96     -46.155 -17.463  43.484  1.00 40.22           O  
ATOM   1445  N   ALA A  97     -45.142 -17.370  45.490  1.00 46.19           N  
ATOM   1446  H   ALA A  97     -44.659 -16.678  46.046  1.00 46.19           H  
ATOM   1447  CA  ALA A  97     -45.416 -18.602  46.256  1.00 46.19           C  
ATOM   1448  HA  ALA A  97     -46.265 -18.414  46.913  1.00 46.19           H  
ATOM   1449  C   ALA A  97     -44.208 -18.985  47.144  1.00 46.19           C  
ATOM   1450  CB  ALA A  97     -45.794 -19.787  45.356  1.00 46.19           C  
ATOM   1451  HB1 ALA A  97     -45.009 -19.953  44.618  1.00 46.19           H  
ATOM   1452  HB2 ALA A  97     -46.738 -19.593  44.846  1.00 46.19           H  
ATOM   1453  HB3 ALA A  97     -45.905 -20.686  45.963  1.00 46.19           H  
ATOM   1454  O   ALA A  97     -43.127 -19.274  46.647  1.00 46.19           O  
ATOM   1455  N   ASP A  98     -44.445 -18.927  48.454  1.00 44.37           N  
ATOM   1456  H   ASP A  98     -45.333 -18.518  48.708  1.00 44.37           H  
ATOM   1457  CA  ASP A  98     -43.915 -19.696  49.585  1.00 44.37           C  
ATOM   1458  HA  ASP A  98     -43.902 -18.977  50.404  1.00 44.37           H  
ATOM   1459  C   ASP A  98     -42.493 -20.311  49.585  1.00 44.37           C  
ATOM   1460  CB  ASP A  98     -44.986 -20.732  49.986  1.00 44.37           C  
ATOM   1461  HB2 ASP A  98     -44.641 -21.281  50.862  1.00 44.37           H  
ATOM   1462  HB3 ASP A  98     -45.140 -21.435  49.167  1.00 44.37           H  
ATOM   1463  O   ASP A  98     -42.134 -21.183  48.801  1.00 44.37           O  
ATOM   1464  CG  ASP A  98     -46.319 -20.097  50.396  1.00 44.37           C  
ATOM   1465  OD1 ASP A  98     -46.307 -18.895  50.750  1.00 44.37           O  
ATOM   1466  OD2 ASP A  98     -47.345 -20.809  50.344  1.00 44.37           O  
ATOM   1467  N   VAL A  99     -41.802 -19.978  50.687  1.00 42.17           N  
ATOM   1468  H   VAL A  99     -42.225 -19.236  51.226  1.00 42.17           H  
ATOM   1469  CA  VAL A  99     -40.697 -20.688  51.362  1.00 42.17           C  
ATOM   1470  HA  VAL A  99     -40.662 -20.248  52.358  1.00 42.17           H  
ATOM   1471  C   VAL A  99     -39.290 -20.487  50.788  1.00 42.17           C  
ATOM   1472  CB  VAL A  99     -40.997 -22.193  51.611  1.00 42.17           C  
ATOM   1473  HB  VAL A  99     -40.755 -22.776  50.722  1.00 42.17           H  
ATOM   1474  O   VAL A  99     -38.825 -21.298  50.004  1.00 42.17           O  
ATOM   1475  CG1 VAL A  99     -40.133 -22.709  52.771  1.00 42.17           C  
ATOM   1476 HG11 VAL A  99     -40.391 -22.192  53.695  1.00 42.17           H  
ATOM   1477 HG12 VAL A  99     -39.078 -22.554  52.547  1.00 42.17           H  
ATOM   1478 HG13 VAL A  99     -40.291 -23.780  52.898  1.00 42.17           H  
ATOM   1479  CG2 VAL A  99     -42.453 -22.506  51.977  1.00 42.17           C  
ATOM   1480 HG21 VAL A  99     -42.526 -23.470  52.479  1.00 42.17           H  
ATOM   1481 HG22 VAL A  99     -42.871 -21.731  52.619  1.00 42.17           H  
ATOM   1482 HG23 VAL A  99     -43.020 -22.597  51.050  1.00 42.17           H  
ATOM   1483  N   ILE A 100     -38.585 -19.453  51.271  1.00 52.27           N  
ATOM   1484  H   ILE A 100     -39.138 -18.669  51.587  1.00 52.27           H  
ATOM   1485  CA  ILE A 100     -37.204 -19.470  51.822  1.00 52.27           C  
ATOM   1486  HA  ILE A 100     -37.160 -20.220  52.612  1.00 52.27           H  
ATOM   1487  C   ILE A 100     -36.955 -18.068  52.434  1.00 52.27           C  
ATOM   1488  CB  ILE A 100     -36.109 -19.815  50.771  1.00 52.27           C  
ATOM   1489  HB  ILE A 100     -36.356 -19.292  49.847  1.00 52.27           H  
ATOM   1490  O   ILE A 100     -37.229 -17.070  51.765  1.00 52.27           O  
ATOM   1491  CG1 ILE A 100     -35.964 -21.334  50.490  1.00 52.27           C  
ATOM   1492 HG12 ILE A 100     -35.082 -21.733  50.991  1.00 52.27           H  
ATOM   1493 HG13 ILE A 100     -36.787 -21.908  50.918  1.00 52.27           H  
ATOM   1494  CG2 ILE A 100     -34.698 -19.364  51.209  1.00 52.27           C  
ATOM   1495 HG21 ILE A 100     -33.963 -19.674  50.466  1.00 52.27           H  
ATOM   1496 HG22 ILE A 100     -34.430 -19.796  52.173  1.00 52.27           H  
ATOM   1497 HG23 ILE A 100     -34.642 -18.278  51.272  1.00 52.27           H  
ATOM   1498  CD1 ILE A 100     -35.823 -21.637  48.992  1.00 52.27           C  
ATOM   1499 HD11 ILE A 100     -35.728 -22.713  48.847  1.00 52.27           H  
ATOM   1500 HD12 ILE A 100     -34.935 -21.143  48.596  1.00 52.27           H  
ATOM   1501 HD13 ILE A 100     -36.700 -21.283  48.450  1.00 52.27           H  
ATOM   1502  N   PRO A 101     -36.474 -17.938  53.688  1.00 51.30           N  
ATOM   1503  CA  PRO A 101     -36.171 -16.634  54.278  1.00 51.30           C  
ATOM   1504  HA  PRO A 101     -37.036 -15.978  54.179  1.00 51.30           H  
ATOM   1505  C   PRO A 101     -34.973 -15.983  53.569  1.00 51.30           C  
ATOM   1506  CB  PRO A 101     -35.928 -16.894  55.768  1.00 51.30           C  
ATOM   1507  HB2 PRO A 101     -36.871 -16.816  56.308  1.00 51.30           H  
ATOM   1508  HB3 PRO A 101     -35.192 -16.210  56.191  1.00 51.30           H  
ATOM   1509  O   PRO A 101     -33.843 -16.461  53.640  1.00 51.30           O  
ATOM   1510  CG  PRO A 101     -35.444 -18.343  55.802  1.00 51.30           C  
ATOM   1511  HG2 PRO A 101     -35.681 -18.826  56.750  1.00 51.30           H  
ATOM   1512  HG3 PRO A 101     -34.370 -18.371  55.620  1.00 51.30           H  
ATOM   1513  CD  PRO A 101     -36.173 -19.003  54.631  1.00 51.30           C  
ATOM   1514  HD2 PRO A 101     -37.106 -19.445  54.983  1.00 51.30           H  
ATOM   1515  HD3 PRO A 101     -35.539 -19.768  54.184  1.00 51.30           H  
ATOM   1516  N   LEU A 102     -35.249 -14.881  52.873  1.00 44.75           N  
ATOM   1517  H   LEU A 102     -36.218 -14.602  52.818  1.00 44.75           H  
ATOM   1518  CA  LEU A 102     -34.273 -13.968  52.283  1.00 44.75           C  
ATOM   1519  HA  LEU A 102     -33.445 -14.528  51.849  1.00 44.75           H  
ATOM   1520  C   LEU A 102     -33.722 -13.054  53.383  1.00 44.75           C  
ATOM   1521  CB  LEU A 102     -34.979 -13.150  51.182  1.00 44.75           C  
ATOM   1522  HB2 LEU A 102     -34.394 -12.255  50.967  1.00 44.75           H  
ATOM   1523  HB3 LEU A 102     -35.938 -12.809  51.573  1.00 44.75           H  
ATOM   1524  O   LEU A 102     -34.269 -11.984  53.624  1.00 44.75           O  
ATOM   1525  CG  LEU A 102     -35.199 -13.921  49.869  1.00 44.75           C  
ATOM   1526  HG  LEU A 102     -35.269 -14.990  50.069  1.00 44.75           H  
ATOM   1527  CD1 LEU A 102     -36.499 -13.475  49.199  1.00 44.75           C  
ATOM   1528 HD11 LEU A 102     -36.614 -13.986  48.243  1.00 44.75           H  
ATOM   1529 HD12 LEU A 102     -37.343 -13.738  49.836  1.00 44.75           H  
ATOM   1530 HD13 LEU A 102     -36.486 -12.397  49.036  1.00 44.75           H  
ATOM   1531  CD2 LEU A 102     -34.044 -13.668  48.897  1.00 44.75           C  
ATOM   1532 HD21 LEU A 102     -34.194 -14.256  47.991  1.00 44.75           H  
ATOM   1533 HD22 LEU A 102     -33.105 -13.972  49.359  1.00 44.75           H  
ATOM   1534 HD23 LEU A 102     -33.993 -12.611  48.635  1.00 44.75           H  
ATOM   1535  N   ASP A 103     -32.654 -13.487  54.048  1.00 49.87           N  
ATOM   1536  H   ASP A 103     -32.352 -14.441  53.910  1.00 49.87           H  
ATOM   1537  CA  ASP A 103     -31.909 -12.650  54.997  1.00 49.87           C  
ATOM   1538  HA  ASP A 103     -32.117 -11.611  54.742  1.00 49.87           H  
ATOM   1539  C   ASP A 103     -30.392 -12.829  54.816  1.00 49.87           C  
ATOM   1540  CB  ASP A 103     -32.414 -12.887  56.439  1.00 49.87           C  
ATOM   1541  HB2 ASP A 103     -33.477 -13.123  56.400  1.00 49.87           H  
ATOM   1542  HB3 ASP A 103     -31.911 -13.751  56.876  1.00 49.87           H  
ATOM   1543  O   ASP A 103     -29.670 -13.127  55.757  1.00 49.87           O  
ATOM   1544  CG  ASP A 103     -32.267 -11.661  57.357  1.00 49.87           C  
ATOM   1545  OD1 ASP A 103     -32.037 -10.545  56.835  1.00 49.87           O  
ATOM   1546  OD2 ASP A 103     -32.465 -11.838  58.581  1.00 49.87           O  
ATOM   1547  N   ILE A 104     -29.895 -12.758  53.569  1.00 44.14           N  
ATOM   1548  H   ILE A 104     -30.545 -12.587  52.816  1.00 44.14           H  
ATOM   1549  CA  ILE A 104     -28.452 -12.837  53.264  1.00 44.14           C  
ATOM   1550  HA  ILE A 104     -27.921 -12.363  54.090  1.00 44.14           H  
ATOM   1551  C   ILE A 104     -28.124 -12.022  51.995  1.00 44.14           C  
ATOM   1552  CB  ILE A 104     -27.923 -14.303  53.165  1.00 44.14           C  
ATOM   1553  HB  ILE A 104     -28.246 -14.716  52.210  1.00 44.14           H  
ATOM   1554  O   ILE A 104     -27.785 -12.565  50.948  1.00 44.14           O  
ATOM   1555  CG1 ILE A 104     -28.431 -15.267  54.266  1.00 44.14           C  
ATOM   1556 HG12 ILE A 104     -29.521 -15.259  54.273  1.00 44.14           H  
ATOM   1557 HG13 ILE A 104     -28.063 -14.942  55.240  1.00 44.14           H  
ATOM   1558  CG2 ILE A 104     -26.379 -14.284  53.204  1.00 44.14           C  
ATOM   1559 HG21 ILE A 104     -26.032 -13.984  54.193  1.00 44.14           H  
ATOM   1560 HG22 ILE A 104     -25.985 -15.274  52.972  1.00 44.14           H  
ATOM   1561 HG23 ILE A 104     -25.975 -13.596  52.462  1.00 44.14           H  
ATOM   1562  CD1 ILE A 104     -28.039 -16.732  54.077  1.00 44.14           C  
ATOM   1563 HD11 ILE A 104     -26.978 -16.872  54.286  1.00 44.14           H  
ATOM   1564 HD12 ILE A 104     -28.257 -17.045  53.056  1.00 44.14           H  
ATOM   1565 HD13 ILE A 104     -28.611 -17.353  54.767  1.00 44.14           H  
ATOM   1566  N   ILE A 105     -28.234 -10.693  52.064  1.00 49.36           N  
ATOM   1567  H   ILE A 105     -28.613 -10.297  52.913  1.00 49.36           H  
ATOM   1568  CA  ILE A 105     -27.531  -9.785  51.136  1.00 49.36           C  
ATOM   1569  HA  ILE A 105     -26.780 -10.362  50.595  1.00 49.36           H  
ATOM   1570  C   ILE A 105     -26.764  -8.777  51.993  1.00 49.36           C  
ATOM   1571  CB  ILE A 105     -28.443  -9.132  50.062  1.00 49.36           C  
ATOM   1572  HB  ILE A 105     -29.124  -8.439  50.557  1.00 49.36           H  
ATOM   1573  O   ILE A 105     -27.117  -7.606  52.089  1.00 49.36           O  
ATOM   1574  CG1 ILE A 105     -29.289 -10.182  49.303  1.00 49.36           C  
ATOM   1575 HG12 ILE A 105     -28.630 -10.882  48.791  1.00 49.36           H  
ATOM   1576 HG13 ILE A 105     -29.884 -10.744  50.023  1.00 49.36           H  
ATOM   1577  CG2 ILE A 105     -27.574  -8.345  49.051  1.00 49.36           C  
ATOM   1578 HG21 ILE A 105     -26.948  -7.614  49.563  1.00 49.36           H  
ATOM   1579 HG22 ILE A 105     -26.937  -9.030  48.491  1.00 49.36           H  
ATOM   1580 HG23 ILE A 105     -28.207  -7.791  48.358  1.00 49.36           H  
ATOM   1581  CD1 ILE A 105     -30.273  -9.588  48.284  1.00 49.36           C  
ATOM   1582 HD11 ILE A 105     -29.738  -9.161  47.436  1.00 49.36           H  
ATOM   1583 HD12 ILE A 105     -30.883  -8.821  48.761  1.00 49.36           H  
ATOM   1584 HD13 ILE A 105     -30.926 -10.379  47.914  1.00 49.36           H  
ATOM   1585  N   ASN A 106     -25.728  -9.264  52.675  1.00 53.90           N  
ATOM   1586  H   ASN A 106     -25.525 -10.251  52.607  1.00 53.90           H  
ATOM   1587  CA  ASN A 106     -24.690  -8.418  53.248  1.00 53.90           C  
ATOM   1588  HA  ASN A 106     -24.863  -7.392  52.922  1.00 53.90           H  
ATOM   1589  C   ASN A 106     -23.328  -8.911  52.721  1.00 53.90           C  
ATOM   1590  CB  ASN A 106     -24.776  -8.396  54.785  1.00 53.90           C  
ATOM   1591  HB2 ASN A 106     -24.521  -9.376  55.188  1.00 53.90           H  
ATOM   1592  HB3 ASN A 106     -25.793  -8.143  55.086  1.00 53.90           H  
ATOM   1593  O   ASN A 106     -22.939 -10.033  53.052  1.00 53.90           O  
ATOM   1594  CG  ASN A 106     -23.836  -7.353  55.374  1.00 53.90           C  
ATOM   1595  ND2 ASN A 106     -23.796  -7.202  56.674  1.00 53.90           N  
ATOM   1596 HD21 ASN A 106     -24.362  -7.774  57.285  1.00 53.90           H  
ATOM   1597 HD22 ASN A 106     -23.116  -6.535  57.008  1.00 53.90           H  
ATOM   1598  OD1 ASN A 106     -23.120  -6.662  54.673  1.00 53.90           O  
ATOM   1599  N   PRO A 107     -22.620  -8.124  51.888  1.00 57.63           N  
ATOM   1600  CA  PRO A 107     -21.355  -8.516  51.257  1.00 57.63           C  
ATOM   1601  HA  PRO A 107     -21.480  -9.498  50.802  1.00 57.63           H  
ATOM   1602  C   PRO A 107     -20.154  -8.631  52.220  1.00 57.63           C  
ATOM   1603  CB  PRO A 107     -21.135  -7.486  50.139  1.00 57.63           C  
ATOM   1604  HB2 PRO A 107     -20.080  -7.295  49.942  1.00 57.63           H  
ATOM   1605  HB3 PRO A 107     -21.628  -7.831  49.231  1.00 57.63           H  
ATOM   1606  O   PRO A 107     -19.036  -8.833  51.756  1.00 57.63           O  
ATOM   1607  CG  PRO A 107     -21.843  -6.238  50.657  1.00 57.63           C  
ATOM   1608  HG2 PRO A 107     -22.151  -5.578  49.846  1.00 57.63           H  
ATOM   1609  HG3 PRO A 107     -21.193  -5.714  51.357  1.00 57.63           H  
ATOM   1610  CD  PRO A 107     -23.037  -6.813  51.405  1.00 57.63           C  
ATOM   1611  HD2 PRO A 107     -23.302  -6.142  52.221  1.00 57.63           H  
ATOM   1612  HD3 PRO A 107     -23.879  -6.928  50.723  1.00 57.63           H  
ATOM   1613  N   GLU A 108     -20.362  -8.539  53.539  1.00 62.57           N  
ATOM   1614  H   GLU A 108     -21.287  -8.285  53.853  1.00 62.57           H  
ATOM   1615  CA  GLU A 108     -19.305  -8.617  54.563  1.00 62.57           C  
ATOM   1616  HA  GLU A 108     -18.338  -8.735  54.074  1.00 62.57           H  
ATOM   1617  C   GLU A 108     -19.425  -9.826  55.521  1.00 62.57           C  
ATOM   1618  CB  GLU A 108     -19.252  -7.289  55.341  1.00 62.57           C  
ATOM   1619  HB2 GLU A 108     -20.231  -7.097  55.780  1.00 62.57           H  
ATOM   1620  HB3 GLU A 108     -18.523  -7.380  56.146  1.00 62.57           H  
ATOM   1621  O   GLU A 108     -18.622  -9.958  56.444  1.00 62.57           O  
ATOM   1622  CG  GLU A 108     -18.833  -6.101  54.457  1.00 62.57           C  
ATOM   1623  HG2 GLU A 108     -19.590  -5.939  53.689  1.00 62.57           H  
ATOM   1624  HG3 GLU A 108     -17.898  -6.355  53.958  1.00 62.57           H  
ATOM   1625  CD  GLU A 108     -18.647  -4.796  55.249  1.00 62.57           C  
ATOM   1626  OE1 GLU A 108     -17.953  -3.898  54.719  1.00 62.57           O  
ATOM   1627  OE2 GLU A 108     -19.215  -4.680  56.361  1.00 62.57           O  
ATOM   1628  N   ALA A 109     -20.394 -10.734  55.337  1.00 56.61           N  
ATOM   1629  H   ALA A 109     -21.001 -10.643  54.535  1.00 56.61           H  
ATOM   1630  CA  ALA A 109     -20.571 -11.889  56.230  1.00 56.61           C  
ATOM   1631  HA  ALA A 109     -20.158 -11.619  57.203  1.00 56.61           H  
ATOM   1632  C   ALA A 109     -19.846 -13.159  55.717  1.00 56.61           C  
ATOM   1633  CB  ALA A 109     -22.067 -12.124  56.464  1.00 56.61           C  
ATOM   1634  HB1 ALA A 109     -22.522 -11.224  56.877  1.00 56.61           H  
ATOM   1635  HB2 ALA A 109     -22.552 -12.372  55.520  1.00 56.61           H  
ATOM   1636  HB3 ALA A 109     -22.204 -12.949  57.163  1.00 56.61           H  
ATOM   1637  O   ALA A 109     -20.066 -13.564  54.572  1.00 56.61           O  
ATOM   1638  N   PRO A 110     -19.021 -13.842  56.540  1.00 50.75           N  
ATOM   1639  CA  PRO A 110     -18.336 -15.068  56.140  1.00 50.75           C  
ATOM   1640  HA  PRO A 110     -17.880 -14.932  55.159  1.00 50.75           H  
ATOM   1641  C   PRO A 110     -19.318 -16.248  56.078  1.00 50.75           C  
ATOM   1642  CB  PRO A 110     -17.225 -15.268  57.177  1.00 50.75           C  
ATOM   1643  HB2 PRO A 110     -16.988 -16.321  57.334  1.00 50.75           H  
ATOM   1644  HB3 PRO A 110     -16.335 -14.724  56.861  1.00 50.75           H  
ATOM   1645  O   PRO A 110     -19.888 -16.663  57.087  1.00 50.75           O  
ATOM   1646  CG  PRO A 110     -17.792 -14.617  58.439  1.00 50.75           C  
ATOM   1647  HG2 PRO A 110     -17.001 -14.247  59.091  1.00 50.75           H  
ATOM   1648  HG3 PRO A 110     -18.419 -15.332  58.970  1.00 50.75           H  
ATOM   1649  CD  PRO A 110     -18.658 -13.478  57.901  1.00 50.75           C  
ATOM   1650  HD2 PRO A 110     -19.543 -13.356  58.526  1.00 50.75           H  
ATOM   1651  HD3 PRO A 110     -18.079 -12.555  57.884  1.00 50.75           H  
ATOM   1652  N   ALA A 111     -19.499 -16.815  54.885  1.00 55.36           N  
ATOM   1653  H   ALA A 111     -19.058 -16.388  54.084  1.00 55.36           H  
ATOM   1654  CA  ALA A 111     -20.315 -18.004  54.658  1.00 55.36           C  
ATOM   1655  HA  ALA A 111     -21.205 -17.943  55.285  1.00 55.36           H  
ATOM   1656  C   ALA A 111     -19.549 -19.279  55.058  1.00 55.36           C  
ATOM   1657  CB  ALA A 111     -20.778 -18.008  53.194  1.00 55.36           C  
ATOM   1658  HB1 ALA A 111     -19.916 -18.049  52.528  1.00 55.36           H  
ATOM   1659  HB2 ALA A 111     -21.352 -17.105  52.986  1.00 55.36           H  
ATOM   1660  HB3 ALA A 111     -21.408 -18.879  53.012  1.00 55.36           H  
ATOM   1661  O   ALA A 111     -18.940 -19.945  54.224  1.00 55.36           O  
ATOM   1662  N   VAL A 112     -19.574 -19.627  56.347  1.00 55.04           N  
ATOM   1663  H   VAL A 112     -20.018 -18.994  56.997  1.00 55.04           H  
ATOM   1664  CA  VAL A 112     -19.145 -20.949  56.830  1.00 55.04           C  
ATOM   1665  HA  VAL A 112     -18.440 -21.380  56.119  1.00 55.04           H  
ATOM   1666  C   VAL A 112     -20.373 -21.854  56.885  1.00 55.04           C  
ATOM   1667  CB  VAL A 112     -18.416 -20.868  58.185  1.00 55.04           C  
ATOM   1668  HB  VAL A 112     -19.084 -20.448  58.937  1.00 55.04           H  
ATOM   1669  O   VAL A 112     -21.215 -21.725  57.770  1.00 55.04           O  
ATOM   1670  CG1 VAL A 112     -17.956 -22.258  58.650  1.00 55.04           C  
ATOM   1671 HG11 VAL A 112     -18.818 -22.903  58.821  1.00 55.04           H  
ATOM   1672 HG12 VAL A 112     -17.310 -22.712  57.898  1.00 55.04           H  
ATOM   1673 HG13 VAL A 112     -17.407 -22.170  59.587  1.00 55.04           H  
ATOM   1674  CG2 VAL A 112     -17.173 -19.973  58.084  1.00 55.04           C  
ATOM   1675 HG21 VAL A 112     -16.645 -19.962  59.037  1.00 55.04           H  
ATOM   1676 HG22 VAL A 112     -16.505 -20.344  57.306  1.00 55.04           H  
ATOM   1677 HG23 VAL A 112     -17.467 -18.951  57.845  1.00 55.04           H  
ATOM   1678  N   ILE A 113     -20.489 -22.764  55.918  1.00 55.43           N  
ATOM   1679  H   ILE A 113     -19.771 -22.800  55.208  1.00 55.43           H  
ATOM   1680  CA  ILE A 113     -21.518 -23.809  55.911  1.00 55.43           C  
ATOM   1681  HA  ILE A 113     -22.434 -23.394  56.333  1.00 55.43           H  
ATOM   1682  C   ILE A 113     -21.010 -24.970  56.784  1.00 55.43           C  
ATOM   1683  CB  ILE A 113     -21.837 -24.267  54.468  1.00 55.43           C  
ATOM   1684  HB  ILE A 113     -20.926 -24.676  54.030  1.00 55.43           H  
ATOM   1685  O   ILE A 113     -19.942 -25.511  56.486  1.00 55.43           O  
ATOM   1686  CG1 ILE A 113     -22.306 -23.076  53.595  1.00 55.43           C  
ATOM   1687 HG12 ILE A 113     -23.283 -22.735  53.938  1.00 55.43           H  
ATOM   1688 HG13 ILE A 113     -21.610 -22.244  53.699  1.00 55.43           H  
ATOM   1689  CG2 ILE A 113     -22.909 -25.375  54.485  1.00 55.43           C  
ATOM   1690 HG21 ILE A 113     -22.565 -26.234  55.061  1.00 55.43           H  
ATOM   1691 HG22 ILE A 113     -23.110 -25.728  53.473  1.00 55.43           H  
ATOM   1692 HG23 ILE A 113     -23.834 -25.000  54.924  1.00 55.43           H  
ATOM   1693  CD1 ILE A 113     -22.380 -23.394  52.097  1.00 55.43           C  
ATOM   1694 HD11 ILE A 113     -21.423 -23.785  51.752  1.00 55.43           H  
ATOM   1695 HD12 ILE A 113     -23.167 -24.122  51.896  1.00 55.43           H  
ATOM   1696 HD13 ILE A 113     -22.608 -22.481  51.547  1.00 55.43           H  
ATOM   1697  N   PRO A 114     -21.724 -25.381  57.847  1.00 59.66           N  
ATOM   1698  CA  PRO A 114     -21.354 -26.564  58.613  1.00 59.66           C  
ATOM   1699  HA  PRO A 114     -20.298 -26.518  58.881  1.00 59.66           H  
ATOM   1700  C   PRO A 114     -21.607 -27.827  57.777  1.00 59.66           C  
ATOM   1701  CB  PRO A 114     -22.197 -26.505  59.890  1.00 59.66           C  
ATOM   1702  HB2 PRO A 114     -21.664 -25.929  60.647  1.00 59.66           H  
ATOM   1703  HB3 PRO A 114     -22.441 -27.497  60.269  1.00 59.66           H  
ATOM   1704  O   PRO A 114     -22.696 -28.027  57.239  1.00 59.66           O  
ATOM   1705  CG  PRO A 114     -23.447 -25.738  59.458  1.00 59.66           C  
ATOM   1706  HG2 PRO A 114     -24.165 -26.430  59.018  1.00 59.66           H  
ATOM   1707  HG3 PRO A 114     -23.900 -25.201  60.292  1.00 59.66           H  
ATOM   1708  CD  PRO A 114     -22.939 -24.781  58.380  1.00 59.66           C  
ATOM   1709  HD2 PRO A 114     -23.696 -24.662  57.605  1.00 59.66           H  
ATOM   1710  HD3 PRO A 114     -22.699 -23.815  58.825  1.00 59.66           H  
ATOM   1711  N   LEU A 115     -20.595 -28.691  57.673  1.00 45.70           N  
ATOM   1712  H   LEU A 115     -19.719 -28.455  58.116  1.00 45.70           H  
ATOM   1713  CA  LEU A 115     -20.717 -30.013  57.060  1.00 45.70           C  
ATOM   1714  HA  LEU A 115     -21.185 -29.918  56.080  1.00 45.70           H  
ATOM   1715  C   LEU A 115     -21.616 -30.888  57.940  1.00 45.70           C  
ATOM   1716  CB  LEU A 115     -19.315 -30.637  56.899  1.00 45.70           C  
ATOM   1717  HB2 LEU A 115     -19.423 -31.695  56.663  1.00 45.70           H  
ATOM   1718  HB3 LEU A 115     -18.803 -30.573  57.859  1.00 45.70           H  
ATOM   1719  O   LEU A 115     -21.211 -31.313  59.020  1.00 45.70           O  
ATOM   1720  CG  LEU A 115     -18.444 -29.976  55.815  1.00 45.70           C  
ATOM   1721  HG  LEU A 115     -18.501 -28.891  55.907  1.00 45.70           H  
ATOM   1722  CD1 LEU A 115     -16.984 -30.391  55.994  1.00 45.70           C  
ATOM   1723 HD11 LEU A 115     -16.368 -29.914  55.232  1.00 45.70           H  
ATOM   1724 HD12 LEU A 115     -16.889 -31.474  55.911  1.00 45.70           H  
ATOM   1725 HD13 LEU A 115     -16.628 -30.075  56.975  1.00 45.70           H  
ATOM   1726  CD2 LEU A 115     -18.886 -30.385  54.408  1.00 45.70           C  
ATOM   1727 HD21 LEU A 115     -18.241 -29.909  53.670  1.00 45.70           H  
ATOM   1728 HD22 LEU A 115     -19.911 -30.060  54.230  1.00 45.70           H  
ATOM   1729 HD23 LEU A 115     -18.826 -31.468  54.295  1.00 45.70           H  
ATOM   1730  N   GLN A 116     -22.840 -31.148  57.485  1.00 51.42           N  
ATOM   1731  H   GLN A 116     -23.149 -30.700  56.634  1.00 51.42           H  
ATOM   1732  CA  GLN A 116     -23.706 -32.143  58.101  1.00 51.42           C  
ATOM   1733  HA  GLN A 116     -23.548 -32.103  59.179  1.00 51.42           H  
ATOM   1734  C   GLN A 116     -23.301 -33.539  57.614  1.00 51.42           C  
ATOM   1735  CB  GLN A 116     -25.180 -31.791  57.855  1.00 51.42           C  
ATOM   1736  HB2 GLN A 116     -25.337 -30.763  58.181  1.00 51.42           H  
ATOM   1737  HB3 GLN A 116     -25.413 -31.859  56.792  1.00 51.42           H  
ATOM   1738  O   GLN A 116     -23.383 -33.860  56.428  1.00 51.42           O  
ATOM   1739  CG  GLN A 116     -26.120 -32.713  58.650  1.00 51.42           C  
ATOM   1740  HG2 GLN A 116     -25.736 -32.829  59.664  1.00 51.42           H  
ATOM   1741  HG3 GLN A 116     -26.137 -33.697  58.183  1.00 51.42           H  
ATOM   1742  CD  GLN A 116     -27.551 -32.191  58.758  1.00 51.42           C  
ATOM   1743  NE2 GLN A 116     -28.435 -32.944  59.374  1.00 51.42           N  
ATOM   1744 HE21 GLN A 116     -28.168 -33.860  59.704  1.00 51.42           H  
ATOM   1745 HE22 GLN A 116     -29.374 -32.574  59.420  1.00 51.42           H  
ATOM   1746  OE1 GLN A 116     -27.913 -31.109  58.325  1.00 51.42           O  
ATOM   1747  N   GLU A 117     -22.848 -34.355  58.561  1.00 48.47           N  
ATOM   1748  H   GLU A 117     -22.725 -33.970  59.486  1.00 48.47           H  
ATOM   1749  CA  GLU A 117     -22.643 -35.795  58.434  1.00 48.47           C  
ATOM   1750  HA  GLU A 117     -21.865 -35.984  57.695  1.00 48.47           H  
ATOM   1751  C   GLU A 117     -23.929 -36.518  57.999  1.00 48.47           C  
ATOM   1752  CB  GLU A 117     -22.189 -36.347  59.803  1.00 48.47           C  
ATOM   1753  HB2 GLU A 117     -22.589 -35.708  60.590  1.00 48.47           H  
ATOM   1754  HB3 GLU A 117     -22.601 -37.346  59.950  1.00 48.47           H  
ATOM   1755  O   GLU A 117     -24.988 -36.348  58.599  1.00 48.47           O  
ATOM   1756  CG  GLU A 117     -20.663 -36.456  59.924  1.00 48.47           C  
ATOM   1757  HG2 GLU A 117     -20.328 -37.247  59.253  1.00 48.47           H  
ATOM   1758  HG3 GLU A 117     -20.214 -35.522  59.585  1.00 48.47           H  
ATOM   1759  CD  GLU A 117     -20.182 -36.745  61.359  1.00 48.47           C  
ATOM   1760  OE1 GLU A 117     -19.154 -37.448  61.487  1.00 48.47           O  
ATOM   1761  OE2 GLU A 117     -20.829 -36.255  62.312  1.00 48.47           O  
ATOM   1762  N   GLY A 118     -23.791 -37.397  57.002  1.00 38.06           N  
ATOM   1763  H   GLY A 118     -22.919 -37.354  56.495  1.00 38.06           H  
ATOM   1764  CA  GLY A 118     -24.537 -38.652  56.916  1.00 38.06           C  
ATOM   1765  HA2 GLY A 118     -24.533 -39.109  57.906  1.00 38.06           H  
ATOM   1766  HA3 GLY A 118     -23.999 -39.326  56.250  1.00 38.06           H  
ATOM   1767  C   GLY A 118     -26.000 -38.595  56.466  1.00 38.06           C  
ATOM   1768  O   GLY A 118     -26.901 -38.486  57.286  1.00 38.06           O  
ATOM   1769  N   ALA A 119     -26.244 -38.870  55.181  1.00 40.49           N  
ATOM   1770  H   ALA A 119     -25.485 -38.734  54.529  1.00 40.49           H  
ATOM   1771  CA  ALA A 119     -27.309 -39.785  54.753  1.00 40.49           C  
ATOM   1772  HA  ALA A 119     -27.205 -40.714  55.312  1.00 40.49           H  
ATOM   1773  C   ALA A 119     -27.172 -40.100  53.257  1.00 40.49           C  
ATOM   1774  CB  ALA A 119     -28.713 -39.236  55.042  1.00 40.49           C  
ATOM   1775  HB1 ALA A 119     -28.916 -39.220  56.113  1.00 40.49           H  
ATOM   1776  HB2 ALA A 119     -29.460 -39.872  54.567  1.00 40.49           H  
ATOM   1777  HB3 ALA A 119     -28.804 -38.226  54.643  1.00 40.49           H  
ATOM   1778  O   ALA A 119     -27.333 -39.246  52.389  1.00 40.49           O  
ATOM   1779  N   ILE A 120     -26.880 -41.363  52.975  1.00 47.76           N  
ATOM   1780  H   ILE A 120     -26.792 -41.992  53.761  1.00 47.76           H  
ATOM   1781  CA  ILE A 120     -26.862 -41.986  51.653  1.00 47.76           C  
ATOM   1782  HA  ILE A 120     -26.193 -41.436  50.990  1.00 47.76           H  
ATOM   1783  C   ILE A 120     -28.308 -41.977  51.112  1.00 47.76           C  
ATOM   1784  CB  ILE A 120     -26.360 -43.443  51.835  1.00 47.76           C  
ATOM   1785  HB  ILE A 120     -27.138 -43.986  52.373  1.00 47.76           H  
ATOM   1786  O   ILE A 120     -29.193 -42.481  51.810  1.00 47.76           O  
ATOM   1787  CG1 ILE A 120     -25.052 -43.572  52.666  1.00 47.76           C  
ATOM   1788 HG12 ILE A 120     -24.188 -43.504  52.005  1.00 47.76           H  
ATOM   1789 HG13 ILE A 120     -24.947 -42.775  53.401  1.00 47.76           H  
ATOM   1790  CG2 ILE A 120     -26.167 -44.132  50.475  1.00 47.76           C  
ATOM   1791 HG21 ILE A 120     -27.107 -44.153  49.924  1.00 47.76           H  
ATOM   1792 HG22 ILE A 120     -25.838 -45.161  50.616  1.00 47.76           H  
ATOM   1793 HG23 ILE A 120     -25.422 -43.599  49.884  1.00 47.76           H  
ATOM   1794  CD1 ILE A 120     -24.992 -44.891  53.446  1.00 47.76           C  
ATOM   1795 HD11 ILE A 120     -25.032 -45.739  52.762  1.00 47.76           H  
ATOM   1796 HD12 ILE A 120     -24.059 -44.937  54.008  1.00 47.76           H  
ATOM   1797 HD13 ILE A 120     -25.827 -44.950  54.143  1.00 47.76           H  
ATOM   1798  N   PRO A 121     -28.614 -41.449  49.912  1.00 50.75           N  
ATOM   1799  CA  PRO A 121     -29.952 -41.590  49.357  1.00 50.75           C  
ATOM   1800  HA  PRO A 121     -30.698 -41.469  50.142  1.00 50.75           H  
ATOM   1801  C   PRO A 121     -30.113 -42.982  48.728  1.00 50.75           C  
ATOM   1802  CB  PRO A 121     -30.118 -40.430  48.378  1.00 50.75           C  
ATOM   1803  HB2 PRO A 121     -30.782 -40.679  47.550  1.00 50.75           H  
ATOM   1804  HB3 PRO A 121     -30.491 -39.557  48.914  1.00 50.75           H  
ATOM   1805  O   PRO A 121     -29.432 -43.343  47.771  1.00 50.75           O  
ATOM   1806  CG  PRO A 121     -28.691 -40.158  47.903  1.00 50.75           C  
ATOM   1807  HG2 PRO A 121     -28.544 -39.107  47.656  1.00 50.75           H  
ATOM   1808  HG3 PRO A 121     -28.476 -40.781  47.034  1.00 50.75           H  
ATOM   1809  CD  PRO A 121     -27.794 -40.594  49.068  1.00 50.75           C  
ATOM   1810  HD2 PRO A 121     -26.924 -41.133  48.694  1.00 50.75           H  
ATOM   1811  HD3 PRO A 121     -27.480 -39.718  49.636  1.00 50.75           H  
ATOM   1812  N   ASN A 122     -31.042 -43.761  49.289  1.00 47.58           N  
ATOM   1813  H   ASN A 122     -31.480 -43.411  50.129  1.00 47.58           H  
ATOM   1814  CA  ASN A 122     -31.518 -45.035  48.753  1.00 47.58           C  
ATOM   1815  HA  ASN A 122     -30.698 -45.754  48.763  1.00 47.58           H  
ATOM   1816  C   ASN A 122     -32.007 -44.887  47.303  1.00 47.58           C  
ATOM   1817  CB  ASN A 122     -32.676 -45.551  49.635  1.00 47.58           C  
ATOM   1818  HB2 ASN A 122     -33.321 -46.189  49.031  1.00 47.58           H  
ATOM   1819  HB3 ASN A 122     -33.279 -44.713  49.985  1.00 47.58           H  
ATOM   1820  O   ASN A 122     -32.943 -44.136  47.022  1.00 47.58           O  
ATOM   1821  CG  ASN A 122     -32.233 -46.405  50.808  1.00 47.58           C  
ATOM   1822  ND2 ASN A 122     -32.970 -46.400  51.893  1.00 47.58           N  
ATOM   1823 HD21 ASN A 122     -33.783 -45.806  51.971  1.00 47.58           H  
ATOM   1824 HD22 ASN A 122     -32.629 -46.983  52.645  1.00 47.58           H  
ATOM   1825  OD1 ASN A 122     -31.253 -47.121  50.757  1.00 47.58           O  
ATOM   1826  N   ILE A 123     -31.425 -45.679  46.406  1.00 46.28           N  
ATOM   1827  H   ILE A 123     -30.652 -46.251  46.717  1.00 46.28           H  
ATOM   1828  CA  ILE A 123     -31.904 -45.887  45.039  1.00 46.28           C  
ATOM   1829  HA  ILE A 123     -32.147 -44.921  44.596  1.00 46.28           H  
ATOM   1830  C   ILE A 123     -33.177 -46.743  45.110  1.00 46.28           C  
ATOM   1831  CB  ILE A 123     -30.790 -46.550  44.192  1.00 46.28           C  
ATOM   1832  HB  ILE A 123     -30.504 -47.482  44.679  1.00 46.28           H  
ATOM   1833  O   ILE A 123     -33.159 -47.856  45.635  1.00 46.28           O  
ATOM   1834  CG1 ILE A 123     -29.542 -45.633  44.118  1.00 46.28           C  
ATOM   1835 HG12 ILE A 123     -29.758 -44.775  43.482  1.00 46.28           H  
ATOM   1836 HG13 ILE A 123     -29.295 -45.254  45.109  1.00 46.28           H  
ATOM   1837  CG2 ILE A 123     -31.295 -46.887  42.776  1.00 46.28           C  
ATOM   1838 HG21 ILE A 123     -31.600 -45.980  42.255  1.00 46.28           H  
ATOM   1839 HG22 ILE A 123     -30.510 -47.377  42.201  1.00 46.28           H  
ATOM   1840 HG23 ILE A 123     -32.137 -47.578  42.820  1.00 46.28           H  
ATOM   1841  CD1 ILE A 123     -28.282 -46.338  43.600  1.00 46.28           C  
ATOM   1842 HD11 ILE A 123     -27.435 -45.656  43.671  1.00 46.28           H  
ATOM   1843 HD12 ILE A 123     -28.406 -46.628  42.557  1.00 46.28           H  
ATOM   1844 HD13 ILE A 123     -28.074 -47.222  44.203  1.00 46.28           H  
ATOM   1845  N   LYS A 124     -34.294 -46.235  44.578  1.00 41.64           N  
ATOM   1846  H   LYS A 124     -34.237 -45.315  44.166  1.00 41.64           H  
ATOM   1847  CA  LYS A 124     -35.504 -47.034  44.339  1.00 41.64           C  
ATOM   1848  HA  LYS A 124     -35.615 -47.767  45.138  1.00 41.64           H  
ATOM   1849  C   LYS A 124     -35.344 -47.811  43.034  1.00 41.64           C  
ATOM   1850  CB  LYS A 124     -36.762 -46.149  44.292  1.00 41.64           C  
ATOM   1851  HB2 LYS A 124     -36.494 -45.129  44.016  1.00 41.64           H  
ATOM   1852  HB3 LYS A 124     -37.431 -46.533  43.522  1.00 41.64           H  
ATOM   1853  O   LYS A 124     -35.369 -47.222  41.958  1.00 41.64           O  
ATOM   1854  CG  LYS A 124     -37.536 -46.153  45.616  1.00 41.64           C  
ATOM   1855  HG2 LYS A 124     -37.790 -47.180  45.879  1.00 41.64           H  
ATOM   1856  HG3 LYS A 124     -36.919 -45.722  46.404  1.00 41.64           H  
ATOM   1857  CD  LYS A 124     -38.827 -45.340  45.459  1.00 41.64           C  
ATOM   1858  HD2 LYS A 124     -38.568 -44.300  45.261  1.00 41.64           H  
ATOM   1859  HD3 LYS A 124     -39.391 -45.731  44.612  1.00 41.64           H  
ATOM   1860  CE  LYS A 124     -39.684 -45.433  46.724  1.00 41.64           C  
ATOM   1861  HE2 LYS A 124     -39.895 -46.485  46.917  1.00 41.64           H  
ATOM   1862  HE3 LYS A 124     -39.108 -45.046  47.564  1.00 41.64           H  
ATOM   1863  NZ  LYS A 124     -40.949 -44.675  46.564  1.00 41.64           N  
ATOM   1864  HZ1 LYS A 124     -41.471 -45.039  45.780  1.00 41.64           H  
ATOM   1865  HZ2 LYS A 124     -41.517 -44.751  47.396  1.00 41.64           H  
ATOM   1866  HZ3 LYS A 124     -40.751 -43.701  46.390  1.00 41.64           H  
ATOM   1867  N   ILE A 125     -35.235 -49.130  43.147  1.00 39.75           N  
ATOM   1868  H   ILE A 125     -35.165 -49.520  44.076  1.00 39.75           H  
ATOM   1869  CA  ILE A 125     -35.443 -50.067  42.043  1.00 39.75           C  
ATOM   1870  HA  ILE A 125     -35.089 -49.622  41.113  1.00 39.75           H  
ATOM   1871  C   ILE A 125     -36.953 -50.302  41.943  1.00 39.75           C  
ATOM   1872  CB  ILE A 125     -34.653 -51.376  42.287  1.00 39.75           C  
ATOM   1873  HB  ILE A 125     -34.996 -51.812  43.225  1.00 39.75           H  
ATOM   1874  O   ILE A 125     -37.588 -50.686  42.925  1.00 39.75           O  
ATOM   1875  CG1 ILE A 125     -33.137 -51.081  42.410  1.00 39.75           C  
ATOM   1876 HG12 ILE A 125     -32.752 -50.750  41.445  1.00 39.75           H  
ATOM   1877 HG13 ILE A 125     -32.971 -50.277  43.127  1.00 39.75           H  
ATOM   1878  CG2 ILE A 125     -34.921 -52.391  41.159  1.00 39.75           C  
ATOM   1879 HG21 ILE A 125     -34.396 -53.326  41.353  1.00 39.75           H  
ATOM   1880 HG22 ILE A 125     -35.981 -52.633  41.096  1.00 39.75           H  
ATOM   1881 HG23 ILE A 125     -34.586 -51.994  40.200  1.00 39.75           H  
ATOM   1882  CD1 ILE A 125     -32.308 -52.275  42.897  1.00 39.75           C  
ATOM   1883 HD11 ILE A 125     -32.303 -53.069  42.151  1.00 39.75           H  
ATOM   1884 HD12 ILE A 125     -32.716 -52.654  43.834  1.00 39.75           H  
ATOM   1885 HD13 ILE A 125     -31.280 -51.953  43.063  1.00 39.75           H  
ATOM   1886  N   THR A 126     -37.529 -50.059  40.769  1.00 40.55           N  
ATOM   1887  H   THR A 126     -36.946 -49.750  40.004  1.00 40.55           H  
ATOM   1888  CA  THR A 126     -38.891 -50.495  40.441  1.00 40.55           C  
ATOM   1889  HA  THR A 126     -39.218 -51.206  41.200  1.00 40.55           H  
ATOM   1890  C   THR A 126     -38.825 -51.258  39.129  1.00 40.55           C  
ATOM   1891  CB  THR A 126     -39.944 -49.361  40.393  1.00 40.55           C  
ATOM   1892  HB  THR A 126     -40.395 -49.317  39.402  1.00 40.55           H  
ATOM   1893  O   THR A 126     -38.667 -50.665  38.065  1.00 40.55           O  
ATOM   1894  CG2 THR A 126     -41.055 -49.610  41.415  1.00 40.55           C  
ATOM   1895 HG21 THR A 126     -41.553 -50.553  41.185  1.00 40.55           H  
ATOM   1896 HG22 THR A 126     -40.632 -49.656  42.418  1.00 40.55           H  
ATOM   1897 HG23 THR A 126     -41.787 -48.804  41.359  1.00 40.55           H  
ATOM   1898  OG1 THR A 126     -39.412 -48.086  40.695  1.00 40.55           O  
ATOM   1899  HG1 THR A 126     -38.712 -47.928  40.057  1.00 40.55           H  
ATOM   1900  N   ASP A 127     -38.905 -52.582  39.254  1.00 39.72           N  
ATOM   1901  H   ASP A 127     -38.916 -52.968  40.187  1.00 39.72           H  
ATOM   1902  CA  ASP A 127     -39.209 -53.536  38.192  1.00 39.72           C  
ATOM   1903  HA  ASP A 127     -38.379 -53.603  37.488  1.00 39.72           H  
ATOM   1904  C   ASP A 127     -40.490 -53.142  37.457  1.00 39.72           C  
ATOM   1905  CB  ASP A 127     -39.490 -54.913  38.830  1.00 39.72           C  
ATOM   1906  HB2 ASP A 127     -40.025 -54.783  39.771  1.00 39.72           H  
ATOM   1907  HB3 ASP A 127     -40.143 -55.480  38.166  1.00 39.72           H  
ATOM   1908  O   ASP A 127     -41.498 -52.872  38.107  1.00 39.72           O  
ATOM   1909  CG  ASP A 127     -38.257 -55.779  39.042  1.00 39.72           C  
ATOM   1910  OD1 ASP A 127     -37.404 -55.767  38.131  1.00 39.72           O  
ATOM   1911  OD2 ASP A 127     -38.222 -56.470  40.082  1.00 39.72           O  
ATOM   1912  N   THR A 128     -40.458 -53.159  36.121  1.00 40.37           N  
ATOM   1913  H   THR A 128     -39.522 -53.061  35.754  1.00 40.37           H  
ATOM   1914  CA  THR A 128     -41.381 -53.876  35.206  1.00 40.37           C  
ATOM   1915  HA  THR A 128     -40.942 -54.859  35.034  1.00 40.37           H  
ATOM   1916  C   THR A 128     -41.438 -53.191  33.838  1.00 40.37           C  
ATOM   1917  CB  THR A 128     -42.839 -54.135  35.676  1.00 40.37           C  
ATOM   1918  HB  THR A 128     -43.465 -54.238  34.790  1.00 40.37           H  
ATOM   1919  O   THR A 128     -42.220 -52.273  33.613  1.00 40.37           O  
ATOM   1920  CG2 THR A 128     -42.968 -55.459  36.426  1.00 40.37           C  
ATOM   1921 HG21 THR A 128     -42.365 -55.436  37.333  1.00 40.37           H  
ATOM   1922 HG22 THR A 128     -42.639 -56.281  35.790  1.00 40.37           H  
ATOM   1923 HG23 THR A 128     -44.011 -55.619  36.699  1.00 40.37           H  
ATOM   1924  OG1 THR A 128     -43.416 -53.140  36.477  1.00 40.37           O  
ATOM   1925  HG1 THR A 128     -42.772 -52.946  37.162  1.00 40.37           H  
ATOM   1926  N   SER A 129     -40.626 -53.659  32.888  1.00 39.34           N  
ATOM   1927  H   SER A 129     -39.825 -54.186  33.204  1.00 39.34           H  
ATOM   1928  CA  SER A 129     -41.045 -53.940  31.499  1.00 39.34           C  
ATOM   1929  HA  SER A 129     -41.723 -54.792  31.536  1.00 39.34           H  
ATOM   1930  C   SER A 129     -39.848 -54.369  30.641  1.00 39.34           C  
ATOM   1931  CB  SER A 129     -41.833 -52.816  30.795  1.00 39.34           C  
ATOM   1932  HB2 SER A 129     -41.812 -52.976  29.717  1.00 39.34           H  
ATOM   1933  HB3 SER A 129     -42.872 -52.866  31.120  1.00 39.34           H  
ATOM   1934  O   SER A 129     -39.134 -53.570  30.054  1.00 39.34           O  
ATOM   1935  OG  SER A 129     -41.352 -51.527  31.083  1.00 39.34           O  
ATOM   1936  HG  SER A 129     -41.485 -51.400  32.025  1.00 39.34           H  
ATOM   1937  N   ASN A 130     -39.650 -55.683  30.585  1.00 36.68           N  
ATOM   1938  H   ASN A 130     -40.119 -56.223  31.297  1.00 36.68           H  
ATOM   1939  CA  ASN A 130     -39.400 -56.475  29.380  1.00 36.68           C  
ATOM   1940  HA  ASN A 130     -38.814 -57.342  29.685  1.00 36.68           H  
ATOM   1941  C   ASN A 130     -38.617 -55.798  28.234  1.00 36.68           C  
ATOM   1942  CB  ASN A 130     -40.770 -56.996  28.883  1.00 36.68           C  
ATOM   1943  HB2 ASN A 130     -41.325 -56.161  28.455  1.00 36.68           H  
ATOM   1944  HB3 ASN A 130     -40.605 -57.727  28.091  1.00 36.68           H  
ATOM   1945  O   ASN A 130     -39.204 -55.383  27.239  1.00 36.68           O  
ATOM   1946  CG  ASN A 130     -41.652 -57.634  29.944  1.00 36.68           C  
ATOM   1947  ND2 ASN A 130     -42.901 -57.877  29.631  1.00 36.68           N  
ATOM   1948 HD21 ASN A 130     -43.461 -58.304  30.355  1.00 36.68           H  
ATOM   1949 HD22 ASN A 130     -43.242 -57.680  28.701  1.00 36.68           H  
ATOM   1950  OD1 ASN A 130     -41.269 -57.881  31.075  1.00 36.68           O  
ATOM   1951  N   SER A 131     -37.288 -55.824  28.300  1.00 41.55           N  
ATOM   1952  H   SER A 131     -36.856 -55.978  29.200  1.00 41.55           H  
ATOM   1953  CA  SER A 131     -36.461 -56.148  27.129  1.00 41.55           C  
ATOM   1954  HA  SER A 131     -36.948 -56.961  26.592  1.00 41.55           H  
ATOM   1955  C   SER A 131     -35.101 -56.661  27.602  1.00 41.55           C  
ATOM   1956  CB  SER A 131     -36.340 -54.989  26.126  1.00 41.55           C  
ATOM   1957  HB2 SER A 131     -35.587 -55.234  25.377  1.00 41.55           H  
ATOM   1958  HB3 SER A 131     -37.295 -54.864  25.615  1.00 41.55           H  
ATOM   1959  O   SER A 131     -34.350 -55.962  28.273  1.00 41.55           O  
ATOM   1960  OG  SER A 131     -36.007 -53.767  26.739  1.00 41.55           O  
ATOM   1961  HG  SER A 131     -36.506 -53.692  27.555  1.00 41.55           H  
ATOM   1962  N   ASN A 132     -34.843 -57.936  27.316  1.00 37.40           N  
ATOM   1963  H   ASN A 132     -35.522 -58.448  26.772  1.00 37.40           H  
ATOM   1964  CA  ASN A 132     -33.606 -58.637  27.634  1.00 37.40           C  
ATOM   1965  HA  ASN A 132     -33.355 -58.507  28.687  1.00 37.40           H  
ATOM   1966  C   ASN A 132     -32.473 -58.088  26.762  1.00 37.40           C  
ATOM   1967  CB  ASN A 132     -33.797 -60.138  27.321  1.00 37.40           C  
ATOM   1968  HB2 ASN A 132     -34.047 -60.256  26.266  1.00 37.40           H  
ATOM   1969  HB3 ASN A 132     -32.850 -60.650  27.493  1.00 37.40           H  
ATOM   1970  O   ASN A 132     -32.497 -58.316  25.554  1.00 37.40           O  
ATOM   1971  CG  ASN A 132     -34.848 -60.847  28.148  1.00 37.40           C  
ATOM   1972  ND2 ASN A 132     -35.349 -61.961  27.669  1.00 37.40           N  
ATOM   1973 HD21 ASN A 132     -35.972 -62.457  28.290  1.00 37.40           H  
ATOM   1974 HD22 ASN A 132     -34.946 -62.373  26.839  1.00 37.40           H  
ATOM   1975  OD1 ASN A 132     -35.254 -60.424  29.213  1.00 37.40           O  
ATOM   1976  N   ILE A 133     -31.485 -57.428  27.362  1.00 43.08           N  
ATOM   1977  H   ILE A 133     -31.585 -57.177  28.335  1.00 43.08           H  
ATOM   1978  CA  ILE A 133     -30.126 -57.346  26.818  1.00 43.08           C  
ATOM   1979  HA  ILE A 133     -29.974 -58.182  26.135  1.00 43.08           H  
ATOM   1980  C   ILE A 133     -29.174 -57.531  28.003  1.00 43.08           C  
ATOM   1981  CB  ILE A 133     -29.869 -56.044  26.016  1.00 43.08           C  
ATOM   1982  HB  ILE A 133     -30.011 -55.190  26.678  1.00 43.08           H  
ATOM   1983  O   ILE A 133     -29.198 -56.745  28.949  1.00 43.08           O  
ATOM   1984  CG1 ILE A 133     -30.856 -55.924  24.827  1.00 43.08           C  
ATOM   1985 HG12 ILE A 133     -30.777 -56.814  24.203  1.00 43.08           H  
ATOM   1986 HG13 ILE A 133     -31.870 -55.864  25.223  1.00 43.08           H  
ATOM   1987  CG2 ILE A 133     -28.415 -56.032  25.506  1.00 43.08           C  
ATOM   1988 HG21 ILE A 133     -28.249 -56.852  24.807  1.00 43.08           H  
ATOM   1989 HG22 ILE A 133     -28.189 -55.085  25.017  1.00 43.08           H  
ATOM   1990 HG23 ILE A 133     -27.714 -56.132  26.335  1.00 43.08           H  
ATOM   1991  CD1 ILE A 133     -30.686 -54.696  23.928  1.00 43.08           C  
ATOM   1992 HD11 ILE A 133     -31.516 -54.649  23.222  1.00 43.08           H  
ATOM   1993 HD12 ILE A 133     -30.684 -53.790  24.535  1.00 43.08           H  
ATOM   1994 HD13 ILE A 133     -29.756 -54.762  23.365  1.00 43.08           H  
ATOM   1995  N   ASP A 134     -28.411 -58.624  27.956  1.00 44.87           N  
ATOM   1996  H   ASP A 134     -28.465 -59.207  27.133  1.00 44.87           H  
ATOM   1997  CA  ASP A 134     -27.378 -59.002  28.919  1.00 44.87           C  
ATOM   1998  HA  ASP A 134     -27.832 -59.175  29.894  1.00 44.87           H  
ATOM   1999  C   ASP A 134     -26.331 -57.890  29.058  1.00 44.87           C  
ATOM   2000  CB  ASP A 134     -26.679 -60.296  28.443  1.00 44.87           C  
ATOM   2001  HB2 ASP A 134     -25.655 -60.294  28.816  1.00 44.87           H  
ATOM   2002  HB3 ASP A 134     -26.625 -60.305  27.355  1.00 44.87           H  
ATOM   2003  O   ASP A 134     -25.690 -57.500  28.084  1.00 44.87           O  
ATOM   2004  CG  ASP A 134     -27.324 -61.587  28.950  1.00 44.87           C  
ATOM   2005  OD1 ASP A 134     -27.725 -61.609  30.136  1.00 44.87           O  
ATOM   2006  OD2 ASP A 134     -27.423 -62.544  28.148  1.00 44.87           O  
ATOM   2007  N   ILE A 135     -26.145 -57.407  30.287  1.00 42.61           N  
ATOM   2008  H   ILE A 135     -26.734 -57.772  31.021  1.00 42.61           H  
ATOM   2009  CA  ILE A 135     -25.005 -56.584  30.695  1.00 42.61           C  
ATOM   2010  HA  ILE A 135     -24.379 -56.371  29.828  1.00 42.61           H  
ATOM   2011  C   ILE A 135     -24.195 -57.453  31.656  1.00 42.61           C  
ATOM   2012  CB  ILE A 135     -25.444 -55.230  31.304  1.00 42.61           C  
ATOM   2013  HB  ILE A 135     -26.031 -55.428  32.201  1.00 42.61           H  
ATOM   2014  O   ILE A 135     -24.404 -57.440  32.868  1.00 42.61           O  
ATOM   2015  CG1 ILE A 135     -26.324 -54.429  30.315  1.00 42.61           C  
ATOM   2016 HG12 ILE A 135     -27.153 -55.053  29.982  1.00 42.61           H  
ATOM   2017 HG13 ILE A 135     -25.735 -54.162  29.438  1.00 42.61           H  
ATOM   2018  CG2 ILE A 135     -24.202 -54.403  31.702  1.00 42.61           C  
ATOM   2019 HG21 ILE A 135     -23.576 -54.961  32.398  1.00 42.61           H  
ATOM   2020 HG22 ILE A 135     -24.499 -53.480  32.201  1.00 42.61           H  
ATOM   2021 HG23 ILE A 135     -23.613 -54.163  30.817  1.00 42.61           H  
ATOM   2022  CD1 ILE A 135     -26.942 -53.159  30.915  1.00 42.61           C  
ATOM   2023 HD11 ILE A 135     -26.170 -52.420  31.129  1.00 42.61           H  
ATOM   2024 HD12 ILE A 135     -27.640 -52.729  30.196  1.00 42.61           H  
ATOM   2025 HD13 ILE A 135     -27.481 -53.404  31.830  1.00 42.61           H  
ATOM   2026  N   ALA A 136     -23.305 -58.256  31.089  1.00 45.42           N  
ATOM   2027  H   ALA A 136     -23.225 -58.243  30.082  1.00 45.42           H  
ATOM   2028  CA  ALA A 136     -22.200 -58.890  31.788  1.00 45.42           C  
ATOM   2029  HA  ALA A 136     -22.141 -58.510  32.808  1.00 45.42           H  
ATOM   2030  C   ALA A 136     -20.924 -58.484  31.040  1.00 45.42           C  
ATOM   2031  CB  ALA A 136     -22.422 -60.408  31.841  1.00 45.42           C  
ATOM   2032  HB1 ALA A 136     -23.351 -60.628  32.368  1.00 45.42           H  
ATOM   2033  HB2 ALA A 136     -22.479 -60.807  30.828  1.00 45.42           H  
ATOM   2034  HB3 ALA A 136     -21.589 -60.883  32.360  1.00 45.42           H  
ATOM   2035  O   ALA A 136     -20.931 -58.495  29.816  1.00 45.42           O  
ATOM   2036  N   GLU A 137     -19.872 -58.142  31.792  1.00 44.34           N  
ATOM   2037  H   GLU A 137     -19.998 -58.213  32.792  1.00 44.34           H  
ATOM   2038  CA  GLU A 137     -18.518 -57.756  31.337  1.00 44.34           C  
ATOM   2039  HA  GLU A 137     -17.857 -57.994  32.171  1.00 44.34           H  
ATOM   2040  C   GLU A 137     -18.274 -56.251  31.104  1.00 44.34           C  
ATOM   2041  CB  GLU A 137     -17.978 -58.647  30.197  1.00 44.34           C  
ATOM   2042  HB2 GLU A 137     -16.935 -58.381  30.027  1.00 44.34           H  
ATOM   2043  HB3 GLU A 137     -18.523 -58.454  29.273  1.00 44.34           H  
ATOM   2044  O   GLU A 137     -18.093 -55.795  29.984  1.00 44.34           O  
ATOM   2045  CG  GLU A 137     -18.037 -60.145  30.546  1.00 44.34           C  
ATOM   2046  HG2 GLU A 137     -17.457 -60.305  31.455  1.00 44.34           H  
ATOM   2047  HG3 GLU A 137     -19.065 -60.436  30.762  1.00 44.34           H  
ATOM   2048  CD  GLU A 137     -17.508 -61.073  29.442  1.00 44.34           C  
ATOM   2049  OE1 GLU A 137     -17.411 -62.288  29.739  1.00 44.34           O  
ATOM   2050  OE2 GLU A 137     -17.220 -60.602  28.320  1.00 44.34           O  
ATOM   2051  N   ILE A 138     -18.180 -55.472  32.192  1.00 45.11           N  
ATOM   2052  H   ILE A 138     -18.409 -55.884  33.085  1.00 45.11           H  
ATOM   2053  CA  ILE A 138     -17.304 -54.284  32.234  1.00 45.11           C  
ATOM   2054  HA  ILE A 138     -16.552 -54.390  31.452  1.00 45.11           H  
ATOM   2055  C   ILE A 138     -16.569 -54.291  33.583  1.00 45.11           C  
ATOM   2056  CB  ILE A 138     -18.044 -52.945  31.963  1.00 45.11           C  
ATOM   2057  HB  ILE A 138     -18.763 -52.777  32.765  1.00 45.11           H  
ATOM   2058  O   ILE A 138     -17.099 -53.838  34.599  1.00 45.11           O  
ATOM   2059  CG1 ILE A 138     -18.812 -52.960  30.619  1.00 45.11           C  
ATOM   2060 HG12 ILE A 138     -18.113 -53.138  29.802  1.00 45.11           H  
ATOM   2061 HG13 ILE A 138     -19.533 -53.777  30.640  1.00 45.11           H  
ATOM   2062  CG2 ILE A 138     -17.022 -51.786  31.966  1.00 45.11           C  
ATOM   2063 HG21 ILE A 138     -16.320 -51.910  31.141  1.00 45.11           H  
ATOM   2064 HG22 ILE A 138     -17.530 -50.827  31.862  1.00 45.11           H  
ATOM   2065 HG23 ILE A 138     -16.464 -51.763  32.902  1.00 45.11           H  
ATOM   2066  CD1 ILE A 138     -19.618 -51.695  30.306  1.00 45.11           C  
ATOM   2067 HD11 ILE A 138     -18.951 -50.861  30.090  1.00 45.11           H  
ATOM   2068 HD12 ILE A 138     -20.238 -51.875  29.427  1.00 45.11           H  
ATOM   2069 HD13 ILE A 138     -20.261 -51.446  31.150  1.00 45.11           H  
ATOM   2070  N   ASP A 139     -15.352 -54.837  33.590  1.00 47.14           N  
ATOM   2071  H   ASP A 139     -14.994 -55.215  32.724  1.00 47.14           H  
ATOM   2072  CA  ASP A 139     -14.422 -54.802  34.724  1.00 47.14           C  
ATOM   2073  HA  ASP A 139     -14.990 -54.908  35.648  1.00 47.14           H  
ATOM   2074  C   ASP A 139     -13.720 -53.434  34.777  1.00 47.14           C  
ATOM   2075  CB  ASP A 139     -13.398 -55.962  34.628  1.00 47.14           C  
ATOM   2076  HB2 ASP A 139     -13.309 -56.289  33.592  1.00 47.14           H  
ATOM   2077  HB3 ASP A 139     -12.419 -55.590  34.931  1.00 47.14           H  
ATOM   2078  O   ASP A 139     -12.764 -53.157  34.053  1.00 47.14           O  
ATOM   2079  CG  ASP A 139     -13.691 -57.174  35.527  1.00 47.14           C  
ATOM   2080  OD1 ASP A 139     -14.510 -57.043  36.467  1.00 47.14           O  
ATOM   2081  OD2 ASP A 139     -13.026 -58.213  35.321  1.00 47.14           O  
ATOM   2082  N   VAL A 140     -14.186 -52.548  35.660  1.00 45.13           N  
ATOM   2083  H   VAL A 140     -15.007 -52.807  36.188  1.00 45.13           H  
ATOM   2084  CA  VAL A 140     -13.522 -51.267  35.942  1.00 45.13           C  
ATOM   2085  HA  VAL A 140     -13.058 -50.904  35.025  1.00 45.13           H  
ATOM   2086  C   VAL A 140     -12.416 -51.503  36.973  1.00 45.13           C  
ATOM   2087  CB  VAL A 140     -14.531 -50.194  36.402  1.00 45.13           C  
ATOM   2088  HB  VAL A 140     -15.018 -50.521  37.321  1.00 45.13           H  
ATOM   2089  O   VAL A 140     -12.679 -51.586  38.173  1.00 45.13           O  
ATOM   2090  CG1 VAL A 140     -13.845 -48.844  36.665  1.00 45.13           C  
ATOM   2091 HG11 VAL A 140     -13.334 -48.507  35.763  1.00 45.13           H  
ATOM   2092 HG12 VAL A 140     -13.123 -48.942  37.476  1.00 45.13           H  
ATOM   2093 HG13 VAL A 140     -14.590 -48.104  36.956  1.00 45.13           H  
ATOM   2094  CG2 VAL A 140     -15.616 -49.962  35.341  1.00 45.13           C  
ATOM   2095 HG21 VAL A 140     -16.293 -49.170  35.660  1.00 45.13           H  
ATOM   2096 HG22 VAL A 140     -15.158 -49.689  34.390  1.00 45.13           H  
ATOM   2097 HG23 VAL A 140     -16.200 -50.872  35.201  1.00 45.13           H  
ATOM   2098  N   THR A 141     -11.162 -51.594  36.525  1.00 50.17           N  
ATOM   2099  H   THR A 141     -11.007 -51.571  35.527  1.00 50.17           H  
ATOM   2100  CA  THR A 141      -9.992 -51.667  37.415  1.00 50.17           C  
ATOM   2101  HA  THR A 141     -10.334 -51.923  38.418  1.00 50.17           H  
ATOM   2102  C   THR A 141      -9.300 -50.304  37.521  1.00 50.17           C  
ATOM   2103  CB  THR A 141      -9.010 -52.784  37.018  1.00 50.17           C  
ATOM   2104  HB  THR A 141      -8.088 -52.652  37.584  1.00 50.17           H  
ATOM   2105  O   THR A 141      -8.807 -49.747  36.547  1.00 50.17           O  
ATOM   2106  CG2 THR A 141      -9.563 -54.172  37.336  1.00 50.17           C  
ATOM   2107 HG21 THR A 141     -10.520 -54.322  36.836  1.00 50.17           H  
ATOM   2108 HG22 THR A 141      -9.704 -54.277  38.412  1.00 50.17           H  
ATOM   2109 HG23 THR A 141      -8.863 -54.935  36.994  1.00 50.17           H  
ATOM   2110  OG1 THR A 141      -8.698 -52.765  35.649  1.00 50.17           O  
ATOM   2111  HG1 THR A 141      -9.423 -53.166  35.164  1.00 50.17           H  
ATOM   2112  N   THR A 142      -9.240 -49.743  38.733  1.00 46.29           N  
ATOM   2113  H   THR A 142      -9.747 -50.181  39.489  1.00 46.29           H  
ATOM   2114  CA  THR A 142      -8.422 -48.559  39.048  1.00 46.29           C  
ATOM   2115  HA  THR A 142      -8.078 -48.094  38.125  1.00 46.29           H  
ATOM   2116  C   THR A 142      -7.194 -48.990  39.849  1.00 46.29           C  
ATOM   2117  CB  THR A 142      -9.215 -47.493  39.827  1.00 46.29           C  
ATOM   2118  HB  THR A 142      -8.535 -46.681  40.082  1.00 46.29           H  
ATOM   2119  O   THR A 142      -7.328 -49.408  40.999  1.00 46.29           O  
ATOM   2120  CG2 THR A 142     -10.375 -46.910  39.022  1.00 46.29           C  
ATOM   2121 HG21 THR A 142     -10.002 -46.491  38.088  1.00 46.29           H  
ATOM   2122 HG22 THR A 142     -11.103 -47.690  38.798  1.00 46.29           H  
ATOM   2123 HG23 THR A 142     -10.862 -46.125  39.601  1.00 46.29           H  
ATOM   2124  OG1 THR A 142      -9.745 -48.025  41.021  1.00 46.29           O  
ATOM   2125  HG1 THR A 142      -9.066 -48.589  41.399  1.00 46.29           H  
ATOM   2126  N   SER A 143      -5.990 -48.881  39.286  1.00 53.31           N  
ATOM   2127  H   SER A 143      -5.914 -48.603  38.318  1.00 53.31           H  
ATOM   2128  CA  SER A 143      -4.744 -49.124  40.024  1.00 53.31           C  
ATOM   2129  HA  SER A 143      -4.886 -49.975  40.689  1.00 53.31           H  
ATOM   2130  C   SER A 143      -4.370 -47.901  40.876  1.00 53.31           C  
ATOM   2131  CB  SER A 143      -3.614 -49.493  39.053  1.00 53.31           C  
ATOM   2132  HB2 SER A 143      -3.870 -50.414  38.529  1.00 53.31           H  
ATOM   2133  HB3 SER A 143      -2.693 -49.652  39.613  1.00 53.31           H  
ATOM   2134  O   SER A 143      -3.962 -46.872  40.335  1.00 53.31           O  
ATOM   2135  OG  SER A 143      -3.418 -48.460  38.107  1.00 53.31           O  
ATOM   2136  HG  SER A 143      -3.383 -47.629  38.585  1.00 53.31           H  
ATOM   2137  N   LEU A 144      -4.477 -48.003  42.206  1.00 47.49           N  
ATOM   2138  H   LEU A 144      -4.868 -48.851  42.591  1.00 47.49           H  
ATOM   2139  CA  LEU A 144      -3.841 -47.059  43.133  1.00 47.49           C  
ATOM   2140  HA  LEU A 144      -3.875 -46.055  42.712  1.00 47.49           H  
ATOM   2141  C   LEU A 144      -2.363 -47.439  43.308  1.00 47.49           C  
ATOM   2142  CB  LEU A 144      -4.552 -47.031  44.504  1.00 47.49           C  
ATOM   2143  HB2 LEU A 144      -3.835 -46.622  45.216  1.00 47.49           H  
ATOM   2144  HB3 LEU A 144      -4.771 -48.047  44.835  1.00 47.49           H  
ATOM   2145  O   LEU A 144      -2.047 -48.406  43.998  1.00 47.49           O  
ATOM   2146  CG  LEU A 144      -5.820 -46.157  44.568  1.00 47.49           C  
ATOM   2147  HG  LEU A 144      -5.785 -45.401  43.783  1.00 47.49           H  
ATOM   2148  CD1 LEU A 144      -7.092 -46.988  44.400  1.00 47.49           C  
ATOM   2149 HD11 LEU A 144      -7.069 -47.503  43.440  1.00 47.49           H  
ATOM   2150 HD12 LEU A 144      -7.968 -46.338  44.423  1.00 47.49           H  
ATOM   2151 HD13 LEU A 144      -7.170 -47.726  45.198  1.00 47.49           H  
ATOM   2152  CD2 LEU A 144      -5.898 -45.433  45.915  1.00 47.49           C  
ATOM   2153 HD21 LEU A 144      -6.809 -44.835  45.960  1.00 47.49           H  
ATOM   2154 HD22 LEU A 144      -5.040 -44.771  46.028  1.00 47.49           H  
ATOM   2155 HD23 LEU A 144      -5.904 -46.159  46.728  1.00 47.49           H  
ATOM   2156  N   GLY A 145      -1.456 -46.674  42.702  1.00 52.11           N  
ATOM   2157  H   GLY A 145      -1.781 -45.919  42.115  1.00 52.11           H  
ATOM   2158  CA  GLY A 145      -0.034 -46.699  43.050  1.00 52.11           C  
ATOM   2159  HA2 GLY A 145       0.555 -46.396  42.185  1.00 52.11           H  
ATOM   2160  HA3 GLY A 145       0.269 -47.710  43.324  1.00 52.11           H  
ATOM   2161  C   GLY A 145       0.247 -45.706  44.186  1.00 52.11           C  
ATOM   2162  O   GLY A 145      -0.058 -44.524  44.016  1.00 52.11           O  
ATOM   2163  N   PRO A 146       0.807 -46.127  45.336  1.00 43.89           N  
ATOM   2164  CA  PRO A 146       1.193 -45.218  46.402  1.00 43.89           C  
ATOM   2165  HA  PRO A 146       0.485 -44.396  46.502  1.00 43.89           H  
ATOM   2166  C   PRO A 146       2.582 -44.669  46.078  1.00 43.89           C  
ATOM   2167  CB  PRO A 146       1.171 -46.074  47.672  1.00 43.89           C  
ATOM   2168  HB2 PRO A 146       0.153 -46.115  48.059  1.00 43.89           H  
ATOM   2169  HB3 PRO A 146       1.850 -45.697  48.437  1.00 43.89           H  
ATOM   2170  O   PRO A 146       3.588 -45.362  46.228  1.00 43.89           O  
ATOM   2171  CG  PRO A 146       1.582 -47.464  47.177  1.00 43.89           C  
ATOM   2172  HG2 PRO A 146       1.094 -48.247  47.757  1.00 43.89           H  
ATOM   2173  HG3 PRO A 146       2.664 -47.578  47.235  1.00 43.89           H  
ATOM   2174  CD  PRO A 146       1.137 -47.497  45.709  1.00 43.89           C  
ATOM   2175  HD2 PRO A 146       0.252 -48.125  45.615  1.00 43.89           H  
ATOM   2176  HD3 PRO A 146       1.941 -47.886  45.084  1.00 43.89           H  
ATOM   2177  N   THR A 147       2.681 -43.432  45.603  1.00 46.53           N  
ATOM   2178  H   THR A 147       1.848 -42.922  45.349  1.00 46.53           H  
ATOM   2179  CA  THR A 147       3.958 -42.713  45.681  1.00 46.53           C  
ATOM   2180  HA  THR A 147       4.487 -43.092  46.555  1.00 46.53           H  
ATOM   2181  C   THR A 147       3.698 -41.242  45.937  1.00 46.53           C  
ATOM   2182  CB  THR A 147       4.901 -42.950  44.490  1.00 46.53           C  
ATOM   2183  HB  THR A 147       4.647 -42.286  43.664  1.00 46.53           H  
ATOM   2184  O   THR A 147       3.303 -40.474  45.064  1.00 46.53           O  
ATOM   2185  CG2 THR A 147       6.351 -42.723  44.923  1.00 46.53           C  
ATOM   2186 HG21 THR A 147       6.476 -41.699  45.276  1.00 46.53           H  
ATOM   2187 HG22 THR A 147       7.009 -42.877  44.067  1.00 46.53           H  
ATOM   2188 HG23 THR A 147       6.627 -43.418  45.716  1.00 46.53           H  
ATOM   2189  OG1 THR A 147       4.835 -44.288  44.049  1.00 46.53           O  
ATOM   2190  HG1 THR A 147       4.538 -44.809  44.799  1.00 46.53           H  
ATOM   2191  N   GLU A 148       3.880 -40.901  47.205  1.00 36.56           N  
ATOM   2192  H   GLU A 148       4.150 -41.632  47.848  1.00 36.56           H  
ATOM   2193  CA  GLU A 148       3.972 -39.561  47.747  1.00 36.56           C  
ATOM   2194  HA  GLU A 148       3.047 -39.013  47.567  1.00 36.56           H  
ATOM   2195  C   GLU A 148       5.152 -38.830  47.096  1.00 36.56           C  
ATOM   2196  CB  GLU A 148       4.218 -39.682  49.263  1.00 36.56           C  
ATOM   2197  HB2 GLU A 148       5.151 -40.225  49.416  1.00 36.56           H  
ATOM   2198  HB3 GLU A 148       4.332 -38.679  49.676  1.00 36.56           H  
ATOM   2199  O   GLU A 148       6.313 -39.143  47.349  1.00 36.56           O  
ATOM   2200  CG  GLU A 148       3.098 -40.405  50.030  1.00 36.56           C  
ATOM   2201  HG2 GLU A 148       2.174 -39.842  49.901  1.00 36.56           H  
ATOM   2202  HG3 GLU A 148       2.950 -41.397  49.603  1.00 36.56           H  
ATOM   2203  CD  GLU A 148       3.410 -40.568  51.528  1.00 36.56           C  
ATOM   2204  OE1 GLU A 148       2.436 -40.729  52.295  1.00 36.56           O  
ATOM   2205  OE2 GLU A 148       4.607 -40.559  51.895  1.00 36.56           O  
ATOM   2206  N   THR A 149       4.870 -37.820  46.282  1.00 44.33           N  
ATOM   2207  H   THR A 149       3.927 -37.715  45.934  1.00 44.33           H  
ATOM   2208  CA  THR A 149       5.818 -36.733  46.034  1.00 44.33           C  
ATOM   2209  HA  THR A 149       6.605 -36.776  46.786  1.00 44.33           H  
ATOM   2210  C   THR A 149       5.072 -35.428  46.239  1.00 44.33           C  
ATOM   2211  CB  THR A 149       6.522 -36.812  44.668  1.00 44.33           C  
ATOM   2212  HB  THR A 149       7.074 -35.885  44.509  1.00 44.33           H  
ATOM   2213  O   THR A 149       4.232 -35.032  45.433  1.00 44.33           O  
ATOM   2214  CG2 THR A 149       7.519 -37.971  44.621  1.00 44.33           C  
ATOM   2215 HG21 THR A 149       8.230 -37.889  45.443  1.00 44.33           H  
ATOM   2216 HG22 THR A 149       8.060 -37.943  43.675  1.00 44.33           H  
ATOM   2217 HG23 THR A 149       6.990 -38.921  44.698  1.00 44.33           H  
ATOM   2218  OG1 THR A 149       5.626 -36.991  43.599  1.00 44.33           O  
ATOM   2219  HG1 THR A 149       5.090 -36.200  43.497  1.00 44.33           H  
ATOM   2220  N   ILE A 150       5.339 -34.787  47.377  1.00 44.40           N  
ATOM   2221  H   ILE A 150       6.002 -35.209  48.011  1.00 44.40           H  
ATOM   2222  CA  ILE A 150       4.845 -33.453  47.715  1.00 44.40           C  
ATOM   2223  HA  ILE A 150       3.756 -33.442  47.658  1.00 44.40           H  
ATOM   2224  C   ILE A 150       5.410 -32.493  46.665  1.00 44.40           C  
ATOM   2225  CB  ILE A 150       5.276 -33.077  49.156  1.00 44.40           C  
ATOM   2226  HB  ILE A 150       6.364 -33.132  49.210  1.00 44.40           H  
ATOM   2227  O   ILE A 150       6.578 -32.112  46.718  1.00 44.40           O  
ATOM   2228  CG1 ILE A 150       4.691 -34.069  50.192  1.00 44.40           C  
ATOM   2229 HG12 ILE A 150       4.878 -35.094  49.871  1.00 44.40           H  
ATOM   2230 HG13 ILE A 150       3.611 -33.935  50.257  1.00 44.40           H  
ATOM   2231  CG2 ILE A 150       4.854 -31.634  49.499  1.00 44.40           C  
ATOM   2232 HG21 ILE A 150       5.294 -30.927  48.796  1.00 44.40           H  
ATOM   2233 HG22 ILE A 150       3.768 -31.541  49.466  1.00 44.40           H  
ATOM   2234 HG23 ILE A 150       5.206 -31.360  50.493  1.00 44.40           H  
ATOM   2235  CD1 ILE A 150       5.301 -33.932  51.593  1.00 44.40           C  
ATOM   2236 HD11 ILE A 150       6.386 -34.019  51.537  1.00 44.40           H  
ATOM   2237 HD12 ILE A 150       5.032 -32.975  52.039  1.00 44.40           H  
ATOM   2238 HD13 ILE A 150       4.916 -34.728  52.231  1.00 44.40           H  
ATOM   2239  N   HIS A 151       4.598 -32.126  45.678  1.00 45.64           N  
ATOM   2240  H   HIS A 151       3.693 -32.568  45.602  1.00 45.64           H  
ATOM   2241  CA  HIS A 151       4.950 -31.077  44.733  1.00 45.64           C  
ATOM   2242  HA  HIS A 151       6.008 -31.158  44.484  1.00 45.64           H  
ATOM   2243  C   HIS A 151       4.732 -29.731  45.421  1.00 45.64           C  
ATOM   2244  CB  HIS A 151       4.161 -31.241  43.428  1.00 45.64           C  
ATOM   2245  HB2 HIS A 151       4.354 -30.380  42.788  1.00 45.64           H  
ATOM   2246  HB3 HIS A 151       3.093 -31.265  43.647  1.00 45.64           H  
ATOM   2247  O   HIS A 151       3.617 -29.221  45.494  1.00 45.64           O  
ATOM   2248  CG  HIS A 151       4.552 -32.490  42.678  1.00 45.64           C  
ATOM   2249  CD2 HIS A 151       3.806 -33.629  42.542  1.00 45.64           C  
ATOM   2250  HD2 HIS A 151       2.818 -33.795  42.946  1.00 45.64           H  
ATOM   2251  ND1 HIS A 151       5.759 -32.721  42.056  1.00 45.64           N  
ATOM   2252  HD1 HIS A 151       6.535 -32.076  41.996  1.00 45.64           H  
ATOM   2253  CE1 HIS A 151       5.738 -33.968  41.555  1.00 45.64           C  
ATOM   2254  HE1 HIS A 151       6.548 -34.440  41.018  1.00 45.64           H  
ATOM   2255  NE2 HIS A 151       4.566 -34.559  41.826  1.00 45.64           N  
ATOM   2256  N   THR A 152       5.811 -29.170  45.964  1.00 47.00           N  
ATOM   2257  H   THR A 152       6.681 -29.683  45.963  1.00 47.00           H  
ATOM   2258  CA  THR A 152       5.847 -27.788  46.437  1.00 47.00           C  
ATOM   2259  HA  THR A 152       4.991 -27.602  47.087  1.00 47.00           H  
ATOM   2260  C   THR A 152       5.750 -26.872  45.219  1.00 47.00           C  
ATOM   2261  CB  THR A 152       7.133 -27.509  47.238  1.00 47.00           C  
ATOM   2262  HB  THR A 152       7.143 -26.461  47.537  1.00 47.00           H  
ATOM   2263  O   THR A 152       6.706 -26.732  44.456  1.00 47.00           O  
ATOM   2264  CG2 THR A 152       7.235 -28.385  48.488  1.00 47.00           C  
ATOM   2265 HG21 THR A 152       8.123 -28.100  49.052  1.00 47.00           H  
ATOM   2266 HG22 THR A 152       6.355 -28.239  49.115  1.00 47.00           H  
ATOM   2267 HG23 THR A 152       7.316 -29.436  48.212  1.00 47.00           H  
ATOM   2268  OG1 THR A 152       8.272 -27.782  46.455  1.00 47.00           O  
ATOM   2269  HG1 THR A 152       8.147 -27.320  45.623  1.00 47.00           H  
ATOM   2270  N   THR A 153       4.584 -26.278  44.986  1.00 49.14           N  
ATOM   2271  H   THR A 153       3.792 -26.480  45.578  1.00 49.14           H  
ATOM   2272  CA  THR A 153       4.442 -25.178  44.029  1.00 49.14           C  
ATOM   2273  HA  THR A 153       4.902 -25.472  43.086  1.00 49.14           H  
ATOM   2274  C   THR A 153       5.185 -23.950  44.561  1.00 49.14           C  
ATOM   2275  CB  THR A 153       2.959 -24.869  43.764  1.00 49.14           C  
ATOM   2276  HB  THR A 153       2.875 -23.942  43.195  1.00 49.14           H  
ATOM   2277  O   THR A 153       5.134 -23.666  45.756  1.00 49.14           O  
ATOM   2278  CG2 THR A 153       2.306 -26.000  42.966  1.00 49.14           C  
ATOM   2279 HG21 THR A 153       2.344 -26.932  43.530  1.00 49.14           H  
ATOM   2280 HG22 THR A 153       2.820 -26.131  42.014  1.00 49.14           H  
ATOM   2281 HG23 THR A 153       1.263 -25.748  42.773  1.00 49.14           H  
ATOM   2282  OG1 THR A 153       2.237 -24.749  44.969  1.00 49.14           O  
ATOM   2283  HG1 THR A 153       2.441 -23.907  45.382  1.00 49.14           H  
ATOM   2284  N   ASN A 154       5.879 -23.223  43.679  1.00 49.26           N  
ATOM   2285  H   ASN A 154       5.900 -23.554  42.725  1.00 49.26           H  
ATOM   2286  CA  ASN A 154       6.678 -22.021  43.974  1.00 49.26           C  
ATOM   2287  HA  ASN A 154       7.300 -22.227  44.845  1.00 49.26           H  
ATOM   2288  C   ASN A 154       5.817 -20.792  44.340  1.00 49.26           C  
ATOM   2289  CB  ASN A 154       7.599 -21.720  42.772  1.00 49.26           C  
ATOM   2290  HB2 ASN A 154       8.045 -20.733  42.896  1.00 49.26           H  
ATOM   2291  HB3 ASN A 154       7.010 -21.703  41.855  1.00 49.26           H  
ATOM   2292  O   ASN A 154       5.945 -19.727  43.741  1.00 49.26           O  
ATOM   2293  CG  ASN A 154       8.766 -22.672  42.626  1.00 49.26           C  
ATOM   2294  ND2 ASN A 154       9.213 -22.913  41.416  1.00 49.26           N  
ATOM   2295 HD21 ASN A 154       8.811 -22.452  40.612  1.00 49.26           H  
ATOM   2296 HD22 ASN A 154      10.005 -23.536  41.359  1.00 49.26           H  
ATOM   2297  OD1 ASN A 154       9.311 -23.187  43.583  1.00 49.26           O  
ATOM   2298  N   THR A 155       4.922 -20.922  45.312  1.00 52.81           N  
ATOM   2299  H   THR A 155       4.829 -21.822  45.761  1.00 52.81           H  
ATOM   2300  CA  THR A 155       4.151 -19.810  45.873  1.00 52.81           C  
ATOM   2301  HA  THR A 155       4.292 -18.913  45.270  1.00 52.81           H  
ATOM   2302  C   THR A 155       4.697 -19.521  47.261  1.00 52.81           C  
ATOM   2303  CB  THR A 155       2.647 -20.108  45.868  1.00 52.81           C  
ATOM   2304  HB  THR A 155       2.124 -19.355  46.458  1.00 52.81           H  
ATOM   2305  O   THR A 155       4.460 -20.268  48.209  1.00 52.81           O  
ATOM   2306  CG2 THR A 155       2.101 -20.091  44.439  1.00 52.81           C  
ATOM   2307 HG21 THR A 155       1.033 -20.307  44.463  1.00 52.81           H  
ATOM   2308 HG22 THR A 155       2.603 -20.844  43.831  1.00 52.81           H  
ATOM   2309 HG23 THR A 155       2.251 -19.106  43.998  1.00 52.81           H  
ATOM   2310  OG1 THR A 155       2.396 -21.387  46.405  1.00 52.81           O  
ATOM   2311  HG1 THR A 155       2.706 -21.369  47.313  1.00 52.81           H  
ATOM   2312  N   GLN A 156       5.510 -18.469  47.349  1.00 54.97           N  
ATOM   2313  H   GLN A 156       5.668 -17.917  46.518  1.00 54.97           H  
ATOM   2314  CA  GLN A 156       6.129 -18.010  48.588  1.00 54.97           C  
ATOM   2315  HA  GLN A 156       6.717 -18.837  48.986  1.00 54.97           H  
ATOM   2316  C   GLN A 156       5.031 -17.606  49.589  1.00 54.97           C  
ATOM   2317  CB  GLN A 156       7.079 -16.859  48.219  1.00 54.97           C  
ATOM   2318  HB2 GLN A 156       7.687 -17.215  47.387  1.00 54.97           H  
ATOM   2319  HB3 GLN A 156       6.508 -15.998  47.872  1.00 54.97           H  
ATOM   2320  O   GLN A 156       4.152 -16.829  49.213  1.00 54.97           O  
ATOM   2321  CG  GLN A 156       8.019 -16.422  49.352  1.00 54.97           C  
ATOM   2322  HG2 GLN A 156       7.475 -15.779  50.044  1.00 54.97           H  
ATOM   2323  HG3 GLN A 156       8.360 -17.303  49.897  1.00 54.97           H  
ATOM   2324  CD  GLN A 156       9.266 -15.695  48.842  1.00 54.97           C  
ATOM   2325  NE2 GLN A 156      10.044 -15.098  49.716  1.00 54.97           N  
ATOM   2326 HE21 GLN A 156       9.795 -15.074  50.694  1.00 54.97           H  
ATOM   2327 HE22 GLN A 156      10.851 -14.630  49.329  1.00 54.97           H  
ATOM   2328  OE1 GLN A 156       9.599 -15.671  47.669  1.00 54.97           O  
ATOM   2329  N   PRO A 157       5.039 -18.120  50.834  1.00 54.68           N  
ATOM   2330  CA  PRO A 157       4.022 -17.772  51.817  1.00 54.68           C  
ATOM   2331  HA  PRO A 157       3.030 -17.994  51.425  1.00 54.68           H  
ATOM   2332  C   PRO A 157       4.112 -16.281  52.145  1.00 54.68           C  
ATOM   2333  CB  PRO A 157       4.294 -18.659  53.037  1.00 54.68           C  
ATOM   2334  HB2 PRO A 157       4.059 -18.149  53.971  1.00 54.68           H  
ATOM   2335  HB3 PRO A 157       3.717 -19.579  52.949  1.00 54.68           H  
ATOM   2336  O   PRO A 157       5.181 -15.765  52.484  1.00 54.68           O  
ATOM   2337  CG  PRO A 157       5.785 -18.977  52.924  1.00 54.68           C  
ATOM   2338  HG2 PRO A 157       6.034 -19.924  53.402  1.00 54.68           H  
ATOM   2339  HG3 PRO A 157       6.367 -18.164  53.358  1.00 54.68           H  
ATOM   2340  CD  PRO A 157       6.019 -19.024  51.415  1.00 54.68           C  
ATOM   2341  HD2 PRO A 157       5.838 -20.033  51.044  1.00 54.68           H  
ATOM   2342  HD3 PRO A 157       7.039 -18.715  51.189  1.00 54.68           H  
ATOM   2343  N   THR A 158       2.987 -15.582  52.053  1.00 58.03           N  
ATOM   2344  H   THR A 158       2.157 -16.021  51.681  1.00 58.03           H  
ATOM   2345  CA  THR A 158       2.854 -14.206  52.529  1.00 58.03           C  
ATOM   2346  HA  THR A 158       3.715 -13.637  52.179  1.00 58.03           H  
ATOM   2347  C   THR A 158       2.882 -14.212  54.054  1.00 58.03           C  
ATOM   2348  CB  THR A 158       1.570 -13.526  52.003  1.00 58.03           C  
ATOM   2349  HB  THR A 158       0.998 -13.106  52.830  1.00 58.03           H  
ATOM   2350  O   THR A 158       1.960 -14.706  54.699  1.00 58.03           O  
ATOM   2351  CG2 THR A 158       1.924 -12.390  51.043  1.00 58.03           C  
ATOM   2352 HG21 THR A 158       2.491 -12.785  50.199  1.00 58.03           H  
ATOM   2353 HG22 THR A 158       2.513 -11.636  51.564  1.00 58.03           H  
ATOM   2354 HG23 THR A 158       1.007 -11.931  50.673  1.00 58.03           H  
ATOM   2355  OG1 THR A 158       0.743 -14.414  51.279  1.00 58.03           O  
ATOM   2356  HG1 THR A 158       0.083 -14.774  51.877  1.00 58.03           H  
ATOM   2357  N   VAL A 159       3.958 -13.681  54.637  1.00 59.24           N  
ATOM   2358  H   VAL A 159       4.708 -13.349  54.048  1.00 59.24           H  
ATOM   2359  CA  VAL A 159       4.074 -13.482  56.085  1.00 59.24           C  
ATOM   2360  HA  VAL A 159       3.491 -14.246  56.601  1.00 59.24           H  
ATOM   2361  C   VAL A 159       3.483 -12.117  56.422  1.00 59.24           C  
ATOM   2362  CB  VAL A 159       5.534 -13.602  56.565  1.00 59.24           C  
ATOM   2363  HB  VAL A 159       6.137 -12.817  56.109  1.00 59.24           H  
ATOM   2364  O   VAL A 159       4.056 -11.090  56.064  1.00 59.24           O  
ATOM   2365  CG1 VAL A 159       5.622 -13.473  58.091  1.00 59.24           C  
ATOM   2366 HG11 VAL A 159       5.050 -14.274  58.559  1.00 59.24           H  
ATOM   2367 HG12 VAL A 159       5.216 -12.513  58.411  1.00 59.24           H  
ATOM   2368 HG13 VAL A 159       6.662 -13.533  58.410  1.00 59.24           H  
ATOM   2369  CG2 VAL A 159       6.142 -14.960  56.184  1.00 59.24           C  
ATOM   2370 HG21 VAL A 159       5.533 -15.768  56.589  1.00 59.24           H  
ATOM   2371 HG22 VAL A 159       6.186 -15.062  55.100  1.00 59.24           H  
ATOM   2372 HG23 VAL A 159       7.156 -15.038  56.577  1.00 59.24           H  
ATOM   2373  N   ILE A 160       2.343 -12.103  57.109  1.00 65.32           N  
ATOM   2374  H   ILE A 160       1.906 -12.983  57.344  1.00 65.32           H  
ATOM   2375  CA  ILE A 160       1.738 -10.877  57.637  1.00 65.32           C  
ATOM   2376  HA  ILE A 160       2.112 -10.018  57.080  1.00 65.32           H  
ATOM   2377  C   ILE A 160       2.195 -10.741  59.092  1.00 65.32           C  
ATOM   2378  CB  ILE A 160       0.200 -10.892  57.469  1.00 65.32           C  
ATOM   2379  HB  ILE A 160      -0.204 -11.723  58.047  1.00 65.32           H  
ATOM   2380  O   ILE A 160       1.823 -11.544  59.948  1.00 65.32           O  
ATOM   2381  CG1 ILE A 160      -0.190 -11.090  55.982  1.00 65.32           C  
ATOM   2382 HG12 ILE A 160       0.304 -11.979  55.589  1.00 65.32           H  
ATOM   2383 HG13 ILE A 160       0.149 -10.234  55.399  1.00 65.32           H  
ATOM   2384  CG2 ILE A 160      -0.395  -9.579  58.015  1.00 65.32           C  
ATOM   2385 HG21 ILE A 160      -0.029  -8.725  57.445  1.00 65.32           H  
ATOM   2386 HG22 ILE A 160      -1.484  -9.602  57.962  1.00 65.32           H  
ATOM   2387 HG23 ILE A 160      -0.136  -9.444  59.065  1.00 65.32           H  
ATOM   2388  CD1 ILE A 160      -1.692 -11.293  55.746  1.00 65.32           C  
ATOM   2389 HD11 ILE A 160      -1.861 -11.541  54.698  1.00 65.32           H  
ATOM   2390 HD12 ILE A 160      -2.244 -10.382  55.978  1.00 65.32           H  
ATOM   2391 HD13 ILE A 160      -2.059 -12.111  56.366  1.00 65.32           H  
ATOM   2392  N   THR A 161       3.054  -9.757  59.371  1.00 60.86           N  
ATOM   2393  H   THR A 161       3.374  -9.163  58.620  1.00 60.86           H  
ATOM   2394  CA  THR A 161       3.489  -9.426  60.735  1.00 60.86           C  
ATOM   2395  HA  THR A 161       3.316 -10.277  61.394  1.00 60.86           H  
ATOM   2396  C   THR A 161       2.667  -8.257  61.270  1.00 60.86           C  
ATOM   2397  CB  THR A 161       4.993  -9.097  60.806  1.00 60.86           C  
ATOM   2398  HB  THR A 161       5.230  -8.790  61.824  1.00 60.86           H  
ATOM   2399  O   THR A 161       2.964  -7.109  60.941  1.00 60.86           O  
ATOM   2400  CG2 THR A 161       5.879 -10.287  60.444  1.00 60.86           C  
ATOM   2401 HG21 THR A 161       5.765 -10.519  59.386  1.00 60.86           H  
ATOM   2402 HG22 THR A 161       6.921 -10.033  60.641  1.00 60.86           H  
ATOM   2403 HG23 THR A 161       5.599 -11.154  61.043  1.00 60.86           H  
ATOM   2404  OG1 THR A 161       5.324  -8.047  59.926  1.00 60.86           O  
ATOM   2405  HG1 THR A 161       4.663  -7.368  60.082  1.00 60.86           H  
ATOM   2406  N   ASP A 162       1.675  -8.535  62.115  1.00 61.34           N  
ATOM   2407  H   ASP A 162       1.442  -9.500  62.302  1.00 61.34           H  
ATOM   2408  CA  ASP A 162       1.032  -7.514  62.948  1.00 61.34           C  
ATOM   2409  HA  ASP A 162       1.139  -6.547  62.458  1.00 61.34           H  
ATOM   2410  C   ASP A 162       1.763  -7.384  64.293  1.00 61.34           C  
ATOM   2411  CB  ASP A 162      -0.475  -7.791  63.121  1.00 61.34           C  
ATOM   2412  HB2 ASP A 162      -0.646  -8.866  63.175  1.00 61.34           H  
ATOM   2413  HB3 ASP A 162      -0.801  -7.360  64.068  1.00 61.34           H  
ATOM   2414  O   ASP A 162       2.336  -8.340  64.817  1.00 61.34           O  
ATOM   2415  CG  ASP A 162      -1.346  -7.169  62.018  1.00 61.34           C  
ATOM   2416  OD1 ASP A 162      -0.922  -6.137  61.449  1.00 61.34           O  
ATOM   2417  OD2 ASP A 162      -2.458  -7.694  61.804  1.00 61.34           O  
ATOM   2418  N   THR A 163       1.754  -6.179  64.867  1.00 62.33           N  
ATOM   2419  H   THR A 163       1.184  -5.471  64.428  1.00 62.33           H  
ATOM   2420  CA  THR A 163       2.509  -5.753  66.067  1.00 62.33           C  
ATOM   2421  HA  THR A 163       3.552  -6.029  65.912  1.00 62.33           H  
ATOM   2422  C   THR A 163       2.092  -6.434  67.383  1.00 62.33           C  
ATOM   2423  CB  THR A 163       2.440  -4.220  66.204  1.00 62.33           C  
ATOM   2424  HB  THR A 163       2.832  -3.908  67.172  1.00 62.33           H  
ATOM   2425  O   THR A 163       2.483  -5.999  68.467  1.00 62.33           O  
ATOM   2426  CG2 THR A 163       3.245  -3.510  65.115  1.00 62.33           C  
ATOM   2427 HG21 THR A 163       2.839  -3.743  64.131  1.00 62.33           H  
ATOM   2428 HG22 THR A 163       4.283  -3.837  65.157  1.00 62.33           H  
ATOM   2429 HG23 THR A 163       3.209  -2.432  65.273  1.00 62.33           H  
ATOM   2430  OG1 THR A 163       1.106  -3.784  66.070  1.00 62.33           O  
ATOM   2431  HG1 THR A 163       1.111  -2.832  65.945  1.00 62.33           H  
ATOM   2432  N   SER A 164       1.346  -7.536  67.316  1.00 55.69           N  
ATOM   2433  H   SER A 164       1.123  -7.876  66.391  1.00 55.69           H  
ATOM   2434  CA  SER A 164       0.857  -8.310  68.453  1.00 55.69           C  
ATOM   2435  HA  SER A 164       1.364  -7.982  69.360  1.00 55.69           H  
ATOM   2436  C   SER A 164       1.144  -9.805  68.273  1.00 55.69           C  
ATOM   2437  CB  SER A 164      -0.643  -8.040  68.647  1.00 55.69           C  
ATOM   2438  HB2 SER A 164      -1.006  -8.625  69.492  1.00 55.69           H  
ATOM   2439  HB3 SER A 164      -0.789  -6.983  68.870  1.00 55.69           H  
ATOM   2440  O   SER A 164       0.346 -10.510  67.674  1.00 55.69           O  
ATOM   2441  OG  SER A 164      -1.393  -8.372  67.496  1.00 55.69           O  
ATOM   2442  HG  SER A 164      -1.108  -9.237  67.192  1.00 55.69           H  
ATOM   2443  N   ASN A 165       2.272 -10.277  68.819  1.00 63.45           N  
ATOM   2444  H   ASN A 165       2.912  -9.570  69.151  1.00 63.45           H  
ATOM   2445  CA  ASN A 165       2.607 -11.648  69.266  1.00 63.45           C  
ATOM   2446  HA  ASN A 165       3.695 -11.704  69.227  1.00 63.45           H  
ATOM   2447  C   ASN A 165       2.183 -12.895  68.442  1.00 63.45           C  
ATOM   2448  CB  ASN A 165       2.218 -11.773  70.755  1.00 63.45           C  
ATOM   2449  HB2 ASN A 165       2.384 -12.795  71.098  1.00 63.45           H  
ATOM   2450  HB3 ASN A 165       1.158 -11.549  70.869  1.00 63.45           H  
ATOM   2451  O   ASN A 165       2.352 -14.008  68.941  1.00 63.45           O  
ATOM   2452  CG  ASN A 165       3.031 -10.873  71.669  1.00 63.45           C  
ATOM   2453  ND2 ASN A 165       2.597 -10.694  72.894  1.00 63.45           N  
ATOM   2454 HD21 ASN A 165       3.158 -10.085  73.473  1.00 63.45           H  
ATOM   2455 HD22 ASN A 165       1.750 -11.146  73.206  1.00 63.45           H  
ATOM   2456  OD1 ASN A 165       4.056 -10.318  71.314  1.00 63.45           O  
ATOM   2457  N   ALA A 166       1.692 -12.777  67.210  1.00 61.91           N  
ATOM   2458  H   ALA A 166       1.479 -11.852  66.862  1.00 61.91           H  
ATOM   2459  CA  ALA A 166       1.268 -13.904  66.387  1.00 61.91           C  
ATOM   2460  HA  ALA A 166       1.761 -14.811  66.738  1.00 61.91           H  
ATOM   2461  C   ALA A 166       1.670 -13.695  64.923  1.00 61.91           C  
ATOM   2462  CB  ALA A 166      -0.243 -14.107  66.549  1.00 61.91           C  
ATOM   2463  HB1 ALA A 166      -0.773 -13.213  66.217  1.00 61.91           H  
ATOM   2464  HB2 ALA A 166      -0.568 -14.955  65.948  1.00 61.91           H  
ATOM   2465  HB3 ALA A 166      -0.482 -14.297  67.596  1.00 61.91           H  
ATOM   2466  O   ALA A 166       1.405 -12.654  64.329  1.00 61.91           O  
ATOM   2467  N   VAL A 167       2.316 -14.711  64.351  1.00 66.60           N  
ATOM   2468  H   VAL A 167       2.451 -15.551  64.895  1.00 66.60           H  
ATOM   2469  CA  VAL A 167       2.671 -14.783  62.930  1.00 66.60           C  
ATOM   2470  HA  VAL A 167       2.657 -13.786  62.491  1.00 66.60           H  
ATOM   2471  C   VAL A 167       1.612 -15.636  62.244  1.00 66.60           C  
ATOM   2472  CB  VAL A 167       4.083 -15.379  62.748  1.00 66.60           C  
ATOM   2473  HB  VAL A 167       4.117 -16.373  63.196  1.00 66.60           H  
ATOM   2474  O   VAL A 167       1.467 -16.811  62.579  1.00 66.60           O  
ATOM   2475  CG1 VAL A 167       4.462 -15.500  61.269  1.00 66.60           C  
ATOM   2476 HG11 VAL A 167       3.781 -16.179  60.756  1.00 66.60           H  
ATOM   2477 HG12 VAL A 167       5.474 -15.893  61.172  1.00 66.60           H  
ATOM   2478 HG13 VAL A 167       4.408 -14.518  60.797  1.00 66.60           H  
ATOM   2479  CG2 VAL A 167       5.146 -14.508  63.434  1.00 66.60           C  
ATOM   2480 HG21 VAL A 167       4.962 -14.462  64.508  1.00 66.60           H  
ATOM   2481 HG22 VAL A 167       5.117 -13.499  63.025  1.00 66.60           H  
ATOM   2482 HG23 VAL A 167       6.135 -14.935  63.273  1.00 66.60           H  
ATOM   2483  N   VAL A 168       0.868 -15.057  61.302  1.00 67.65           N  
ATOM   2484  H   VAL A 168       1.031 -14.086  61.073  1.00 67.65           H  
ATOM   2485  CA  VAL A 168      -0.106 -15.795  60.488  1.00 67.65           C  
ATOM   2486  HA  VAL A 168      -0.376 -16.717  61.004  1.00 67.65           H  
ATOM   2487  C   VAL A 168       0.562 -16.171  59.167  1.00 67.65           C  
ATOM   2488  CB  VAL A 168      -1.412 -15.000  60.292  1.00 67.65           C  
ATOM   2489  HB  VAL A 168      -1.201 -14.084  59.740  1.00 67.65           H  
ATOM   2490  O   VAL A 168       1.044 -15.302  58.441  1.00 67.65           O  
ATOM   2491  CG1 VAL A 168      -2.445 -15.825  59.512  1.00 67.65           C  
ATOM   2492 HG11 VAL A 168      -2.665 -16.756  60.035  1.00 67.65           H  
ATOM   2493 HG12 VAL A 168      -2.074 -16.052  58.513  1.00 67.65           H  
ATOM   2494 HG13 VAL A 168      -3.365 -15.252  59.402  1.00 67.65           H  
ATOM   2495  CG2 VAL A 168      -2.040 -14.629  61.645  1.00 67.65           C  
ATOM   2496 HG21 VAL A 168      -2.228 -15.527  62.233  1.00 67.65           H  
ATOM   2497 HG22 VAL A 168      -2.979 -14.101  61.480  1.00 67.65           H  
ATOM   2498 HG23 VAL A 168      -1.376 -13.965  62.198  1.00 67.65           H  
ATOM   2499  N   ILE A 169       0.622 -17.475  58.882  1.00 69.28           N  
ATOM   2500  H   ILE A 169       0.184 -18.122  59.521  1.00 69.28           H  
ATOM   2501  CA  ILE A 169       1.135 -18.030  57.624  1.00 69.28           C  
ATOM   2502  HA  ILE A 169       1.646 -17.251  57.058  1.00 69.28           H  
ATOM   2503  C   ILE A 169      -0.073 -18.497  56.817  1.00 69.28           C  
ATOM   2504  CB  ILE A 169       2.139 -19.184  57.875  1.00 69.28           C  
ATOM   2505  HB  ILE A 169       1.621 -19.988  58.397  1.00 69.28           H  
ATOM   2506  O   ILE A 169      -0.690 -19.501  57.169  1.00 69.28           O  
ATOM   2507  CG1 ILE A 169       3.326 -18.727  58.756  1.00 69.28           C  
ATOM   2508 HG12 ILE A 169       3.905 -17.973  58.223  1.00 69.28           H  
ATOM   2509 HG13 ILE A 169       2.941 -18.270  59.668  1.00 69.28           H  
ATOM   2510  CG2 ILE A 169       2.650 -19.726  56.526  1.00 69.28           C  
ATOM   2511 HG21 ILE A 169       3.341 -20.555  56.682  1.00 69.28           H  
ATOM   2512 HG22 ILE A 169       1.818 -20.095  55.926  1.00 69.28           H  
ATOM   2513 HG23 ILE A 169       3.157 -18.932  55.978  1.00 69.28           H  
ATOM   2514  CD1 ILE A 169       4.258 -19.865  59.194  1.00 69.28           C  
ATOM   2515 HD11 ILE A 169       4.983 -19.476  59.909  1.00 69.28           H  
ATOM   2516 HD12 ILE A 169       4.802 -20.269  58.340  1.00 69.28           H  
ATOM   2517 HD13 ILE A 169       3.680 -20.656  59.671  1.00 69.28           H  
ATOM   2518  N   ASP A 170      -0.409 -17.771  55.753  1.00 69.62           N  
ATOM   2519  H   ASP A 170       0.121 -16.943  55.523  1.00 69.62           H  
ATOM   2520  CA  ASP A 170      -1.460 -18.184  54.824  1.00 69.62           C  
ATOM   2521  HA  ASP A 170      -2.204 -18.756  55.378  1.00 69.62           H  
ATOM   2522  C   ASP A 170      -0.861 -19.100  53.743  1.00 69.62           C  
ATOM   2523  CB  ASP A 170      -2.181 -16.950  54.257  1.00 69.62           C  
ATOM   2524  HB2 ASP A 170      -2.399 -16.266  55.077  1.00 69.62           H  
ATOM   2525  HB3 ASP A 170      -1.525 -16.436  53.554  1.00 69.62           H  
ATOM   2526  O   ASP A 170       0.018 -18.694  52.976  1.00 69.62           O  
ATOM   2527  CG  ASP A 170      -3.508 -17.298  53.569  1.00 69.62           C  
ATOM   2528  OD1 ASP A 170      -3.916 -18.481  53.639  1.00 69.62           O  
ATOM   2529  OD2 ASP A 170      -4.110 -16.364  53.000  1.00 69.62           O  
ATOM   2530  N   MET A 171      -1.288 -20.365  53.727  1.00 67.83           N  
ATOM   2531  H   MET A 171      -2.060 -20.585  54.340  1.00 67.83           H  
ATOM   2532  CA  MET A 171      -0.942 -21.353  52.703  1.00 67.83           C  
ATOM   2533  HA  MET A 171      -0.244 -20.920  51.987  1.00 67.83           H  
ATOM   2534  C   MET A 171      -2.214 -21.722  51.947  1.00 67.83           C  
ATOM   2535  CB  MET A 171      -0.289 -22.608  53.316  1.00 67.83           C  
ATOM   2536  HB2 MET A 171      -0.783 -22.862  54.254  1.00 67.83           H  
ATOM   2537  HB3 MET A 171      -0.422 -23.443  52.627  1.00 67.83           H  
ATOM   2538  O   MET A 171      -3.023 -22.512  52.431  1.00 67.83           O  
ATOM   2539  CG  MET A 171       1.215 -22.450  53.549  1.00 67.83           C  
ATOM   2540  HG2 MET A 171       1.687 -22.201  52.599  1.00 67.83           H  
ATOM   2541  HG3 MET A 171       1.382 -21.620  54.236  1.00 67.83           H  
ATOM   2542  SD  MET A 171       2.007 -23.953  54.199  1.00 67.83           S  
ATOM   2543  CE  MET A 171       2.440 -23.392  55.864  1.00 67.83           C  
ATOM   2544  HE1 MET A 171       1.552 -23.005  56.363  1.00 67.83           H  
ATOM   2545  HE2 MET A 171       3.194 -22.608  55.794  1.00 67.83           H  
ATOM   2546  HE3 MET A 171       2.842 -24.229  56.435  1.00 67.83           H  
ATOM   2547  N   GLN A 172      -2.371 -21.183  50.740  1.00 70.94           N  
ATOM   2548  H   GLN A 172      -1.710 -20.483  50.434  1.00 70.94           H  
ATOM   2549  CA  GLN A 172      -3.454 -21.544  49.830  1.00 70.94           C  
ATOM   2550  HA  GLN A 172      -4.304 -21.877  50.426  1.00 70.94           H  
ATOM   2551  C   GLN A 172      -2.990 -22.698  48.922  1.00 70.94           C  
ATOM   2552  CB  GLN A 172      -3.896 -20.288  49.050  1.00 70.94           C  
ATOM   2553  HB2 GLN A 172      -3.780 -20.440  47.977  1.00 70.94           H  
ATOM   2554  HB3 GLN A 172      -3.272 -19.441  49.335  1.00 70.94           H  
ATOM   2555  O   GLN A 172      -2.191 -22.463  48.012  1.00 70.94           O  
ATOM   2556  CG  GLN A 172      -5.363 -19.942  49.341  1.00 70.94           C  
ATOM   2557  HG2 GLN A 172      -5.998 -20.734  48.946  1.00 70.94           H  
ATOM   2558  HG3 GLN A 172      -5.514 -19.881  50.419  1.00 70.94           H  
ATOM   2559  CD  GLN A 172      -5.791 -18.608  48.734  1.00 70.94           C  
ATOM   2560  NE2 GLN A 172      -7.071 -18.394  48.529  1.00 70.94           N  
ATOM   2561 HE21 GLN A 172      -7.758 -19.056  48.861  1.00 70.94           H  
ATOM   2562 HE22 GLN A 172      -7.295 -17.464  48.205  1.00 70.94           H  
ATOM   2563  OE1 GLN A 172      -5.006 -17.735  48.413  1.00 70.94           O  
ATOM   2564  N   PRO A 173      -3.427 -23.956  49.148  1.00 72.33           N  
ATOM   2565  CA  PRO A 173      -3.089 -25.049  48.244  1.00 72.33           C  
ATOM   2566  HA  PRO A 173      -2.008 -25.103  48.118  1.00 72.33           H  
ATOM   2567  C   PRO A 173      -3.743 -24.807  46.878  1.00 72.33           C  
ATOM   2568  CB  PRO A 173      -3.579 -26.329  48.930  1.00 72.33           C  
ATOM   2569  HB2 PRO A 173      -2.783 -26.728  49.559  1.00 72.33           H  
ATOM   2570  HB3 PRO A 173      -3.910 -27.080  48.213  1.00 72.33           H  
ATOM   2571  O   PRO A 173      -4.934 -24.504  46.792  1.00 72.33           O  
ATOM   2572  CG  PRO A 173      -4.727 -25.843  49.815  1.00 72.33           C  
ATOM   2573  HG2 PRO A 173      -5.643 -25.789  49.228  1.00 72.33           H  
ATOM   2574  HG3 PRO A 173      -4.867 -26.484  50.685  1.00 72.33           H  
ATOM   2575  CD  PRO A 173      -4.296 -24.433  50.215  1.00 72.33           C  
ATOM   2576  HD2 PRO A 173      -5.175 -23.799  50.337  1.00 72.33           H  
ATOM   2577  HD3 PRO A 173      -3.731 -24.485  51.146  1.00 72.33           H  
ATOM   2578  N   GLY A 174      -2.960 -24.937  45.804  1.00 71.37           N  
ATOM   2579  H   GLY A 174      -1.980 -25.140  45.944  1.00 71.37           H  
ATOM   2580  CA  GLY A 174      -3.477 -24.875  44.436  1.00 71.37           C  
ATOM   2581  HA2 GLY A 174      -2.655 -24.961  43.726  1.00 71.37           H  
ATOM   2582  HA3 GLY A 174      -3.962 -23.909  44.294  1.00 71.37           H  
ATOM   2583  C   GLY A 174      -4.495 -25.992  44.149  1.00 71.37           C  
ATOM   2584  O   GLY A 174      -4.543 -26.988  44.878  1.00 71.37           O  
ATOM   2585  N   PRO A 175      -5.320 -25.857  43.094  1.00 77.46           N  
ATOM   2586  CA  PRO A 175      -6.295 -26.882  42.734  1.00 77.46           C  
ATOM   2587  HA  PRO A 175      -7.000 -26.992  43.558  1.00 77.46           H  
ATOM   2588  C   PRO A 175      -5.597 -28.228  42.458  1.00 77.46           C  
ATOM   2589  CB  PRO A 175      -7.031 -26.340  41.504  1.00 77.46           C  
ATOM   2590  HB2 PRO A 175      -7.311 -27.131  40.809  1.00 77.46           H  
ATOM   2591  HB3 PRO A 175      -7.914 -25.788  41.826  1.00 77.46           H  
ATOM   2592  O   PRO A 175      -4.520 -28.243  41.853  1.00 77.46           O  
ATOM   2593  CG  PRO A 175      -6.025 -25.369  40.883  1.00 77.46           C  
ATOM   2594  HG2 PRO A 175      -5.321 -25.922  40.261  1.00 77.46           H  
ATOM   2595  HG3 PRO A 175      -6.517 -24.588  40.305  1.00 77.46           H  
ATOM   2596  CD  PRO A 175      -5.293 -24.799  42.097  1.00 77.46           C  
ATOM   2597  HD2 PRO A 175      -5.827 -23.929  42.479  1.00 77.46           H  
ATOM   2598  HD3 PRO A 175      -4.273 -24.529  41.825  1.00 77.46           H  
ATOM   2599  N   PRO A 176      -6.184 -29.367  42.881  1.00 79.49           N  
ATOM   2600  CA  PRO A 176      -5.599 -30.678  42.626  1.00 79.49           C  
ATOM   2601  HA  PRO A 176      -4.607 -30.712  43.076  1.00 79.49           H  
ATOM   2602  C   PRO A 176      -5.494 -30.933  41.113  1.00 79.49           C  
ATOM   2603  CB  PRO A 176      -6.518 -31.687  43.324  1.00 79.49           C  
ATOM   2604  HB2 PRO A 176      -6.177 -31.836  44.348  1.00 79.49           H  
ATOM   2605  HB3 PRO A 176      -6.564 -32.638  42.794  1.00 79.49           H  
ATOM   2606  O   PRO A 176      -6.357 -30.480  40.354  1.00 79.49           O  
ATOM   2607  CG  PRO A 176      -7.871 -30.976  43.336  1.00 79.49           C  
ATOM   2608  HG2 PRO A 176      -8.507 -31.326  44.149  1.00 79.49           H  
ATOM   2609  HG3 PRO A 176      -8.366 -31.113  42.374  1.00 79.49           H  
ATOM   2610  CD  PRO A 176      -7.489 -29.506  43.508  1.00 79.49           C  
ATOM   2611  HD2 PRO A 176      -8.233 -28.870  43.030  1.00 79.49           H  
ATOM   2612  HD3 PRO A 176      -7.407 -29.264  44.568  1.00 79.49           H  
ATOM   2613  N   PRO A 177      -4.471 -31.675  40.652  1.00 75.53           N  
ATOM   2614  CA  PRO A 177      -4.330 -31.994  39.238  1.00 75.53           C  
ATOM   2615  HA  PRO A 177      -4.235 -31.059  38.686  1.00 75.53           H  
ATOM   2616  C   PRO A 177      -5.554 -32.780  38.727  1.00 75.53           C  
ATOM   2617  CB  PRO A 177      -3.025 -32.788  39.120  1.00 75.53           C  
ATOM   2618  HB2 PRO A 177      -3.074 -33.551  38.344  1.00 75.53           H  
ATOM   2619  HB3 PRO A 177      -2.202 -32.100  38.924  1.00 75.53           H  
ATOM   2620  O   PRO A 177      -6.127 -33.588  39.468  1.00 75.53           O  
ATOM   2621  CG  PRO A 177      -2.853 -33.401  40.510  1.00 75.53           C  
ATOM   2622  HG2 PRO A 177      -3.443 -34.314  40.582  1.00 75.53           H  
ATOM   2623  HG3 PRO A 177      -1.806 -33.601  40.738  1.00 75.53           H  
ATOM   2624  CD  PRO A 177      -3.441 -32.338  41.435  1.00 75.53           C  
ATOM   2625  HD2 PRO A 177      -2.673 -31.614  41.707  1.00 75.53           H  
ATOM   2626  HD3 PRO A 177      -3.853 -32.808  42.328  1.00 75.53           H  
ATOM   2627  N   PRO A 178      -5.965 -32.577  37.462  1.00 73.85           N  
ATOM   2628  CA  PRO A 178      -7.124 -33.255  36.893  1.00 73.85           C  
ATOM   2629  HA  PRO A 178      -8.002 -33.044  37.504  1.00 73.85           H  
ATOM   2630  C   PRO A 178      -6.902 -34.773  36.839  1.00 73.85           C  
ATOM   2631  CB  PRO A 178      -7.323 -32.631  35.505  1.00 73.85           C  
ATOM   2632  HB2 PRO A 178      -7.696 -33.352  34.777  1.00 73.85           H  
ATOM   2633  HB3 PRO A 178      -8.009 -31.788  35.585  1.00 73.85           H  
ATOM   2634  O   PRO A 178      -5.917 -35.254  36.274  1.00 73.85           O  
ATOM   2635  CG  PRO A 178      -5.932 -32.116  35.133  1.00 73.85           C  
ATOM   2636  HG2 PRO A 178      -5.340 -32.929  34.712  1.00 73.85           H  
ATOM   2637  HG3 PRO A 178      -5.983 -31.277  34.438  1.00 73.85           H  
ATOM   2638  CD  PRO A 178      -5.346 -31.700  36.479  1.00 73.85           C  
ATOM   2639  HD2 PRO A 178      -5.616 -30.667  36.697  1.00 73.85           H  
ATOM   2640  HD3 PRO A 178      -4.262 -31.813  36.465  1.00 73.85           H  
ATOM   2641  N   LYS A 179      -7.841 -35.544  37.402  1.00 77.34           N  
ATOM   2642  H   LYS A 179      -8.624 -35.080  37.841  1.00 77.34           H  
ATOM   2643  CA  LYS A 179      -7.874 -37.008  37.271  1.00 77.34           C  
ATOM   2644  HA  LYS A 179      -6.873 -37.401  37.450  1.00 77.34           H  
ATOM   2645  C   LYS A 179      -8.278 -37.368  35.838  1.00 77.34           C  
ATOM   2646  CB  LYS A 179      -8.849 -37.631  38.288  1.00 77.34           C  
ATOM   2647  HB2 LYS A 179      -8.931 -38.697  38.077  1.00 77.34           H  
ATOM   2648  HB3 LYS A 179      -9.835 -37.185  38.157  1.00 77.34           H  
ATOM   2649  O   LYS A 179      -9.321 -36.923  35.370  1.00 77.34           O  
ATOM   2650  CG  LYS A 179      -8.397 -37.455  39.747  1.00 77.34           C  
ATOM   2651  HG2 LYS A 179      -7.417 -37.914  39.876  1.00 77.34           H  
ATOM   2652  HG3 LYS A 179      -8.321 -36.392  39.980  1.00 77.34           H  
ATOM   2653  CD  LYS A 179      -9.396 -38.109  40.713  1.00 77.34           C  
ATOM   2654  HD2 LYS A 179     -10.374 -37.648  40.577  1.00 77.34           H  
ATOM   2655  HD3 LYS A 179      -9.470 -39.172  40.482  1.00 77.34           H  
ATOM   2656  CE  LYS A 179      -8.936 -37.925  42.164  1.00 77.34           C  
ATOM   2657  HE2 LYS A 179      -8.830 -36.859  42.361  1.00 77.34           H  
ATOM   2658  HE3 LYS A 179      -7.951 -38.381  42.274  1.00 77.34           H  
ATOM   2659  NZ  LYS A 179      -9.892 -38.533  43.124  1.00 77.34           N  
ATOM   2660  HZ1 LYS A 179     -10.803 -38.106  43.034  1.00 77.34           H  
ATOM   2661  HZ2 LYS A 179      -9.571 -38.404  44.073  1.00 77.34           H  
ATOM   2662  HZ3 LYS A 179      -9.984 -39.524  42.952  1.00 77.34           H  
ATOM   2663  N   ARG A 180      -7.474 -38.179  35.145  1.00 64.58           N  
ATOM   2664  H   ARG A 180      -6.644 -38.526  35.603  1.00 64.58           H  
ATOM   2665  CA  ARG A 180      -7.841 -38.757  33.841  1.00 64.58           C  
ATOM   2666  HA  ARG A 180      -8.536 -38.088  33.333  1.00 64.58           H  
ATOM   2667  C   ARG A 180      -8.572 -40.080  34.068  1.00 64.58           C  
ATOM   2668  CB  ARG A 180      -6.602 -38.938  32.948  1.00 64.58           C  
ATOM   2669  HB2 ARG A 180      -6.904 -39.461  32.040  1.00 64.58           H  
ATOM   2670  HB3 ARG A 180      -5.869 -39.555  33.468  1.00 64.58           H  
ATOM   2671  O   ARG A 180      -8.101 -40.901  34.849  1.00 64.58           O  
ATOM   2672  CG  ARG A 180      -5.961 -37.598  32.555  1.00 64.58           C  
ATOM   2673  HG2 ARG A 180      -6.704 -36.980  32.052  1.00 64.58           H  
ATOM   2674  HG3 ARG A 180      -5.615 -37.079  33.449  1.00 64.58           H  
ATOM   2675  CD  ARG A 180      -4.772 -37.825  31.613  1.00 64.58           C  
ATOM   2676  HD2 ARG A 180      -5.126 -38.364  30.734  1.00 64.58           H  
ATOM   2677  HD3 ARG A 180      -4.030 -38.437  32.125  1.00 64.58           H  
ATOM   2678  NE  ARG A 180      -4.157 -36.550  31.195  1.00 64.58           N  
ATOM   2679  HE  ARG A 180      -4.501 -35.713  31.643  1.00 64.58           H  
ATOM   2680  NH1 ARG A 180      -2.704 -37.413  29.636  1.00 64.58           N  
ATOM   2681 HH11 ARG A 180      -3.042 -38.342  29.843  1.00 64.58           H  
ATOM   2682 HH12 ARG A 180      -2.016 -37.277  28.909  1.00 64.58           H  
ATOM   2683  NH2 ARG A 180      -2.774 -35.210  29.974  1.00 64.58           N  
ATOM   2684 HH21 ARG A 180      -3.156 -34.392  30.428  1.00 64.58           H  
ATOM   2685 HH22 ARG A 180      -2.070 -35.099  29.258  1.00 64.58           H  
ATOM   2686  CZ  ARG A 180      -3.218 -36.398  30.275  1.00 64.58           C  
ATOM   2687  N   ILE A 181      -9.695 -40.275  33.385  1.00 65.13           N  
ATOM   2688  H   ILE A 181     -10.005 -39.553  32.750  1.00 65.13           H  
ATOM   2689  CA  ILE A 181     -10.396 -41.559  33.296  1.00 65.13           C  
ATOM   2690  HA  ILE A 181      -9.949 -42.277  33.984  1.00 65.13           H  
ATOM   2691  C   ILE A 181     -10.182 -42.060  31.867  1.00 65.13           C  
ATOM   2692  CB  ILE A 181     -11.896 -41.413  33.662  1.00 65.13           C  
ATOM   2693  HB  ILE A 181     -12.352 -40.709  32.965  1.00 65.13           H  
ATOM   2694  O   ILE A 181     -10.533 -41.355  30.923  1.00 65.13           O  
ATOM   2695  CG1 ILE A 181     -12.091 -40.858  35.094  1.00 65.13           C  
ATOM   2696 HG12 ILE A 181     -11.825 -41.625  35.822  1.00 65.13           H  
ATOM   2697 HG13 ILE A 181     -11.431 -40.005  35.252  1.00 65.13           H  
ATOM   2698  CG2 ILE A 181     -12.590 -42.778  33.497  1.00 65.13           C  
ATOM   2699 HG21 ILE A 181     -11.962 -43.584  33.874  1.00 65.13           H  
ATOM   2700 HG22 ILE A 181     -13.547 -42.811  34.017  1.00 65.13           H  
ATOM   2701 HG23 ILE A 181     -12.783 -42.953  32.438  1.00 65.13           H  
ATOM   2702  CD1 ILE A 181     -13.518 -40.362  35.372  1.00 65.13           C  
ATOM   2703 HD11 ILE A 181     -14.229 -41.188  35.355  1.00 65.13           H  
ATOM   2704 HD12 ILE A 181     -13.552 -39.898  36.358  1.00 65.13           H  
ATOM   2705 HD13 ILE A 181     -13.805 -39.621  34.626  1.00 65.13           H  
ATOM   2706  N   ALA A 182      -9.561 -43.227  31.707  1.00 57.65           N  
ATOM   2707  H   ALA A 182      -9.321 -43.770  32.525  1.00 57.65           H  
ATOM   2708  CA  ALA A 182      -9.509 -43.933  30.433  1.00 57.65           C  
ATOM   2709  HA  ALA A 182      -9.655 -43.235  29.609  1.00 57.65           H  
ATOM   2710  C   ALA A 182     -10.659 -44.946  30.422  1.00 57.65           C  
ATOM   2711  CB  ALA A 182      -8.130 -44.583  30.259  1.00 57.65           C  
ATOM   2712  HB1 ALA A 182      -8.098 -45.116  29.309  1.00 57.65           H  
ATOM   2713  HB2 ALA A 182      -7.353 -43.819  30.265  1.00 57.65           H  
ATOM   2714  HB3 ALA A 182      -7.949 -45.296  31.063  1.00 57.65           H  
ATOM   2715  O   ALA A 182     -10.754 -45.773  31.326  1.00 57.65           O  
ATOM   2716  N   LEU A 183     -11.554 -44.828  29.446  1.00 54.97           N  
ATOM   2717  H   LEU A 183     -11.385 -44.148  28.718  1.00 54.97           H  
ATOM   2718  CA  LEU A 183     -12.605 -45.803  29.171  1.00 54.97           C  
ATOM   2719  HA  LEU A 183     -12.724 -46.500  30.001  1.00 54.97           H  
ATOM   2720  C   LEU A 183     -12.150 -46.585  27.944  1.00 54.97           C  
ATOM   2721  CB  LEU A 183     -13.938 -45.070  28.925  1.00 54.97           C  
ATOM   2722  HB2 LEU A 183     -13.751 -44.247  28.235  1.00 54.97           H  
ATOM   2723  HB3 LEU A 183     -14.635 -45.749  28.434  1.00 54.97           H  
ATOM   2724  O   LEU A 183     -12.060 -46.004  26.864  1.00 54.97           O  
ATOM   2725  CG  LEU A 183     -14.583 -44.532  30.214  1.00 54.97           C  
ATOM   2726  HG  LEU A 183     -13.803 -44.245  30.919  1.00 54.97           H  
ATOM   2727  CD1 LEU A 183     -15.428 -43.291  29.924  1.00 54.97           C  
ATOM   2728 HD11 LEU A 183     -14.795 -42.508  29.508  1.00 54.97           H  
ATOM   2729 HD12 LEU A 183     -15.881 -42.929  30.847  1.00 54.97           H  
ATOM   2730 HD13 LEU A 183     -16.211 -43.539  29.207  1.00 54.97           H  
ATOM   2731  CD2 LEU A 183     -15.478 -45.581  30.876  1.00 54.97           C  
ATOM   2732 HD21 LEU A 183     -16.307 -45.839  30.217  1.00 54.97           H  
ATOM   2733 HD22 LEU A 183     -15.867 -45.196  31.819  1.00 54.97           H  
ATOM   2734 HD23 LEU A 183     -14.898 -46.481  31.077  1.00 54.97           H  
ATOM   2735  N   ASP A 184     -11.829 -47.861  28.130  1.00 54.10           N  
ATOM   2736  H   ASP A 184     -11.924 -48.277  29.045  1.00 54.10           H  
ATOM   2737  CA  ASP A 184     -11.635 -48.787  27.018  1.00 54.10           C  
ATOM   2738  HA  ASP A 184     -11.163 -48.242  26.200  1.00 54.10           H  
ATOM   2739  C   ASP A 184     -13.029 -49.237  26.571  1.00 54.10           C  
ATOM   2740  CB  ASP A 184     -10.725 -49.961  27.446  1.00 54.10           C  
ATOM   2741  HB2 ASP A 184     -10.207 -49.690  28.366  1.00 54.10           H  
ATOM   2742  HB3 ASP A 184     -11.332 -50.840  27.665  1.00 54.10           H  
ATOM   2743  O   ASP A 184     -13.799 -49.772  27.373  1.00 54.10           O  
ATOM   2744  CG  ASP A 184      -9.654 -50.334  26.409  1.00 54.10           C  
ATOM   2745  OD1 ASP A 184      -9.697 -49.782  25.285  1.00 54.10           O  
ATOM   2746  OD2 ASP A 184      -8.731 -51.084  26.799  1.00 54.10           O  
ATOM   2747  N   LEU A 185     -13.409 -48.919  25.335  1.00 51.97           N  
ATOM   2748  H   LEU A 185     -12.710 -48.536  24.714  1.00 51.97           H  
ATOM   2749  CA  LEU A 185     -14.672 -49.367  24.759  1.00 51.97           C  
ATOM   2750  HA  LEU A 185     -15.279 -49.821  25.542  1.00 51.97           H  
ATOM   2751  C   LEU A 185     -14.344 -50.464  23.752  1.00 51.97           C  
ATOM   2752  CB  LEU A 185     -15.464 -48.178  24.174  1.00 51.97           C  
ATOM   2753  HB2 LEU A 185     -14.992 -47.870  23.241  1.00 51.97           H  
ATOM   2754  HB3 LEU A 185     -15.409 -47.336  24.865  1.00 51.97           H  
ATOM   2755  O   LEU A 185     -14.023 -50.177  22.598  1.00 51.97           O  
ATOM   2756  CG  LEU A 185     -16.949 -48.514  23.920  1.00 51.97           C  
ATOM   2757  HG  LEU A 185     -17.028 -49.488  23.436  1.00 51.97           H  
ATOM   2758  CD1 LEU A 185     -17.757 -48.528  25.223  1.00 51.97           C  
ATOM   2759 HD11 LEU A 185     -18.800 -48.760  25.006  1.00 51.97           H  
ATOM   2760 HD12 LEU A 185     -17.689 -47.561  25.721  1.00 51.97           H  
ATOM   2761 HD13 LEU A 185     -17.371 -49.299  25.890  1.00 51.97           H  
ATOM   2762  CD2 LEU A 185     -17.589 -47.469  23.002  1.00 51.97           C  
ATOM   2763 HD21 LEU A 185     -17.059 -47.459  22.050  1.00 51.97           H  
ATOM   2764 HD22 LEU A 185     -18.631 -47.733  22.817  1.00 51.97           H  
ATOM   2765 HD23 LEU A 185     -17.531 -46.482  23.460  1.00 51.97           H  
ATOM   2766  N   ASP A 186     -14.438 -51.713  24.204  1.00 42.61           N  
ATOM   2767  H   ASP A 186     -14.571 -51.865  25.193  1.00 42.61           H  
ATOM   2768  CA  ASP A 186     -14.383 -52.893  23.347  1.00 42.61           C  
ATOM   2769  HA  ASP A 186     -13.458 -52.871  22.770  1.00 42.61           H  
ATOM   2770  C   ASP A 186     -15.555 -52.849  22.357  1.00 42.61           C  
ATOM   2771  CB  ASP A 186     -14.408 -54.184  24.192  1.00 42.61           C  
ATOM   2772  HB2 ASP A 186     -15.100 -54.061  25.025  1.00 42.61           H  
ATOM   2773  HB3 ASP A 186     -14.783 -54.996  23.568  1.00 42.61           H  
ATOM   2774  O   ASP A 186     -16.671 -53.293  22.625  1.00 42.61           O  
ATOM   2775  CG  ASP A 186     -13.035 -54.627  24.709  1.00 42.61           C  
ATOM   2776  OD1 ASP A 186     -12.032 -54.314  24.031  1.00 42.61           O  
ATOM   2777  OD2 ASP A 186     -13.014 -55.346  25.730  1.00 42.61           O  
ATOM   2778  N   SER A 187     -15.315 -52.286  21.175  1.00 52.67           N  
ATOM   2779  H   SER A 187     -14.432 -51.807  21.064  1.00 52.67           H  
ATOM   2780  CA  SER A 187     -16.154 -52.534  20.011  1.00 52.67           C  
ATOM   2781  HA  SER A 187     -16.737 -53.430  20.221  1.00 52.67           H  
ATOM   2782  C   SER A 187     -15.262 -52.855  18.822  1.00 52.67           C  
ATOM   2783  CB  SER A 187     -17.199 -51.439  19.778  1.00 52.67           C  
ATOM   2784  HB2 SER A 187     -17.973 -51.827  19.116  1.00 52.67           H  
ATOM   2785  HB3 SER A 187     -17.663 -51.184  20.731  1.00 52.67           H  
ATOM   2786  O   SER A 187     -14.518 -52.033  18.290  1.00 52.67           O  
ATOM   2787  OG  SER A 187     -16.662 -50.275  19.193  1.00 52.67           O  
ATOM   2788  HG  SER A 187     -15.747 -50.207  19.477  1.00 52.67           H  
ATOM   2789  N   SER A 188     -15.314 -54.130  18.473  1.00 50.05           N  
ATOM   2790  H   SER A 188     -15.946 -54.713  19.002  1.00 50.05           H  
ATOM   2791  CA  SER A 188     -14.609 -54.798  17.398  1.00 50.05           C  
ATOM   2792  HA  SER A 188     -13.550 -54.872  17.646  1.00 50.05           H  
ATOM   2793  C   SER A 188     -14.777 -54.097  16.046  1.00 50.05           C  
ATOM   2794  CB  SER A 188     -15.218 -56.207  17.318  1.00 50.05           C  
ATOM   2795  HB2 SER A 188     -14.795 -56.742  16.468  1.00 50.05           H  
ATOM   2796  HB3 SER A 188     -14.986 -56.757  18.230  1.00 50.05           H  
ATOM   2797  O   SER A 188     -15.842 -54.195  15.442  1.00 50.05           O  
ATOM   2798  OG  SER A 188     -16.630 -56.115  17.174  1.00 50.05           O  
ATOM   2799  HG  SER A 188     -16.782 -55.445  16.503  1.00 50.05           H  
ATOM   2800  N   THR A 189     -13.703 -53.518  15.511  1.00 48.27           N  
ATOM   2801  H   THR A 189     -12.960 -53.255  16.143  1.00 48.27           H  
ATOM   2802  CA  THR A 189     -13.327 -53.694  14.100  1.00 48.27           C  
ATOM   2803  HA  THR A 189     -13.610 -54.705  13.804  1.00 48.27           H  
ATOM   2804  C   THR A 189     -11.817 -53.571  13.957  1.00 48.27           C  
ATOM   2805  CB  THR A 189     -13.982 -52.732  13.093  1.00 48.27           C  
ATOM   2806  HB  THR A 189     -13.443 -52.843  12.152  1.00 48.27           H  
ATOM   2807  O   THR A 189     -11.217 -52.590  14.383  1.00 48.27           O  
ATOM   2808  CG2 THR A 189     -15.452 -53.018  12.787  1.00 48.27           C  
ATOM   2809 HG21 THR A 189     -16.083 -52.619  13.582  1.00 48.27           H  
ATOM   2810 HG22 THR A 189     -15.617 -54.090  12.682  1.00 48.27           H  
ATOM   2811 HG23 THR A 189     -15.725 -52.519  11.857  1.00 48.27           H  
ATOM   2812  OG1 THR A 189     -13.875 -51.391  13.492  1.00 48.27           O  
ATOM   2813  HG1 THR A 189     -13.121 -51.325  14.084  1.00 48.27           H  
ATOM   2814  N   ASP A 190     -11.240 -54.584  13.326  1.00 47.47           N  
ATOM   2815  H   ASP A 190     -11.834 -55.350  13.042  1.00 47.47           H  
ATOM   2816  CA  ASP A 190      -9.834 -54.768  12.985  1.00 47.47           C  
ATOM   2817  HA  ASP A 190      -9.227 -54.736  13.890  1.00 47.47           H  
ATOM   2818  C   ASP A 190      -9.355 -53.671  12.011  1.00 47.47           C  
ATOM   2819  CB  ASP A 190      -9.791 -56.195  12.390  1.00 47.47           C  
ATOM   2820  HB2 ASP A 190     -10.428 -56.839  12.996  1.00 47.47           H  
ATOM   2821  HB3 ASP A 190     -10.219 -56.191  11.388  1.00 47.47           H  
ATOM   2822  O   ASP A 190      -9.454 -53.825  10.792  1.00 47.47           O  
ATOM   2823  CG  ASP A 190      -8.425 -56.872  12.363  1.00 47.47           C  
ATOM   2824  OD1 ASP A 190      -7.540 -56.427  13.123  1.00 47.47           O  
ATOM   2825  OD2 ASP A 190      -8.324 -57.884  11.632  1.00 47.47           O  
ATOM   2826  N   ARG A 191      -8.937 -52.509  12.536  1.00 48.50           N  
ATOM   2827  H   ARG A 191      -9.044 -52.391  13.533  1.00 48.50           H  
ATOM   2828  CA  ARG A 191      -8.191 -51.473  11.799  1.00 48.50           C  
ATOM   2829  HA  ARG A 191      -7.597 -51.969  11.032  1.00 48.50           H  
ATOM   2830  C   ARG A 191      -7.209 -50.765  12.726  1.00 48.50           C  
ATOM   2831  CB  ARG A 191      -9.119 -50.453  11.110  1.00 48.50           C  
ATOM   2832  HB2 ARG A 191      -9.851 -50.067  11.820  1.00 48.50           H  
ATOM   2833  HB3 ARG A 191      -8.506 -49.622  10.760  1.00 48.50           H  
ATOM   2834  O   ARG A 191      -7.618 -50.017  13.605  1.00 48.50           O  
ATOM   2835  CG  ARG A 191      -9.830 -51.079   9.905  1.00 48.50           C  
ATOM   2836  HG2 ARG A 191      -9.121 -51.712   9.372  1.00 48.50           H  
ATOM   2837  HG3 ARG A 191     -10.663 -51.687  10.258  1.00 48.50           H  
ATOM   2838  CD  ARG A 191     -10.364 -50.057   8.909  1.00 48.50           C  
ATOM   2839  HD2 ARG A 191     -11.148 -49.473   9.391  1.00 48.50           H  
ATOM   2840  HD3 ARG A 191      -9.549 -49.396   8.613  1.00 48.50           H  
ATOM   2841  NE  ARG A 191     -10.893 -50.760   7.726  1.00 48.50           N  
ATOM   2842  HE  ARG A 191     -10.812 -51.766   7.754  1.00 48.50           H  
ATOM   2843  NH1 ARG A 191     -11.559 -48.913   6.553  1.00 48.50           N  
ATOM   2844 HH11 ARG A 191     -11.236 -48.347   7.324  1.00 48.50           H  
ATOM   2845 HH12 ARG A 191     -11.956 -48.482   5.730  1.00 48.50           H  
ATOM   2846  NH2 ARG A 191     -11.851 -50.952   5.674  1.00 48.50           N  
ATOM   2847 HH21 ARG A 191     -12.259 -50.526   4.854  1.00 48.50           H  
ATOM   2848 HH22 ARG A 191     -11.758 -51.955   5.750  1.00 48.50           H  
ATOM   2849  CZ  ARG A 191     -11.431 -50.207   6.659  1.00 48.50           C  
ATOM   2850  N   ASP A 192      -5.929 -51.021  12.477  1.00 43.91           N  
ATOM   2851  H   ASP A 192      -5.741 -51.744  11.797  1.00 43.91           H  
ATOM   2852  CA  ASP A 192      -4.730 -50.406  13.055  1.00 43.91           C  
ATOM   2853  HA  ASP A 192      -4.374 -51.028  13.876  1.00 43.91           H  
ATOM   2854  C   ASP A 192      -4.928 -48.972  13.588  1.00 43.91           C  
ATOM   2855  CB  ASP A 192      -3.645 -50.385  11.957  1.00 43.91           C  
ATOM   2856  HB2 ASP A 192      -4.038 -49.885  11.072  1.00 43.91           H  
ATOM   2857  HB3 ASP A 192      -2.796 -49.805  12.318  1.00 43.91           H  
ATOM   2858  O   ASP A 192      -4.798 -47.992  12.853  1.00 43.91           O  
ATOM   2859  CG  ASP A 192      -3.122 -51.769  11.572  1.00 43.91           C  
ATOM   2860  OD1 ASP A 192      -2.884 -52.568  12.501  1.00 43.91           O  
ATOM   2861  OD2 ASP A 192      -2.941 -51.999  10.355  1.00 43.91           O  
ATOM   2862  N   ILE A 193      -5.173 -48.829  14.894  1.00 45.98           N  
ATOM   2863  H   ILE A 193      -5.365 -49.655  15.443  1.00 45.98           H  
ATOM   2864  CA  ILE A 193      -4.995 -47.549  15.589  1.00 45.98           C  
ATOM   2865  HA  ILE A 193      -5.079 -46.740  14.864  1.00 45.98           H  
ATOM   2866  C   ILE A 193      -3.564 -47.531  16.132  1.00 45.98           C  
ATOM   2867  CB  ILE A 193      -6.086 -47.280  16.654  1.00 45.98           C  
ATOM   2868  HB  ILE A 193      -6.020 -48.044  17.429  1.00 45.98           H  
ATOM   2869  O   ILE A 193      -3.280 -47.985  17.240  1.00 45.98           O  
ATOM   2870  CG1 ILE A 193      -7.494 -47.340  16.014  1.00 45.98           C  
ATOM   2871 HG12 ILE A 193      -7.641 -48.330  15.583  1.00 45.98           H  
ATOM   2872 HG13 ILE A 193      -7.560 -46.610  15.208  1.00 45.98           H  
ATOM   2873  CG2 ILE A 193      -5.848 -45.896  17.297  1.00 45.98           C  
ATOM   2874 HG21 ILE A 193      -4.848 -45.839  17.727  1.00 45.98           H  
ATOM   2875 HG22 ILE A 193      -5.966 -45.109  16.553  1.00 45.98           H  
ATOM   2876 HG23 ILE A 193      -6.555 -45.735  18.110  1.00 45.98           H  
ATOM   2877  CD1 ILE A 193      -8.654 -47.110  16.989  1.00 45.98           C  
ATOM   2878 HD11 ILE A 193      -8.559 -47.780  17.844  1.00 45.98           H  
ATOM   2879 HD12 ILE A 193      -9.596 -47.317  16.481  1.00 45.98           H  
ATOM   2880 HD13 ILE A 193      -8.668 -46.075  17.332  1.00 45.98           H  
ATOM   2881  N   GLN A 194      -2.634 -47.009  15.328  1.00 45.70           N  
ATOM   2882  H   GLN A 194      -2.917 -46.726  14.401  1.00 45.70           H  
ATOM   2883  CA  GLN A 194      -1.298 -46.646  15.798  1.00 45.70           C  
ATOM   2884  HA  GLN A 194      -0.883 -47.479  16.364  1.00 45.70           H  
ATOM   2885  C   GLN A 194      -1.400 -45.443  16.744  1.00 45.70           C  
ATOM   2886  CB  GLN A 194      -0.357 -46.346  14.618  1.00 45.70           C  
ATOM   2887  HB2 GLN A 194      -0.899 -45.809  13.839  1.00 45.70           H  
ATOM   2888  HB3 GLN A 194       0.454 -45.708  14.968  1.00 45.70           H  
ATOM   2889  O   GLN A 194      -1.500 -44.291  16.322  1.00 45.70           O  
ATOM   2890  CG  GLN A 194       0.277 -47.619  14.042  1.00 45.70           C  
ATOM   2891  HG2 GLN A 194      -0.506 -48.284  13.678  1.00 45.70           H  
ATOM   2892  HG3 GLN A 194       0.822 -48.133  14.834  1.00 45.70           H  
ATOM   2893  CD  GLN A 194       1.241 -47.335  12.892  1.00 45.70           C  
ATOM   2894  NE2 GLN A 194       2.100 -48.268  12.548  1.00 45.70           N  
ATOM   2895 HE21 GLN A 194       2.054 -49.184  12.972  1.00 45.70           H  
ATOM   2896 HE22 GLN A 194       2.666 -48.048  11.741  1.00 45.70           H  
ATOM   2897  OE1 GLN A 194       1.245 -46.292  12.263  1.00 45.70           O  
ATOM   2898  N   MET A 195      -1.345 -45.710  18.047  1.00 42.04           N  
ATOM   2899  H   MET A 195      -1.401 -46.677  18.332  1.00 42.04           H  
ATOM   2900  CA  MET A 195      -1.143 -44.687  19.071  1.00 42.04           C  
ATOM   2901  HA  MET A 195      -1.807 -43.844  18.879  1.00 42.04           H  
ATOM   2902  C   MET A 195       0.304 -44.177  19.007  1.00 42.04           C  
ATOM   2903  CB  MET A 195      -1.487 -45.262  20.454  1.00 42.04           C  
ATOM   2904  HB2 MET A 195      -0.981 -46.218  20.586  1.00 42.04           H  
ATOM   2905  HB3 MET A 195      -1.119 -44.580  21.220  1.00 42.04           H  
ATOM   2906  O   MET A 195       1.208 -44.736  19.630  1.00 42.04           O  
ATOM   2907  CG  MET A 195      -2.998 -45.460  20.644  1.00 42.04           C  
ATOM   2908  HG2 MET A 195      -3.508 -45.315  19.691  1.00 42.04           H  
ATOM   2909  HG3 MET A 195      -3.183 -46.488  20.957  1.00 42.04           H  
ATOM   2910  SD  MET A 195      -3.746 -44.345  21.864  1.00 42.04           S  
ATOM   2911  CE  MET A 195      -3.128 -45.100  23.393  1.00 42.04           C  
ATOM   2912  HE1 MET A 195      -3.471 -46.133  23.451  1.00 42.04           H  
ATOM   2913  HE2 MET A 195      -3.515 -44.549  24.250  1.00 42.04           H  
ATOM   2914  HE3 MET A 195      -2.038 -45.077  23.408  1.00 42.04           H  
ATOM   2915  N   HIS A 196       0.542 -43.105  18.250  1.00 44.85           N  
ATOM   2916  H   HIS A 196      -0.201 -42.757  17.662  1.00 44.85           H  
ATOM   2917  CA  HIS A 196       1.808 -42.378  18.308  1.00 44.85           C  
ATOM   2918  HA  HIS A 196       2.619 -43.103  18.370  1.00 44.85           H  
ATOM   2919  C   HIS A 196       1.871 -41.525  19.580  1.00 44.85           C  
ATOM   2920  CB  HIS A 196       2.036 -41.559  17.030  1.00 44.85           C  
ATOM   2921  HB2 HIS A 196       1.105 -41.087  16.716  1.00 44.85           H  
ATOM   2922  HB3 HIS A 196       2.755 -40.768  17.246  1.00 44.85           H  
ATOM   2923  O   HIS A 196       1.343 -40.416  19.649  1.00 44.85           O  
ATOM   2924  CG  HIS A 196       2.607 -42.386  15.907  1.00 44.85           C  
ATOM   2925  CD2 HIS A 196       2.006 -42.696  14.717  1.00 44.85           C  
ATOM   2926  HD2 HIS A 196       1.014 -42.403  14.406  1.00 44.85           H  
ATOM   2927  ND1 HIS A 196       3.857 -42.967  15.894  1.00 44.85           N  
ATOM   2928  HD1 HIS A 196       4.549 -42.910  16.628  1.00 44.85           H  
ATOM   2929  CE1 HIS A 196       4.005 -43.611  14.726  1.00 44.85           C  
ATOM   2930  HE1 HIS A 196       4.881 -44.162  14.420  1.00 44.85           H  
ATOM   2931  NE2 HIS A 196       2.909 -43.463  13.973  1.00 44.85           N  
ATOM   2932  N   VAL A 197       2.553 -42.047  20.600  1.00 47.60           N  
ATOM   2933  H   VAL A 197       2.862 -43.005  20.518  1.00 47.60           H  
ATOM   2934  CA  VAL A 197       2.986 -41.269  21.766  1.00 47.60           C  
ATOM   2935  HA  VAL A 197       2.177 -40.606  22.073  1.00 47.60           H  
ATOM   2936  C   VAL A 197       4.182 -40.417  21.341  1.00 47.60           C  
ATOM   2937  CB  VAL A 197       3.329 -42.191  22.956  1.00 47.60           C  
ATOM   2938  HB  VAL A 197       4.145 -42.857  22.679  1.00 47.60           H  
ATOM   2939  O   VAL A 197       5.307 -40.909  21.259  1.00 47.60           O  
ATOM   2940  CG1 VAL A 197       3.753 -41.379  24.189  1.00 47.60           C  
ATOM   2941 HG11 VAL A 197       4.661 -40.815  23.975  1.00 47.60           H  
ATOM   2942 HG12 VAL A 197       3.960 -42.054  25.020  1.00 47.60           H  
ATOM   2943 HG13 VAL A 197       2.960 -40.689  24.475  1.00 47.60           H  
ATOM   2944  CG2 VAL A 197       2.124 -43.055  23.356  1.00 47.60           C  
ATOM   2945 HG21 VAL A 197       2.380 -43.675  24.215  1.00 47.60           H  
ATOM   2946 HG22 VAL A 197       1.274 -42.421  23.609  1.00 47.60           H  
ATOM   2947 HG23 VAL A 197       1.842 -43.715  22.536  1.00 47.60           H  
ATOM   2948  N   PHE A 198       3.956 -39.138  21.042  1.00 47.96           N  
ATOM   2949  H   PHE A 198       3.005 -38.799  21.022  1.00 47.96           H  
ATOM   2950  CA  PHE A 198       5.052 -38.198  20.810  1.00 47.96           C  
ATOM   2951  HA  PHE A 198       5.825 -38.709  20.236  1.00 47.96           H  
ATOM   2952  C   PHE A 198       5.672 -37.773  22.145  1.00 47.96           C  
ATOM   2953  CB  PHE A 198       4.589 -37.006  19.963  1.00 47.96           C  
ATOM   2954  HB2 PHE A 198       3.732 -36.534  20.442  1.00 47.96           H  
ATOM   2955  HB3 PHE A 198       5.392 -36.270  19.930  1.00 47.96           H  
ATOM   2956  O   PHE A 198       4.980 -37.331  23.062  1.00 47.96           O  
ATOM   2957  CG  PHE A 198       4.238 -37.389  18.537  1.00 47.96           C  
ATOM   2958  CD1 PHE A 198       5.262 -37.627  17.599  1.00 47.96           C  
ATOM   2959  HD1 PHE A 198       6.297 -37.517  17.887  1.00 47.96           H  
ATOM   2960  CD2 PHE A 198       2.893 -37.536  18.151  1.00 47.96           C  
ATOM   2961  HD2 PHE A 198       2.099 -37.372  18.865  1.00 47.96           H  
ATOM   2962  CE1 PHE A 198       4.941 -38.010  16.284  1.00 47.96           C  
ATOM   2963  HE1 PHE A 198       5.726 -38.193  15.564  1.00 47.96           H  
ATOM   2964  CE2 PHE A 198       2.573 -37.911  16.834  1.00 47.96           C  
ATOM   2965  HE2 PHE A 198       1.540 -38.026  16.543  1.00 47.96           H  
ATOM   2966  CZ  PHE A 198       3.596 -38.151  15.901  1.00 47.96           C  
ATOM   2967  HZ  PHE A 198       3.347 -38.446  14.893  1.00 47.96           H  
ATOM   2968  N   GLN A 199       6.994 -37.914  22.252  1.00 52.23           N  
ATOM   2969  H   GLN A 199       7.500 -38.282  21.459  1.00 52.23           H  
ATOM   2970  CA  GLN A 199       7.774 -37.371  23.360  1.00 52.23           C  
ATOM   2971  HA  GLN A 199       7.326 -37.695  24.299  1.00 52.23           H  
ATOM   2972  C   GLN A 199       7.730 -35.838  23.307  1.00 52.23           C  
ATOM   2973  CB  GLN A 199       9.221 -37.888  23.292  1.00 52.23           C  
ATOM   2974  HB2 GLN A 199       9.812 -37.369  24.047  1.00 52.23           H  
ATOM   2975  HB3 GLN A 199       9.641 -37.659  22.313  1.00 52.23           H  
ATOM   2976  O   GLN A 199       7.923 -35.247  22.246  1.00 52.23           O  
ATOM   2977  CG  GLN A 199       9.316 -39.400  23.556  1.00 52.23           C  
ATOM   2978  HG2 GLN A 199       8.862 -39.616  24.524  1.00 52.23           H  
ATOM   2979  HG3 GLN A 199       8.765 -39.948  22.792  1.00 52.23           H  
ATOM   2980  CD  GLN A 199      10.757 -39.906  23.560  1.00 52.23           C  
ATOM   2981  NE2 GLN A 199      11.089 -40.865  24.397  1.00 52.23           N  
ATOM   2982 HE21 GLN A 199      10.403 -41.276  25.015  1.00 52.23           H  
ATOM   2983 HE22 GLN A 199      12.051 -41.168  24.347  1.00 52.23           H  
ATOM   2984  OE1 GLN A 199      11.614 -39.467  22.814  1.00 52.23           O  
ATOM   2985  N   ILE A 200       7.477 -35.201  24.451  1.00 53.73           N  
ATOM   2986  H   ILE A 200       7.321 -35.755  25.281  1.00 53.73           H  
ATOM   2987  CA  ILE A 200       7.475 -33.740  24.594  1.00 53.73           C  
ATOM   2988  HA  ILE A 200       6.734 -33.325  23.912  1.00 53.73           H  
ATOM   2989  C   ILE A 200       8.881 -33.220  24.234  1.00 53.73           C  
ATOM   2990  CB  ILE A 200       7.083 -33.354  26.043  1.00 53.73           C  
ATOM   2991  HB  ILE A 200       7.796 -33.824  26.721  1.00 53.73           H  
ATOM   2992  O   ILE A 200       9.838 -33.593  24.919  1.00 53.73           O  
ATOM   2993  CG1 ILE A 200       5.665 -33.867  26.399  1.00 53.73           C  
ATOM   2994 HG12 ILE A 200       5.535 -34.891  26.047  1.00 53.73           H  
ATOM   2995 HG13 ILE A 200       4.917 -33.251  25.899  1.00 53.73           H  
ATOM   2996  CG2 ILE A 200       7.160 -31.829  26.250  1.00 53.73           C  
ATOM   2997 HG21 ILE A 200       8.179 -31.474  26.094  1.00 53.73           H  
ATOM   2998 HG22 ILE A 200       6.498 -31.318  25.551  1.00 53.73           H  
ATOM   2999 HG23 ILE A 200       6.878 -31.563  27.269  1.00 53.73           H  
ATOM   3000  CD1 ILE A 200       5.382 -33.887  27.907  1.00 53.73           C  
ATOM   3001 HD11 ILE A 200       4.405 -34.337  28.083  1.00 53.73           H  
ATOM   3002 HD12 ILE A 200       5.374 -32.874  28.309  1.00 53.73           H  
ATOM   3003 HD13 ILE A 200       6.142 -34.477  28.420  1.00 53.73           H  
ATOM   3004  N   PRO A 201       9.048 -32.381  23.194  1.00 49.19           N  
ATOM   3005  CA  PRO A 201      10.331 -31.754  22.916  1.00 49.19           C  
ATOM   3006  HA  PRO A 201      11.121 -32.504  22.919  1.00 49.19           H  
ATOM   3007  C   PRO A 201      10.617 -30.712  24.003  1.00 49.19           C  
ATOM   3008  CB  PRO A 201      10.208 -31.159  21.512  1.00 49.19           C  
ATOM   3009  HB2 PRO A 201      10.826 -30.270  21.384  1.00 49.19           H  
ATOM   3010  HB3 PRO A 201      10.473 -31.917  20.774  1.00 49.19           H  
ATOM   3011  O   PRO A 201       9.727 -29.980  24.432  1.00 49.19           O  
ATOM   3012  CG  PRO A 201       8.718 -30.841  21.396  1.00 49.19           C  
ATOM   3013  HG2 PRO A 201       8.376 -30.882  20.362  1.00 49.19           H  
ATOM   3014  HG3 PRO A 201       8.523 -29.856  21.821  1.00 49.19           H  
ATOM   3015  CD  PRO A 201       8.038 -31.906  22.259  1.00 49.19           C  
ATOM   3016  HD2 PRO A 201       7.188 -31.469  22.784  1.00 49.19           H  
ATOM   3017  HD3 PRO A 201       7.709 -32.732  21.628  1.00 49.19           H  
ATOM   3018  N   THR A 202      11.863 -30.667  24.465  1.00 52.12           N  
ATOM   3019  H   THR A 202      12.548 -31.277  24.043  1.00 52.12           H  
ATOM   3020  CA  THR A 202      12.371 -29.722  25.468  1.00 52.12           C  
ATOM   3021  HA  THR A 202      11.926 -29.942  26.438  1.00 52.12           H  
ATOM   3022  C   THR A 202      12.022 -28.281  25.081  1.00 52.12           C  
ATOM   3023  CB  THR A 202      13.899 -29.877  25.568  1.00 52.12           C  
ATOM   3024  HB  THR A 202      14.307 -29.067  26.173  1.00 52.12           H  
ATOM   3025  O   THR A 202      12.627 -27.732  24.159  1.00 52.12           O  
ATOM   3026  CG2 THR A 202      14.305 -31.214  26.190  1.00 52.12           C  
ATOM   3027 HG21 THR A 202      15.392 -31.260  26.266  1.00 52.12           H  
ATOM   3028 HG22 THR A 202      13.877 -31.299  27.189  1.00 52.12           H  
ATOM   3029 HG23 THR A 202      13.957 -32.044  25.576  1.00 52.12           H  
ATOM   3030  OG1 THR A 202      14.470 -29.838  24.278  1.00 52.12           O  
ATOM   3031  HG1 THR A 202      14.166 -29.017  23.885  1.00 52.12           H  
ATOM   3032  N   LEU A 203      11.036 -27.678  25.752  1.00 51.65           N  
ATOM   3033  H   LEU A 203      10.522 -28.202  26.446  1.00 51.65           H  
ATOM   3034  CA  LEU A 203      10.677 -26.277  25.543  1.00 51.65           C  
ATOM   3035  HA  LEU A 203      10.741 -26.079  24.473  1.00 51.65           H  
ATOM   3036  C   LEU A 203      11.697 -25.359  26.231  1.00 51.65           C  
ATOM   3037  CB  LEU A 203       9.236 -25.978  26.017  1.00 51.65           C  
ATOM   3038  HB2 LEU A 203       8.846 -26.799  26.618  1.00 51.65           H  
ATOM   3039  HB3 LEU A 203       9.277 -25.106  26.669  1.00 51.65           H  
ATOM   3040  O   LEU A 203      12.036 -25.556  27.397  1.00 51.65           O  
ATOM   3041  CG  LEU A 203       8.274 -25.666  24.855  1.00 51.65           C  
ATOM   3042  HG  LEU A 203       8.824 -25.209  24.032  1.00 51.65           H  
ATOM   3043  CD1 LEU A 203       7.571 -26.925  24.344  1.00 51.65           C  
ATOM   3044 HD11 LEU A 203       6.966 -27.366  25.136  1.00 51.65           H  
ATOM   3045 HD12 LEU A 203       8.319 -27.650  24.023  1.00 51.65           H  
ATOM   3046 HD13 LEU A 203       6.934 -26.675  23.495  1.00 51.65           H  
ATOM   3047  CD2 LEU A 203       7.209 -24.665  25.290  1.00 51.65           C  
ATOM   3048 HD21 LEU A 203       7.683 -23.745  25.633  1.00 51.65           H  
ATOM   3049 HD22 LEU A 203       6.605 -25.080  26.097  1.00 51.65           H  
ATOM   3050 HD23 LEU A 203       6.580 -24.434  24.431  1.00 51.65           H  
ATOM   3051  N   ASP A 204      12.158 -24.355  25.486  1.00 56.03           N  
ATOM   3052  H   ASP A 204      11.826 -24.289  24.535  1.00 56.03           H  
ATOM   3053  CA  ASP A 204      12.989 -23.248  25.960  1.00 56.03           C  
ATOM   3054  HA  ASP A 204      13.926 -23.651  26.347  1.00 56.03           H  
ATOM   3055  C   ASP A 204      12.275 -22.482  27.092  1.00 56.03           C  
ATOM   3056  CB  ASP A 204      13.302 -22.354  24.741  1.00 56.03           C  
ATOM   3057  HB2 ASP A 204      13.693 -22.983  23.942  1.00 56.03           H  
ATOM   3058  HB3 ASP A 204      12.375 -21.904  24.387  1.00 56.03           H  
ATOM   3059  O   ASP A 204      11.083 -22.176  26.996  1.00 56.03           O  
ATOM   3060  CG  ASP A 204      14.324 -21.243  25.002  1.00 56.03           C  
ATOM   3061  OD1 ASP A 204      14.898 -21.209  26.112  1.00 56.03           O  
ATOM   3062  OD2 ASP A 204      14.504 -20.395  24.102  1.00 56.03           O  
ATOM   3063  N   ALA A 205      13.002 -22.149  28.163  1.00 61.93           N  
ATOM   3064  H   ALA A 205      14.000 -22.285  28.095  1.00 61.93           H  
ATOM   3065  CA  ALA A 205      12.468 -21.525  29.381  1.00 61.93           C  
ATOM   3066  HA  ALA A 205      11.614 -22.115  29.712  1.00 61.93           H  
ATOM   3067  C   ALA A 205      11.952 -20.083  29.173  1.00 61.93           C  
ATOM   3068  CB  ALA A 205      13.551 -21.595  30.467  1.00 61.93           C  
ATOM   3069  HB1 ALA A 205      13.157 -21.197  31.401  1.00 61.93           H  
ATOM   3070  HB2 ALA A 205      13.855 -22.630  30.622  1.00 61.93           H  
ATOM   3071  HB3 ALA A 205      14.415 -21.002  30.165  1.00 61.93           H  
ATOM   3072  O   ALA A 205      11.455 -19.459  30.108  1.00 61.93           O  
ATOM   3073  N   ASN A 206      12.054 -19.557  27.950  1.00 58.51           N  
ATOM   3074  H   ASN A 206      12.489 -20.134  27.244  1.00 58.51           H  
ATOM   3075  CA  ASN A 206      11.657 -18.200  27.580  1.00 58.51           C  
ATOM   3076  HA  ASN A 206      11.635 -17.585  28.480  1.00 58.51           H  
ATOM   3077  C   ASN A 206      10.249 -18.103  26.965  1.00 58.51           C  
ATOM   3078  CB  ASN A 206      12.741 -17.636  26.651  1.00 58.51           C  
ATOM   3079  HB2 ASN A 206      12.467 -16.630  26.334  1.00 58.51           H  
ATOM   3080  HB3 ASN A 206      12.821 -18.265  25.764  1.00 58.51           H  
ATOM   3081  O   ASN A 206       9.819 -17.008  26.599  1.00 58.51           O  
ATOM   3082  CG  ASN A 206      14.091 -17.550  27.337  1.00 58.51           C  
ATOM   3083  ND2 ASN A 206      15.148 -17.893  26.645  1.00 58.51           N  
ATOM   3084 HD21 ASN A 206      16.006 -17.964  27.174  1.00 58.51           H  
ATOM   3085 HD22 ASN A 206      15.026 -18.444  25.808  1.00 58.51           H  
ATOM   3086  OD1 ASN A 206      14.216 -17.183  28.494  1.00 58.51           O  
ATOM   3087  N   VAL A 207       9.516 -19.217  26.839  1.00 57.84           N  
ATOM   3088  H   VAL A 207       9.915 -20.093  27.143  1.00 57.84           H  
ATOM   3089  CA  VAL A 207       8.153 -19.223  26.284  1.00 57.84           C  
ATOM   3090  HA  VAL A 207       7.923 -18.229  25.902  1.00 57.84           H  
ATOM   3091  C   VAL A 207       7.135 -19.528  27.382  1.00 57.84           C  
ATOM   3092  CB  VAL A 207       8.024 -20.178  25.080  1.00 57.84           C  
ATOM   3093  HB  VAL A 207       8.112 -21.212  25.415  1.00 57.84           H  
ATOM   3094  O   VAL A 207       6.897 -20.681  27.735  1.00 57.84           O  
ATOM   3095  CG1 VAL A 207       6.664 -19.983  24.394  1.00 57.84           C  
ATOM   3096 HG11 VAL A 207       6.588 -18.974  23.989  1.00 57.84           H  
ATOM   3097 HG12 VAL A 207       5.854 -20.139  25.107  1.00 57.84           H  
ATOM   3098 HG13 VAL A 207       6.555 -20.705  23.584  1.00 57.84           H  
ATOM   3099  CG2 VAL A 207       9.102 -19.915  24.018  1.00 57.84           C  
ATOM   3100 HG21 VAL A 207       8.940 -20.565  23.158  1.00 57.84           H  
ATOM   3101 HG22 VAL A 207      10.088 -20.140  24.424  1.00 57.84           H  
ATOM   3102 HG23 VAL A 207       9.075 -18.873  23.699  1.00 57.84           H  
ATOM   3103  N   ASN A 208       6.479 -18.485  27.894  1.00 64.18           N  
ATOM   3104  H   ASN A 208       6.755 -17.557  27.604  1.00 64.18           H  
ATOM   3105  CA  ASN A 208       5.320 -18.635  28.775  1.00 64.18           C  
ATOM   3106  HA  ASN A 208       5.505 -19.452  29.473  1.00 64.18           H  
ATOM   3107  C   ASN A 208       4.085 -19.009  27.941  1.00 64.18           C  
ATOM   3108  CB  ASN A 208       5.105 -17.346  29.591  1.00 64.18           C  
ATOM   3109  HB2 ASN A 208       4.118 -17.387  30.052  1.00 64.18           H  
ATOM   3110  HB3 ASN A 208       5.134 -16.482  28.928  1.00 64.18           H  
ATOM   3111  O   ASN A 208       3.420 -18.139  27.377  1.00 64.18           O  
ATOM   3112  CG  ASN A 208       6.110 -17.165  30.715  1.00 64.18           C  
ATOM   3113  ND2 ASN A 208       6.220 -15.975  31.256  1.00 64.18           N  
ATOM   3114 HD21 ASN A 208       6.912 -15.902  31.988  1.00 64.18           H  
ATOM   3115 HD22 ASN A 208       5.671 -15.197  30.919  1.00 64.18           H  
ATOM   3116  OD1 ASN A 208       6.789 -18.075  31.147  1.00 64.18           O  
ATOM   3117  N   ILE A 209       3.778 -20.304  27.857  1.00 64.77           N  
ATOM   3118  H   ILE A 209       4.410 -20.972  28.276  1.00 64.77           H  
ATOM   3119  CA  ILE A 209       2.507 -20.792  27.309  1.00 64.77           C  
ATOM   3120  HA  ILE A 209       2.162 -20.097  26.544  1.00 64.77           H  
ATOM   3121  C   ILE A 209       1.481 -20.803  28.442  1.00 64.77           C  
ATOM   3122  CB  ILE A 209       2.652 -22.177  26.635  1.00 64.77           C  
ATOM   3123  HB  ILE A 209       2.962 -22.905  27.384  1.00 64.77           H  
ATOM   3124  O   ILE A 209       1.531 -21.646  29.335  1.00 64.77           O  
ATOM   3125  CG1 ILE A 209       3.730 -22.117  25.530  1.00 64.77           C  
ATOM   3126 HG12 ILE A 209       3.471 -21.339  24.812  1.00 64.77           H  
ATOM   3127 HG13 ILE A 209       4.685 -21.858  25.989  1.00 64.77           H  
ATOM   3128  CG2 ILE A 209       1.294 -22.620  26.050  1.00 64.77           C  
ATOM   3129 HG21 ILE A 209       1.009 -21.969  25.223  1.00 64.77           H  
ATOM   3130 HG22 ILE A 209       1.353 -23.649  25.697  1.00 64.77           H  
ATOM   3131 HG23 ILE A 209       0.513 -22.587  26.809  1.00 64.77           H  
ATOM   3132  CD1 ILE A 209       3.954 -23.428  24.774  1.00 64.77           C  
ATOM   3133 HD11 ILE A 209       3.056 -23.718  24.228  1.00 64.77           H  
ATOM   3134 HD12 ILE A 209       4.749 -23.277  24.044  1.00 64.77           H  
ATOM   3135 HD13 ILE A 209       4.232 -24.219  25.471  1.00 64.77           H  
ATOM   3136  N   PHE A 210       0.534 -19.869  28.399  1.00 62.57           N  
ATOM   3137  H   PHE A 210       0.567 -19.177  27.663  1.00 62.57           H  
ATOM   3138  CA  PHE A 210      -0.642 -19.902  29.262  1.00 62.57           C  
ATOM   3139  HA  PHE A 210      -0.370 -20.325  30.230  1.00 62.57           H  
ATOM   3140  C   PHE A 210      -1.690 -20.812  28.618  1.00 62.57           C  
ATOM   3141  CB  PHE A 210      -1.155 -18.478  29.512  1.00 62.57           C  
ATOM   3142  HB2 PHE A 210      -2.063 -18.536  30.111  1.00 62.57           H  
ATOM   3143  HB3 PHE A 210      -1.421 -18.019  28.560  1.00 62.57           H  
ATOM   3144  O   PHE A 210      -2.304 -20.450  27.616  1.00 62.57           O  
ATOM   3145  CG  PHE A 210      -0.155 -17.594  30.234  1.00 62.57           C  
ATOM   3146  CD1 PHE A 210      -0.024 -17.672  31.633  1.00 62.57           C  
ATOM   3147  HD1 PHE A 210      -0.645 -18.352  32.196  1.00 62.57           H  
ATOM   3148  CD2 PHE A 210       0.666 -16.711  29.506  1.00 62.57           C  
ATOM   3149  HD2 PHE A 210       0.584 -16.658  28.430  1.00 62.57           H  
ATOM   3150  CE1 PHE A 210       0.918 -16.868  32.301  1.00 62.57           C  
ATOM   3151  HE1 PHE A 210       1.017 -16.934  33.374  1.00 62.57           H  
ATOM   3152  CE2 PHE A 210       1.605 -15.905  30.173  1.00 62.57           C  
ATOM   3153  HE2 PHE A 210       2.234 -15.233  29.608  1.00 62.57           H  
ATOM   3154  CZ  PHE A 210       1.731 -15.984  31.571  1.00 62.57           C  
ATOM   3155  HZ  PHE A 210       2.455 -15.370  32.087  1.00 62.57           H  
ATOM   3156  N   VAL A 211      -1.861 -22.013  29.170  1.00 64.22           N  
ATOM   3157  H   VAL A 211      -1.289 -22.261  29.965  1.00 64.22           H  
ATOM   3158  CA  VAL A 211      -2.945 -22.927  28.796  1.00 64.22           C  
ATOM   3159  HA  VAL A 211      -3.238 -22.748  27.762  1.00 64.22           H  
ATOM   3160  C   VAL A 211      -4.130 -22.611  29.699  1.00 64.22           C  
ATOM   3161  CB  VAL A 211      -2.510 -24.402  28.916  1.00 64.22           C  
ATOM   3162  HB  VAL A 211      -2.246 -24.619  29.951  1.00 64.22           H  
ATOM   3163  O   VAL A 211      -4.085 -22.892  30.894  1.00 64.22           O  
ATOM   3164  CG1 VAL A 211      -3.627 -25.363  28.483  1.00 64.22           C  
ATOM   3165 HG11 VAL A 211      -3.319 -26.391  28.673  1.00 64.22           H  
ATOM   3166 HG12 VAL A 211      -3.842 -25.242  27.422  1.00 64.22           H  
ATOM   3167 HG13 VAL A 211      -4.537 -25.172  29.053  1.00 64.22           H  
ATOM   3168  CG2 VAL A 211      -1.284 -24.692  28.039  1.00 64.22           C  
ATOM   3169 HG21 VAL A 211      -1.487 -24.405  27.007  1.00 64.22           H  
ATOM   3170 HG22 VAL A 211      -0.422 -24.134  28.405  1.00 64.22           H  
ATOM   3171 HG23 VAL A 211      -1.043 -25.754  28.074  1.00 64.22           H  
ATOM   3172  N   ASP A 212      -5.171 -22.002  29.140  1.00 67.22           N  
ATOM   3173  H   ASP A 212      -5.138 -21.766  28.158  1.00 67.22           H  
ATOM   3174  CA  ASP A 212      -6.436 -21.792  29.840  1.00 67.22           C  
ATOM   3175  HA  ASP A 212      -6.224 -21.625  30.897  1.00 67.22           H  
ATOM   3176  C   ASP A 212      -7.305 -23.054  29.663  1.00 67.22           C  
ATOM   3177  CB  ASP A 212      -7.104 -20.509  29.322  1.00 67.22           C  
ATOM   3178  HB2 ASP A 212      -7.475 -20.671  28.310  1.00 67.22           H  
ATOM   3179  HB3 ASP A 212      -6.349 -19.724  29.276  1.00 67.22           H  
ATOM   3180  O   ASP A 212      -7.745 -23.333  28.543  1.00 67.22           O  
ATOM   3181  CG  ASP A 212      -8.241 -20.011  30.224  1.00 67.22           C  
ATOM   3182  OD1 ASP A 212      -8.676 -20.778  31.116  1.00 67.22           O  
ATOM   3183  OD2 ASP A 212      -8.669 -18.856  30.013  1.00 67.22           O  
ATOM   3184  N   PRO A 213      -7.536 -23.865  30.715  1.00 66.30           N  
ATOM   3185  CA  PRO A 213      -8.268 -25.131  30.607  1.00 66.30           C  
ATOM   3186  HA  PRO A 213      -7.826 -25.741  29.820  1.00 66.30           H  
ATOM   3187  C   PRO A 213      -9.757 -24.949  30.271  1.00 66.30           C  
ATOM   3188  CB  PRO A 213      -8.065 -25.822  31.960  1.00 66.30           C  
ATOM   3189  HB2 PRO A 213      -8.910 -26.453  32.235  1.00 66.30           H  
ATOM   3190  HB3 PRO A 213      -7.148 -26.410  31.931  1.00 66.30           H  
ATOM   3191  O   PRO A 213     -10.442 -25.933  30.000  1.00 66.30           O  
ATOM   3192  CG  PRO A 213      -7.891 -24.654  32.928  1.00 66.30           C  
ATOM   3193  HG2 PRO A 213      -8.868 -24.251  33.195  1.00 66.30           H  
ATOM   3194  HG3 PRO A 213      -7.336 -24.944  33.820  1.00 66.30           H  
ATOM   3195  CD  PRO A 213      -7.127 -23.633  32.093  1.00 66.30           C  
ATOM   3196  HD2 PRO A 213      -7.379 -22.625  32.424  1.00 66.30           H  
ATOM   3197  HD3 PRO A 213      -6.056 -23.808  32.191  1.00 66.30           H  
ATOM   3198  N   ASN A 214     -10.257 -23.708  30.275  1.00 64.69           N  
ATOM   3199  H   ASN A 214      -9.637 -22.949  30.518  1.00 64.69           H  
ATOM   3200  CA  ASN A 214     -11.636 -23.367  29.929  1.00 64.69           C  
ATOM   3201  HA  ASN A 214     -12.264 -24.249  30.055  1.00 64.69           H  
ATOM   3202  C   ASN A 214     -11.805 -22.926  28.465  1.00 64.69           C  
ATOM   3203  CB  ASN A 214     -12.115 -22.295  30.914  1.00 64.69           C  
ATOM   3204  HB2 ASN A 214     -13.119 -21.973  30.641  1.00 64.69           H  
ATOM   3205  HB3 ASN A 214     -11.450 -21.433  30.852  1.00 64.69           H  
ATOM   3206  O   ASN A 214     -12.927 -22.670  28.027  1.00 64.69           O  
ATOM   3207  CG  ASN A 214     -12.165 -22.797  32.345  1.00 64.69           C  
ATOM   3208  ND2 ASN A 214     -11.968 -21.918  33.297  1.00 64.69           N  
ATOM   3209 HD21 ASN A 214     -11.629 -21.001  33.046  1.00 64.69           H  
ATOM   3210 HD22 ASN A 214     -11.946 -22.281  34.239  1.00 64.69           H  
ATOM   3211  OD1 ASN A 214     -12.392 -23.958  32.642  1.00 64.69           O  
ATOM   3212  N   VAL A 215     -10.712 -22.847  27.699  1.00 64.50           N  
ATOM   3213  H   VAL A 215      -9.818 -23.081  28.107  1.00 64.50           H  
ATOM   3214  CA  VAL A 215     -10.748 -22.603  26.256  1.00 64.50           C  
ATOM   3215  HA  VAL A 215     -11.687 -22.114  25.995  1.00 64.50           H  
ATOM   3216  C   VAL A 215     -10.708 -23.956  25.555  1.00 64.50           C  
ATOM   3217  CB  VAL A 215      -9.608 -21.661  25.818  1.00 64.50           C  
ATOM   3218  HB  VAL A 215      -8.646 -22.096  26.088  1.00 64.50           H  
ATOM   3219  O   VAL A 215      -9.668 -24.608  25.483  1.00 64.50           O  
ATOM   3220  CG1 VAL A 215      -9.631 -21.408  24.303  1.00 64.50           C  
ATOM   3221 HG11 VAL A 215      -8.836 -20.712  24.035  1.00 64.50           H  
ATOM   3222 HG12 VAL A 215     -10.594 -20.993  24.003  1.00 64.50           H  
ATOM   3223 HG13 VAL A 215      -9.461 -22.341  23.766  1.00 64.50           H  
ATOM   3224  CG2 VAL A 215      -9.743 -20.294  26.507  1.00 64.50           C  
ATOM   3225 HG21 VAL A 215      -8.918 -19.646  26.210  1.00 64.50           H  
ATOM   3226 HG22 VAL A 215      -9.708 -20.409  27.590  1.00 64.50           H  
ATOM   3227 HG23 VAL A 215     -10.690 -19.827  26.237  1.00 64.50           H  
ATOM   3228  N   THR A 216     -11.849 -24.392  25.022  1.00 62.27           N  
ATOM   3229  H   THR A 216     -12.696 -23.862  25.171  1.00 62.27           H  
ATOM   3230  CA  THR A 216     -11.891 -25.444  23.999  1.00 62.27           C  
ATOM   3231  HA  THR A 216     -11.466 -26.365  24.398  1.00 62.27           H  
ATOM   3232  C   THR A 216     -11.040 -24.982  22.823  1.00 62.27           C  
ATOM   3233  CB  THR A 216     -13.330 -25.716  23.524  1.00 62.27           C  
ATOM   3234  HB  THR A 216     -13.306 -26.136  22.519  1.00 62.27           H  
ATOM   3235  O   THR A 216     -11.448 -24.091  22.079  1.00 62.27           O  
ATOM   3236  CG2 THR A 216     -14.044 -26.712  24.433  1.00 62.27           C  
ATOM   3237 HG21 THR A 216     -14.083 -26.321  25.450  1.00 62.27           H  
ATOM   3238 HG22 THR A 216     -15.059 -26.871  24.069  1.00 62.27           H  
ATOM   3239 HG23 THR A 216     -13.511 -27.663  24.430  1.00 62.27           H  
ATOM   3240  OG1 THR A 216     -14.083 -24.522  23.513  1.00 62.27           O  
ATOM   3241  HG1 THR A 216     -13.683 -23.977  22.830  1.00 62.27           H  
ATOM   3242  N   GLY A 217      -9.828 -25.522  22.710  1.00 59.45           N  
ATOM   3243  H   GLY A 217      -9.508 -26.148  23.436  1.00 59.45           H  
ATOM   3244  CA  GLY A 217      -8.935 -25.229  21.600  1.00 59.45           C  
ATOM   3245  HA2 GLY A 217      -7.983 -25.742  21.736  1.00 59.45           H  
ATOM   3246  HA3 GLY A 217      -8.754 -24.155  21.556  1.00 59.45           H  
ATOM   3247  C   GLY A 217      -9.552 -25.695  20.286  1.00 59.45           C  
ATOM   3248  O   GLY A 217     -10.050 -26.818  20.199  1.00 59.45           O  
ATOM   3249  N   ASP A 218      -9.493 -24.844  19.264  1.00 63.41           N  
ATOM   3250  H   ASP A 218      -9.150 -23.906  19.413  1.00 63.41           H  
ATOM   3251  CA  ASP A 218      -9.631 -25.310  17.889  1.00 63.41           C  
ATOM   3252  HA  ASP A 218     -10.592 -25.811  17.775  1.00 63.41           H  
ATOM   3253  C   ASP A 218      -8.515 -26.327  17.625  1.00 63.41           C  
ATOM   3254  CB  ASP A 218      -9.556 -24.140  16.891  1.00 63.41           C  
ATOM   3255  HB2 ASP A 218      -9.363 -24.549  15.899  1.00 63.41           H  
ATOM   3256  HB3 ASP A 218      -8.716 -23.497  17.153  1.00 63.41           H  
ATOM   3257  O   ASP A 218      -7.357 -26.121  18.001  1.00 63.41           O  
ATOM   3258  CG  ASP A 218     -10.843 -23.310  16.802  1.00 63.41           C  
ATOM   3259  OD1 ASP A 218     -11.933 -23.878  17.034  1.00 63.41           O  
ATOM   3260  OD2 ASP A 218     -10.724 -22.111  16.457  1.00 63.41           O  
ATOM   3261  N   ILE A 219      -8.862 -27.447  16.996  1.00 61.90           N  
ATOM   3262  H   ILE A 219      -9.830 -27.564  16.732  1.00 61.90           H  
ATOM   3263  CA  ILE A 219      -7.904 -28.482  16.611  1.00 61.90           C  
ATOM   3264  HA  ILE A 219      -7.249 -28.686  17.458  1.00 61.90           H  
ATOM   3265  C   ILE A 219      -7.047 -27.916  15.471  1.00 61.90           C  
ATOM   3266  CB  ILE A 219      -8.638 -29.795  16.249  1.00 61.90           C  
ATOM   3267  HB  ILE A 219      -9.326 -29.589  15.430  1.00 61.90           H  
ATOM   3268  O   ILE A 219      -7.365 -28.049  14.293  1.00 61.90           O  
ATOM   3269  CG1 ILE A 219      -9.450 -30.326  17.457  1.00 61.90           C  
ATOM   3270 HG12 ILE A 219     -10.039 -29.518  17.892  1.00 61.90           H  
ATOM   3271 HG13 ILE A 219      -8.769 -30.688  18.227  1.00 61.90           H  
ATOM   3272  CG2 ILE A 219      -7.635 -30.868  15.788  1.00 61.90           C  
ATOM   3273 HG21 ILE A 219      -6.930 -31.097  16.587  1.00 61.90           H  
ATOM   3274 HG22 ILE A 219      -7.087 -30.530  14.909  1.00 61.90           H  
ATOM   3275 HG23 ILE A 219      -8.167 -31.775  15.504  1.00 61.90           H  
ATOM   3276  CD1 ILE A 219     -10.441 -31.439  17.093  1.00 61.90           C  
ATOM   3277 HD11 ILE A 219      -9.913 -32.339  16.777  1.00 61.90           H  
ATOM   3278 HD12 ILE A 219     -11.043 -31.683  17.968  1.00 61.90           H  
ATOM   3279 HD13 ILE A 219     -11.101 -31.103  16.294  1.00 61.90           H  
ATOM   3280  N   VAL A 220      -5.952 -27.246  15.823  1.00 57.50           N  
ATOM   3281  H   VAL A 220      -5.842 -27.026  16.803  1.00 57.50           H  
ATOM   3282  CA  VAL A 220      -4.929 -26.798  14.874  1.00 57.50           C  
ATOM   3283  HA  VAL A 220      -5.410 -26.543  13.929  1.00 57.50           H  
ATOM   3284  C   VAL A 220      -3.984 -27.978  14.640  1.00 57.50           C  
ATOM   3285  CB  VAL A 220      -4.188 -25.541  15.383  1.00 57.50           C  
ATOM   3286  HB  VAL A 220      -3.558 -25.798  16.234  1.00 57.50           H  
ATOM   3287  O   VAL A 220      -3.072 -28.202  15.431  1.00 57.50           O  
ATOM   3288  CG1 VAL A 220      -3.307 -24.958  14.270  1.00 57.50           C  
ATOM   3289 HG11 VAL A 220      -2.570 -25.698  13.957  1.00 57.50           H  
ATOM   3290 HG12 VAL A 220      -2.775 -24.082  14.640  1.00 57.50           H  
ATOM   3291 HG13 VAL A 220      -3.920 -24.677  13.414  1.00 57.50           H  
ATOM   3292  CG2 VAL A 220      -5.145 -24.428  15.834  1.00 57.50           C  
ATOM   3293 HG21 VAL A 220      -5.687 -24.739  16.727  1.00 57.50           H  
ATOM   3294 HG22 VAL A 220      -4.584 -23.527  16.082  1.00 57.50           H  
ATOM   3295 HG23 VAL A 220      -5.862 -24.206  15.043  1.00 57.50           H  
ATOM   3296  N   GLY A 221      -4.224 -28.780  13.599  1.00 59.38           N  
ATOM   3297  H   GLY A 221      -5.010 -28.574  13.001  1.00 59.38           H  
ATOM   3298  CA  GLY A 221      -3.324 -29.898  13.269  1.00 59.38           C  
ATOM   3299  HA2 GLY A 221      -2.472 -29.505  12.714  1.00 59.38           H  
ATOM   3300  HA3 GLY A 221      -2.944 -30.335  14.193  1.00 59.38           H  
ATOM   3301  C   GLY A 221      -3.910 -31.052  12.457  1.00 59.38           C  
ATOM   3302  O   GLY A 221      -3.141 -31.883  11.986  1.00 59.38           O  
ATOM   3303  N   PHE A 222      -5.228 -31.098  12.246  1.00 51.79           N  
ATOM   3304  H   PHE A 222      -5.822 -30.405  12.678  1.00 51.79           H  
ATOM   3305  CA  PHE A 222      -5.857 -32.020  11.295  1.00 51.79           C  
ATOM   3306  HA  PHE A 222      -5.119 -32.724  10.911  1.00 51.79           H  
ATOM   3307  C   PHE A 222      -6.366 -31.234  10.082  1.00 51.79           C  
ATOM   3308  CB  PHE A 222      -6.944 -32.857  11.988  1.00 51.79           C  
ATOM   3309  HB2 PHE A 222      -7.563 -32.212  12.611  1.00 51.79           H  
ATOM   3310  HB3 PHE A 222      -7.594 -33.280  11.222  1.00 51.79           H  
ATOM   3311  O   PHE A 222      -7.542 -30.896   9.993  1.00 51.79           O  
ATOM   3312  CG  PHE A 222      -6.403 -34.010  12.815  1.00 51.79           C  
ATOM   3313  CD1 PHE A 222      -6.155 -35.255  12.205  1.00 51.79           C  
ATOM   3314  HD1 PHE A 222      -6.349 -35.387  11.151  1.00 51.79           H  
ATOM   3315  CD2 PHE A 222      -6.146 -33.850  14.188  1.00 51.79           C  
ATOM   3316  HD2 PHE A 222      -6.309 -32.891  14.657  1.00 51.79           H  
ATOM   3317  CE1 PHE A 222      -5.666 -36.332  12.967  1.00 51.79           C  
ATOM   3318  HE1 PHE A 222      -5.484 -37.285  12.494  1.00 51.79           H  
ATOM   3319  CE2 PHE A 222      -5.668 -34.928  14.954  1.00 51.79           C  
ATOM   3320  HE2 PHE A 222      -5.477 -34.799  16.009  1.00 51.79           H  
ATOM   3321  CZ  PHE A 222      -5.428 -36.171  14.343  1.00 51.79           C  
ATOM   3322  HZ  PHE A 222      -5.059 -37.000  14.928  1.00 51.79           H  
ATOM   3323  N   GLU A 223      -5.464 -30.907   9.156  1.00 56.39           N  
ATOM   3324  H   GLU A 223      -4.505 -31.195   9.292  1.00 56.39           H  
ATOM   3325  CA  GLU A 223      -5.870 -30.588   7.786  1.00 56.39           C  
ATOM   3326  HA  GLU A 223      -6.843 -30.097   7.791  1.00 56.39           H  
ATOM   3327  C   GLU A 223      -6.025 -31.913   7.032  1.00 56.39           C  
ATOM   3328  CB  GLU A 223      -4.880 -29.633   7.087  1.00 56.39           C  
ATOM   3329  HB2 GLU A 223      -3.863 -30.010   7.193  1.00 56.39           H  
ATOM   3330  HB3 GLU A 223      -5.135 -29.610   6.028  1.00 56.39           H  
ATOM   3331  O   GLU A 223      -5.042 -32.595   6.736  1.00 56.39           O  
ATOM   3332  CG  GLU A 223      -4.964 -28.195   7.637  1.00 56.39           C  
ATOM   3333  HG2 GLU A 223      -6.013 -27.902   7.667  1.00 56.39           H  
ATOM   3334  HG3 GLU A 223      -4.589 -28.190   8.660  1.00 56.39           H  
ATOM   3335  CD  GLU A 223      -4.190 -27.147   6.809  1.00 56.39           C  
ATOM   3336  OE1 GLU A 223      -4.353 -25.939   7.113  1.00 56.39           O  
ATOM   3337  OE2 GLU A 223      -3.428 -27.526   5.891  1.00 56.39           O  
ATOM   3338  N   GLU A 224      -7.266 -32.298   6.732  1.00 62.33           N  
ATOM   3339  H   GLU A 224      -8.048 -31.755   7.069  1.00 62.33           H  
ATOM   3340  CA  GLU A 224      -7.534 -33.293   5.696  1.00 62.33           C  
ATOM   3341  HA  GLU A 224      -6.917 -34.175   5.865  1.00 62.33           H  
ATOM   3342  C   GLU A 224      -7.132 -32.675   4.350  1.00 62.33           C  
ATOM   3343  CB  GLU A 224      -9.011 -33.733   5.708  1.00 62.33           C  
ATOM   3344  HB2 GLU A 224      -9.649 -32.849   5.687  1.00 62.33           H  
ATOM   3345  HB3 GLU A 224      -9.197 -34.320   4.809  1.00 62.33           H  
ATOM   3346  O   GLU A 224      -7.886 -31.930   3.727  1.00 62.33           O  
ATOM   3347  CG  GLU A 224      -9.366 -34.596   6.931  1.00 62.33           C  
ATOM   3348  HG2 GLU A 224      -9.200 -34.011   7.835  1.00 62.33           H  
ATOM   3349  HG3 GLU A 224      -8.688 -35.450   6.957  1.00 62.33           H  
ATOM   3350  CD  GLU A 224     -10.821 -35.108   6.926  1.00 62.33           C  
ATOM   3351  OE1 GLU A 224     -11.128 -35.962   7.790  1.00 62.33           O  
ATOM   3352  OE2 GLU A 224     -11.622 -34.660   6.075  1.00 62.33           O  
ATOM   3353  N   ILE A 225      -5.897 -32.928   3.914  1.00 63.34           N  
ATOM   3354  H   ILE A 225      -5.263 -33.411   4.536  1.00 63.34           H  
ATOM   3355  CA  ILE A 225      -5.468 -32.604   2.554  1.00 63.34           C  
ATOM   3356  HA  ILE A 225      -5.705 -31.561   2.344  1.00 63.34           H  
ATOM   3357  C   ILE A 225      -6.286 -33.495   1.615  1.00 63.34           C  
ATOM   3358  CB  ILE A 225      -3.943 -32.812   2.378  1.00 63.34           C  
ATOM   3359  HB  ILE A 225      -3.708 -33.846   2.630  1.00 63.34           H  
ATOM   3360  O   ILE A 225      -6.069 -34.708   1.574  1.00 63.34           O  
ATOM   3361  CG1 ILE A 225      -3.144 -31.887   3.328  1.00 63.34           C  
ATOM   3362 HG12 ILE A 225      -3.289 -30.848   3.034  1.00 63.34           H  
ATOM   3363 HG13 ILE A 225      -3.522 -31.997   4.345  1.00 63.34           H  
ATOM   3364  CG2 ILE A 225      -3.530 -32.564   0.912  1.00 63.34           C  
ATOM   3365 HG21 ILE A 225      -2.466 -32.757   0.778  1.00 63.34           H  
ATOM   3366 HG22 ILE A 225      -3.750 -31.534   0.632  1.00 63.34           H  
ATOM   3367 HG23 ILE A 225      -4.069 -33.237   0.244  1.00 63.34           H  
ATOM   3368  CD1 ILE A 225      -1.640 -32.191   3.379  1.00 63.34           C  
ATOM   3369 HD11 ILE A 225      -1.167 -31.950   2.428  1.00 63.34           H  
ATOM   3370 HD12 ILE A 225      -1.180 -31.582   4.157  1.00 63.34           H  
ATOM   3371 HD13 ILE A 225      -1.482 -33.243   3.614  1.00 63.34           H  
ATOM   3372  N   GLU A 226      -7.217 -32.917   0.850  1.00 61.86           N  
ATOM   3373  H   GLU A 226      -7.476 -31.958   1.032  1.00 61.86           H  
ATOM   3374  CA  GLU A 226      -7.904 -33.664  -0.205  1.00 61.86           C  
ATOM   3375  HA  GLU A 226      -8.386 -34.529   0.250  1.00 61.86           H  
ATOM   3376  C   GLU A 226      -6.871 -34.179  -1.222  1.00 61.86           C  
ATOM   3377  CB  GLU A 226      -9.000 -32.842  -0.908  1.00 61.86           C  
ATOM   3378  HB2 GLU A 226      -9.312 -33.432  -1.770  1.00 61.86           H  
ATOM   3379  HB3 GLU A 226      -8.592 -31.898  -1.269  1.00 61.86           H  
ATOM   3380  O   GLU A 226      -6.241 -33.412  -1.957  1.00 61.86           O  
ATOM   3381  CG  GLU A 226     -10.231 -32.571  -0.018  1.00 61.86           C  
ATOM   3382  HG2 GLU A 226     -10.003 -31.736   0.645  1.00 61.86           H  
ATOM   3383  HG3 GLU A 226     -10.407 -33.452   0.599  1.00 61.86           H  
ATOM   3384  CD  GLU A 226     -11.527 -32.278  -0.806  1.00 61.86           C  
ATOM   3385  OE1 GLU A 226     -12.563 -32.020  -0.153  1.00 61.86           O  
ATOM   3386  OE2 GLU A 226     -11.508 -32.325  -2.061  1.00 61.86           O  
ATOM   3387  N   LEU A 227      -6.670 -35.499  -1.259  1.00 68.06           N  
ATOM   3388  H   LEU A 227      -7.135 -36.065  -0.563  1.00 68.06           H  
ATOM   3389  CA  LEU A 227      -5.785 -36.148  -2.221  1.00 68.06           C  
ATOM   3390  HA  LEU A 227      -4.837 -35.610  -2.242  1.00 68.06           H  
ATOM   3391  C   LEU A 227      -6.403 -36.061  -3.624  1.00 68.06           C  
ATOM   3392  CB  LEU A 227      -5.518 -37.607  -1.798  1.00 68.06           C  
ATOM   3393  HB2 LEU A 227      -5.031 -38.125  -2.624  1.00 68.06           H  
ATOM   3394  HB3 LEU A 227      -6.479 -38.092  -1.629  1.00 68.06           H  
ATOM   3395  O   LEU A 227      -7.330 -36.796  -3.967  1.00 68.06           O  
ATOM   3396  CG  LEU A 227      -4.645 -37.772  -0.538  1.00 68.06           C  
ATOM   3397  HG  LEU A 227      -5.048 -37.165   0.272  1.00 68.06           H  
ATOM   3398  CD1 LEU A 227      -4.662 -39.237  -0.097  1.00 68.06           C  
ATOM   3399 HD11 LEU A 227      -5.686 -39.537   0.128  1.00 68.06           H  
ATOM   3400 HD12 LEU A 227      -4.065 -39.351   0.808  1.00 68.06           H  
ATOM   3401 HD13 LEU A 227      -4.258 -39.874  -0.883  1.00 68.06           H  
ATOM   3402  CD2 LEU A 227      -3.187 -37.376  -0.790  1.00 68.06           C  
ATOM   3403 HD21 LEU A 227      -2.601 -37.559   0.111  1.00 68.06           H  
ATOM   3404 HD22 LEU A 227      -3.128 -36.311  -1.016  1.00 68.06           H  
ATOM   3405 HD23 LEU A 227      -2.773 -37.952  -1.617  1.00 68.06           H  
ATOM   3406  N   GLY A 228      -5.866 -35.172  -4.460  1.00 72.43           N  
ATOM   3407  H   GLY A 228      -5.206 -34.513  -4.072  1.00 72.43           H  
ATOM   3408  CA  GLY A 228      -6.140 -35.158  -5.896  1.00 72.43           C  
ATOM   3409  HA2 GLY A 228      -5.709 -34.262  -6.342  1.00 72.43           H  
ATOM   3410  HA3 GLY A 228      -7.221 -35.132  -6.035  1.00 72.43           H  
ATOM   3411  C   GLY A 228      -5.560 -36.396  -6.611  1.00 72.43           C  
ATOM   3412  O   GLY A 228      -4.610 -37.012  -6.125  1.00 72.43           O  
ATOM   3413  N   PRO A 229      -6.096 -36.790  -7.783  1.00 65.05           N  
ATOM   3414  CA  PRO A 229      -5.651 -37.985  -8.500  1.00 65.05           C  
ATOM   3415  HA  PRO A 229      -5.741 -38.847  -7.839  1.00 65.05           H  
ATOM   3416  C   PRO A 229      -4.187 -37.878  -8.976  1.00 65.05           C  
ATOM   3417  CB  PRO A 229      -6.642 -38.147  -9.662  1.00 65.05           C  
ATOM   3418  HB2 PRO A 229      -7.465 -38.787  -9.344  1.00 65.05           H  
ATOM   3419  HB3 PRO A 229      -6.170 -38.556 -10.555  1.00 65.05           H  
ATOM   3420  O   PRO A 229      -3.851 -37.008  -9.776  1.00 65.05           O  
ATOM   3421  CG  PRO A 229      -7.167 -36.729  -9.895  1.00 65.05           C  
ATOM   3422  HG2 PRO A 229      -6.468 -36.177 -10.524  1.00 65.05           H  
ATOM   3423  HG3 PRO A 229      -8.163 -36.732 -10.338  1.00 65.05           H  
ATOM   3424  CD  PRO A 229      -7.176 -36.127  -8.492  1.00 65.05           C  
ATOM   3425  HD2 PRO A 229      -7.019 -35.049  -8.543  1.00 65.05           H  
ATOM   3426  HD3 PRO A 229      -8.121 -36.350  -7.998  1.00 65.05           H  
ATOM   3427  N   LEU A 230      -3.352 -38.839  -8.556  1.00 62.32           N  
ATOM   3428  H   LEU A 230      -3.730 -39.461  -7.856  1.00 62.32           H  
ATOM   3429  CA  LEU A 230      -1.903 -38.996  -8.818  1.00 62.32           C  
ATOM   3430  HA  LEU A 230      -1.391 -38.104  -8.456  1.00 62.32           H  
ATOM   3431  C   LEU A 230      -1.474 -39.153 -10.300  1.00 62.32           C  
ATOM   3432  CB  LEU A 230      -1.428 -40.212  -7.982  1.00 62.32           C  
ATOM   3433  HB2 LEU A 230      -0.535 -40.650  -8.428  1.00 62.32           H  
ATOM   3434  HB3 LEU A 230      -2.195 -40.986  -8.029  1.00 62.32           H  
ATOM   3435  O   LEU A 230      -0.299 -39.370 -10.577  1.00 62.32           O  
ATOM   3436  CG  LEU A 230      -1.114 -39.872  -6.510  1.00 62.32           C  
ATOM   3437  HG  LEU A 230      -1.685 -38.995  -6.205  1.00 62.32           H  
ATOM   3438  CD1 LEU A 230      -1.498 -41.029  -5.587  1.00 62.32           C  
ATOM   3439 HD11 LEU A 230      -0.941 -41.926  -5.857  1.00 62.32           H  
ATOM   3440 HD12 LEU A 230      -1.270 -40.761  -4.555  1.00 62.32           H  
ATOM   3441 HD13 LEU A 230      -2.567 -41.224  -5.664  1.00 62.32           H  
ATOM   3442  CD2 LEU A 230       0.379 -39.590  -6.326  1.00 62.32           C  
ATOM   3443 HD21 LEU A 230       0.671 -38.748  -6.953  1.00 62.32           H  
ATOM   3444 HD22 LEU A 230       0.969 -40.464  -6.599  1.00 62.32           H  
ATOM   3445 HD23 LEU A 230       0.578 -39.334  -5.285  1.00 62.32           H  
ATOM   3446  N   ASN A 231      -2.386 -39.037 -11.271  1.00 53.57           N  
ATOM   3447  H   ASN A 231      -3.301 -38.707 -10.997  1.00 53.57           H  
ATOM   3448  CA  ASN A 231      -2.148 -39.424 -12.671  1.00 53.57           C  
ATOM   3449  HA  ASN A 231      -1.164 -39.891 -12.734  1.00 53.57           H  
ATOM   3450  C   ASN A 231      -2.055 -38.249 -13.661  1.00 53.57           C  
ATOM   3451  CB  ASN A 231      -3.171 -40.500 -13.087  1.00 53.57           C  
ATOM   3452  HB2 ASN A 231      -3.123 -40.660 -14.164  1.00 53.57           H  
ATOM   3453  HB3 ASN A 231      -4.177 -40.166 -12.835  1.00 53.57           H  
ATOM   3454  O   ASN A 231      -2.390 -38.404 -14.836  1.00 53.57           O  
ATOM   3455  CG  ASN A 231      -2.908 -41.854 -12.454  1.00 53.57           C  
ATOM   3456  ND2 ASN A 231      -3.865 -42.748 -12.510  1.00 53.57           N  
ATOM   3457 HD21 ASN A 231      -4.744 -42.546 -12.965  1.00 53.57           H  
ATOM   3458 HD22 ASN A 231      -3.644 -43.638 -12.087  1.00 53.57           H  
ATOM   3459  OD1 ASN A 231      -1.856 -42.153 -11.925  1.00 53.57           O  
ATOM   3460  N   ARG A 232      -1.598 -37.068 -13.228  1.00 53.48           N  
ATOM   3461  H   ARG A 232      -1.306 -36.995 -12.264  1.00 53.48           H  
ATOM   3462  CA  ARG A 232      -1.208 -35.994 -14.156  1.00 53.48           C  
ATOM   3463  HA  ARG A 232      -1.404 -36.313 -15.180  1.00 53.48           H  
ATOM   3464  C   ARG A 232       0.291 -35.732 -14.024  1.00 53.48           C  
ATOM   3465  CB  ARG A 232      -2.031 -34.720 -13.926  1.00 53.48           C  
ATOM   3466  HB2 ARG A 232      -1.983 -34.433 -12.876  1.00 53.48           H  
ATOM   3467  HB3 ARG A 232      -1.601 -33.918 -14.525  1.00 53.48           H  
ATOM   3468  O   ARG A 232       0.706 -35.337 -12.937  1.00 53.48           O  
ATOM   3469  CG  ARG A 232      -3.491 -34.927 -14.348  1.00 53.48           C  
ATOM   3470  HG2 ARG A 232      -3.959 -35.664 -13.695  1.00 53.48           H  
ATOM   3471  HG3 ARG A 232      -3.522 -35.292 -15.375  1.00 53.48           H  
ATOM   3472  CD  ARG A 232      -4.264 -33.610 -14.263  1.00 53.48           C  
ATOM   3473  HD2 ARG A 232      -3.779 -32.880 -14.912  1.00 53.48           H  
ATOM   3474  HD3 ARG A 232      -4.225 -33.249 -13.235  1.00 53.48           H  
ATOM   3475  NE  ARG A 232      -5.668 -33.791 -14.677  1.00 53.48           N  
ATOM   3476  HE  ARG A 232      -5.941 -34.728 -14.934  1.00 53.48           H  
ATOM   3477  NH1 ARG A 232      -6.318 -31.607 -14.418  1.00 53.48           N  
ATOM   3478 HH11 ARG A 232      -7.024 -30.885 -14.447  1.00 53.48           H  
ATOM   3479 HH12 ARG A 232      -5.375 -31.380 -14.136  1.00 53.48           H  
ATOM   3480  NH2 ARG A 232      -7.808 -33.132 -15.086  1.00 53.48           N  
ATOM   3481 HH21 ARG A 232      -8.050 -34.083 -15.324  1.00 53.48           H  
ATOM   3482 HH22 ARG A 232      -8.510 -32.405 -15.101  1.00 53.48           H  
ATOM   3483  CZ  ARG A 232      -6.588 -32.845 -14.726  1.00 53.48           C  
ATOM   3484  N   PRO A 233       1.104 -35.929 -15.080  1.00 56.92           N  
ATOM   3485  CA  PRO A 233       2.454 -35.387 -15.077  1.00 56.92           C  
ATOM   3486  HA  PRO A 233       3.030 -35.793 -14.246  1.00 56.92           H  
ATOM   3487  C   PRO A 233       2.335 -33.867 -14.928  1.00 56.92           C  
ATOM   3488  CB  PRO A 233       3.086 -35.826 -16.403  1.00 56.92           C  
ATOM   3489  HB2 PRO A 233       3.781 -35.082 -16.793  1.00 56.92           H  
ATOM   3490  HB3 PRO A 233       3.596 -36.779 -16.259  1.00 56.92           H  
ATOM   3491  O   PRO A 233       1.761 -33.197 -15.784  1.00 56.92           O  
ATOM   3492  CG  PRO A 233       1.891 -36.029 -17.334  1.00 56.92           C  
ATOM   3493  HG2 PRO A 233       2.095 -36.781 -18.096  1.00 56.92           H  
ATOM   3494  HG3 PRO A 233       1.628 -35.080 -17.800  1.00 56.92           H  
ATOM   3495  CD  PRO A 233       0.768 -36.464 -16.394  1.00 56.92           C  
ATOM   3496  HD2 PRO A 233       0.728 -37.552 -16.342  1.00 56.92           H  
ATOM   3497  HD3 PRO A 233      -0.174 -36.066 -16.772  1.00 56.92           H  
ATOM   3498  N   ALA A 234       2.805 -33.334 -13.801  1.00 56.65           N  
ATOM   3499  H   ALA A 234       3.196 -33.941 -13.094  1.00 56.65           H  
ATOM   3500  CA  ALA A 234       3.032 -31.907 -13.666  1.00 56.65           C  
ATOM   3501  HA  ALA A 234       2.150 -31.360 -14.000  1.00 56.65           H  
ATOM   3502  C   ALA A 234       4.208 -31.568 -14.584  1.00 56.65           C  
ATOM   3503  CB  ALA A 234       3.292 -31.563 -12.193  1.00 56.65           C  
ATOM   3504  HB1 ALA A 234       4.169 -32.099 -11.831  1.00 56.65           H  
ATOM   3505  HB2 ALA A 234       2.426 -31.833 -11.589  1.00 56.65           H  
ATOM   3506  HB3 ALA A 234       3.473 -30.492 -12.099  1.00 56.65           H  
ATOM   3507  O   ALA A 234       5.335 -32.007 -14.352  1.00 56.65           O  
ATOM   3508  N   GLU A 235       3.935 -30.847 -15.666  1.00 54.22           N  
ATOM   3509  H   GLU A 235       2.980 -30.586 -15.863  1.00 54.22           H  
ATOM   3510  CA  GLU A 235       4.984 -30.202 -16.442  1.00 54.22           C  
ATOM   3511  HA  GLU A 235       5.695 -30.950 -16.792  1.00 54.22           H  
ATOM   3512  C   GLU A 235       5.703 -29.237 -15.493  1.00 54.22           C  
ATOM   3513  CB  GLU A 235       4.378 -29.493 -17.667  1.00 54.22           C  
ATOM   3514  HB2 GLU A 235       5.154 -28.898 -18.148  1.00 54.22           H  
ATOM   3515  HB3 GLU A 235       3.578 -28.831 -17.336  1.00 54.22           H  
ATOM   3516  O   GLU A 235       5.097 -28.304 -14.965  1.00 54.22           O  
ATOM   3517  CG  GLU A 235       3.825 -30.509 -18.687  1.00 54.22           C  
ATOM   3518  HG2 GLU A 235       4.652 -31.123 -19.042  1.00 54.22           H  
ATOM   3519  HG3 GLU A 235       3.118 -31.167 -18.182  1.00 54.22           H  
ATOM   3520  CD  GLU A 235       3.109 -29.875 -19.893  1.00 54.22           C  
ATOM   3521  OE1 GLU A 235       2.654 -30.661 -20.756  1.00 54.22           O  
ATOM   3522  OE2 GLU A 235       2.989 -28.631 -19.943  1.00 54.22           O  
ATOM   3523  N   PHE A 236       6.980 -29.510 -15.213  1.00 48.30           N  
ATOM   3524  H   PHE A 236       7.377 -30.359 -15.588  1.00 48.30           H  
ATOM   3525  CA  PHE A 236       7.867 -28.620 -14.469  1.00 48.30           C  
ATOM   3526  HA  PHE A 236       7.378 -28.309 -13.546  1.00 48.30           H  
ATOM   3527  C   PHE A 236       8.128 -27.360 -15.305  1.00 48.30           C  
ATOM   3528  CB  PHE A 236       9.180 -29.343 -14.112  1.00 48.30           C  
ATOM   3529  HB2 PHE A 236       9.556 -29.865 -14.992  1.00 48.30           H  
ATOM   3530  HB3 PHE A 236       9.925 -28.590 -13.854  1.00 48.30           H  
ATOM   3531  O   PHE A 236       9.199 -27.185 -15.881  1.00 48.30           O  
ATOM   3532  CG  PHE A 236       9.115 -30.308 -12.944  1.00 48.30           C  
ATOM   3533  CD1 PHE A 236       9.382 -29.845 -11.642  1.00 48.30           C  
ATOM   3534  HD1 PHE A 236       9.590 -28.798 -11.474  1.00 48.30           H  
ATOM   3535  CD2 PHE A 236       8.847 -31.674 -13.156  1.00 48.30           C  
ATOM   3536  HD2 PHE A 236       8.631 -32.035 -14.151  1.00 48.30           H  
ATOM   3537  CE1 PHE A 236       9.387 -30.740 -10.558  1.00 48.30           C  
ATOM   3538  HE1 PHE A 236       9.591 -30.378  -9.561  1.00 48.30           H  
ATOM   3539  CE2 PHE A 236       8.854 -32.570 -12.072  1.00 48.30           C  
ATOM   3540  HE2 PHE A 236       8.641 -33.616 -12.238  1.00 48.30           H  
ATOM   3541  CZ  PHE A 236       9.127 -32.105 -10.773  1.00 48.30           C  
ATOM   3542  HZ  PHE A 236       9.128 -32.792  -9.941  1.00 48.30           H  
ATOM   3543  N   ALA A 237       7.143 -26.472 -15.389  1.00 46.59           N  
ATOM   3544  H   ALA A 237       6.243 -26.718 -15.003  1.00 46.59           H  
ATOM   3545  CA  ALA A 237       7.411 -25.076 -15.659  1.00 46.59           C  
ATOM   3546  HA  ALA A 237       8.146 -24.984 -16.458  1.00 46.59           H  
ATOM   3547  C   ALA A 237       8.000 -24.498 -14.368  1.00 46.59           C  
ATOM   3548  CB  ALA A 237       6.122 -24.383 -16.117  1.00 46.59           C  
ATOM   3549  HB1 ALA A 237       5.770 -24.833 -17.046  1.00 46.59           H  
ATOM   3550  HB2 ALA A 237       5.351 -24.482 -15.354  1.00 46.59           H  
ATOM   3551  HB3 ALA A 237       6.316 -23.324 -16.284  1.00 46.59           H  
ATOM   3552  O   ALA A 237       7.285 -24.290 -13.389  1.00 46.59           O  
ATOM   3553  N   ILE A 238       9.317 -24.276 -14.351  1.00 47.22           N  
ATOM   3554  H   ILE A 238       9.848 -24.545 -15.167  1.00 47.22           H  
ATOM   3555  CA  ILE A 238       9.976 -23.413 -13.363  1.00 47.22           C  
ATOM   3556  HA  ILE A 238       9.566 -23.629 -12.376  1.00 47.22           H  
ATOM   3557  C   ILE A 238       9.587 -21.973 -13.724  1.00 47.22           C  
ATOM   3558  CB  ILE A 238      11.510 -23.638 -13.310  1.00 47.22           C  
ATOM   3559  HB  ILE A 238      11.940 -23.281 -14.246  1.00 47.22           H  
ATOM   3560  O   ILE A 238      10.397 -21.180 -14.185  1.00 47.22           O  
ATOM   3561  CG1 ILE A 238      11.875 -25.135 -13.162  1.00 47.22           C  
ATOM   3562 HG12 ILE A 238      11.557 -25.494 -12.183  1.00 47.22           H  
ATOM   3563 HG13 ILE A 238      11.351 -25.720 -13.918  1.00 47.22           H  
ATOM   3564  CG2 ILE A 238      12.127 -22.835 -12.144  1.00 47.22           C  
ATOM   3565 HG21 ILE A 238      13.215 -22.901 -12.164  1.00 47.22           H  
ATOM   3566 HG22 ILE A 238      11.872 -21.778 -12.224  1.00 47.22           H  
ATOM   3567 HG23 ILE A 238      11.758 -23.209 -11.189  1.00 47.22           H  
ATOM   3568  CD1 ILE A 238      13.370 -25.426 -13.350  1.00 47.22           C  
ATOM   3569 HD11 ILE A 238      13.711 -25.021 -14.303  1.00 47.22           H  
ATOM   3570 HD12 ILE A 238      13.527 -26.505 -13.349  1.00 47.22           H  
ATOM   3571 HD13 ILE A 238      13.952 -24.992 -12.538  1.00 47.22           H  
ATOM   3572  N   GLU A 239       8.300 -21.665 -13.616  1.00 47.60           N  
ATOM   3573  H   GLU A 239       7.671 -22.386 -13.293  1.00 47.60           H  
ATOM   3574  CA  GLU A 239       7.848 -20.298 -13.446  1.00 47.60           C  
ATOM   3575  HA  GLU A 239       8.573 -19.612 -13.883  1.00 47.60           H  
ATOM   3576  C   GLU A 239       7.841 -20.102 -11.937  1.00 47.60           C  
ATOM   3577  CB  GLU A 239       6.485 -20.065 -14.124  1.00 47.60           C  
ATOM   3578  HB2 GLU A 239       5.722 -19.872 -13.369  1.00 47.60           H  
ATOM   3579  HB3 GLU A 239       6.198 -20.953 -14.687  1.00 47.60           H  
ATOM   3580  O   GLU A 239       7.082 -20.752 -11.214  1.00 47.60           O  
ATOM   3581  CG  GLU A 239       6.561 -18.867 -15.086  1.00 47.60           C  
ATOM   3582  HG2 GLU A 239       6.841 -17.982 -14.514  1.00 47.60           H  
ATOM   3583  HG3 GLU A 239       7.348 -19.059 -15.815  1.00 47.60           H  
ATOM   3584  CD  GLU A 239       5.247 -18.587 -15.839  1.00 47.60           C  
ATOM   3585  OE1 GLU A 239       5.230 -17.609 -16.620  1.00 47.60           O  
ATOM   3586  OE2 GLU A 239       4.261 -19.336 -15.644  1.00 47.60           O  
ATOM   3587  N   GLU A 240       8.776 -19.289 -11.457  1.00 50.42           N  
ATOM   3588  H   GLU A 240       9.402 -18.845 -12.113  1.00 50.42           H  
ATOM   3589  CA  GLU A 240       8.919 -18.891 -10.062  1.00 50.42           C  
ATOM   3590  HA  GLU A 240       8.956 -19.789  -9.444  1.00 50.42           H  
ATOM   3591  C   GLU A 240       7.668 -18.084  -9.666  1.00 50.42           C  
ATOM   3592  CB  GLU A 240      10.262 -18.137  -9.922  1.00 50.42           C  
ATOM   3593  HB2 GLU A 240      10.108 -17.063 -10.028  1.00 50.42           H  
ATOM   3594  HB3 GLU A 240      10.917 -18.448 -10.735  1.00 50.42           H  
ATOM   3595  O   GLU A 240       7.651 -16.857  -9.640  1.00 50.42           O  
ATOM   3596  CG  GLU A 240      11.014 -18.430  -8.616  1.00 50.42           C  
ATOM   3597  HG2 GLU A 240      11.114 -19.511  -8.516  1.00 50.42           H  
ATOM   3598  HG3 GLU A 240      10.423 -18.068  -7.775  1.00 50.42           H  
ATOM   3599  CD  GLU A 240      12.419 -17.792  -8.585  1.00 50.42           C  
ATOM   3600  OE1 GLU A 240      13.208 -18.198  -7.699  1.00 50.42           O  
ATOM   3601  OE2 GLU A 240      12.709 -16.922  -9.436  1.00 50.42           O  
ATOM   3602  N   GLY A 241       6.548 -18.781  -9.454  1.00 55.15           N  
ATOM   3603  H   GLY A 241       6.566 -19.765  -9.682  1.00 55.15           H  
ATOM   3604  CA  GLY A 241       5.329 -18.186  -8.930  1.00 55.15           C  
ATOM   3605  HA2 GLY A 241       4.985 -17.424  -9.630  1.00 55.15           H  
ATOM   3606  HA3 GLY A 241       4.558 -18.947  -8.808  1.00 55.15           H  
ATOM   3607  C   GLY A 241       5.634 -17.550  -7.572  1.00 55.15           C  
ATOM   3608  O   GLY A 241       6.506 -18.053  -6.858  1.00 55.15           O  
ATOM   3609  N   PRO A 242       4.947 -16.459  -7.185  1.00 55.70           N  
ATOM   3610  CA  PRO A 242       5.244 -15.755  -5.945  1.00 55.70           C  
ATOM   3611  HA  PRO A 242       6.267 -15.380  -5.969  1.00 55.70           H  
ATOM   3612  C   PRO A 242       5.088 -16.725  -4.771  1.00 55.70           C  
ATOM   3613  CB  PRO A 242       4.275 -14.568  -5.898  1.00 55.70           C  
ATOM   3614  HB2 PRO A 242       3.954 -14.334  -4.883  1.00 55.70           H  
ATOM   3615  HB3 PRO A 242       4.754 -13.699  -6.351  1.00 55.70           H  
ATOM   3616  O   PRO A 242       3.976 -17.112  -4.401  1.00 55.70           O  
ATOM   3617  CG  PRO A 242       3.109 -15.019  -6.778  1.00 55.70           C  
ATOM   3618  HG2 PRO A 242       2.585 -14.172  -7.222  1.00 55.70           H  
ATOM   3619  HG3 PRO A 242       2.422 -15.630  -6.192  1.00 55.70           H  
ATOM   3620  CD  PRO A 242       3.786 -15.885  -7.839  1.00 55.70           C  
ATOM   3621  HD2 PRO A 242       4.115 -15.263  -8.672  1.00 55.70           H  
ATOM   3622  HD3 PRO A 242       3.101 -16.657  -8.191  1.00 55.70           H  
ATOM   3623  N   GLY A 243       6.221 -17.165  -4.222  1.00 58.31           N  
ATOM   3624  H   GLY A 243       7.085 -16.925  -4.686  1.00 58.31           H  
ATOM   3625  CA  GLY A 243       6.262 -18.093  -3.103  1.00 58.31           C  
ATOM   3626  HA2 GLY A 243       5.761 -19.014  -3.401  1.00 58.31           H  
ATOM   3627  HA3 GLY A 243       7.298 -18.322  -2.852  1.00 58.31           H  
ATOM   3628  C   GLY A 243       5.566 -17.507  -1.870  1.00 58.31           C  
ATOM   3629  O   GLY A 243       5.377 -16.290  -1.761  1.00 58.31           O  
ATOM   3630  N   PRO A 244       5.164 -18.345  -0.901  1.00 51.27           N  
ATOM   3631  CA  PRO A 244       4.527 -17.861   0.315  1.00 51.27           C  
ATOM   3632  HA  PRO A 244       3.633 -17.292   0.057  1.00 51.27           H  
ATOM   3633  C   PRO A 244       5.492 -16.957   1.101  1.00 51.27           C  
ATOM   3634  CB  PRO A 244       4.116 -19.124   1.081  1.00 51.27           C  
ATOM   3635  HB2 PRO A 244       4.165 -18.991   2.161  1.00 51.27           H  
ATOM   3636  HB3 PRO A 244       3.107 -19.413   0.784  1.00 51.27           H  
ATOM   3637  O   PRO A 244       6.430 -17.422   1.736  1.00 51.27           O  
ATOM   3638  CG  PRO A 244       5.106 -20.185   0.594  1.00 51.27           C  
ATOM   3639  HG2 PRO A 244       6.034 -20.111   1.160  1.00 51.27           H  
ATOM   3640  HG3 PRO A 244       4.693 -21.191   0.669  1.00 51.27           H  
ATOM   3641  CD  PRO A 244       5.360 -19.786  -0.858  1.00 51.27           C  
ATOM   3642  HD2 PRO A 244       6.373 -20.063  -1.151  1.00 51.27           H  
ATOM   3643  HD3 PRO A 244       4.632 -20.270  -1.510  1.00 51.27           H  
ATOM   3644  N   THR A 245       5.234 -15.647   1.121  1.00 59.08           N  
ATOM   3645  H   THR A 245       4.577 -15.305   0.434  1.00 59.08           H  
ATOM   3646  CA  THR A 245       6.073 -14.650   1.821  1.00 59.08           C  
ATOM   3647  HA  THR A 245       7.114 -14.903   1.621  1.00 59.08           H  
ATOM   3648  C   THR A 245       5.925 -14.664   3.358  1.00 59.08           C  
ATOM   3649  CB  THR A 245       5.838 -13.234   1.255  1.00 59.08           C  
ATOM   3650  HB  THR A 245       6.441 -12.515   1.810  1.00 59.08           H  
ATOM   3651  O   THR A 245       6.314 -13.711   4.030  1.00 59.08           O  
ATOM   3652  CG2 THR A 245       6.200 -13.107  -0.222  1.00 59.08           C  
ATOM   3653 HG21 THR A 245       5.557 -13.733  -0.841  1.00 59.08           H  
ATOM   3654 HG22 THR A 245       6.110 -12.071  -0.546  1.00 59.08           H  
ATOM   3655 HG23 THR A 245       7.233 -13.420  -0.374  1.00 59.08           H  
ATOM   3656  OG1 THR A 245       4.476 -12.871   1.346  1.00 59.08           O  
ATOM   3657  HG1 THR A 245       4.328 -12.354   0.550  1.00 59.08           H  
ATOM   3658  N   SER A 246       5.293 -15.685   3.956  1.00 59.41           N  
ATOM   3659  H   SER A 246       5.082 -16.492   3.387  1.00 59.41           H  
ATOM   3660  CA  SER A 246       5.174 -15.845   5.417  1.00 59.41           C  
ATOM   3661  HA  SER A 246       6.128 -15.569   5.867  1.00 59.41           H  
ATOM   3662  C   SER A 246       4.852 -17.278   5.820  1.00 59.41           C  
ATOM   3663  CB  SER A 246       4.089 -14.929   5.974  1.00 59.41           C  
ATOM   3664  HB2 SER A 246       4.398 -13.910   5.743  1.00 59.41           H  
ATOM   3665  HB3 SER A 246       3.145 -15.173   5.487  1.00 59.41           H  
ATOM   3666  O   SER A 246       4.102 -17.971   5.140  1.00 59.41           O  
ATOM   3667  OG  SER A 246       3.898 -15.003   7.374  1.00 59.41           O  
ATOM   3668  HG  SER A 246       4.721 -14.785   7.818  1.00 59.41           H  
ATOM   3669  N   SER A 247       5.372 -17.666   6.983  1.00 64.56           N  
ATOM   3670  H   SER A 247       5.922 -16.998   7.503  1.00 64.56           H  
ATOM   3671  CA  SER A 247       5.299 -18.992   7.603  1.00 64.56           C  
ATOM   3672  HA  SER A 247       5.652 -19.731   6.884  1.00 64.56           H  
ATOM   3673  C   SER A 247       3.906 -19.454   8.057  1.00 64.56           C  
ATOM   3674  CB  SER A 247       6.256 -18.997   8.804  1.00 64.56           C  
ATOM   3675  HB2 SER A 247       7.283 -18.952   8.442  1.00 64.56           H  
ATOM   3676  HB3 SER A 247       6.134 -19.920   9.372  1.00 64.56           H  
ATOM   3677  O   SER A 247       3.787 -20.548   8.592  1.00 64.56           O  
ATOM   3678  OG  SER A 247       6.012 -17.874   9.642  1.00 64.56           O  
ATOM   3679  HG  SER A 247       6.440 -18.046  10.485  1.00 64.56           H  
ATOM   3680  N   THR A 248       2.845 -18.663   7.861  1.00 66.82           N  
ATOM   3681  H   THR A 248       2.982 -17.817   7.327  1.00 66.82           H  
ATOM   3682  CA  THR A 248       1.467 -19.035   8.243  1.00 66.82           C  
ATOM   3683  HA  THR A 248       1.455 -20.077   8.561  1.00 66.82           H  
ATOM   3684  C   THR A 248       0.520 -18.904   7.037  1.00 66.82           C  
ATOM   3685  CB  THR A 248       0.979 -18.251   9.472  1.00 66.82           C  
ATOM   3686  HB  THR A 248      -0.089 -18.425   9.605  1.00 66.82           H  
ATOM   3687  O   THR A 248       0.053 -17.802   6.730  1.00 66.82           O  
ATOM   3688  CG2 THR A 248       1.709 -18.704  10.737  1.00 66.82           C  
ATOM   3689 HG21 THR A 248       1.546 -19.771  10.892  1.00 66.82           H  
ATOM   3690 HG22 THR A 248       2.780 -18.520  10.652  1.00 66.82           H  
ATOM   3691 HG23 THR A 248       1.317 -18.164  11.599  1.00 66.82           H  
ATOM   3692  OG1 THR A 248       1.213 -16.865   9.348  1.00 66.82           O  
ATOM   3693  HG1 THR A 248       2.163 -16.765   9.253  1.00 66.82           H  
ATOM   3694  N   PRO A 249       0.256 -20.003   6.301  1.00 53.12           N  
ATOM   3695  CA  PRO A 249      -0.340 -19.933   4.963  1.00 53.12           C  
ATOM   3696  HA  PRO A 249       0.127 -19.114   4.415  1.00 53.12           H  
ATOM   3697  C   PRO A 249      -1.860 -19.682   4.917  1.00 53.12           C  
ATOM   3698  CB  PRO A 249       0.064 -21.245   4.274  1.00 53.12           C  
ATOM   3699  HB2 PRO A 249      -0.700 -21.603   3.584  1.00 53.12           H  
ATOM   3700  HB3 PRO A 249       1.004 -21.096   3.742  1.00 53.12           H  
ATOM   3701  O   PRO A 249      -2.361 -19.213   3.898  1.00 53.12           O  
ATOM   3702  CG  PRO A 249       0.290 -22.227   5.420  1.00 53.12           C  
ATOM   3703  HG2 PRO A 249      -0.660 -22.678   5.708  1.00 53.12           H  
ATOM   3704  HG3 PRO A 249       1.012 -23.000   5.157  1.00 53.12           H  
ATOM   3705  CD  PRO A 249       0.798 -21.337   6.548  1.00 53.12           C  
ATOM   3706  HD2 PRO A 249       1.887 -21.302   6.515  1.00 53.12           H  
ATOM   3707  HD3 PRO A 249       0.465 -21.734   7.506  1.00 53.12           H  
ATOM   3708  N   THR A 250      -2.623 -19.920   5.987  1.00 58.88           N  
ATOM   3709  H   THR A 250      -2.190 -20.300   6.817  1.00 58.88           H  
ATOM   3710  CA  THR A 250      -4.079 -20.147   5.845  1.00 58.88           C  
ATOM   3711  HA  THR A 250      -4.260 -20.567   4.856  1.00 58.88           H  
ATOM   3712  C   THR A 250      -4.973 -18.903   5.925  1.00 58.88           C  
ATOM   3713  CB  THR A 250      -4.545 -21.214   6.842  1.00 58.88           C  
ATOM   3714  HB  THR A 250      -5.628 -21.328   6.780  1.00 58.88           H  
ATOM   3715  O   THR A 250      -6.068 -18.900   5.376  1.00 58.88           O  
ATOM   3716  CG2 THR A 250      -3.888 -22.563   6.564  1.00 58.88           C  
ATOM   3717 HG21 THR A 250      -4.088 -22.879   5.540  1.00 58.88           H  
ATOM   3718 HG22 THR A 250      -4.312 -23.316   7.227  1.00 58.88           H  
ATOM   3719 HG23 THR A 250      -2.811 -22.524   6.726  1.00 58.88           H  
ATOM   3720  OG1 THR A 250      -4.177 -20.845   8.153  1.00 58.88           O  
ATOM   3721  HG1 THR A 250      -4.327 -21.633   8.681  1.00 58.88           H  
ATOM   3722  N   GLN A 251      -4.530 -17.796   6.533  1.00 57.44           N  
ATOM   3723  H   GLN A 251      -3.629 -17.856   6.985  1.00 57.44           H  
ATOM   3724  CA  GLN A 251      -5.403 -16.626   6.781  1.00 57.44           C  
ATOM   3725  HA  GLN A 251      -6.439 -16.906   6.586  1.00 57.44           H  
ATOM   3726  C   GLN A 251      -5.136 -15.422   5.863  1.00 57.44           C  
ATOM   3727  CB  GLN A 251      -5.328 -16.240   8.264  1.00 57.44           C  
ATOM   3728  HB2 GLN A 251      -5.875 -15.310   8.423  1.00 57.44           H  
ATOM   3729  HB3 GLN A 251      -4.286 -16.082   8.544  1.00 57.44           H  
ATOM   3730  O   GLN A 251      -5.706 -14.341   6.047  1.00 57.44           O  
ATOM   3731  CG  GLN A 251      -5.954 -17.313   9.169  1.00 57.44           C  
ATOM   3732  HG2 GLN A 251      -6.994 -17.467   8.881  1.00 57.44           H  
ATOM   3733  HG3 GLN A 251      -5.426 -18.259   9.047  1.00 57.44           H  
ATOM   3734  CD  GLN A 251      -5.907 -16.935  10.646  1.00 57.44           C  
ATOM   3735  NE2 GLN A 251      -6.501 -17.729  11.506  1.00 57.44           N  
ATOM   3736 HE21 GLN A 251      -6.953 -18.577  11.194  1.00 57.44           H  
ATOM   3737 HE22 GLN A 251      -6.420 -17.526  12.492  1.00 57.44           H  
ATOM   3738  OE1 GLN A 251      -5.342 -15.922  11.050  1.00 57.44           O  
ATOM   3739  N   ARG A 252      -4.223 -15.550   4.893  1.00 52.86           N  
ATOM   3740  H   ARG A 252      -3.803 -16.458   4.758  1.00 52.86           H  
ATOM   3741  CA  ARG A 252      -3.746 -14.399   4.115  1.00 52.86           C  
ATOM   3742  HA  ARG A 252      -3.774 -13.522   4.763  1.00 52.86           H  
ATOM   3743  C   ARG A 252      -4.643 -14.006   2.955  1.00 52.86           C  
ATOM   3744  CB  ARG A 252      -2.294 -14.602   3.668  1.00 52.86           C  
ATOM   3745  HB2 ARG A 252      -2.160 -14.188   2.669  1.00 52.86           H  
ATOM   3746  HB3 ARG A 252      -2.051 -15.664   3.630  1.00 52.86           H  
ATOM   3747  O   ARG A 252      -4.727 -12.809   2.702  1.00 52.86           O  
ATOM   3748  CG  ARG A 252      -1.345 -13.871   4.626  1.00 52.86           C  
ATOM   3749  HG2 ARG A 252      -1.605 -12.813   4.650  1.00 52.86           H  
ATOM   3750  HG3 ARG A 252      -1.433 -14.291   5.628  1.00 52.86           H  
ATOM   3751  CD  ARG A 252       0.091 -14.019   4.133  1.00 52.86           C  
ATOM   3752  HD2 ARG A 252       0.394 -15.060   4.242  1.00 52.86           H  
ATOM   3753  HD3 ARG A 252       0.120 -13.757   3.075  1.00 52.86           H  
ATOM   3754  NE  ARG A 252       1.026 -13.149   4.872  1.00 52.86           N  
ATOM   3755  HE  ARG A 252       0.714 -12.741   5.742  1.00 52.86           H  
ATOM   3756  NH1 ARG A 252       2.773 -13.512   3.459  1.00 52.86           N  
ATOM   3757 HH11 ARG A 252       2.236 -14.218   2.975  1.00 52.86           H  
ATOM   3758 HH12 ARG A 252       3.626 -13.199   3.017  1.00 52.86           H  
ATOM   3759  NH2 ARG A 252       3.014 -12.041   5.112  1.00 52.86           N  
ATOM   3760 HH21 ARG A 252       2.694 -11.561   5.941  1.00 52.86           H  
ATOM   3761 HH22 ARG A 252       3.963 -11.922   4.785  1.00 52.86           H  
ATOM   3762  CZ  ARG A 252       2.261 -12.897   4.483  1.00 52.86           C  
ATOM   3763  N   LEU A 253      -5.334 -14.934   2.291  1.00 52.24           N  
ATOM   3764  H   LEU A 253      -5.237 -15.907   2.546  1.00 52.24           H  
ATOM   3765  CA  LEU A 253      -6.118 -14.571   1.106  1.00 52.24           C  
ATOM   3766  HA  LEU A 253      -5.438 -14.080   0.410  1.00 52.24           H  
ATOM   3767  C   LEU A 253      -7.209 -13.549   1.457  1.00 52.24           C  
ATOM   3768  CB  LEU A 253      -6.709 -15.823   0.427  1.00 52.24           C  
ATOM   3769  HB2 LEU A 253      -7.777 -15.871   0.639  1.00 52.24           H  
ATOM   3770  HB3 LEU A 253      -6.266 -16.731   0.836  1.00 52.24           H  
ATOM   3771  O   LEU A 253      -7.304 -12.493   0.835  1.00 52.24           O  
ATOM   3772  CG  LEU A 253      -6.486 -15.790  -1.099  1.00 52.24           C  
ATOM   3773  HG  LEU A 253      -6.394 -14.758  -1.439  1.00 52.24           H  
ATOM   3774  CD1 LEU A 253      -5.212 -16.552  -1.465  1.00 52.24           C  
ATOM   3775 HD11 LEU A 253      -4.355 -16.119  -0.948  1.00 52.24           H  
ATOM   3776 HD12 LEU A 253      -5.039 -16.488  -2.539  1.00 52.24           H  
ATOM   3777 HD13 LEU A 253      -5.305 -17.602  -1.188  1.00 52.24           H  
ATOM   3778  CD2 LEU A 253      -7.664 -16.406  -1.846  1.00 52.24           C  
ATOM   3779 HD21 LEU A 253      -7.799 -17.442  -1.537  1.00 52.24           H  
ATOM   3780 HD22 LEU A 253      -7.476 -16.377  -2.919  1.00 52.24           H  
ATOM   3781 HD23 LEU A 253      -8.574 -15.846  -1.631  1.00 52.24           H  
ATOM   3782  N   GLU A 254      -7.951 -13.796   2.538  1.00 58.06           N  
ATOM   3783  H   GLU A 254      -7.876 -14.699   2.985  1.00 58.06           H  
ATOM   3784  CA  GLU A 254      -8.977 -12.867   3.019  1.00 58.06           C  
ATOM   3785  HA  GLU A 254      -9.657 -12.628   2.202  1.00 58.06           H  
ATOM   3786  C   GLU A 254      -8.376 -11.551   3.522  1.00 58.06           C  
ATOM   3787  CB  GLU A 254      -9.784 -13.509   4.146  1.00 58.06           C  
ATOM   3788  HB2 GLU A 254     -10.498 -12.767   4.504  1.00 58.06           H  
ATOM   3789  HB3 GLU A 254      -9.112 -13.773   4.963  1.00 58.06           H  
ATOM   3790  O   GLU A 254      -8.902 -10.475   3.238  1.00 58.06           O  
ATOM   3791  CG  GLU A 254     -10.553 -14.755   3.689  1.00 58.06           C  
ATOM   3792  HG2 GLU A 254     -11.119 -14.501   2.792  1.00 58.06           H  
ATOM   3793  HG3 GLU A 254      -9.842 -15.542   3.434  1.00 58.06           H  
ATOM   3794  CD  GLU A 254     -11.513 -15.262   4.772  1.00 58.06           C  
ATOM   3795  OE1 GLU A 254     -12.389 -16.073   4.409  1.00 58.06           O  
ATOM   3796  OE2 GLU A 254     -11.390 -14.788   5.926  1.00 58.06           O  
ATOM   3797  N   ARG A 255      -7.244 -11.601   4.239  1.00 59.66           N  
ATOM   3798  H   ARG A 255      -6.848 -12.511   4.427  1.00 59.66           H  
ATOM   3799  CA  ARG A 255      -6.572 -10.391   4.737  1.00 59.66           C  
ATOM   3800  HA  ARG A 255      -7.307  -9.778   5.258  1.00 59.66           H  
ATOM   3801  C   ARG A 255      -6.051  -9.520   3.599  1.00 59.66           C  
ATOM   3802  CB  ARG A 255      -5.448 -10.760   5.715  1.00 59.66           C  
ATOM   3803  HB2 ARG A 255      -4.817  -9.886   5.877  1.00 59.66           H  
ATOM   3804  HB3 ARG A 255      -4.834 -11.550   5.282  1.00 59.66           H  
ATOM   3805  O   ARG A 255      -6.235  -8.310   3.664  1.00 59.66           O  
ATOM   3806  CG  ARG A 255      -6.006 -11.212   7.071  1.00 59.66           C  
ATOM   3807  HG2 ARG A 255      -6.684 -12.054   6.929  1.00 59.66           H  
ATOM   3808  HG3 ARG A 255      -6.561 -10.390   7.524  1.00 59.66           H  
ATOM   3809  CD  ARG A 255      -4.868 -11.634   8.005  1.00 59.66           C  
ATOM   3810  HD2 ARG A 255      -4.329 -12.455   7.531  1.00 59.66           H  
ATOM   3811  HD3 ARG A 255      -4.185 -10.796   8.147  1.00 59.66           H  
ATOM   3812  NE  ARG A 255      -5.387 -12.077   9.309  1.00 59.66           N  
ATOM   3813  HE  ARG A 255      -6.378 -11.966   9.465  1.00 59.66           H  
ATOM   3814  NH1 ARG A 255      -3.472 -13.079  10.112  1.00 59.66           N  
ATOM   3815 HH11 ARG A 255      -3.061 -13.678  10.814  1.00 59.66           H  
ATOM   3816 HH12 ARG A 255      -2.981 -12.890   9.250  1.00 59.66           H  
ATOM   3817  NH2 ARG A 255      -5.362 -13.223  11.264  1.00 59.66           N  
ATOM   3818 HH21 ARG A 255      -5.023 -14.094  11.647  1.00 59.66           H  
ATOM   3819 HH22 ARG A 255      -6.361 -13.104  11.350  1.00 59.66           H  
ATOM   3820  CZ  ARG A 255      -4.736 -12.779  10.219  1.00 59.66           C  
ATOM   3821  N   VAL A 256      -5.447 -10.104   2.567  1.00 57.92           N  
ATOM   3822  H   VAL A 256      -5.359 -11.110   2.578  1.00 57.92           H  
ATOM   3823  CA  VAL A 256      -4.880  -9.379   1.420  1.00 57.92           C  
ATOM   3824  HA  VAL A 256      -4.302  -8.532   1.789  1.00 57.92           H  
ATOM   3825  C   VAL A 256      -5.990  -8.806   0.537  1.00 57.92           C  
ATOM   3826  CB  VAL A 256      -3.915 -10.282   0.625  1.00 57.92           C  
ATOM   3827  HB  VAL A 256      -4.429 -11.204   0.352  1.00 57.92           H  
ATOM   3828  O   VAL A 256      -5.924  -7.631   0.177  1.00 57.92           O  
ATOM   3829  CG1 VAL A 256      -3.411  -9.605  -0.656  1.00 57.92           C  
ATOM   3830 HG11 VAL A 256      -2.678 -10.244  -1.149  1.00 57.92           H  
ATOM   3831 HG12 VAL A 256      -4.233  -9.446  -1.354  1.00 57.92           H  
ATOM   3832 HG13 VAL A 256      -2.947  -8.648  -0.421  1.00 57.92           H  
ATOM   3833  CG2 VAL A 256      -2.676 -10.627   1.467  1.00 57.92           C  
ATOM   3834 HG21 VAL A 256      -2.051 -11.333   0.920  1.00 57.92           H  
ATOM   3835 HG22 VAL A 256      -2.099  -9.724   1.666  1.00 57.92           H  
ATOM   3836 HG23 VAL A 256      -2.958 -11.079   2.418  1.00 57.92           H  
ATOM   3837  N   ILE A 257      -7.058  -9.568   0.267  1.00 57.91           N  
ATOM   3838  H   ILE A 257      -7.062 -10.531   0.569  1.00 57.91           H  
ATOM   3839  CA  ILE A 257      -8.212  -9.071  -0.503  1.00 57.91           C  
ATOM   3840  HA  ILE A 257      -7.848  -8.674  -1.451  1.00 57.91           H  
ATOM   3841  C   ILE A 257      -8.886  -7.906   0.236  1.00 57.91           C  
ATOM   3842  CB  ILE A 257      -9.200 -10.221  -0.814  1.00 57.91           C  
ATOM   3843  HB  ILE A 257      -9.440 -10.733   0.118  1.00 57.91           H  
ATOM   3844  O   ILE A 257      -9.150  -6.859  -0.361  1.00 57.91           O  
ATOM   3845  CG1 ILE A 257      -8.556 -11.229  -1.795  1.00 57.91           C  
ATOM   3846 HG12 ILE A 257      -7.540 -11.463  -1.476  1.00 57.91           H  
ATOM   3847 HG13 ILE A 257      -8.483 -10.777  -2.784  1.00 57.91           H  
ATOM   3848  CG2 ILE A 257     -10.510  -9.676  -1.422  1.00 57.91           C  
ATOM   3849 HG21 ILE A 257     -10.294  -9.108  -2.326  1.00 57.91           H  
ATOM   3850 HG22 ILE A 257     -11.184 -10.499  -1.663  1.00 57.91           H  
ATOM   3851 HG23 ILE A 257     -11.030  -9.041  -0.705  1.00 57.91           H  
ATOM   3852  CD1 ILE A 257      -9.317 -12.557  -1.910  1.00 57.91           C  
ATOM   3853 HD11 ILE A 257     -10.286 -12.409  -2.387  1.00 57.91           H  
ATOM   3854 HD12 ILE A 257      -8.736 -13.251  -2.518  1.00 57.91           H  
ATOM   3855 HD13 ILE A 257      -9.460 -12.993  -0.921  1.00 57.91           H  
ATOM   3856  N   ASN A 258      -9.105  -8.041   1.547  1.00 64.69           N  
ATOM   3857  H   ASN A 258      -8.904  -8.929   1.985  1.00 64.69           H  
ATOM   3858  CA  ASN A 258      -9.704  -6.978   2.353  1.00 64.69           C  
ATOM   3859  HA  ASN A 258     -10.607  -6.632   1.852  1.00 64.69           H  
ATOM   3860  C   ASN A 258      -8.783  -5.752   2.476  1.00 64.69           C  
ATOM   3861  CB  ASN A 258     -10.098  -7.553   3.724  1.00 64.69           C  
ATOM   3862  HB2 ASN A 258     -10.375  -6.736   4.391  1.00 64.69           H  
ATOM   3863  HB3 ASN A 258      -9.248  -8.076   4.162  1.00 64.69           H  
ATOM   3864  O   ASN A 258      -9.271  -4.623   2.472  1.00 64.69           O  
ATOM   3865  CG  ASN A 258     -11.298  -8.487   3.640  1.00 64.69           C  
ATOM   3866  ND2 ASN A 258     -11.391  -9.470   4.503  1.00 64.69           N  
ATOM   3867 HD21 ASN A 258     -10.569  -9.767   5.009  1.00 64.69           H  
ATOM   3868 HD22 ASN A 258     -12.167 -10.102   4.370  1.00 64.69           H  
ATOM   3869  OD1 ASN A 258     -12.190  -8.310   2.830  1.00 64.69           O  
ATOM   3870  N   GLN A 259      -7.461  -5.941   2.541  1.00 66.32           N  
ATOM   3871  H   GLN A 259      -7.107  -6.887   2.565  1.00 66.32           H  
ATOM   3872  CA  GLN A 259      -6.490  -4.842   2.561  1.00 66.32           C  
ATOM   3873  HA  GLN A 259      -6.781  -4.122   3.326  1.00 66.32           H  
ATOM   3874  C   GLN A 259      -6.458  -4.083   1.231  1.00 66.32           C  
ATOM   3875  CB  GLN A 259      -5.093  -5.374   2.903  1.00 66.32           C  
ATOM   3876  HB2 GLN A 259      -4.347  -4.635   2.614  1.00 66.32           H  
ATOM   3877  HB3 GLN A 259      -4.902  -6.285   2.334  1.00 66.32           H  
ATOM   3878  O   GLN A 259      -6.558  -2.856   1.235  1.00 66.32           O  
ATOM   3879  CG  GLN A 259      -4.932  -5.648   4.404  1.00 66.32           C  
ATOM   3880  HG2 GLN A 259      -4.889  -4.697   4.935  1.00 66.32           H  
ATOM   3881  HG3 GLN A 259      -5.795  -6.193   4.788  1.00 66.32           H  
ATOM   3882  CD  GLN A 259      -3.658  -6.427   4.712  1.00 66.32           C  
ATOM   3883  NE2 GLN A 259      -3.615  -7.175   5.792  1.00 66.32           N  
ATOM   3884 HE21 GLN A 259      -2.749  -7.682   5.906  1.00 66.32           H  
ATOM   3885 HE22 GLN A 259      -4.454  -7.331   6.331  1.00 66.32           H  
ATOM   3886  OE1 GLN A 259      -2.661  -6.365   4.021  1.00 66.32           O  
ATOM   3887  N   GLY A 260      -6.402  -4.784   0.094  1.00 70.83           N  
ATOM   3888  H   GLY A 260      -6.301  -5.788   0.147  1.00 70.83           H  
ATOM   3889  CA  GLY A 260      -6.420  -4.157  -1.230  1.00 70.83           C  
ATOM   3890  HA2 GLY A 260      -5.548  -3.512  -1.340  1.00 70.83           H  
ATOM   3891  HA3 GLY A 260      -6.377  -4.937  -1.991  1.00 70.83           H  
ATOM   3892  C   GLY A 260      -7.684  -3.326  -1.457  1.00 70.83           C  
ATOM   3893  O   GLY A 260      -7.609  -2.184  -1.914  1.00 70.83           O  
ATOM   3894  N   GLN A 261      -8.842  -3.843  -1.030  1.00 75.57           N  
ATOM   3895  H   GLN A 261      -8.847  -4.788  -0.672  1.00 75.57           H  
ATOM   3896  CA  GLN A 261     -10.099  -3.094  -1.076  1.00 75.57           C  
ATOM   3897  HA  GLN A 261     -10.251  -2.732  -2.093  1.00 75.57           H  
ATOM   3898  C   GLN A 261     -10.098  -1.859  -0.168  1.00 75.57           C  
ATOM   3899  CB  GLN A 261     -11.277  -3.996  -0.694  1.00 75.57           C  
ATOM   3900  HB2 GLN A 261     -11.061  -4.517   0.239  1.00 75.57           H  
ATOM   3901  HB3 GLN A 261     -12.151  -3.364  -0.539  1.00 75.57           H  
ATOM   3902  O   GLN A 261     -10.737  -0.867  -0.507  1.00 75.57           O  
ATOM   3903  CG  GLN A 261     -11.610  -5.017  -1.789  1.00 75.57           C  
ATOM   3904  HG2 GLN A 261     -11.745  -4.498  -2.738  1.00 75.57           H  
ATOM   3905  HG3 GLN A 261     -10.786  -5.720  -1.905  1.00 75.57           H  
ATOM   3906  CD  GLN A 261     -12.890  -5.792  -1.491  1.00 75.57           C  
ATOM   3907  NE2 GLN A 261     -13.157  -6.855  -2.215  1.00 75.57           N  
ATOM   3908 HE21 GLN A 261     -13.952  -7.396  -1.907  1.00 75.57           H  
ATOM   3909 HE22 GLN A 261     -12.463  -7.225  -2.849  1.00 75.57           H  
ATOM   3910  OE1 GLN A 261     -13.696  -5.442  -0.644  1.00 75.57           O  
ATOM   3911  N   GLN A 262      -9.399  -1.890   0.969  1.00 81.76           N  
ATOM   3912  H   GLN A 262      -8.893  -2.733   1.204  1.00 81.76           H  
ATOM   3913  CA  GLN A 262      -9.307  -0.744   1.876  1.00 81.76           C  
ATOM   3914  HA  GLN A 262     -10.297  -0.301   1.978  1.00 81.76           H  
ATOM   3915  C   GLN A 262      -8.391   0.363   1.341  1.00 81.76           C  
ATOM   3916  CB  GLN A 262      -8.842  -1.204   3.264  1.00 81.76           C  
ATOM   3917  HB2 GLN A 262      -7.984  -1.869   3.163  1.00 81.76           H  
ATOM   3918  HB3 GLN A 262      -8.527  -0.333   3.840  1.00 81.76           H  
ATOM   3919  O   GLN A 262      -8.735   1.534   1.498  1.00 81.76           O  
ATOM   3920  CG  GLN A 262      -9.959  -1.913   4.041  1.00 81.76           C  
ATOM   3921  HG2 GLN A 262     -10.412  -2.690   3.426  1.00 81.76           H  
ATOM   3922  HG3 GLN A 262     -10.741  -1.192   4.278  1.00 81.76           H  
ATOM   3923  CD  GLN A 262      -9.465  -2.530   5.347  1.00 81.76           C  
ATOM   3924  NE2 GLN A 262     -10.207  -3.452   5.918  1.00 81.76           N  
ATOM   3925 HE21 GLN A 262     -10.991  -3.848   5.419  1.00 81.76           H  
ATOM   3926 HE22 GLN A 262      -9.826  -3.872   6.754  1.00 81.76           H  
ATOM   3927  OE1 GLN A 262      -8.447  -2.165   5.913  1.00 81.76           O  
ATOM   3928  N   LEU A 263      -7.261   0.021   0.711  1.00 87.26           N  
ATOM   3929  H   LEU A 263      -7.029  -0.960   0.649  1.00 87.26           H  
ATOM   3930  CA  LEU A 263      -6.287   0.998   0.201  1.00 87.26           C  
ATOM   3931  HA  LEU A 263      -6.190   1.814   0.917  1.00 87.26           H  
ATOM   3932  C   LEU A 263      -6.741   1.639  -1.115  1.00 87.26           C  
ATOM   3933  CB  LEU A 263      -4.908   0.329   0.032  1.00 87.26           C  
ATOM   3934  HB2 LEU A 263      -5.006  -0.476  -0.696  1.00 87.26           H  
ATOM   3935  HB3 LEU A 263      -4.213   1.061  -0.378  1.00 87.26           H  
ATOM   3936  O   LEU A 263      -6.627   2.852  -1.272  1.00 87.26           O  
ATOM   3937  CG  LEU A 263      -4.297  -0.255   1.320  1.00 87.26           C  
ATOM   3938  HG  LEU A 263      -5.000  -0.961   1.762  1.00 87.26           H  
ATOM   3939  CD1 LEU A 263      -3.016  -1.015   0.985  1.00 87.26           C  
ATOM   3940 HD11 LEU A 263      -2.285  -0.340   0.539  1.00 87.26           H  
ATOM   3941 HD12 LEU A 263      -2.587  -1.443   1.891  1.00 87.26           H  
ATOM   3942 HD13 LEU A 263      -3.233  -1.821   0.284  1.00 87.26           H  
ATOM   3943  CD2 LEU A 263      -3.973   0.790   2.389  1.00 87.26           C  
ATOM   3944 HD21 LEU A 263      -4.818   1.457   2.558  1.00 87.26           H  
ATOM   3945 HD22 LEU A 263      -3.737   0.272   3.318  1.00 87.26           H  
ATOM   3946 HD23 LEU A 263      -3.092   1.356   2.085  1.00 87.26           H  
ATOM   3947  N   TYR A 264      -7.322   0.850  -2.023  1.00 88.46           N  
ATOM   3948  H   TYR A 264      -7.358  -0.141  -1.830  1.00 88.46           H  
ATOM   3949  CA  TYR A 264      -7.685   1.277  -3.381  1.00 88.46           C  
ATOM   3950  HA  TYR A 264      -7.282   2.276  -3.547  1.00 88.46           H  
ATOM   3951  C   TYR A 264      -9.201   1.412  -3.589  1.00 88.46           C  
ATOM   3952  CB  TYR A 264      -7.000   0.362  -4.404  1.00 88.46           C  
ATOM   3953  HB2 TYR A 264      -7.348  -0.661  -4.265  1.00 88.46           H  
ATOM   3954  HB3 TYR A 264      -7.285   0.672  -5.410  1.00 88.46           H  
ATOM   3955  O   TYR A 264      -9.719   1.282  -4.700  1.00 88.46           O  
ATOM   3956  CG  TYR A 264      -5.486   0.402  -4.318  1.00 88.46           C  
ATOM   3957  CD1 TYR A 264      -4.779   1.470  -4.904  1.00 88.46           C  
ATOM   3958  HD1 TYR A 264      -5.308   2.257  -5.420  1.00 88.46           H  
ATOM   3959  CD2 TYR A 264      -4.784  -0.611  -3.635  1.00 88.46           C  
ATOM   3960  HD2 TYR A 264      -5.324  -1.432  -3.186  1.00 88.46           H  
ATOM   3961  CE1 TYR A 264      -3.374   1.520  -4.818  1.00 88.46           C  
ATOM   3962  HE1 TYR A 264      -2.826   2.339  -5.261  1.00 88.46           H  
ATOM   3963  CE2 TYR A 264      -3.378  -0.564  -3.549  1.00 88.46           C  
ATOM   3964  HE2 TYR A 264      -2.840  -1.346  -3.035  1.00 88.46           H  
ATOM   3965  OH  TYR A 264      -1.308   0.547  -4.075  1.00 88.46           O  
ATOM   3966  HH  TYR A 264      -0.951  -0.234  -3.647  1.00 88.46           H  
ATOM   3967  CZ  TYR A 264      -2.668   0.501  -4.147  1.00 88.46           C  
ATOM   3968  N   SER A 265      -9.953   1.683  -2.517  1.00 89.09           N  
ATOM   3969  H   SER A 265      -9.494   1.745  -1.619  1.00 89.09           H  
ATOM   3970  CA  SER A 265     -11.382   1.977  -2.647  1.00 89.09           C  
ATOM   3971  HA  SER A 265     -11.816   1.186  -3.258  1.00 89.09           H  
ATOM   3972  C   SER A 265     -11.604   3.316  -3.360  1.00 89.09           C  
ATOM   3973  CB  SER A 265     -12.105   1.950  -1.292  1.00 89.09           C  
ATOM   3974  HB2 SER A 265     -13.135   1.631  -1.450  1.00 89.09           H  
ATOM   3975  HB3 SER A 265     -11.625   1.244  -0.614  1.00 89.09           H  
ATOM   3976  O   SER A 265     -10.863   4.274  -3.153  1.00 89.09           O  
ATOM   3977  OG  SER A 265     -12.121   3.217  -0.671  1.00 89.09           O  
ATOM   3978  HG  SER A 265     -11.205   3.453  -0.506  1.00 89.09           H  
ATOM   3979  N   ARG A 266     -12.715   3.447  -4.094  1.00 91.26           N  
ATOM   3980  H   ARG A 266     -13.232   2.603  -4.295  1.00 91.26           H  
ATOM   3981  CA  ARG A 266     -13.122   4.711  -4.747  1.00 91.26           C  
ATOM   3982  HA  ARG A 266     -12.342   4.989  -5.455  1.00 91.26           H  
ATOM   3983  C   ARG A 266     -13.269   5.917  -3.804  1.00 91.26           C  
ATOM   3984  CB  ARG A 266     -14.434   4.488  -5.515  1.00 91.26           C  
ATOM   3985  HB2 ARG A 266     -14.614   5.354  -6.152  1.00 91.26           H  
ATOM   3986  HB3 ARG A 266     -14.328   3.614  -6.158  1.00 91.26           H  
ATOM   3987  O   ARG A 266     -13.390   7.041  -4.270  1.00 91.26           O  
ATOM   3988  CG  ARG A 266     -15.640   4.301  -4.577  1.00 91.26           C  
ATOM   3989  HG2 ARG A 266     -15.472   3.446  -3.922  1.00 91.26           H  
ATOM   3990  HG3 ARG A 266     -15.777   5.195  -3.968  1.00 91.26           H  
ATOM   3991  CD  ARG A 266     -16.920   4.077  -5.377  1.00 91.26           C  
ATOM   3992  HD2 ARG A 266     -16.812   3.162  -5.959  1.00 91.26           H  
ATOM   3993  HD3 ARG A 266     -17.059   4.918  -6.057  1.00 91.26           H  
ATOM   3994  NE  ARG A 266     -18.080   3.974  -4.476  1.00 91.26           N  
ATOM   3995  HE  ARG A 266     -17.912   4.221  -3.512  1.00 91.26           H  
ATOM   3996  NH1 ARG A 266     -19.619   3.350  -6.052  1.00 91.26           N  
ATOM   3997 HH11 ARG A 266     -20.550   3.055  -6.308  1.00 91.26           H  
ATOM   3998 HH12 ARG A 266     -18.903   3.455  -6.757  1.00 91.26           H  
ATOM   3999  NH2 ARG A 266     -20.234   3.475  -3.914  1.00 91.26           N  
ATOM   4000 HH21 ARG A 266     -19.982   3.553  -2.939  1.00 91.26           H  
ATOM   4001 HH22 ARG A 266     -21.146   3.134  -4.180  1.00 91.26           H  
ATOM   4002  CZ  ARG A 266     -19.302   3.607  -4.815  1.00 91.26           C  
ATOM   4003  N   PHE A 267     -13.367   5.677  -2.496  1.00 89.21           N  
ATOM   4004  H   PHE A 267     -13.169   4.738  -2.181  1.00 89.21           H  
ATOM   4005  CA  PHE A 267     -13.547   6.709  -1.471  1.00 89.21           C  
ATOM   4006  HA  PHE A 267     -13.935   7.617  -1.933  1.00 89.21           H  
ATOM   4007  C   PHE A 267     -12.232   7.102  -0.787  1.00 89.21           C  
ATOM   4008  CB  PHE A 267     -14.565   6.210  -0.440  1.00 89.21           C  
ATOM   4009  HB2 PHE A 267     -14.149   5.336   0.062  1.00 89.21           H  
ATOM   4010  HB3 PHE A 267     -14.701   6.982   0.318  1.00 89.21           H  
ATOM   4011  O   PHE A 267     -12.254   7.878   0.169  1.00 89.21           O  
ATOM   4012  CG  PHE A 267     -15.935   5.870  -0.992  1.00 89.21           C  
ATOM   4013  CD1 PHE A 267     -16.736   6.884  -1.545  1.00 89.21           C  
ATOM   4014  HD1 PHE A 267     -16.347   7.888  -1.635  1.00 89.21           H  
ATOM   4015  CD2 PHE A 267     -16.438   4.559  -0.886  1.00 89.21           C  
ATOM   4016  HD2 PHE A 267     -15.823   3.780  -0.460  1.00 89.21           H  
ATOM   4017  CE1 PHE A 267     -18.056   6.606  -1.936  1.00 89.21           C  
ATOM   4018  HE1 PHE A 267     -18.674   7.403  -2.321  1.00 89.21           H  
ATOM   4019  CE2 PHE A 267     -17.764   4.281  -1.263  1.00 89.21           C  
ATOM   4020  HE2 PHE A 267     -18.160   3.289  -1.105  1.00 89.21           H  
ATOM   4021  CZ  PHE A 267     -18.582   5.317  -1.754  1.00 89.21           C  
ATOM   4022  HZ  PHE A 267     -19.628   5.148  -1.961  1.00 89.21           H  
ATOM   4023  N   VAL A 268     -11.110   6.529  -1.227  1.00 93.38           N  
ATOM   4024  H   VAL A 268     -11.147   5.928  -2.038  1.00 93.38           H  
ATOM   4025  CA  VAL A 268      -9.783   6.760  -0.665  1.00 93.38           C  
ATOM   4026  HA  VAL A 268      -9.864   7.405   0.210  1.00 93.38           H  
ATOM   4027  C   VAL A 268      -8.935   7.476  -1.710  1.00 93.38           C  
ATOM   4028  CB  VAL A 268      -9.152   5.437  -0.201  1.00 93.38           C  
ATOM   4029  HB  VAL A 268      -9.146   4.725  -1.027  1.00 93.38           H  
ATOM   4030  O   VAL A 268      -8.648   6.926  -2.773  1.00 93.38           O  
ATOM   4031  CG1 VAL A 268      -7.724   5.641   0.300  1.00 93.38           C  
ATOM   4032 HG11 VAL A 268      -7.080   5.936  -0.529  1.00 93.38           H  
ATOM   4033 HG12 VAL A 268      -7.688   6.407   1.075  1.00 93.38           H  
ATOM   4034 HG13 VAL A 268      -7.350   4.698   0.698  1.00 93.38           H  
ATOM   4035  CG2 VAL A 268      -9.944   4.830   0.968  1.00 93.38           C  
ATOM   4036 HG21 VAL A 268     -11.020   4.923   0.819  1.00 93.38           H  
ATOM   4037 HG22 VAL A 268      -9.676   3.778   1.071  1.00 93.38           H  
ATOM   4038 HG23 VAL A 268      -9.683   5.341   1.895  1.00 93.38           H  
ATOM   4039  N   GLN A 269      -8.547   8.714  -1.410  1.00 94.34           N  
ATOM   4040  H   GLN A 269      -8.787   9.091  -0.505  1.00 94.34           H  
ATOM   4041  CA  GLN A 269      -7.664   9.494  -2.277  1.00 94.34           C  
ATOM   4042  HA  GLN A 269      -8.038   9.440  -3.299  1.00 94.34           H  
ATOM   4043  C   GLN A 269      -6.251   8.905  -2.244  1.00 94.34           C  
ATOM   4044  CB  GLN A 269      -7.670  10.964  -1.829  1.00 94.34           C  
ATOM   4045  HB2 GLN A 269      -8.689  11.347  -1.876  1.00 94.34           H  
ATOM   4046  HB3 GLN A 269      -7.318  11.026  -0.799  1.00 94.34           H  
ATOM   4047  O   GLN A 269      -5.735   8.652  -1.164  1.00 94.34           O  
ATOM   4048  CG  GLN A 269      -6.765  11.828  -2.723  1.00 94.34           C  
ATOM   4049  HG2 GLN A 269      -7.099  11.740  -3.757  1.00 94.34           H  
ATOM   4050  HG3 GLN A 269      -5.738  11.468  -2.670  1.00 94.34           H  
ATOM   4051  CD  GLN A 269      -6.743  13.305  -2.354  1.00 94.34           C  
ATOM   4052  NE2 GLN A 269      -6.020  14.106  -3.102  1.00 94.34           N  
ATOM   4053 HE21 GLN A 269      -6.044  15.098  -2.914  1.00 94.34           H  
ATOM   4054 HE22 GLN A 269      -5.462  13.726  -3.853  1.00 94.34           H  
ATOM   4055  OE1 GLN A 269      -7.358  13.774  -1.410  1.00 94.34           O  
ATOM   4056  N   GLN A 270      -5.617   8.730  -3.400  1.00 94.35           N  
ATOM   4057  H   GLN A 270      -6.072   9.005  -4.259  1.00 94.35           H  
ATOM   4058  CA  GLN A 270      -4.238   8.248  -3.511  1.00 94.35           C  
ATOM   4059  HA  GLN A 270      -3.992   7.613  -2.660  1.00 94.35           H  
ATOM   4060  C   GLN A 270      -3.276   9.443  -3.517  1.00 94.35           C  
ATOM   4061  CB  GLN A 270      -4.099   7.417  -4.798  1.00 94.35           C  
ATOM   4062  HB2 GLN A 270      -3.092   7.003  -4.846  1.00 94.35           H  
ATOM   4063  HB3 GLN A 270      -4.228   8.073  -5.659  1.00 94.35           H  
ATOM   4064  O   GLN A 270      -3.496  10.385  -4.279  1.00 94.35           O  
ATOM   4065  CG  GLN A 270      -5.118   6.269  -4.914  1.00 94.35           C  
ATOM   4066  HG2 GLN A 270      -4.955   5.754  -5.861  1.00 94.35           H  
ATOM   4067  HG3 GLN A 270      -6.134   6.664  -4.930  1.00 94.35           H  
ATOM   4068  CD  GLN A 270      -4.974   5.248  -3.800  1.00 94.35           C  
ATOM   4069  NE2 GLN A 270      -6.040   4.896  -3.114  1.00 94.35           N  
ATOM   4070 HE21 GLN A 270      -5.931   4.176  -2.414  1.00 94.35           H  
ATOM   4071 HE22 GLN A 270      -6.932   5.340  -3.279  1.00 94.35           H  
ATOM   4072  OE1 GLN A 270      -3.894   4.763  -3.537  1.00 94.35           O  
ATOM   4073  N   VAL A 271      -2.248   9.429  -2.665  1.00 94.88           N  
ATOM   4074  H   VAL A 271      -2.147   8.651  -2.029  1.00 94.88           H  
ATOM   4075  CA  VAL A 271      -1.222  10.482  -2.588  1.00 94.88           C  
ATOM   4076  HA  VAL A 271      -1.228  11.065  -3.509  1.00 94.88           H  
ATOM   4077  C   VAL A 271       0.155   9.832  -2.458  1.00 94.88           C  
ATOM   4078  CB  VAL A 271      -1.488  11.450  -1.415  1.00 94.88           C  
ATOM   4079  HB  VAL A 271      -1.488  10.893  -0.478  1.00 94.88           H  
ATOM   4080  O   VAL A 271       0.419   9.134  -1.478  1.00 94.88           O  
ATOM   4081  CG1 VAL A 271      -0.422  12.548  -1.340  1.00 94.88           C  
ATOM   4082 HG11 VAL A 271      -0.346  13.080  -2.288  1.00 94.88           H  
ATOM   4083 HG12 VAL A 271      -0.666  13.259  -0.551  1.00 94.88           H  
ATOM   4084 HG13 VAL A 271       0.554  12.123  -1.108  1.00 94.88           H  
ATOM   4085  CG2 VAL A 271      -2.847  12.156  -1.552  1.00 94.88           C  
ATOM   4086 HG21 VAL A 271      -3.647  11.416  -1.529  1.00 94.88           H  
ATOM   4087 HG22 VAL A 271      -2.884  12.699  -2.497  1.00 94.88           H  
ATOM   4088 HG23 VAL A 271      -2.986  12.851  -0.724  1.00 94.88           H  
ATOM   4089  N   GLN A 272       1.023  10.058  -3.444  1.00 93.95           N  
ATOM   4090  H   GLN A 272       0.769  10.682  -4.196  1.00 93.95           H  
ATOM   4091  CA  GLN A 272       2.414   9.609  -3.400  1.00 93.95           C  
ATOM   4092  HA  GLN A 272       2.457   8.623  -2.938  1.00 93.95           H  
ATOM   4093  C   GLN A 272       3.242  10.598  -2.588  1.00 93.95           C  
ATOM   4094  CB  GLN A 272       2.992   9.510  -4.817  1.00 93.95           C  
ATOM   4095  HB2 GLN A 272       3.101  10.511  -5.233  1.00 93.95           H  
ATOM   4096  HB3 GLN A 272       2.301   8.964  -5.460  1.00 93.95           H  
ATOM   4097  O   GLN A 272       3.284  11.776  -2.922  1.00 93.95           O  
ATOM   4098  CG  GLN A 272       4.356   8.795  -4.827  1.00 93.95           C  
ATOM   4099  HG2 GLN A 272       4.243   7.788  -4.425  1.00 93.95           H  
ATOM   4100  HG3 GLN A 272       5.064   9.329  -4.195  1.00 93.95           H  
ATOM   4101  CD  GLN A 272       4.950   8.715  -6.229  1.00 93.95           C  
ATOM   4102  NE2 GLN A 272       5.662   7.664  -6.575  1.00 93.95           N  
ATOM   4103 HE21 GLN A 272       5.645   6.805  -6.045  1.00 93.95           H  
ATOM   4104 HE22 GLN A 272       5.904   7.589  -7.553  1.00 93.95           H  
ATOM   4105  OE1 GLN A 272       4.812   9.623  -7.034  1.00 93.95           O  
ATOM   4106  N   THR A 273       3.946  10.115  -1.574  1.00 91.35           N  
ATOM   4107  H   THR A 273       3.935   9.120  -1.401  1.00 91.35           H  
ATOM   4108  CA  THR A 273       4.813  10.927  -0.727  1.00 91.35           C  
ATOM   4109  HA  THR A 273       4.532  11.974  -0.837  1.00 91.35           H  
ATOM   4110  C   THR A 273       6.256  10.766  -1.195  1.00 91.35           C  
ATOM   4111  CB  THR A 273       4.630  10.570   0.755  1.00 91.35           C  
ATOM   4112  HB  THR A 273       5.237  11.241   1.363  1.00 91.35           H  
ATOM   4113  O   THR A 273       6.690   9.676  -1.569  1.00 91.35           O  
ATOM   4114  CG2 THR A 273       3.167  10.693   1.184  1.00 91.35           C  
ATOM   4115 HG21 THR A 273       2.509  10.169   0.491  1.00 91.35           H  
ATOM   4116 HG22 THR A 273       3.034  10.231   2.162  1.00 91.35           H  
ATOM   4117 HG23 THR A 273       2.883  11.745   1.209  1.00 91.35           H  
ATOM   4118  OG1 THR A 273       5.008   9.245   1.039  1.00 91.35           O  
ATOM   4119  HG1 THR A 273       4.951   9.106   1.987  1.00 91.35           H  
ATOM   4120  N   ARG A 274       7.022  11.861  -1.215  1.00 89.75           N  
ATOM   4121  H   ARG A 274       6.579  12.745  -1.005  1.00 89.75           H  
ATOM   4122  CA  ARG A 274       8.442  11.850  -1.627  1.00 89.75           C  
ATOM   4123  HA  ARG A 274       8.686  10.883  -2.067  1.00 89.75           H  
ATOM   4124  C   ARG A 274       9.415  11.993  -0.461  1.00 89.75           C  
ATOM   4125  CB  ARG A 274       8.690  12.931  -2.687  1.00 89.75           C  
ATOM   4126  HB2 ARG A 274       9.753  12.953  -2.928  1.00 89.75           H  
ATOM   4127  HB3 ARG A 274       8.412  13.903  -2.281  1.00 89.75           H  
ATOM   4128  O   ARG A 274      10.609  11.786  -0.643  1.00 89.75           O  
ATOM   4129  CG  ARG A 274       7.901  12.665  -3.976  1.00 89.75           C  
ATOM   4130  HG2 ARG A 274       6.832  12.671  -3.767  1.00 89.75           H  
ATOM   4131  HG3 ARG A 274       8.180  11.692  -4.379  1.00 89.75           H  
ATOM   4132  CD  ARG A 274       8.211  13.754  -5.005  1.00 89.75           C  
ATOM   4133  HD2 ARG A 274       7.926  14.718  -4.584  1.00 89.75           H  
ATOM   4134  HD3 ARG A 274       9.282  13.758  -5.206  1.00 89.75           H  
ATOM   4135  NE  ARG A 274       7.471  13.530  -6.259  1.00 89.75           N  
ATOM   4136  HE  ARG A 274       6.828  12.751  -6.281  1.00 89.75           H  
ATOM   4137  NH1 ARG A 274       8.235  15.384  -7.379  1.00 89.75           N  
ATOM   4138 HH11 ARG A 274       8.278  15.939  -8.222  1.00 89.75           H  
ATOM   4139 HH12 ARG A 274       8.750  15.661  -6.556  1.00 89.75           H  
ATOM   4140  NH2 ARG A 274       6.837  13.967  -8.398  1.00 89.75           N  
ATOM   4141 HH21 ARG A 274       6.901  14.521  -9.240  1.00 89.75           H  
ATOM   4142 HH22 ARG A 274       6.280  13.125  -8.402  1.00 89.75           H  
ATOM   4143  CZ  ARG A 274       7.516  14.295  -7.335  1.00 89.75           C  
ATOM   4144  N   ASN A 275       8.913  12.339   0.720  1.00 90.47           N  
ATOM   4145  H   ASN A 275       7.916  12.477   0.800  1.00 90.47           H  
ATOM   4146  CA  ASN A 275       9.739  12.604   1.886  1.00 90.47           C  
ATOM   4147  HA  ASN A 275      10.634  13.120   1.539  1.00 90.47           H  
ATOM   4148  C   ASN A 275      10.145  11.284   2.589  1.00 90.47           C  
ATOM   4149  CB  ASN A 275       8.979  13.596   2.783  1.00 90.47           C  
ATOM   4150  HB2 ASN A 275       8.646  14.443   2.183  1.00 90.47           H  
ATOM   4151  HB3 ASN A 275       8.103  13.117   3.222  1.00 90.47           H  
ATOM   4152  O   ASN A 275       9.258  10.522   2.992  1.00 90.47           O  
ATOM   4153  CG  ASN A 275       9.844  14.132   3.905  1.00 90.47           C  
ATOM   4154  ND2 ASN A 275       9.622  15.352   4.325  1.00 90.47           N  
ATOM   4155 HD21 ASN A 275      10.204  15.677   5.083  1.00 90.47           H  
ATOM   4156 HD22 ASN A 275       8.987  15.963   3.831  1.00 90.47           H  
ATOM   4157  OD1 ASN A 275      10.714  13.446   4.409  1.00 90.47           O  
ATOM   4158  N   PRO A 276      11.453  10.999   2.768  1.00 90.50           N  
ATOM   4159  CA  PRO A 276      11.936   9.771   3.407  1.00 90.50           C  
ATOM   4160  HA  PRO A 276      11.531   8.903   2.886  1.00 90.50           H  
ATOM   4161  C   PRO A 276      11.556   9.658   4.891  1.00 90.50           C  
ATOM   4162  CB  PRO A 276      13.457   9.802   3.229  1.00 90.50           C  
ATOM   4163  HB2 PRO A 276      13.720   9.341   2.277  1.00 90.50           H  
ATOM   4164  HB3 PRO A 276      13.981   9.306   4.046  1.00 90.50           H  
ATOM   4165  O   PRO A 276      11.492   8.542   5.420  1.00 90.50           O  
ATOM   4166  CG  PRO A 276      13.776  11.294   3.176  1.00 90.50           C  
ATOM   4167  HG2 PRO A 276      13.790  11.708   4.184  1.00 90.50           H  
ATOM   4168  HG3 PRO A 276      14.717  11.492   2.662  1.00 90.50           H  
ATOM   4169  CD  PRO A 276      12.583  11.848   2.406  1.00 90.50           C  
ATOM   4170  HD2 PRO A 276      12.765  11.769   1.334  1.00 90.50           H  
ATOM   4171  HD3 PRO A 276      12.426  12.891   2.683  1.00 90.50           H  
ATOM   4172  N   ASP A 277      11.221  10.768   5.559  1.00 88.81           N  
ATOM   4173  H   ASP A 277      11.323  11.668   5.112  1.00 88.81           H  
ATOM   4174  CA  ASP A 277      10.714  10.760   6.937  1.00 88.81           C  
ATOM   4175  HA  ASP A 277      11.449  10.278   7.581  1.00 88.81           H  
ATOM   4176  C   ASP A 277       9.411   9.965   7.055  1.00 88.81           C  
ATOM   4177  CB  ASP A 277      10.492  12.190   7.448  1.00 88.81           C  
ATOM   4178  HB2 ASP A 277       9.851  12.732   6.753  1.00 88.81           H  
ATOM   4179  HB3 ASP A 277       9.968  12.137   8.402  1.00 88.81           H  
ATOM   4180  O   ASP A 277       9.097   9.418   8.114  1.00 88.81           O  
ATOM   4181  CG  ASP A 277      11.793  12.960   7.681  1.00 88.81           C  
ATOM   4182  OD1 ASP A 277      12.840  12.294   7.857  1.00 88.81           O  
ATOM   4183  OD2 ASP A 277      11.708  14.204   7.761  1.00 88.81           O  
ATOM   4184  N   PHE A 278       8.692   9.779   5.942  1.00 91.49           N  
ATOM   4185  H   PHE A 278       9.016  10.213   5.089  1.00 91.49           H  
ATOM   4186  CA  PHE A 278       7.542   8.888   5.882  1.00 91.49           C  
ATOM   4187  HA  PHE A 278       6.789   9.263   6.575  1.00 91.49           H  
ATOM   4188  C   PHE A 278       7.887   7.459   6.315  1.00 91.49           C  
ATOM   4189  CB  PHE A 278       6.960   8.899   4.465  1.00 91.49           C  
ATOM   4190  HB2 PHE A 278       6.790   9.928   4.150  1.00 91.49           H  
ATOM   4191  HB3 PHE A 278       7.686   8.465   3.778  1.00 91.49           H  
ATOM   4192  O   PHE A 278       7.036   6.775   6.870  1.00 91.49           O  
ATOM   4193  CG  PHE A 278       5.651   8.145   4.353  1.00 91.49           C  
ATOM   4194  CD1 PHE A 278       5.625   6.861   3.784  1.00 91.49           C  
ATOM   4195  HD1 PHE A 278       6.542   6.405   3.442  1.00 91.49           H  
ATOM   4196  CD2 PHE A 278       4.457   8.726   4.816  1.00 91.49           C  
ATOM   4197  HD2 PHE A 278       4.474   9.717   5.245  1.00 91.49           H  
ATOM   4198  CE1 PHE A 278       4.405   6.183   3.631  1.00 91.49           C  
ATOM   4199  HE1 PHE A 278       4.385   5.223   3.136  1.00 91.49           H  
ATOM   4200  CE2 PHE A 278       3.237   8.040   4.685  1.00 91.49           C  
ATOM   4201  HE2 PHE A 278       2.317   8.510   5.001  1.00 91.49           H  
ATOM   4202  CZ  PHE A 278       3.211   6.773   4.077  1.00 91.49           C  
ATOM   4203  HZ  PHE A 278       2.273   6.262   3.918  1.00 91.49           H  
ATOM   4204  N   ILE A 279       9.118   6.987   6.142  1.00 90.23           N  
ATOM   4205  H   ILE A 279       9.816   7.588   5.727  1.00 90.23           H  
ATOM   4206  CA  ILE A 279       9.500   5.634   6.558  1.00 90.23           C  
ATOM   4207  HA  ILE A 279       8.698   4.946   6.290  1.00 90.23           H  
ATOM   4208  C   ILE A 279       9.659   5.572   8.081  1.00 90.23           C  
ATOM   4209  CB  ILE A 279      10.768   5.179   5.806  1.00 90.23           C  
ATOM   4210  HB  ILE A 279      11.594   5.836   6.080  1.00 90.23           H  
ATOM   4211  O   ILE A 279       9.018   4.750   8.742  1.00 90.23           O  
ATOM   4212  CG1 ILE A 279      10.546   5.299   4.279  1.00 90.23           C  
ATOM   4213 HG12 ILE A 279      10.373   6.343   4.018  1.00 90.23           H  
ATOM   4214 HG13 ILE A 279       9.659   4.737   3.988  1.00 90.23           H  
ATOM   4215  CG2 ILE A 279      11.142   3.743   6.227  1.00 90.23           C  
ATOM   4216 HG21 ILE A 279      11.303   3.683   7.303  1.00 90.23           H  
ATOM   4217 HG22 ILE A 279      10.349   3.050   5.946  1.00 90.23           H  
ATOM   4218 HG23 ILE A 279      12.069   3.436   5.743  1.00 90.23           H  
ATOM   4219  CD1 ILE A 279      11.736   4.836   3.435  1.00 90.23           C  
ATOM   4220 HD11 ILE A 279      11.564   5.100   2.392  1.00 90.23           H  
ATOM   4221 HD12 ILE A 279      11.853   3.754   3.497  1.00 90.23           H  
ATOM   4222 HD13 ILE A 279      12.648   5.327   3.776  1.00 90.23           H  
ATOM   4223  N   ARG A 280      10.490   6.463   8.636  1.00 86.92           N  
ATOM   4224  H   ARG A 280      10.881   7.169   8.029  1.00 86.92           H  
ATOM   4225  CA  ARG A 280      10.950   6.397  10.032  1.00 86.92           C  
ATOM   4226  HA  ARG A 280      10.915   5.361  10.371  1.00 86.92           H  
ATOM   4227  C   ARG A 280      10.053   7.164  11.003  1.00 86.92           C  
ATOM   4228  CB  ARG A 280      12.409   6.881  10.126  1.00 86.92           C  
ATOM   4229  HB2 ARG A 280      12.703   6.881  11.175  1.00 86.92           H  
ATOM   4230  HB3 ARG A 280      12.477   7.904   9.756  1.00 86.92           H  
ATOM   4231  O   ARG A 280       9.690   6.621  12.041  1.00 86.92           O  
ATOM   4232  CG  ARG A 280      13.390   5.990   9.343  1.00 86.92           C  
ATOM   4233  HG2 ARG A 280      13.279   4.958   9.676  1.00 86.92           H  
ATOM   4234  HG3 ARG A 280      13.169   6.047   8.277  1.00 86.92           H  
ATOM   4235  CD  ARG A 280      14.836   6.443   9.581  1.00 86.92           C  
ATOM   4236  HD2 ARG A 280      14.941   7.470   9.233  1.00 86.92           H  
ATOM   4237  HD3 ARG A 280      15.040   6.415  10.651  1.00 86.92           H  
ATOM   4238  NE  ARG A 280      15.805   5.581   8.873  1.00 86.92           N  
ATOM   4239  HE  ARG A 280      15.429   4.869   8.263  1.00 86.92           H  
ATOM   4240  NH1 ARG A 280      17.716   6.587   9.664  1.00 86.92           N  
ATOM   4241 HH11 ARG A 280      17.154   7.255  10.172  1.00 86.92           H  
ATOM   4242 HH12 ARG A 280      18.723   6.663   9.689  1.00 86.92           H  
ATOM   4243  NH2 ARG A 280      17.882   4.867   8.255  1.00 86.92           N  
ATOM   4244 HH21 ARG A 280      18.886   4.966   8.297  1.00 86.92           H  
ATOM   4245 HH22 ARG A 280      17.475   4.162   7.656  1.00 86.92           H  
ATOM   4246  CZ  ARG A 280      17.124   5.682   8.935  1.00 86.92           C  
ATOM   4247  N   GLN A 281       9.682   8.398  10.671  1.00 87.65           N  
ATOM   4248  H   GLN A 281       9.926   8.745   9.754  1.00 87.65           H  
ATOM   4249  CA  GLN A 281       9.028   9.350  11.575  1.00 87.65           C  
ATOM   4250  HA  GLN A 281       8.592   8.820  12.422  1.00 87.65           H  
ATOM   4251  C   GLN A 281       7.885  10.109  10.866  1.00 87.65           C  
ATOM   4252  CB  GLN A 281      10.084  10.303  12.157  1.00 87.65           C  
ATOM   4253  HB2 GLN A 281       9.577  11.123  12.666  1.00 87.65           H  
ATOM   4254  HB3 GLN A 281      10.677  10.720  11.343  1.00 87.65           H  
ATOM   4255  O   GLN A 281       8.014  11.289  10.547  1.00 87.65           O  
ATOM   4256  CG  GLN A 281      11.007   9.617  13.184  1.00 87.65           C  
ATOM   4257  HG2 GLN A 281      10.404   9.238  14.009  1.00 87.65           H  
ATOM   4258  HG3 GLN A 281      11.531   8.781  12.723  1.00 87.65           H  
ATOM   4259  CD  GLN A 281      12.057  10.573  13.741  1.00 87.65           C  
ATOM   4260  NE2 GLN A 281      12.685  10.269  14.855  1.00 87.65           N  
ATOM   4261 HE21 GLN A 281      13.320  10.969  15.210  1.00 87.65           H  
ATOM   4262 HE22 GLN A 281      12.438   9.463  15.410  1.00 87.65           H  
ATOM   4263  OE1 GLN A 281      12.347  11.600  13.163  1.00 87.65           O  
ATOM   4264  N   PRO A 282       6.713   9.472  10.644  1.00 86.55           N  
ATOM   4265  CA  PRO A 282       5.548  10.134  10.037  1.00 86.55           C  
ATOM   4266  HA  PRO A 282       5.757  10.397   9.000  1.00 86.55           H  
ATOM   4267  C   PRO A 282       5.039  11.366  10.772  1.00 86.55           C  
ATOM   4268  CB  PRO A 282       4.395   9.140  10.126  1.00 86.55           C  
ATOM   4269  HB2 PRO A 282       4.172   8.768   9.126  1.00 86.55           H  
ATOM   4270  HB3 PRO A 282       3.484   9.603  10.506  1.00 86.55           H  
ATOM   4271  O   PRO A 282       4.319  12.171  10.185  1.00 86.55           O  
ATOM   4272  CG  PRO A 282       4.868   8.083  11.130  1.00 86.55           C  
ATOM   4273  HG2 PRO A 282       4.592   8.407  12.133  1.00 86.55           H  
ATOM   4274  HG3 PRO A 282       4.442   7.097  10.943  1.00 86.55           H  
ATOM   4275  CD  PRO A 282       6.387   8.104  11.016  1.00 86.55           C  
ATOM   4276  HD2 PRO A 282       6.828   7.812  11.969  1.00 86.55           H  
ATOM   4277  HD3 PRO A 282       6.722   7.429  10.228  1.00 86.55           H  
ATOM   4278  N   SER A 283       5.295  11.445  12.076  1.00 84.90           N  
ATOM   4279  H   SER A 283       5.964  10.813  12.492  1.00 84.90           H  
ATOM   4280  CA  SER A 283       4.822  12.528  12.928  1.00 84.90           C  
ATOM   4281  HA  SER A 283       3.732  12.552  12.915  1.00 84.90           H  
ATOM   4282  C   SER A 283       5.315  13.875  12.413  1.00 84.90           C  
ATOM   4283  CB  SER A 283       5.289  12.295  14.367  1.00 84.90           C  
ATOM   4284  HB2 SER A 283       5.224  13.225  14.932  1.00 84.90           H  
ATOM   4285  HB3 SER A 283       4.647  11.550  14.837  1.00 84.90           H  
ATOM   4286  O   SER A 283       4.499  14.788  12.303  1.00 84.90           O  
ATOM   4287  OG  SER A 283       6.616  11.816  14.376  1.00 84.90           O  
ATOM   4288  HG  SER A 283       7.120  12.375  14.972  1.00 84.90           H  
ATOM   4289  N   ARG A 284       6.581  13.951  11.980  1.00 85.66           N  
ATOM   4290  H   ARG A 284       7.166  13.137  12.105  1.00 85.66           H  
ATOM   4291  CA  ARG A 284       7.205  15.148  11.395  1.00 85.66           C  
ATOM   4292  HA  ARG A 284       7.137  15.973  12.104  1.00 85.66           H  
ATOM   4293  C   ARG A 284       6.514  15.653  10.125  1.00 85.66           C  
ATOM   4294  CB  ARG A 284       8.694  14.864  11.111  1.00 85.66           C  
ATOM   4295  HB2 ARG A 284       9.103  15.699  10.543  1.00 85.66           H  
ATOM   4296  HB3 ARG A 284       8.791  13.965  10.501  1.00 85.66           H  
ATOM   4297  O   ARG A 284       6.625  16.825   9.801  1.00 85.66           O  
ATOM   4298  CG  ARG A 284       9.524  14.710  12.397  1.00 85.66           C  
ATOM   4299  HG2 ARG A 284       9.179  13.847  12.966  1.00 85.66           H  
ATOM   4300  HG3 ARG A 284       9.397  15.606  13.004  1.00 85.66           H  
ATOM   4301  CD  ARG A 284      11.016  14.541  12.077  1.00 85.66           C  
ATOM   4302  HD2 ARG A 284      11.330  15.350  11.417  1.00 85.66           H  
ATOM   4303  HD3 ARG A 284      11.159  13.594  11.556  1.00 85.66           H  
ATOM   4304  NE  ARG A 284      11.846  14.568  13.301  1.00 85.66           N  
ATOM   4305  HE  ARG A 284      11.379  14.714  14.184  1.00 85.66           H  
ATOM   4306  NH1 ARG A 284      13.871  14.198  12.285  1.00 85.66           N  
ATOM   4307 HH11 ARG A 284      14.870  14.070  12.368  1.00 85.66           H  
ATOM   4308 HH12 ARG A 284      13.396  14.105  11.399  1.00 85.66           H  
ATOM   4309  NH2 ARG A 284      13.791  14.428  14.510  1.00 85.66           N  
ATOM   4310 HH21 ARG A 284      14.795  14.356  14.596  1.00 85.66           H  
ATOM   4311 HH22 ARG A 284      13.339  14.621  15.392  1.00 85.66           H  
ATOM   4312  CZ  ARG A 284      13.160  14.394  13.363  1.00 85.66           C  
ATOM   4313  N   LEU A 285       5.767  14.803   9.419  1.00 85.78           N  
ATOM   4314  H   LEU A 285       5.708  13.846   9.734  1.00 85.78           H  
ATOM   4315  CA  LEU A 285       5.031  15.208   8.214  1.00 85.78           C  
ATOM   4316  HA  LEU A 285       5.623  15.932   7.656  1.00 85.78           H  
ATOM   4317  C   LEU A 285       3.701  15.891   8.544  1.00 85.78           C  
ATOM   4318  CB  LEU A 285       4.784  13.980   7.325  1.00 85.78           C  
ATOM   4319  HB2 LEU A 285       4.273  14.309   6.420  1.00 85.78           H  
ATOM   4320  HB3 LEU A 285       4.120  13.293   7.850  1.00 85.78           H  
ATOM   4321  O   LEU A 285       3.234  16.734   7.787  1.00 85.78           O  
ATOM   4322  CG  LEU A 285       6.063  13.234   6.920  1.00 85.78           C  
ATOM   4323  HG  LEU A 285       6.626  12.942   7.806  1.00 85.78           H  
ATOM   4324  CD1 LEU A 285       5.690  11.964   6.171  1.00 85.78           C  
ATOM   4325 HD11 LEU A 285       5.053  11.341   6.800  1.00 85.78           H  
ATOM   4326 HD12 LEU A 285       6.614  11.439   5.929  1.00 85.78           H  
ATOM   4327 HD13 LEU A 285       5.185  12.226   5.241  1.00 85.78           H  
ATOM   4328  CD2 LEU A 285       6.954  14.059   6.001  1.00 85.78           C  
ATOM   4329 HD21 LEU A 285       6.423  14.318   5.085  1.00 85.78           H  
ATOM   4330 HD22 LEU A 285       7.281  14.970   6.503  1.00 85.78           H  
ATOM   4331 HD23 LEU A 285       7.846  13.484   5.752  1.00 85.78           H  
ATOM   4332  N   VAL A 286       3.074  15.512   9.661  1.00 83.63           N  
ATOM   4333  H   VAL A 286       3.562  14.867  10.266  1.00 83.63           H  
ATOM   4334  CA  VAL A 286       1.739  15.992  10.058  1.00 83.63           C  
ATOM   4335  HA  VAL A 286       1.196  16.325   9.173  1.00 83.63           H  
ATOM   4336  C   VAL A 286       1.830  17.190  10.996  1.00 83.63           C  
ATOM   4337  CB  VAL A 286       0.931  14.860  10.724  1.00 83.63           C  
ATOM   4338  HB  VAL A 286       1.462  14.512  11.610  1.00 83.63           H  
ATOM   4339  O   VAL A 286       1.034  18.119  10.890  1.00 83.63           O  
ATOM   4340  CG1 VAL A 286      -0.470  15.323  11.152  1.00 83.63           C  
ATOM   4341 HG11 VAL A 286      -0.395  16.053  11.957  1.00 83.63           H  
ATOM   4342 HG12 VAL A 286      -0.978  15.789  10.308  1.00 83.63           H  
ATOM   4343 HG13 VAL A 286      -1.058  14.479  11.512  1.00 83.63           H  
ATOM   4344  CG2 VAL A 286       0.752  13.665   9.777  1.00 83.63           C  
ATOM   4345 HG21 VAL A 286       0.164  12.886  10.262  1.00 83.63           H  
ATOM   4346 HG22 VAL A 286       1.724  13.249   9.512  1.00 83.63           H  
ATOM   4347 HG23 VAL A 286       0.247  13.997   8.870  1.00 83.63           H  
ATOM   4348  N   ARG A 287       2.776  17.151  11.935  1.00 77.66           N  
ATOM   4349  H   ARG A 287       3.456  16.405  11.899  1.00 77.66           H  
ATOM   4350  CA  ARG A 287       2.974  18.168  12.967  1.00 77.66           C  
ATOM   4351  HA  ARG A 287       2.397  19.055  12.708  1.00 77.66           H  
ATOM   4352  C   ARG A 287       4.434  18.589  12.993  1.00 77.66           C  
ATOM   4353  CB  ARG A 287       2.487  17.657  14.340  1.00 77.66           C  
ATOM   4354  HB2 ARG A 287       1.413  17.485  14.281  1.00 77.66           H  
ATOM   4355  HB3 ARG A 287       2.663  18.435  15.082  1.00 77.66           H  
ATOM   4356  O   ARG A 287       5.319  17.762  12.783  1.00 77.66           O  
ATOM   4357  CG  ARG A 287       3.174  16.360  14.807  1.00 77.66           C  
ATOM   4358  HG2 ARG A 287       4.250  16.515  14.872  1.00 77.66           H  
ATOM   4359  HG3 ARG A 287       2.965  15.567  14.088  1.00 77.66           H  
ATOM   4360  CD  ARG A 287       2.655  15.894  16.168  1.00 77.66           C  
ATOM   4361  HD2 ARG A 287       2.829  16.685  16.897  1.00 77.66           H  
ATOM   4362  HD3 ARG A 287       1.583  15.713  16.086  1.00 77.66           H  
ATOM   4363  NE  ARG A 287       3.357  14.672  16.601  1.00 77.66           N  
ATOM   4364  HE  ARG A 287       4.329  14.595  16.337  1.00 77.66           H  
ATOM   4365  NH1 ARG A 287       1.774  13.836  18.037  1.00 77.66           N  
ATOM   4366 HH11 ARG A 287       1.216  14.657  17.850  1.00 77.66           H  
ATOM   4367 HH12 ARG A 287       1.556  13.213  18.801  1.00 77.66           H  
ATOM   4368  NH2 ARG A 287       3.764  12.817  17.814  1.00 77.66           N  
ATOM   4369 HH21 ARG A 287       4.747  12.964  17.634  1.00 77.66           H  
ATOM   4370 HH22 ARG A 287       3.553  12.183  18.571  1.00 77.66           H  
ATOM   4371  CZ  ARG A 287       2.952  13.775  17.474  1.00 77.66           C  
ATOM   4372  N   PHE A 288       4.672  19.852  13.320  1.00 69.32           N  
ATOM   4373  H   PHE A 288       3.901  20.489  13.461  1.00 69.32           H  
ATOM   4374  CA  PHE A 288       5.992  20.284  13.753  1.00 69.32           C  
ATOM   4375  HA  PHE A 288       6.737  19.970  13.022  1.00 69.32           H  
ATOM   4376  C   PHE A 288       6.296  19.587  15.082  1.00 69.32           C  
ATOM   4377  CB  PHE A 288       6.032  21.812  13.847  1.00 69.32           C  
ATOM   4378  HB2 PHE A 288       5.178  22.172  14.420  1.00 69.32           H  
ATOM   4379  HB3 PHE A 288       6.932  22.103  14.390  1.00 69.32           H  
ATOM   4380  O   PHE A 288       5.702  19.889  16.115  1.00 69.32           O  
ATOM   4381  CG  PHE A 288       6.066  22.487  12.489  1.00 69.32           C  
ATOM   4382  CD1 PHE A 288       7.278  22.540  11.773  1.00 69.32           C  
ATOM   4383  HD1 PHE A 288       8.173  22.106  12.192  1.00 69.32           H  
ATOM   4384  CD2 PHE A 288       4.908  23.072  11.941  1.00 69.32           C  
ATOM   4385  HD2 PHE A 288       3.977  23.065  12.486  1.00 69.32           H  
ATOM   4386  CE1 PHE A 288       7.335  23.169  10.516  1.00 69.32           C  
ATOM   4387  HE1 PHE A 288       8.269  23.212   9.975  1.00 69.32           H  
ATOM   4388  CE2 PHE A 288       4.974  23.713  10.689  1.00 69.32           C  
ATOM   4389  HE2 PHE A 288       4.103  24.207  10.287  1.00 69.32           H  
ATOM   4390  CZ  PHE A 288       6.178  23.750   9.970  1.00 69.32           C  
ATOM   4391  HZ  PHE A 288       6.222  24.246   9.012  1.00 69.32           H  
ATOM   4392  N   GLU A 289       7.147  18.568  15.028  1.00 65.74           N  
ATOM   4393  H   GLU A 289       7.571  18.337  14.141  1.00 65.74           H  
ATOM   4394  CA  GLU A 289       7.642  17.876  16.209  1.00 65.74           C  
ATOM   4395  HA  GLU A 289       6.961  18.045  17.043  1.00 65.74           H  
ATOM   4396  C   GLU A 289       8.988  18.496  16.562  1.00 65.74           C  
ATOM   4397  CB  GLU A 289       7.677  16.363  15.947  1.00 65.74           C  
ATOM   4398  HB2 GLU A 289       6.712  16.086  15.523  1.00 65.74           H  
ATOM   4399  HB3 GLU A 289       8.445  16.130  15.209  1.00 65.74           H  
ATOM   4400  O   GLU A 289       9.957  18.369  15.816  1.00 65.74           O  
ATOM   4401  CG  GLU A 289       7.895  15.511  17.209  1.00 65.74           C  
ATOM   4402  HG2 GLU A 289       8.951  15.519  17.479  1.00 65.74           H  
ATOM   4403  HG3 GLU A 289       7.321  15.940  18.030  1.00 65.74           H  
ATOM   4404  CD  GLU A 289       7.417  14.072  16.955  1.00 65.74           C  
ATOM   4405  OE1 GLU A 289       6.513  13.585  17.679  1.00 65.74           O  
ATOM   4406  OE2 GLU A 289       7.768  13.490  15.905  1.00 65.74           O  
ATOM   4407  N   PHE A 290       9.011  19.225  17.671  1.00 64.03           N  
ATOM   4408  H   PHE A 290       8.162  19.322  18.210  1.00 64.03           H  
ATOM   4409  CA  PHE A 290      10.235  19.697  18.293  1.00 64.03           C  
ATOM   4410  HA  PHE A 290      10.993  19.890  17.534  1.00 64.03           H  
ATOM   4411  C   PHE A 290      10.736  18.593  19.221  1.00 64.03           C  
ATOM   4412  CB  PHE A 290       9.930  21.005  19.020  1.00 64.03           C  
ATOM   4413  HB2 PHE A 290       9.679  21.764  18.279  1.00 64.03           H  
ATOM   4414  HB3 PHE A 290       9.049  20.860  19.645  1.00 64.03           H  
ATOM   4415  O   PHE A 290      10.006  18.131  20.102  1.00 64.03           O  
ATOM   4416  CG  PHE A 290      11.052  21.535  19.882  1.00 64.03           C  
ATOM   4417  CD1 PHE A 290      10.877  21.606  21.275  1.00 64.03           C  
ATOM   4418  HD1 PHE A 290       9.981  21.217  21.735  1.00 64.03           H  
ATOM   4419  CD2 PHE A 290      12.231  22.026  19.291  1.00 64.03           C  
ATOM   4420  HD2 PHE A 290      12.377  21.956  18.224  1.00 64.03           H  
ATOM   4421  CE1 PHE A 290      11.836  22.259  22.062  1.00 64.03           C  
ATOM   4422  HE1 PHE A 290      11.676  22.378  23.123  1.00 64.03           H  
ATOM   4423  CE2 PHE A 290      13.215  22.631  20.088  1.00 64.03           C  
ATOM   4424  HE2 PHE A 290      14.122  23.010  19.640  1.00 64.03           H  
ATOM   4425  CZ  PHE A 290      12.997  22.783  21.463  1.00 64.03           C  
ATOM   4426  HZ  PHE A 290      13.734  23.307  22.054  1.00 64.03           H  
ATOM   4427  N   GLU A 291      11.953  18.125  18.976  1.00 62.79           N  
ATOM   4428  H   GLU A 291      12.520  18.571  18.269  1.00 62.79           H  
ATOM   4429  CA  GLU A 291      12.620  17.167  19.847  1.00 62.79           C  
ATOM   4430  HA  GLU A 291      11.922  16.359  20.063  1.00 62.79           H  
ATOM   4431  C   GLU A 291      12.956  17.893  21.150  1.00 62.79           C  
ATOM   4432  CB  GLU A 291      13.829  16.585  19.094  1.00 62.79           C  
ATOM   4433  HB2 GLU A 291      13.530  16.531  18.047  1.00 62.79           H  
ATOM   4434  HB3 GLU A 291      14.682  17.260  19.160  1.00 62.79           H  
ATOM   4435  O   GLU A 291      13.495  18.997  21.119  1.00 62.79           O  
ATOM   4436  CG  GLU A 291      14.233  15.171  19.550  1.00 62.79           C  
ATOM   4437  HG2 GLU A 291      13.345  14.665  19.931  1.00 62.79           H  
ATOM   4438  HG3 GLU A 291      14.942  15.251  20.374  1.00 62.79           H  
ATOM   4439  CD  GLU A 291      14.822  14.299  18.415  1.00 62.79           C  
ATOM   4440  OE1 GLU A 291      14.898  13.067  18.626  1.00 62.79           O  
ATOM   4441  OE2 GLU A 291      15.022  14.791  17.275  1.00 62.79           O  
ATOM   4442  N   ASN A 292      12.521  17.343  22.286  1.00 65.23           N  
ATOM   4443  H   ASN A 292      12.109  16.421  22.261  1.00 65.23           H  
ATOM   4444  CA  ASN A 292      12.650  18.038  23.560  1.00 65.23           C  
ATOM   4445  HA  ASN A 292      12.143  18.997  23.449  1.00 65.23           H  
ATOM   4446  C   ASN A 292      14.147  18.252  23.876  1.00 65.23           C  
ATOM   4447  CB  ASN A 292      11.925  17.248  24.664  1.00 65.23           C  
ATOM   4448  HB2 ASN A 292      10.880  17.118  24.384  1.00 65.23           H  
ATOM   4449  HB3 ASN A 292      12.390  16.266  24.760  1.00 65.23           H  
ATOM   4450  O   ASN A 292      14.839  17.264  24.124  1.00 65.23           O  
ATOM   4451  CG  ASN A 292      11.974  17.935  26.021  1.00 65.23           C  
ATOM   4452  ND2 ASN A 292      11.476  17.291  27.050  1.00 65.23           N  
ATOM   4453 HD21 ASN A 292      11.133  16.347  26.945  1.00 65.23           H  
ATOM   4454 HD22 ASN A 292      11.567  17.765  27.937  1.00 65.23           H  
ATOM   4455  OD1 ASN A 292      12.443  19.044  26.198  1.00 65.23           O  
ATOM   4456  N   PRO A 293      14.633  19.506  23.937  1.00 64.46           N  
ATOM   4457  CA  PRO A 293      16.042  19.858  24.094  1.00 64.46           C  
ATOM   4458  HA  PRO A 293      16.641  19.390  23.313  1.00 64.46           H  
ATOM   4459  C   PRO A 293      16.609  19.459  25.451  1.00 64.46           C  
ATOM   4460  CB  PRO A 293      16.092  21.380  23.949  1.00 64.46           C  
ATOM   4461  HB2 PRO A 293      16.838  21.819  24.612  1.00 64.46           H  
ATOM   4462  HB3 PRO A 293      16.264  21.649  22.907  1.00 64.46           H  
ATOM   4463  O   PRO A 293      17.805  19.579  25.673  1.00 64.46           O  
ATOM   4464  CG  PRO A 293      14.711  21.828  24.388  1.00 64.46           C  
ATOM   4465  HG2 PRO A 293      14.643  21.811  25.476  1.00 64.46           H  
ATOM   4466  HG3 PRO A 293      14.454  22.817  24.008  1.00 64.46           H  
ATOM   4467  CD  PRO A 293      13.860  20.717  23.806  1.00 64.46           C  
ATOM   4468  HD2 PRO A 293      12.904  20.677  24.328  1.00 64.46           H  
ATOM   4469  HD3 PRO A 293      13.732  20.864  22.734  1.00 64.46           H  
ATOM   4470  N   ALA A 294      15.772  18.974  26.372  1.00 62.15           N  
ATOM   4471  H   ALA A 294      14.791  18.920  26.138  1.00 62.15           H  
ATOM   4472  CA  ALA A 294      16.202  18.455  27.665  1.00 62.15           C  
ATOM   4473  HA  ALA A 294      16.689  19.262  28.213  1.00 62.15           H  
ATOM   4474  C   ALA A 294      17.226  17.300  27.573  1.00 62.15           C  
ATOM   4475  CB  ALA A 294      14.942  18.025  28.426  1.00 62.15           C  
ATOM   4476  HB1 ALA A 294      14.458  17.202  27.900  1.00 62.15           H  
ATOM   4477  HB2 ALA A 294      14.253  18.866  28.508  1.00 62.15           H  
ATOM   4478  HB3 ALA A 294      15.220  17.693  29.427  1.00 62.15           H  
ATOM   4479  O   ALA A 294      17.770  16.912  28.604  1.00 62.15           O  
ATOM   4480  N   PHE A 295      17.465  16.749  26.376  1.00 61.86           N  
ATOM   4481  H   PHE A 295      16.987  17.133  25.574  1.00 61.86           H  
ATOM   4482  CA  PHE A 295      18.407  15.657  26.121  1.00 61.86           C  
ATOM   4483  HA  PHE A 295      18.888  15.378  27.059  1.00 61.86           H  
ATOM   4484  C   PHE A 295      19.565  16.015  25.170  1.00 61.86           C  
ATOM   4485  CB  PHE A 295      17.618  14.439  25.617  1.00 61.86           C  
ATOM   4486  HB2 PHE A 295      18.312  13.621  25.425  1.00 61.86           H  
ATOM   4487  HB3 PHE A 295      17.147  14.694  24.668  1.00 61.86           H  
ATOM   4488  O   PHE A 295      20.373  15.133  24.892  1.00 61.86           O  
ATOM   4489  CG  PHE A 295      16.566  13.942  26.591  1.00 61.86           C  
ATOM   4490  CD1 PHE A 295      16.956  13.213  27.728  1.00 61.86           C  
ATOM   4491  HD1 PHE A 295      18.004  13.018  27.902  1.00 61.86           H  
ATOM   4492  CD2 PHE A 295      15.205  14.225  26.374  1.00 61.86           C  
ATOM   4493  HD2 PHE A 295      14.913  14.801  25.508  1.00 61.86           H  
ATOM   4494  CE1 PHE A 295      15.990  12.757  28.642  1.00 61.86           C  
ATOM   4495  HE1 PHE A 295      16.299  12.207  29.519  1.00 61.86           H  
ATOM   4496  CE2 PHE A 295      14.236  13.769  27.287  1.00 61.86           C  
ATOM   4497  HE2 PHE A 295      13.193  13.990  27.116  1.00 61.86           H  
ATOM   4498  CZ  PHE A 295      14.629  13.033  28.420  1.00 61.86           C  
ATOM   4499  HZ  PHE A 295      13.887  12.688  29.126  1.00 61.86           H  
ATOM   4500  N   ASP A 296      19.665  17.264  24.701  1.00 59.77           N  
ATOM   4501  H   ASP A 296      19.044  17.977  25.056  1.00 59.77           H  
ATOM   4502  CA  ASP A 296      20.791  17.742  23.886  1.00 59.77           C  
ATOM   4503  HA  ASP A 296      21.388  16.892  23.554  1.00 59.77           H  
ATOM   4504  C   ASP A 296      21.714  18.637  24.730  1.00 59.77           C  
ATOM   4505  CB  ASP A 296      20.287  18.479  22.628  1.00 59.77           C  
ATOM   4506  HB2 ASP A 296      21.078  19.143  22.278  1.00 59.77           H  
ATOM   4507  HB3 ASP A 296      19.431  19.100  22.892  1.00 59.77           H  
ATOM   4508  O   ASP A 296      21.256  19.574  25.387  1.00 59.77           O  
ATOM   4509  CG  ASP A 296      19.920  17.555  21.457  1.00 59.77           C  
ATOM   4510  OD1 ASP A 296      20.605  16.523  21.273  1.00 59.77           O  
ATOM   4511  OD2 ASP A 296      18.982  17.917  20.710  1.00 59.77           O  
ATOM   4512  N   ASP A 297      23.024  18.364  24.705  1.00 57.45           N  
ATOM   4513  H   ASP A 297      23.329  17.546  24.197  1.00 57.45           H  
ATOM   4514  CA  ASP A 297      24.022  19.066  25.533  1.00 57.45           C  
ATOM   4515  HA  ASP A 297      23.634  19.134  26.549  1.00 57.45           H  
ATOM   4516  C   ASP A 297      24.285  20.525  25.077  1.00 57.45           C  
ATOM   4517  CB  ASP A 297      25.330  18.244  25.585  1.00 57.45           C  
ATOM   4518  HB2 ASP A 297      25.640  18.010  24.566  1.00 57.45           H  
ATOM   4519  HB3 ASP A 297      26.109  18.864  26.029  1.00 57.45           H  
ATOM   4520  O   ASP A 297      24.821  21.327  25.843  1.00 57.45           O  
ATOM   4521  CG  ASP A 297      25.256  16.945  26.411  1.00 57.45           C  
ATOM   4522  OD1 ASP A 297      24.411  16.856  27.331  1.00 57.45           O  
ATOM   4523  OD2 ASP A 297      26.101  16.052  26.160  1.00 57.45           O  
ATOM   4524  N   ASP A 298      23.850  20.898  23.865  1.00 50.63           N  
ATOM   4525  H   ASP A 298      23.366  20.195  23.325  1.00 50.63           H  
ATOM   4526  CA  ASP A 298      24.063  22.212  23.242  1.00 50.63           C  
ATOM   4527  HA  ASP A 298      24.598  22.864  23.933  1.00 50.63           H  
ATOM   4528  C   ASP A 298      22.725  22.894  22.894  1.00 50.63           C  
ATOM   4529  CB  ASP A 298      24.925  22.057  21.969  1.00 50.63           C  
ATOM   4530  HB2 ASP A 298      24.853  22.979  21.393  1.00 50.63           H  
ATOM   4531  HB3 ASP A 298      24.517  21.253  21.357  1.00 50.63           H  
ATOM   4532  O   ASP A 298      22.275  22.845  21.748  1.00 50.63           O  
ATOM   4533  CG  ASP A 298      26.419  21.812  22.199  1.00 50.63           C  
ATOM   4534  OD1 ASP A 298      26.961  22.320  23.206  1.00 50.63           O  
ATOM   4535  OD2 ASP A 298      27.048  21.227  21.286  1.00 50.63           O  
ATOM   4536  N   VAL A 299      22.059  23.564  23.848  1.00 46.12           N  
ATOM   4537  H   VAL A 299      22.388  23.495  24.801  1.00 46.12           H  
ATOM   4538  CA  VAL A 299      20.802  24.281  23.544  1.00 46.12           C  
ATOM   4539  HA  VAL A 299      20.724  24.367  22.460  1.00 46.12           H  
ATOM   4540  C   VAL A 299      20.793  25.717  24.061  1.00 46.12           C  
ATOM   4541  CB  VAL A 299      19.541  23.492  23.951  1.00 46.12           C  
ATOM   4542  HB  VAL A 299      19.460  23.453  25.037  1.00 46.12           H  
ATOM   4543  O   VAL A 299      20.650  26.002  25.249  1.00 46.12           O  
ATOM   4544  CG1 VAL A 299      18.301  24.199  23.371  1.00 46.12           C  
ATOM   4545 HG11 VAL A 299      18.352  24.214  22.282  1.00 46.12           H  
ATOM   4546 HG12 VAL A 299      17.390  23.683  23.676  1.00 46.12           H  
ATOM   4547 HG13 VAL A 299      18.231  25.220  23.748  1.00 46.12           H  
ATOM   4548  CG2 VAL A 299      19.600  22.060  23.398  1.00 46.12           C  
ATOM   4549 HG21 VAL A 299      18.706  21.489  23.650  1.00 46.12           H  
ATOM   4550 HG22 VAL A 299      19.721  22.069  22.314  1.00 46.12           H  
ATOM   4551 HG23 VAL A 299      20.438  21.520  23.839  1.00 46.12           H  
ATOM   4552  N   THR A 300      20.868  26.657  23.119  1.00 39.86           N  
ATOM   4553  H   THR A 300      21.041  26.354  22.171  1.00 39.86           H  
ATOM   4554  CA  THR A 300      20.471  28.055  23.313  1.00 39.86           C  
ATOM   4555  HA  THR A 300      20.920  28.428  24.234  1.00 39.86           H  
ATOM   4556  C   THR A 300      18.949  28.157  23.429  1.00 39.86           C  
ATOM   4557  CB  THR A 300      20.945  28.927  22.139  1.00 39.86           C  
ATOM   4558  HB  THR A 300      20.425  29.884  22.175  1.00 39.86           H  
ATOM   4559  O   THR A 300      18.238  27.737  22.517  1.00 39.86           O  
ATOM   4560  CG2 THR A 300      22.448  29.194  22.197  1.00 39.86           C  
ATOM   4561 HG21 THR A 300      22.696  29.717  23.121  1.00 39.86           H  
ATOM   4562 HG22 THR A 300      22.739  29.810  21.346  1.00 39.86           H  
ATOM   4563 HG23 THR A 300      22.995  28.252  22.157  1.00 39.86           H  
ATOM   4564  OG1 THR A 300      20.671  28.299  20.906  1.00 39.86           O  
ATOM   4565  HG1 THR A 300      19.766  27.982  20.942  1.00 39.86           H  
ATOM   4566  N   LEU A 301      18.446  28.746  24.522  1.00 46.30           N  
ATOM   4567  H   LEU A 301      19.088  29.011  25.256  1.00 46.30           H  
ATOM   4568  CA  LEU A 301      17.017  28.994  24.745  1.00 46.30           C  
ATOM   4569  HA  LEU A 301      16.486  28.042  24.723  1.00 46.30           H  
ATOM   4570  C   LEU A 301      16.426  29.889  23.640  1.00 46.30           C  
ATOM   4571  CB  LEU A 301      16.776  29.667  26.116  1.00 46.30           C  
ATOM   4572  HB2 LEU A 301      17.484  30.482  26.264  1.00 46.30           H  
ATOM   4573  HB3 LEU A 301      15.788  30.125  26.058  1.00 46.30           H  
ATOM   4574  O   LEU A 301      16.600  31.108  23.661  1.00 46.30           O  
ATOM   4575  CG  LEU A 301      16.766  28.738  27.345  1.00 46.30           C  
ATOM   4576  HG  LEU A 301      16.443  27.740  27.049  1.00 46.30           H  
ATOM   4577  CD1 LEU A 301      18.140  28.649  28.012  1.00 46.30           C  
ATOM   4578 HD11 LEU A 301      18.856  28.214  27.315  1.00 46.30           H  
ATOM   4579 HD12 LEU A 301      18.479  29.638  28.321  1.00 46.30           H  
ATOM   4580 HD13 LEU A 301      18.082  27.997  28.883  1.00 46.30           H  
ATOM   4581  CD2 LEU A 301      15.776  29.272  28.384  1.00 46.30           C  
ATOM   4582 HD21 LEU A 301      14.770  29.281  27.965  1.00 46.30           H  
ATOM   4583 HD22 LEU A 301      15.774  28.618  29.256  1.00 46.30           H  
ATOM   4584 HD23 LEU A 301      16.054  30.282  28.687  1.00 46.30           H  
ATOM   4585  N   ALA A 302      15.677  29.296  22.714  1.00 38.49           N  
ATOM   4586  H   ALA A 302      15.651  28.286  22.692  1.00 38.49           H  
ATOM   4587  CA  ALA A 302      14.732  30.008  21.863  1.00 38.49           C  
ATOM   4588  HA  ALA A 302      14.866  31.081  22.002  1.00 38.49           H  
ATOM   4589  C   ALA A 302      13.303  29.649  22.307  1.00 38.49           C  
ATOM   4590  CB  ALA A 302      15.035  29.726  20.390  1.00 38.49           C  
ATOM   4591  HB1 ALA A 302      14.937  28.659  20.192  1.00 38.49           H  
ATOM   4592  HB2 ALA A 302      14.330  30.268  19.760  1.00 38.49           H  
ATOM   4593  HB3 ALA A 302      16.051  30.043  20.153  1.00 38.49           H  
ATOM   4594  O   ALA A 302      12.891  28.495  22.288  1.00 38.49           O  
ATOM   4595  N   PHE A 303      12.619  30.683  22.786  1.00 39.12           N  
ATOM   4596  H   PHE A 303      13.126  31.556  22.757  1.00 39.12           H  
ATOM   4597  CA  PHE A 303      11.379  30.758  23.557  1.00 39.12           C  
ATOM   4598  HA  PHE A 303      11.617  30.452  24.576  1.00 39.12           H  
ATOM   4599  C   PHE A 303      10.157  29.923  23.117  1.00 39.12           C  
ATOM   4600  CB  PHE A 303      11.010  32.250  23.588  1.00 39.12           C  
ATOM   4601  HB2 PHE A 303      10.012  32.359  24.013  1.00 39.12           H  
ATOM   4602  HB3 PHE A 303      10.962  32.632  22.569  1.00 39.12           H  
ATOM   4603  O   PHE A 303       9.846  29.749  21.944  1.00 39.12           O  
ATOM   4604  CG  PHE A 303      11.972  33.099  24.403  1.00 39.12           C  
ATOM   4605  CD1 PHE A 303      11.659  33.391  25.742  1.00 39.12           C  
ATOM   4606  HD1 PHE A 303      10.737  33.031  26.173  1.00 39.12           H  
ATOM   4607  CD2 PHE A 303      13.182  33.573  23.853  1.00 39.12           C  
ATOM   4608  HD2 PHE A 303      13.429  33.376  22.820  1.00 39.12           H  
ATOM   4609  CE1 PHE A 303      12.547  34.144  26.530  1.00 39.12           C  
ATOM   4610  HE1 PHE A 303      12.302  34.358  27.560  1.00 39.12           H  
ATOM   4611  CE2 PHE A 303      14.081  34.307  24.648  1.00 39.12           C  
ATOM   4612  HE2 PHE A 303      15.018  34.645  24.231  1.00 39.12           H  
ATOM   4613  CZ  PHE A 303      13.761  34.595  25.986  1.00 39.12           C  
ATOM   4614  HZ  PHE A 303      14.452  35.157  26.597  1.00 39.12           H  
ATOM   4615  N   GLU A 304       9.391  29.547  24.146  1.00 43.30           N  
ATOM   4616  H   GLU A 304       9.764  29.780  25.055  1.00 43.30           H  
ATOM   4617  CA  GLU A 304       8.170  28.728  24.232  1.00 43.30           C  
ATOM   4618  HA  GLU A 304       8.350  27.781  23.723  1.00 43.30           H  
ATOM   4619  C   GLU A 304       6.883  29.340  23.620  1.00 43.30           C  
ATOM   4620  CB  GLU A 304       7.938  28.448  25.737  1.00 43.30           C  
ATOM   4621  HB2 GLU A 304       7.047  27.831  25.856  1.00 43.30           H  
ATOM   4622  HB3 GLU A 304       7.755  29.404  26.228  1.00 43.30           H  
ATOM   4623  O   GLU A 304       5.776  28.955  23.997  1.00 43.30           O  
ATOM   4624  CG  GLU A 304       9.089  27.719  26.453  1.00 43.30           C  
ATOM   4625  HG2 GLU A 304       9.195  26.725  26.019  1.00 43.30           H  
ATOM   4626  HG3 GLU A 304      10.022  28.257  26.289  1.00 43.30           H  
ATOM   4627  CD  GLU A 304       8.859  27.623  27.971  1.00 43.30           C  
ATOM   4628  OE1 GLU A 304       9.018  26.511  28.521  1.00 43.30           O  
ATOM   4629  OE2 GLU A 304       8.553  28.677  28.577  1.00 43.30           O  
ATOM   4630  N   GLN A 305       6.965  30.306  22.700  1.00 39.80           N  
ATOM   4631  H   GLN A 305       7.875  30.537  22.326  1.00 39.80           H  
ATOM   4632  CA  GLN A 305       5.806  31.156  22.363  1.00 39.80           C  
ATOM   4633  HA  GLN A 305       5.098  31.045  23.184  1.00 39.80           H  
ATOM   4634  C   GLN A 305       4.945  30.736  21.153  1.00 39.80           C  
ATOM   4635  CB  GLN A 305       6.220  32.644  22.370  1.00 39.80           C  
ATOM   4636  HB2 GLN A 305       7.300  32.726  22.493  1.00 39.80           H  
ATOM   4637  HB3 GLN A 305       5.951  33.117  21.425  1.00 39.80           H  
ATOM   4638  O   GLN A 305       3.910  31.360  20.944  1.00 39.80           O  
ATOM   4639  CG  GLN A 305       5.520  33.380  23.527  1.00 39.80           C  
ATOM   4640  HG2 GLN A 305       4.452  33.430  23.315  1.00 39.80           H  
ATOM   4641  HG3 GLN A 305       5.656  32.809  24.446  1.00 39.80           H  
ATOM   4642  CD  GLN A 305       6.036  34.791  23.794  1.00 39.80           C  
ATOM   4643  NE2 GLN A 305       5.396  35.524  24.679  1.00 39.80           N  
ATOM   4644 HE21 GLN A 305       5.777  36.447  24.829  1.00 39.80           H  
ATOM   4645 HE22 GLN A 305       4.572  35.161  25.137  1.00 39.80           H  
ATOM   4646  OE1 GLN A 305       7.024  35.267  23.264  1.00 39.80           O  
ATOM   4647  N   ASP A 306       5.276  29.663  20.421  1.00 41.80           N  
ATOM   4648  H   ASP A 306       6.157  29.215  20.629  1.00 41.80           H  
ATOM   4649  CA  ASP A 306       4.629  29.347  19.121  1.00 41.80           C  
ATOM   4650  HA  ASP A 306       3.892  30.122  18.914  1.00 41.80           H  
ATOM   4651  C   ASP A 306       3.811  28.033  19.065  1.00 41.80           C  
ATOM   4652  CB  ASP A 306       5.706  29.386  18.011  1.00 41.80           C  
ATOM   4653  HB2 ASP A 306       6.694  29.484  18.461  1.00 41.80           H  
ATOM   4654  HB3 ASP A 306       5.707  28.436  17.477  1.00 41.80           H  
ATOM   4655  O   ASP A 306       3.176  27.709  18.059  1.00 41.80           O  
ATOM   4656  CG  ASP A 306       5.536  30.511  16.977  1.00 41.80           C  
ATOM   4657  OD1 ASP A 306       4.518  31.235  17.020  1.00 41.80           O  
ATOM   4658  OD2 ASP A 306       6.444  30.627  16.126  1.00 41.80           O  
ATOM   4659  N   VAL A 307       3.780  27.247  20.147  1.00 51.15           N  
ATOM   4660  H   VAL A 307       4.288  27.571  20.957  1.00 51.15           H  
ATOM   4661  CA  VAL A 307       3.340  25.831  20.104  1.00 51.15           C  
ATOM   4662  HA  VAL A 307       3.824  25.382  19.237  1.00 51.15           H  
ATOM   4663  C   VAL A 307       1.825  25.646  19.887  1.00 51.15           C  
ATOM   4664  CB  VAL A 307       3.824  25.055  21.354  1.00 51.15           C  
ATOM   4665  HB  VAL A 307       3.117  25.217  22.167  1.00 51.15           H  
ATOM   4666  O   VAL A 307       1.378  24.560  19.524  1.00 51.15           O  
ATOM   4667  CG1 VAL A 307       3.926  23.545  21.081  1.00 51.15           C  
ATOM   4668 HG11 VAL A 307       4.611  23.361  20.253  1.00 51.15           H  
ATOM   4669 HG12 VAL A 307       4.293  23.031  21.969  1.00 51.15           H  
ATOM   4670 HG13 VAL A 307       2.947  23.135  20.835  1.00 51.15           H  
ATOM   4671  CG2 VAL A 307       5.213  25.505  21.841  1.00 51.15           C  
ATOM   4672 HG21 VAL A 307       5.935  25.449  21.027  1.00 51.15           H  
ATOM   4673 HG22 VAL A 307       5.175  26.523  22.229  1.00 51.15           H  
ATOM   4674 HG23 VAL A 307       5.549  24.865  22.657  1.00 51.15           H  
ATOM   4675  N   ASN A 308       1.019  26.697  20.065  1.00 49.24           N  
ATOM   4676  H   ASN A 308       1.454  27.584  20.277  1.00 49.24           H  
ATOM   4677  CA  ASN A 308      -0.441  26.630  19.909  1.00 49.24           C  
ATOM   4678  HA  ASN A 308      -0.743  25.585  19.831  1.00 49.24           H  
ATOM   4679  C   ASN A 308      -0.979  27.273  18.619  1.00 49.24           C  
ATOM   4680  CB  ASN A 308      -1.106  27.206  21.172  1.00 49.24           C  
ATOM   4681  HB2 ASN A 308      -2.153  27.419  20.960  1.00 49.24           H  
ATOM   4682  HB3 ASN A 308      -0.622  28.144  21.443  1.00 49.24           H  
ATOM   4683  O   ASN A 308      -2.150  27.061  18.304  1.00 49.24           O  
ATOM   4684  CG  ASN A 308      -1.082  26.246  22.351  1.00 49.24           C  
ATOM   4685  ND2 ASN A 308      -1.065  26.759  23.558  1.00 49.24           N  
ATOM   4686 HD21 ASN A 308      -0.970  26.095  24.313  1.00 49.24           H  
ATOM   4687 HD22 ASN A 308      -0.963  27.756  23.681  1.00 49.24           H  
ATOM   4688  OD1 ASN A 308      -1.124  25.034  22.228  1.00 49.24           O  
ATOM   4689  N   GLU A 309      -0.169  28.028  17.867  1.00 53.42           N  
ATOM   4690  H   GLU A 309       0.796  28.141  18.143  1.00 53.42           H  
ATOM   4691  CA  GLU A 309      -0.658  28.836  16.733  1.00 53.42           C  
ATOM   4692  HA  GLU A 309      -1.736  28.693  16.659  1.00 53.42           H  
ATOM   4693  C   GLU A 309      -0.126  28.375  15.362  1.00 53.42           C  
ATOM   4694  CB  GLU A 309      -0.431  30.335  17.033  1.00 53.42           C  
ATOM   4695  HB2 GLU A 309       0.404  30.712  16.443  1.00 53.42           H  
ATOM   4696  HB3 GLU A 309      -0.189  30.454  18.089  1.00 53.42           H  
ATOM   4697  O   GLU A 309      -0.780  28.591  14.339  1.00 53.42           O  
ATOM   4698  CG  GLU A 309      -1.703  31.156  16.740  1.00 53.42           C  
ATOM   4699  HG2 GLU A 309      -2.551  30.651  17.203  1.00 53.42           H  
ATOM   4700  HG3 GLU A 309      -1.873  31.162  15.664  1.00 53.42           H  
ATOM   4701  CD  GLU A 309      -1.680  32.605  17.264  1.00 53.42           C  
ATOM   4702  OE1 GLU A 309      -2.748  33.255  17.161  1.00 53.42           O  
ATOM   4703  OE2 GLU A 309      -0.639  33.055  17.785  1.00 53.42           O  
ATOM   4704  N   VAL A 310       0.976  27.615  15.315  1.00 51.41           N  
ATOM   4705  H   VAL A 310       1.506  27.490  16.165  1.00 51.41           H  
ATOM   4706  CA  VAL A 310       1.552  27.099  14.058  1.00 51.41           C  
ATOM   4707  HA  VAL A 310       1.275  27.797  13.267  1.00 51.41           H  
ATOM   4708  C   VAL A 310       0.931  25.744  13.678  1.00 51.41           C  
ATOM   4709  CB  VAL A 310       3.095  27.109  14.091  1.00 51.41           C  
ATOM   4710  HB  VAL A 310       3.455  26.331  14.765  1.00 51.41           H  
ATOM   4711  O   VAL A 310       1.565  24.694  13.678  1.00 51.41           O  
ATOM   4712  CG1 VAL A 310       3.667  26.871  12.684  1.00 51.41           C  
ATOM   4713 HG11 VAL A 310       3.368  25.893  12.307  1.00 51.41           H  
ATOM   4714 HG12 VAL A 310       3.327  27.650  12.001  1.00 51.41           H  
ATOM   4715 HG13 VAL A 310       4.756  26.892  12.730  1.00 51.41           H  
ATOM   4716  CG2 VAL A 310       3.638  28.465  14.566  1.00 51.41           C  
ATOM   4717 HG21 VAL A 310       4.727  28.474  14.520  1.00 51.41           H  
ATOM   4718 HG22 VAL A 310       3.363  28.654  15.604  1.00 51.41           H  
ATOM   4719 HG23 VAL A 310       3.251  29.276  13.950  1.00 51.41           H  
ATOM   4720  N   ALA A 311      -0.364  25.751  13.354  1.00 59.05           N  
ATOM   4721  H   ALA A 311      -0.842  26.635  13.453  1.00 59.05           H  
ATOM   4722  CA  ALA A 311      -1.146  24.554  13.007  1.00 59.05           C  
ATOM   4723  HA  ALA A 311      -0.775  23.730  13.616  1.00 59.05           H  
ATOM   4724  C   ALA A 311      -1.008  24.098  11.534  1.00 59.05           C  
ATOM   4725  CB  ALA A 311      -2.607  24.802  13.407  1.00 59.05           C  
ATOM   4726  HB1 ALA A 311      -3.190  23.892  13.262  1.00 59.05           H  
ATOM   4727  HB2 ALA A 311      -2.655  25.088  14.458  1.00 59.05           H  
ATOM   4728  HB3 ALA A 311      -3.027  25.602  12.799  1.00 59.05           H  
ATOM   4729  O   ALA A 311      -1.859  23.364  11.024  1.00 59.05           O  
ATOM   4730  N   ALA A 312       0.020  24.551  10.813  1.00 66.85           N  
ATOM   4731  H   ALA A 312       0.751  25.056  11.293  1.00 66.85           H  
ATOM   4732  CA  ALA A 312       0.266  24.108   9.445  1.00 66.85           C  
ATOM   4733  HA  ALA A 312      -0.684  23.858   8.972  1.00 66.85           H  
ATOM   4734  C   ALA A 312       1.133  22.842   9.456  1.00 66.85           C  
ATOM   4735  CB  ALA A 312       0.880  25.257   8.638  1.00 66.85           C  
ATOM   4736  HB1 ALA A 312       1.059  24.931   7.613  1.00 66.85           H  
ATOM   4737  HB2 ALA A 312       0.207  26.114   8.635  1.00 66.85           H  
ATOM   4738  HB3 ALA A 312       1.832  25.549   9.082  1.00 66.85           H  
ATOM   4739  O   ALA A 312       2.172  22.812  10.102  1.00 66.85           O  
ATOM   4740  N   ALA A 313       0.723  21.793   8.741  1.00 76.58           N  
ATOM   4741  H   ALA A 313      -0.144  21.852   8.227  1.00 76.58           H  
ATOM   4742  CA  ALA A 313       1.606  20.656   8.493  1.00 76.58           C  
ATOM   4743  HA  ALA A 313       1.928  20.263   9.458  1.00 76.58           H  
ATOM   4744  C   ALA A 313       2.827  21.130   7.673  1.00 76.58           C  
ATOM   4745  CB  ALA A 313       0.827  19.553   7.768  1.00 76.58           C  
ATOM   4746  HB1 ALA A 313      -0.023  19.238   8.373  1.00 76.58           H  
ATOM   4747  HB2 ALA A 313       1.481  18.695   7.611  1.00 76.58           H  
ATOM   4748  HB3 ALA A 313       0.488  19.912   6.796  1.00 76.58           H  
ATOM   4749  O   ALA A 313       2.620  21.904   6.730  1.00 76.58           O  
ATOM   4750  N   PRO A 314       4.060  20.677   7.985  1.00 80.55           N  
ATOM   4751  CA  PRO A 314       5.259  21.053   7.226  1.00 80.55           C  
ATOM   4752  HA  PRO A 314       5.428  22.124   7.334  1.00 80.55           H  
ATOM   4753  C   PRO A 314       5.139  20.709   5.739  1.00 80.55           C  
ATOM   4754  CB  PRO A 314       6.414  20.281   7.878  1.00 80.55           C  
ATOM   4755  HB2 PRO A 314       6.544  19.309   7.402  1.00 80.55           H  
ATOM   4756  HB3 PRO A 314       7.344  20.849   7.849  1.00 80.55           H  
ATOM   4757  O   PRO A 314       5.572  21.468   4.876  1.00 80.55           O  
ATOM   4758  CG  PRO A 314       5.924  20.076   9.308  1.00 80.55           C  
ATOM   4759  HG2 PRO A 314       6.081  20.988   9.884  1.00 80.55           H  
ATOM   4760  HG3 PRO A 314       6.416  19.241   9.806  1.00 80.55           H  
ATOM   4761  CD  PRO A 314       4.426  19.866   9.140  1.00 80.55           C  
ATOM   4762  HD2 PRO A 314       3.918  20.193  10.047  1.00 80.55           H  
ATOM   4763  HD3 PRO A 314       4.219  18.815   8.939  1.00 80.55           H  
ATOM   4764  N   GLU A 315       4.485  19.584   5.445  1.00 85.56           N  
ATOM   4765  H   GLU A 315       4.148  19.020   6.213  1.00 85.56           H  
ATOM   4766  CA  GLU A 315       4.176  19.137   4.093  1.00 85.56           C  
ATOM   4767  HA  GLU A 315       4.819  19.657   3.382  1.00 85.56           H  
ATOM   4768  C   GLU A 315       2.723  19.443   3.724  1.00 85.56           C  
ATOM   4769  CB  GLU A 315       4.459  17.637   3.978  1.00 85.56           C  
ATOM   4770  HB2 GLU A 315       3.928  17.233   3.116  1.00 85.56           H  
ATOM   4771  HB3 GLU A 315       4.078  17.136   4.868  1.00 85.56           H  
ATOM   4772  O   GLU A 315       1.777  19.094   4.442  1.00 85.56           O  
ATOM   4773  CG  GLU A 315       5.954  17.324   3.833  1.00 85.56           C  
ATOM   4774  HG2 GLU A 315       6.084  16.262   4.040  1.00 85.56           H  
ATOM   4775  HG3 GLU A 315       6.523  17.877   4.580  1.00 85.56           H  
ATOM   4776  CD  GLU A 315       6.510  17.604   2.429  1.00 85.56           C  
ATOM   4777  OE1 GLU A 315       7.672  17.190   2.209  1.00 85.56           O  
ATOM   4778  OE2 GLU A 315       5.759  18.161   1.591  1.00 85.56           O  
ATOM   4779  N   TYR A 316       2.522  20.032   2.542  1.00 87.66           N  
ATOM   4780  H   TYR A 316       3.336  20.247   1.984  1.00 87.66           H  
ATOM   4781  CA  TYR A 316       1.192  20.410   2.053  1.00 87.66           C  
ATOM   4782  HA  TYR A 316       0.756  21.115   2.760  1.00 87.66           H  
ATOM   4783  C   TYR A 316       0.239  19.207   1.947  1.00 87.66           C  
ATOM   4784  CB  TYR A 316       1.337  21.107   0.693  1.00 87.66           C  
ATOM   4785  HB2 TYR A 316       1.918  20.469   0.028  1.00 87.66           H  
ATOM   4786  HB3 TYR A 316       1.895  22.034   0.827  1.00 87.66           H  
ATOM   4787  O   TYR A 316      -0.957  19.317   2.231  1.00 87.66           O  
ATOM   4788  CG  TYR A 316       0.007  21.415   0.031  1.00 87.66           C  
ATOM   4789  CD1 TYR A 316      -0.550  20.494  -0.877  1.00 87.66           C  
ATOM   4790  HD1 TYR A 316      -0.010  19.591  -1.125  1.00 87.66           H  
ATOM   4791  CD2 TYR A 316      -0.684  22.602   0.345  1.00 87.66           C  
ATOM   4792  HD2 TYR A 316      -0.222  23.316   1.011  1.00 87.66           H  
ATOM   4793  CE1 TYR A 316      -1.805  20.745  -1.459  1.00 87.66           C  
ATOM   4794  HE1 TYR A 316      -2.233  20.046  -2.162  1.00 87.66           H  
ATOM   4795  CE2 TYR A 316      -1.939  22.864  -0.245  1.00 87.66           C  
ATOM   4796  HE2 TYR A 316      -2.458  23.789  -0.044  1.00 87.66           H  
ATOM   4797  OH  TYR A 316      -3.711  22.169  -1.713  1.00 87.66           O  
ATOM   4798  HH  TYR A 316      -4.046  23.042  -1.496  1.00 87.66           H  
ATOM   4799  CZ  TYR A 316      -2.502  21.928  -1.142  1.00 87.66           C  
ATOM   4800  N   GLU A 317       0.763  18.040   1.572  1.00 88.23           N  
ATOM   4801  H   GLU A 317       1.753  18.010   1.372  1.00 88.23           H  
ATOM   4802  CA  GLU A 317      -0.009  16.806   1.395  1.00 88.23           C  
ATOM   4803  HA  GLU A 317      -0.822  16.991   0.693  1.00 88.23           H  
ATOM   4804  C   GLU A 317      -0.631  16.291   2.702  1.00 88.23           C  
ATOM   4805  CB  GLU A 317       0.912  15.731   0.810  1.00 88.23           C  
ATOM   4806  HB2 GLU A 317       0.371  14.785   0.789  1.00 88.23           H  
ATOM   4807  HB3 GLU A 317       1.783  15.621   1.455  1.00 88.23           H  
ATOM   4808  O   GLU A 317      -1.693  15.649   2.680  1.00 88.23           O  
ATOM   4809  CG  GLU A 317       1.362  16.083  -0.615  1.00 88.23           C  
ATOM   4810  HG2 GLU A 317       0.472  16.195  -1.235  1.00 88.23           H  
ATOM   4811  HG3 GLU A 317       1.886  17.038  -0.603  1.00 88.23           H  
ATOM   4812  CD  GLU A 317       2.282  15.021  -1.234  1.00 88.23           C  
ATOM   4813  OE1 GLU A 317       2.581  15.197  -2.434  1.00 88.23           O  
ATOM   4814  OE2 GLU A 317       2.633  14.050  -0.522  1.00 88.23           O  
ATOM   4815  N   PHE A 318       0.002  16.619   3.833  1.00 87.90           N  
ATOM   4816  H   PHE A 318       0.817  17.211   3.763  1.00 87.90           H  
ATOM   4817  CA  PHE A 318      -0.338  16.131   5.166  1.00 87.90           C  
ATOM   4818  HA  PHE A 318      -0.947  15.238   5.023  1.00 87.90           H  
ATOM   4819  C   PHE A 318      -1.194  17.098   5.990  1.00 87.90           C  
ATOM   4820  CB  PHE A 318       0.935  15.702   5.894  1.00 87.90           C  
ATOM   4821  HB2 PHE A 318       1.650  16.523   5.848  1.00 87.90           H  
ATOM   4822  HB3 PHE A 318       0.717  15.515   6.946  1.00 87.90           H  
ATOM   4823  O   PHE A 318      -1.477  16.853   7.165  1.00 87.90           O  
ATOM   4824  CG  PHE A 318       1.565  14.456   5.312  1.00 87.90           C  
ATOM   4825  CD1 PHE A 318       1.248  13.183   5.825  1.00 87.90           C  
ATOM   4826  HD1 PHE A 318       0.576  13.086   6.665  1.00 87.90           H  
ATOM   4827  CD2 PHE A 318       2.476  14.569   4.250  1.00 87.90           C  
ATOM   4828  HD2 PHE A 318       2.711  15.539   3.838  1.00 87.90           H  
ATOM   4829  CE1 PHE A 318       1.844  12.034   5.284  1.00 87.90           C  
ATOM   4830  HE1 PHE A 318       1.615  11.060   5.691  1.00 87.90           H  
ATOM   4831  CE2 PHE A 318       3.092  13.427   3.721  1.00 87.90           C  
ATOM   4832  HE2 PHE A 318       3.803  13.527   2.915  1.00 87.90           H  
ATOM   4833  CZ  PHE A 318       2.781  12.164   4.250  1.00 87.90           C  
ATOM   4834  HZ  PHE A 318       3.303  11.291   3.888  1.00 87.90           H  
ATOM   4835  N   ARG A 319      -1.673  18.175   5.363  1.00 85.97           N  
ATOM   4836  H   ARG A 319      -1.375  18.334   4.411  1.00 85.97           H  
ATOM   4837  CA  ARG A 319      -2.565  19.141   6.003  1.00 85.97           C  
ATOM   4838  HA  ARG A 319      -2.064  19.506   6.900  1.00 85.97           H  
ATOM   4839  C   ARG A 319      -3.874  18.499   6.463  1.00 85.97           C  
ATOM   4840  CB  ARG A 319      -2.810  20.321   5.063  1.00 85.97           C  
ATOM   4841  HB2 ARG A 319      -3.156  19.952   4.097  1.00 85.97           H  
ATOM   4842  HB3 ARG A 319      -3.590  20.950   5.492  1.00 85.97           H  
ATOM   4843  O   ARG A 319      -4.434  17.614   5.808  1.00 85.97           O  
ATOM   4844  CG  ARG A 319      -1.527  21.149   4.878  1.00 85.97           C  
ATOM   4845  HG2 ARG A 319      -1.206  21.547   5.841  1.00 85.97           H  
ATOM   4846  HG3 ARG A 319      -0.724  20.521   4.492  1.00 85.97           H  
ATOM   4847  CD  ARG A 319      -1.760  22.308   3.910  1.00 85.97           C  
ATOM   4848  HD2 ARG A 319      -0.808  22.811   3.745  1.00 85.97           H  
ATOM   4849  HD3 ARG A 319      -2.117  21.907   2.961  1.00 85.97           H  
ATOM   4850  NE  ARG A 319      -2.734  23.262   4.472  1.00 85.97           N  
ATOM   4851  HE  ARG A 319      -3.068  23.064   5.404  1.00 85.97           H  
ATOM   4852  NH1 ARG A 319      -2.868  24.674   2.680  1.00 85.97           N  
ATOM   4853 HH11 ARG A 319      -2.202  24.076   2.212  1.00 85.97           H  
ATOM   4854 HH12 ARG A 319      -3.158  25.558   2.286  1.00 85.97           H  
ATOM   4855  NH2 ARG A 319      -4.032  25.120   4.542  1.00 85.97           N  
ATOM   4856 HH21 ARG A 319      -4.383  25.969   4.124  1.00 85.97           H  
ATOM   4857 HH22 ARG A 319      -4.332  24.856   5.470  1.00 85.97           H  
ATOM   4858  CZ  ARG A 319      -3.208  24.346   3.895  1.00 85.97           C  
ATOM   4859  N   ASP A 320      -4.360  18.985   7.602  1.00 80.98           N  
ATOM   4860  H   ASP A 320      -3.869  19.760   8.025  1.00 80.98           H  
ATOM   4861  CA  ASP A 320      -5.637  18.617   8.218  1.00 80.98           C  
ATOM   4862  HA  ASP A 320      -5.661  19.120   9.185  1.00 80.98           H  
ATOM   4863  C   ASP A 320      -5.797  17.119   8.531  1.00 80.98           C  
ATOM   4864  CB  ASP A 320      -6.812  19.189   7.402  1.00 80.98           C  
ATOM   4865  HB2 ASP A 320      -7.740  19.026   7.950  1.00 80.98           H  
ATOM   4866  HB3 ASP A 320      -6.886  18.657   6.454  1.00 80.98           H  
ATOM   4867  O   ASP A 320      -6.918  16.624   8.645  1.00 80.98           O  
ATOM   4868  CG  ASP A 320      -6.669  20.690   7.143  1.00 80.98           C  
ATOM   4869  OD1 ASP A 320      -6.251  21.398   8.084  1.00 80.98           O  
ATOM   4870  OD2 ASP A 320      -6.953  21.110   6.000  1.00 80.98           O  
ATOM   4871  N   ILE A 321      -4.712  16.355   8.674  1.00 82.87           N  
ATOM   4872  H   ILE A 321      -3.800  16.773   8.558  1.00 82.87           H  
ATOM   4873  CA  ILE A 321      -4.804  14.938   9.044  1.00 82.87           C  
ATOM   4874  HA  ILE A 321      -5.617  14.491   8.473  1.00 82.87           H  
ATOM   4875  C   ILE A 321      -5.161  14.800  10.529  1.00 82.87           C  
ATOM   4876  CB  ILE A 321      -3.522  14.178   8.659  1.00 82.87           C  
ATOM   4877  HB  ILE A 321      -2.663  14.716   9.059  1.00 82.87           H  
ATOM   4878  O   ILE A 321      -4.461  15.290  11.407  1.00 82.87           O  
ATOM   4879  CG1 ILE A 321      -3.423  14.126   7.121  1.00 82.87           C  
ATOM   4880 HG12 ILE A 321      -4.233  13.521   6.714  1.00 82.87           H  
ATOM   4881 HG13 ILE A 321      -3.509  15.131   6.707  1.00 82.87           H  
ATOM   4882  CG2 ILE A 321      -3.520  12.745   9.237  1.00 82.87           C  
ATOM   4883 HG21 ILE A 321      -4.366  12.178   8.849  1.00 82.87           H  
ATOM   4884 HG22 ILE A 321      -2.590  12.235   8.989  1.00 82.87           H  
ATOM   4885 HG23 ILE A 321      -3.560  12.781  10.326  1.00 82.87           H  
ATOM   4886  CD1 ILE A 321      -2.088  13.553   6.664  1.00 82.87           C  
ATOM   4887 HD11 ILE A 321      -1.282  14.124   7.125  1.00 82.87           H  
ATOM   4888 HD12 ILE A 321      -1.996  12.498   6.923  1.00 82.87           H  
ATOM   4889 HD13 ILE A 321      -2.025  13.633   5.579  1.00 82.87           H  
ATOM   4890  N   VAL A 322      -6.243  14.070  10.815  1.00 82.82           N  
ATOM   4891  H   VAL A 322      -6.775  13.712  10.035  1.00 82.82           H  
ATOM   4892  CA  VAL A 322      -6.660  13.702  12.182  1.00 82.82           C  
ATOM   4893  HA  VAL A 322      -6.458  14.532  12.859  1.00 82.82           H  
ATOM   4894  C   VAL A 322      -5.885  12.492  12.679  1.00 82.82           C  
ATOM   4895  CB  VAL A 322      -8.161  13.350  12.235  1.00 82.82           C  
ATOM   4896  HB  VAL A 322      -8.353  12.488  11.596  1.00 82.82           H  
ATOM   4897  O   VAL A 322      -5.501  12.412  13.841  1.00 82.82           O  
ATOM   4898  CG1 VAL A 322      -8.641  13.016  13.654  1.00 82.82           C  
ATOM   4899 HG11 VAL A 322      -8.166  12.102  14.011  1.00 82.82           H  
ATOM   4900 HG12 VAL A 322      -8.389  13.830  14.334  1.00 82.82           H  
ATOM   4901 HG13 VAL A 322      -9.720  12.859  13.661  1.00 82.82           H  
ATOM   4902  CG2 VAL A 322      -9.024  14.501  11.740  1.00 82.82           C  
ATOM   4903 HG21 VAL A 322      -8.771  14.714  10.702  1.00 82.82           H  
ATOM   4904 HG22 VAL A 322     -10.078  14.229  11.784  1.00 82.82           H  
ATOM   4905 HG23 VAL A 322      -8.841  15.376  12.364  1.00 82.82           H  
ATOM   4906  N   LYS A 323      -5.725  11.501  11.803  1.00 83.71           N  
ATOM   4907  H   LYS A 323      -6.026  11.663  10.853  1.00 83.71           H  
ATOM   4908  CA  LYS A 323      -5.149  10.206  12.143  1.00 83.71           C  
ATOM   4909  HA  LYS A 323      -4.455  10.337  12.974  1.00 83.71           H  
ATOM   4910  C   LYS A 323      -4.382   9.674  10.953  1.00 83.71           C  
ATOM   4911  CB  LYS A 323      -6.277   9.253  12.574  1.00 83.71           C  
ATOM   4912  HB2 LYS A 323      -6.822   9.713  13.398  1.00 83.71           H  
ATOM   4913  HB3 LYS A 323      -6.967   9.106  11.743  1.00 83.71           H  
ATOM   4914  O   LYS A 323      -4.928   9.634   9.853  1.00 83.71           O  
ATOM   4915  CG  LYS A 323      -5.739   7.891  13.038  1.00 83.71           C  
ATOM   4916  HG2 LYS A 323      -5.014   8.047  13.836  1.00 83.71           H  
ATOM   4917  HG3 LYS A 323      -5.247   7.387  12.207  1.00 83.71           H  
ATOM   4918  CD  LYS A 323      -6.876   7.003  13.556  1.00 83.71           C  
ATOM   4919  HD2 LYS A 323      -7.373   7.512  14.382  1.00 83.71           H  
ATOM   4920  HD3 LYS A 323      -7.594   6.831  12.755  1.00 83.71           H  
ATOM   4921  CE  LYS A 323      -6.301   5.668  14.042  1.00 83.71           C  
ATOM   4922  HE2 LYS A 323      -5.830   5.162  13.199  1.00 83.71           H  
ATOM   4923  HE3 LYS A 323      -5.522   5.879  14.775  1.00 83.71           H  
ATOM   4924  NZ  LYS A 323      -7.348   4.809  14.650  1.00 83.71           N  
ATOM   4925  HZ1 LYS A 323      -6.945   3.945  14.984  1.00 83.71           H  
ATOM   4926  HZ2 LYS A 323      -7.761   5.278  15.443  1.00 83.71           H  
ATOM   4927  HZ3 LYS A 323      -8.076   4.599  13.983  1.00 83.71           H  
ATOM   4928  N   LEU A 324      -3.164   9.211  11.204  1.00 88.29           N  
ATOM   4929  H   LEU A 324      -2.798   9.307  12.141  1.00 88.29           H  
ATOM   4930  CA  LEU A 324      -2.374   8.421  10.273  1.00 88.29           C  
ATOM   4931  HA  LEU A 324      -2.891   8.377   9.314  1.00 88.29           H  
ATOM   4932  C   LEU A 324      -2.261   6.993  10.821  1.00 88.29           C  
ATOM   4933  CB  LEU A 324      -1.013   9.106  10.069  1.00 88.29           C  
ATOM   4934  HB2 LEU A 324      -1.153  10.184   9.987  1.00 88.29           H  
ATOM   4935  HB3 LEU A 324      -0.398   8.918  10.948  1.00 88.29           H  
ATOM   4936  O   LEU A 324      -2.020   6.791  12.010  1.00 88.29           O  
ATOM   4937  CG  LEU A 324      -0.273   8.620   8.813  1.00 88.29           C  
ATOM   4938  HG  LEU A 324      -0.299   7.531   8.775  1.00 88.29           H
[truncated: 243,657 more chars]
