# Supplementary material for: Widespread Horizontal Gene Transfer Among Animal Viruses
Source: bioRxiv. 2024 Mar 26:2024.03.25.586562. Preprint. [Version 2] doi: 10.1101/2024.03.25.586562 (PMC11071296; doi:10.1101/2024.03.25.586562)
Supplement: Supplement 7 [file media-7.zip › File7_PDB/Parvo5797_VP.pdb]

ATOM      1  N   MET A   1      -8.068  -6.369  32.627  1.00 29.19           N  
ATOM      2  H   MET A   1      -7.590  -5.534  32.320  1.00 29.19           H  
ATOM      3  H2  MET A   1      -8.008  -6.437  33.633  1.00 29.19           H  
ATOM      4  H3  MET A   1      -9.040  -6.293  32.363  1.00 29.19           H  
ATOM      5  CA  MET A   1      -7.488  -7.574  31.986  1.00 29.19           C  
ATOM      6  HA  MET A   1      -6.421  -7.640  32.200  1.00 29.19           H  
ATOM      7  C   MET A   1      -7.686  -7.466  30.480  1.00 29.19           C  
ATOM      8  CB  MET A   1      -8.178  -8.857  32.479  1.00 29.19           C  
ATOM      9  HB2 MET A   1      -9.258  -8.752  32.371  1.00 29.19           H  
ATOM     10  HB3 MET A   1      -7.857  -9.688  31.851  1.00 29.19           H  
ATOM     11  O   MET A   1      -8.826  -7.320  30.066  1.00 29.19           O  
ATOM     12  CG  MET A   1      -7.863  -9.224  33.930  1.00 29.19           C  
ATOM     13  HG2 MET A   1      -8.147  -8.394  34.577  1.00 29.19           H  
ATOM     14  HG3 MET A   1      -6.793  -9.405  34.041  1.00 29.19           H  
ATOM     15  SD  MET A   1      -8.768 -10.695  34.467  1.00 29.19           S  
ATOM     16  CE  MET A   1      -8.551 -10.563  36.264  1.00 29.19           C  
ATOM     17  HE1 MET A   1      -7.490 -10.577  36.512  1.00 29.19           H  
ATOM     18  HE2 MET A   1      -8.999  -9.638  36.627  1.00 29.19           H  
ATOM     19  HE3 MET A   1      -9.039 -11.408  36.750  1.00 29.19           H  
ATOM     20  N   LYS A   2      -6.624  -7.501  29.664  1.00 31.28           N  
ATOM     21  H   LYS A   2      -5.703  -7.658  30.047  1.00 31.28           H  
ATOM     22  CA  LYS A   2      -6.745  -7.627  28.200  1.00 31.28           C  
ATOM     23  HA  LYS A   2      -7.731  -7.307  27.863  1.00 31.28           H  
ATOM     24  C   LYS A   2      -6.594  -9.110  27.845  1.00 31.28           C  
ATOM     25  CB  LYS A   2      -5.686  -6.764  27.475  1.00 31.28           C  
ATOM     26  HB2 LYS A   2      -5.656  -7.078  26.431  1.00 31.28           H  
ATOM     27  HB3 LYS A   2      -4.702  -6.953  27.906  1.00 31.28           H  
ATOM     28  O   LYS A   2      -5.515  -9.655  28.042  1.00 31.28           O  
ATOM     29  CG  LYS A   2      -5.980  -5.252  27.506  1.00 31.28           C  
ATOM     30  HG2 LYS A   2      -6.979  -5.078  27.107  1.00 31.28           H  
ATOM     31  HG3 LYS A   2      -5.948  -4.898  28.536  1.00 31.28           H  
ATOM     32  CD  LYS A   2      -4.960  -4.459  26.664  1.00 31.28           C  
ATOM     33  HD2 LYS A   2      -4.977  -4.840  25.643  1.00 31.28           H  
ATOM     34  HD3 LYS A   2      -3.962  -4.606  27.076  1.00 31.28           H  
ATOM     35  CE  LYS A   2      -5.298  -2.957  26.646  1.00 31.28           C  
ATOM     36  HE2 LYS A   2      -6.320  -2.838  26.287  1.00 31.28           H  
ATOM     37  HE3 LYS A   2      -5.260  -2.577  27.667  1.00 31.28           H  
ATOM     38  NZ  LYS A   2      -4.372  -2.179  25.779  1.00 31.28           N  
ATOM     39  HZ1 LYS A   2      -4.428  -2.496  24.822  1.00 31.28           H  
ATOM     40  HZ2 LYS A   2      -4.621  -1.200  25.784  1.00 31.28           H  
ATOM     41  HZ3 LYS A   2      -3.415  -2.263  26.091  1.00 31.28           H  
ATOM     42  N   ARG A   3      -7.659  -9.768  27.376  1.00 32.84           N  
ATOM     43  H   ARG A   3      -8.511  -9.247  27.226  1.00 32.84           H  
ATOM     44  CA  ARG A   3      -7.558 -11.087  26.725  1.00 32.84           C  
ATOM     45  HA  ARG A   3      -6.668 -11.610  27.075  1.00 32.84           H  
ATOM     46  C   ARG A   3      -7.379 -10.855  25.224  1.00 32.84           C  
ATOM     47  CB  ARG A   3      -8.785 -11.977  27.017  1.00 32.84           C  
ATOM     48  HB2 ARG A   3      -8.821 -12.763  26.263  1.00 32.84           H  
ATOM     49  HB3 ARG A   3      -9.698 -11.387  26.929  1.00 32.84           H  
ATOM     50  O   ARG A   3      -8.191 -10.156  24.627  1.00 32.84           O  
ATOM     51  CG  ARG A   3      -8.728 -12.653  28.399  1.00 32.84           C  
ATOM     52  HG2 ARG A   3      -8.748 -11.889  29.175  1.00 32.84           H  
ATOM     53  HG3 ARG A   3      -7.799 -13.217  28.482  1.00 32.84           H  
ATOM     54  CD  ARG A   3      -9.913 -13.615  28.594  1.00 32.84           C  
ATOM     55  HD2 ARG A   3      -9.884 -14.364  27.803  1.00 32.84           H  
ATOM     56  HD3 ARG A   3     -10.841 -13.050  28.505  1.00 32.84           H  
ATOM     57  NE  ARG A   3      -9.870 -14.292  29.908  1.00 32.84           N  
ATOM     58  HE  ARG A   3      -9.058 -14.124  30.485  1.00 32.84           H  
ATOM     59  NH1 ARG A   3     -11.815 -15.502  29.698  1.00 32.84           N  
ATOM     60 HH11 ARG A   3     -12.457 -16.194  30.059  1.00 32.84           H  
ATOM     61 HH12 ARG A   3     -11.930 -15.156  28.756  1.00 32.84           H  
ATOM     62  NH2 ARG A   3     -10.602 -15.693  31.555  1.00 32.84           N  
ATOM     63 HH21 ARG A   3     -11.267 -16.374  31.893  1.00 32.84           H  
ATOM     64 HH22 ARG A   3      -9.780 -15.497  32.109  1.00 32.84           H  
ATOM     65  CZ  ARG A   3     -10.759 -15.154  30.379  1.00 32.84           C  
ATOM     66  N   LYS A   4      -6.314 -11.409  24.643  1.00 33.14           N  
ATOM     67  H   LYS A   4      -5.718 -11.989  25.217  1.00 33.14           H  
ATOM     68  CA  LYS A   4      -6.141 -11.544  23.190  1.00 33.14           C  
ATOM     69  HA  LYS A   4      -6.519 -10.656  22.682  1.00 33.14           H  
ATOM     70  C   LYS A   4      -6.982 -12.748  22.750  1.00 33.14           C  
ATOM     71  CB  LYS A   4      -4.644 -11.750  22.859  1.00 33.14           C  
ATOM     72  HB2 LYS A   4      -4.521 -12.718  22.373  1.00 33.14           H  
ATOM     73  HB3 LYS A   4      -4.060 -11.781  23.778  1.00 33.14           H  
ATOM     74  O   LYS A   4      -6.843 -13.810  23.346  1.00 33.14           O  
ATOM     75  CG  LYS A   4      -4.048 -10.673  21.937  1.00 33.14           C  
ATOM     76  HG2 LYS A   4      -4.625 -10.632  21.013  1.00 33.14           H  
ATOM     77  HG3 LYS A   4      -4.086  -9.701  22.430  1.00 33.14           H  
ATOM     78  CD  LYS A   4      -2.590 -11.039  21.612  1.00 33.14           C  
ATOM     79  HD2 LYS A   4      -2.583 -12.045  21.193  1.00 33.14           H  
ATOM     80  HD3 LYS A   4      -2.003 -11.048  22.530  1.00 33.14           H  
ATOM     81  CE  LYS A   4      -1.946 -10.086  20.598  1.00 33.14           C  
ATOM     82  HE2 LYS A   4      -1.788  -9.112  21.062  1.00 33.14           H  
ATOM     83  HE3 LYS A   4      -2.636  -9.962  19.763  1.00 33.14           H  
ATOM     84  NZ  LYS A   4      -0.667 -10.655  20.098  1.00 33.14           N  
ATOM     85  HZ1 LYS A   4      -0.838 -11.560  19.684  1.00 33.14           H  
ATOM     86  HZ2 LYS A   4      -0.254 -10.078  19.379  1.00 33.14           H  
ATOM     87  HZ3 LYS A   4      -0.000 -10.800  20.843  1.00 33.14           H  
ATOM     88  N   PHE A   5      -7.863 -12.566  21.772  1.00 39.82           N  
ATOM     89  H   PHE A   5      -7.905 -11.664  21.321  1.00 39.82           H  
ATOM     90  CA  PHE A   5      -8.514 -13.663  21.054  1.00 39.82           C  
ATOM     91  HA  PHE A   5      -8.379 -14.604  21.588  1.00 39.82           H  
ATOM     92  C   PHE A   5      -7.802 -13.772  19.705  1.00 39.82           C  
ATOM     93  CB  PHE A   5     -10.027 -13.395  20.905  1.00 39.82           C  
ATOM     94  HB2 PHE A   5     -10.275 -13.311  19.847  1.00 39.82           H  
ATOM     95  HB3 PHE A   5     -10.280 -12.435  21.355  1.00 39.82           H  
ATOM     96  O   PHE A   5      -7.747 -12.785  18.973  1.00 39.82           O  
ATOM     97  CG  PHE A   5     -10.919 -14.462  21.513  1.00 39.82           C  
ATOM     98  CD1 PHE A   5     -11.320 -15.570  20.743  1.00 39.82           C  
ATOM     99  HD1 PHE A   5     -10.977 -15.679  19.725  1.00 39.82           H  
ATOM    100  CD2 PHE A   5     -11.354 -14.348  22.849  1.00 39.82           C  
ATOM    101  HD2 PHE A   5     -11.041 -13.501  23.442  1.00 39.82           H  
ATOM    102  CE1 PHE A   5     -12.157 -16.553  21.302  1.00 39.82           C  
ATOM    103  HE1 PHE A   5     -12.449 -17.406  20.708  1.00 39.82           H  
ATOM    104  CE2 PHE A   5     -12.190 -15.333  23.409  1.00 39.82           C  
ATOM    105  HE2 PHE A   5     -12.523 -15.247  24.432  1.00 39.82           H  
ATOM    106  CZ  PHE A   5     -12.593 -16.435  22.634  1.00 39.82           C  
ATOM    107  HZ  PHE A   5     -13.227 -17.200  23.057  1.00 39.82           H  
ATOM    108  N   GLU A   6      -7.213 -14.926  19.411  1.00 39.84           N  
ATOM    109  H   GLU A   6      -7.300 -15.707  20.045  1.00 39.84           H  
ATOM    110  CA  GLU A   6      -6.738 -15.260  18.067  1.00 39.84           C  
ATOM    111  HA  GLU A   6      -6.490 -14.349  17.524  1.00 39.84           H  
ATOM    112  C   GLU A   6      -7.900 -15.929  17.327  1.00 39.84           C  
ATOM    113  CB  GLU A   6      -5.459 -16.117  18.141  1.00 39.84           C  
ATOM    114  HB2 GLU A   6      -5.603 -16.926  18.857  1.00 39.84           H  
ATOM    115  HB3 GLU A   6      -5.250 -16.537  17.157  1.00 39.84           H  
ATOM    116  O   GLU A   6      -8.599 -16.768  17.898  1.00 39.84           O  
ATOM    117  CG  GLU A   6      -4.278 -15.222  18.566  1.00 39.84           C  
ATOM    118  HG2 GLU A   6      -4.139 -14.456  17.803  1.00 39.84           H  
ATOM    119  HG3 GLU A   6      -4.541 -14.708  19.490  1.00 39.84           H  
ATOM    120  CD  GLU A   6      -2.939 -15.939  18.798  1.00 39.84           C  
ATOM    121  OE1 GLU A   6      -1.961 -15.183  19.033  1.00 39.84           O  
ATOM    122  OE2 GLU A   6      -2.914 -17.186  18.832  1.00 39.84           O  
ATOM    123  N   TYR A   7      -8.176 -15.482  16.099  1.00 34.38           N  
ATOM    124  H   TYR A   7      -7.523 -14.858  15.646  1.00 34.38           H  
ATOM    125  CA  TYR A   7      -9.171 -16.137  15.255  1.00 34.38           C  
ATOM    126  HA  TYR A   7     -10.026 -16.388  15.882  1.00 34.38           H  
ATOM    127  C   TYR A   7      -8.558 -17.419  14.680  1.00 34.38           C  
ATOM    128  CB  TYR A   7      -9.661 -15.212  14.131  1.00 34.38           C  
ATOM    129  HB2 TYR A   7     -10.161 -15.821  13.378  1.00 34.38           H  
ATOM    130  HB3 TYR A   7      -8.805 -14.745  13.645  1.00 34.38           H  
ATOM    131  O   TYR A   7      -7.411 -17.357  14.232  1.00 34.38           O  
ATOM    132  CG  TYR A   7     -10.641 -14.148  14.591  1.00 34.38           C  
ATOM    133  CD1 TYR A   7     -12.010 -14.461  14.709  1.00 34.38           C  
ATOM    134  HD1 TYR A   7     -12.353 -15.455  14.460  1.00 34.38           H  
ATOM    135  CD2 TYR A   7     -10.188 -12.853  14.904  1.00 34.38           C  
ATOM    136  HD2 TYR A   7      -9.138 -12.618  14.811  1.00 34.38           H  
ATOM    137  CE1 TYR A   7     -12.925 -13.483  15.142  1.00 34.38           C  
ATOM    138  HE1 TYR A   7     -13.976 -13.717  15.231  1.00 34.38           H  
ATOM    139  CE2 TYR A   7     -11.099 -11.869  15.335  1.00 34.38           C  
ATOM    140  HE2 TYR A   7     -10.742 -10.877  15.570  1.00 34.38           H  
ATOM    141  OH  TYR A   7     -13.348 -11.235  15.877  1.00 34.38           O  
ATOM    142  HH  TYR A   7     -12.895 -10.401  16.021  1.00 34.38           H  
ATOM    143  CZ  TYR A   7     -12.470 -12.185  15.456  1.00 34.38           C  
ATOM    144  N   PRO A   8      -9.303 -18.540  14.668  1.00 34.88           N  
ATOM    145  CA  PRO A   8      -8.883 -19.739  13.957  1.00 34.88           C  
ATOM    146  HA  PRO A   8      -7.958 -20.122  14.389  1.00 34.88           H  
ATOM    147  C   PRO A   8      -8.638 -19.402  12.485  1.00 34.88           C  
ATOM    148  CB  PRO A   8      -9.991 -20.775  14.164  1.00 34.88           C  
ATOM    149  HB2 PRO A   8     -10.196 -21.340  13.254  1.00 34.88           H  
ATOM    150  HB3 PRO A   8      -9.716 -21.444  14.979  1.00 34.88           H  
ATOM    151  O   PRO A   8      -9.384 -18.629  11.869  1.00 34.88           O  
ATOM    152  CG  PRO A   8     -11.216 -19.956  14.554  1.00 34.88           C  
ATOM    153  HG2 PRO A   8     -11.869 -20.508  15.230  1.00 34.88           H  
ATOM    154  HG3 PRO A   8     -11.757 -19.670  13.652  1.00 34.88           H  
ATOM    155  CD  PRO A   8     -10.641 -18.708  15.211  1.00 34.88           C  
ATOM    156  HD2 PRO A   8     -11.280 -17.856  14.980  1.00 34.88           H  
ATOM    157  HD3 PRO A   8     -10.572 -18.854  16.289  1.00 34.88           H  
ATOM    158  N   THR A   9      -7.548 -19.937  11.955  1.00 37.69           N  
ATOM    159  H   THR A   9      -7.101 -20.667  12.490  1.00 37.69           H  
ATOM    160  CA  THR A   9      -7.184 -19.810  10.546  1.00 37.69           C  
ATOM    161  HA  THR A   9      -7.308 -18.768  10.251  1.00 37.69           H  
ATOM    162  C   THR A   9      -8.141 -20.632   9.685  1.00 37.69           C  
ATOM    163  CB  THR A   9      -5.716 -20.195  10.319  1.00 37.69           C  
ATOM    164  HB  THR A   9      -5.537 -20.278   9.247  1.00 37.69           H  
ATOM    165  O   THR A   9      -8.823 -21.521  10.181  1.00 37.69           O  
ATOM    166  CG2 THR A   9      -4.781 -19.112  10.865  1.00 37.69           C  
ATOM    167 HG21 THR A   9      -4.986 -18.160  10.375  1.00 37.69           H  
ATOM    168 HG22 THR A   9      -3.749 -19.403  10.667  1.00 37.69           H  
ATOM    169 HG23 THR A   9      -4.919 -19.008  11.941  1.00 37.69           H  
ATOM    170  OG1 THR A   9      -5.345 -21.411  10.929  1.00 37.69           O  
ATOM    171  HG1 THR A   9      -5.979 -21.720  11.581  1.00 37.69           H  
ATOM    172  N   ALA A  10      -8.241 -20.322   8.390  1.00 39.51           N  
ATOM    173  H   ALA A  10      -7.634 -19.616   7.998  1.00 39.51           H  
ATOM    174  CA  ALA A  10      -9.149 -21.027   7.481  1.00 39.51           C  
ATOM    175  HA  ALA A  10     -10.163 -20.925   7.869  1.00 39.51           H  
ATOM    176  C   ALA A  10      -8.874 -22.546   7.391  1.00 39.51           C  
ATOM    177  CB  ALA A  10      -9.090 -20.340   6.111  1.00 39.51           C  
ATOM    178  HB1 ALA A  10      -9.348 -19.286   6.206  1.00 39.51           H  
ATOM    179  HB2 ALA A  10      -8.090 -20.443   5.690  1.00 39.51           H  
ATOM    180  HB3 ALA A  10      -9.799 -20.824   5.440  1.00 39.51           H  
ATOM    181  O   ALA A  10      -9.771 -23.284   7.006  1.00 39.51           O  
ATOM    182  N   ASP A  11      -7.697 -23.002   7.832  1.00 40.59           N  
ATOM    183  H   ASP A  11      -6.981 -22.339   8.093  1.00 40.59           H  
ATOM    184  CA  ASP A  11      -7.330 -24.420   7.937  1.00 40.59           C  
ATOM    185  HA  ASP A  11      -7.697 -24.946   7.055  1.00 40.59           H  
ATOM    186  C   ASP A  11      -7.947 -25.125   9.167  1.00 40.59           C  
ATOM    187  CB  ASP A  11      -5.793 -24.528   7.950  1.00 40.59           C  
ATOM    188  HB2 ASP A  11      -5.408 -23.970   8.803  1.00 40.59           H  
ATOM    189  HB3 ASP A  11      -5.519 -25.575   8.084  1.00 40.59           H  
ATOM    190  O   ASP A  11      -8.037 -26.349   9.205  1.00 40.59           O  
ATOM    191  CG  ASP A  11      -5.119 -24.022   6.664  1.00 40.59           C  
ATOM    192  OD1 ASP A  11      -5.760 -24.059   5.591  1.00 40.59           O  
ATOM    193  OD2 ASP A  11      -3.962 -23.554   6.764  1.00 40.59           O  
ATOM    194  N   ASP A  12      -8.439 -24.377  10.162  1.00 43.94           N  
ATOM    195  H   ASP A  12      -8.371 -23.372  10.079  1.00 43.94           H  
ATOM    196  CA  ASP A  12      -9.054 -24.921  11.386  1.00 43.94           C  
ATOM    197  HA  ASP A  12      -8.540 -25.843  11.656  1.00 43.94           H  
ATOM    198  C   ASP A  12     -10.551 -25.264  11.212  1.00 43.94           C  
ATOM    199  CB  ASP A  12      -8.871 -23.923  12.542  1.00 43.94           C  
ATOM    200  HB2 ASP A  12      -9.335 -22.984  12.242  1.00 43.94           H  
ATOM    201  HB3 ASP A  12      -9.400 -24.288  13.422  1.00 43.94           H  
ATOM    202  O   ASP A  12     -11.209 -25.706  12.156  1.00 43.94           O  
ATOM    203  CG  ASP A  12      -7.416 -23.669  12.944  1.00 43.94           C  
ATOM    204  OD1 ASP A  12      -6.696 -24.655  13.203  1.00 43.94           O  
ATOM    205  OD2 ASP A  12      -7.048 -22.470  13.059  1.00 43.94           O  
ATOM    206  N   LEU A  13     -11.120 -25.038  10.022  1.00 43.42           N  
ATOM    207  H   LEU A  13     -10.516 -24.716   9.279  1.00 43.42           H  
ATOM    208  CA  LEU A  13     -12.550 -25.217   9.728  1.00 43.42           C  
ATOM    209  HA  LEU A  13     -13.087 -25.250  10.676  1.00 43.42           H  
ATOM    210  C   LEU A  13     -12.904 -26.560   9.060  1.00 43.42           C  
ATOM    211  CB  LEU A  13     -13.057 -23.989   8.942  1.00 43.42           C  
ATOM    212  HB2 LEU A  13     -12.297 -23.712   8.212  1.00 43.42           H  
ATOM    213  HB3 LEU A  13     -13.956 -24.253   8.386  1.00 43.42           H  
ATOM    214  O   LEU A  13     -14.090 -26.820   8.868  1.00 43.42           O  
ATOM    215  CG  LEU A  13     -13.374 -22.788   9.854  1.00 43.42           C  
ATOM    216  HG  LEU A  13     -12.595 -22.679  10.609  1.00 43.42           H  
ATOM    217  CD1 LEU A  13     -13.428 -21.493   9.041  1.00 43.42           C  
ATOM    218 HD11 LEU A  13     -12.461 -21.340   8.562  1.00 43.42           H  
ATOM    219 HD12 LEU A  13     -13.631 -20.649   9.701  1.00 43.42           H  
ATOM    220 HD13 LEU A  13     -14.197 -21.570   8.273  1.00 43.42           H  
ATOM    221  CD2 LEU A  13     -14.731 -22.944  10.554  1.00 43.42           C  
ATOM    222 HD21 LEU A  13     -15.522 -23.050   9.811  1.00 43.42           H  
ATOM    223 HD22 LEU A  13     -14.714 -23.837  11.179  1.00 43.42           H  
ATOM    224 HD23 LEU A  13     -14.920 -22.077  11.187  1.00 43.42           H  
ATOM    225  N   ASP A  14     -11.921 -27.426   8.789  1.00 38.02           N  
ATOM    226  H   ASP A  14     -10.970 -27.119   8.939  1.00 38.02           H  
ATOM    227  CA  ASP A  14     -12.114 -28.714   8.092  1.00 38.02           C  
ATOM    228  HA  ASP A  14     -13.129 -28.737   7.697  1.00 38.02           H  
ATOM    229  C   ASP A  14     -12.058 -29.964   9.002  1.00 38.02           C  
ATOM    230  CB  ASP A  14     -11.150 -28.803   6.884  1.00 38.02           C  
ATOM    231  HB2 ASP A  14     -10.899 -29.846   6.691  1.00 38.02           H  
ATOM    232  HB3 ASP A  14     -10.217 -28.295   7.128  1.00 38.02           H  
ATOM    233  O   ASP A  14     -12.054 -31.096   8.516  1.00 38.02           O  
ATOM    234  CG  ASP A  14     -11.721 -28.237   5.571  1.00 38.02           C  
ATOM    235  OD1 ASP A  14     -12.950 -28.009   5.482  1.00 38.02           O  
ATOM    236  OD2 ASP A  14     -10.918 -28.078   4.626  1.00 38.02           O  
ATOM    237  N   THR A  15     -12.064 -29.817  10.335  1.00 41.60           N  
ATOM    238  H   THR A  15     -12.147 -28.884  10.714  1.00 41.60           H  
ATOM    239  CA  THR A  15     -12.166 -30.976  11.248  1.00 41.60           C  
ATOM    240  HA  THR A  15     -11.796 -31.851  10.713  1.00 41.60           H  
ATOM    241  C   THR A  15     -13.617 -31.308  11.592  1.00 41.60           C  
ATOM    242  CB  THR A  15     -11.276 -30.879  12.499  1.00 41.60           C  
ATOM    243  HB  THR A  15     -11.794 -31.322  13.350  1.00 41.60           H  
ATOM    244  O   THR A  15     -14.229 -30.725  12.483  1.00 41.60           O  
ATOM    245  CG2 THR A  15      -9.968 -31.647  12.295  1.00 41.60           C  
ATOM    246 HG21 THR A  15      -9.342 -31.547  13.181  1.00 41.60           H  
ATOM    247 HG22 THR A  15      -9.435 -31.251  11.430  1.00 41.60           H  
ATOM    248 HG23 THR A  15     -10.183 -32.703  12.133  1.00 41.60           H  
ATOM    249  OG1 THR A  15     -10.926 -29.556  12.826  1.00 41.60           O  
ATOM    250  HG1 THR A  15     -10.470 -29.175  12.072  1.00 41.60           H  
ATOM    251  N   ASP A  16     -14.145 -32.287  10.861  1.00 36.04           N  
ATOM    252  H   ASP A  16     -13.584 -32.610  10.086  1.00 36.04           H  
ATOM    253  CA  ASP A  16     -15.455 -32.923  11.007  1.00 36.04           C  
ATOM    254  HA  ASP A  16     -16.230 -32.188  10.793  1.00 36.04           H  
ATOM    255  C   ASP A  16     -15.659 -33.511  12.429  1.00 36.04           C  
ATOM    256  CB  ASP A  16     -15.494 -34.009   9.906  1.00 36.04           C  
ATOM    257  HB2 ASP A  16     -15.080 -33.586   8.991  1.00 36.04           H  
ATOM    258  HB3 ASP A  16     -14.854 -34.845  10.191  1.00 36.04           H  
ATOM    259  O   ASP A  16     -15.012 -34.502  12.782  1.00 36.04           O  
ATOM    260  CG  ASP A  16     -16.883 -34.534   9.549  1.00 36.04           C  
ATOM    261  OD1 ASP A  16     -17.882 -33.952  10.029  1.00 36.04           O  
ATOM    262  OD2 ASP A  16     -16.941 -35.536   8.802  1.00 36.04           O  
ATOM    263  N   PRO A  17     -16.530 -32.951  13.296  1.00 36.61           N  
ATOM    264  CA  PRO A  17     -16.756 -33.480  14.634  1.00 36.61           C  
ATOM    265  HA  PRO A  17     -15.870 -34.003  14.995  1.00 36.61           H  
ATOM    266  C   PRO A  17     -17.917 -34.483  14.612  1.00 36.61           C  
ATOM    267  CB  PRO A  17     -16.973 -32.245  15.509  1.00 36.61           C  
ATOM    268  HB2 PRO A  17     -16.005 -31.817  15.768  1.00 36.61           H  
ATOM    269  HB3 PRO A  17     -17.547 -32.455  16.412  1.00 36.61           H  
ATOM    270  O   PRO A  17     -18.960 -34.276  15.237  1.00 36.61           O  
ATOM    271  CG  PRO A  17     -17.707 -31.292  14.565  1.00 36.61           C  
ATOM    272  HG2 PRO A  17     -18.782 -31.449  14.650  1.00 36.61           H  
ATOM    273  HG3 PRO A  17     -17.459 -30.252  14.780  1.00 36.61           H  
ATOM    274  CD  PRO A  17     -17.250 -31.693  13.155  1.00 36.61           C  
ATOM    275  HD2 PRO A  17     -16.598 -30.919  12.749  1.00 36.61           H  
ATOM    276  HD3 PRO A  17     -18.111 -31.824  12.499  1.00 36.61           H  
ATOM    277  N   SER A  18     -17.745 -35.594  13.894  1.00 37.01           N  
ATOM    278  H   SER A  18     -16.879 -35.692  13.384  1.00 37.01           H  
ATOM    279  CA  SER A  18     -18.570 -36.786  14.089  1.00 37.01           C  
ATOM    280  HA  SER A  18     -19.503 -36.482  14.565  1.00 37.01           H  
ATOM    281  C   SER A  18     -17.848 -37.734  15.056  1.00 37.01           C  
ATOM    282  CB  SER A  18     -18.997 -37.422  12.758  1.00 37.01           C  
ATOM    283  HB2 SER A  18     -19.510 -36.675  12.151  1.00 37.01           H  
ATOM    284  HB3 SER A  18     -19.694 -38.232  12.969  1.00 37.01           H  
ATOM    285  O   SER A  18     -16.701 -38.117  14.861  1.00 37.01           O  
ATOM    286  OG  SER A  18     -17.918 -37.950  12.024  1.00 37.01           O  
ATOM    287  HG  SER A  18     -17.559 -37.268  11.451  1.00 37.01           H  
ATOM    288  N   SER A  19     -18.536 -38.107  16.136  1.00 34.59           N  
ATOM    289  H   SER A  19     -19.455 -37.695  16.219  1.00 34.59           H  
ATOM    290  CA  SER A  19     -18.059 -38.916  17.272  1.00 34.59           C  
ATOM    291  HA  SER A  19     -18.970 -39.342  17.692  1.00 34.59           H  
ATOM    292  C   SER A  19     -17.422 -38.127  18.429  1.00 34.59           C  
ATOM    293  CB  SER A  19     -17.254 -40.166  16.847  1.00 34.59           C  
ATOM    294  HB2 SER A  19     -17.638 -40.544  15.900  1.00 34.59           H  
ATOM    295  HB3 SER A  19     -17.400 -40.940  17.600  1.00 34.59           H  
ATOM    296  O   SER A  19     -16.263 -37.736  18.430  1.00 34.59           O  
ATOM    297  OG  SER A  19     -15.869 -39.942  16.732  1.00 34.59           O  
ATOM    298  HG  SER A  19     -15.759 -39.244  16.082  1.00 34.59           H  
ATOM    299  N   THR A  20     -18.202 -37.903  19.487  1.00 37.41           N  
ATOM    300  H   THR A  20     -19.185 -37.772  19.299  1.00 37.41           H  
ATOM    301  CA  THR A  20     -17.925 -38.476  20.816  1.00 37.41           C  
ATOM    302  HA  THR A  20     -17.932 -39.559  20.688  1.00 37.41           H  
ATOM    303  C   THR A  20     -19.062 -38.152  21.794  1.00 37.41           C  
ATOM    304  CB  THR A  20     -16.558 -38.124  21.440  1.00 37.41           C  
ATOM    305  HB  THR A  20     -16.664 -38.084  22.524  1.00 37.41           H  
ATOM    306  O   THR A  20     -19.712 -37.113  21.755  1.00 37.41           O  
ATOM    307  CG2 THR A  20     -15.506 -39.197  21.131  1.00 37.41           C  
ATOM    308 HG21 THR A  20     -15.780 -40.130  21.622  1.00 37.41           H  
ATOM    309 HG22 THR A  20     -14.537 -38.874  21.513  1.00 37.41           H  
ATOM    310 HG23 THR A  20     -15.412 -39.375  20.060  1.00 37.41           H  
ATOM    311  OG1 THR A  20     -16.070 -36.886  21.005  1.00 37.41           O  
ATOM    312  HG1 THR A  20     -15.952 -36.965  20.056  1.00 37.41           H  
ATOM    313  N   THR A  21     -19.346 -39.155  22.612  1.00 37.58           N  
ATOM    314  H   THR A  21     -18.690 -39.923  22.600  1.00 37.58           H  
ATOM    315  CA  THR A  21     -20.487 -39.411  23.500  1.00 37.58           C  
ATOM    316  HA  THR A  21     -21.414 -39.323  22.935  1.00 37.58           H  
ATOM    317  C   THR A  21     -20.578 -38.511  24.741  1.00 37.58           C  
ATOM    318  CB  THR A  21     -20.317 -40.864  23.998  1.00 37.58           C  
ATOM    319  HB  THR A  21     -20.818 -40.990  24.958  1.00 37.58           H  
ATOM    320  O   THR A  21     -19.591 -38.353  25.452  1.00 37.58           O  
ATOM    321  CG2 THR A  21     -20.889 -41.887  23.023  1.00 37.58           C  
ATOM    322 HG21 THR A  21     -20.405 -41.794  22.051  1.00 37.58           H  
ATOM    323 HG22 THR A  21     -21.962 -41.728  22.908  1.00 37.58           H  
ATOM    324 HG23 THR A  21     -20.719 -42.891  23.411  1.00 37.58           H  
ATOM    325  OG1 THR A  21     -18.942 -41.184  24.131  1.00 37.58           O  
ATOM    326  HG1 THR A  21     -18.583 -40.614  24.815  1.00 37.58           H  
ATOM    327  N   ALA A  22     -21.788 -38.048  25.086  1.00 31.35           N  
ATOM    328  H   ALA A  22     -22.562 -38.217  24.460  1.00 31.35           H  
ATOM    329  CA  ALA A  22     -22.122 -37.461  26.392  1.00 31.35           C  
ATOM    330  HA  ALA A  22     -21.204 -37.194  26.915  1.00 31.35           H  
ATOM    331  C   ALA A  22     -22.942 -38.452  27.257  1.00 31.35           C  
ATOM    332  CB  ALA A  22     -22.909 -36.162  26.163  1.00 31.35           C  
ATOM    333  HB1 ALA A  22     -23.142 -35.703  27.124  1.00 31.35           H  
ATOM    334  HB2 ALA A  22     -23.839 -36.373  25.634  1.00 31.35           H  
ATOM    335  HB3 ALA A  22     -22.308 -35.468  25.576  1.00 31.35           H  
ATOM    336  O   ALA A  22     -23.922 -38.996  26.744  1.00 31.35           O  
ATOM    337  N   PRO A  23     -22.612 -38.672  28.550  1.00 36.51           N  
ATOM    338  CA  PRO A  23     -23.454 -39.458  29.459  1.00 36.51           C  
ATOM    339  HA  PRO A  23     -24.278 -39.917  28.911  1.00 36.51           H  
ATOM    340  C   PRO A  23     -24.062 -38.673  30.650  1.00 36.51           C  
ATOM    341  CB  PRO A  23     -22.537 -40.589  29.932  1.00 36.51           C  
ATOM    342  HB2 PRO A  23     -22.624 -41.430  29.243  1.00 36.51           H  
ATOM    343  HB3 PRO A  23     -22.775 -40.911  30.946  1.00 36.51           H  
ATOM    344  O   PRO A  23     -23.328 -38.111  31.454  1.00 36.51           O  
ATOM    345  CG  PRO A  23     -21.118 -40.016  29.846  1.00 36.51           C  
ATOM    346  HG2 PRO A  23     -20.459 -40.719  29.336  1.00 36.51           H  
ATOM    347  HG3 PRO A  23     -20.732 -39.798  30.842  1.00 36.51           H  
ATOM    348  CD  PRO A  23     -21.242 -38.714  29.045  1.00 36.51           C  
ATOM    349  HD2 PRO A  23     -21.063 -37.860  29.698  1.00 36.51           H  
ATOM    350  HD3 PRO A  23     -20.519 -38.721  28.230  1.00 36.51           H  
ATOM    351  N   GLY A  24     -25.404 -38.769  30.769  1.00 35.81           N  
ATOM    352  H   GLY A  24     -25.853 -39.099  29.927  1.00 35.81           H  
ATOM    353  CA  GLY A  24     -26.255 -38.890  31.987  1.00 35.81           C  
ATOM    354  HA2 GLY A  24     -25.901 -39.744  32.564  1.00 35.81           H  
ATOM    355  HA3 GLY A  24     -27.264 -39.125  31.649  1.00 35.81           H  
ATOM    356  C   GLY A  24     -26.384 -37.712  32.976  1.00 35.81           C  
ATOM    357  O   GLY A  24     -25.486 -36.898  33.093  1.00 35.81           O  
ATOM    358  N   SER A  25     -27.420 -37.565  33.819  1.00 40.26           N  
ATOM    359  H   SER A  25     -27.213 -36.846  34.497  1.00 40.26           H  
ATOM    360  CA  SER A  25     -28.771 -38.149  34.013  1.00 40.26           C  
ATOM    361  HA  SER A  25     -29.429 -37.886  33.185  1.00 40.26           H  
ATOM    362  C   SER A  25     -29.338 -37.574  35.342  1.00 40.26           C  
ATOM    363  CB  SER A  25     -28.701 -39.676  34.167  1.00 40.26           C  
ATOM    364  HB2 SER A  25     -27.879 -39.930  34.836  1.00 40.26           H  
ATOM    365  HB3 SER A  25     -28.517 -40.133  33.194  1.00 40.26           H  
ATOM    366  O   SER A  25     -28.570 -37.435  36.289  1.00 40.26           O  
ATOM    367  OG  SER A  25     -29.900 -40.203  34.703  1.00 40.26           O  
ATOM    368  HG  SER A  25     -29.702 -40.601  35.554  1.00 40.26           H  
ATOM    369  N   GLY A  26     -30.658 -37.324  35.445  1.00 33.65           N  
ATOM    370  H   GLY A  26     -31.210 -37.485  34.614  1.00 33.65           H  
ATOM    371  CA  GLY A  26     -31.414 -37.051  36.699  1.00 33.65           C  
ATOM    372  HA2 GLY A  26     -30.737 -37.151  37.547  1.00 33.65           H  
ATOM    373  HA3 GLY A  26     -32.189 -37.805  36.838  1.00 33.65           H  
ATOM    374  C   GLY A  26     -32.009 -35.628  36.776  1.00 33.65           C  
ATOM    375  O   GLY A  26     -31.233 -34.696  36.919  1.00 33.65           O  
ATOM    376  N   VAL A  27     -33.295 -35.263  36.605  1.00 36.45           N  
ATOM    377  H   VAL A  27     -33.296 -34.253  36.575  1.00 36.45           H  
ATOM    378  CA  VAL A  27     -34.677 -35.790  36.802  1.00 36.45           C  
ATOM    379  HA  VAL A  27     -35.207 -35.538  35.883  1.00 36.45           H  
ATOM    380  C   VAL A  27     -35.414 -35.027  37.930  1.00 36.45           C  
ATOM    381  CB  VAL A  27     -34.846 -37.322  36.933  1.00 36.45           C  
ATOM    382  HB  VAL A  27     -34.189 -37.697  37.718  1.00 36.45           H  
ATOM    383  O   VAL A  27     -34.969 -35.055  39.067  1.00 36.45           O  
ATOM    384  CG1 VAL A  27     -36.288 -37.733  37.263  1.00 36.45           C  
ATOM    385 HG11 VAL A  27     -37.002 -37.239  36.603  1.00 36.45           H  
ATOM    386 HG12 VAL A  27     -36.495 -37.485  38.304  1.00 36.45           H  
ATOM    387 HG13 VAL A  27     -36.404 -38.813  37.170  1.00 36.45           H  
ATOM    388  CG2 VAL A  27     -34.535 -38.034  35.610  1.00 36.45           C  
ATOM    389 HG21 VAL A  27     -35.314 -37.828  34.877  1.00 36.45           H  
ATOM    390 HG22 VAL A  27     -33.587 -37.696  35.192  1.00 36.45           H  
ATOM    391 HG23 VAL A  27     -34.481 -39.110  35.776  1.00 36.45           H  
ATOM    392  N   SER A  28     -36.544 -34.393  37.539  1.00 40.90           N  
ATOM    393  H   SER A  28     -36.642 -34.376  36.534  1.00 40.90           H  
ATOM    394  CA  SER A  28     -37.809 -34.006  38.234  1.00 40.90           C  
ATOM    395  HA  SER A  28     -38.288 -33.266  37.594  1.00 40.90           H  
ATOM    396  C   SER A  28     -37.778 -33.381  39.642  1.00 40.90           C  
ATOM    397  CB  SER A  28     -38.749 -35.214  38.273  1.00 40.90           C  
ATOM    398  HB2 SER A  28     -39.754 -34.873  38.522  1.00 40.90           H  
ATOM    399  HB3 SER A  28     -38.782 -35.697  37.296  1.00 40.90           H  
ATOM    400  O   SER A  28     -37.079 -33.865  40.512  1.00 40.90           O  
ATOM    401  OG  SER A  28     -38.336 -36.140  39.253  1.00 40.90           O  
ATOM    402  HG  SER A  28     -37.752 -35.702  39.877  1.00 40.90           H  
ATOM    403  N   GLY A  29     -38.608 -32.409  40.031  1.00 34.26           N  
ATOM    404  H   GLY A  29     -38.442 -32.147  40.992  1.00 34.26           H  
ATOM    405  CA  GLY A  29     -39.836 -31.817  39.492  1.00 34.26           C  
ATOM    406  HA2 GLY A  29     -39.601 -31.177  38.642  1.00 34.26           H  
ATOM    407  HA3 GLY A  29     -40.533 -32.598  39.186  1.00 34.26           H  
ATOM    408  C   GLY A  29     -40.487 -30.966  40.607  1.00 34.26           C  
ATOM    409  O   GLY A  29     -40.075 -31.064  41.759  1.00 34.26           O  
ATOM    410  N   GLY A  30     -41.489 -30.142  40.279  1.00 31.76           N  
ATOM    411  H   GLY A  30     -41.744 -30.056  39.306  1.00 31.76           H  
ATOM    412  CA  GLY A  30     -42.347 -29.479  41.276  1.00 31.76           C  
ATOM    413  HA2 GLY A  30     -43.321 -29.970  41.286  1.00 31.76           H  
ATOM    414  HA3 GLY A  30     -41.923 -29.596  42.274  1.00 31.76           H  
ATOM    415  C   GLY A  30     -42.561 -27.979  41.061  1.00 31.76           C  
ATOM    416  O   GLY A  30     -41.774 -27.153  41.509  1.00 31.76           O  
ATOM    417  N   THR A  31     -43.667 -27.632  40.407  1.00 41.01           N  
ATOM    418  H   THR A  31     -44.239 -28.367  40.016  1.00 41.01           H  
ATOM    419  CA  THR A  31     -44.304 -26.307  40.443  1.00 41.01           C  
ATOM    420  HA  THR A  31     -43.543 -25.527  40.472  1.00 41.01           H  
ATOM    421  C   THR A  31     -45.185 -26.189  41.685  1.00 41.01           C  
ATOM    422  CB  THR A  31     -45.203 -26.102  39.208  1.00 41.01           C  
ATOM    423  HB  THR A  31     -45.973 -25.365  39.438  1.00 41.01           H  
ATOM    424  O   THR A  31     -46.086 -27.005  41.868  1.00 41.01           O  
ATOM    425  CG2 THR A  31     -44.424 -25.603  37.996  1.00 41.01           C  
ATOM    426 HG21 THR A  31     -43.991 -24.627  38.213  1.00 41.01           H  
ATOM    427 HG22 THR A  31     -43.630 -26.308  37.750  1.00 41.01           H  
ATOM    428 HG23 THR A  31     -45.102 -25.511  37.147  1.00 41.01           H  
ATOM    429  OG1 THR A  31     -45.823 -27.321  38.850  1.00 41.01           O  
ATOM    430  HG1 THR A  31     -46.433 -27.533  39.560  1.00 41.01           H  
ATOM    431  N   GLY A  32     -44.975 -25.149  42.488  1.00 31.80           N  
ATOM    432  H   GLY A  32     -44.162 -24.569  42.338  1.00 31.80           H  
ATOM    433  CA  GLY A  32     -45.873 -24.726  43.561  1.00 31.80           C  
ATOM    434  HA2 GLY A  32     -45.586 -25.203  44.498  1.00 31.80           H  
ATOM    435  HA3 GLY A  32     -46.902 -25.002  43.329  1.00 31.80           H  
ATOM    436  C   GLY A  32     -45.762 -23.215  43.728  1.00 31.80           C  
ATOM    437  O   GLY A  32     -44.675 -22.706  43.984  1.00 31.80           O  
ATOM    438  N   GLY A  33     -46.868 -22.509  43.494  1.00 30.08           N  
ATOM    439  H   GLY A  33     -47.726 -23.014  43.326  1.00 30.08           H  
ATOM    440  CA  GLY A  33     -46.978 -21.074  43.721  1.00 30.08           C  
ATOM    441  HA2 GLY A  33     -46.139 -20.571  43.240  1.00 30.08           H  
ATOM    442  HA3 GLY A  33     -47.904 -20.696  43.288  1.00 30.08           H  
ATOM    443  C   GLY A  33     -46.970 -20.740  45.210  1.00 30.08           C  
ATOM    444  O   GLY A  33     -47.451 -21.512  46.037  1.00 30.08           O  
ATOM    445  N   GLY A  34     -46.433 -19.570  45.524  1.00 31.84           N  
ATOM    446  H   GLY A  34     -45.999 -19.020  44.797  1.00 31.84           H  
ATOM    447  CA  GLY A  34     -46.460 -18.977  46.849  1.00 31.84           C  
ATOM    448  HA2 GLY A  34     -45.754 -19.489  47.503  1.00 31.84           H  
ATOM    449  HA3 GLY A  34     -47.459 -19.050  47.278  1.00 31.84           H  
ATOM    450  C   GLY A  34     -46.046 -17.520  46.731  1.00 31.84           C  
ATOM    451  O   GLY A  34     -44.874 -17.232  46.505  1.00 31.84           O  
ATOM    452  N   ASP A  35     -47.033 -16.631  46.832  1.00 31.07           N  
ATOM    453  H   ASP A  35     -47.973 -16.974  46.970  1.00 31.07           H  
ATOM    454  CA  ASP A  35     -46.840 -15.213  47.112  1.00 31.07           C  
ATOM    455  HA  ASP A  35     -46.376 -14.717  46.259  1.00 31.07           H  
ATOM    456  C   ASP A  35     -45.934 -15.062  48.337  1.00 31.07           C  
ATOM    457  CB  ASP A  35     -48.202 -14.556  47.431  1.00 31.07           C  
ATOM    458  HB2 ASP A  35     -48.859 -15.281  47.911  1.00 31.07           H  
ATOM    459  HB3 ASP A  35     -48.040 -13.749  48.146  1.00 31.07           H  
ATOM    460  O   ASP A  35     -46.268 -15.525  49.429  1.00 31.07           O  
ATOM    461  CG  ASP A  35     -48.900 -13.928  46.227  1.00 31.07           C  
ATOM    462  OD1 ASP A  35     -48.186 -13.314  45.404  1.00 31.07           O  
ATOM    463  OD2 ASP A  35     -50.142 -14.050  46.155  1.00 31.07           O  
ATOM    464  N   VAL A  36     -44.798 -14.392  48.160  1.00 35.79           N  
ATOM    465  H   VAL A  36     -44.561 -14.098  47.223  1.00 35.79           H  
ATOM    466  CA  VAL A  36     -44.035 -13.813  49.263  1.00 35.79           C  
ATOM    467  HA  VAL A  36     -44.647 -13.855  50.164  1.00 35.79           H  
ATOM    468  C   VAL A  36     -43.814 -12.348  48.927  1.00 35.79           C  
ATOM    469  CB  VAL A  36     -42.743 -14.575  49.601  1.00 35.79           C  
ATOM    470  HB  VAL A  36     -42.081 -14.585  48.736  1.00 35.79           H  
ATOM    471  O   VAL A  36     -43.002 -11.968  48.085  1.00 35.79           O  
ATOM    472  CG1 VAL A  36     -42.018 -13.920  50.786  1.00 35.79           C  
ATOM    473 HG11 VAL A  36     -42.687 -13.836  51.643  1.00 35.79           H  
ATOM    474 HG12 VAL A  36     -41.147 -14.513  51.064  1.00 35.79           H  
ATOM    475 HG13 VAL A  36     -41.670 -12.926  50.506  1.00 35.79           H  
ATOM    476  CG2 VAL A  36     -43.056 -16.023  50.007  1.00 35.79           C  
ATOM    477 HG21 VAL A  36     -43.505 -16.552  49.166  1.00 35.79           H  
ATOM    478 HG22 VAL A  36     -42.138 -16.539  50.287  1.00 35.79           H  
ATOM    479 HG23 VAL A  36     -43.753 -16.035  50.844  1.00 35.79           H  
ATOM    480  N   SER A  37     -44.641 -11.560  49.595  1.00 33.84           N  
ATOM    481  H   SER A  37     -45.290 -12.034  50.207  1.00 33.84           H  
ATOM    482  CA  SER A  37     -44.497 -10.150  49.896  1.00 33.84           C  
ATOM    483  HA  SER A  37     -44.797  -9.559  49.030  1.00 33.84           H  
ATOM    484  C   SER A  37     -43.074  -9.762  50.320  1.00 33.84           C  
ATOM    485  CB  SER A  37     -45.461  -9.879  51.064  1.00 33.84           C  
ATOM    486  HB2 SER A  37     -45.290  -8.887  51.481  1.00 33.84           H  
ATOM    487  HB3 SER A  37     -46.485  -9.925  50.696  1.00 33.84           H  
ATOM    488  O   SER A  37     -42.420 -10.489  51.061  1.00 33.84           O  
ATOM    489  OG  SER A  37     -45.296 -10.864  52.075  1.00 33.84           O  
ATOM    490  HG  SER A  37     -44.392 -10.805  52.394  1.00 33.84           H  
ATOM    491  N   GLU A  38     -42.697  -8.544  49.927  1.00 31.21           N  
ATOM    492  H   GLU A  38     -43.325  -8.076  49.290  1.00 31.21           H  
ATOM    493  CA  GLU A  38     -41.662  -7.696  50.537  1.00 31.21           C  
ATOM    494  HA  GLU A  38     -41.746  -6.726  50.048  1.00 31.21           H  
ATOM    495  C   GLU A  38     -40.193  -8.097  50.335  1.00 31.21           C  
ATOM    496  CB  GLU A  38     -41.988  -7.410  52.013  1.00 31.21           C  
ATOM    497  HB2 GLU A  38     -41.170  -6.831  52.441  1.00 31.21           H  
ATOM    498  HB3 GLU A  38     -42.076  -8.346  52.566  1.00 31.21           H  
ATOM    499  O   GLU A  38     -39.557  -8.716  51.181  1.00 31.21           O  
ATOM    500  CG  GLU A  38     -43.280  -6.592  52.159  1.00 31.21           C  
ATOM    501  HG2 GLU A  38     -43.143  -5.644  51.638  1.00 31.21           H  
ATOM    502  HG3 GLU A  38     -44.104  -7.114  51.673  1.00 31.21           H  
ATOM    503  CD  GLU A  38     -43.661  -6.309  53.618  1.00 31.21           C  
ATOM    504  OE1 GLU A  38     -44.733  -5.689  53.799  1.00 31.21           O  
ATOM    505  OE2 GLU A  38     -42.889  -6.677  54.531  1.00 31.21           O  
ATOM    506  N   LEU A  39     -39.598  -7.559  49.265  1.00 30.65           N  
ATOM    507  H   LEU A  39     -40.188  -7.127  48.569  1.00 30.65           H  
ATOM    508  CA  LEU A  39     -38.214  -7.084  49.289  1.00 30.65           C  
ATOM    509  HA  LEU A  39     -37.943  -6.944  50.335  1.00 30.65           H  
ATOM    510  C   LEU A  39     -38.148  -5.680  48.648  1.00 30.65           C  
ATOM    511  CB  LEU A  39     -37.256  -8.122  48.670  1.00 30.65           C  
ATOM    512  HB2 LEU A  39     -36.333  -7.631  48.362  1.00 30.65           H  
ATOM    513  HB3 LEU A  39     -37.721  -8.523  47.769  1.00 30.65           H  
ATOM    514  O   LEU A  39     -38.985  -5.339  47.812  1.00 30.65           O  
ATOM    515  CG  LEU A  39     -36.886  -9.291  49.611  1.00 30.65           C  
ATOM    516  HG  LEU A  39     -37.784  -9.832  49.911  1.00 30.65           H  
ATOM    517  CD1 LEU A  39     -36.009 -10.285  48.851  1.00 30.65           C  
ATOM    518 HD11 LEU A  39     -35.786 -11.137  49.493  1.00 30.65           H  
ATOM    519 HD12 LEU A  39     -35.080  -9.808  48.539  1.00 30.65           H  
ATOM    520 HD13 LEU A  39     -36.548 -10.646  47.975  1.00 30.65           H  
ATOM    521  CD2 LEU A  39     -36.104  -8.848  50.856  1.00 30.65           C  
ATOM    522 HD21 LEU A  39     -35.235  -8.255  50.571  1.00 30.65           H  
ATOM    523 HD22 LEU A  39     -36.754  -8.270  51.514  1.00 30.65           H  
ATOM    524 HD23 LEU A  39     -35.781  -9.726  51.414  1.00 30.65           H  
ATOM    525  N   PRO A  40     -37.230  -4.822  49.116  1.00 31.26           N  
ATOM    526  CA  PRO A  40     -37.502  -3.413  49.389  1.00 31.26           C  
ATOM    527  HA  PRO A  40     -38.477  -3.336  49.870  1.00 31.26           H  
ATOM    528  C   PRO A  40     -37.503  -2.502  48.156  1.00 31.26           C  
ATOM    529  CB  PRO A  40     -36.431  -2.995  50.405  1.00 31.26           C  
ATOM    530  HB2 PRO A  40     -36.146  -1.948  50.302  1.00 31.26           H  
ATOM    531  HB3 PRO A  40     -36.795  -3.188  51.415  1.00 31.26           H  
ATOM    532  O   PRO A  40     -36.622  -2.566  47.300  1.00 31.26           O  
ATOM    533  CG  PRO A  40     -35.265  -3.932  50.098  1.00 31.26           C  
ATOM    534  HG2 PRO A  40     -34.696  -3.545  49.253  1.00 31.26           H  
ATOM    535  HG3 PRO A  40     -34.619  -4.075  50.964  1.00 31.26           H  
ATOM    536  CD  PRO A  40     -35.963  -5.221  49.697  1.00 31.26           C  
ATOM    537  HD2 PRO A  40     -36.129  -5.825  50.589  1.00 31.26           H  
ATOM    538  HD3 PRO A  40     -35.349  -5.762  48.977  1.00 31.26           H  
ATOM    539  N   ASN A  41     -38.448  -1.556  48.147  1.00 29.39           N  
ATOM    540  H   ASN A  41     -39.148  -1.595  48.875  1.00 29.39           H  
ATOM    541  CA  ASN A  41     -38.366  -0.325  47.364  1.00 29.39           C  
ATOM    542  HA  ASN A  41     -38.299  -0.568  46.304  1.00 29.39           H  
ATOM    543  C   ASN A  41     -37.112   0.463  47.776  1.00 29.39           C  
ATOM    544  CB  ASN A  41     -39.621   0.538  47.638  1.00 29.39           C  
ATOM    545  HB2 ASN A  41     -39.384   1.582  47.431  1.00 29.39           H  
ATOM    546  HB3 ASN A  41     -39.893   0.471  48.691  1.00 29.39           H  
ATOM    547  O   ASN A  41     -37.019   0.902  48.921  1.00 29.39           O  
ATOM    548  CG  ASN A  41     -40.820   0.200  46.775  1.00 29.39           C  
ATOM    549  ND2 ASN A  41     -42.008   0.561  47.202  1.00 29.39           N  
ATOM    550 HD21 ASN A  41     -42.125   1.001  48.103  1.00 29.39           H  
ATOM    551 HD22 ASN A  41     -42.784   0.305  46.609  1.00 29.39           H  
ATOM    552  OD1 ASN A  41     -40.710  -0.338  45.691  1.00 29.39           O  
ATOM    553  N   GLY A  42     -36.190   0.701  46.837  1.00 25.36           N  
ATOM    554  H   GLY A  42     -36.264   0.208  45.959  1.00 25.36           H  
ATOM    555  CA  GLY A  42     -35.145   1.711  47.018  1.00 25.36           C  
ATOM    556  HA2 GLY A  42     -35.516   2.662  46.636  1.00 25.36           H  
ATOM    557  HA3 GLY A  42     -34.949   1.845  48.082  1.00 25.36           H  
ATOM    558  C   GLY A  42     -33.797   1.435  46.357  1.00 25.36           C  
ATOM    559  O   GLY A  42     -32.806   1.338  47.065  1.00 25.36           O  
ATOM    560  N   ILE A  43     -33.730   1.411  45.020  1.00 27.61           N  
ATOM    561  H   ILE A  43     -34.598   1.351  44.507  1.00 27.61           H  
ATOM    562  CA  ILE A  43     -32.579   1.963  44.281  1.00 27.61           C  
ATOM    563  HA  ILE A  43     -32.070   2.682  44.923  1.00 27.61           H  
ATOM    564  C   ILE A  43     -33.139   2.725  43.075  1.00 27.61           C  
ATOM    565  CB  ILE A  43     -31.518   0.906  43.858  1.00 27.61           C  
ATOM    566  HB  ILE A  43     -31.983   0.198  43.171  1.00 27.61           H  
ATOM    567  O   ILE A  43     -33.492   2.132  42.057  1.00 27.61           O  
ATOM    568  CG1 ILE A  43     -30.964   0.115  45.065  1.00 27.61           C  
ATOM    569 HG12 ILE A  43     -31.790  -0.429  45.525  1.00 27.61           H  
ATOM    570 HG13 ILE A  43     -30.558   0.813  45.797  1.00 27.61           H  
ATOM    571  CG2 ILE A  43     -30.361   1.614  43.121  1.00 27.61           C  
ATOM    572 HG21 ILE A  43     -29.842   2.298  43.793  1.00 27.61           H  
ATOM    573 HG22 ILE A  43     -30.730   2.174  42.262  1.00 27.61           H  
ATOM    574 HG23 ILE A  43     -29.649   0.885  42.734  1.00 27.61           H  
ATOM    575  CD1 ILE A  43     -29.889  -0.930  44.745  1.00 27.61           C  
ATOM    576 HD11 ILE A  43     -28.964  -0.445  44.433  1.00 27.61           H  
ATOM    577 HD12 ILE A  43     -29.682  -1.516  45.641  1.00 27.61           H  
ATOM    578 HD13 ILE A  43     -30.240  -1.597  43.958  1.00 27.61           H  
ATOM    579  N   SER A  44     -33.241   4.051  43.182  1.00 30.92           N  
ATOM    580  H   SER A  44     -32.965   4.486  44.051  1.00 30.92           H  
ATOM    581  CA  SER A  44     -33.231   4.899  41.991  1.00 30.92           C  
ATOM    582  HA  SER A  44     -33.798   4.425  41.191  1.00 30.92           H  
ATOM    583  C   SER A  44     -31.775   5.043  41.568  1.00 30.92           C  
ATOM    584  CB  SER A  44     -33.851   6.285  42.267  1.00 30.92           C  
ATOM    585  HB2 SER A  44     -34.807   6.161  42.776  1.00 30.92           H  
ATOM    586  HB3 SER A  44     -34.043   6.768  41.309  1.00 30.92           H  
ATOM    587  O   SER A  44     -31.020   5.616  42.339  1.00 30.92           O  
ATOM    588  OG  SER A  44     -33.018   7.141  43.028  1.00 30.92           O  
ATOM    589  HG  SER A  44     -32.111   6.843  42.922  1.00 30.92           H  
ATOM    590  N   THR A  45     -31.371   4.580  40.388  1.00 31.95           N  
ATOM    591  H   THR A  45     -31.974   3.952  39.877  1.00 31.95           H  
ATOM    592  CA  THR A  45     -30.180   5.116  39.703  1.00 31.95           C  
ATOM    593  HA  THR A  45     -30.261   6.202  39.673  1.00 31.95           H  
ATOM    594  C   THR A  45     -30.139   4.607  38.267  1.00 31.95           C  
ATOM    595  CB  THR A  45     -28.819   4.783  40.360  1.00 31.95           C  
ATOM    596  HB  THR A  45     -28.064   4.836  39.576  1.00 31.95           H  
ATOM    597  O   THR A  45     -29.849   3.442  38.029  1.00 31.95           O  
ATOM    598  CG2 THR A  45     -28.355   5.769  41.441  1.00 31.95           C  
ATOM    599 HG21 THR A  45     -28.640   5.428  42.436  1.00 31.95           H  
ATOM    600 HG22 THR A  45     -28.755   6.765  41.250  1.00 31.95           H  
ATOM    601 HG23 THR A  45     -27.267   5.827  41.418  1.00 31.95           H  
ATOM    602  OG1 THR A  45     -28.803   3.479  40.882  1.00 31.95           O  
ATOM    603  HG1 THR A  45     -28.924   2.886  40.136  1.00 31.95           H  
ATOM    604  N   HIS A  46     -30.484   5.508  37.350  1.00 29.43           N  
ATOM    605  H   HIS A  46     -30.938   6.329  37.723  1.00 29.43           H  
ATOM    606  CA  HIS A  46     -29.850   5.770  36.055  1.00 29.43           C  
ATOM    607  HA  HIS A  46     -30.647   6.082  35.380  1.00 29.43           H  
ATOM    608  C   HIS A  46     -29.089   4.638  35.335  1.00 29.43           C  
ATOM    609  CB  HIS A  46     -28.931   6.986  36.252  1.00 29.43           C  
ATOM    610  HB2 HIS A  46     -28.170   6.756  36.998  1.00 29.43           H  
ATOM    611  HB3 HIS A  46     -28.423   7.201  35.313  1.00 29.43           H  
ATOM    612  O   HIS A  46     -28.154   4.051  35.869  1.00 29.43           O  
ATOM    613  CG  HIS A  46     -29.698   8.218  36.670  1.00 29.43           C  
ATOM    614  CD2 HIS A  46     -29.812   8.742  37.931  1.00 29.43           C  
ATOM    615  HD2 HIS A  46     -29.331   8.370  38.823  1.00 29.43           H  
ATOM    616  ND1 HIS A  46     -30.474   8.991  35.838  1.00 29.43           N  
ATOM    617  HD1 HIS A  46     -30.559   8.887  34.837  1.00 29.43           H  
ATOM    618  CE1 HIS A  46     -31.045   9.955  36.576  1.00 29.43           C  
ATOM    619  HE1 HIS A  46     -31.701  10.725  36.196  1.00 29.43           H  
ATOM    620  NE2 HIS A  46     -30.680   9.836  37.862  1.00 29.43           N  
ATOM    621  N   ASP A  47     -29.449   4.454  34.058  1.00 28.34           N  
ATOM    622  H   ASP A  47     -30.315   4.888  33.772  1.00 28.34           H  
ATOM    623  CA  ASP A  47     -28.552   4.171  32.927  1.00 28.34           C  
ATOM    624  HA  ASP A  47     -29.027   3.407  32.311  1.00 28.34           H  
ATOM    625  C   ASP A  47     -27.166   3.618  33.290  1.00 28.34           C  
ATOM    626  CB  ASP A  47     -28.392   5.454  32.076  1.00 28.34           C  
ATOM    627  HB2 ASP A  47     -27.402   5.472  31.620  1.00 28.34           H  
ATOM    628  HB3 ASP A  47     -28.469   6.334  32.715  1.00 28.34           H  
ATOM    629  O   ASP A  47     -26.199   4.351  33.492  1.00 28.34           O  
ATOM    630  CG  ASP A  47     -29.376   5.561  30.912  1.00 28.34           C  
ATOM    631  OD1 ASP A  47     -29.764   4.498  30.379  1.00 28.34           O  
ATOM    632  OD2 ASP A  47     -29.725   6.712  30.574  1.00 28.34           O  
ATOM    633  N   THR A  48     -27.041   2.293  33.308  1.00 31.07           N  
ATOM    634  H   THR A  48     -27.877   1.733  33.225  1.00 31.07           H  
ATOM    635  CA  THR A  48     -25.735   1.620  33.259  1.00 31.07           C  
ATOM    636  HA  THR A  48     -24.985   2.357  32.971  1.00 31.07           H  
ATOM    637  C   THR A  48     -25.704   0.601  32.124  1.00 31.07           C  
ATOM    638  CB  THR A  48     -25.278   1.068  34.622  1.00 31.07           C  
ATOM    639  HB  THR A  48     -24.495   0.325  34.472  1.00 31.07           H  
ATOM    640  O   THR A  48     -25.324  -0.557  32.284  1.00 31.07           O  
ATOM    641  CG2 THR A  48     -24.712   2.168  35.520  1.00 31.07           C  
ATOM    642 HG21 THR A  48     -24.384   1.736  36.465  1.00 31.07           H  
ATOM    643 HG22 THR A  48     -23.862   2.644  35.032  1.00 31.07           H  
ATOM    644 HG23 THR A  48     -25.474   2.923  35.717  1.00 31.07           H  
ATOM    645  OG1 THR A  48     -26.347   0.483  35.321  1.00 31.07           O  
ATOM    646  HG1 THR A  48     -26.903   1.208  35.615  1.00 31.07           H  
ATOM    647  N   SER A  49     -26.067   1.039  30.916  1.00 41.37           N  
ATOM    648  H   SER A  49     -26.443   1.972  30.823  1.00 41.37           H  
ATOM    649  CA  SER A  49     -25.563   0.407  29.697  1.00 41.37           C  
ATOM    650  HA  SER A  49     -25.703  -0.672  29.751  1.00 41.37           H  
ATOM    651  C   SER A  49     -24.069   0.714  29.587  1.00 41.37           C  
ATOM    652  CB  SER A  49     -26.311   0.927  28.463  1.00 41.37           C  
ATOM    653  HB2 SER A  49     -27.334   0.550  28.469  1.00 41.37           H  
ATOM    654  HB3 SER A  49     -25.794   0.576  27.570  1.00 41.37           H  
ATOM    655  O   SER A  49     -23.694   1.777  29.099  1.00 41.37           O  
ATOM    656  OG  SER A  49     -26.336   2.336  28.434  1.00 41.37           O  
ATOM    657  HG  SER A  49     -25.430   2.649  28.483  1.00 41.37           H  
ATOM    658  N   ILE A  50     -23.198  -0.184  30.060  1.00 40.69           N  
ATOM    659  H   ILE A  50     -23.552  -0.991  30.553  1.00 40.69           H  
ATOM    660  CA  ILE A  50     -21.768  -0.090  29.736  1.00 40.69           C  
ATOM    661  HA  ILE A  50     -21.407   0.885  30.062  1.00 40.69           H  
ATOM    662  C   ILE A  50     -21.667  -0.215  28.208  1.00 40.69           C  
ATOM    663  CB  ILE A  50     -20.921  -1.165  30.454  1.00 40.69           C  
ATOM    664  HB  ILE A  50     -21.291  -2.150  30.168  1.00 40.69           H  
ATOM    665  O   ILE A  50     -22.052  -1.264  27.678  1.00 40.69           O  
ATOM    666  CG1 ILE A  50     -21.055  -1.014  31.987  1.00 40.69           C  
ATOM    667 HG12 ILE A  50     -20.662  -0.045  32.294  1.00 40.69           H  
ATOM    668 HG13 ILE A  50     -22.110  -1.048  32.261  1.00 40.69           H  
ATOM    669  CG2 ILE A  50     -19.442  -1.051  30.023  1.00 40.69           C  
ATOM    670 HG21 ILE A  50     -19.345  -1.173  28.945  1.00 40.69           H  
ATOM    671 HG22 ILE A  50     -19.043  -0.078  30.307  1.00 40.69           H  
ATOM    672 HG23 ILE A  50     -18.847  -1.836  30.491  1.00 40.69           H  
ATOM    673  CD1 ILE A  50     -20.350  -2.114  32.791  1.00 40.69           C  
ATOM    674 HD11 ILE A  50     -20.668  -3.095  32.437  1.00 40.69           H  
ATOM    675 HD12 ILE A  50     -19.268  -2.021  32.700  1.00 40.69           H  
ATOM    676 HD13 ILE A  50     -20.617  -2.014  33.843  1.00 40.69           H  
ATOM    677  N   PRO A  51     -21.182   0.812  27.485  1.00 44.57           N  
ATOM    678  CA  PRO A  51     -20.966   0.701  26.053  1.00 44.57           C  
ATOM    679  HA  PRO A  51     -21.911   0.469  25.562  1.00 44.57           H  
ATOM    680  C   PRO A  51     -19.953  -0.420  25.821  1.00 44.57           C  
ATOM    681  CB  PRO A  51     -20.463   2.072  25.578  1.00 44.57           C  
ATOM    682  HB2 PRO A  51     -19.382   2.061  25.441  1.00 44.57           H  
ATOM    683  HB3 PRO A  51     -20.951   2.378  24.653  1.00 44.57           H  
ATOM    684  O   PRO A  51     -18.805  -0.346  26.265  1.00 44.57           O  
ATOM    685  CG  PRO A  51     -20.811   3.019  26.727  1.00 44.57           C  
ATOM    686  HG2 PRO A  51     -20.105   3.846  26.799  1.00 44.57           H  
ATOM    687  HG3 PRO A  51     -21.827   3.392  26.597  1.00 44.57           H  
ATOM    688  CD  PRO A  51     -20.757   2.120  27.955  1.00 44.57           C  
ATOM    689  HD2 PRO A  51     -19.732   2.054  28.320  1.00 44.57           H  
ATOM    690  HD3 PRO A  51     -21.406   2.526  28.731  1.00 44.57           H  
ATOM    691  N   LEU A  52     -20.382  -1.500  25.171  1.00 55.13           N  
ATOM    692  H   LEU A  52     -21.344  -1.525  24.864  1.00 55.13           H  
ATOM    693  CA  LEU A  52     -19.482  -2.572  24.764  1.00 55.13           C  
ATOM    694  HA  LEU A  52     -18.716  -2.709  25.527  1.00 55.13           H  
ATOM    695  C   LEU A  52     -18.776  -2.112  23.499  1.00 55.13           C  
ATOM    696  CB  LEU A  52     -20.254  -3.893  24.605  1.00 55.13           C  
ATOM    697  HB2 LEU A  52     -19.852  -4.465  23.768  1.00 55.13           H  
ATOM    698  HB3 LEU A  52     -21.294  -3.667  24.370  1.00 55.13           H  
ATOM    699  O   LEU A  52     -19.232  -2.353  22.385  1.00 55.13           O  
ATOM    700  CG  LEU A  52     -20.172  -4.754  25.878  1.00 55.13           C  
ATOM    701  HG  LEU A  52     -20.159  -4.115  26.761  1.00 55.13           H  
ATOM    702  CD1 LEU A  52     -21.389  -5.669  25.971  1.00 55.13           C  
ATOM    703 HD11 LEU A  52     -21.320  -6.287  26.865  1.00 55.13           H  
ATOM    704 HD12 LEU A  52     -22.290  -5.059  26.046  1.00 55.13           H  
ATOM    705 HD13 LEU A  52     -21.459  -6.302  25.086  1.00 55.13           H  
ATOM    706  CD2 LEU A  52     -18.914  -5.633  25.867  1.00 55.13           C  
ATOM    707 HD21 LEU A  52     -18.867  -6.206  26.793  1.00 55.13           H  
ATOM    708 HD22 LEU A  52     -18.029  -4.999  25.804  1.00 55.13           H  
ATOM    709 HD23 LEU A  52     -18.938  -6.312  25.014  1.00 55.13           H  
ATOM    710  N   THR A  53     -17.663  -1.422  23.687  1.00 58.86           N  
ATOM    711  H   THR A  53     -17.450  -1.092  24.617  1.00 58.86           H  
ATOM    712  CA  THR A  53     -16.788  -1.032  22.593  1.00 58.86           C  
ATOM    713  HA  THR A  53     -17.393  -0.801  21.716  1.00 58.86           H  
ATOM    714  C   THR A  53     -15.852  -2.191  22.241  1.00 58.86           C  
ATOM    715  CB  THR A  53     -16.026   0.235  22.974  1.00 58.86           C  
ATOM    716  HB  THR A  53     -15.301   0.011  23.758  1.00 58.86           H  
ATOM    717  O   THR A  53     -15.145  -2.711  23.108  1.00 58.86           O  
ATOM    718  CG2 THR A  53     -15.325   0.786  21.762  1.00 58.86           C  
ATOM    719 HG21 THR A  53     -16.051   0.986  20.973  1.00 58.86           H  
ATOM    720 HG22 THR A  53     -14.818   1.711  22.034  1.00 58.86           H  
ATOM    721 HG23 THR A  53     -14.602   0.050  21.410  1.00 58.86           H  
ATOM    722  OG1 THR A  53     -16.898   1.246  23.420  1.00 58.86           O  
ATOM    723  HG1 THR A  53     -17.307   1.650  22.651  1.00 58.86           H  
ATOM    724  N   ARG A  54     -15.848  -2.619  20.975  1.00 65.46           N  
ATOM    725  H   ARG A  54     -16.473  -2.165  20.324  1.00 65.46           H  
ATOM    726  CA  ARG A  54     -14.962  -3.666  20.445  1.00 65.46           C  
ATOM    727  HA  ARG A  54     -14.272  -3.992  21.224  1.00 65.46           H  
ATOM    728  C   ARG A  54     -14.122  -3.121  19.300  1.00 65.46           C  
ATOM    729  CB  ARG A  54     -15.778  -4.877  19.966  1.00 65.46           C  
ATOM    730  HB2 ARG A  54     -15.105  -5.558  19.445  1.00 65.46           H  
ATOM    731  HB3 ARG A  54     -16.539  -4.543  19.261  1.00 65.46           H  
ATOM    732  O   ARG A  54     -14.664  -2.540  18.370  1.00 65.46           O  
ATOM    733  CG  ARG A  54     -16.447  -5.631  21.122  1.00 65.46           C  
ATOM    734  HG2 ARG A  54     -17.213  -5.002  21.574  1.00 65.46           H  
ATOM    735  HG3 ARG A  54     -15.697  -5.878  21.873  1.00 65.46           H  
ATOM    736  CD  ARG A  54     -17.085  -6.923  20.600  1.00 65.46           C  
ATOM    737  HD2 ARG A  54     -16.312  -7.525  20.121  1.00 65.46           H  
ATOM    738  HD3 ARG A  54     -17.837  -6.661  19.856  1.00 65.46           H  
ATOM    739  NE  ARG A  54     -17.713  -7.697  21.688  1.00 65.46           N  
ATOM    740  HE  ARG A  54     -17.728  -7.257  22.597  1.00 65.46           H  
ATOM    741  NH1 ARG A  54     -18.347  -9.509  20.431  1.00 65.46           N  
ATOM    742 HH11 ARG A  54     -17.914  -9.084  19.624  1.00 65.46           H  
ATOM    743 HH12 ARG A  54     -18.804 -10.406  20.343  1.00 65.46           H  
ATOM    744  NH2 ARG A  54     -18.845  -9.451  22.604  1.00 65.46           N  
ATOM    745 HH21 ARG A  54     -18.854  -8.982  23.498  1.00 65.46           H  
ATOM    746 HH22 ARG A  54     -19.306 -10.342  22.495  1.00 65.46           H  
ATOM    747  CZ  ARG A  54     -18.295  -8.877  21.570  1.00 65.46           C  
ATOM    748  N   ASP A  55     -12.817  -3.358  19.346  1.00 68.52           N  
ATOM    749  H   ASP A  55     -12.431  -3.856  20.135  1.00 68.52           H  
ATOM    750  CA  ASP A  55     -11.931  -3.105  18.211  1.00 68.52           C  
ATOM    751  HA  ASP A  55     -12.296  -2.245  17.650  1.00 68.52           H  
ATOM    752  C   ASP A  55     -11.932  -4.319  17.272  1.00 68.52           C  
ATOM    753  CB  ASP A  55     -10.511  -2.770  18.694  1.00 68.52           C  
ATOM    754  HB2 ASP A  55      -9.853  -2.727  17.826  1.00 68.52           H  
ATOM    755  HB3 ASP A  55     -10.156  -3.571  19.343  1.00 68.52           H  
ATOM    756  O   ASP A  55     -11.707  -5.452  17.702  1.00 68.52           O  
ATOM    757  CG  ASP A  55     -10.410  -1.430  19.431  1.00 68.52           C  
ATOM    758  OD1 ASP A  55     -11.119  -0.475  19.037  1.00 68.52           O  
ATOM    759  OD2 ASP A  55      -9.598  -1.339  20.376  1.00 68.52           O  
ATOM    760  N   PHE A  56     -12.171  -4.077  15.989  1.00 66.15           N  
ATOM    761  H   PHE A  56     -12.412  -3.131  15.729  1.00 66.15           H  
ATOM    762  CA  PHE A  56     -12.082  -5.044  14.904  1.00 66.15           C  
ATOM    763  HA  PHE A  56     -11.887  -6.039  15.304  1.00 66.15           H  
ATOM    764  C   PHE A  56     -10.937  -4.652  13.979  1.00 66.15           C  
ATOM    765  CB  PHE A  56     -13.398  -5.081  14.123  1.00 66.15           C  
ATOM    766  HB2 PHE A  56     -13.646  -4.077  13.779  1.00 66.15           H  
ATOM    767  HB3 PHE A  56     -13.243  -5.706  13.243  1.00 66.15           H  
ATOM    768  O   PHE A  56     -10.930  -3.543  13.451  1.00 66.15           O  
ATOM    769  CG  PHE A  56     -14.567  -5.648  14.893  1.00 66.15           C  
ATOM    770  CD1 PHE A  56     -14.785  -7.038  14.900  1.00 66.15           C  
ATOM    771  HD1 PHE A  56     -14.121  -7.690  14.352  1.00 66.15           H  
ATOM    772  CD2 PHE A  56     -15.432  -4.800  15.606  1.00 66.15           C  
ATOM    773  HD2 PHE A  56     -15.244  -3.737  15.632  1.00 66.15           H  
ATOM    774  CE1 PHE A  56     -15.873  -7.580  15.605  1.00 66.15           C  
ATOM    775  HE1 PHE A  56     -16.038  -8.647  15.592  1.00 66.15           H  
ATOM    776  CE2 PHE A  56     -16.524  -5.345  16.305  1.00 66.15           C  
ATOM    777  HE2 PHE A  56     -17.193  -4.706  16.862  1.00 66.15           H  
ATOM    778  CZ  PHE A  56     -16.748  -6.730  16.302  1.00 66.15           C  
ATOM    779  HZ  PHE A  56     -17.595  -7.138  16.833  1.00 66.15           H  
ATOM    780  N   THR A  57      -9.988  -5.559  13.759  1.00 72.64           N  
ATOM    781  H   THR A  57     -10.044  -6.459  14.213  1.00 72.64           H  
ATOM    782  CA  THR A  57      -8.880  -5.333  12.828  1.00 72.64           C  
ATOM    783  HA  THR A  57      -8.887  -4.277  12.558  1.00 72.64           H  
ATOM    784  C   THR A  57      -9.078  -6.153  11.558  1.00 72.64           C  
ATOM    785  CB  THR A  57      -7.513  -5.579  13.476  1.00 72.64           C  
ATOM    786  HB  THR A  57      -7.442  -6.621  13.787  1.00 72.64           H  
ATOM    787  O   THR A  57      -9.232  -7.369  11.627  1.00 72.64           O  
ATOM    788  CG2 THR A  57      -6.351  -5.244  12.542  1.00 72.64           C  
ATOM    789 HG21 THR A  57      -6.441  -4.219  12.183  1.00 72.64           H  
ATOM    790 HG22 THR A  57      -5.409  -5.357  13.078  1.00 72.64           H  
ATOM    791 HG23 THR A  57      -6.346  -5.925  11.691  1.00 72.64           H  
ATOM    792  OG1 THR A  57      -7.361  -4.745  14.605  1.00 72.64           O  
ATOM    793  HG1 THR A  57      -7.165  -3.859  14.293  1.00 72.64           H  
ATOM    794  N   PHE A  58      -9.050  -5.494  10.401  1.00 67.24           N  
ATOM    795  H   PHE A  58      -8.902  -4.495  10.433  1.00 67.24           H  
ATOM    796  CA  PHE A  58      -9.205  -6.103   9.081  1.00 67.24           C  
ATOM    797  HA  PHE A  58      -9.363  -7.177   9.181  1.00 67.24           H  
ATOM    798  C   PHE A  58      -7.943  -5.861   8.267  1.00 67.24           C  
ATOM    799  CB  PHE A  58     -10.420  -5.499   8.364  1.00 67.24           C  
ATOM    800  HB2 PHE A  58     -10.538  -5.988   7.397  1.00 67.24           H  
ATOM    801  HB3 PHE A  58     -10.238  -4.441   8.171  1.00 67.24           H  
ATOM    802  O   PHE A  58      -7.567  -4.710   8.087  1.00 67.24           O  
ATOM    803  CG  PHE A  58     -11.708  -5.638   9.140  1.00 67.24           C  
ATOM    804  CD1 PHE A  58     -12.413  -6.854   9.107  1.00 67.24           C  
ATOM    805  HD1 PHE A  58     -12.045  -7.677   8.513  1.00 67.24           H  
ATOM    806  CD2 PHE A  58     -12.175  -4.575   9.935  1.00 67.24           C  
ATOM    807  HD2 PHE A  58     -11.623  -3.647   9.978  1.00 67.24           H  
ATOM    808  CE1 PHE A  58     -13.584  -7.006   9.867  1.00 67.24           C  
ATOM    809  HE1 PHE A  58     -14.112  -7.948   9.856  1.00 67.24           H  
ATOM    810  CE2 PHE A  58     -13.359  -4.722  10.676  1.00 67.24           C  
ATOM    811  HE2 PHE A  58     -13.718  -3.908  11.288  1.00 67.24           H  
ATOM    812  CZ  PHE A  58     -14.067  -5.936  10.638  1.00 67.24           C  
ATOM    813  HZ  PHE A  58     -14.971  -6.052  11.217  1.00 67.24           H  
ATOM    814  N   LYS A  59      -7.305  -6.916   7.756  1.00 70.69           N  
ATOM    815  H   LYS A  59      -7.687  -7.837   7.921  1.00 70.69           H  
ATOM    816  CA  LYS A  59      -6.162  -6.817   6.838  1.00 70.69           C  
ATOM    817  HA  LYS A  59      -5.909  -5.767   6.688  1.00 70.69           H  
ATOM    818  C   LYS A  59      -6.574  -7.384   5.483  1.00 70.69           C  
ATOM    819  CB  LYS A  59      -4.927  -7.505   7.456  1.00 70.69           C  
ATOM    820  HB2 LYS A  59      -4.741  -7.057   8.432  1.00 70.69           H  
ATOM    821  HB3 LYS A  59      -5.127  -8.567   7.597  1.00 70.69           H  
ATOM    822  O   LYS A  59      -6.985  -8.540   5.416  1.00 70.69           O  
ATOM    823  CG  LYS A  59      -3.663  -7.335   6.591  1.00 70.69           C  
ATOM    824  HG2 LYS A  59      -3.583  -6.288   6.298  1.00 70.69           H  
ATOM    825  HG3 LYS A  59      -3.769  -7.930   5.684  1.00 70.69           H  
ATOM    826  CD  LYS A  59      -2.360  -7.743   7.313  1.00 70.69           C  
ATOM    827  HD2 LYS A  59      -2.279  -7.176   8.240  1.00 70.69           H  
ATOM    828  HD3 LYS A  59      -2.376  -8.810   7.535  1.00 70.69           H  
ATOM    829  CE  LYS A  59      -1.164  -7.405   6.399  1.00 70.69           C  
ATOM    830  HE2 LYS A  59      -1.301  -6.380   6.053  1.00 70.69           H  
ATOM    831  HE3 LYS A  59      -1.195  -8.047   5.519  1.00 70.69           H  
ATOM    832  NZ  LYS A  59       0.178  -7.490   7.036  1.00 70.69           N  
ATOM    833  HZ1 LYS A  59       0.493  -8.443   7.147  1.00 70.69           H  
ATOM    834  HZ2 LYS A  59       0.860  -6.999   6.475  1.00 70.69           H  
ATOM    835  HZ3 LYS A  59       0.199  -6.998   7.918  1.00 70.69           H  
ATOM    836  N   ARG A  60      -6.473  -6.586   4.416  1.00 63.23           N  
ATOM    837  H   ARG A  60      -6.158  -5.638   4.564  1.00 63.23           H  
ATOM    838  CA  ARG A  60      -6.773  -7.011   3.039  1.00 63.23           C  
ATOM    839  HA  ARG A  60      -6.958  -8.085   3.041  1.00 63.23           H  
ATOM    840  C   ARG A  60      -5.577  -6.764   2.135  1.00 63.23           C  
ATOM    841  CB  ARG A  60      -8.053  -6.324   2.530  1.00 63.23           C  
ATOM    842  HB2 ARG A  60      -8.855  -6.531   3.239  1.00 63.23           H  
ATOM    843  HB3 ARG A  60      -7.906  -5.245   2.483  1.00 63.23           H  
ATOM    844  O   ARG A  60      -4.941  -5.721   2.238  1.00 63.23           O  
ATOM    845  CG  ARG A  60      -8.470  -6.847   1.144  1.00 63.23           C  
ATOM    846  HG2 ARG A  60      -7.812  -6.423   0.385  1.00 63.23           H  
ATOM    847  HG3 ARG A  60      -8.375  -7.933   1.125  1.00 63.23           H  
ATOM    848  CD  ARG A  60      -9.922  -6.488   0.808  1.00 63.23           C  
ATOM    849  HD2 ARG A  60     -10.044  -5.405   0.828  1.00 63.23           H  
ATOM    850  HD3 ARG A  60     -10.577  -6.915   1.567  1.00 63.23           H  
ATOM    851  NE  ARG A  60     -10.303  -7.009  -0.517  1.00 63.23           N  
ATOM    852  HE  ARG A  60      -9.565  -7.424  -1.067  1.00 63.23           H  
ATOM    853  NH1 ARG A  60     -12.503  -6.336  -0.509  1.00 63.23           N  
ATOM    854 HH11 ARG A  60     -12.244  -5.580   0.109  1.00 63.23           H  
ATOM    855 HH12 ARG A  60     -13.384  -6.231  -0.990  1.00 63.23           H  
ATOM    856  NH2 ARG A  60     -11.747  -7.572  -2.184  1.00 63.23           N  
ATOM    857 HH21 ARG A  60     -12.658  -7.495  -2.614  1.00 63.23           H  
ATOM    858 HH22 ARG A  60     -10.999  -8.049  -2.668  1.00 63.23           H  
ATOM    859  CZ  ARG A  60     -11.509  -6.967  -1.056  1.00 63.23           C  
ATOM    860  N   LEU A  61      -5.284  -7.740   1.284  1.00 68.36           N  
ATOM    861  H   LEU A  61      -5.888  -8.549   1.260  1.00 68.36           H  
ATOM    862  CA  LEU A  61      -4.281  -7.652   0.231  1.00 68.36           C  
ATOM    863  HA  LEU A  61      -3.479  -6.983   0.543  1.00 68.36           H  
ATOM    864  C   LEU A  61      -4.917  -7.101  -1.044  1.00 68.36           C  
ATOM    865  CB  LEU A  61      -3.712  -9.057   0.004  1.00 68.36           C  
ATOM    866  HB2 LEU A  61      -3.358  -9.449   0.958  1.00 68.36           H  
ATOM    867  HB3 LEU A  61      -4.523  -9.703  -0.334  1.00 68.36           H  
ATOM    868  O   LEU A  61      -5.991  -7.553  -1.446  1.00 68.36           O  
ATOM    869  CG  LEU A  61      -2.570  -9.145  -1.020  1.00 68.36           C  
ATOM    870  HG  LEU A  61      -2.933  -8.856  -2.006  1.00 68.36           H  
ATOM    871  CD1 LEU A  61      -1.400  -8.243  -0.624  1.00 68.36           C  
ATOM    872 HD11 LEU A  61      -0.483  -8.619  -1.078  1.00 68.36           H  
ATOM    873 HD12 LEU A  61      -1.257  -8.229   0.456  1.00 68.36           H  
ATOM    874 HD13 LEU A  61      -1.577  -7.229  -0.983  1.00 68.36           H  
ATOM    875  CD2 LEU A  61      -2.139 -10.610  -1.071  1.00 68.36           C  
ATOM    876 HD21 LEU A  61      -1.479 -10.768  -1.925  1.00 68.36           H  
ATOM    877 HD22 LEU A  61      -1.623 -10.889  -0.152  1.00 68.36           H  
ATOM    878 HD23 LEU A  61      -3.006 -11.254  -1.217  1.00 68.36           H  
ATOM    879  N   TYR A  62      -4.231  -6.161  -1.673  1.00 63.43           N  
ATOM    880  H   TYR A  62      -3.377  -5.820  -1.256  1.00 63.43           H  
ATOM    881  CA  TYR A  62      -4.580  -5.579  -2.956  1.00 63.43           C  
ATOM    882  HA  TYR A  62      -5.494  -6.032  -3.340  1.00 63.43           H  
ATOM    883  C   TYR A  62      -3.459  -5.825  -3.939  1.00 63.43           C  
ATOM    884  CB  TYR A  62      -4.795  -4.079  -2.804  1.00 63.43           C  
ATOM    885  HB2 TYR A  62      -4.940  -3.631  -3.787  1.00 63.43           H  
ATOM    886  HB3 TYR A  62      -3.900  -3.641  -2.362  1.00 63.43           H  
ATOM    887  O   TYR A  62      -2.291  -5.707  -3.584  1.00 63.43           O  
ATOM    888  CG  TYR A  62      -5.987  -3.773  -1.946  1.00 63.43           C  
ATOM    889  CD1 TYR A  62      -7.268  -3.810  -2.525  1.00 63.43           C  
ATOM    890  HD1 TYR A  62      -7.380  -3.990  -3.583  1.00 63.43           H  
ATOM    891  CD2 TYR A  62      -5.817  -3.543  -0.569  1.00 63.43           C  
ATOM    892  HD2 TYR A  62      -4.824  -3.551  -0.142  1.00 63.43           H  
ATOM    893  CE1 TYR A  62      -8.396  -3.616  -1.719  1.00 63.43           C  
ATOM    894  HE1 TYR A  62      -9.391  -3.629  -2.139  1.00 63.43           H  
ATOM    895  CE2 TYR A  62      -6.943  -3.327   0.236  1.00 63.43           C  
ATOM    896  HE2 TYR A  62      -6.832  -3.182   1.300  1.00 63.43           H  
ATOM    897  OH  TYR A  62      -9.318  -3.167   0.393  1.00 63.43           O  
ATOM    898  HH  TYR A  62      -9.170  -2.535   1.100  1.00 63.43           H  
ATOM    899  CZ  TYR A  62      -8.222  -3.364  -0.351  1.00 63.43           C  
ATOM    900  N   ASN A  63      -3.843  -6.120  -5.173  1.00 63.48           N  
ATOM    901  H   ASN A  63      -4.830  -6.186  -5.377  1.00 63.48           H  
ATOM    902  CA  ASN A  63      -2.952  -6.127  -6.314  1.00 63.48           C  
ATOM    903  HA  ASN A  63      -1.988  -5.696  -6.041  1.00 63.48           H  
ATOM    904  C   ASN A  63      -3.589  -5.244  -7.389  1.00 63.48           C  
ATOM    905  CB  ASN A  63      -2.720  -7.581  -6.748  1.00 63.48           C  
ATOM    906  HB2 ASN A  63      -2.357  -8.156  -5.896  1.00 63.48           H  
ATOM    907  HB3 ASN A  63      -3.654  -8.017  -7.101  1.00 63.48           H  
ATOM    908  O   ASN A  63      -4.671  -5.564  -7.886  1.00 63.48           O  
ATOM    909  CG  ASN A  63      -1.688  -7.684  -7.854  1.00 63.48           C  
ATOM    910  ND2 ASN A  63      -1.355  -8.883  -8.263  1.00 63.48           N  
ATOM    911 HD21 ASN A  63      -1.771  -9.710  -7.859  1.00 63.48           H  
ATOM    912 HD22 ASN A  63      -0.706  -8.924  -9.036  1.00 63.48           H  
ATOM    913  OD1 ASN A  63      -1.173  -6.705  -8.367  1.00 63.48           O  
ATOM    914  N   GLN A  64      -2.965  -4.104  -7.675  1.00 59.26           N  
ATOM    915  H   GLN A  64      -2.071  -3.927  -7.241  1.00 59.26           H  
ATOM    916  CA  GLN A  64      -3.432  -3.147  -8.670  1.00 59.26           C  
ATOM    917  HA  GLN A  64      -4.416  -3.455  -9.023  1.00 59.26           H  
ATOM    918  C   GLN A  64      -2.482  -3.147  -9.859  1.00 59.26           C  
ATOM    919  CB  GLN A  64      -3.585  -1.754  -8.042  1.00 59.26           C  
ATOM    920  HB2 GLN A  64      -4.195  -1.848  -7.144  1.00 59.26           H  
ATOM    921  HB3 GLN A  64      -2.607  -1.368  -7.757  1.00 59.26           H  
ATOM    922  O   GLN A  64      -1.274  -2.986  -9.700  1.00 59.26           O  
ATOM    923  CG  GLN A  64      -4.274  -0.763  -8.999  1.00 59.26           C  
ATOM    924  HG2 GLN A  64      -3.628  -0.566  -9.855  1.00 59.26           H  
ATOM    925  HG3 GLN A  64      -5.199  -1.207  -9.367  1.00 59.26           H  
ATOM    926  CD  GLN A  64      -4.616   0.569  -8.334  1.00 59.26           C  
ATOM    927  NE2 GLN A  64      -5.376   1.420  -8.989  1.00 59.26           N  
ATOM    928 HE21 GLN A  64      -5.681   1.224  -9.932  1.00 59.26           H  
ATOM    929 HE22 GLN A  64      -5.562   2.297  -8.523  1.00 59.26           H  
ATOM    930  OE1 GLN A  64      -4.232   0.868  -7.217  1.00 59.26           O  
ATOM    931  N   TYR A  65      -3.053  -3.289 -11.049  1.00 57.57           N  
ATOM    932  H   TYR A  65      -4.056  -3.394 -11.103  1.00 57.57           H  
ATOM    933  CA  TYR A  65      -2.331  -3.161 -12.302  1.00 57.57           C  
ATOM    934  HA  TYR A  65      -1.274  -3.355 -12.116  1.00 57.57           H  
ATOM    935  C   TYR A  65      -2.476  -1.739 -12.838  1.00 57.57           C  
ATOM    936  CB  TYR A  65      -2.806  -4.224 -13.286  1.00 57.57           C  
ATOM    937  HB2 TYR A  65      -2.344  -4.023 -14.253  1.00 57.57           H  
ATOM    938  HB3 TYR A  65      -3.885  -4.138 -13.421  1.00 57.57           H  
ATOM    939  O   TYR A  65      -3.567  -1.168 -12.835  1.00 57.57           O  
ATOM    940  CG  TYR A  65      -2.456  -5.635 -12.853  1.00 57.57           C  
ATOM    941  CD1 TYR A  65      -1.203  -6.190 -13.179  1.00 57.57           C  
ATOM    942  HD1 TYR A  65      -0.489  -5.611 -13.747  1.00 57.57           H  
ATOM    943  CD2 TYR A  65      -3.381  -6.382 -12.098  1.00 57.57           C  
ATOM    944  HD2 TYR A  65      -4.338  -5.956 -11.838  1.00 57.57           H  
ATOM    945  CE1 TYR A  65      -0.884  -7.501 -12.774  1.00 57.57           C  
ATOM    946  HE1 TYR A  65       0.069  -7.931 -13.046  1.00 57.57           H  
ATOM    947  CE2 TYR A  65      -3.056  -7.683 -11.671  1.00 57.57           C  
ATOM    948  HE2 TYR A  65      -3.757  -8.261 -11.086  1.00 57.57           H  
ATOM    949  OH  TYR A  65      -1.504  -9.507 -11.610  1.00 57.57           O  
ATOM    950  HH  TYR A  65      -0.676  -9.799 -11.999  1.00 57.57           H  
ATOM    951  CZ  TYR A  65      -1.811  -8.246 -12.013  1.00 57.57           C  
ATOM    952  N   ILE A  66      -1.362  -1.165 -13.264  1.00 58.50           N  
ATOM    953  H   ILE A  66      -0.515  -1.713 -13.218  1.00 58.50           H  
ATOM    954  CA  ILE A  66      -1.210   0.224 -13.678  1.00 58.50           C  
ATOM    955  HA  ILE A  66      -2.182   0.702 -13.796  1.00 58.50           H  
ATOM    956  C   ILE A  66      -0.495   0.220 -15.029  1.00 58.50           C  
ATOM    957  CB  ILE A  66      -0.405   0.963 -12.584  1.00 58.50           C  
ATOM    958  HB  ILE A  66       0.443   0.338 -12.303  1.00 58.50           H  
ATOM    959  O   ILE A  66       0.515  -0.460 -15.169  1.00 58.50           O  
ATOM    960  CG1 ILE A  66      -1.236   1.178 -11.301  1.00 58.50           C  
ATOM    961 HG12 ILE A  66      -1.624   0.215 -10.968  1.00 58.50           H  
ATOM    962 HG13 ILE A  66      -2.083   1.831 -11.511  1.00 58.50           H  
ATOM    963  CG2 ILE A  66       0.144   2.274 -13.137  1.00 58.50           C  
ATOM    964 HG21 ILE A  66      -0.691   2.805 -13.595  1.00 58.50           H  
ATOM    965 HG22 ILE A  66       0.903   2.084 -13.896  1.00 58.50           H  
ATOM    966 HG23 ILE A  66       0.611   2.874 -12.357  1.00 58.50           H  
ATOM    967  CD1 ILE A  66      -0.419   1.759 -10.139  1.00 58.50           C  
ATOM    968 HD11 ILE A  66       0.521   1.214 -10.047  1.00 58.50           H  
ATOM    969 HD12 ILE A  66      -0.987   1.669  -9.213  1.00 58.50           H  
ATOM    970 HD13 ILE A  66      -0.198   2.813 -10.309  1.00 58.50           H  
ATOM    971  N   THR A  67      -0.967   0.980 -16.015  1.00 54.03           N  
ATOM    972  H   THR A  67      -1.805   1.528 -15.879  1.00 54.03           H  
ATOM    973  CA  THR A  67      -0.264   1.140 -17.299  1.00 54.03           C  
ATOM    974  HA  THR A  67       0.666   0.573 -17.266  1.00 54.03           H  
ATOM    975  C   THR A  67       0.126   2.594 -17.529  1.00 54.03           C  
ATOM    976  CB  THR A  67      -1.057   0.583 -18.491  1.00 54.03           C  
ATOM    977  HB  THR A  67      -0.466   0.734 -19.395  1.00 54.03           H  
ATOM    978  O   THR A  67      -0.621   3.509 -17.198  1.00 54.03           O  
ATOM    979  CG2 THR A  67      -1.348  -0.910 -18.357  1.00 54.03           C  
ATOM    980 HG21 THR A  67      -1.916  -1.112 -17.449  1.00 54.03           H  
ATOM    981 HG22 THR A  67      -0.402  -1.450 -18.326  1.00 54.03           H  
ATOM    982 HG23 THR A  67      -1.919  -1.252 -19.221  1.00 54.03           H  
ATOM    983  OG1 THR A  67      -2.285   1.248 -18.643  1.00 54.03           O  
ATOM    984  HG1 THR A  67      -2.387   1.434 -19.579  1.00 54.03           H  
ATOM    985  N   ASN A  68       1.294   2.831 -18.126  1.00 50.52           N  
ATOM    986  H   ASN A  68       1.872   2.044 -18.386  1.00 50.52           H  
ATOM    987  CA  ASN A  68       1.722   4.166 -18.580  1.00 50.52           C  
ATOM    988  HA  ASN A  68       1.461   4.891 -17.808  1.00 50.52           H  
ATOM    989  C   ASN A  68       1.013   4.631 -19.871  1.00 50.52           C  
ATOM    990  CB  ASN A  68       3.255   4.193 -18.770  1.00 50.52           C  
ATOM    991  HB2 ASN A  68       3.566   5.216 -18.981  1.00 50.52           H  
ATOM    992  HB3 ASN A  68       3.760   3.869 -17.860  1.00 50.52           H  
ATOM    993  O   ASN A  68       1.347   5.694 -20.388  1.00 50.52           O  
ATOM    994  CG  ASN A  68       3.694   3.311 -19.929  1.00 50.52           C  
ATOM    995  ND2 ASN A  68       4.865   3.490 -20.487  1.00 50.52           N  
ATOM    996 HD21 ASN A  68       5.061   2.915 -21.294  1.00 50.52           H  
ATOM    997 HD22 ASN A  68       5.472   4.252 -20.220  1.00 50.52           H  
ATOM    998  OD1 ASN A  68       2.974   2.427 -20.351  1.00 50.52           O  
ATOM    999  N   THR A  69       0.069   3.850 -20.414  1.00 39.61           N  
ATOM   1000  H   THR A  69      -0.161   2.984 -19.948  1.00 39.61           H  
ATOM   1001  CA  THR A  69      -0.667   4.168 -21.645  1.00 39.61           C  
ATOM   1002  HA  THR A  69       0.036   4.546 -22.386  1.00 39.61           H  
ATOM   1003  C   THR A  69      -1.692   5.253 -21.405  1.00 39.61           C  
ATOM   1004  CB  THR A  69      -1.389   2.959 -22.246  1.00 39.61           C  
ATOM   1005  HB  THR A  69      -2.073   3.297 -23.024  1.00 39.61           H  
ATOM   1006  O   THR A  69      -2.898   5.007 -21.370  1.00 39.61           O  
ATOM   1007  CG2 THR A  69      -0.407   2.015 -22.896  1.00 39.61           C  
ATOM   1008 HG21 THR A  69      -0.962   1.189 -23.340  1.00 39.61           H  
ATOM   1009 HG22 THR A  69       0.288   1.664 -22.133  1.00 39.61           H  
ATOM   1010 HG23 THR A  69       0.144   2.534 -23.681  1.00 39.61           H  
ATOM   1011  OG1 THR A  69      -2.129   2.291 -21.245  1.00 39.61           O  
ATOM   1012  HG1 THR A  69      -2.799   2.930 -20.994  1.00 39.61           H  
ATOM   1013  N   VAL A  70      -1.216   6.474 -21.285  1.00 33.99           N  
ATOM   1014  H   VAL A  70      -0.216   6.602 -21.229  1.00 33.99           H  
ATOM   1015  CA  VAL A  70      -2.018   7.617 -21.669  1.00 33.99           C  
ATOM   1016  HA  VAL A  70      -3.020   7.299 -21.958  1.00 33.99           H  
ATOM   1017  C   VAL A  70      -1.330   8.181 -22.894  1.00 33.99           C  
ATOM   1018  CB  VAL A  70      -2.183   8.605 -20.517  1.00 33.99           C  
ATOM   1019  HB  VAL A  70      -1.201   9.013 -20.278  1.00 33.99           H  
ATOM   1020  O   VAL A  70      -0.129   8.453 -22.870  1.00 33.99           O  
ATOM   1021  CG1 VAL A  70      -3.137   9.727 -20.938  1.00 33.99           C  
ATOM   1022 HG11 VAL A  70      -4.062   9.318 -21.343  1.00 33.99           H  
ATOM   1023 HG12 VAL A  70      -2.666  10.363 -21.687  1.00 33.99           H  
ATOM   1024 HG13 VAL A  70      -3.409  10.352 -20.087  1.00 33.99           H  
ATOM   1025  CG2 VAL A  70      -2.758   7.903 -19.276  1.00 33.99           C  
ATOM   1026 HG21 VAL A  70      -3.671   7.369 -19.541  1.00 33.99           H  
ATOM   1027 HG22 VAL A  70      -2.994   8.637 -18.505  1.00 33.99           H  
ATOM   1028 HG23 VAL A  70      -2.031   7.199 -18.870  1.00 33.99           H  
ATOM   1029  N   LYS A  71      -2.075   8.269 -24.000  1.00 33.97           N  
ATOM   1030  H   LYS A  71      -3.060   8.063 -23.913  1.00 33.97           H  
ATOM   1031  CA  LYS A  71      -1.626   9.022 -25.169  1.00 33.97           C  
ATOM   1032  HA  LYS A  71      -0.751   8.555 -25.620  1.00 33.97           H  
ATOM   1033  C   LYS A  71      -1.236  10.400 -24.652  1.00 33.97           C  
ATOM   1034  CB  LYS A  71      -2.761   9.173 -26.197  1.00 33.97           C  
ATOM   1035  HB2 LYS A  71      -2.492   9.984 -26.874  1.00 33.97           H  
ATOM   1036  HB3 LYS A  71      -3.679   9.460 -25.685  1.00 33.97           H  
ATOM   1037  O   LYS A  71      -2.101  11.103 -24.137  1.00 33.97           O  
ATOM   1038  CG  LYS A  71      -3.010   7.918 -27.042  1.00 33.97           C  
ATOM   1039  HG2 LYS A  71      -3.310   7.092 -26.398  1.00 33.97           H  
ATOM   1040  HG3 LYS A  71      -2.093   7.651 -27.567  1.00 33.97           H  
ATOM   1041  CD  LYS A  71      -4.119   8.210 -28.063  1.00 33.97           C  
ATOM   1042  HD2 LYS A  71      -3.835   9.086 -28.645  1.00 33.97           H  
ATOM   1043  HD3 LYS A  71      -5.046   8.427 -27.531  1.00 33.97           H  
ATOM   1044  CE  LYS A  71      -4.324   7.023 -29.007  1.00 33.97           C  
ATOM   1045  HE2 LYS A  71      -4.645   6.161 -28.422  1.00 33.97           H  
ATOM   1046  HE3 LYS A  71      -3.366   6.782 -29.468  1.00 33.97           H  
ATOM   1047  NZ  LYS A  71      -5.324   7.351 -30.053  1.00 33.97           N  
ATOM   1048  HZ1 LYS A  71      -5.453   6.573 -30.683  1.00 33.97           H  
ATOM   1049  HZ2 LYS A  71      -6.209   7.596 -29.631  1.00 33.97           H  
ATOM   1050  HZ3 LYS A  71      -5.003   8.144 -30.590  1.00 33.97           H  
ATOM   1051  N   LEU A  72       0.036  10.779 -24.780  1.00 33.53           N  
ATOM   1052  H   LEU A  72       0.714  10.124 -25.143  1.00 33.53           H  
ATOM   1053  CA  LEU A  72       0.389  12.188 -24.667  1.00 33.53           C  
ATOM   1054  HA  LEU A  72       0.216  12.512 -23.641  1.00 33.53           H  
ATOM   1055  C   LEU A  72      -0.562  12.920 -25.624  1.00 33.53           C  
ATOM   1056  CB  LEU A  72       1.862  12.408 -25.058  1.00 33.53           C  
ATOM   1057  HB2 LEU A  72       2.033  13.475 -25.198  1.00 33.53           H  
ATOM   1058  HB3 LEU A  72       2.039  11.920 -26.017  1.00 33.53           H  
ATOM   1059  O   LEU A  72      -0.639  12.500 -26.785  1.00 33.53           O  
ATOM   1060  CG  LEU A  72       2.872  11.875 -24.025  1.00 33.53           C  
ATOM   1061  HG  LEU A  72       2.614  10.852 -23.750  1.00 33.53           H  
ATOM   1062  CD1 LEU A  72       4.276  11.866 -24.630  1.00 33.53           C  
ATOM   1063 HD11 LEU A  72       4.293  11.217 -25.506  1.00 33.53           H  
ATOM   1064 HD12 LEU A  72       4.989  11.476 -23.904  1.00 33.53           H  
ATOM   1065 HD13 LEU A  72       4.569  12.875 -24.922  1.00 33.53           H  
ATOM   1066  CD2 LEU A  72       2.901  12.742 -22.762  1.00 33.53           C  
ATOM   1067 HD21 LEU A  72       1.935  12.698 -22.259  1.00 33.53           H  
ATOM   1068 HD22 LEU A  72       3.130  13.776 -23.021  1.00 33.53           H  
ATOM   1069 HD23 LEU A  72       3.659  12.361 -22.077  1.00 33.53           H  
ATOM   1070  N   PRO A  73      -1.349  13.913 -25.167  1.00 30.91           N  
ATOM   1071  CA  PRO A  73      -2.159  14.687 -26.091  1.00 30.91           C  
ATOM   1072  HA  PRO A  73      -2.936  14.061 -26.530  1.00 30.91           H  
ATOM   1073  C   PRO A  73      -1.207  15.173 -27.175  1.00 30.91           C  
ATOM   1074  CB  PRO A  73      -2.793  15.817 -25.274  1.00 30.91           C  
ATOM   1075  HB2 PRO A  73      -3.799  15.521 -24.975  1.00 30.91           H  
ATOM   1076  HB3 PRO A  73      -2.822  16.757 -25.825  1.00 30.91           H  
ATOM   1077  O   PRO A  73      -0.122  15.662 -26.853  1.00 30.91           O  
ATOM   1078  CG  PRO A  73      -1.908  15.912 -24.036  1.00 30.91           C  
ATOM   1079  HG2 PRO A  73      -2.475  16.250 -23.169  1.00 30.91           H  
ATOM   1080  HG3 PRO A  73      -1.075  16.582 -24.249  1.00 30.91           H  
ATOM   1081  CD  PRO A  73      -1.373  14.498 -23.838  1.00 30.91           C  
ATOM   1082  HD2 PRO A  73      -2.052  13.927 -23.204  1.00 30.91           H  
ATOM   1083  HD3 PRO A  73      -0.380  14.543 -23.391  1.00 30.91           H  
ATOM   1084  N   GLU A  74      -1.557  14.937 -28.441  1.00 30.07           N  
ATOM   1085  H   GLU A  74      -2.431  14.470 -28.636  1.00 30.07           H  
ATOM   1086  CA  GLU A  74      -0.798  15.465 -29.565  1.00 30.07           C  
ATOM   1087  HA  GLU A  74       0.207  15.042 -29.566  1.00 30.07           H  
ATOM   1088  C   GLU A  74      -0.704  16.969 -29.333  1.00 30.07           C  
ATOM   1089  CB  GLU A  74      -1.479  15.138 -30.908  1.00 30.07           C  
ATOM   1090  HB2 GLU A  74      -2.539  15.384 -30.839  1.00 30.07           H  
ATOM   1091  HB3 GLU A  74      -1.026  15.755 -31.684  1.00 30.07           H  
ATOM   1092  O   GLU A  74      -1.672  17.707 -29.505  1.00 30.07           O  
ATOM   1093  CG  GLU A  74      -1.314  13.662 -31.308  1.00 30.07           C  
ATOM   1094  HG2 GLU A  74      -0.249  13.446 -31.395  1.00 30.07           H  
ATOM   1095  HG3 GLU A  74      -1.717  13.037 -30.511  1.00 30.07           H  
ATOM   1096  CD  GLU A  74      -2.017  13.287 -32.629  1.00 30.07           C  
ATOM   1097  OE1 GLU A  74      -1.827  12.126 -33.063  1.00 30.07           O  
ATOM   1098  OE2 GLU A  74      -2.765  14.121 -33.182  1.00 30.07           O  
ATOM   1099  N   ILE A  75       0.443  17.423 -28.823  1.00 29.99           N  
ATOM   1100  H   ILE A  75       1.122  16.753 -28.492  1.00 29.99           H  
ATOM   1101  CA  ILE A  75       0.723  18.840 -28.743  1.00 29.99           C  
ATOM   1102  HA  ILE A  75      -0.127  19.357 -28.298  1.00 29.99           H  
ATOM   1103  C   ILE A  75       0.838  19.219 -30.206  1.00 29.99           C  
ATOM   1104  CB  ILE A  75       1.996  19.157 -27.922  1.00 29.99           C  
ATOM   1105  HB  ILE A  75       2.847  18.662 -28.390  1.00 29.99           H  
ATOM   1106  O   ILE A  75       1.851  18.904 -30.838  1.00 29.99           O  
ATOM   1107  CG1 ILE A  75       1.869  18.635 -26.472  1.00 29.99           C  
ATOM   1108 HG12 ILE A  75       1.027  19.122 -25.980  1.00 29.99           H  
ATOM   1109 HG13 ILE A  75       1.668  17.564 -26.497  1.00 29.99           H  
ATOM   1110  CG2 ILE A  75       2.248  20.679 -27.935  1.00 29.99           C  
ATOM   1111 HG21 ILE A  75       2.323  21.041 -28.960  1.00 29.99           H  
ATOM   1112 HG22 ILE A  75       1.426  21.196 -27.440  1.00 29.99           H  
ATOM   1113 HG23 ILE A  75       3.185  20.915 -27.431  1.00 29.99           H  
ATOM   1114  CD1 ILE A  75       3.130  18.830 -25.618  1.00 29.99           C  
ATOM   1115 HD11 ILE A  75       3.997  18.420 -26.135  1.00 29.99           H  
ATOM   1116 HD12 ILE A  75       3.291  19.887 -25.407  1.00 29.99           H  
ATOM   1117 HD13 ILE A  75       3.005  18.306 -24.670  1.00 29.99           H  
ATOM   1118  N   ASP A  76      -0.217  19.833 -30.744  1.00 29.02           N  
ATOM   1119  H   ASP A  76      -1.094  19.801 -30.243  1.00 29.02           H  
ATOM   1120  CA  ASP A  76      -0.153  20.583 -31.987  1.00 29.02           C  
ATOM   1121  HA  ASP A  76      -0.040  19.899 -32.828  1.00 29.02           H  
ATOM   1122  C   ASP A  76       1.097  21.441 -31.866  1.00 29.02           C  
ATOM   1123  CB  ASP A  76      -1.403  21.467 -32.175  1.00 29.02           C  
ATOM   1124  HB2 ASP A  76      -1.099  22.405 -32.639  1.00 29.02           H  
ATOM   1125  HB3 ASP A  76      -1.834  21.711 -31.204  1.00 29.02           H  
ATOM   1126  O   ASP A  76       1.142  22.388 -31.071  1.00 29.02           O  
ATOM   1127  CG  ASP A  76      -2.473  20.861 -33.087  1.00 29.02           C  
ATOM   1128  OD1 ASP A  76      -2.096  20.072 -33.982  1.00 29.02           O  
ATOM   1129  OD2 ASP A  76      -3.642  21.284 -32.941  1.00 29.02           O  
ATOM   1130  N   LYS A  77       2.166  21.021 -32.558  1.00 28.21           N  
ATOM   1131  H   LYS A  77       2.067  20.152 -33.063  1.00 28.21           H  
ATOM   1132  CA  LYS A  77       3.443  21.723 -32.546  1.00 28.21           C  
ATOM   1133  HA  LYS A  77       3.900  21.622 -31.562  1.00 28.21           H  
ATOM   1134  C   LYS A  77       3.077  23.172 -32.831  1.00 28.21           C  
ATOM   1135  CB  LYS A  77       4.382  21.197 -33.647  1.00 28.21           C  
ATOM   1136  HB2 LYS A  77       3.827  21.117 -34.581  1.00 28.21           H  
ATOM   1137  HB3 LYS A  77       5.180  21.925 -33.791  1.00 28.21           H  
ATOM   1138  O   LYS A  77       2.536  23.416 -33.913  1.00 28.21           O  
ATOM   1139  CG  LYS A  77       5.025  19.843 -33.319  1.00 28.21           C  
ATOM   1140  HG2 LYS A  77       4.244  19.103 -33.145  1.00 28.21           H  
ATOM   1141  HG3 LYS A  77       5.629  19.941 -32.417  1.00 28.21           H  
ATOM   1142  CD  LYS A  77       5.912  19.385 -34.489  1.00 28.21           C  
ATOM   1143  HD2 LYS A  77       5.288  19.270 -35.375  1.00 28.21           H  
ATOM   1144  HD3 LYS A  77       6.674  20.140 -34.683  1.00 28.21           H  
ATOM   1145  CE  LYS A  77       6.583  18.048 -34.153  1.00 28.21           C  
ATOM   1146  HE2 LYS A  77       5.806  17.339 -33.868  1.00 28.21           H  
ATOM   1147  HE3 LYS A  77       7.230  18.190 -33.287  1.00 28.21           H  
ATOM   1148  NZ  LYS A  77       7.359  17.513 -35.300  1.00 28.21           N  
ATOM   1149  HZ1 LYS A  77       7.778  16.628 -35.051  1.00 28.21           H  
ATOM   1150  HZ2 LYS A  77       6.748  17.355 -36.089  1.00 28.21           H  
ATOM   1151  HZ3 LYS A  77       8.091  18.154 -35.572  1.00 28.21           H  
ATOM   1152  N   PRO A  78       3.337  24.139 -31.931  1.00 27.77           N  
ATOM   1153  CA  PRO A  78       3.265  25.516 -32.363  1.00 27.77           C  
ATOM   1154  HA  PRO A  78       2.254  25.764 -32.687  1.00 27.77           H  
ATOM   1155  C   PRO A  78       4.230  25.587 -33.540  1.00 27.77           C  
ATOM   1156  CB  PRO A  78       3.657  26.369 -31.156  1.00 27.77           C  
ATOM   1157  HB2 PRO A  78       2.754  26.669 -30.624  1.00 27.77           H  
ATOM   1158  HB3 PRO A  78       4.238  27.245 -31.443  1.00 27.77           H  
ATOM   1159  O   PRO A  78       5.409  25.260 -33.404  1.00 27.77           O  
ATOM   1160  CG  PRO A  78       4.465  25.415 -30.273  1.00 27.77           C  
ATOM   1161  HG2 PRO A  78       5.514  25.455 -30.565  1.00 27.77           H  
ATOM   1162  HG3 PRO A  78       4.357  25.655 -29.215  1.00 27.77           H  
ATOM   1163  CD  PRO A  78       3.904  24.030 -30.596  1.00 27.77           C  
ATOM   1164  HD2 PRO A  78       4.704  23.292 -30.554  1.00 27.77           H  
ATOM   1165  HD3 PRO A  78       3.114  23.773 -29.891  1.00 27.77           H  
ATOM   1166  N   SER A  79       3.703  25.873 -34.726  1.00 28.14           N  
ATOM   1167  H   SER A  79       2.700  25.968 -34.799  1.00 28.14           H  
ATOM   1168  CA  SER A  79       4.482  26.057 -35.937  1.00 28.14           C  
ATOM   1169  HA  SER A  79       5.075  25.164 -36.137  1.00 28.14           H  
ATOM   1170  C   SER A  79       5.409  27.239 -35.673  1.00 28.14           C  
ATOM   1171  CB  SER A  79       3.529  26.301 -37.115  1.00 28.14           C  
ATOM   1172  HB2 SER A  79       2.956  25.394 -37.310  1.00 28.14           H  
ATOM   1173  HB3 SER A  79       4.105  26.553 -38.005  1.00 28.14           H  
ATOM   1174  O   SER A  79       5.010  28.393 -35.835  1.00 28.14           O  
ATOM   1175  OG  SER A  79       2.637  27.356 -36.807  1.00 28.14           O  
ATOM   1176  HG  SER A  79       3.173  28.089 -36.495  1.00 28.14           H  
ATOM   1177  N   VAL A  80       6.611  26.966 -35.159  1.00 27.26           N  
ATOM   1178  H   VAL A  80       6.783  26.017 -34.862  1.00 27.26           H  
ATOM   1179  CA  VAL A  80       7.606  27.987 -34.835  1.00 27.26           C  
ATOM   1180  HA  VAL A  80       7.090  28.835 -34.385  1.00 27.26           H  
ATOM   1181  C   VAL A  80       8.208  28.463 -36.150  1.00 27.26           C  
ATOM   1182  CB  VAL A  80       8.670  27.514 -33.815  1.00 27.26           C  
ATOM   1183  HB  VAL A  80       9.298  26.744 -34.263  1.00 27.26           H  
ATOM   1184  O   VAL A  80       9.306  28.079 -36.542  1.00 27.26           O  
ATOM   1185  CG1 VAL A  80       9.556  28.692 -33.382  1.00 27.26           C  
ATOM   1186 HG11 VAL A  80       8.950  29.467 -32.914  1.00 27.26           H  
ATOM   1187 HG12 VAL A  80      10.073  29.113 -34.244  1.00 27.26           H  
ATOM   1188 HG13 VAL A  80      10.310  28.346 -32.674  1.00 27.26           H  
ATOM   1189  CG2 VAL A  80       8.047  26.939 -32.536  1.00 27.26           C  
ATOM   1190 HG21 VAL A  80       8.807  26.819 -31.764  1.00 27.26           H  
ATOM   1191 HG22 VAL A  80       7.641  25.949 -32.743  1.00 27.26           H  
ATOM   1192 HG23 VAL A  80       7.256  27.593 -32.169  1.00 27.26           H  
ATOM   1193  N   ASN A  81       7.464  29.318 -36.847  1.00 26.89           N  
ATOM   1194  H   ASN A  81       6.529  29.499 -36.510  1.00 26.89           H  
ATOM   1195  CA  ASN A  81       8.071  30.289 -37.732  1.00 26.89           C  
ATOM   1196  HA  ASN A  81       8.842  29.794 -38.322  1.00 26.89           H  
ATOM   1197  C   ASN A  81       8.764  31.334 -36.852  1.00 26.89           C  
ATOM   1198  CB  ASN A  81       7.020  30.897 -38.684  1.00 26.89           C  
ATOM   1199  HB2 ASN A  81       6.027  30.829 -38.241  1.00 26.89           H  
ATOM   1200  HB3 ASN A  81       7.243  31.954 -38.830  1.00 26.89           H  
ATOM   1201  O   ASN A  81       8.117  32.077 -36.122  1.00 26.89           O  
ATOM   1202  CG  ASN A  81       7.013  30.256 -40.063  1.00 26.89           C  
ATOM   1203  ND2 ASN A  81       5.998  30.514 -40.853  1.00 26.89           N  
ATOM   1204 HD21 ASN A  81       5.229  31.087 -40.537  1.00 26.89           H  
ATOM   1205 HD22 ASN A  81       6.023  30.067 -41.758  1.00 26.89           H  
ATOM   1206  OD1 ASN A  81       7.917  29.554 -40.475  1.00 26.89           O  
ATOM   1207  N   ALA A  82      10.092  31.311 -36.933  1.00 27.19           N  
ATOM   1208  H   ALA A  82      10.457  30.488 -37.391  1.00 27.19           H  
ATOM   1209  CA  ALA A  82      11.015  32.437 -36.901  1.00 27.19           C  
ATOM   1210  HA  ALA A  82      11.996  32.006 -36.702  1.00 27.19           H  
ATOM   1211  C   ALA A  82      10.808  33.554 -35.851  1.00 27.19           C  
ATOM   1212  CB  ALA A  82      11.089  32.999 -38.327  1.00 27.19           C  
ATOM   1213  HB1 ALA A  82      11.334  32.207 -39.034  1.00 27.19           H  
ATOM   1214  HB2 ALA A  82      10.132  33.442 -38.599  1.00 27.19           H  
ATOM   1215  HB3 ALA A  82      11.857  33.770 -38.378  1.00 27.19           H  
ATOM   1216  O   ALA A  82       9.868  34.341 -35.887  1.00 27.19           O  
ATOM   1217  N   SER A  83      11.850  33.733 -35.033  1.00 29.83           N  
ATOM   1218  H   SER A  83      12.546  33.001 -35.039  1.00 29.83           H  
ATOM   1219  CA  SER A  83      12.300  35.046 -34.542  1.00 29.83           C  
ATOM   1220  HA  SER A  83      13.088  34.853 -33.814  1.00 29.83           H  
ATOM   1221  C   SER A  83      11.260  35.897 -33.801  1.00 29.83           C  
ATOM   1222  CB  SER A  83      12.964  35.834 -35.686  1.00 29.83           C  
ATOM   1223  HB2 SER A  83      13.345  36.778 -35.296  1.00 29.83           H  
ATOM   1224  HB3 SER A  83      13.805  35.263 -36.079  1.00 29.83           H  
ATOM   1225  O   SER A  83      10.896  36.981 -34.246  1.00 29.83           O  
ATOM   1226  OG  SER A  83      12.060  36.102 -36.739  1.00 29.83           O  
ATOM   1227  HG  SER A  83      11.217  36.346 -36.348  1.00 29.83           H  
ATOM   1228  N   GLY A  84      10.826  35.452 -32.624  1.00 28.46           N  
ATOM   1229  H   GLY A  84      11.060  34.516 -32.327  1.00 28.46           H  
ATOM   1230  CA  GLY A  84      10.010  36.278 -31.737  1.00 28.46           C  
ATOM   1231  HA2 GLY A  84       8.962  36.186 -32.022  1.00 28.46           H  
ATOM   1232  HA3 GLY A  84      10.299  37.325 -31.831  1.00 28.46           H  
ATOM   1233  C   GLY A  84      10.159  35.838 -30.290  1.00 28.46           C  
ATOM   1234  O   GLY A  84       9.957  34.673 -29.966  1.00 28.46           O  
ATOM   1235  N   ALA A  85      10.544  36.767 -29.423  1.00 27.30           N  
ATOM   1236  H   ALA A  85      10.678  37.705 -29.772  1.00 27.30           H  
ATOM   1237  CA  ALA A  85      10.729  36.577 -27.990  1.00 27.30           C  
ATOM   1238  HA  ALA A  85      11.406  35.739 -27.825  1.00 27.30           H  
ATOM   1239  C   ALA A  85       9.399  36.262 -27.269  1.00 27.30           C  
ATOM   1240  CB  ALA A  85      11.399  37.857 -27.468  1.00 27.30           C  
ATOM   1241  HB1 ALA A  85      10.753  38.718 -27.638  1.00 27.30           H  
ATOM   1242  HB2 ALA A  85      12.353  38.013 -27.971  1.00 27.30           H  
ATOM   1243  HB3 ALA A  85      11.578  37.761 -26.397  1.00 27.30           H  
ATOM   1244  O   ALA A  85       8.798  37.138 -26.653  1.00 27.30           O  
ATOM   1245  N   GLY A  86       8.924  35.016 -27.361  1.00 28.06           N  
ATOM   1246  H   GLY A  86       9.370  34.395 -28.021  1.00 28.06           H  
ATOM   1247  CA  GLY A  86       7.646  34.615 -26.763  1.00 28.06           C  
ATOM   1248  HA2 GLY A  86       7.593  35.013 -25.750  1.00 28.06           H  
ATOM   1249  HA3 GLY A  86       6.833  35.057 -27.339  1.00 28.06           H  
ATOM   1250  C   GLY A  86       7.398  33.108 -26.671  1.00 28.06           C  
ATOM   1251  O   GLY A  86       6.248  32.686 -26.764  1.00 28.06           O  
ATOM   1252  N   ALA A  87       8.443  32.285 -26.519  1.00 27.67           N  
ATOM   1253  H   ALA A  87       9.365  32.679 -26.397  1.00 27.67           H  
ATOM   1254  CA  ALA A  87       8.280  30.843 -26.328  1.00 27.67           C  
ATOM   1255  HA  ALA A  87       7.724  30.442 -27.176  1.00 27.67           H  
ATOM   1256  C   ALA A  87       7.475  30.566 -25.046  1.00 27.67           C  
ATOM   1257  CB  ALA A  87       9.659  30.169 -26.309  1.00 27.67           C  
ATOM   1258  HB1 ALA A  87      10.182  30.358 -27.246  1.00 27.67           H  
ATOM   1259  HB2 ALA A  87       9.537  29.093 -26.182  1.00 27.67           H  
ATOM   1260  HB3 ALA A  87      10.254  30.552 -25.479  1.00 27.67           H  
ATOM   1261  O   ALA A  87       7.940  30.829 -23.937  1.00 27.67           O  
ATOM   1262  N   LYS A  88       6.248  30.059 -25.205  1.00 27.57           N  
ATOM   1263  H   LYS A  88       5.921  29.897 -26.147  1.00 27.57           H  
ATOM   1264  CA  LYS A  88       5.436  29.571 -24.087  1.00 27.57           C  
ATOM   1265  HA  LYS A  88       5.416  30.354 -23.329  1.00 27.57           H  
ATOM   1266  C   LYS A  88       6.109  28.322 -23.490  1.00 27.57           C  
ATOM   1267  CB  LYS A  88       4.000  29.266 -24.539  1.00 27.57           C  
ATOM   1268  HB2 LYS A  88       3.490  28.747 -23.727  1.00 27.57           H  
ATOM   1269  HB3 LYS A  88       4.025  28.601 -25.401  1.00 27.57           H  
ATOM   1270  O   LYS A  88       6.581  27.488 -24.264  1.00 27.57           O  
ATOM   1271  CG  LYS A  88       3.205  30.537 -24.881  1.00 27.57           C  
ATOM   1272  HG2 LYS A  88       3.674  31.049 -25.721  1.00 27.57           H  
ATOM   1273  HG3 LYS A  88       3.200  31.202 -24.017  1.00 27.57           H  
ATOM   1274  CD  LYS A  88       1.760  30.172 -25.249  1.00 27.57           C  
ATOM   1275  HD2 LYS A  88       1.772  29.519 -26.121  1.00 27.57           H  
ATOM   1276  HD3 LYS A  88       1.309  29.636 -24.414  1.00 27.57           H  
ATOM   1277  CE  LYS A  88       0.937  31.428 -25.554  1.00 27.57           C  
ATOM   1278  HE2 LYS A  88       0.958  32.077 -24.678  1.00 27.57           H  
ATOM   1279  HE3 LYS A  88       1.410  31.961 -26.379  1.00 27.57           H  
ATOM   1280  NZ  LYS A  88      -0.464  31.075 -25.900  1.00 27.57           N  
ATOM   1281  HZ1 LYS A  88      -0.900  30.583 -25.134  1.00 27.57           H  
ATOM   1282  HZ2 LYS A  88      -0.486  30.470 -26.709  1.00 27.57           H  
ATOM   1283  HZ3 LYS A  88      -1.006  31.904 -26.100  1.00 27.57           H  
ATOM   1284  N   PRO A  89       6.169  28.185 -22.155  1.00 26.67           N  
ATOM   1285  CA  PRO A  89       6.770  27.025 -21.502  1.00 26.67           C  
ATOM   1286  HA  PRO A  89       7.818  26.948 -21.792  1.00 26.67           H  
ATOM   1287  C   PRO A  89       6.044  25.736 -21.916  1.00 26.67           C  
ATOM   1288  CB  PRO A  89       6.689  27.311 -19.996  1.00 26.67           C  
ATOM   1289  HB2 PRO A  89       6.496  26.408 -19.416  1.00 26.67           H  
ATOM   1290  HB3 PRO A  89       7.619  27.777 -19.668  1.00 26.67           H  
ATOM   1291  O   PRO A  89       4.816  25.686 -21.921  1.00 26.67           O  
ATOM   1292  CG  PRO A  89       5.547  28.319 -19.866  1.00 26.67           C  
ATOM   1293  HG2 PRO A  89       5.676  28.969 -19.001  1.00 26.67           H  
ATOM   1294  HG3 PRO A  89       4.599  27.785 -19.804  1.00 26.67           H  
ATOM   1295  CD  PRO A  89       5.606  29.098 -21.175  1.00 26.67           C  
ATOM   1296  HD2 PRO A  89       6.264  29.959 -21.062  1.00 26.67           H  
ATOM   1297  HD3 PRO A  89       4.602  29.419 -21.452  1.00 26.67           H  
ATOM   1298  N   GLY A  90       6.808  24.712 -22.305  1.00 27.45           N  
ATOM   1299  H   GLY A  90       7.811  24.824 -22.273  1.00 27.45           H  
ATOM   1300  CA  GLY A  90       6.284  23.386 -22.636  1.00 27.45           C  
ATOM   1301  HA2 GLY A  90       7.068  22.774 -23.081  1.00 27.45           H  
ATOM   1302  HA3 GLY A  90       5.475  23.493 -23.359  1.00 27.45           H  
ATOM   1303  C   GLY A  90       5.757  22.668 -21.392  1.00 27.45           C  
ATOM   1304  O   GLY A  90       6.367  22.734 -20.326  1.00 27.45           O  
ATOM   1305  N   PHE A  91       4.617  21.995 -21.529  1.00 25.86           N  
ATOM   1306  H   PHE A  91       4.178  21.966 -22.438  1.00 25.86           H  
ATOM   1307  CA  PHE A  91       3.938  21.285 -20.446  1.00 25.86           C  
ATOM   1308  HA  PHE A  91       4.111  21.821 -19.512  1.00 25.86           H  
ATOM   1309  C   PHE A  91       4.496  19.863 -20.295  1.00 25.86           C  
ATOM   1310  CB  PHE A  91       2.424  21.284 -20.714  1.00 25.86           C  
ATOM   1311  HB2 PHE A  91       1.938  20.665 -19.959  1.00 25.86           H  
ATOM   1312  HB3 PHE A  91       2.228  20.821 -21.681  1.00 25.86           H  
ATOM   1313  O   PHE A  91       4.639  19.143 -21.281  1.00 25.86           O  
ATOM   1314  CG  PHE A  91       1.791  22.667 -20.684  1.00 25.86           C  
ATOM   1315  CD1 PHE A  91       1.235  23.159 -19.488  1.00 25.86           C  
ATOM   1316  HD1 PHE A  91       1.225  22.545 -18.599  1.00 25.86           H  
ATOM   1317  CD2 PHE A  91       1.760  23.468 -21.843  1.00 25.86           C  
ATOM   1318  HD2 PHE A  91       2.171  23.094 -22.769  1.00 25.86           H  
ATOM   1319  CE1 PHE A  91       0.664  24.442 -19.446  1.00 25.86           C  
ATOM   1320  HE1 PHE A  91       0.216  24.801 -18.531  1.00 25.86           H  
ATOM   1321  CE2 PHE A  91       1.197  24.756 -21.800  1.00 25.86           C  
ATOM   1322  HE2 PHE A  91       1.184  25.368 -22.690  1.00 25.86           H  
ATOM   1323  CZ  PHE A  91       0.650  25.244 -20.600  1.00 25.86           C  
ATOM   1324  HZ  PHE A  91       0.205  26.228 -20.560  1.00 25.86           H  
ATOM   1325  N   ILE A  92       4.793  19.445 -19.060  1.00 30.25           N  
ATOM   1326  H   ILE A  92       4.623  20.079 -18.293  1.00 30.25           H  
ATOM   1327  CA  ILE A  92       5.134  18.054 -18.726  1.00 30.25           C  
ATOM   1328  HA  ILE A  92       5.376  17.511 -19.639  1.00 30.25           H  
ATOM   1329  C   ILE A  92       3.893  17.415 -18.103  1.00 30.25           C  
ATOM   1330  CB  ILE A  92       6.365  17.966 -17.790  1.00 30.25           C  
ATOM   1331  HB  ILE A  92       6.131  18.492 -16.864  1.00 30.25           H  
ATOM   1332  O   ILE A  92       3.417  17.882 -17.068  1.00 30.25           O  
ATOM   1333  CG1 ILE A  92       7.603  18.635 -18.433  1.00 30.25           C  
ATOM   1334 HG12 ILE A  92       7.360  19.667 -18.689  1.00 30.25           H  
ATOM   1335 HG13 ILE A  92       7.860  18.115 -19.356  1.00 30.25           H  
ATOM   1336  CG2 ILE A  92       6.673  16.492 -17.449  1.00 30.25           C  
ATOM   1337 HG21 ILE A  92       6.974  15.958 -18.350  1.00 30.25           H  
ATOM   1338 HG22 ILE A  92       5.800  15.994 -17.028  1.00 30.25           H  
ATOM   1339 HG23 ILE A  92       7.476  16.427 -16.715  1.00 30.25           H  
ATOM   1340  CD1 ILE A  92       8.842  18.680 -17.526  1.00 30.25           C  
ATOM   1341 HD11 ILE A  92       8.584  19.123 -16.564  1.00 30.25           H  
ATOM   1342 HD12 ILE A  92       9.611  19.289 -18.001  1.00 30.25           H  
ATOM   1343 HD13 ILE A  92       9.244  17.678 -17.376  1.00 30.25           H  
ATOM   1344  N   TYR A  93       3.389  16.339 -18.705  1.00 30.71           N  
ATOM   1345  H   TYR A  93       3.817  16.017 -19.561  1.00 30.71           H  
ATOM   1346  CA  TYR A  93       2.263  15.566 -18.179  1.00 30.71           C  
ATOM   1347  HA  TYR A  93       1.565  16.252 -17.698  1.00 30.71           H  
ATOM   1348  C   TYR A  93       2.749  14.569 -17.114  1.00 30.71           C  
ATOM   1349  CB  TYR A  93       1.505  14.896 -19.337  1.00 30.71           C  
ATOM   1350  HB2 TYR A  93       0.786  14.190 -18.923  1.00 30.71           H  
ATOM   1351  HB3 TYR A  93       2.204  14.325 -19.949  1.00 30.71           H  
ATOM   1352  O   TYR A  93       3.703  13.818 -17.328  1.00 30.71           O  
ATOM   1353  CG  TYR A  93       0.754  15.890 -20.211  1.00 30.71           C  
ATOM   1354  CD1 TYR A  93      -0.574  16.238 -19.889  1.00 30.71           C  
ATOM   1355  HD1 TYR A  93      -1.072  15.765 -19.056  1.00 30.71           H  
ATOM   1356  CD2 TYR A  93       1.385  16.494 -21.319  1.00 30.71           C  
ATOM   1357  HD2 TYR A  93       2.396  16.224 -21.585  1.00 30.71           H  
ATOM   1358  CE1 TYR A  93      -1.262  17.201 -20.653  1.00 30.71           C  
ATOM   1359  HE1 TYR A  93      -2.282  17.457 -20.406  1.00 30.71           H  
ATOM   1360  CE2 TYR A  93       0.699  17.459 -22.083  1.00 30.71           C  
ATOM   1361  HE2 TYR A  93       1.172  17.926 -22.935  1.00 30.71           H  
ATOM   1362  OH  TYR A  93      -1.275  18.756 -22.484  1.00 30.71           O  
ATOM   1363  HH  TYR A  93      -2.166  18.907 -22.158  1.00 30.71           H  
ATOM   1364  CZ  TYR A  93      -0.620  17.823 -21.745  1.00 30.71           C  
ATOM   1365  N   TRP A  94       2.115  14.567 -15.937  1.00 41.01           N  
ATOM   1366  H   TRP A  94       1.316  15.175 -15.823  1.00 41.01           H  
ATOM   1367  CA  TRP A  94       2.406  13.626 -14.848  1.00 41.01           C  
ATOM   1368  HA  TRP A  94       3.217  12.962 -15.147  1.00 41.01           H  
ATOM   1369  C   TRP A  94       1.170  12.757 -14.596  1.00 41.01           C  
ATOM   1370  CB  TRP A  94       2.846  14.367 -13.563  1.00 41.01           C  
ATOM   1371  HB2 TRP A  94       2.947  13.627 -12.769  1.00 41.01           H  
ATOM   1372  HB3 TRP A  94       2.052  15.051 -13.265  1.00 41.01           H  
ATOM   1373  O   TRP A  94       0.149  13.271 -14.149  1.00 41.01           O  
ATOM   1374  CG  TRP A  94       4.133  15.147 -13.632  1.00 41.01           C  
ATOM   1375  CD1 TRP A  94       4.325  16.255 -14.379  1.00 41.01           C  
ATOM   1376  HD1 TRP A  94       3.567  16.727 -14.986  1.00 41.01           H  
ATOM   1377  CD2 TRP A  94       5.414  14.916 -12.960  1.00 41.01           C  
ATOM   1378  CE2 TRP A  94       6.384  15.798 -13.523  1.00 41.01           C  
ATOM   1379  CE3 TRP A  94       5.873  14.027 -11.961  1.00 41.01           C  
ATOM   1380  HE3 TRP A  94       5.154  13.433 -11.415  1.00 41.01           H  
ATOM   1381  NE1 TRP A  94       5.644  16.652 -14.307  1.00 41.01           N  
ATOM   1382  HE1 TRP A  94       6.007  17.438 -14.827  1.00 41.01           H  
ATOM   1383  CH2 TRP A  94       8.190  14.718 -12.328  1.00 41.01           C  
ATOM   1384  HH2 TRP A  94       9.239  14.637 -12.085  1.00 41.01           H  
ATOM   1385  CZ2 TRP A  94       7.751  15.702 -13.230  1.00 41.01           C  
ATOM   1386  HZ2 TRP A  94       8.457  16.381 -13.685  1.00 41.01           H  
ATOM   1387  CZ3 TRP A  94       7.250  13.897 -11.681  1.00 41.01           C  
ATOM   1388  HZ3 TRP A  94       7.587  13.203 -10.924  1.00 41.01           H  
ATOM   1389  N   HIS A  95       1.271  11.445 -14.834  1.00 43.37           N  
ATOM   1390  H   HIS A  95       2.101  11.077 -15.278  1.00 43.37           H  
ATOM   1391  CA  HIS A  95       0.228  10.488 -14.451  1.00 43.37           C  
ATOM   1392  HA  HIS A  95      -0.731  11.006 -14.440  1.00 43.37           H  
ATOM   1393  C   HIS A  95       0.484   9.966 -13.041  1.00 43.37           C  
ATOM   1394  CB  HIS A  95       0.103   9.353 -15.477  1.00 43.37           C  
ATOM   1395  HB2 HIS A  95       1.060   8.842 -15.584  1.00 43.37           H  
ATOM   1396  HB3 HIS A  95      -0.634   8.630 -15.126  1.00 43.37           H  
ATOM   1397  O   HIS A  95       1.545   9.409 -12.755  1.00 43.37           O  
ATOM   1398  CG  HIS A  95      -0.345   9.884 -16.809  1.00 43.37           C  
ATOM   1399  CD2 HIS A  95       0.439  10.045 -17.918  1.00 43.37           C  
ATOM   1400  HD2 HIS A  95       1.466   9.729 -18.029  1.00 43.37           H  
ATOM   1401  ND1 HIS A  95      -1.549  10.502 -17.068  1.00 43.37           N  
ATOM   1402  HD1 HIS A  95      -2.357  10.536 -16.462  1.00 43.37           H  
ATOM   1403  CE1 HIS A  95      -1.478  11.053 -18.289  1.00 43.37           C  
ATOM   1404  HE1 HIS A  95      -2.259  11.632 -18.760  1.00 43.37           H  
ATOM   1405  NE2 HIS A  95      -0.277  10.816 -18.833  1.00 43.37           N  
ATOM   1406  N   TRP A  96      -0.500  10.155 -12.170  1.00 50.80           N  
ATOM   1407  H   TRP A  96      -1.347  10.605 -12.486  1.00 50.80           H  
ATOM   1408  CA  TRP A  96      -0.502   9.660 -10.803  1.00 50.80           C  
ATOM   1409  HA  TRP A  96       0.421   9.119 -10.592  1.00 50.80           H  
ATOM   1410  C   TRP A  96      -1.676   8.702 -10.631  1.00 50.80           C  
ATOM   1411  CB  TRP A  96      -0.605  10.840  -9.838  1.00 50.80           C  
ATOM   1412  HB2 TRP A  96      -1.496  11.421 -10.074  1.00 50.80           H  
ATOM   1413  HB3 TRP A  96      -0.742  10.436  -8.835  1.00 50.80           H  
ATOM   1414  O   TRP A  96      -2.807   9.037 -10.978  1.00 50.80           O  
ATOM   1415  CG  TRP A  96       0.579  11.755  -9.805  1.00 50.80           C  
ATOM   1416  CD1 TRP A  96       0.696  12.927 -10.469  1.00 50.80           C  
ATOM   1417  HD1 TRP A  96      -0.056  13.337 -11.128  1.00 50.80           H  
ATOM   1418  CD2 TRP A  96       1.803  11.611  -9.027  1.00 50.80           C  
ATOM   1419  CE2 TRP A  96       2.597  12.780  -9.217  1.00 50.80           C  
ATOM   1420  CE3 TRP A  96       2.321  10.609  -8.178  1.00 50.80           C  
ATOM   1421  HE3 TRP A  96       1.796   9.670  -8.085  1.00 50.80           H  
ATOM   1422  NE1 TRP A  96       1.886  13.538 -10.124  1.00 50.80           N  
ATOM   1423  HE1 TRP A  96       2.135  14.469 -10.428  1.00 50.80           H  
ATOM   1424  CH2 TRP A  96       4.249  11.986  -7.650  1.00 50.80           C  
ATOM   1425  HH2 TRP A  96       5.155  12.135  -7.081  1.00 50.80           H  
ATOM   1426  CZ2 TRP A  96       3.809  12.976  -8.544  1.00 50.80           C  
ATOM   1427  HZ2 TRP A  96       4.374  13.886  -8.680  1.00 50.80           H  
ATOM   1428  CZ3 TRP A  96       3.521  10.800  -7.476  1.00 50.80           C  
ATOM   1429  HZ3 TRP A  96       3.882  10.033  -6.807  1.00 50.80           H  
ATOM   1430  N   PHE A  97      -1.414   7.519 -10.088  1.00 51.95           N  
ATOM   1431  H   PHE A  97      -0.457   7.284  -9.867  1.00 51.95           H  
ATOM   1432  CA  PHE A  97      -2.440   6.528  -9.788  1.00 51.95           C  
ATOM   1433  HA  PHE A  97      -3.312   6.715 -10.415  1.00 51.95           H  
ATOM   1434  C   PHE A  97      -2.862   6.669  -8.333  1.00 51.95           C  
ATOM   1435  CB  PHE A  97      -1.936   5.123 -10.131  1.00 51.95           C  
ATOM   1436  HB2 PHE A  97      -2.673   4.388  -9.805  1.00 51.95           H  
ATOM   1437  HB3 PHE A  97      -1.007   4.930  -9.593  1.00 51.95           H  
ATOM   1438  O   PHE A  97      -2.032   6.546  -7.431  1.00 51.95           O  
ATOM   1439  CG  PHE A  97      -1.706   4.966 -11.619  1.00 51.95           C  
ATOM   1440  CD1 PHE A  97      -2.762   4.559 -12.454  1.00 51.95           C  
ATOM   1441  HD1 PHE A  97      -3.712   4.269 -12.029  1.00 51.95           H  
ATOM   1442  CD2 PHE A  97      -0.477   5.353 -12.185  1.00 51.95           C  
ATOM   1443  HD2 PHE A  97       0.336   5.674 -11.550  1.00 51.95           H  
ATOM   1444  CE1 PHE A  97      -2.600   4.575 -13.850  1.00 51.95           C  
ATOM   1445  HE1 PHE A  97      -3.416   4.288 -14.496  1.00 51.95           H  
ATOM   1446  CE2 PHE A  97      -0.319   5.387 -13.580  1.00 51.95           C  
ATOM   1447  HE2 PHE A  97       0.607   5.726 -14.020  1.00 51.95           H  
ATOM   1448  CZ  PHE A  97      -1.389   5.017 -14.411  1.00 51.95           C  
ATOM   1449  HZ  PHE A  97      -1.286   5.077 -15.484  1.00 51.95           H  
ATOM   1450  N   ARG A  98      -4.155   6.932  -8.126  1.00 56.99           N  
ATOM   1451  H   ARG A  98      -4.746   7.048  -8.937  1.00 56.99           H  
ATOM   1452  CA  ARG A  98      -4.790   7.002  -6.809  1.00 56.99           C  
ATOM   1453  HA  ARG A  98      -4.087   7.440  -6.100  1.00 56.99           H  
ATOM   1454  C   ARG A  98      -5.133   5.595  -6.343  1.00 56.99           C  
ATOM   1455  CB  ARG A  98      -6.033   7.908  -6.894  1.00 56.99           C  
ATOM   1456  HB2 ARG A  98      -5.721   8.879  -7.276  1.00 56.99           H  
ATOM   1457  HB3 ARG A  98      -6.735   7.475  -7.607  1.00 56.99           H  
ATOM   1458  O   ARG A  98      -5.837   4.861  -7.037  1.00 56.99           O  
ATOM   1459  CG  ARG A  98      -6.762   8.133  -5.556  1.00 56.99           C  
ATOM   1460  HG2 ARG A  98      -6.080   8.598  -4.844  1.00 56.99           H  
ATOM   1461  HG3 ARG A  98      -7.113   7.183  -5.153  1.00 56.99           H  
ATOM   1462  CD  ARG A  98      -7.971   9.055  -5.794  1.00 56.99           C  
ATOM   1463  HD2 ARG A  98      -8.668   8.565  -6.473  1.00 56.99           H  
ATOM   1464  HD3 ARG A  98      -7.621   9.967  -6.276  1.00 56.99           H  
ATOM   1465  NE  ARG A  98      -8.642   9.445  -4.543  1.00 56.99           N  
ATOM   1466  HE  ARG A  98      -8.209  10.199  -4.029  1.00 56.99           H  
ATOM   1467  NH1 ARG A  98     -10.676   8.369  -4.778  1.00 56.99           N  
ATOM   1468 HH11 ARG A  98     -11.544   8.126  -4.323  1.00 56.99           H  
ATOM   1469 HH12 ARG A  98     -10.459   8.072  -5.719  1.00 56.99           H  
ATOM   1470  NH2 ARG A  98     -10.230   9.537  -2.950  1.00 56.99           N  
ATOM   1471 HH21 ARG A  98      -9.667  10.237  -2.489  1.00 56.99           H  
ATOM   1472 HH22 ARG A  98     -11.069   9.187  -2.510  1.00 56.99           H  
ATOM   1473  CZ  ARG A  98      -9.843   9.112  -4.108  1.00 56.99           C  
ATOM   1474  N   VAL A  99      -4.688   5.246  -5.144  1.00 55.45           N  
ATOM   1475  H   VAL A  99      -4.046   5.866  -4.672  1.00 55.45           H  
ATOM   1476  CA  VAL A  99      -5.213   4.081  -4.431  1.00 55.45           C  
ATOM   1477  HA  VAL A  99      -5.503   3.321  -5.157  1.00 55.45           H  
ATOM   1478  C   VAL A  99      -6.440   4.547  -3.634  1.00 55.45           C  
ATOM   1479  CB  VAL A  99      -4.137   3.457  -3.532  1.00 55.45           C  
ATOM   1480  HB  VAL A  99      -3.914   4.132  -2.705  1.00 55.45           H  
ATOM   1481  O   VAL A  99      -6.270   5.369  -2.732  1.00 55.45           O  
ATOM   1482  CG1 VAL A  99      -4.652   2.140  -2.966  1.00 55.45           C  
ATOM   1483 HG11 VAL A  99      -4.771   1.431  -3.785  1.00 55.45           H  
ATOM   1484 HG12 VAL A  99      -3.932   1.761  -2.241  1.00 55.45           H  
ATOM   1485 HG13 VAL A  99      -5.617   2.273  -2.476  1.00 55.45           H  
ATOM   1486  CG2 VAL A  99      -2.841   3.152  -4.299  1.00 55.45           C  
ATOM   1487 HG21 VAL A  99      -2.140   2.625  -3.651  1.00 55.45           H  
ATOM   1488 HG22 VAL A  99      -3.056   2.535  -5.171  1.00 55.45           H  
ATOM   1489 HG23 VAL A  99      -2.369   4.078  -4.628  1.00 55.45           H  
ATOM   1490  N   PRO A 100      -7.674   4.105  -3.951  1.00 52.98           N  
ATOM   1491  CA  PRO A 100      -8.871   4.545  -3.238  1.00 52.98           C  
ATOM   1492  HA  PRO A 100      -8.857   5.624  -3.082  1.00 52.98           H  
ATOM   1493  C   PRO A 100      -8.932   3.845  -1.881  1.00 52.98           C  
ATOM   1494  CB  PRO A 100     -10.048   4.198  -4.153  1.00 52.98           C  
ATOM   1495  HB2 PRO A 100     -10.962   3.994  -3.596  1.00 52.98           H  
ATOM   1496  HB3 PRO A 100     -10.210   5.015  -4.856  1.00 52.98           H  
ATOM   1497  O   PRO A 100      -9.359   2.697  -1.767  1.00 52.98           O  
ATOM   1498  CG  PRO A 100      -9.549   2.968  -4.910  1.00 52.98           C  
ATOM   1499  HG2 PRO A 100      -9.726   2.072  -4.315  1.00 52.98           H  
ATOM   1500  HG3 PRO A 100     -10.027   2.875  -5.885  1.00 52.98           H  
ATOM   1501  CD  PRO A 100      -8.042   3.207  -5.039  1.00 52.98           C  
ATOM   1502  HD2 PRO A 100      -7.836   3.689  -5.994  1.00 52.98           H  
ATOM   1503  HD3 PRO A 100      -7.505   2.260  -4.970  1.00 52.98           H  
ATOM   1504  N   ILE A 101      -8.430   4.520  -0.847  1.00 54.61           N  
ATOM   1505  H   ILE A 101      -8.023   5.425  -1.035  1.00 54.61           H  
ATOM   1506  CA  ILE A 101      -8.376   3.988   0.525  1.00 54.61           C  
ATOM   1507  HA  ILE A 101      -8.469   2.906   0.437  1.00 54.61           H  
ATOM   1508  C   ILE A 101      -9.596   4.431   1.356  1.00 54.61           C  
ATOM   1509  CB  ILE A 101      -6.979   4.179   1.163  1.00 54.61           C  
ATOM   1510  HB  ILE A 101      -6.871   5.199   1.531  1.00 54.61           H  
ATOM   1511  O   ILE A 101      -9.731   4.117   2.533  1.00 54.61           O  
ATOM   1512  CG1 ILE A 101      -5.881   3.897   0.117  1.00 54.61           C  
ATOM   1513 HG12 ILE A 101      -5.760   4.811  -0.466  1.00 54.61           H  
ATOM   1514 HG13 ILE A 101      -6.205   3.088  -0.537  1.00 54.61           H  
ATOM   1515  CG2 ILE A 101      -6.802   3.200   2.321  1.00 54.61           C  
ATOM   1516 HG21 ILE A 101      -7.503   3.469   3.111  1.00 54.61           H  
ATOM   1517 HG22 ILE A 101      -6.975   2.182   1.972  1.00 54.61           H  
ATOM   1518 HG23 ILE A 101      -5.800   3.247   2.748  1.00 54.61           H  
ATOM   1519  CD1 ILE A 101      -4.495   3.535   0.627  1.00 54.61           C  
ATOM   1520 HD11 ILE A 101      -4.225   4.230   1.422  1.00 54.61           H  
ATOM   1521 HD12 ILE A 101      -4.493   2.512   1.001  1.00 54.61           H  
ATOM   1522 HD13 ILE A 101      -3.782   3.591  -0.196  1.00 54.61           H  
ATOM   1523  N   ASP A 102     -10.518   5.154   0.728  1.00 51.93           N  
ATOM   1524  H   ASP A 102     -10.413   5.300  -0.266  1.00 51.93           H  
ATOM   1525  CA  ASP A 102     -11.609   5.914   1.333  1.00 51.93           C  
ATOM   1526  HA  ASP A 102     -11.351   6.084   2.378  1.00 51.93           H  
ATOM   1527  C   ASP A 102     -12.974   5.210   1.367  1.00 51.93           C  
ATOM   1528  CB  ASP A 102     -11.681   7.295   0.656  1.00 51.93           C  
ATOM   1529  HB2 ASP A 102     -12.527   7.842   1.072  1.00 51.93           H  
ATOM   1530  HB3 ASP A 102     -10.777   7.845   0.918  1.00 51.93           H  
ATOM   1531  O   ASP A 102     -13.863   5.634   2.110  1.00 51.93           O  
ATOM   1532  CG  ASP A 102     -11.802   7.289  -0.879  1.00 51.93           C  
ATOM   1533  OD1 ASP A 102     -11.444   6.282  -1.531  1.00 51.93           O  
ATOM   1534  OD2 ASP A 102     -12.156   8.355  -1.424  1.00 51.93           O  
ATOM   1535  N   ASP A 103     -13.153   4.112   0.637  1.00 54.60           N  
ATOM   1536  H   ASP A 103     -12.416   3.842   0.001  1.00 54.60           H  
ATOM   1537  CA  ASP A 103     -14.427   3.391   0.592  1.00 54.60           C  
ATOM   1538  HA  ASP A 103     -15.210   4.021   1.012  1.00 54.60           H  
ATOM   1539  C   ASP A 103     -14.390   2.106   1.434  1.00 54.60           C  
ATOM   1540  CB  ASP A 103     -14.821   3.178  -0.874  1.00 54.60           C  
ATOM   1541  HB2 ASP A 103     -14.013   2.651  -1.380  1.00 54.60           H  
ATOM   1542  HB3 ASP A 103     -14.903   4.158  -1.345  1.00 54.60           H  
ATOM   1543  O   ASP A 103     -13.759   1.119   1.066  1.00 54.60           O  
ATOM   1544  CG  ASP A 103     -16.167   2.458  -1.059  1.00 54.60           C  
ATOM   1545  OD1 ASP A 103     -16.796   2.020  -0.067  1.00 54.60           O  
ATOM   1546  OD2 ASP A 103     -16.655   2.352  -2.203  1.00 54.60           O  
ATOM   1547  N   LEU A 104     -15.132   2.075   2.551  1.00 52.33           N  
ATOM   1548  H   LEU A 104     -15.634   2.918   2.788  1.00 52.33           H  
ATOM   1549  CA  LEU A 104     -15.256   0.896   3.425  1.00 52.33           C  
ATOM   1550  HA  LEU A 104     -14.294   0.717   3.904  1.00 52.33           H  
ATOM   1551  C   LEU A 104     -15.601  -0.401   2.674  1.00 52.33           C  
ATOM   1552  CB  LEU A 104     -16.320   1.144   4.513  1.00 52.33           C  
ATOM   1553  HB2 LEU A 104     -17.161   1.679   4.072  1.00 52.33           H  
ATOM   1554  HB3 LEU A 104     -16.697   0.177   4.845  1.00 52.33           H  
ATOM   1555  O   LEU A 104     -15.202  -1.472   3.132  1.00 52.33           O  
ATOM   1556  CG  LEU A 104     -15.834   1.896   5.763  1.00 52.33           C  
ATOM   1557  HG  LEU A 104     -15.528   2.907   5.493  1.00 52.33           H  
ATOM   1558  CD1 LEU A 104     -16.985   1.952   6.773  1.00 52.33           C  
ATOM   1559 HD11 LEU A 104     -16.706   2.591   7.611  1.00 52.33           H  
ATOM   1560 HD12 LEU A 104     -17.198   0.951   7.148  1.00 52.33           H  
ATOM   1561 HD13 LEU A 104     -17.892   2.337   6.307  1.00 52.33           H  
ATOM   1562  CD2 LEU A 104     -14.666   1.196   6.465  1.00 52.33           C  
ATOM   1563 HD21 LEU A 104     -13.742   1.388   5.919  1.00 52.33           H  
ATOM   1564 HD22 LEU A 104     -14.842   0.121   6.508  1.00 52.33           H  
ATOM   1565 HD23 LEU A 104     -14.549   1.574   7.480  1.00 52.33           H  
ATOM   1566  N   ARG A 105     -16.297  -0.327   1.532  1.00 50.47           N  
ATOM   1567  H   ARG A 105     -16.504   0.591   1.166  1.00 50.47           H  
ATOM   1568  CA  ARG A 105     -16.654  -1.490   0.697  1.00 50.47           C  
ATOM   1569  HA  ARG A 105     -17.076  -2.279   1.320  1.00 50.47           H  
ATOM   1570  C   ARG A 105     -15.450  -2.100  -0.010  1.00 50.47           C  
ATOM   1571  CB  ARG A 105     -17.677  -1.075  -0.366  1.00 50.47           C  
ATOM   1572  HB2 ARG A 105     -17.919  -1.942  -0.980  1.00 50.47           H  
ATOM   1573  HB3 ARG A 105     -17.224  -0.328  -1.017  1.00 50.47           H  
ATOM   1574  O   ARG A 105     -15.465  -3.289  -0.323  1.00 50.47           O  
ATOM   1575  CG  ARG A 105     -18.980  -0.534   0.242  1.00 50.47           C  
ATOM   1576  HG2 ARG A 105     -19.484  -1.341   0.775  1.00 50.47           H  
ATOM   1577  HG3 ARG A 105     -18.771   0.270   0.947  1.00 50.47           H  
ATOM   1578  CD  ARG A 105     -19.911   0.008  -0.845  1.00 50.47           C  
ATOM   1579  HD2 ARG A 105     -20.066  -0.760  -1.602  1.00 50.47           H  
ATOM   1580  HD3 ARG A 105     -20.869   0.252  -0.385  1.00 50.47           H  
ATOM   1581  NE  ARG A 105     -19.351   1.220  -1.468  1.00 50.47           N  
ATOM   1582  HE  ARG A 105     -18.416   1.495  -1.203  1.00 50.47           H  
ATOM   1583  NH1 ARG A 105     -21.105   1.740  -2.863  1.00 50.47           N  
ATOM   1584 HH11 ARG A 105     -21.626   0.954  -2.502  1.00 50.47           H  
ATOM   1585 HH12 ARG A 105     -21.477   2.345  -3.582  1.00 50.47           H  
ATOM   1586  NH2 ARG A 105     -19.240   2.972  -2.879  1.00 50.47           N  
ATOM   1587 HH21 ARG A 105     -19.584   3.555  -3.629  1.00 50.47           H  
ATOM   1588 HH22 ARG A 105     -18.254   2.990  -2.662  1.00 50.47           H  
ATOM   1589  CZ  ARG A 105     -19.906   1.973  -2.395  1.00 50.47           C  
ATOM   1590  N   PHE A 106     -14.391  -1.323  -0.223  1.00 51.78           N  
ATOM   1591  H   PHE A 106     -14.415  -0.354   0.062  1.00 51.78           H  
ATOM   1592  CA  PHE A 106     -13.126  -1.883  -0.679  1.00 51.78           C  
ATOM   1593  HA  PHE A 106     -13.310  -2.512  -1.550  1.00 51.78           H  
ATOM   1594  C   PHE A 106     -12.531  -2.786   0.402  1.00 51.78           C  
ATOM   1595  CB  PHE A 106     -12.147  -0.782  -1.105  1.00 51.78           C  
ATOM   1596  HB2 PHE A 106     -12.171   0.051  -0.403  1.00 51.78           H  
ATOM   1597  HB3 PHE A 106     -11.137  -1.190  -1.066  1.00 51.78           H  
ATOM   1598  O   PHE A 106     -11.942  -3.807   0.074  1.00 51.78           O  
ATOM   1599  CG  PHE A 106     -12.385  -0.253  -2.504  1.00 51.78           C  
ATOM   1600  CD1 PHE A 106     -11.476  -0.556  -3.532  1.00 51.78           C  
ATOM   1601  HD1 PHE A 106     -10.601  -1.155  -3.325  1.00 51.78           H  
ATOM   1602  CD2 PHE A 106     -13.519   0.525  -2.795  1.00 51.78           C  
ATOM   1603  HD2 PHE A 106     -14.262   0.696  -2.031  1.00 51.78           H  
ATOM   1604  CE1 PHE A 106     -11.686  -0.060  -4.830  1.00 51.78           C  
ATOM   1605  HE1 PHE A 106     -10.979  -0.282  -5.616  1.00 51.78           H  
ATOM   1606  CE2 PHE A 106     -13.707   1.063  -4.078  1.00 51.78           C  
ATOM   1607  HE2 PHE A 106     -14.566   1.686  -4.279  1.00 51.78           H  
ATOM   1608  CZ  PHE A 106     -12.789   0.767  -5.099  1.00 51.78           C  
ATOM   1609  HZ  PHE A 106     -12.935   1.176  -6.088  1.00 51.78           H  
ATOM   1610  N   PHE A 107     -12.747  -2.500   1.687  1.00 55.18           N  
ATOM   1611  H   PHE A 107     -13.277  -1.665   1.893  1.00 55.18           H  
ATOM   1612  CA  PHE A 107     -12.019  -3.146   2.789  1.00 55.18           C  
ATOM   1613  HA  PHE A 107     -11.133  -3.640   2.388  1.00 55.18           H  
ATOM   1614  C   PHE A 107     -12.813  -4.221   3.522  1.00 55.18           C  
ATOM   1615  CB  PHE A 107     -11.541  -2.049   3.750  1.00 55.18           C  
ATOM   1616  HB2 PHE A 107     -10.881  -2.483   4.501  1.00 55.18           H  
ATOM   1617  HB3 PHE A 107     -12.399  -1.609   4.259  1.00 55.18           H  
ATOM   1618  O   PHE A 107     -12.238  -5.196   4.007  1.00 55.18           O  
ATOM   1619  CG  PHE A 107     -10.802  -0.979   2.984  1.00 55.18           C  
ATOM   1620  CD1 PHE A 107      -9.560  -1.290   2.411  1.00 55.18           C  
ATOM   1621  HD1 PHE A 107      -9.069  -2.207   2.700  1.00 55.18           H  
ATOM   1622  CD2 PHE A 107     -11.417   0.247   2.691  1.00 55.18           C  
ATOM   1623  HD2 PHE A 107     -12.359   0.516   3.147  1.00 55.18           H  
ATOM   1624  CE1 PHE A 107      -8.992  -0.445   1.445  1.00 55.18           C  
ATOM   1625  HE1 PHE A 107      -8.070  -0.699   0.942  1.00 55.18           H  
ATOM   1626  CE2 PHE A 107     -10.860   1.090   1.720  1.00 55.18           C  
ATOM   1627  HE2 PHE A 107     -11.365   2.000   1.432  1.00 55.18           H  
ATOM   1628  CZ  PHE A 107      -9.697   0.695   1.045  1.00 55.18           C  
ATOM   1629  HZ  PHE A 107      -9.367   1.238   0.172  1.00 55.18           H  
ATOM   1630  N   LEU A 108     -14.127  -4.056   3.592  1.00 57.10           N  
ATOM   1631  H   LEU A 108     -14.526  -3.236   3.159  1.00 57.10           H  
ATOM   1632  CA  LEU A 108     -15.036  -4.943   4.295  1.00 57.10           C  
ATOM   1633  HA  LEU A 108     -14.473  -5.651   4.903  1.00 57.10           H  
ATOM   1634  C   LEU A 108     -15.849  -5.732   3.277  1.00 57.10           C  
ATOM   1635  CB  LEU A 108     -15.931  -4.100   5.212  1.00 57.10           C  
ATOM   1636  HB2 LEU A 108     -16.649  -4.754   5.706  1.00 57.10           H  
ATOM   1637  HB3 LEU A 108     -16.479  -3.406   4.574  1.00 57.10           H  
ATOM   1638  O   LEU A 108     -16.396  -5.173   2.329  1.00 57.10           O  
ATOM   1639  CG  LEU A 108     -15.195  -3.266   6.273  1.00 57.10           C  
ATOM   1640  HG  LEU A 108     -14.492  -2.585   5.795  1.00 57.10           H  
ATOM   1641  CD1 LEU A 108     -16.229  -2.432   7.027  1.00 57.10           C  
ATOM   1642 HD11 LEU A 108     -16.651  -1.690   6.348  1.00 57.10           H  
ATOM   1643 HD12 LEU A 108     -17.036  -3.072   7.381  1.00 57.10           H  
ATOM   1644 HD13 LEU A 108     -15.763  -1.915   7.865  1.00 57.10           H  
ATOM   1645  CD2 LEU A 108     -14.430  -4.126   7.277  1.00 57.10           C  
ATOM   1646 HD21 LEU A 108     -13.907  -3.474   7.976  1.00 57.10           H  
ATOM   1647 HD22 LEU A 108     -13.685  -4.736   6.767  1.00 57.10           H  
ATOM   1648 HD23 LEU A 108     -15.118  -4.761   7.836  1.00 57.10           H  
ATOM   1649  N   THR A 109     -15.972  -7.043   3.489  1.00 59.61           N  
ATOM   1650  H   THR A 109     -15.511  -7.463   4.284  1.00 59.61           H  
ATOM   1651  CA  THR A 109     -16.928  -7.824   2.696  1.00 59.61           C  
ATOM   1652  HA  THR A 109     -16.672  -7.680   1.647  1.00 59.61           H  
ATOM   1653  C   THR A 109     -18.341  -7.283   2.940  1.00 59.61           C  
ATOM   1654  CB  THR A 109     -16.876  -9.330   2.990  1.00 59.61           C  
ATOM   1655  HB  THR A 109     -17.469  -9.832   2.225  1.00 59.61           H  
ATOM   1656  O   THR A 109     -18.608  -6.821   4.054  1.00 59.61           O  
ATOM   1657  CG2 THR A 109     -15.461  -9.902   2.927  1.00 59.61           C  
ATOM   1658 HG21 THR A 109     -15.006  -9.655   1.967  1.00 59.61           H  
ATOM   1659 HG22 THR A 109     -14.845  -9.500   3.732  1.00 59.61           H  
ATOM   1660 HG23 THR A 109     -15.507 -10.986   3.024  1.00 59.61           H  
ATOM   1661  OG1 THR A 109     -17.443  -9.653   4.241  1.00 59.61           O  
ATOM   1662  HG1 THR A 109     -16.901  -9.304   4.952  1.00 59.61           H  
ATOM   1663  N   PRO A 110     -19.272  -7.375   1.972  1.00 57.57           N  
ATOM   1664  CA  PRO A 110     -20.660  -6.958   2.182  1.00 57.57           C  
ATOM   1665  HA  PRO A 110     -20.698  -5.870   2.239  1.00 57.57           H  
ATOM   1666  C   PRO A 110     -21.262  -7.543   3.468  1.00 57.57           C  
ATOM   1667  CB  PRO A 110     -21.407  -7.423   0.928  1.00 57.57           C  
ATOM   1668  HB2 PRO A 110     -21.750  -8.451   1.047  1.00 57.57           H  
ATOM   1669  HB3 PRO A 110     -22.246  -6.767   0.695  1.00 57.57           H  
ATOM   1670  O   PRO A 110     -21.859  -6.826   4.258  1.00 57.57           O  
ATOM   1671  CG  PRO A 110     -20.329  -7.371  -0.154  1.00 57.57           C  
ATOM   1672  HG2 PRO A 110     -20.219  -6.347  -0.511  1.00 57.57           H  
ATOM   1673  HG3 PRO A 110     -20.552  -8.043  -0.983  1.00 57.57           H  
ATOM   1674  CD  PRO A 110     -19.063  -7.790   0.591  1.00 57.57           C  
ATOM   1675  HD2 PRO A 110     -18.949  -8.873   0.546  1.00 57.57           H  
ATOM   1676  HD3 PRO A 110     -18.198  -7.296   0.150  1.00 57.57           H  
ATOM   1677  N   ARG A 111     -20.956  -8.812   3.772  1.00 58.24           N  
ATOM   1678  H   ARG A 111     -20.425  -9.334   3.090  1.00 58.24           H  
ATOM   1679  CA  ARG A 111     -21.365  -9.484   5.014  1.00 58.24           C  
ATOM   1680  HA  ARG A 111     -22.448  -9.398   5.100  1.00 58.24           H  
ATOM   1681  C   ARG A 111     -20.778  -8.844   6.279  1.00 58.24           C  
ATOM   1682  CB  ARG A 111     -20.967 -10.962   4.898  1.00 58.24           C  
ATOM   1683  HB2 ARG A 111     -19.880 -11.043   4.870  1.00 58.24           H  
ATOM   1684  HB3 ARG A 111     -21.365 -11.358   3.964  1.00 58.24           H  
ATOM   1685  O   ARG A 111     -21.444  -8.795   7.309  1.00 58.24           O  
ATOM   1686  CG  ARG A 111     -21.510 -11.809   6.056  1.00 58.24           C  
ATOM   1687  HG2 ARG A 111     -22.596 -11.721   6.088  1.00 58.24           H  
ATOM   1688  HG3 ARG A 111     -21.092 -11.460   7.000  1.00 58.24           H  
ATOM   1689  CD  ARG A 111     -21.119 -13.275   5.852  1.00 58.24           C  
ATOM   1690  HD2 ARG A 111     -20.032 -13.346   5.822  1.00 58.24           H  
ATOM   1691  HD3 ARG A 111     -21.522 -13.614   4.897  1.00 58.24           H  
ATOM   1692  NE  ARG A 111     -21.643 -14.125   6.935  1.00 58.24           N  
ATOM   1693  HE  ARG A 111     -22.209 -13.667   7.635  1.00 58.24           H  
ATOM   1694  NH1 ARG A 111     -20.746 -16.111   6.205  1.00 58.24           N  
ATOM   1695 HH11 ARG A 111     -20.329 -15.634   5.419  1.00 58.24           H  
ATOM   1696 HH12 ARG A 111     -20.594 -17.103   6.320  1.00 58.24           H  
ATOM   1697  NH2 ARG A 111     -21.972 -16.075   8.065  1.00 58.24           N  
ATOM   1698 HH21 ARG A 111     -22.521 -15.587   8.759  1.00 58.24           H  
ATOM   1699 HH22 ARG A 111     -21.810 -17.067   8.156  1.00 58.24           H  
ATOM   1700  CZ  ARG A 111     -21.452 -15.427   7.062  1.00 58.24           C  
ATOM   1701  N   THR A 112     -19.528  -8.385   6.231  1.00 61.16           N  
ATOM   1702  H   THR A 112     -19.044  -8.427   5.345  1.00 61.16           H  
ATOM   1703  CA  THR A 112     -18.876  -7.680   7.346  1.00 61.16           C  
ATOM   1704  HA  THR A 112     -19.040  -8.240   8.267  1.00 61.16           H  
ATOM   1705  C   THR A 112     -19.468  -6.287   7.538  1.00 61.16           C  
ATOM   1706  CB  THR A 112     -17.366  -7.542   7.111  1.00 61.16           C  
ATOM   1707  HB  THR A 112     -17.191  -6.860   6.279  1.00 61.16           H  
ATOM   1708  O   THR A 112     -19.689  -5.880   8.677  1.00 61.16           O  
ATOM   1709  CG2 THR A 112     -16.636  -7.028   8.344  1.00 61.16           C  
ATOM   1710 HG21 THR A 112     -15.569  -6.999   8.124  1.00 61.16           H  
ATOM   1711 HG22 THR A 112     -16.969  -6.018   8.584  1.00 61.16           H  
ATOM   1712 HG23 THR A 112     -16.820  -7.679   9.199  1.00 61.16           H  
ATOM   1713  OG1 THR A 112     -16.771  -8.782   6.795  1.00 61.16           O  
ATOM   1714  HG1 THR A 112     -16.703  -9.284   7.610  1.00 61.16           H  
ATOM   1715  N   VAL A 113     -19.756  -5.582   6.440  1.00 57.75           N  
ATOM   1716  H   VAL A 113     -19.560  -5.990   5.537  1.00 57.75           H  
ATOM   1717  CA  VAL A 113     -20.464  -4.295   6.462  1.00 57.75           C  
ATOM   1718  HA  VAL A 113     -19.911  -3.595   7.090  1.00 57.75           H  
ATOM   1719  C   VAL A 113     -21.840  -4.479   7.096  1.00 57.75           C  
ATOM   1720  CB  VAL A 113     -20.573  -3.691   5.047  1.00 57.75           C  
ATOM   1721  HB  VAL A 113     -21.058  -4.401   4.376  1.00 57.75           H  
ATOM   1722  O   VAL A 113     -22.138  -3.811   8.084  1.00 57.75           O  
ATOM   1723  CG1 VAL A 113     -21.385  -2.397   5.040  1.00 57.75           C  
ATOM   1724 HG11 VAL A 113     -21.339  -1.928   4.057  1.00 57.75           H  
ATOM   1725 HG12 VAL A 113     -22.430  -2.634   5.239  1.00 57.75           H  
ATOM   1726 HG13 VAL A 113     -21.007  -1.705   5.793  1.00 57.75           H  
ATOM   1727  CG2 VAL A 113     -19.193  -3.361   4.476  1.00 57.75           C  
ATOM   1728 HG21 VAL A 113     -18.672  -2.667   5.136  1.00 57.75           H  
ATOM   1729 HG22 VAL A 113     -18.615  -4.278   4.358  1.00 57.75           H  
ATOM   1730 HG23 VAL A 113     -19.295  -2.909   3.490  1.00 57.75           H  
ATOM   1731  N   ASP A 114     -22.621  -5.452   6.625  1.00 59.75           N  
ATOM   1732  H   ASP A 114     -22.360  -5.908   5.762  1.00 59.75           H  
ATOM   1733  CA  ASP A 114     -23.939  -5.777   7.176  1.00 59.75           C  
ATOM   1734  HA  ASP A 114     -24.598  -4.916   7.065  1.00 59.75           H  
ATOM   1735  C   ASP A 114     -23.860  -6.118   8.665  1.00 59.75           C  
ATOM   1736  CB  ASP A 114     -24.551  -6.969   6.423  1.00 59.75           C  
ATOM   1737  HB2 ASP A 114     -25.425  -7.312   6.975  1.00 59.75           H  
ATOM   1738  HB3 ASP A 114     -23.833  -7.789   6.401  1.00 59.75           H  
ATOM   1739  O   ASP A 114     -24.662  -5.635   9.461  1.00 59.75           O  
ATOM   1740  CG  ASP A 114     -25.003  -6.650   4.997  1.00 59.75           C  
ATOM   1741  OD1 ASP A 114     -25.186  -5.452   4.689  1.00 59.75           O  
ATOM   1742  OD2 ASP A 114     -25.199  -7.635   4.249  1.00 59.75           O  
ATOM   1743  N   TYR A 115     -22.867  -6.907   9.082  1.00 59.93           N  
ATOM   1744  H   TYR A 115     -22.258  -7.312   8.385  1.00 59.93           H  
ATOM   1745  CA  TYR A 115     -22.664  -7.244  10.490  1.00 59.93           C  
ATOM   1746  HA  TYR A 115     -23.584  -7.684  10.876  1.00 59.93           H  
ATOM   1747  C   TYR A 115     -22.352  -6.012  11.354  1.00 59.93           C  
ATOM   1748  CB  TYR A 115     -21.556  -8.293  10.605  1.00 59.93           C  
ATOM   1749  HB2 TYR A 115     -20.648  -7.913  10.138  1.00 59.93           H  
ATOM   1750  HB3 TYR A 115     -21.858  -9.189  10.062  1.00 59.93           H  
ATOM   1751  O   TYR A 115     -22.932  -5.860  12.431  1.00 59.93           O  
ATOM   1752  CG  TYR A 115     -21.252  -8.671  12.040  1.00 59.93           C  
ATOM   1753  CD1 TYR A 115     -20.163  -8.078  12.706  1.00 59.93           C  
ATOM   1754  HD1 TYR A 115     -19.536  -7.369  12.186  1.00 59.93           H  
ATOM   1755  CD2 TYR A 115     -22.094  -9.570  12.722  1.00 59.93           C  
ATOM   1756  HD2 TYR A 115     -22.952  -9.993  12.219  1.00 59.93           H  
ATOM   1757  CE1 TYR A 115     -19.905  -8.393  14.052  1.00 59.93           C  
ATOM   1758  HE1 TYR A 115     -19.069  -7.930  14.556  1.00 59.93           H  
ATOM   1759  CE2 TYR A 115     -21.837  -9.892  14.068  1.00 59.93           C  
ATOM   1760  HE2 TYR A 115     -22.486 -10.566  14.606  1.00 59.93           H  
ATOM   1761  OH  TYR A 115     -20.481  -9.607  16.031  1.00 59.93           O  
ATOM   1762  HH  TYR A 115     -19.723  -9.101  16.331  1.00 59.93           H  
ATOM   1763  CZ  TYR A 115     -20.743  -9.303  14.733  1.00 59.93           C  
ATOM   1764  N   ILE A 116     -21.466  -5.120  10.893  1.00 60.51           N  
ATOM   1765  H   ILE A 116     -21.054  -5.280   9.985  1.00 60.51           H  
ATOM   1766  CA  ILE A 116     -21.111  -3.888  11.616  1.00 60.51           C  
ATOM   1767  HA  ILE A 116     -20.847  -4.149  12.641  1.00 60.51           H  
ATOM   1768  C   ILE A 116     -22.322  -2.954  11.706  1.00 60.51           C  
ATOM   1769  CB  ILE A 116     -19.885  -3.204  10.962  1.00 60.51           C  
ATOM   1770  HB  ILE A 116     -20.055  -3.138   9.888  1.00 60.51           H  
ATOM   1771  O   ILE A 116     -22.601  -2.435  12.787  1.00 60.51           O  
ATOM   1772  CG1 ILE A 116     -18.621  -4.057  11.224  1.00 60.51           C  
ATOM   1773 HG12 ILE A 116     -18.831  -5.104  11.001  1.00 60.51           H  
ATOM   1774 HG13 ILE A 116     -18.353  -3.996  12.279  1.00 60.51           H  
ATOM   1775  CG2 ILE A 116     -19.669  -1.776  11.507  1.00 60.51           C  
ATOM   1776 HG21 ILE A 116     -18.786  -1.319  11.059  1.00 60.51           H  
ATOM   1777 HG22 ILE A 116     -19.556  -1.797  12.591  1.00 60.51           H  
ATOM   1778 HG23 ILE A 116     -20.515  -1.138  11.251  1.00 60.51           H  
ATOM   1779  CD1 ILE A 116     -17.413  -3.645  10.378  1.00 60.51           C  
ATOM   1780 HD11 ILE A 116     -17.697  -3.682   9.326  1.00 60.51           H  
ATOM   1781 HD12 ILE A 116     -17.071  -2.643  10.638  1.00 60.51           H  
ATOM   1782 HD13 ILE A 116     -16.596  -4.345  10.551  1.00 60.51           H  
ATOM   1783  N   ILE A 117     -23.068  -2.792  10.609  1.00 60.80           N  
ATOM   1784  H   ILE A 117     -22.775  -3.252   9.759  1.00 60.80           H  
ATOM   1785  CA  ILE A 117     -24.264  -1.942  10.551  1.00 60.80           C  
ATOM   1786  HA  ILE A 117     -24.014  -0.954  10.939  1.00 60.80           H  
ATOM   1787  C   ILE A 117     -25.379  -2.494  11.448  1.00 60.80           C  
ATOM   1788  CB  ILE A 117     -24.729  -1.782   9.083  1.00 60.80           C  
ATOM   1789  HB  ILE A 117     -24.811  -2.773   8.636  1.00 60.80           H  
ATOM   1790  O   ILE A 117     -26.036  -1.735  12.154  1.00 60.80           O  
ATOM   1791  CG1 ILE A 117     -23.693  -0.956   8.283  1.00 60.80           C  
ATOM   1792 HG12 ILE A 117     -22.700  -1.389   8.399  1.00 60.80           H  
ATOM   1793 HG13 ILE A 117     -23.651   0.057   8.684  1.00 60.80           H  
ATOM   1794  CG2 ILE A 117     -26.111  -1.102   8.998  1.00 60.80           C  
ATOM   1795 HG21 ILE A 117     -26.430  -1.008   7.960  1.00 60.80           H  
ATOM   1796 HG22 ILE A 117     -26.073  -0.113   9.454  1.00 60.80           H  
ATOM   1797 HG23 ILE A 117     -26.869  -1.700   9.502  1.00 60.80           H  
ATOM   1798  CD1 ILE A 117     -23.997  -0.878   6.783  1.00 60.80           C  
ATOM   1799 HD11 ILE A 117     -24.209  -1.874   6.393  1.00 60.80           H  
ATOM   1800 HD12 ILE A 117     -24.853  -0.229   6.600  1.00 60.80           H  
ATOM   1801 HD13 ILE A 117     -23.138  -0.452   6.263  1.00 60.80           H  
ATOM   1802  N   THR A 118     -25.595  -3.811  11.451  1.00 62.57           N  
ATOM   1803  H   THR A 118     -25.052  -4.387  10.824  1.00 62.57           H  
ATOM   1804  CA  THR A 118     -26.676  -4.436  12.236  1.00 62.57           C  
ATOM   1805  HA  THR A 118     -27.559  -3.800  12.169  1.00 62.57           H  
ATOM   1806  C   THR A 118     -26.354  -4.558  13.725  1.00 62.57           C  
ATOM   1807  CB  THR A 118     -27.064  -5.817  11.687  1.00 62.57           C  
ATOM   1808  HB  THR A 118     -27.756  -6.288  12.385  1.00 62.57           H  
ATOM   1809  O   THR A 118     -27.272  -4.520  14.546  1.00 62.57           O  
ATOM   1810  CG2 THR A 118     -27.756  -5.725  10.326  1.00 62.57           C  
ATOM   1811 HG21 THR A 118     -27.150  -5.165   9.614  1.00 62.57           H  
ATOM   1812 HG22 THR A 118     -27.931  -6.728   9.937  1.00 62.57           H  
ATOM   1813 HG23 THR A 118     -28.712  -5.215  10.441  1.00 62.57           H  
ATOM   1814  OG1 THR A 118     -25.940  -6.651  11.547  1.00 62.57           O  
ATOM   1815  HG1 THR A 118     -25.481  -6.344  10.761  1.00 62.57           H  
ATOM   1816  N   SER A 119     -25.075  -4.693  14.093  1.00 58.46           N  
ATOM   1817  H   SER A 119     -24.384  -4.760  13.360  1.00 58.46           H  
ATOM   1818  CA  SER A 119     -24.652  -4.933  15.483  1.00 58.46           C  
ATOM   1819  HA  SER A 119     -25.495  -5.337  16.045  1.00 58.46           H  
ATOM   1820  C   SER A 119     -24.188  -3.670  16.221  1.00 58.46           C  
ATOM   1821  CB  SER A 119     -23.538  -5.985  15.524  1.00 58.46           C  
ATOM   1822  HB2 SER A 119     -22.629  -5.572  15.087  1.00 58.46           H  
ATOM   1823  HB3 SER A 119     -23.337  -6.244  16.564  1.00 58.46           H  
ATOM   1824  O   SER A 119     -24.225  -3.627  17.453  1.00 58.46           O  
ATOM   1825  OG  SER A 119     -23.904  -7.155  14.817  1.00 58.46           O  
ATOM   1826  HG  SER A 119     -23.840  -6.947  13.882  1.00 58.46           H  
ATOM   1827  N   GLY A 120     -23.724  -2.645  15.504  1.00 58.31           N  
ATOM   1828  H   GLY A 120     -23.735  -2.705  14.496  1.00 58.31           H  
ATOM   1829  CA  GLY A 120     -23.193  -1.414  16.090  1.00 58.31           C  
ATOM   1830  HA2 GLY A 120     -22.668  -1.649  17.016  1.00 58.31           H  
ATOM   1831  HA3 GLY A 120     -22.469  -0.978  15.402  1.00 58.31           H  
ATOM   1832  C   GLY A 120     -24.267  -0.358  16.371  1.00 58.31           C  
ATOM   1833  O   GLY A 120     -25.189  -0.165  15.584  1.00 58.31           O  
ATOM   1834  N   THR A 121     -24.149   0.366  17.488  1.00 52.71           N  
ATOM   1835  H   THR A 121     -23.384   0.158  18.113  1.00 52.71           H  
ATOM   1836  CA  THR A 121     -24.730   1.718  17.599  1.00 52.71           C  
ATOM   1837  HA  THR A 121     -25.735   1.736  17.177  1.00 52.71           H  
ATOM   1838  C   THR A 121     -23.906   2.710  16.823  1.00 52.71           C  
ATOM   1839  CB  THR A 121     -24.758   2.268  19.033  1.00 52.71           C  
ATOM   1840  HB  THR A 121     -24.771   3.358  19.015  1.00 52.71           H  
ATOM   1841  O   THR A 121     -24.465   3.552  16.142  1.00 52.71           O  
ATOM   1842  CG2 THR A 121     -25.999   1.814  19.750  1.00 52.71           C  
ATOM   1843 HG21 THR A 121     -26.823   2.456  19.440  1.00 52.71           H  
ATOM   1844 HG22 THR A 121     -26.167   0.774  19.471  1.00 52.71           H  
ATOM   1845 HG23 THR A 121     -25.867   1.909  20.828  1.00 52.71           H  
ATOM   1846  OG1 THR A 121     -23.667   1.851  19.815  1.00 52.71           O  
ATOM   1847  HG1 THR A 121     -23.268   2.646  20.177  1.00 52.71           H  
ATOM   1848  N   GLU A 122     -22.589   2.614  16.958  1.00 59.11           N  
ATOM   1849  H   GLU A 122     -22.222   1.856  17.515  1.00 59.11           H  
ATOM   1850  CA  GLU A 122     -21.618   3.552  16.421  1.00 59.11           C  
ATOM   1851  HA  GLU A 122     -22.030   4.074  15.557  1.00 59.11           H  
ATOM   1852  C   GLU A 122     -20.394   2.756  15.993  1.00 59.11           C  
ATOM   1853  CB  GLU A 122     -21.213   4.581  17.489  1.00 59.11           C  
ATOM   1854  HB2 GLU A 122     -20.387   5.180  17.105  1.00 59.11           H  
ATOM   1855  HB3 GLU A 122     -20.858   4.042  18.367  1.00 59.11           H  
ATOM   1856  O   GLU A 122     -20.037   1.753  16.614  1.00 59.11           O  
ATOM   1857  CG  GLU A 122     -22.350   5.530  17.896  1.00 59.11           C  
ATOM   1858  HG2 GLU A 122     -22.546   6.198  17.057  1.00 59.11           H  
ATOM   1859  HG3 GLU A 122     -23.253   4.957  18.106  1.00 59.11           H  
ATOM   1860  CD  GLU A 122     -22.038   6.366  19.142  1.00 59.11           C  
ATOM   1861  OE1 GLU A 122     -22.935   7.148  19.526  1.00 59.11           O  
ATOM   1862  OE2 GLU A 122     -20.949   6.175  19.732  1.00 59.11           O  
ATOM   1863  N   PHE A 123     -19.726   3.207  14.945  1.00 59.43           N  
ATOM   1864  H   PHE A 123     -20.022   4.057  14.486  1.00 59.43           H  
ATOM   1865  CA  PHE A 123     -18.431   2.676  14.559  1.00 59.43           C  
ATOM   1866  HA  PHE A 123     -18.016   2.135  15.409  1.00 59.43           H  
ATOM   1867  C   PHE A 123     -17.501   3.859  14.278  1.00 59.43           C  
ATOM   1868  CB  PHE A 123     -18.560   1.677  13.391  1.00 59.43           C  
ATOM   1869  HB2 PHE A 123     -17.614   1.147  13.277  1.00 59.43           H  
ATOM   1870  HB3 PHE A 123     -19.334   0.943  13.616  1.00 59.43           H  
ATOM   1871  O   PHE A 123     -17.917   4.918  13.807  1.00 59.43           O  
ATOM   1872  CG  PHE A 123     -18.888   2.388  12.107  1.00 59.43           C  
ATOM   1873  CD1 PHE A 123     -20.178   2.914  11.942  1.00 59.43           C  
ATOM   1874  HD1 PHE A 123     -20.987   2.604  12.586  1.00 59.43           H  
ATOM   1875  CD2 PHE A 123     -17.837   2.783  11.259  1.00 59.43           C  
ATOM   1876  HD2 PHE A 123     -16.848   2.368  11.387  1.00 59.43           H  
ATOM   1877  CE1 PHE A 123     -20.348   4.005  11.087  1.00 59.43           C  
ATOM   1878  HE1 PHE A 123     -21.294   4.526  11.078  1.00 59.43           H  
ATOM   1879  CE2 PHE A 123     -18.035   3.822  10.345  1.00 59.43           C  
ATOM   1880  HE2 PHE A 123     -17.207   4.192   9.757  1.00 59.43           H  
ATOM   1881  CZ  PHE A 123     -19.263   4.487  10.331  1.00 59.43           C  
ATOM   1882  HZ  PHE A 123     -19.337   5.414   9.781  1.00 59.43           H  
ATOM   1883  N   LYS A 124     -16.227   3.680  14.595  1.00 61.81           N  
ATOM   1884  H   LYS A 124     -15.989   2.816  15.060  1.00 61.81           H  
ATOM   1885  CA  LYS A 124     -15.169   4.663  14.426  1.00 61.81           C  
ATOM   1886  HA  LYS A 124     -15.487   5.422  13.712  1.00 61.81           H  
ATOM   1887  C   LYS A 124     -13.945   3.946  13.883  1.00 61.81           C  
ATOM   1888  CB  LYS A 124     -14.907   5.331  15.786  1.00 61.81           C  
ATOM   1889  HB2 LYS A 124     -14.634   4.571  16.517  1.00 61.81           H  
ATOM   1890  HB3 LYS A 124     -15.819   5.820  16.129  1.00 61.81           H  
ATOM   1891  O   LYS A 124     -13.442   3.018  14.504  1.00 61.81           O  
ATOM   1892  CG  LYS A 124     -13.790   6.373  15.683  1.00 61.81           C  
ATOM   1893  HG2 LYS A 124     -12.921   5.925  15.201  1.00 61.81           H  
ATOM   1894  HG3 LYS A 124     -14.133   7.212  15.078  1.00 61.81           H  
ATOM   1895  CD  LYS A 124     -13.350   6.869  17.058  1.00 61.81           C  
ATOM   1896  HD2 LYS A 124     -13.037   6.009  17.651  1.00 61.81           H  
ATOM   1897  HD3 LYS A 124     -14.167   7.387  17.559  1.00 61.81           H  
ATOM   1898  CE  LYS A 124     -12.167   7.809  16.820  1.00 61.81           C  
ATOM   1899  HE2 LYS A 124     -12.536   8.795  16.536  1.00 61.81           H  
ATOM   1900  HE3 LYS A 124     -11.594   7.417  15.979  1.00 61.81           H  
ATOM   1901  NZ  LYS A 124     -11.275   7.873  17.993  1.00 61.81           N  
ATOM   1902  HZ1 LYS A 124     -11.000   6.929  18.225  1.00 61.81           H  
ATOM   1903  HZ2 LYS A 124     -10.431   8.363  17.730  1.00 61.81           H  
ATOM   1904  HZ3 LYS A 124     -11.727   8.298  18.789  1.00 61.81           H  
ATOM   1905  N   ILE A 125     -13.420   4.388  12.747  1.00 61.44           N  
ATOM   1906  H   ILE A 125     -13.861   5.160  12.267  1.00 61.44           H  
ATOM   1907  CA  ILE A 125     -12.107   3.922  12.293  1.00 61.44           C  
ATOM   1908  HA  ILE A 125     -12.051   2.843  12.436  1.00 61.44           H  
ATOM   1909  C   ILE A 125     -11.053   4.574  13.200  1.00 61.44           C  
ATOM   1910  CB  ILE A 125     -11.896   4.179  10.787  1.00 61.44           C  
ATOM   1911  HB  ILE A 125     -11.885   5.255  10.612  1.00 61.44           H  
ATOM   1912  O   ILE A 125     -10.987   5.798  13.309  1.00 61.44           O  
ATOM   1913  CG1 ILE A 125     -13.055   3.552   9.971  1.00 61.44           C  
ATOM   1914 HG12 ILE A 125     -13.994   4.028  10.255  1.00 61.44           H  
ATOM   1915 HG13 ILE A 125     -13.143   2.492  10.210  1.00 61.44           H  
ATOM   1916  CG2 ILE A 125     -10.534   3.608  10.353  1.00 61.44           C  
ATOM   1917 HG21 ILE A 125     -10.357   3.810   9.297  1.00 61.44           H  
ATOM   1918 HG22 ILE A 125     -10.499   2.531  10.518  1.00 61.44           H  
ATOM   1919 HG23 ILE A 125      -9.726   4.083  10.909  1.00 61.44           H  
ATOM   1920  CD1 ILE A 125     -12.913   3.694   8.452  1.00 61.44           C  
ATOM   1921 HD11 ILE A 125     -12.322   2.868   8.058  1.00 61.44           H  
ATOM   1922 HD12 ILE A 125     -13.900   3.686   7.988  1.00 61.44           H  
ATOM   1923 HD13 ILE A 125     -12.413   4.627   8.193  1.00 61.44           H  
ATOM   1924  N   ASN A 126     -10.289   3.747  13.913  1.00 61.07           N  
ATOM   1925  H   ASN A 126     -10.422   2.757  13.767  1.00 61.07           H  
ATOM   1926  CA  ASN A 126      -9.205   4.159  14.807  1.00 61.07           C  
ATOM   1927  HA  ASN A 126      -9.421   5.140  15.229  1.00 61.07           H  
ATOM   1928  C   ASN A 126      -7.877   4.281  14.056  1.00 61.07           C  
ATOM   1929  CB  ASN A 126      -9.058   3.121  15.939  1.00 61.07           C  
ATOM   1930  HB2 ASN A 126      -9.197   2.114  15.546  1.00 61.07           H  
ATOM   1931  HB3 ASN A 126      -8.045   3.177  16.338  1.00 61.07           H  
ATOM   1932  O   ASN A 126      -7.089   5.191  14.323  1.00 61.07           O  
ATOM   1933  CG  ASN A 126      -9.990   3.324  17.117  1.00 61.07           C  
ATOM   1934  ND2 ASN A 126      -9.974   2.394  18.045  1.00 61.07           N  
ATOM   1935 HD21 ASN A 126      -9.501   1.513  17.909  1.00 61.07           H  
ATOM   1936 HD22 ASN A 126     -10.636   2.473  18.804  1.00 61.07           H  
ATOM   1937  OD1 ASN A 126     -10.676   4.330  17.262  1.00 61.07           O  
ATOM   1938  N   SER A 127      -7.604   3.344  13.148  1.00 60.15           N  
ATOM   1939  H   SER A 127      -8.281   2.619  12.960  1.00 60.15           H  
ATOM   1940  CA  SER A 127      -6.380   3.353  12.356  1.00 60.15           C  
ATOM   1941  HA  SER A 127      -6.108   4.396  12.192  1.00 60.15           H  
ATOM   1942  C   SER A 127      -6.564   2.760  10.972  1.00 60.15           C  
ATOM   1943  CB  SER A 127      -5.212   2.671  13.086  1.00 60.15           C  
ATOM   1944  HB2 SER A 127      -4.298   2.843  12.519  1.00 60.15           H  
ATOM   1945  HB3 SER A 127      -5.092   3.118  14.073  1.00 60.15           H  
ATOM   1946  O   SER A 127      -7.423   1.907  10.750  1.00 60.15           O  
ATOM   1947  OG  SER A 127      -5.396   1.278  13.225  1.00 60.15           O  
ATOM   1948  HG  SER A 127      -4.530   0.869  13.291  1.00 60.15           H  
ATOM   1949  N   LEU A 128      -5.711   3.240  10.072  1.00 58.09           N  
ATOM   1950  H   LEU A 128      -5.017   3.911  10.368  1.00 58.09           H  
ATOM   1951  CA  LEU A 128      -5.503   2.723   8.736  1.00 58.09           C  
ATOM   1952  HA  LEU A 128      -5.951   1.734   8.638  1.00 58.09           H  
ATOM   1953  C   LEU A 128      -3.993   2.613   8.525  1.00 58.09           C  
ATOM   1954  CB  LEU A 128      -6.151   3.670   7.719  1.00 58.09           C  
ATOM   1955  HB2 LEU A 128      -7.235   3.570   7.772  1.00 58.09           H  
ATOM   1956  HB3 LEU A 128      -5.885   4.695   7.978  1.00 58.09           H  
ATOM   1957  O   LEU A 128      -3.273   3.609   8.511  1.00 58.09           O  
ATOM   1958  CG  LEU A 128      -5.674   3.400   6.282  1.00 58.09           C  
ATOM   1959  HG  LEU A 128      -4.597   3.550   6.213  1.00 58.09           H  
ATOM   1960  CD1 LEU A 128      -5.985   1.969   5.845  1.00 58.09           C  
ATOM   1961 HD11 LEU A 128      -6.876   1.608   6.359  1.00 58.09           H  
ATOM   1962 HD12 LEU A 128      -6.128   1.924   4.765  1.00 58.09           H  
ATOM   1963 HD13 LEU A 128      -5.153   1.314   6.104  1.00 58.09           H  
ATOM   1964  CD2 LEU A 128      -6.293   4.437   5.366  1.00 58.09           C  
ATOM   1965 HD21 LEU A 128      -5.722   4.485   4.439  1.00 58.09           H  
ATOM   1966 HD22 LEU A 128      -6.217   5.427   5.816  1.00 58.09           H  
ATOM   1967 HD23 LEU A 128      -7.332   4.179   5.162  1.00 58.09           H  
ATOM   1968  N   GLU A 129      -3.514   1.395   8.348  1.00 60.25           N  
ATOM   1969  H   GLU A 129      -4.157   0.617   8.365  1.00 60.25           H  
ATOM   1970  CA  GLU A 129      -2.128   1.120   8.004  1.00 60.25           C  
ATOM   1971  HA  GLU A 129      -1.560   2.049   8.038  1.00 60.25           H  
ATOM   1972  C   GLU A 129      -2.074   0.599   6.574  1.00 60.25           C  
ATOM   1973  CB  GLU A 129      -1.484   0.144   9.005  1.00 60.25           C  
ATOM   1974  HB2 GLU A 129      -1.829  -0.869   8.797  1.00 60.25           H  
ATOM   1975  HB3 GLU A 129      -0.405   0.160   8.853  1.00 60.25           H  
ATOM   1976  O   GLU A 129      -2.823  -0.308   6.223  1.00 60.25           O  
ATOM   1977  CG  GLU A 129      -1.794   0.487  10.474  1.00 60.25           C  
ATOM   1978  HG2 GLU A 129      -2.854   0.325  10.665  1.00 60.25           H  
ATOM   1979  HG3 GLU A 129      -1.589   1.545  10.637  1.00 60.25           H  
ATOM   1980  CD  GLU A 129      -0.997  -0.340  11.497  1.00 60.25           C  
ATOM   1981  OE1 GLU A 129      -0.940   0.107  12.666  1.00 60.25           O  
ATOM   1982  OE2 GLU A 129      -0.396  -1.383  11.148  1.00 60.25           O  
ATOM   1983  N   VAL A 130      -1.192   1.151   5.750  1.00 56.80           N  
ATOM   1984  H   VAL A 130      -0.546   1.835   6.118  1.00 56.80           H  
ATOM   1985  CA  VAL A 130      -0.969   0.663   4.387  1.00 56.80           C  
ATOM   1986  HA  VAL A 130      -1.652  -0.159   4.176  1.00 56.80           H  
ATOM   1987  C   VAL A 130       0.440   0.119   4.324  1.00 56.80           C  
ATOM   1988  CB  VAL A 130      -1.245   1.735   3.326  1.00 56.80           C  
ATOM   1989  HB  VAL A 130      -0.599   2.595   3.502  1.00 56.80           H  
ATOM   1990  O   VAL A 130       1.410   0.806   4.615  1.00 56.80           O  
ATOM   1991  CG1 VAL A 130      -0.997   1.203   1.908  1.00 56.80           C  
ATOM   1992 HG11 VAL A 130      -1.256   1.969   1.178  1.00 56.80           H  
ATOM   1993 HG12 VAL A 130       0.056   0.952   1.775  1.00 56.80           H  
ATOM   1994 HG13 VAL A 130      -1.606   0.317   1.727  1.00 56.80           H  
ATOM   1995  CG2 VAL A 130      -2.708   2.176   3.422  1.00 56.80           C  
ATOM   1996 HG21 VAL A 130      -2.916   2.613   4.399  1.00 56.80           H  
ATOM   1997 HG22 VAL A 130      -2.889   2.942   2.668  1.00 56.80           H  
ATOM   1998 HG23 VAL A 130      -3.375   1.331   3.250  1.00 56.80           H  
ATOM   1999  N   GLU A 131       0.565  -1.150   3.998  1.00 61.31           N  
ATOM   2000  H   GLU A 131      -0.261  -1.653   3.707  1.00 61.31           H  
ATOM   2001  CA  GLU A 131       1.843  -1.813   3.851  1.00 61.31           C  
ATOM   2002  HA  GLU A 131       2.647  -1.136   4.138  1.00 61.31           H  
ATOM   2003  C   GLU A 131       2.029  -2.143   2.384  1.00 61.31           C  
ATOM   2004  CB  GLU A 131       1.891  -3.016   4.799  1.00 61.31           C  
ATOM   2005  HB2 GLU A 131       0.962  -3.579   4.709  1.00 61.31           H  
ATOM   2006  HB3 GLU A 131       1.928  -2.643   5.822  1.00 61.31           H  
ATOM   2007  O   GLU A 131       1.407  -3.071   1.882  1.00 61.31           O  
ATOM   2008  CG  GLU A 131       3.066  -3.968   4.572  1.00 61.31           C  
ATOM   2009  HG2 GLU A 131       2.952  -4.474   3.613  1.00 61.31           H  
ATOM   2010  HG3 GLU A 131       3.989  -3.388   4.552  1.00 61.31           H  
ATOM   2011  CD  GLU A 131       3.140  -5.019   5.686  1.00 61.31           C  
ATOM   2012  OE1 GLU A 131       4.236  -5.123   6.275  1.00 61.31           O  
ATOM   2013  OE2 GLU A 131       2.109  -5.667   6.021  1.00 61.31           O  
ATOM   2014  N   LEU A 132       2.882  -1.393   1.689  1.00 58.13           N  
ATOM   2015  H   LEU A 132       3.419  -0.686   2.171  1.00 58.13           H  
ATOM   2016  CA  LEU A 132       3.345  -1.857   0.388  1.00 58.13           C  
ATOM   2017  HA  LEU A 132       2.471  -2.038  -0.238  1.00 58.13           H  
ATOM   2018  C   LEU A 132       4.063  -3.192   0.622  1.00 58.13           C  
ATOM   2019  CB  LEU A 132       4.220  -0.781  -0.266  1.00 58.13           C  
ATOM   2020  HB2 LEU A 132       5.161  -0.723   0.281  1.00 58.13           H  
ATOM   2021  HB3 LEU A 132       3.715   0.182  -0.181  1.00 58.13           H  
ATOM   2022  O   LEU A 132       4.765  -3.336   1.629  1.00 58.13           O  
ATOM   2023  CG  LEU A 132       4.519  -1.043  -1.753  1.00 58.13           C  
ATOM   2024  HG  LEU A 132       5.003  -2.012  -1.875  1.00 58.13           H  
ATOM   2025  CD1 LEU A 132       3.279  -0.968  -2.641  1.00 58.13           C  
ATOM   2026 HD11 LEU A 132       3.578  -1.108  -3.679  1.00 58.13           H  
ATOM   2027 HD12 LEU A 132       2.589  -1.775  -2.395  1.00 58.13           H  
ATOM   2028 HD13 LEU A 132       2.774  -0.008  -2.529  1.00 58.13           H  
ATOM   2029  CD2 LEU A 132       5.447   0.051  -2.251  1.00 58.13           C  
ATOM   2030 HD21 LEU A 132       4.940   1.009  -2.129  1.00 58.13           H  
ATOM   2031 HD22 LEU A 132       5.674  -0.107  -3.306  1.00 58.13           H  
ATOM   2032 HD23 LEU A 132       6.373   0.050  -1.678  1.00 58.13           H  
ATOM   2033  N   LYS A 133       3.796  -4.176  -0.237  1.00 57.83           N  
ATOM   2034  H   LYS A 133       3.174  -3.975  -1.007  1.00 57.83           H  
ATOM   2035  CA  LYS A 133       4.376  -5.520  -0.168  1.00 57.83           C  
ATOM   2036  HA  LYS A 133       4.975  -5.615   0.738  1.00 57.83           H  
ATOM   2037  C   LYS A 133       5.334  -5.738  -1.328  1.00 57.83           C  
ATOM   2038  CB  LYS A 133       3.250  -6.569  -0.137  1.00 57.83           C  
ATOM   2039  HB2 LYS A 133       2.640  -6.411   0.753  1.00 57.83           H  
ATOM   2040  HB3 LYS A 133       2.617  -6.443  -1.015  1.00 57.83           H  
ATOM   2041  O   LYS A 133       6.476  -6.140  -1.116  1.00 57.83           O  
ATOM   2042  CG  LYS A 133       3.807  -8.002  -0.127  1.00 57.83           C  
ATOM   2043  HG2 LYS A 133       4.413  -8.153  -1.020  1.00 57.83           H  
ATOM   2044  HG3 LYS A 133       4.432  -8.155   0.753  1.00 57.83           H  
ATOM   2045  CD  LYS A 133       2.678  -9.033  -0.142  1.00 57.83           C  
ATOM   2046  HD2 LYS A 133       2.206  -9.099   0.838  1.00 57.83           H  
ATOM   2047  HD3 LYS A 133       1.925  -8.700  -0.856  1.00 57.83           H  
ATOM   2048  CE  LYS A 133       3.218 -10.405  -0.555  1.00 57.83           C  
ATOM   2049  HE2 LYS A 133       3.651 -10.919   0.304  1.00 57.83           H  
ATOM   2050  HE3 LYS A 133       4.005 -10.242  -1.292  1.00 57.83           H  
ATOM   2051  NZ  LYS A 133       2.158 -11.205  -1.205  1.00 57.83           N  
ATOM   2052  HZ1 LYS A 133       1.840 -10.688  -2.012  1.00 57.83           H  
ATOM   2053  HZ2 LYS A 133       2.508 -12.076  -1.577  1.00 57.83           H  
ATOM   2054  HZ3 LYS A 133       1.330 -11.330  -0.641  1.00 57.83           H  
ATOM   2055  N   GLN A 134       4.869  -5.483  -2.545  1.00 57.84           N  
ATOM   2056  H   GLN A 134       3.928  -5.135  -2.656  1.00 57.84           H  
ATOM   2057  CA  GLN A 134       5.636  -5.770  -3.745  1.00 57.84           C  
ATOM   2058  HA  GLN A 134       6.698  -5.691  -3.515  1.00 57.84           H  
ATOM   2059  C   GLN A 134       5.322  -4.751  -4.828  1.00 57.84           C  
ATOM   2060  CB  GLN A 134       5.355  -7.212  -4.199  1.00 57.84           C  
ATOM   2061  HB2 GLN A 134       4.340  -7.286  -4.589  1.00 57.84           H  
ATOM   2062  HB3 GLN A 134       5.445  -7.878  -3.341  1.00 57.84           H  
ATOM   2063  O   GLN A 134       4.189  -4.291  -4.974  1.00 57.84           O  
ATOM   2064  CG  GLN A 134       6.325  -7.692  -5.284  1.00 57.84           C  
ATOM   2065  HG2 GLN A 134       6.242  -7.045  -6.157  1.00 57.84           H  
ATOM   2066  HG3 GLN A 134       7.348  -7.645  -4.911  1.00 57.84           H  
ATOM   2067  CD  GLN A 134       6.045  -9.123  -5.724  1.00 57.84           C  
ATOM   2068  NE2 GLN A 134       6.360  -9.472  -6.944  1.00 57.84           N  
ATOM   2069 HE21 GLN A 134       6.578  -8.760  -7.626  1.00 57.84           H  
ATOM   2070 HE22 GLN A 134       5.994 -10.368  -7.232  1.00 57.84           H  
ATOM   2071  OE1 GLN A 134       5.534  -9.973  -5.017  1.00 57.84           O  
ATOM   2072  N   PHE A 135       6.348  -4.418  -5.594  1.00 56.19           N  
ATOM   2073  H   PHE A 135       7.253  -4.827  -5.413  1.00 56.19           H  
ATOM   2074  CA  PHE A 135       6.195  -3.721  -6.850  1.00 56.19           C  
ATOM   2075  HA  PHE A 135       5.137  -3.606  -7.084  1.00 56.19           H  
ATOM   2076  C   PHE A 135       6.826  -4.560  -7.955  1.00 56.19           C  
ATOM   2077  CB  PHE A 135       6.808  -2.332  -6.733  1.00 56.19           C  
ATOM   2078  HB2 PHE A 135       7.882  -2.415  -6.569  1.00 56.19           H  
ATOM   2079  HB3 PHE A 135       6.371  -1.814  -5.879  1.00 56.19           H  
ATOM   2080  O   PHE A 135       7.896  -5.145  -7.779  1.00 56.19           O  
ATOM   2081  CG  PHE A 135       6.535  -1.537  -7.978  1.00 56.19           C  
ATOM   2082  CD1 PHE A 135       7.523  -1.410  -8.963  1.00 56.19           C  
ATOM   2083  HD1 PHE A 135       8.511  -1.813  -8.791  1.00 56.19           H  
ATOM   2084  CD2 PHE A 135       5.264  -0.973  -8.169  1.00 56.19           C  
ATOM   2085  HD2 PHE A 135       4.509  -1.107  -7.408  1.00 56.19           H  
ATOM   2086  CE1 PHE A 135       7.244  -0.696 -10.136  1.00 56.19           C  
ATOM   2087  HE1 PHE A 135       8.039  -0.496 -10.839  1.00 56.19           H  
ATOM   2088  CE2 PHE A 135       4.986  -0.244  -9.335  1.00 56.19           C  
ATOM   2089  HE2 PHE A 135       4.024   0.224  -9.478  1.00 56.19           H  
ATOM   2090  CZ  PHE A 135       5.980  -0.102 -10.310  1.00 56.19           C  
ATOM   2091  HZ  PHE A 135       5.795   0.564 -11.140  1.00 56.19           H  
ATOM   2092  N   THR A 136       6.145  -4.694  -9.085  1.00 55.32           N  
ATOM   2093  H   THR A 136       5.247  -4.240  -9.173  1.00 55.32           H  
ATOM   2094  CA  THR A 136       6.632  -5.492 -10.213  1.00 55.32           C  
ATOM   2095  HA  THR A 136       7.712  -5.622 -10.135  1.00 55.32           H  
ATOM   2096  C   THR A 136       6.373  -4.750 -11.503  1.00 55.32           C  
ATOM   2097  CB  THR A 136       5.995  -6.887 -10.211  1.00 55.32           C  
ATOM   2098  HB  THR A 136       4.910  -6.807 -10.278  1.00 55.32           H  
ATOM   2099  O   THR A 136       5.273  -4.249 -11.723  1.00 55.32           O  
ATOM   2100  CG2 THR A 136       6.516  -7.794 -11.324  1.00 55.32           C  
ATOM   2101 HG21 THR A 136       6.101  -8.794 -11.204  1.00 55.32           H  
ATOM   2102 HG22 THR A 136       7.604  -7.851 -11.291  1.00 55.32           H  
ATOM   2103 HG23 THR A 136       6.209  -7.412 -12.297  1.00 55.32           H  
ATOM   2104  OG1 THR A 136       6.353  -7.482  -8.982  1.00 55.32           O  
ATOM   2105  HG1 THR A 136       6.934  -6.838  -8.569  1.00 55.32           H  
ATOM   2106  N   VAL A 137       7.392  -4.670 -12.350  1.00 52.41           N  
ATOM   2107  H   VAL A 137       8.253  -5.157 -12.142  1.00 52.41           H  
ATOM   2108  CA  VAL A 137       7.283  -4.090 -13.686  1.00 52.41           C  
ATOM   2109  HA  VAL A 137       6.332  -3.570 -13.803  1.00 52.41           H  
ATOM   2110  C   VAL A 137       7.331  -5.231 -14.668  1.00 52.41           C  
ATOM   2111  CB  VAL A 137       8.409  -3.087 -13.967  1.00 52.41           C  
ATOM   2112  HB  VAL A 137       9.375  -3.587 -13.897  1.00 52.41           H  
ATOM   2113  O   VAL A 137       8.298  -5.978 -14.693  1.00 52.41           O  
ATOM   2114  CG1 VAL A 137       8.264  -2.467 -15.359  1.00 52.41           C  
ATOM   2115 HG11 VAL A 137       9.036  -1.715 -15.523  1.00 52.41           H  
ATOM   2116 HG12 VAL A 137       8.380  -3.233 -16.126  1.00 52.41           H  
ATOM   2117 HG13 VAL A 137       7.279  -2.009 -15.456  1.00 52.41           H  
ATOM   2118  CG2 VAL A 137       8.356  -1.967 -12.932  1.00 52.41           C  
ATOM   2119 HG21 VAL A 137       8.242  -0.995 -13.412  1.00 52.41           H  
ATOM   2120 HG22 VAL A 137       7.522  -2.122 -12.249  1.00 52.41           H  
ATOM   2121 HG23 VAL A 137       9.291  -1.963 -12.372  1.00 52.41           H  
ATOM   2122  N   PHE A 138       6.286  -5.364 -15.468  1.00 50.44           N  
ATOM   2123  H   PHE A 138       5.533  -4.693 -15.414  1.00 50.44           H  
ATOM   2124  CA  PHE A 138       6.268  -6.303 -16.571  1.00 50.44           C  
ATOM   2125  HA  PHE A 138       6.975  -7.111 -16.383  1.00 50.44           H  
ATOM   2126  C   PHE A 138       6.705  -5.559 -17.826  1.00 50.44           C  
ATOM   2127  CB  PHE A 138       4.883  -6.930 -16.709  1.00 50.44           C  
ATOM   2128  HB2 PHE A 138       4.912  -7.636 -17.539  1.00 50.44           H  
ATOM   2129  HB3 PHE A 138       4.165  -6.149 -16.963  1.00 50.44           H  
ATOM   2130  O   PHE A 138       5.940  -4.776 -18.399  1.00 50.44           O  
ATOM   2131  CG  PHE A 138       4.402  -7.650 -15.468  1.00 50.44           C  
ATOM   2132  CD1 PHE A 138       4.773  -8.987 -15.245  1.00 50.44           C  
ATOM   2133  HD1 PHE A 138       5.403  -9.498 -15.958  1.00 50.44           H  
ATOM   2134  CD2 PHE A 138       3.591  -6.984 -14.533  1.00 50.44           C  
ATOM   2135  HD2 PHE A 138       3.311  -5.953 -14.697  1.00 50.44           H  
ATOM   2136  CE1 PHE A 138       4.336  -9.660 -14.091  1.00 50.44           C  
ATOM   2137  HE1 PHE A 138       4.636 -10.685 -13.927  1.00 50.44           H  
ATOM   2138  CE2 PHE A 138       3.147  -7.665 -13.390  1.00 50.44           C  
ATOM   2139  HE2 PHE A 138       2.503  -7.156 -12.688  1.00 50.44           H  
ATOM   2140  CZ  PHE A 138       3.520  -8.999 -13.159  1.00 50.44           C  
ATOM   2141  HZ  PHE A 138       3.183  -9.512 -12.272  1.00 50.44           H  
ATOM   2142  N   THR A 139       7.943  -5.809 -18.242  1.00 45.87           N  
ATOM   2143  H   THR A 139       8.561  -6.375 -17.678  1.00 45.87           H  
ATOM   2144  CA  THR A 139       8.450  -5.394 -19.555  1.00 45.87           C  
ATOM   2145  HA  THR A 139       8.069  -4.402 -19.797  1.00 45.87           H  
ATOM   2146  C   THR A 139       7.976  -6.330 -20.662  1.00 45.87           C  
ATOM   2147  CB  THR A 139       9.982  -5.329 -19.552  1.00 45.87           C  
ATOM   2148  HB  THR A 139      10.349  -5.157 -20.564  1.00 45.87           H  
ATOM   2149  O   THR A 139       7.884  -5.900 -21.801  1.00 45.87           O  
ATOM   2150  CG2 THR A 139      10.459  -4.187 -18.645  1.00 45.87           C  
ATOM   2151 HG21 THR A 139      10.025  -3.243 -18.974  1.00 45.87           H  
ATOM   2152 HG22 THR A 139      11.545  -4.118 -18.706  1.00 45.87           H  
ATOM   2153 HG23 THR A 139      10.180  -4.383 -17.610  1.00 45.87           H  
ATOM   2154  OG1 THR A 139      10.523  -6.528 -19.044  1.00 45.87           O  
ATOM   2155  HG1 THR A 139      10.517  -7.220 -19.709  1.00 45.87           H  
ATOM   2156  N   ASP A 140       7.595  -7.566 -20.326  1.00 39.47           N  
ATOM   2157  H   ASP A 140       7.817  -7.852 -19.382  1.00 39.47           H  
ATOM   2158  CA  ASP A 140       7.403  -8.662 -21.289  1.00 39.47           C  
ATOM   2159  HA  ASP A 140       7.996  -8.445 -22.178  1.00 39.47           H  
ATOM   2160  C   ASP A 140       5.959  -8.832 -21.788  1.00 39.47           C  
ATOM   2161  CB  ASP A 140       7.966  -9.954 -20.682  1.00 39.47           C  
ATOM   2162  HB2 ASP A 140       7.554 -10.094 -19.682  1.00 39.47           H  
ATOM   2163  HB3 ASP A 140       7.656 -10.800 -21.295  1.00 39.47           H  
ATOM   2164  O   ASP A 140       5.655  -9.731 -22.570  1.00 39.47           O  
ATOM   2165  CG  ASP A 140       9.497  -9.960 -20.617  1.00 39.47           C  
ATOM   2166  OD1 ASP A 140      10.114  -8.899 -20.887  1.00 39.47           O  
ATOM   2167  OD2 ASP A 140      10.019 -11.047 -20.311  1.00 39.47           O  
ATOM   2168  N   HIS A 141       5.056  -7.928 -21.402  1.00 35.50           N  
ATOM   2169  H   HIS A 141       5.377  -7.190 -20.792  1.00 35.50           H  
ATOM   2170  CA  HIS A 141       3.709  -7.840 -21.980  1.00 35.50           C  
ATOM   2171  HA  HIS A 141       3.474  -8.804 -22.430  1.00 35.50           H  
ATOM   2172  C   HIS A 141       3.634  -6.864 -23.165  1.00 35.50           C  
ATOM   2173  CB  HIS A 141       2.662  -7.616 -20.880  1.00 35.50           C  
ATOM   2174  HB2 HIS A 141       1.699  -7.388 -21.336  1.00 35.50           H  
ATOM   2175  HB3 HIS A 141       2.956  -6.765 -20.266  1.00 35.50           H  
ATOM   2176  O   HIS A 141       2.582  -6.277 -23.433  1.00 35.50           O  
ATOM   2177  CG  HIS A 141       2.466  -8.836 -20.014  1.00 35.50           C  
ATOM   2178  CD2 HIS A 141       2.497  -8.886 -18.648  1.00 35.50           C  
ATOM   2179  HD2 HIS A 141       2.665  -8.048 -17.989  1.00 35.50           H  
ATOM   2180  ND1 HIS A 141       2.217 -10.116 -20.457  1.00 35.50           N  
ATOM   2181  HD1 HIS A 141       2.257 -10.425 -21.417  1.00 35.50           H  
ATOM   2182  CE1 HIS A 141       2.106 -10.914 -19.383  1.00 35.50           C  
ATOM   2183  HE1 HIS A 141       1.959 -11.984 -19.417  1.00 35.50           H  
ATOM   2184  NE2 HIS A 141       2.254 -10.206 -18.254  1.00 35.50           N  
ATOM   2185  N   ILE A 142       4.737  -6.725 -23.909  1.00 34.69           N  
ATOM   2186  H   ILE A 142       5.561  -7.240 -23.631  1.00 34.69           H  
ATOM   2187  CA  ILE A 142       4.739  -6.094 -25.231  1.00 34.69           C  
ATOM   2188  HA  ILE A 142       4.317  -5.094 -25.130  1.00 34.69           H  
ATOM   2189  C   ILE A 142       3.827  -6.942 -26.116  1.00 34.69           C  
ATOM   2190  CB  ILE A 142       6.160  -5.961 -25.837  1.00 34.69           C  
ATOM   2191  HB  ILE A 142       6.506  -6.947 -26.145  1.00 34.69           H  
ATOM   2192  O   ILE A 142       4.126  -8.098 -26.417  1.00 34.69           O  
ATOM   2193  CG1 ILE A 142       7.151  -5.427 -24.786  1.00 34.69           C  
ATOM   2194 HG12 ILE A 142       6.746  -4.535 -24.308  1.00 34.69           H  
ATOM   2195 HG13 ILE A 142       7.254  -6.218 -24.043  1.00 34.69           H  
ATOM   2196  CG2 ILE A 142       6.113  -5.057 -27.081  1.00 34.69           C  
ATOM   2197 HG21 ILE A 142       5.841  -4.040 -26.800  1.00 34.69           H  
ATOM   2198 HG22 ILE A 142       7.084  -5.049 -27.576  1.00 34.69           H  
ATOM   2199 HG23 ILE A 142       5.388  -5.441 -27.799  1.00 34.69           H  
ATOM   2200  CD1 ILE A 142       8.571  -5.128 -25.276  1.00 34.69           C  
ATOM   2201 HD11 ILE A 142       8.975  -5.997 -25.795  1.00 34.69           H  
ATOM   2202 HD12 ILE A 142       8.570  -4.267 -25.944  1.00 34.69           H  
ATOM   2203 HD13 ILE A 142       9.205  -4.901 -24.418  1.00 34.69           H  
ATOM   2204  N   MET A 143       2.670  -6.382 -26.478  1.00 27.87           N  
ATOM   2205  H   MET A 143       2.453  -5.463 -26.120  1.00 27.87           H  
ATOM   2206  CA  MET A 143       1.771  -7.012 -27.437  1.00 27.87           C  
ATOM   2207  HA  MET A 143       1.372  -7.913 -26.973  1.00 27.87           H  
ATOM   2208  C   MET A 143       2.557  -7.409 -28.692  1.00 27.87           C  
ATOM   2209  CB  MET A 143       0.618  -6.074 -27.818  1.00 27.87           C  
ATOM   2210  HB2 MET A 143       0.987  -5.067 -28.015  1.00 27.87           H  
ATOM   2211  HB3 MET A 143       0.160  -6.453 -28.732  1.00 27.87           H  
ATOM   2212  O   MET A 143       3.427  -6.642 -29.110  1.00 27.87           O  
ATOM   2213  CG  MET A 143      -0.461  -6.041 -26.735  1.00 27.87           C  
ATOM   2214  HG2 MET A 143      -0.153  -5.375 -25.929  1.00 27.87           H  
ATOM   2215  HG3 MET A 143      -0.570  -7.045 -26.326  1.00 27.87           H  
ATOM   2216  SD  MET A 143      -2.080  -5.532 -27.372  1.00 27.87           S  
ATOM   2217  CE  MET A 143      -3.120  -6.059 -25.987  1.00 27.87           C  
ATOM   2218  HE1 MET A 143      -2.801  -5.552 -25.076  1.00 27.87           H  
ATOM   2219  HE2 MET A 143      -3.033  -7.137 -25.852  1.00 27.87           H  
ATOM   2220  HE3 MET A 143      -4.159  -5.804 -26.196  1.00 27.87           H  
ATOM   2221  N   PRO A 144       2.265  -8.580 -29.289  1.00 28.13           N  
ATOM   2222  CA  PRO A 144       2.995  -9.079 -30.443  1.00 28.13           C  
ATOM   2223  HA  PRO A 144       4.012  -9.340 -30.149  1.00 28.13           H  
ATOM   2224  C   PRO A 144       3.041  -7.996 -31.519  1.00 28.13           C  
ATOM   2225  CB  PRO A 144       2.254 -10.346 -30.897  1.00 28.13           C  
ATOM   2226  HB2 PRO A 144       2.210 -10.431 -31.982  1.00 28.13           H  
ATOM   2227  HB3 PRO A 144       2.750 -11.218 -30.473  1.00 28.13           H  
ATOM   2228  O   PRO A 144       2.007  -7.594 -32.060  1.00 28.13           O  
ATOM   2229  CG  PRO A 144       0.861 -10.205 -30.279  1.00 28.13           C  
ATOM   2230  HG2 PRO A 144       0.402 -11.175 -30.086  1.00 28.13           H  
ATOM   2231  HG3 PRO A 144       0.228  -9.602 -30.930  1.00 28.13           H  
ATOM   2232  CD  PRO A 144       1.134  -9.438 -28.991  1.00 28.13           C  
ATOM   2233  HD2 PRO A 144       1.410 -10.129 -28.195  1.00 28.13           H  
ATOM   2234  HD3 PRO A 144       0.249  -8.866 -28.712  1.00 28.13           H  
ATOM   2235  N   THR A 145       4.243  -7.504 -31.817  1.00 30.77           N  
ATOM   2236  H   THR A 145       5.056  -7.824 -31.309  1.00 30.77           H  
ATOM   2237  CA  THR A 145       4.480  -6.738 -33.034  1.00 30.77           C  
ATOM   2238  HA  THR A 145       3.869  -5.836 -33.005  1.00 30.77           H  
ATOM   2239  C   THR A 145       4.018  -7.602 -34.202  1.00 30.77           C  
ATOM   2240  CB  THR A 145       5.958  -6.328 -33.175  1.00 30.77           C  
ATOM   2241  HB  THR A 145       6.174  -6.079 -34.214  1.00 30.77           H  
ATOM   2242  O   THR A 145       4.283  -8.802 -34.251  1.00 30.77           O  
ATOM   2243  CG2 THR A 145       6.255  -5.104 -32.307  1.00 30.77           C  
ATOM   2244 HG21 THR A 145       7.306  -4.836 -32.410  1.00 30.77           H  
ATOM   2245 HG22 THR A 145       6.049  -5.332 -31.261  1.00 30.77           H  
ATOM   2246 HG23 THR A 145       5.639  -4.262 -32.625  1.00 30.77           H  
ATOM   2247  OG1 THR A 145       6.819  -7.360 -32.751  1.00 30.77           O  
ATOM   2248  HG1 THR A 145       6.982  -7.951 -33.489  1.00 30.77           H  
ATOM   2249  N   ALA A 146       3.277  -7.007 -35.137  1.00 33.29           N  
ATOM   2250  H   ALA A 146       3.037  -6.034 -35.008  1.00 33.29           H  
ATOM   2251  CA  ALA A 146       2.697  -7.709 -36.283  1.00 33.29           C  
ATOM   2252  HA  ALA A 146       2.043  -8.494 -35.903  1.00 33.29           H  
ATOM   2253  C   ALA A 146       3.748  -8.401 -37.184  1.00 33.29           C  
ATOM   2254  CB  ALA A 146       1.844  -6.699 -37.060  1.00 33.29           C  
ATOM   2255  HB1 ALA A 146       1.363  -7.203 -37.898  1.00 33.29           H  
ATOM   2256  HB2 ALA A 146       2.473  -5.895 -37.443  1.00 33.29           H  
ATOM   2257  HB3 ALA A 146       1.073  -6.284 -36.411  1.00 33.29           H  
ATOM   2258  O   ALA A 146       3.393  -9.204 -38.044  1.00 33.29           O  
ATOM   2259  N   SER A 147       5.036  -8.126 -36.978  1.00 37.42           N  
ATOM   2260  H   SER A 147       5.272  -7.452 -36.264  1.00 37.42           H  
ATOM   2261  CA  SER A 147       6.167  -8.887 -37.493  1.00 37.42           C  
ATOM   2262  HA  SER A 147       5.845  -9.518 -38.321  1.00 37.42           H  
ATOM   2263  C   SER A 147       6.721  -9.776 -36.375  1.00 37.42           C  
ATOM   2264  CB  SER A 147       7.235  -7.915 -38.021  1.00 37.42           C  
ATOM   2265  HB2 SER A 147       6.849  -7.408 -38.905  1.00 37.42           H  
ATOM   2266  HB3 SER A 147       8.124  -8.478 -38.304  1.00 37.42           H  
ATOM   2267  O   SER A 147       7.139  -9.274 -35.335  1.00 37.42           O  
ATOM   2268  OG  SER A 147       7.583  -6.939 -37.055  1.00 37.42           O  
ATOM   2269  HG  SER A 147       8.530  -6.783 -37.091  1.00 37.42           H  
ATOM   2270  N   GLY A 148       6.733 -11.098 -36.572  1.00 31.67           N  
ATOM   2271  H   GLY A 148       6.328 -11.441 -37.431  1.00 31.67           H  
ATOM   2272  CA  GLY A 148       7.304 -12.093 -35.649  1.00 31.67           C  
ATOM   2273  HA2 GLY A 148       6.863 -11.943 -34.664  1.00 31.67           H  
ATOM   2274  HA3 GLY A 148       7.046 -13.095 -35.993  1.00 31.67           H  
ATOM   2275  C   GLY A 148       8.831 -12.014 -35.489  1.00 31.67           C  
ATOM   2276  O   GLY A 148       9.516 -13.035 -35.557  1.00 31.67           O  
ATOM   2277  N   GLU A 149       9.374 -10.813 -35.318  1.00 28.62           N  
ATOM   2278  H   GLU A 149       8.746 -10.032 -35.194  1.00 28.62           H  
ATOM   2279  CA  GLU A 149      10.784 -10.545 -35.080  1.00 28.62           C  
ATOM   2280  HA  GLU A 149      11.367 -11.300 -35.607  1.00 28.62           H  
ATOM   2281  C   GLU A 149      11.098 -10.685 -33.588  1.00 28.62           C  
ATOM   2282  CB  GLU A 149      11.185  -9.180 -35.659  1.00 28.62           C  
ATOM   2283  HB2 GLU A 149      10.487  -8.417 -35.315  1.00 28.62           H  
ATOM   2284  HB3 GLU A 149      12.188  -8.930 -35.314  1.00 28.62           H  
ATOM   2285  O   GLU A 149      10.371 -10.222 -32.711  1.00 28.62           O  
ATOM   2286  CG  GLU A 149      11.195  -9.251 -37.196  1.00 28.62           C  
ATOM   2287  HG2 GLU A 149      10.194  -9.495 -37.551  1.00 28.62           H  
ATOM   2288  HG3 GLU A 149      11.860 -10.061 -37.497  1.00 28.62           H  
ATOM   2289  CD  GLU A 149      11.647  -7.948 -37.864  1.00 28.62           C  
ATOM   2290  OE1 GLU A 149      12.291  -8.055 -38.932  1.00 28.62           O  
ATOM   2291  OE2 GLU A 149      11.281  -6.870 -37.347  1.00 28.62           O  
ATOM   2292  N   LYS A 150      12.177 -11.418 -33.311  1.00 26.55           N  
ATOM   2293  H   LYS A 150      12.751 -11.690 -34.096  1.00 26.55           H  
ATOM   2294  CA  LYS A 150      12.627 -11.789 -31.970  1.00 26.55           C  
ATOM   2295  HA  LYS A 150      11.835 -12.358 -31.482  1.00 26.55           H  
ATOM   2296  C   LYS A 150      12.905 -10.548 -31.114  1.00 26.55           C  
ATOM   2297  CB  LYS A 150      13.897 -12.643 -32.087  1.00 26.55           C  
ATOM   2298  HB2 LYS A 150      14.317 -12.774 -31.090  1.00 26.55           H  
ATOM   2299  HB3 LYS A 150      14.630 -12.107 -32.691  1.00 26.55           H  
ATOM   2300  O   LYS A 150      13.580  -9.632 -31.568  1.00 26.55           O  
ATOM   2301  CG  LYS A 150      13.637 -14.030 -32.692  1.00 26.55           C  
ATOM   2302  HG2 LYS A 150      12.960 -14.583 -32.041  1.00 26.55           H  
ATOM   2303  HG3 LYS A 150      13.182 -13.929 -33.677  1.00 26.55           H  
ATOM   2304  CD  LYS A 150      14.961 -14.790 -32.825  1.00 26.55           C  
ATOM   2305  HD2 LYS A 150      15.447 -14.826 -31.850  1.00 26.55           H  
ATOM   2306  HD3 LYS A 150      15.607 -14.258 -33.524  1.00 26.55           H  
ATOM   2307  CE  LYS A 150      14.715 -16.216 -33.324  1.00 26.55           C  
ATOM   2308  HE2 LYS A 150      14.202 -16.161 -34.285  1.00 26.55           H  
ATOM   2309  HE3 LYS A 150      14.055 -16.721 -32.619  1.00 26.55           H  
ATOM   2310  NZ  LYS A 150      15.995 -16.953 -33.460  1.00 26.55           N  
ATOM   2311  HZ1 LYS A 150      16.601 -16.475 -34.110  1.00 26.55           H  
ATOM   2312  HZ2 LYS A 150      16.462 -16.998 -32.566  1.00 26.55           H  
ATOM   2313  HZ3 LYS A 150      15.830 -17.893 -33.791  1.00 26.55           H  
ATOM   2314  N   PHE A 151      12.441 -10.602 -29.866  1.00 26.35           N  
ATOM   2315  H   PHE A 151      11.825 -11.370 -29.641  1.00 26.35           H  
ATOM   2316  CA  PHE A 151      12.651  -9.629 -28.793  1.00 26.35           C  
ATOM   2317  HA  PHE A 151      11.953  -8.802 -28.923  1.00 26.35           H  
ATOM   2318  C   PHE A 151      14.079  -9.063 -28.762  1.00 26.35           C  
ATOM   2319  CB  PHE A 151      12.345 -10.324 -27.452  1.00 26.35           C  
ATOM   2320  HB2 PHE A 151      12.605  -9.641 -26.644  1.00 26.35           H  
ATOM   2321  HB3 PHE A 151      12.984 -11.201 -27.344  1.00 26.35           H  
ATOM   2322  O   PHE A 151      15.047  -9.788 -28.523  1.00 26.35           O  
ATOM   2323  CG  PHE A 151      10.897 -10.745 -27.270  1.00 26.35           C  
ATOM   2324  CD1 PHE A 151       9.994  -9.870 -26.638  1.00 26.35           C  
ATOM   2325  HD1 PHE A 151      10.332  -8.912 -26.270  1.00 26.35           H  
ATOM   2326  CD2 PHE A 151      10.449 -12.005 -27.718  1.00 26.35           C  
ATOM   2327  HD2 PHE A 151      11.143 -12.696 -28.172  1.00 26.35           H  
ATOM   2328  CE1 PHE A 151       8.651 -10.243 -26.466  1.00 26.35           C  
ATOM   2329  HE1 PHE A 151       7.965  -9.575 -25.967  1.00 26.35           H  
ATOM   2330  CE2 PHE A 151       9.101 -12.373 -27.555  1.00 26.35           C  
ATOM   2331  HE2 PHE A 151       8.756 -13.340 -27.892  1.00 26.35           H  
ATOM   2332  CZ  PHE A 151       8.202 -11.491 -26.929  1.00 26.35           C  
ATOM   2333  HZ  PHE A 151       7.170 -11.774 -26.785  1.00 26.35           H  
ATOM   2334  N   THR A 152      14.204  -7.753 -28.958  1.00 25.71           N  
ATOM   2335  H   THR A 152      13.413  -7.218 -29.285  1.00 25.71           H  
ATOM   2336  CA  THR A 152      15.413  -6.993 -28.643  1.00 25.71           C  
ATOM   2337  HA  THR A 152      16.281  -7.556 -28.985  1.00 25.71           H  
ATOM   2338  C   THR A 152      15.489  -6.843 -27.122  1.00 25.71           C  
ATOM   2339  CB  THR A 152      15.412  -5.607 -29.335  1.00 25.71           C  
ATOM   2340  HB  THR A 152      15.266  -4.819 -28.596  1.00 25.71           H  
ATOM   2341  O   THR A 152      14.682  -6.131 -26.529  1.00 25.71           O  
ATOM   2342  CG2 THR A 152      16.730  -5.353 -30.066  1.00 25.71           C  
ATOM   2343 HG21 THR A 152      16.716  -4.361 -30.517  1.00 25.71           H  
ATOM   2344 HG22 THR A 152      16.873  -6.104 -30.844  1.00 25.71           H  
ATOM   2345 HG23 THR A 152      17.554  -5.402 -29.355  1.00 25.71           H  
ATOM   2346  OG1 THR A 152      14.393  -5.491 -30.308  1.00 25.71           O  
ATOM   2347  HG1 THR A 152      14.415  -4.594 -30.649  1.00 25.71           H  
ATOM   2348  N   GLN A 153      16.430  -7.533 -26.470  1.00 27.00           N  
ATOM   2349  H   GLN A 153      17.024  -8.161 -26.993  1.00 27.00           H  
ATOM   2350  CA  GLN A 153      16.772  -7.263 -25.069  1.00 27.00           C  
ATOM   2351  HA  GLN A 153      15.876  -7.341 -24.452  1.00 27.00           H  
ATOM   2352  C   GLN A 153      17.310  -5.831 -24.962  1.00 27.00           C  
ATOM   2353  CB  GLN A 153      17.829  -8.261 -24.555  1.00 27.00           C  
ATOM   2354  HB2 GLN A 153      18.544  -8.477 -25.349  1.00 27.00           H  
ATOM   2355  HB3 GLN A 153      18.374  -7.794 -23.734  1.00 27.00           H  
ATOM   2356  O   GLN A 153      18.330  -5.507 -25.570  1.00 27.00           O  
ATOM   2357  CG  GLN A 153      17.229  -9.567 -24.016  1.00 27.00           C  
ATOM   2358  HG2 GLN A 153      16.528  -9.329 -23.216  1.00 27.00           H  
ATOM   2359  HG3 GLN A 153      16.680 -10.073 -24.811  1.00 27.00           H  
ATOM   2360  CD  GLN A 153      18.291 -10.523 -23.471  1.00 27.00           C  
ATOM   2361  NE2 GLN A 153      17.927 -11.433 -22.594  1.00 27.00           N  
ATOM   2362 HE21 GLN A 153      16.991 -11.433 -22.212  1.00 27.00           H  
ATOM   2363 HE22 GLN A 153      18.669 -11.988 -22.193  1.00 27.00           H  
ATOM   2364  OE1 GLN A 153      19.458 -10.494 -23.830  1.00 27.00           O  
ATOM   2365  N   PHE A 154      16.633  -4.976 -24.196  1.00 28.71           N  
ATOM   2366  H   PHE A 154      15.786  -5.286 -23.742  1.00 28.71           H  
ATOM   2367  CA  PHE A 154      17.147  -3.651 -23.862  1.00 28.71           C  
ATOM   2368  HA  PHE A 154      17.666  -3.263 -24.739  1.00 28.71           H  
ATOM   2369  C   PHE A 154      18.133  -3.765 -22.684  1.00 28.71           C  
ATOM   2370  CB  PHE A 154      15.997  -2.683 -23.560  1.00 28.71           C  
ATOM   2371  HB2 PHE A 154      15.366  -3.104 -22.777  1.00 28.71           H  
ATOM   2372  HB3 PHE A 154      16.417  -1.755 -23.174  1.00 28.71           H  
ATOM   2373  O   PHE A 154      17.794  -4.388 -21.675  1.00 28.71           O  
ATOM   2374  CG  PHE A 154      15.148  -2.351 -24.774  1.00 28.71           C  
ATOM   2375  CD1 PHE A 154      15.562  -1.346 -25.669  1.00 28.71           C  
ATOM   2376  HD1 PHE A 154      16.475  -0.799 -25.484  1.00 28.71           H  
ATOM   2377  CD2 PHE A 154      13.953  -3.052 -25.021  1.00 28.71           C  
ATOM   2378  HD2 PHE A 154      13.635  -3.836 -24.349  1.00 28.71           H  
ATOM   2379  CE1 PHE A 154      14.785  -1.042 -26.802  1.00 28.71           C  
ATOM   2380  HE1 PHE A 154      15.103  -0.264 -27.480  1.00 28.71           H  
ATOM   2381  CE2 PHE A 154      13.177  -2.750 -26.154  1.00 28.71           C  
ATOM   2382  HE2 PHE A 154      12.268  -3.303 -26.343  1.00 28.71           H  
ATOM   2383  CZ  PHE A 154      13.591  -1.744 -27.044  1.00 28.71           C  
ATOM   2384  HZ  PHE A 154      12.995  -1.512 -27.914  1.00 28.71           H  
ATOM   2385  N   PRO A 155      19.345  -3.189 -22.776  1.00 27.93           N  
ATOM   2386  CA  PRO A 155      20.312  -3.219 -21.685  1.00 27.93           C  
ATOM   2387  HA  PRO A 155      20.437  -4.246 -21.344  1.00 27.93           H  
ATOM   2388  C   PRO A 155      19.845  -2.360 -20.493  1.00 27.93           C  
ATOM   2389  CB  PRO A 155      21.639  -2.756 -22.300  1.00 27.93           C  
ATOM   2390  HB2 PRO A 155      22.189  -3.626 -22.659  1.00 27.93           H  
ATOM   2391  HB3 PRO A 155      22.246  -2.193 -21.592  1.00 27.93           H  
ATOM   2392  O   PRO A 155      19.725  -1.141 -20.587  1.00 27.93           O  
ATOM   2393  CG  PRO A 155      21.218  -1.901 -23.495  1.00 27.93           C  
ATOM   2394  HG2 PRO A 155      21.964  -1.921 -24.289  1.00 27.93           H  
ATOM   2395  HG3 PRO A 155      21.043  -0.878 -23.162  1.00 27.93           H  
ATOM   2396  CD  PRO A 155      19.896  -2.518 -23.942  1.00 27.93           C  
ATOM   2397  HD2 PRO A 155      20.078  -3.251 -24.728  1.00 27.93           H  
ATOM   2398  HD3 PRO A 155      19.227  -1.736 -24.302  1.00 27.93           H  
ATOM   2399  N   THR A 156      19.576  -3.039 -19.373  1.00 29.98           N  
ATOM   2400  H   THR A 156      19.503  -4.038 -19.504  1.00 29.98           H  
ATOM   2401  CA  THR A 156      19.819  -2.625 -17.973  1.00 29.98           C  
ATOM   2402  HA  THR A 156      19.101  -3.164 -17.355  1.00 29.98           H  
ATOM   2403  C   THR A 156      19.612  -1.144 -17.625  1.00 29.98           C  
ATOM   2404  CB  THR A 156      21.215  -3.092 -17.514  1.00 29.98           C  
ATOM   2405  HB  THR A 156      21.404  -2.729 -16.503  1.00 29.98           H  
ATOM   2406  O   THR A 156      20.555  -0.450 -17.247  1.00 29.98           O  
ATOM   2407  CG2 THR A 156      21.346  -4.614 -17.495  1.00 29.98           C  
ATOM   2408 HG21 THR A 156      22.327  -4.882 -17.103  1.00 29.98           H  
ATOM   2409 HG22 THR A 156      21.245  -5.021 -18.501  1.00 29.98           H  
ATOM   2410 HG23 THR A 156      20.582  -5.043 -16.846  1.00 29.98           H  
ATOM   2411  OG1 THR A 156      22.202  -2.586 -18.384  1.00 29.98           O  
ATOM   2412  HG1 THR A 156      22.170  -1.631 -18.285  1.00 29.98           H  
ATOM   2413  N   THR A 157      18.370  -0.656 -17.668  1.00 37.78           N  
ATOM   2414  H   THR A 157      17.635  -1.230 -18.056  1.00 37.78           H  
ATOM   2415  CA  THR A 157      17.971   0.509 -16.859  1.00 37.78           C  
ATOM   2416  HA  THR A 157      18.766   0.698 -16.137  1.00 37.78           H  
ATOM   2417  C   THR A 157      16.732   0.181 -16.040  1.00 37.78           C  
ATOM   2418  CB  THR A 157      17.803   1.815 -17.648  1.00 37.78           C  
ATOM   2419  HB  THR A 157      17.111   2.466 -17.113  1.00 37.78           H  
ATOM   2420  O   THR A 157      15.692  -0.252 -16.538  1.00 37.78           O  
ATOM   2421  CG2 THR A 157      19.127   2.563 -17.797  1.00 37.78           C  
ATOM   2422 HG21 THR A 157      18.964   3.484 -18.355  1.00 37.78           H  
ATOM   2423 HG22 THR A 157      19.527   2.813 -16.814  1.00 37.78           H  
ATOM   2424 HG23 THR A 157      19.849   1.945 -18.330  1.00 37.78           H  
ATOM   2425  OG1 THR A 157      17.301   1.578 -18.937  1.00 37.78           O  
ATOM   2426  HG1 THR A 157      17.961   1.061 -19.406  1.00 37.78           H  
ATOM   2427  N   ASN A 158      16.891   0.353 -14.739  1.00 42.22           N  
ATOM   2428  H   ASN A 158      17.800   0.662 -14.427  1.00 42.22           H  
ATOM   2429  CA  ASN A 158      16.005  -0.170 -13.716  1.00 42.22           C  
ATOM   2430  HA  ASN A 158      15.836  -1.227 -13.921  1.00 42.22           H  
ATOM   2431  C   ASN A 158      14.679   0.586 -13.725  1.00 42.22           C  
ATOM   2432  CB  ASN A 158      16.750   0.015 -12.382  1.00 42.22           C  
ATOM   2433  HB2 ASN A 158      16.129  -0.321 -11.552  1.00 42.22           H  
ATOM   2434  HB3 ASN A 158      16.955   1.075 -12.231  1.00 42.22           H  
ATOM   2435  O   ASN A 158      14.719   1.809 -13.620  1.00 42.22           O  
ATOM   2436  CG  ASN A 158      18.061  -0.737 -12.364  1.00 42.22           C  
ATOM   2437  ND2 ASN A 158      18.906  -0.463 -11.403  1.00 42.22           N  
ATOM   2438 HD21 ASN A 158      19.803  -0.923 -11.470  1.00 42.22           H  
ATOM   2439 HD22 ASN A 158      18.696   0.225 -10.694  1.00 42.22           H  
ATOM   2440  OD1 ASN A 158      18.387  -1.519 -13.237  1.00 42.22           O  
ATOM   2441  N   PRO A 159      13.502  -0.052 -13.831  1.00 43.33           N  
ATOM   2442  CA  PRO A 159      12.263   0.700 -13.719  1.00 43.33           C  
ATOM   2443  HA  PRO A 159      12.284   1.520 -14.436  1.00 43.33           H  
ATOM   2444  C   PRO A 159      12.118   1.285 -12.307  1.00 43.33           C  
ATOM   2445  CB  PRO A 159      11.147  -0.256 -14.121  1.00 43.33           C  
ATOM   2446  HB2 PRO A 159      10.276  -0.120 -13.480  1.00 43.33           H  
ATOM   2447  HB3 PRO A 159      10.882  -0.069 -15.162  1.00 43.33           H  
ATOM   2448  O   PRO A 159      12.445   0.626 -11.314  1.00 43.33           O  
ATOM   2449  CG  PRO A 159      11.747  -1.657 -14.003  1.00 43.33           C  
ATOM   2450  HG2 PRO A 159      11.376  -2.316 -14.788  1.00 43.33           H  
ATOM   2451  HG3 PRO A 159      11.498  -2.075 -13.027  1.00 43.33           H  
ATOM   2452  CD  PRO A 159      13.255  -1.451 -14.138  1.00 43.33           C  
ATOM   2453  HD2 PRO A 159      13.782  -2.122 -13.460  1.00 43.33           H  
ATOM   2454  HD3 PRO A 159      13.565  -1.659 -15.162  1.00 43.33           H  
ATOM   2455  N   PHE A 160      11.622   2.528 -12.233  1.00 47.79           N  
ATOM   2456  H   PHE A 160      11.396   3.002 -13.096  1.00 47.79           H  
ATOM   2457  CA  PHE A 160      11.438   3.266 -10.984  1.00 47.79           C  
ATOM   2458  HA  PHE A 160      11.735   2.590 -10.182  1.00 47.79           H  
ATOM   2459  C   PHE A 160       9.981   3.644 -10.712  1.00 47.79           C  
ATOM   2460  CB  PHE A 160      12.335   4.516 -10.900  1.00 47.79           C  
ATOM   2461  HB2 PHE A 160      12.079   5.180 -11.726  1.00 47.79           H  
ATOM   2462  HB3 PHE A 160      12.101   5.050  -9.980  1.00 47.79           H  
ATOM   2463  O   PHE A 160       9.193   3.917 -11.622  1.00 47.79           O  
ATOM   2464  CG  PHE A 160      13.833   4.268 -10.918  1.00 47.79           C  
ATOM   2465  CD1 PHE A 160      14.547   4.057  -9.723  1.00 47.79           C  
ATOM   2466  HD1 PHE A 160      14.027   4.071  -8.777  1.00 47.79           H  
ATOM   2467  CD2 PHE A 160      14.529   4.298 -12.138  1.00 47.79           C  
ATOM   2468  HD2 PHE A 160      13.999   4.457 -13.065  1.00 47.79           H  
ATOM   2469  CE1 PHE A 160      15.936   3.828  -9.754  1.00 47.79           C  
ATOM   2470  HE1 PHE A 160      16.479   3.659  -8.836  1.00 47.79           H  
ATOM   2471  CE2 PHE A 160      15.916   4.074 -12.170  1.00 47.79           C  
ATOM   2472  HE2 PHE A 160      16.433   4.069 -13.118  1.00 47.79           H  
ATOM   2473  CZ  PHE A 160      16.619   3.822 -10.981  1.00 47.79           C  
ATOM   2474  HZ  PHE A 160      17.683   3.640 -11.015  1.00 47.79           H  
ATOM   2475  N   VAL A 161       9.653   3.735  -9.424  1.00 50.40           N  
ATOM   2476  H   VAL A 161      10.359   3.478  -8.748  1.00 50.40           H  
ATOM   2477  CA  VAL A 161       8.349   4.193  -8.922  1.00 50.40           C  
ATOM   2478  HA  VAL A 161       7.721   4.507  -9.756  1.00 50.40           H  
ATOM   2479  C   VAL A 161       8.542   5.345  -7.979  1.00 50.40           C  
ATOM   2480  CB  VAL A 161       7.608   3.124  -8.118  1.00 50.40           C  
ATOM   2481  HB  VAL A 161       8.062   2.998  -7.135  1.00 50.40           H  
ATOM   2482  O   VAL A 161       9.382   5.259  -7.087  1.00 50.40           O  
ATOM   2483  CG1 VAL A 161       6.122   3.447  -7.931  1.00 50.40           C  
ATOM   2484 HG11 VAL A 161       5.644   3.575  -8.902  1.00 50.40           H  
ATOM   2485 HG12 VAL A 161       5.634   2.634  -7.395  1.00 50.40           H  
ATOM   2486 HG13 VAL A 161       6.002   4.359  -7.345  1.00 50.40           H  
ATOM   2487  CG2 VAL A 161       7.700   1.817  -8.837  1.00 50.40           C  
ATOM   2488 HG21 VAL A 161       7.361   1.959  -9.863  1.00 50.40           H  
ATOM   2489 HG22 VAL A 161       7.085   1.111  -8.279  1.00 50.40           H  
ATOM   2490 HG23 VAL A 161       8.721   1.435  -8.834  1.00 50.40           H  
ATOM   2491  N   PHE A 162       7.702   6.362  -8.111  1.00 52.20           N  
ATOM   2492  H   PHE A 162       7.053   6.358  -8.884  1.00 52.20           H  
ATOM   2493  CA  PHE A 162       7.533   7.376  -7.084  1.00 52.20           C  
ATOM   2494  HA  PHE A 162       8.379   7.350  -6.398  1.00 52.20           H  
ATOM   2495  C   PHE A 162       6.269   7.079  -6.299  1.00 52.20           C  
ATOM   2496  CB  PHE A 162       7.505   8.768  -7.709  1.00 52.20           C  
ATOM   2497  HB2 PHE A 162       6.758   8.793  -8.502  1.00 52.20           H  
ATOM   2498  HB3 PHE A 162       7.213   9.494  -6.950  1.00 52.20           H  
ATOM   2499  O   PHE A 162       5.187   6.966  -6.874  1.00 52.20           O  
ATOM   2500  CG  PHE A 162       8.846   9.160  -8.279  1.00 52.20           C  
ATOM   2501  CD1 PHE A 162       9.742   9.926  -7.513  1.00 52.20           C  
ATOM   2502  HD1 PHE A 162       9.456  10.280  -6.534  1.00 52.20           H  
ATOM   2503  CD2 PHE A 162       9.237   8.680  -9.539  1.00 52.20           C  
ATOM   2504  HD2 PHE A 162       8.568   8.041 -10.096  1.00 52.20           H  
ATOM   2505  CE1 PHE A 162      11.017  10.233  -8.019  1.00 52.20           C  
ATOM   2506  HE1 PHE A 162      11.703  10.829  -7.435  1.00 52.20           H  
ATOM   2507  CE2 PHE A 162      10.528   8.953 -10.022  1.00 52.20           C  
ATOM   2508  HE2 PHE A 162      10.881   8.505 -10.939  1.00 52.20           H  
ATOM   2509  CZ  PHE A 162      11.410   9.747  -9.275  1.00 52.20           C  
ATOM   2510  HZ  PHE A 162      12.401   9.954  -9.651  1.00 52.20           H  
ATOM   2511  N   ILE A 163       6.406   6.975  -4.984  1.00 52.19           N  
ATOM   2512  H   ILE A 163       7.336   7.029  -4.594  1.00 52.19           H  
ATOM   2513  CA  ILE A 163       5.262   6.939  -4.078  1.00 52.19           C  
ATOM   2514  HA  ILE A 163       4.339   6.865  -4.654  1.00 52.19           H  
ATOM   2515  C   ILE A 163       5.251   8.260  -3.328  1.00 52.19           C  
ATOM   2516  CB  ILE A 163       5.305   5.719  -3.147  1.00 52.19           C  
ATOM   2517  HB  ILE A 163       6.200   5.818  -2.532  1.00 52.19           H  
ATOM   2518  O   ILE A 163       6.261   8.652  -2.734  1.00 52.19           O  
ATOM   2519  CG1 ILE A 163       5.408   4.392  -3.930  1.00 52.19           C  
ATOM   2520 HG12 ILE A 163       4.419   4.089  -4.271  1.00 52.19           H  
ATOM   2521 HG13 ILE A 163       6.042   4.502  -4.810  1.00 52.19           H  
ATOM   2522  CG2 ILE A 163       4.089   5.703  -2.201  1.00 52.19           C  
ATOM   2523 HG21 ILE A 163       3.169   5.663  -2.783  1.00 52.19           H  
ATOM   2524 HG22 ILE A 163       4.130   4.838  -1.539  1.00 52.19           H  
ATOM   2525 HG23 ILE A 163       4.073   6.599  -1.580  1.00 52.19           H  
ATOM   2526  CD1 ILE A 163       6.028   3.277  -3.089  1.00 52.19           C  
ATOM   2527 HD11 ILE A 163       6.035   2.361  -3.680  1.00 52.19           H  
ATOM   2528 HD12 ILE A 163       5.458   3.132  -2.172  1.00 52.19           H  
ATOM   2529 HD13 ILE A 163       7.058   3.528  -2.835  1.00 52.19           H  
ATOM   2530  N   TYR A 164       4.109   8.931  -3.363  1.00 54.78           N  
ATOM   2531  H   TYR A 164       3.345   8.554  -3.907  1.00 54.78           H  
ATOM   2532  CA  TYR A 164       3.863  10.167  -2.642  1.00 54.78           C  
ATOM   2533  HA  TYR A 164       4.755  10.451  -2.084  1.00 54.78           H  
ATOM   2534  C   TYR A 164       2.730   9.953  -1.636  1.00 54.78           C  
ATOM   2535  CB  TYR A 164       3.577  11.284  -3.648  1.00 54.78           C  
ATOM   2536  HB2 TYR A 164       2.757  10.979  -4.299  1.00 54.78           H  
ATOM   2537  HB3 TYR A 164       4.456  11.425  -4.277  1.00 54.78           H  
ATOM   2538  O   TYR A 164       1.642   9.496  -1.992  1.00 54.78           O  
ATOM   2539  CG  TYR A 164       3.235  12.608  -3.001  1.00 54.78           C  
ATOM   2540  CD1 TYR A 164       1.915  13.094  -3.030  1.00 54.78           C  
ATOM   2541  HD1 TYR A 164       1.133  12.526  -3.512  1.00 54.78           H  
ATOM   2542  CD2 TYR A 164       4.247  13.349  -2.363  1.00 54.78           C  
ATOM   2543  HD2 TYR A 164       5.262  12.980  -2.361  1.00 54.78           H  
ATOM   2544  CE1 TYR A 164       1.613  14.331  -2.432  1.00 54.78           C  
ATOM   2545  HE1 TYR A 164       0.617  14.745  -2.489  1.00 54.78           H  
ATOM   2546  CE2 TYR A 164       3.938  14.570  -1.733  1.00 54.78           C  
ATOM   2547  HE2 TYR A 164       4.719  15.144  -1.256  1.00 54.78           H  
ATOM   2548  OH  TYR A 164       2.293  16.239  -1.173  1.00 54.78           O  
ATOM   2549  HH  TYR A 164       3.007  16.615  -0.654  1.00 54.78           H  
ATOM   2550  CZ  TYR A 164       2.612  15.056  -1.758  1.00 54.78           C  
ATOM   2551  N   GLU A 165       3.014  10.262  -0.370  1.00 56.79           N  
ATOM   2552  H   GLU A 165       3.943  10.600  -0.163  1.00 56.79           H  
ATOM   2553  CA  GLU A 165       2.021  10.313   0.705  1.00 56.79           C  
ATOM   2554  HA  GLU A 165       1.132   9.752   0.415  1.00 56.79           H  
ATOM   2555  C   GLU A 165       1.618  11.781   0.914  1.00 56.79           C  
ATOM   2556  CB  GLU A 165       2.614   9.662   1.980  1.00 56.79           C  
ATOM   2557  HB2 GLU A 165       3.422  10.292   2.353  1.00 56.79           H  
ATOM   2558  HB3 GLU A 165       3.041   8.695   1.714  1.00 56.79           H  
ATOM   2559  O   GLU A 165       2.392  12.547   1.506  1.00 56.79           O  
ATOM   2560  CG  GLU A 165       1.579   9.427   3.104  1.00 56.79           C  
ATOM   2561  HG2 GLU A 165       0.868   8.674   2.762  1.00 56.79           H  
ATOM   2562  HG3 GLU A 165       1.025  10.352   3.263  1.00 56.79           H  
ATOM   2563  CD  GLU A 165       2.184   8.975   4.459  1.00 56.79           C  
ATOM   2564  OE1 GLU A 165       1.416   8.644   5.397  1.00 56.79           O  
ATOM   2565  OE2 GLU A 165       3.415   9.102   4.676  1.00 56.79           O  
ATOM   2566  N   ASP A 166       0.424  12.176   0.446  1.00 55.89           N  
ATOM   2567  H   ASP A 166      -0.156  11.527  -0.066  1.00 55.89           H  
ATOM   2568  CA  ASP A 166      -0.102  13.525   0.703  1.00 55.89           C  
ATOM   2569  HA  ASP A 166       0.726  14.225   0.593  1.00 55.89           H  
ATOM   2570  C   ASP A 166      -0.607  13.620   2.145  1.00 55.89           C  
ATOM   2571  CB  ASP A 166      -1.183  13.983  -0.284  1.00 55.89           C  
ATOM   2572  HB2 ASP A 166      -2.099  13.417  -0.115  1.00 55.89           H  
ATOM   2573  HB3 ASP A 166      -0.863  13.779  -1.306  1.00 55.89           H  
ATOM   2574  O   ASP A 166      -1.773  13.394   2.483  1.00 55.89           O  
ATOM   2575  CG  ASP A 166      -1.467  15.493  -0.115  1.00 55.89           C  
ATOM   2576  OD1 ASP A 166      -0.848  16.173   0.751  1.00 55.89           O  
ATOM   2577  OD2 ASP A 166      -2.345  16.014  -0.824  1.00 55.89           O  
ATOM   2578  N   ASN A 167       0.319  13.924   3.044  1.00 50.06           N  
ATOM   2579  H   ASN A 167       1.248  14.120   2.701  1.00 50.06           H  
ATOM   2580  CA  ASN A 167       0.037  14.059   4.457  1.00 50.06           C  
ATOM   2581  HA  ASN A 167      -0.734  13.324   4.686  1.00 50.06           H  
ATOM   2582  C   ASN A 167      -0.559  15.419   4.831  1.00 50.06           C  
ATOM   2583  CB  ASN A 167       1.321  13.751   5.247  1.00 50.06           C  
ATOM   2584  HB2 ASN A 167       2.164  14.250   4.768  1.00 50.06           H  
ATOM   2585  HB3 ASN A 167       1.234  14.150   6.257  1.00 50.06           H  
ATOM   2586  O   ASN A 167      -1.069  15.535   5.955  1.00 50.06           O  
ATOM   2587  CG  ASN A 167       1.613  12.270   5.364  1.00 50.06           C  
ATOM   2588  ND2 ASN A 167       2.839  11.835   5.348  1.00 50.06           N  
ATOM   2589 HD21 ASN A 167       3.585  12.492   5.171  1.00 50.06           H  
ATOM   2590 HD22 ASN A 167       2.991  10.844   5.229  1.00 50.06           H  
ATOM   2591  OD1 ASN A 167       0.737  11.508   5.706  1.00 50.06           O  
ATOM   2592  N   SER A 168      -0.453  16.390   3.927  1.00 47.95           N  
ATOM   2593  H   SER A 168      -0.023  16.146   3.046  1.00 47.95           H  
ATOM   2594  CA  SER A 168      -0.800  17.803   4.096  1.00 47.95           C  
ATOM   2595  HA  SER A 168      -0.911  18.024   5.158  1.00 47.95           H  
ATOM   2596  C   SER A 168      -2.109  18.218   3.428  1.00 47.95           C  
ATOM   2597  CB  SER A 168       0.339  18.674   3.552  1.00 47.95           C  
ATOM   2598  HB2 SER A 168       1.170  18.655   4.257  1.00 47.95           H  
ATOM   2599  HB3 SER A 168       0.004  19.707   3.450  1.00 47.95           H  
ATOM   2600  O   SER A 168      -2.554  19.330   3.689  1.00 47.95           O  
ATOM   2601  OG  SER A 168       0.804  18.197   2.298  1.00 47.95           O  
ATOM   2602  HG  SER A 168       0.097  17.788   1.794  1.00 47.95           H  
ATOM   2603  N   TYR A 169      -2.729  17.354   2.614  1.00 46.24           N  
ATOM   2604  H   TYR A 169      -2.250  16.497   2.378  1.00 46.24           H  
ATOM   2605  CA  TYR A 169      -3.821  17.740   1.704  1.00 46.24           C  
ATOM   2606  HA  TYR A 169      -4.020  16.887   1.055  1.00 46.24           H  
ATOM   2607  C   TYR A 169      -3.393  18.880   0.780  1.00 46.24           C  
ATOM   2608  CB  TYR A 169      -5.121  18.058   2.457  1.00 46.24           C  
ATOM   2609  HB2 TYR A 169      -5.925  18.154   1.728  1.00 46.24           H  
ATOM   2610  HB3 TYR A 169      -5.026  19.023   2.955  1.00 46.24           H  
ATOM   2611  O   TYR A 169      -4.139  19.829   0.541  1.00 46.24           O  
ATOM   2612  CG  TYR A 169      -5.512  17.020   3.476  1.00 46.24           C  
ATOM   2613  CD1 TYR A 169      -6.249  15.891   3.077  1.00 46.24           C  
ATOM   2614  HD1 TYR A 169      -6.533  15.769   2.042  1.00 46.24           H  
ATOM   2615  CD2 TYR A 169      -5.107  17.180   4.813  1.00 46.24           C  
ATOM   2616  HD2 TYR A 169      -4.530  18.050   5.089  1.00 46.24           H  
ATOM   2617  CE1 TYR A 169      -6.589  14.911   4.024  1.00 46.24           C  
ATOM   2618  HE1 TYR A 169      -7.133  14.029   3.721  1.00 46.24           H  
ATOM   2619  CE2 TYR A 169      -5.444  16.207   5.764  1.00 46.24           C  
ATOM   2620  HE2 TYR A 169      -5.128  16.330   6.789  1.00 46.24           H  
ATOM   2621  OH  TYR A 169      -6.484  14.159   6.305  1.00 46.24           O  
ATOM   2622  HH  TYR A 169      -6.170  14.438   7.169  1.00 46.24           H  
ATOM   2623  CZ  TYR A 169      -6.184  15.077   5.364  1.00 46.24           C  
ATOM   2624  N   CYS A 170      -2.140  18.815   0.327  1.00 43.53           N  
ATOM   2625  H   CYS A 170      -1.668  17.926   0.418  1.00 43.53           H  
ATOM   2626  CA  CYS A 170      -1.608  19.793  -0.611  1.00 43.53           C  
ATOM   2627  HA  CYS A 170      -1.806  20.798  -0.239  1.00 43.53           H  
ATOM   2628  C   CYS A 170      -2.292  19.648  -1.978  1.00 43.53           C  
ATOM   2629  CB  CYS A 170      -0.096  19.585  -0.712  1.00 43.53           C  
ATOM   2630  HB2 CYS A 170       0.092  18.599  -1.137  1.00 43.53           H  
ATOM   2631  HB3 CYS A 170       0.329  19.613   0.291  1.00 43.53           H  
ATOM   2632  O   CYS A 170      -2.368  20.603  -2.750  1.00 43.53           O  
ATOM   2633  SG  CYS A 170       0.775  20.819  -1.708  1.00 43.53           S  
ATOM   2634  N   LEU A 171      -2.809  18.454  -2.274  1.00 46.83           N  
ATOM   2635  H   LEU A 171      -2.716  17.698  -1.610  1.00 46.83           H  
ATOM   2636  CA  LEU A 171      -3.588  18.177  -3.464  1.00 46.83           C  
ATOM   2637  HA  LEU A 171      -3.235  18.842  -4.252  1.00 46.83           H  
ATOM   2638  C   LEU A 171      -5.081  18.454  -3.208  1.00 46.83           C  
ATOM   2639  CB  LEU A 171      -3.329  16.733  -3.896  1.00 46.83           C  
ATOM   2640  HB2 LEU A 171      -3.916  16.518  -4.789  1.00 46.83           H  
ATOM   2641  HB3 LEU A 171      -3.679  16.068  -3.106  1.00 46.83           H  
ATOM   2642  O   LEU A 171      -5.604  18.106  -2.147  1.00 46.83           O  
ATOM   2643  CG  LEU A 171      -1.842  16.447  -4.175  1.00 46.83           C  
ATOM   2644  HG  LEU A 171      -1.221  16.701  -3.316  1.00 46.83           H  
ATOM   2645  CD1 LEU A 171      -1.694  14.963  -4.432  1.00 46.83           C  
ATOM   2646 HD11 LEU A 171      -1.978  14.409  -3.537  1.00 46.83           H  
ATOM   2647 HD12 LEU A 171      -0.658  14.738  -4.686  1.00 46.83           H  
ATOM   2648 HD13 LEU A 171      -2.371  14.692  -5.242  1.00 46.83           H  
ATOM   2649  CD2 LEU A 171      -1.316  17.199  -5.404  1.00 46.83           C  
ATOM   2650 HD21 LEU A 171      -1.328  18.271  -5.213  1.00 46.83           H  
ATOM   2651 HD22 LEU A 171      -1.931  16.970  -6.275  1.00 46.83           H  
ATOM   2652 HD23 LEU A 171      -0.285  16.902  -5.598  1.00 46.83           H  
ATOM   2653  N   PRO A 172      -5.790  19.079  -4.166  1.00 43.33           N  
ATOM   2654  CA  PRO A 172      -7.213  19.368  -4.020  1.00 43.33           C  
ATOM   2655  HA  PRO A 172      -7.377  19.940  -3.106  1.00 43.33           H  
ATOM   2656  C   PRO A 172      -8.038  18.072  -3.950  1.00 43.33           C  
ATOM   2657  CB  PRO A 172      -7.573  20.234  -5.234  1.00 43.33           C  
ATOM   2658  HB2 PRO A 172      -8.589  20.052  -5.582  1.00 43.33           H  
ATOM   2659  HB3 PRO A 172      -7.445  21.285  -4.974  1.00 43.33           H  
ATOM   2660  O   PRO A 172      -7.838  17.174  -4.763  1.00 43.33           O  
ATOM   2661  CG  PRO A 172      -6.533  19.844  -6.287  1.00 43.33           C  
ATOM   2662  HG2 PRO A 172      -6.350  20.652  -6.995  1.00 43.33           H  
ATOM   2663  HG3 PRO A 172      -6.863  18.943  -6.803  1.00 43.33           H  
ATOM   2664  CD  PRO A 172      -5.294  19.527  -5.457  1.00 43.33           C  
ATOM   2665  HD2 PRO A 172      -4.697  20.429  -5.320  1.00 43.33           H  
ATOM   2666  HD3 PRO A 172      -4.706  18.752  -5.949  1.00 43.33           H  
ATOM   2667  N   GLU A 173      -8.999  18.005  -3.021  1.00 42.58           N  
ATOM   2668  H   GLU A 173      -9.084  18.778  -2.376  1.00 42.58           H  
ATOM   2669  CA  GLU A 173      -9.986  16.915  -2.906  1.00 42.58           C  
ATOM   2670  HA  GLU A 173      -9.453  15.980  -2.734  1.00 42.58           H  
ATOM   2671  C   GLU A 173     -10.780  16.803  -4.226  1.00 42.58           C  
ATOM   2672  CB  GLU A 173     -10.901  17.211  -1.686  1.00 42.58           C  
ATOM   2673  HB2 GLU A 173     -10.261  17.479  -0.844  1.00 42.58           H  
ATOM   2674  HB3 GLU A 173     -11.518  18.078  -1.918  1.00 42.58           H  
ATOM   2675  O   GLU A 173     -11.328  17.806  -4.695  1.00 42.58           O  
ATOM   2676  CG  GLU A 173     -11.817  16.059  -1.215  1.00 42.58           C  
ATOM   2677  HG2 GLU A 173     -12.457  15.766  -2.047  1.00 42.58           H  
ATOM   2678  HG3 GLU A 173     -11.191  15.205  -0.955  1.00 42.58           H  
ATOM   2679  CD  GLU A 173     -12.714  16.419   0.002  1.00 42.58           C  
ATOM   2680  OE1 GLU A 173     -13.487  15.561   0.495  1.00 42.58           O  
ATOM   2681  OE2 GLU A 173     -12.773  17.590   0.446  1.00 42.58           O  
ATOM   2682  N   ARG A 174     -10.832  15.618  -4.858  1.00 42.91           N  
ATOM   2683  H   ARG A 174     -10.376  14.821  -4.439  1.00 42.91           H  
ATOM   2684  CA  ARG A 174     -11.500  15.429  -6.163  1.00 42.91           C  
ATOM   2685  HA  ARG A 174     -12.032  16.349  -6.406  1.00 42.91           H  
ATOM   2686  C   ARG A 174     -12.579  14.351  -6.142  1.00 42.91           C  
ATOM   2687  CB  ARG A 174     -10.490  15.184  -7.296  1.00 42.91           C  
ATOM   2688  HB2 ARG A 174     -11.048  15.064  -8.225  1.00 42.91           H  
ATOM   2689  HB3 ARG A 174      -9.950  14.255  -7.110  1.00 42.91           H  
ATOM   2690  O   ARG A 174     -12.585  13.460  -5.299  1.00 42.91           O  
ATOM   2691  CG  ARG A 174      -9.486  16.335  -7.467  1.00 42.91           C  
ATOM   2692  HG2 ARG A 174      -9.919  17.274  -7.122  1.00 42.91           H  
ATOM   2693  HG3 ARG A 174      -8.603  16.108  -6.869  1.00 42.91           H  
ATOM   2694  CD  ARG A 174      -9.074  16.500  -8.932  1.00 42.91           C  
ATOM   2695  HD2 ARG A 174      -8.861  15.517  -9.352  1.00 42.91           H  
ATOM   2696  HD3 ARG A 174      -9.916  16.922  -9.481  1.00 42.91           H  
ATOM   2697  NE  ARG A 174      -7.902  17.384  -9.069  1.00 42.91           N  
ATOM   2698  HE  ARG A 174      -7.481  17.692  -8.204  1.00 42.91           H  
ATOM   2699  NH1 ARG A 174      -7.673  17.222 -11.345  1.00 42.91           N  
ATOM   2700 HH11 ARG A 174      -7.197  17.454 -12.204  1.00 42.91           H  
ATOM   2701 HH12 ARG A 174      -8.310  16.438 -11.341  1.00 42.91           H  
ATOM   2702  NH2 ARG A 174      -6.354  18.610 -10.209  1.00 42.91           N  
ATOM   2703 HH21 ARG A 174      -5.911  18.865 -11.080  1.00 42.91           H  
ATOM   2704 HH22 ARG A 174      -6.020  18.990  -9.335  1.00 42.91           H  
ATOM   2705  CZ  ARG A 174      -7.315  17.730 -10.200  1.00 42.91           C  
ATOM   2706  N   ASP A 175     -13.502  14.484  -7.091  1.00 38.05           N  
ATOM   2707  H   ASP A 175     -13.375  15.219  -7.772  1.00 38.05           H  
ATOM   2708  CA  ASP A 175     -14.665  13.619  -7.269  1.00 38.05           C  
ATOM   2709  HA  ASP A 175     -15.205  13.595  -6.322  1.00 38.05           H  
ATOM   2710  C   ASP A 175     -14.239  12.182  -7.628  1.00 38.05           C  
ATOM   2711  CB  ASP A 175     -15.578  14.255  -8.338  1.00 38.05           C  
ATOM   2712  HB2 ASP A 175     -15.506  15.339  -8.260  1.00 38.05           H  
ATOM   2713  HB3 ASP A 175     -15.232  13.973  -9.332  1.00 38.05           H  
ATOM   2714  O   ASP A 175     -13.529  11.959  -8.609  1.00 38.05           O  
ATOM   2715  CG  ASP A 175     -17.055  13.889  -8.185  1.00 38.05           C  
ATOM   2716  OD1 ASP A 175     -17.356  13.015  -7.343  1.00 38.05           O  
ATOM   2717  OD2 ASP A 175     -17.865  14.541  -8.884  1.00 38.05           O  
ATOM   2718  N   ILE A 176     -14.651  11.215  -6.804  1.00 32.43           N  
ATOM   2719  H   ILE A 176     -15.312  11.486  -6.090  1.00 32.43           H  
ATOM   2720  CA  ILE A 176     -14.180   9.815  -6.801  1.00 32.43           C  
ATOM   2721  HA  ILE A 176     -13.090   9.818  -6.820  1.00 32.43           H  
ATOM   2722  C   ILE A 176     -14.644   9.051  -8.054  1.00 32.43           C  
ATOM   2723  CB  ILE A 176     -14.651   9.138  -5.484  1.00 32.43           C  
ATOM   2724  HB  ILE A 176     -15.732   9.263  -5.418  1.00 32.43           H  
ATOM   2725  O   ILE A 176     -14.008   8.079  -8.461  1.00 32.43           O  
ATOM   2726  CG1 ILE A 176     -14.009   9.830  -4.254  1.00 32.43           C  
ATOM   2727 HG12 ILE A 176     -12.953   9.567  -4.192  1.00 32.43           H  
ATOM   2728 HG13 ILE A 176     -14.064  10.913  -4.361  1.00 32.43           H  
ATOM   2729  CG2 ILE A 176     -14.358   7.624  -5.455  1.00 32.43           C  
ATOM   2730 HG21 ILE A 176     -13.305   7.437  -5.665  1.00 32.43           H  
ATOM   2731 HG22 ILE A 176     -14.622   7.191  -4.490  1.00 32.43           H  
ATOM   2732 HG23 ILE A 176     -14.964   7.120  -6.208  1.00 32.43           H  
ATOM   2733  CD1 ILE A 176     -14.686   9.491  -2.920  1.00 32.43           C  
ATOM   2734 HD11 ILE A 176     -14.238  10.091  -2.129  1.00 32.43           H  
ATOM   2735 HD12 ILE A 176     -15.751   9.719  -2.977  1.00 32.43           H  
ATOM   2736 HD13 ILE A 176     -14.553   8.438  -2.673  1.00 32.43           H  
ATOM   2737  N   ASP A 177     -15.712   9.524  -8.698  1.00 28.69           N  
ATOM   2738  H   ASP A 177     -16.177  10.328  -8.301  1.00 28.69           H  
ATOM   2739  CA  ASP A 177     -16.374   8.847  -9.819  1.00 28.69           C  
ATOM   2740  HA  ASP A 177     -16.203   7.775  -9.723  1.00 28.69           H  
ATOM   2741  C   ASP A 177     -15.814   9.234 -11.198  1.00 28.69           C  
ATOM   2742  CB  ASP A 177     -17.889   9.084  -9.708  1.00 28.69           C  
ATOM   2743  HB2 ASP A 177     -18.376   8.711 -10.609  1.00 28.69           H  
ATOM   2744  HB3 ASP A 177     -18.081  10.155  -9.642  1.00 28.69           H  
ATOM   2745  O   ASP A 177     -16.303   8.776 -12.234  1.00 28.69           O  
ATOM   2746  CG  ASP A 177     -18.520   8.361  -8.508  1.00 28.69           C  
ATOM   2747  OD1 ASP A 177     -18.004   7.289  -8.113  1.00 28.69           O  
ATOM   2748  OD2 ASP A 177     -19.557   8.854  -8.011  1.00 28.69           O  
ATOM   2749  N   LYS A 178     -14.766  10.061 -11.236  1.00 31.19           N  
ATOM   2750  H   LYS A 178     -14.400  10.392 -10.354  1.00 31.19           H  
ATOM   2751  CA  LYS A 178     -14.136  10.524 -12.472  1.00 31.19           C  
ATOM   2752  HA  LYS A 178     -14.599  10.046 -13.335  1.00 31.19           H  
ATOM   2753  C   LYS A 178     -12.659  10.140 -12.480  1.00 31.19           C  
ATOM   2754  CB  LYS A 178     -14.368  12.037 -12.594  1.00 31.19           C  
ATOM   2755  HB2 LYS A 178     -14.109  12.514 -11.649  1.00 31.19           H  
ATOM   2756  HB3 LYS A 178     -13.712  12.438 -13.367  1.00 31.19           H  
ATOM   2757  O   LYS A 178     -11.829  10.813 -11.875  1.00 31.19           O  
ATOM   2758  CG  LYS A 178     -15.824  12.366 -12.964  1.00 31.19           C  
ATOM   2759  HG2 LYS A 178     -15.997  12.062 -13.997  1.00 31.19           H  
ATOM   2760  HG3 LYS A 178     -16.522  11.837 -12.316  1.00 31.19           H  
ATOM   2761  CD  LYS A 178     -16.056  13.869 -12.812  1.00 31.19           C  
ATOM   2762  HD2 LYS A 178     -16.199  14.103 -11.757  1.00 31.19           H  
ATOM   2763  HD3 LYS A 178     -15.159  14.393 -13.144  1.00 31.19           H  
ATOM   2764  CE  LYS A 178     -17.272  14.344 -13.606  1.00 31.19           C  
ATOM   2765  HE2 LYS A 178     -17.601  13.535 -14.258  1.00 31.19           H  
ATOM   2766  HE3 LYS A 178     -18.076  14.589 -12.913  1.00 31.19           H  
ATOM   2767  NZ  LYS A 178     -16.874  15.514 -14.421  1.00 31.19           N  
ATOM   2768  HZ1 LYS A 178     -16.517  16.256 -13.836  1.00 31.19           H  
ATOM   2769  HZ2 LYS A 178     -17.609  15.837 -15.034  1.00 31.19           H  
ATOM   2770  HZ3 LYS A 178     -16.084  15.256 -14.995  1.00 31.19           H  
ATOM   2771  N   MET A 179     -12.309   9.091 -13.232  1.00 28.82           N  
ATOM   2772  H   MET A 179     -13.052   8.555 -13.657  1.00 28.82           H  
ATOM   2773  CA  MET A 179     -10.952   8.947 -13.782  1.00 28.82           C  
ATOM   2774  HA  MET A 179     -10.219   9.082 -12.986  1.00 28.82           H  
ATOM   2775  C   MET A 179     -10.726  10.070 -14.814  1.00 28.82           C  
ATOM   2776  CB  MET A 179     -10.727   7.564 -14.428  1.00 28.82           C  
ATOM   2777  HB2 MET A 179     -11.533   7.354 -15.132  1.00 28.82           H  
ATOM   2778  HB3 MET A 179      -9.797   7.611 -14.994  1.00 28.82           H  
ATOM   2779  O   MET A 179     -10.696   9.826 -16.014  1.00 28.82           O  
ATOM   2780  CG  MET A 179     -10.590   6.383 -13.463  1.00 28.82           C  
ATOM   2781  HG2 MET A 179     -11.563   6.172 -13.020  1.00 28.82           H  
ATOM   2782  HG3 MET A 179      -9.891   6.647 -12.669  1.00 28.82           H  
ATOM   2783  SD  MET A 179      -9.973   4.897 -14.315  1.00 28.82           S  
ATOM   2784  CE  MET A 179     -10.194   3.642 -13.031  1.00 28.82           C  
ATOM   2785  HE1 MET A 179      -9.609   3.912 -12.152  1.00 28.82           H  
ATOM   2786  HE2 MET A 179     -11.248   3.578 -12.761  1.00 28.82           H  
ATOM   2787  HE3 MET A 179      -9.857   2.677 -13.409  1.00 28.82           H  
ATOM   2788  N   GLU A 180     -10.670  11.322 -14.369  1.00 30.10           N  
ATOM   2789  H   GLU A 180     -10.745  11.477 -13.374  1.00 30.10           H  
ATOM   2790  CA  GLU A 180     -10.323  12.468 -15.211  1.00 30.10           C  
ATOM   2791  HA  GLU A 180     -10.494  12.218 -16.258  1.00 30.10           H  
ATOM   2792  C   GLU A 180      -8.823  12.740 -15.062  1.00 30.10           C  
ATOM   2793  CB  GLU A 180     -11.209  13.691 -14.882  1.00 30.10           C  
ATOM   2794  HB2 GLU A 180     -10.653  14.602 -15.107  1.00 30.10           H  
ATOM   2795  HB3 GLU A 180     -11.448  13.690 -13.818  1.00 30.10           H  
ATOM   2796  O   GLU A 180      -8.287  12.709 -13.955  1.00 30.10           O  
ATOM   2797  CG  GLU A 180     -12.507  13.705 -15.722  1.00 30.10           C  
ATOM   2798  HG2 GLU A 180     -12.235  13.823 -16.771  1.00 30.10           H  
ATOM   2799  HG3 GLU A 180     -12.998  12.737 -15.617  1.00 30.10           H  
ATOM   2800  CD  GLU A 180     -13.518  14.812 -15.342  1.00 30.10           C  
ATOM   2801  OE1 GLU A 180     -14.640  14.841 -15.910  1.00 30.10           O  
ATOM   2802  OE2 GLU A 180     -13.262  15.612 -14.416  1.00 30.10           O  
ATOM   2803  N   GLU A 181      -8.139  12.964 -16.183  1.00 35.43           N  
ATOM   2804  H   GLU A 181      -8.645  12.949 -17.057  1.00 35.43           H  
ATOM   2805  CA  GLU A 181      -6.717  13.308 -16.265  1.00 35.43           C  
ATOM   2806  HA  GLU A 181      -6.130  12.485 -15.856  1.00 35.43           H  
ATOM   2807  C   GLU A 181      -6.404  14.584 -15.463  1.00 35.43           C  
ATOM   2808  CB  GLU A 181      -6.336  13.511 -17.741  1.00 35.43           C  
ATOM   2809  HB2 GLU A 181      -5.309  13.874 -17.792  1.00 35.43           H  
ATOM   2810  HB3 GLU A 181      -6.994  14.273 -18.159  1.00 35.43           H  
ATOM   2811  O   GLU A 181      -7.187  15.536 -15.442  1.00 35.43           O  
ATOM   2812  CG  GLU A 181      -6.439  12.219 -18.574  1.00 35.43           C  
ATOM   2813  HG2 GLU A 181      -7.420  11.771 -18.422  1.00 35.43           H  
ATOM   2814  HG3 GLU A 181      -5.690  11.517 -18.208  1.00 35.43           H  
ATOM   2815  CD  GLU A 181      -6.244  12.442 -20.084  1.00 35.43           C  
ATOM   2816  OE1 GLU A 181      -6.135  11.418 -20.794  1.00 35.43           O  
ATOM   2817  OE2 GLU A 181      -6.214  13.617 -20.516  1.00 35.43           O  
ATOM   2818  N   TRP A 182      -5.258  14.626 -14.773  1.00 37.09           N  
ATOM   2819  H   TRP A 182      -4.621  13.844 -14.820  1.00 37.09           H  
ATOM   2820  CA  TRP A 182      -4.857  15.807 -14.002  1.00 37.09           C  
ATOM   2821  HA  TRP A 182      -5.719  16.462 -13.873  1.00 37.09           H  
ATOM   2822  C   TRP A 182      -3.805  16.606 -14.765  1.00 37.09           C  
ATOM   2823  CB  TRP A 182      -4.382  15.444 -12.584  1.00 37.09           C  
ATOM   2824  HB2 TRP A 182      -3.918  16.330 -12.150  1.00 37.09           H  
ATOM   2825  HB3 TRP A 182      -3.608  14.680 -12.658  1.00 37.09           H  
ATOM   2826  O   TRP A 182      -2.664  16.177 -14.911  1.00 37.09           O  
ATOM   2827  CG  TRP A 182      -5.424  14.967 -11.609  1.00 37.09           C  
ATOM   2828  CD1 TRP A 182      -6.587  14.358 -11.927  1.00 37.09           C  
ATOM   2829  HD1 TRP A 182      -6.914  14.152 -12.935  1.00 37.09           H  
ATOM   2830  CD2 TRP A 182      -5.412  15.015 -10.148  1.00 37.09           C  
ATOM   2831  CE2 TRP A 182      -6.578  14.345  -9.660  1.00 37.09           C  
ATOM   2832  CE3 TRP A 182      -4.533  15.552  -9.183  1.00 37.09           C  
ATOM   2833  HE3 TRP A 182      -3.628  16.043  -9.508  1.00 37.09           H  
ATOM   2834  NE1 TRP A 182      -7.262  13.970 -10.793  1.00 37.09           N  
ATOM   2835  HE1 TRP A 182      -8.079  13.377 -10.825  1.00 37.09           H  
ATOM   2836  CH2 TRP A 182      -5.952  14.746  -7.358  1.00 37.09           C  
ATOM   2837  HH2 TRP A 182      -6.132  14.623  -6.300  1.00 37.09           H  
ATOM   2838  CZ2 TRP A 182      -6.842  14.193  -8.292  1.00 37.09           C  
ATOM   2839  HZ2 TRP A 182      -7.712  13.648  -7.955  1.00 37.09           H  
ATOM   2840  CZ3 TRP A 182      -4.805  15.426  -7.806  1.00 37.09           C  
ATOM   2841  HZ3 TRP A 182      -4.111  15.818  -7.077  1.00 37.09           H  
ATOM   2842  N   GLU A 183      -4.168  17.820 -15.169  1.00 33.88           N  
ATOM   2843  H   GLU A 183      -5.146  18.072 -15.146  1.00 33.88           H  
ATOM   2844  CA  GLU A 183      -3.205  18.871 -15.482  1.00 33.88           C  
ATOM   2845  HA  GLU A 183      -2.317  18.428 -15.933  1.00 33.88           H  
ATOM   2846  C   GLU A 183      -2.812  19.564 -14.167  1.00 33.88           C  
ATOM   2847  CB  GLU A 183      -3.817  19.841 -16.507  1.00 33.88           C  
ATOM   2848  HB2 GLU A 183      -4.619  20.400 -16.025  1.00 33.88           H  
ATOM   2849  HB3 GLU A 183      -4.243  19.266 -17.329  1.00 33.88           H  
ATOM   2850  O   GLU A 183      -3.617  20.268 -13.551  1.00 33.88           O  
ATOM   2851  CG  GLU A 183      -2.776  20.813 -17.088  1.00 33.88           C  
ATOM   2852  HG2 GLU A 183      -2.058  20.244 -17.679  1.00 33.88           H  
ATOM   2853  HG3 GLU A 183      -2.237  21.281 -16.264  1.00 33.88           H  
ATOM   2854  CD  GLU A 183      -3.398  21.924 -17.957  1.00 33.88           C  
ATOM   2855  OE1 GLU A 183      -2.636  22.812 -18.394  1.00 33.88           O  
ATOM   2856  OE2 GLU A 183      -4.643  21.994 -18.084  1.00 33.88           O  
ATOM   2857  N   ILE A 184      -1.581  19.351 -13.696  1.00 36.69           N  
ATOM   2858  H   ILE A 184      -0.967  18.736 -14.209  1.00 36.69           H  
ATOM   2859  CA  ILE A 184      -1.015  20.177 -12.626  1.00 36.69           C  
ATOM   2860  HA  ILE A 184      -1.807  20.456 -11.930  1.00 36.69           H  
ATOM   2861  C   ILE A 184      -0.492  21.457 -13.283  1.00 36.69           C  
ATOM   2862  CB  ILE A 184       0.060  19.425 -11.810  1.00 36.69           C  
ATOM   2863  HB  ILE A 184       0.866  19.124 -12.479  1.00 36.69           H  
ATOM   2864  O   ILE A 184       0.622  21.489 -13.803  1.00 36.69           O  
ATOM   2865  CG1 ILE A 184      -0.526  18.162 -11.137  1.00 36.69           C  
ATOM   2866 HG12 ILE A 184      -1.348  18.447 -10.480  1.00 36.69           H  
ATOM   2867 HG13 ILE A 184      -0.928  17.506 -11.909  1.00 36.69           H  
ATOM   2868  CG2 ILE A 184       0.632  20.367 -10.740  1.00 36.69           C  
ATOM   2869 HG21 ILE A 184       1.472  19.885 -10.241  1.00 36.69           H  
ATOM   2870 HG22 ILE A 184      -0.136  20.620 -10.008  1.00 36.69           H  
ATOM   2871 HG23 ILE A 184       1.009  21.281 -11.199  1.00 36.69           H  
ATOM   2872  CD1 ILE A 184       0.492  17.343 -10.328  1.00 36.69           C  
ATOM   2873 HD11 ILE A 184       0.795  17.883  -9.431  1.00 36.69           H  
ATOM   2874 HD12 ILE A 184       1.366  17.125 -10.942  1.00 36.69           H  
ATOM   2875 HD13 ILE A 184       0.032  16.404 -10.022  1.00 36.69           H  
ATOM   2876  N   LYS A 185      -1.305  22.515 -13.264  1.00 32.20           N  
ATOM   2877  H   LYS A 185      -2.249  22.384 -12.929  1.00 32.20           H  
ATOM   2878  CA  LYS A 185      -0.884  23.850 -13.703  1.00 32.20           C  
ATOM   2879  HA  LYS A 185      -0.380  23.764 -14.666  1.00 32.20           H  
ATOM   2880  C   LYS A 185       0.123  24.423 -12.711  1.00 32.20           C  
ATOM   2881  CB  LYS A 185      -2.107  24.755 -13.890  1.00 32.20           C  
ATOM   2882  HB2 LYS A 185      -1.769  25.779 -14.049  1.00 32.20           H  
ATOM   2883  HB3 LYS A 185      -2.737  24.733 -13.001  1.00 32.20           H  
ATOM   2884  O   LYS A 185      -0.204  24.668 -11.550  1.00 32.20           O  
ATOM   2885  CG  LYS A 185      -2.903  24.305 -15.117  1.00 32.20           C  
ATOM   2886  HG2 LYS A 185      -2.228  24.230 -15.970  1.00 32.20           H  
ATOM   2887  HG3 LYS A 185      -3.338  23.324 -14.927  1.00 32.20           H  
ATOM   2888  CD  LYS A 185      -4.015  25.293 -15.461  1.00 32.20           C  
ATOM   2889  HD2 LYS A 185      -4.708  25.379 -14.623  1.00 32.20           H  
ATOM   2890  HD3 LYS A 185      -3.580  26.266 -15.687  1.00 32.20           H  
ATOM   2891  CE  LYS A 185      -4.724  24.726 -16.691  1.00 32.20           C  
ATOM   2892  HE2 LYS A 185      -5.113  23.734 -16.461  1.00 32.20           H  
ATOM   2893  HE3 LYS A 185      -3.987  24.579 -17.480  1.00 32.20           H  
ATOM   2894  NZ  LYS A 185      -5.805  25.612 -17.159  1.00 32.20           N  
ATOM   2895  HZ1 LYS A 185      -5.415  26.514 -17.392  1.00 32.20           H  
ATOM   2896  HZ2 LYS A 185      -6.204  25.187 -17.984  1.00 32.20           H  
ATOM   2897  HZ3 LYS A 185      -6.509  25.705 -16.441  1.00 32.20           H  
ATOM   2898  N   THR A 186       1.364  24.588 -13.156  1.00 31.68           N  
ATOM   2899  H   THR A 186       1.558  24.373 -14.123  1.00 31.68           H  
ATOM   2900  CA  THR A 186       2.502  25.054 -12.345  1.00 31.68           C  
ATOM   2901  HA  THR A 186       2.481  24.535 -11.387  1.00 31.68           H  
ATOM   2902  C   THR A 186       2.450  26.547 -12.010  1.00 31.68           C  
ATOM   2903  CB  THR A 186       3.826  24.714 -13.048  1.00 31.68           C  
ATOM   2904  HB  THR A 186       4.647  25.251 -12.571  1.00 31.68           H  
ATOM   2905  O   THR A 186       3.236  27.021 -11.190  1.00 31.68           O  
ATOM   2906  CG2 THR A 186       4.135  23.217 -13.009  1.00 31.68           C  
ATOM   2907 HG21 THR A 186       4.249  22.891 -11.975  1.00 31.68           H  
ATOM   2908 HG22 THR A 186       5.064  23.016 -13.541  1.00 31.68           H  
ATOM   2909 HG23 THR A 186       3.327  22.652 -13.474  1.00 31.68           H  
ATOM   2910  OG1 THR A 186       3.757  25.075 -14.409  1.00 31.68           O  
ATOM   2911  HG1 THR A 186       4.611  24.907 -14.813  1.00 31.68           H  
ATOM   2912  N   ASP A 187       1.514  27.281 -12.605  1.00 32.18           N  
ATOM   2913  H   ASP A 187       0.923  26.834 -13.291  1.00 32.18           H  
ATOM   2914  CA  ASP A 187       1.353  28.733 -12.550  1.00 32.18           C  
ATOM   2915  HA  ASP A 187       2.221  29.161 -12.048  1.00 32.18           H  
ATOM   2916  C   ASP A 187       0.125  29.202 -11.745  1.00 32.18           C  
ATOM   2917  CB  ASP A 187       1.352  29.272 -13.994  1.00 32.18           C  
ATOM   2918  HB2 ASP A 187       2.321  29.049 -14.441  1.00 32.18           H  
ATOM   2919  HB3 ASP A 187       1.253  30.357 -13.963  1.00 32.18           H  
ATOM   2920  O   ASP A 187      -0.079  30.406 -11.581  1.00 32.18           O  
ATOM   2921  CG  ASP A 187       0.259  28.694 -14.912  1.00 32.18           C  
ATOM   2922  OD1 ASP A 187      -0.318  27.633 -14.572  1.00 32.18           O  
ATOM   2923  OD2 ASP A 187       0.032  29.304 -15.978  1.00 32.18           O  
ATOM   2924  N   HIS A 188      -0.666  28.284 -11.182  1.00 32.29           N  
ATOM   2925  H   HIS A 188      -0.445  27.310 -11.331  1.00 32.29           H  
ATOM   2926  CA  HIS A 188      -1.829  28.627 -10.362  1.00 32.29           C  
ATOM   2927  HA  HIS A 188      -2.141  29.641 -10.611  1.00 32.29           H  
ATOM   2928  C   HIS A 188      -1.511  28.622  -8.859  1.00 32.29           C  
ATOM   2929  CB  HIS A 188      -3.010  27.714 -10.720  1.00 32.29           C  
ATOM   2930  HB2 HIS A 188      -3.661  27.626  -9.850  1.00 32.29           H  
ATOM   2931  HB3 HIS A 188      -2.651  26.713 -10.959  1.00 32.29           H  
ATOM   2932  O   HIS A 188      -1.139  27.606  -8.272  1.00 32.29           O  
ATOM   2933  CG  HIS A 188      -3.840  28.246 -11.865  1.00 32.29           C  
ATOM   2934  CD2 HIS A 188      -3.516  28.271 -13.197  1.00 32.29           C  
ATOM   2935  HD2 HIS A 188      -2.593  27.919 -13.634  1.00 32.29           H  
ATOM   2936  ND1 HIS A 188      -5.083  28.825 -11.743  1.00 32.29           N  
ATOM   2937  HD1 HIS A 188      -5.579  28.974 -10.876  1.00 32.29           H  
ATOM   2938  CE1 HIS A 188      -5.505  29.175 -12.968  1.00 32.29           C  
ATOM   2939  HE1 HIS A 188      -6.447  29.657 -13.185  1.00 32.29           H  
ATOM   2940  NE2 HIS A 188      -4.597  28.837 -13.893  1.00 32.29           N  
ATOM   2941  N   THR A 189      -1.742  29.758  -8.198  1.00 32.00           N  
ATOM   2942  H   THR A 189      -1.984  30.589  -8.718  1.00 32.00           H  
ATOM   2943  CA  THR A 189      -1.973  29.805  -6.751  1.00 32.00           C  
ATOM   2944  HA  THR A 189      -1.246  29.166  -6.249  1.00 32.00           H  
ATOM   2945  C   THR A 189      -3.365  29.248  -6.468  1.00 32.00           C  
ATOM   2946  CB  THR A 189      -1.835  31.235  -6.188  1.00 32.00           C  
ATOM   2947  HB  THR A 189      -2.482  31.349  -5.319  1.00 32.00           H  
ATOM   2948  O   THR A 189      -4.377  29.890  -6.753  1.00 32.00           O  
ATOM   2949  CG2 THR A 189      -0.400  31.524  -5.753  1.00 32.00           C  
ATOM   2950 HG21 THR A 189       0.272  31.423  -6.605  1.00 32.00           H  
ATOM   2951 HG22 THR A 189      -0.104  30.817  -4.978  1.00 32.00           H  
ATOM   2952 HG23 THR A 189      -0.329  32.533  -5.347  1.00 32.00           H  
ATOM   2953  OG1 THR A 189      -2.164  32.217  -7.150  1.00 32.00           O  
ATOM   2954  HG1 THR A 189      -1.949  33.075  -6.777  1.00 32.00           H  
ATOM   2955  N   TYR A 190      -3.433  28.041  -5.907  1.00 32.89           N  
ATOM   2956  H   TYR A 190      -2.589  27.502  -5.778  1.00 32.89           H  
ATOM   2957  CA  TYR A 190      -4.682  27.504  -5.376  1.00 32.89           C  
ATOM   2958  HA  TYR A 190      -5.470  27.632  -6.117  1.00 32.89           H  
ATOM   2959  C   TYR A 190      -5.054  28.318  -4.132  1.00 32.89           C  
ATOM   2960  CB  TYR A 190      -4.547  25.997  -5.094  1.00 32.89           C  
ATOM   2961  HB2 TYR A 190      -5.460  25.651  -4.610  1.00 32.89           H  
ATOM   2962  HB3 TYR A 190      -3.728  25.832  -4.394  1.00 32.89           H  
ATOM   2963  O   TYR A 190      -4.536  28.088  -3.044  1.00 32.89           O  
ATOM   2964  CG  TYR A 190      -4.319  25.159  -6.342  1.00 32.89           C  
ATOM   2965  CD1 TYR A 190      -5.411  24.760  -7.139  1.00 32.89           C  
ATOM   2966  HD1 TYR A 190      -6.416  25.025  -6.846  1.00 32.89           H  
ATOM   2967  CD2 TYR A 190      -3.010  24.796  -6.716  1.00 32.89           C  
ATOM   2968  HD2 TYR A 190      -2.172  25.090  -6.102  1.00 32.89           H  
ATOM   2969  CE1 TYR A 190      -5.194  24.008  -8.311  1.00 32.89           C  
ATOM   2970  HE1 TYR A 190      -6.023  23.698  -8.930  1.00 32.89           H  
ATOM   2971  CE2 TYR A 190      -2.788  24.057  -7.893  1.00 32.89           C  
ATOM   2972  HE2 TYR A 190      -1.780  23.801  -8.184  1.00 32.89           H  
ATOM   2973  OH  TYR A 190      -3.664  22.957  -9.835  1.00 32.89           O  
ATOM   2974  HH  TYR A 190      -2.723  22.883 -10.012  1.00 32.89           H  
ATOM   2975  CZ  TYR A 190      -3.880  23.661  -8.693  1.00 32.89           C  
ATOM   2976  N   GLN A 191      -5.919  29.324  -4.293  1.00 29.22           N  
ATOM   2977  H   GLN A 191      -6.218  29.552  -5.231  1.00 29.22           H  
ATOM   2978  CA  GLN A 191      -6.548  30.005  -3.163  1.00 29.22           C  
ATOM   2979  HA  GLN A 191      -5.800  30.181  -2.389  1.00 29.22           H  
ATOM   2980  C   GLN A 191      -7.610  29.084  -2.555  1.00 29.22           C  
ATOM   2981  CB  GLN A 191      -7.148  31.364  -3.569  1.00 29.22           C  
ATOM   2982  HB2 GLN A 191      -7.760  31.244  -4.463  1.00 29.22           H  
ATOM   2983  HB3 GLN A 191      -7.792  31.700  -2.757  1.00 29.22           H  
ATOM   2984  O   GLN A 191      -8.807  29.298  -2.738  1.00 29.22           O  
ATOM   2985  CG  GLN A 191      -6.102  32.460  -3.802  1.00 29.22           C  
ATOM   2986  HG2 GLN A 191      -5.526  32.229  -4.698  1.00 29.22           H  
ATOM   2987  HG3 GLN A 191      -5.420  32.488  -2.952  1.00 29.22           H  
ATOM   2988  CD  GLN A 191      -6.735  33.844  -3.957  1.00 29.22           C  
ATOM   2989  NE2 GLN A 191      -5.941  34.891  -3.986  1.00 29.22           N  
ATOM   2990 HE21 GLN A 191      -6.395  35.784  -4.116  1.00 29.22           H  
ATOM   2991 HE22 GLN A 191      -4.939  34.775  -3.932  1.00 29.22           H  
ATOM   2992  OE1 GLN A 191      -7.938  34.035  -4.038  1.00 29.22           O  
ATOM   2993  N   ASP A 192      -7.176  28.061  -1.825  1.00 32.95           N  
ATOM   2994  H   ASP A 192      -6.183  27.890  -1.769  1.00 32.95           H  
ATOM   2995  CA  ASP A 192      -8.026  27.417  -0.832  1.00 32.95           C  
ATOM   2996  HA  ASP A 192      -8.998  27.908  -0.862  1.00 32.95           H  
ATOM   2997  C   ASP A 192      -7.447  27.685   0.561  1.00 32.95           C  
ATOM   2998  CB  ASP A 192      -8.291  25.938  -1.152  1.00 32.95           C  
ATOM   2999  HB2 ASP A 192      -8.350  25.815  -2.233  1.00 32.95           H  
ATOM   3000  HB3 ASP A 192      -7.469  25.328  -0.777  1.00 32.95           H  
ATOM   3001  O   ASP A 192      -6.236  27.685   0.772  1.00 32.95           O  
ATOM   3002  CG  ASP A 192      -9.621  25.463  -0.542  1.00 32.95           C  
ATOM   3003  OD1 ASP A 192     -10.165  26.177   0.344  1.00 32.95           O  
ATOM   3004  OD2 ASP A 192     -10.099  24.384  -0.943  1.00 32.95           O  
ATOM   3005  N   LYS A 193      -8.320  28.015   1.515  1.00 28.25           N  
ATOM   3006  H   LYS A 193      -9.277  27.784   1.291  1.00 28.25           H  
ATOM   3007  CA  LYS A 193      -8.006  28.650   2.812  1.00 28.25           C  
ATOM   3008  HA  LYS A 193      -7.281  29.442   2.625  1.00 28.25           H  
ATOM   3009  C   LYS A 193      -7.318  27.710   3.819  1.00 28.25           C  
ATOM   3010  CB  LYS A 193      -9.289  29.271   3.397  1.00 28.25           C  
ATOM   3011  HB2 LYS A 193      -9.093  29.598   4.418  1.00 28.25           H  
ATOM   3012  HB3 LYS A 193     -10.070  28.511   3.427  1.00 28.25           H  
ATOM   3013  O   LYS A 193      -7.595  27.783   5.018  1.00 28.25           O  
ATOM   3014  CG  LYS A 193      -9.789  30.501   2.632  1.00 28.25           C  
ATOM   3015  HG2 LYS A 193      -9.011  31.264   2.632  1.00 28.25           H  
ATOM   3016  HG3 LYS A 193     -10.026  30.230   1.603  1.00 28.25           H  
ATOM   3017  CD  LYS A 193     -11.047  31.043   3.325  1.00 28.25           C  
ATOM   3018  HD2 LYS A 193     -10.827  31.230   4.376  1.00 28.25           H  
ATOM   3019  HD3 LYS A 193     -11.839  30.298   3.249  1.00 28.25           H  
ATOM   3020  CE  LYS A 193     -11.490  32.347   2.660  1.00 28.25           C  
ATOM   3021  HE2 LYS A 193     -11.639  32.156   1.597  1.00 28.25           H  
ATOM   3022  HE3 LYS A 193     -10.686  33.076   2.753  1.00 28.25           H  
ATOM   3023  NZ  LYS A 193     -12.740  32.866   3.268  1.00 28.25           N  
ATOM   3024  HZ1 LYS A 193     -13.482  32.190   3.156  1.00 28.25           H  
ATOM   3025  HZ2 LYS A 193     -12.602  33.051   4.251  1.00 28.25           H  
ATOM   3026  HZ3 LYS A 193     -13.016  33.722   2.807  1.00 28.25           H  
ATOM   3027  N   ARG A 194      -6.462  26.791   3.375  1.00 34.91           N  
ATOM   3028  H   ARG A 194      -6.226  26.812   2.393  1.00 34.91           H  
ATOM   3029  CA  ARG A 194      -5.879  25.734   4.209  1.00 34.91           C  
ATOM   3030  HA  ARG A 194      -5.937  26.016   5.260  1.00 34.91           H  
ATOM   3031  C   ARG A 194      -4.391  25.555   3.893  1.00 34.91           C  
ATOM   3032  CB  ARG A 194      -6.685  24.431   4.032  1.00 34.91           C  
ATOM   3033  HB2 ARG A 194      -6.252  23.669   4.680  1.00 34.91           H  
ATOM   3034  HB3 ARG A 194      -6.597  24.090   3.000  1.00 34.91           H  
ATOM   3035  O   ARG A 194      -4.027  24.641   3.181  1.00 34.91           O  
ATOM   3036  CG  ARG A 194      -8.175  24.594   4.372  1.00 34.91           C  
ATOM   3037  HG2 ARG A 194      -8.642  25.233   3.623  1.00 34.91           H  
ATOM   3038  HG3 ARG A 194      -8.285  25.052   5.355  1.00 34.91           H  
ATOM   3039  CD  ARG A 194      -8.878  23.236   4.364  1.00 34.91           C  
ATOM   3040  HD2 ARG A 194      -8.558  22.689   3.477  1.00 34.91           H  
ATOM   3041  HD3 ARG A 194      -8.579  22.678   5.251  1.00 34.91           H  
ATOM   3042  NE  ARG A 194     -10.343  23.395   4.313  1.00 34.91           N  
ATOM   3043  HE  ARG A 194     -10.674  24.291   3.985  1.00 34.91           H  
ATOM   3044  NH1 ARG A 194     -10.873  21.190   4.652  1.00 34.91           N  
ATOM   3045 HH11 ARG A 194      -9.883  20.990   4.667  1.00 34.91           H  
ATOM   3046 HH12 ARG A 194     -11.516  20.424   4.509  1.00 34.91           H  
ATOM   3047  NH2 ARG A 194     -12.483  22.651   4.148  1.00 34.91           N  
ATOM   3048 HH21 ARG A 194     -13.119  21.870   4.077  1.00 34.91           H  
ATOM   3049 HH22 ARG A 194     -12.742  23.546   3.757  1.00 34.91           H  
ATOM   3050  CZ  ARG A 194     -11.224  22.416   4.382  1.00 34.91           C  
ATOM   3051  N   GLN A 195      -3.572  26.413   4.510  1.00 34.05           N  
ATOM   3052  H   GLN A 195      -4.018  27.183   4.988  1.00 34.05           H  
ATOM   3053  CA  GLN A 195      -2.096  26.393   4.523  1.00 34.05           C  
ATOM   3054  HA  GLN A 195      -1.793  27.247   5.129  1.00 34.05           H  
ATOM   3055  C   GLN A 195      -1.423  26.632   3.155  1.00 34.05           C  
ATOM   3056  CB  GLN A 195      -1.573  25.140   5.262  1.00 34.05           C  
ATOM   3057  HB2 GLN A 195      -1.946  24.238   4.775  1.00 34.05           H  
ATOM   3058  HB3 GLN A 195      -0.485  25.128   5.205  1.00 34.05           H  
ATOM   3059  O   GLN A 195      -1.869  26.138   2.130  1.00 34.05           O  
ATOM   3060  CG  GLN A 195      -1.986  25.146   6.746  1.00 34.05           C  
ATOM   3061  HG2 GLN A 195      -1.588  26.048   7.211  1.00 34.05           H  
ATOM   3062  HG3 GLN A 195      -3.072  25.174   6.825  1.00 34.05           H  
ATOM   3063  CD  GLN A 195      -1.503  23.935   7.542  1.00 34.05           C  
ATOM   3064  NE2 GLN A 195      -1.326  24.073   8.839  1.00 34.05           N  
ATOM   3065 HE21 GLN A 195      -0.927  23.262   9.290  1.00 34.05           H  
ATOM   3066 HE22 GLN A 195      -1.392  24.984   9.270  1.00 34.05           H  
ATOM   3067  OE1 GLN A 195      -1.310  22.835   7.064  1.00 34.05           O  
ATOM   3068  N   ASP A 196      -0.347  27.428   3.153  1.00 35.29           N  
ATOM   3069  H   ASP A 196      -0.016  27.790   4.035  1.00 35.29           H  
ATOM   3070  CA  ASP A 196       0.421  27.874   1.976  1.00 35.29           C  
ATOM   3071  HA  ASP A 196      -0.276  28.267   1.235  1.00 35.29           H  
ATOM   3072  C   ASP A 196       1.189  26.730   1.279  1.00 35.29           C  
ATOM   3073  CB  ASP A 196       1.390  29.016   2.387  1.00 35.29           C  
ATOM   3074  HB2 ASP A 196       1.853  28.770   3.343  1.00 35.29           H  
ATOM   3075  HB3 ASP A 196       2.189  29.114   1.652  1.00 35.29           H  
ATOM   3076  O   ASP A 196       2.393  26.829   1.067  1.00 35.29           O  
ATOM   3077  CG  ASP A 196       0.769  30.409   2.446  1.00 35.29           C  
ATOM   3078  OD1 ASP A 196      -0.038  30.733   1.545  1.00 35.29           O  
ATOM   3079  OD2 ASP A 196       1.127  31.158   3.382  1.00 35.29           O  
ATOM   3080  N   CYS A 197       0.532  25.640   0.876  1.00 34.15           N  
ATOM   3081  H   CYS A 197      -0.460  25.571   1.056  1.00 34.15           H  
ATOM   3082  CA  CYS A 197       1.180  24.666   0.005  1.00 34.15           C  
ATOM   3083  HA  CYS A 197       2.210  24.545   0.341  1.00 34.15           H  
ATOM   3084  C   CYS A 197       1.217  25.233  -1.419  1.00 34.15           C  
ATOM   3085  CB  CYS A 197       0.532  23.282   0.103  1.00 34.15           C  
ATOM   3086  HB2 CYS A 197       0.207  23.110   1.129  1.00 34.15           H  
ATOM   3087  HB3 CYS A 197      -0.341  23.230  -0.548  1.00 34.15           H  
ATOM   3088  O   CYS A 197       0.320  25.017  -2.236  1.00 34.15           O  
ATOM   3089  SG  CYS A 197       1.720  21.981  -0.335  1.00 34.15           S  
ATOM   3090  N   THR A 198       2.244  26.022  -1.734  1.00 37.89           N  
ATOM   3091  H   THR A 198       2.918  26.211  -1.006  1.00 37.89           H  
ATOM   3092  CA  THR A 198       2.504  26.354  -3.137  1.00 37.89           C  
ATOM   3093  HA  THR A 198       1.558  26.633  -3.601  1.00 37.89           H  
ATOM   3094  C   THR A 198       3.002  25.093  -3.834  1.00 37.89           C  
ATOM   3095  CB  THR A 198       3.467  27.535  -3.331  1.00 37.89           C  
ATOM   3096  HB  THR A 198       3.710  27.600  -4.392  1.00 37.89           H  
ATOM   3097  O   THR A 198       3.849  24.377  -3.308  1.00 37.89           O  
ATOM   3098  CG2 THR A 198       2.840  28.865  -2.922  1.00 37.89           C  
ATOM   3099 HG21 THR A 198       3.550  29.674  -3.094  1.00 37.89           H  
ATOM   3100 HG22 THR A 198       1.941  29.047  -3.510  1.00 37.89           H  
ATOM   3101 HG23 THR A 198       2.573  28.843  -1.866  1.00 37.89           H  
ATOM   3102  OG1 THR A 198       4.671  27.380  -2.620  1.00 37.89           O  
ATOM   3103  HG1 THR A 198       4.467  27.356  -1.682  1.00 37.89           H  
ATOM   3104  N   LEU A 199       2.563  24.835  -5.068  1.00 35.28           N  
ATOM   3105  H   LEU A 199       1.775  25.349  -5.434  1.00 35.28           H  
ATOM   3106  CA  LEU A 199       3.181  23.792  -5.895  1.00 35.28           C  
ATOM   3107  HA  LEU A 199       2.993  22.831  -5.416  1.00 35.28           H  
ATOM   3108  C   LEU A 199       4.707  24.003  -6.009  1.00 35.28           C  
ATOM   3109  CB  LEU A 199       2.523  23.815  -7.281  1.00 35.28           C  
ATOM   3110  HB2 LEU A 199       2.981  24.611  -7.868  1.00 35.28           H  
ATOM   3111  HB3 LEU A 199       1.461  24.043  -7.193  1.00 35.28           H  
ATOM   3112  O   LEU A 199       5.475  23.066  -6.190  1.00 35.28           O  
ATOM   3113  CG  LEU A 199       2.684  22.462  -7.991  1.00 35.28           C  
ATOM   3114  HG  LEU A 199       3.614  21.984  -7.684  1.00 35.28           H  
ATOM   3115  CD1 LEU A 199       1.518  21.539  -7.636  1.00 35.28           C  
ATOM   3116 HD11 LEU A 199       0.582  21.937  -8.029  1.00 35.28           H  
ATOM   3117 HD12 LEU A 199       1.435  21.442  -6.554  1.00 35.28           H  
ATOM   3118 HD13 LEU A 199       1.699  20.546  -8.047  1.00 35.28           H  
ATOM   3119  CD2 LEU A 199       2.750  22.678  -9.495  1.00 35.28           C  
ATOM   3120 HD21 LEU A 199       2.967  21.730  -9.987  1.00 35.28           H  
ATOM   3121 HD22 LEU A 199       1.803  23.081  -9.851  1.00 35.28           H  
ATOM   3122 HD23 LEU A 199       3.560  23.371  -9.724  1.00 35.28           H  
ATOM   3123  N   LYS A 200       5.157  25.248  -5.818  1.00 34.13           N  
ATOM   3124  H   LYS A 200       4.457  25.960  -5.666  1.00 34.13           H  
ATOM   3125  CA  LYS A 200       6.558  25.613  -5.648  1.00 34.13           C  
ATOM   3126  HA  LYS A 200       7.090  25.264  -6.533  1.00 34.13           H  
ATOM   3127  C   LYS A 200       7.204  24.908  -4.453  1.00 34.13           C  
ATOM   3128  CB  LYS A 200       6.667  27.142  -5.569  1.00 34.13           C  
ATOM   3129  HB2 LYS A 200       5.892  27.583  -6.195  1.00 34.13           H  
ATOM   3130  HB3 LYS A 200       6.509  27.473  -4.543  1.00 34.13           H  
ATOM   3131  O   LYS A 200       8.297  24.410  -4.647  1.00 34.13           O  
ATOM   3132  CG  LYS A 200       8.024  27.645  -6.075  1.00 34.13           C  
ATOM   3133  HG2 LYS A 200       8.818  27.286  -5.419  1.00 34.13           H  
ATOM   3134  HG3 LYS A 200       8.195  27.271  -7.084  1.00 34.13           H  
ATOM   3135  CD  LYS A 200       8.023  29.178  -6.100  1.00 34.13           C  
ATOM   3136  HD2 LYS A 200       7.907  29.550  -5.082  1.00 34.13           H  
ATOM   3137  HD3 LYS A 200       7.182  29.521  -6.703  1.00 34.13           H  
ATOM   3138  CE  LYS A 200       9.328  29.702  -6.704  1.00 34.13           C  
ATOM   3139  HE2 LYS A 200       9.442  29.278  -7.702  1.00 34.13           H  
ATOM   3140  HE3 LYS A 200      10.158  29.349  -6.093  1.00 34.13           H  
ATOM   3141  NZ  LYS A 200       9.323  31.184  -6.769  1.00 34.13           N  
ATOM   3142  HZ1 LYS A 200      10.189  31.524  -7.162  1.00 34.13           H  
ATOM   3143  HZ2 LYS A 200       8.559  31.504  -7.347  1.00 34.13           H  
ATOM   3144  HZ3 LYS A 200       9.209  31.571  -5.843  1.00 34.13           H  
ATOM   3145  N   GLU A 201       6.568  24.778  -3.286  1.00 36.71           N  
ATOM   3146  H   GLU A 201       5.642  25.171  -3.195  1.00 36.71           H  
ATOM   3147  CA  GLU A 201       7.029  23.927  -2.166  1.00 36.71           C  
ATOM   3148  HA  GLU A 201       8.075  24.137  -1.943  1.00 36.71           H  
ATOM   3149  C   GLU A 201       6.938  22.425  -2.478  1.00 36.71           C  
ATOM   3150  CB  GLU A 201       6.224  24.199  -0.886  1.00 36.71           C  
ATOM   3151  HB2 GLU A 201       5.161  24.258  -1.122  1.00 36.71           H  
ATOM   3152  HB3 GLU A 201       6.372  23.357  -0.210  1.00 36.71           H  
ATOM   3153  O   GLU A 201       7.835  21.672  -2.104  1.00 36.71           O  
ATOM   3154  CG  GLU A 201       6.670  25.465  -0.143  1.00 36.71           C  
ATOM   3155  HG2 GLU A 201       7.750  25.421   0.000  1.00 36.71           H  
ATOM   3156  HG3 GLU A 201       6.446  26.338  -0.757  1.00 36.71           H  
ATOM   3157  CD  GLU A 201       5.977  25.602   1.222  1.00 36.71           C  
ATOM   3158  OE1 GLU A 201       6.583  26.248   2.107  1.00 36.71           O  
ATOM   3159  OE2 GLU A 201       4.875  25.033   1.369  1.00 36.71           O  
ATOM   3160  N   PHE A 202       5.909  21.976  -3.204  1.00 35.92           N  
ATOM   3161  H   PHE A 202       5.165  22.622  -3.425  1.00 35.92           H  
ATOM   3162  CA  PHE A 202       5.808  20.582  -3.665  1.00 35.92           C  
ATOM   3163  HA  PHE A 202       5.850  19.922  -2.798  1.00 35.92           H  
ATOM   3164  C   PHE A 202       6.987  20.194  -4.580  1.00 35.92           C  
ATOM   3165  CB  PHE A 202       4.448  20.380  -4.353  1.00 35.92           C  
ATOM   3166  HB2 PHE A 202       3.657  20.576  -3.630  1.00 35.92           H  
ATOM   3167  HB3 PHE A 202       4.342  21.112  -5.154  1.00 35.92           H  
ATOM   3168  O   PHE A 202       7.560  19.118  -4.425  1.00 35.92           O  
ATOM   3169  CG  PHE A 202       4.225  19.007  -4.957  1.00 35.92           C  
ATOM   3170  CD1 PHE A 202       4.486  18.787  -6.324  1.00 35.92           C  
ATOM   3171  HD1 PHE A 202       4.855  19.593  -6.941  1.00 35.92           H  
ATOM   3172  CD2 PHE A 202       3.733  17.954  -4.167  1.00 35.92           C  
ATOM   3173  HD2 PHE A 202       3.503  18.117  -3.124  1.00 35.92           H  
ATOM   3174  CE1 PHE A 202       4.265  17.521  -6.896  1.00 35.92           C  
ATOM   3175  HE1 PHE A 202       4.468  17.359  -7.945  1.00 35.92           H  
ATOM   3176  CE2 PHE A 202       3.511  16.690  -4.743  1.00 35.92           C  
ATOM   3177  HE2 PHE A 202       3.115  15.879  -4.150  1.00 35.92           H  
ATOM   3178  CZ  PHE A 202       3.776  16.471  -6.103  1.00 35.92           C  
ATOM   3179  HZ  PHE A 202       3.590  15.499  -6.535  1.00 35.92           H  
ATOM   3180  N   VAL A 203       7.391  21.094  -5.486  1.00 36.62           N  
ATOM   3181  H   VAL A 203       6.827  21.926  -5.582  1.00 36.62           H  
ATOM   3182  CA  VAL A 203       8.492  20.895  -6.447  1.00 36.62           C  
ATOM   3183  HA  VAL A 203       8.526  19.840  -6.717  1.00 36.62           H  
ATOM   3184  C   VAL A 203       9.870  21.236  -5.851  1.00 36.62           C  
ATOM   3185  CB  VAL A 203       8.215  21.692  -7.743  1.00 36.62           C  
ATOM   3186  HB  VAL A 203       8.104  22.747  -7.494  1.00 36.62           H  
ATOM   3187  O   VAL A 203      10.850  20.578  -6.181  1.00 36.62           O  
ATOM   3188  CG1 VAL A 203       9.339  21.554  -8.779  1.00 36.62           C  
ATOM   3189 HG11 VAL A 203       9.068  22.071  -9.700  1.00 36.62           H  
ATOM   3190 HG12 VAL A 203       9.522  20.502  -8.997  1.00 36.62           H  
ATOM   3191 HG13 VAL A 203      10.259  22.001  -8.401  1.00 36.62           H  
ATOM   3192  CG2 VAL A 203       6.934  21.212  -8.444  1.00 36.62           C  
ATOM   3193 HG21 VAL A 203       6.071  21.307  -7.785  1.00 36.62           H  
ATOM   3194 HG22 VAL A 203       7.036  20.167  -8.734  1.00 36.62           H  
ATOM   3195 HG23 VAL A 203       6.747  21.815  -9.333  1.00 36.62           H  
ATOM   3196  N   SER A 204       9.983  22.220  -4.952  1.00 35.37           N  
ATOM   3197  H   SER A 204       9.153  22.740  -4.705  1.00 35.37           H  
ATOM   3198  CA  SER A 204      11.273  22.625  -4.349  1.00 35.37           C  
ATOM   3199  HA  SER A 204      12.044  22.485  -5.108  1.00 35.37           H  
ATOM   3200  C   SER A 204      11.725  21.761  -3.171  1.00 35.37           C  
ATOM   3201  CB  SER A 204      11.318  24.112  -3.978  1.00 35.37           C  
ATOM   3202  HB2 SER A 204      11.238  24.704  -4.889  1.00 35.37           H  
ATOM   3203  HB3 SER A 204      12.278  24.335  -3.511  1.00 35.37           H  
ATOM   3204  O   SER A 204      12.895  21.821  -2.800  1.00 35.37           O  
ATOM   3205  OG  SER A 204      10.283  24.486  -3.105  1.00 35.37           O  
ATOM   3206  HG  SER A 204       9.472  24.455  -3.619  1.00 35.37           H  
ATOM   3207  N   ASN A 205      10.845  20.912  -2.630  1.00 36.04           N  
ATOM   3208  H   ASN A 205       9.877  20.980  -2.911  1.00 36.04           H  
ATOM   3209  CA  ASN A 205      11.212  19.875  -1.664  1.00 36.04           C  
ATOM   3210  HA  ASN A 205      12.122  20.183  -1.149  1.00 36.04           H  
ATOM   3211  C   ASN A 205      11.545  18.518  -2.314  1.00 36.04           C  
ATOM   3212  CB  ASN A 205      10.111  19.753  -0.609  1.00 36.04           C  
ATOM   3213  HB2 ASN A 205       9.145  19.569  -1.079  1.00 36.04           H  
ATOM   3214  HB3 ASN A 205      10.364  18.908   0.032  1.00 36.04           H  
ATOM   3215  O   ASN A 205      11.803  17.538  -1.608  1.00 36.04           O  
ATOM   3216  CG  ASN A 205      10.042  20.939   0.329  1.00 36.04           C  
ATOM   3217  ND2 ASN A 205       8.884  21.522   0.506  1.00 36.04           N  
ATOM   3218 HD21 ASN A 205       8.147  21.331  -0.158  1.00 36.04           H  
ATOM   3219 HD22 ASN A 205       8.858  22.321   1.123  1.00 36.04           H  
ATOM   3220  OD1 ASN A 205      11.022  21.328   0.941  1.00 36.04           O  
ATOM   3221  N   VAL A 206      11.556  18.446  -3.650  1.00 38.25           N  
ATOM   3222  H   VAL A 206      11.341  19.280  -4.178  1.00 38.25           H  
ATOM   3223  CA  VAL A 206      12.176  17.335  -4.376  1.00 38.25           C  
ATOM   3224  HA  VAL A 206      11.817  16.408  -3.929  1.00 38.25           H  
ATOM   3225  C   VAL A 206      13.697  17.475  -4.174  1.00 38.25           C  
ATOM   3226  CB  VAL A 206      11.771  17.331  -5.866  1.00 38.25           C  
ATOM   3227  HB  VAL A 206      12.201  18.202  -6.361  1.00 38.25           H  
ATOM   3228  O   VAL A 206      14.236  18.561  -4.381  1.00 38.25           O  
ATOM   3229  CG1 VAL A 206      12.239  16.059  -6.584  1.00 38.25           C  
ATOM   3230 HG11 VAL A 206      11.708  15.189  -6.198  1.00 38.25           H  
ATOM   3231 HG12 VAL A 206      12.041  16.148  -7.652  1.00 38.25           H  
ATOM   3232 HG13 VAL A 206      13.309  15.903  -6.440  1.00 38.25           H  
ATOM   3233  CG2 VAL A 206      10.245  17.354  -6.040  1.00 38.25           C  
ATOM   3234 HG21 VAL A 206       9.819  18.242  -5.575  1.00 38.25           H  
ATOM   3235 HG22 VAL A 206       9.794  16.476  -5.577  1.00 38.25           H  
ATOM   3236 HG23 VAL A 206       9.993  17.373  -7.101  1.00 38.25           H  
ATOM   3237  N   PRO A 207      14.406  16.435  -3.700  1.00 34.32           N  
ATOM   3238  CA  PRO A 207      15.805  16.524  -3.263  1.00 34.32           C  
ATOM   3239  HA  PRO A 207      15.863  17.137  -2.363  1.00 34.32           H  
ATOM   3240  C   PRO A 207      16.725  17.126  -4.336  1.00 34.32           C  
ATOM   3241  CB  PRO A 207      16.222  15.084  -2.921  1.00 34.32           C  
ATOM   3242  HB2 PRO A 207      16.143  14.927  -1.846  1.00 34.32           H  
ATOM   3243  HB3 PRO A 207      17.239  14.854  -3.239  1.00 34.32           H  
ATOM   3244  O   PRO A 207      17.082  16.455  -5.300  1.00 34.32           O  
ATOM   3245  CG  PRO A 207      15.198  14.237  -3.684  1.00 34.32           C  
ATOM   3246  HG2 PRO A 207      15.518  14.156  -4.723  1.00 34.32           H  
ATOM   3247  HG3 PRO A 207      15.044  13.233  -3.289  1.00 34.32           H  
ATOM   3248  CD  PRO A 207      13.932  15.069  -3.631  1.00 34.32           C  
ATOM   3249  HD2 PRO A 207      13.380  14.900  -2.706  1.00 34.32           H  
ATOM   3250  HD3 PRO A 207      13.298  14.807  -4.479  1.00 34.32           H  
ATOM   3251  N   ALA A 208      17.183  18.363  -4.123  1.00 30.38           N  
ATOM   3252  H   ALA A 208      16.755  18.880  -3.368  1.00 30.38           H  
ATOM   3253  CA  ALA A 208      18.083  19.120  -5.004  1.00 30.38           C  
ATOM   3254  HA  ALA A 208      17.685  19.049  -6.016  1.00 30.38           H  
ATOM   3255  C   ALA A 208      19.537  18.576  -5.068  1.00 30.38           C  
ATOM   3256  CB  ALA A 208      18.014  20.596  -4.576  1.00 30.38           C  
ATOM   3257  HB1 ALA A 208      18.586  21.207  -5.275  1.00 30.38           H  
ATOM   3258  HB2 ALA A 208      16.979  20.936  -4.583  1.00 30.38           H  
ATOM   3259  HB3 ALA A 208      18.431  20.715  -3.576  1.00 30.38           H  
ATOM   3260  O   ALA A 208      20.481  19.345  -5.229  1.00 30.38           O  
ATOM   3261  N   GLY A 209      19.738  17.262  -4.914  1.00 27.44           N  
ATOM   3262  H   GLY A 209      18.915  16.677  -4.885  1.00 27.44           H  
ATOM   3263  CA  GLY A 209      21.050  16.637  -4.707  1.00 27.44           C  
ATOM   3264  HA2 GLY A 209      21.832  17.308  -5.062  1.00 27.44           H  
ATOM   3265  HA3 GLY A 209      21.202  16.489  -3.637  1.00 27.44           H  
ATOM   3266  C   GLY A 209      21.282  15.290  -5.401  1.00 27.44           C  
ATOM   3267  O   GLY A 209      22.243  14.615  -5.054  1.00 27.44           O  
ATOM   3268  N   MET A 210      20.446  14.881  -6.363  1.00 29.66           N  
ATOM   3269  H   MET A 210      19.679  15.483  -6.627  1.00 29.66           H  
ATOM   3270  CA  MET A 210      20.751  13.743  -7.248  1.00 29.66           C  
ATOM   3271  HA  MET A 210      21.525  13.118  -6.805  1.00 29.66           H  
ATOM   3272  C   MET A 210      21.297  14.259  -8.584  1.00 29.66           C  
ATOM   3273  CB  MET A 210      19.516  12.853  -7.471  1.00 29.66           C  
ATOM   3274  HB2 MET A 210      19.679  12.247  -8.362  1.00 29.66           H  
ATOM   3275  HB3 MET A 210      18.635  13.473  -7.638  1.00 29.66           H  
ATOM   3276  O   MET A 210      20.550  14.829  -9.375  1.00 29.66           O  
ATOM   3277  CG  MET A 210      19.260  11.896  -6.307  1.00 29.66           C  
ATOM   3278  HG2 MET A 210      19.066  12.490  -5.414  1.00 29.66           H  
ATOM   3279  HG3 MET A 210      20.150  11.292  -6.133  1.00 29.66           H  
ATOM   3280  SD  MET A 210      17.849  10.791  -6.587  1.00 29.66           S  
ATOM   3281  CE  MET A 210      17.623  10.170  -4.903  1.00 29.66           C  
ATOM   3282  HE1 MET A 210      18.533   9.667  -4.577  1.00 29.66           H  
ATOM   3283  HE2 MET A 210      17.403  11.000  -4.232  1.00 29.66           H  
ATOM   3284  HE3 MET A 210      16.795   9.461  -4.886  1.00 29.66           H  
ATOM   3285  N   GLN A 211      22.598  14.080  -8.823  1.00 25.80           N  
ATOM   3286  H   GLN A 211      23.149  13.589  -8.134  1.00 25.80           H  
ATOM   3287  CA  GLN A 211      23.231  14.303 -10.126  1.00 25.80           C  
ATOM   3288  HA  GLN A 211      22.746  15.132 -10.640  1.00 25.80           H  
ATOM   3289  C   GLN A 211      23.067  13.040 -10.990  1.00 25.80           C  
ATOM   3290  CB  GLN A 211      24.726  14.647  -9.932  1.00 25.80           C  
ATOM   3291  HB2 GLN A 211      25.181  13.911  -9.269  1.00 25.80           H  
ATOM   3292  HB3 GLN A 211      25.225  14.581 -10.899  1.00 25.80           H  
ATOM   3293  O   GLN A 211      23.512  11.970 -10.586  1.00 25.80           O  
ATOM   3294  CG  GLN A 211      24.963  16.063  -9.375  1.00 25.80           C  
ATOM   3295  HG2 GLN A 211      24.534  16.785 -10.069  1.00 25.80           H  
ATOM   3296  HG3 GLN A 211      24.453  16.167  -8.417  1.00 25.80           H  
ATOM   3297  CD  GLN A 211      26.443  16.398  -9.166  1.00 25.80           C  
ATOM   3298  NE2 GLN A 211      26.809  17.663  -9.160  1.00 25.80           N  
ATOM   3299 HE21 GLN A 211      27.802  17.811  -9.054  1.00 25.80           H  
ATOM   3300 HE22 GLN A 211      26.140  18.397  -9.344  1.00 25.80           H  
ATOM   3301  OE1 GLN A 211      27.302  15.561  -8.973  1.00 25.80           O  
ATOM   3302  N   ILE A 212      22.450  13.155 -12.172  1.00 25.64           N  
ATOM   3303  H   ILE A 212      22.038  14.045 -12.412  1.00 25.64           H  
ATOM   3304  CA  ILE A 212      22.711  12.238 -13.292  1.00 25.64           C  
ATOM   3305  HA  ILE A 212      23.002  11.261 -12.906  1.00 25.64           H  
ATOM   3306  C   ILE A 212      23.881  12.792 -14.067  1.00 25.64           C  
ATOM   3307  CB  ILE A 212      21.508  12.061 -14.248  1.00 25.64           C  
ATOM   3308  HB  ILE A 212      20.987  13.010 -14.377  1.00 25.64           H  
ATOM   3309  O   ILE A 212      23.816  13.914 -14.572  1.00 25.64           O  
ATOM   3310  CG1 ILE A 212      20.599  11.032 -13.624  1.00 25.64           C  
ATOM   3311 HG12 ILE A 212      21.193  10.121 -13.546  1.00 25.64           H  
ATOM   3312 HG13 ILE A 212      20.358  11.382 -12.620  1.00 25.64           H  
ATOM   3313  CG2 ILE A 212      21.884  11.485 -15.628  1.00 25.64           C  
ATOM   3314 HG21 ILE A 212      22.595  12.142 -16.129  1.00 25.64           H  
ATOM   3315 HG22 ILE A 212      21.021  11.429 -16.291  1.00 25.64           H  
ATOM   3316 HG23 ILE A 212      22.345  10.502 -15.535  1.00 25.64           H  
ATOM   3317  CD1 ILE A 212      19.342  10.704 -14.438  1.00 25.64           C  
ATOM   3318 HD11 ILE A 212      18.917  11.632 -14.821  1.00 25.64           H  
ATOM   3319 HD12 ILE A 212      18.615  10.127 -13.868  1.00 25.64           H  
ATOM   3320 HD13 ILE A 212      19.605  10.078 -15.291  1.00 25.64           H  
ATOM   3321  N   ASP A 213      24.903  11.965 -14.218  1.00 27.16           N  
ATOM   3322  H   ASP A 213      24.891  11.064 -13.763  1.00 27.16           H  
ATOM   3323  CA  ASP A 213      25.860  12.141 -15.286  1.00 27.16           C  
ATOM   3324  HA  ASP A 213      26.036  13.209 -15.418  1.00 27.16           H  
ATOM   3325  C   ASP A 213      25.269  11.571 -16.588  1.00 27.16           C  
ATOM   3326  CB  ASP A 213      27.190  11.500 -14.880  1.00 27.16           C  
ATOM   3327  HB2 ASP A 213      27.136  10.417 -14.992  1.00 27.16           H  
ATOM   3328  HB3 ASP A 213      27.394  11.731 -13.835  1.00 27.16           H  
ATOM   3329  O   ASP A 213      24.966  10.382 -16.681  1.00 27.16           O  
ATOM   3330  CG  ASP A 213      28.329  12.058 -15.721  1.00 27.16           C  
ATOM   3331  OD1 ASP A 213      28.035  12.742 -16.732  1.00 27.16           O  
ATOM   3332  OD2 ASP A 213      29.496  11.859 -15.346  1.00 27.16           O  
ATOM   3333  N   VAL A 214      25.027  12.445 -17.569  1.00 25.31           N  
ATOM   3334  H   VAL A 214      25.323  13.396 -17.406  1.00 25.31           H  
ATOM   3335  CA  VAL A 214      24.566  12.083 -18.926  1.00 25.31           C  
ATOM   3336  HA  VAL A 214      24.079  11.110 -18.863  1.00 25.31           H  
ATOM   3337  C   VAL A 214      25.767  11.911 -19.871  1.00 25.31           C  
ATOM   3338  CB  VAL A 214      23.538  13.089 -19.511  1.00 25.31           C  
ATOM   3339  HB  VAL A 214      24.080  13.850 -20.073  1.00 25.31           H  
ATOM   3340  O   VAL A 214      25.589  11.808 -21.085  1.00 25.31           O  
ATOM   3341  CG1 VAL A 214      22.545  12.390 -20.455  1.00 25.31           C  
ATOM   3342 HG11 VAL A 214      23.080  11.897 -21.267  1.00 25.31           H  
ATOM   3343 HG12 VAL A 214      21.861  13.118 -20.891  1.00 25.31           H  
ATOM   3344 HG13 VAL A 214      21.974  11.637 -19.911  1.00 25.31           H  
ATOM   3345  CG2 VAL A 214      22.675  13.838 -18.482  1.00 25.31           C  
ATOM   3346 HG21 VAL A 214      23.298  14.353 -17.751  1.00 25.31           H  
ATOM   3347 HG22 VAL A 214      22.066  14.583 -18.994  1.00 25.31           H  
ATOM   3348 HG23 VAL A 214      22.009  13.138 -17.977  1.00 25.31           H  
ATOM   3349  N   SER A 215      27.001  11.921 -19.349  1.00 24.43           N  
ATOM   3350  H   SER A 215      27.132  12.026 -18.353  1.00 24.43           H  
ATOM   3351  CA  SER A 215      28.212  11.846 -20.174  1.00 24.43           C  
ATOM   3352  HA  SER A 215      28.055  12.503 -21.029  1.00 24.43           H  
ATOM   3353  C   SER A 215      28.482  10.464 -20.785  1.00 24.43           C  
ATOM   3354  CB  SER A 215      29.435  12.406 -19.440  1.00 24.43           C  
ATOM   3355  HB2 SER A 215      29.229  13.427 -19.118  1.00 24.43           H  
ATOM   3356  HB3 SER A 215      30.276  12.426 -20.133  1.00 24.43           H  
ATOM   3357  O   SER A 215      29.259  10.392 -21.733  1.00 24.43           O  
ATOM   3358  OG  SER A 215      29.794  11.638 -18.323  1.00 24.43           O  
ATOM   3359  HG  SER A 215      29.333  11.973 -17.551  1.00 24.43           H  
ATOM   3360  N   ASP A 216      27.751   9.421 -20.368  1.00 24.97           N  
ATOM   3361  H   ASP A 216      27.215   9.543 -19.521  1.00 24.97           H  
ATOM   3362  CA  ASP A 216      27.849   8.057 -20.918  1.00 24.97           C  
ATOM   3363  HA  ASP A 216      28.720   8.019 -21.573  1.00 24.97           H  
ATOM   3364  C   ASP A 216      26.683   7.646 -21.838  1.00 24.97           C  
ATOM   3365  CB  ASP A 216      28.100   7.049 -19.784  1.00 24.97           C  
ATOM   3366  HB2 ASP A 216      27.846   6.045 -20.123  1.00 24.97           H  
ATOM   3367  HB3 ASP A 216      27.451   7.285 -18.940  1.00 24.97           H  
ATOM   3368  O   ASP A 216      26.594   6.492 -22.272  1.00 24.97           O  
ATOM   3369  CG  ASP A 216      29.565   7.006 -19.330  1.00 24.97           C  
ATOM   3370  OD1 ASP A 216      30.459   7.245 -20.176  1.00 24.97           O  
ATOM   3371  OD2 ASP A 216      29.776   6.653 -18.152  1.00 24.97           O  
ATOM   3372  N   CYS A 217      25.824   8.590 -22.248  1.00 24.38           N  
ATOM   3373  H   CYS A 217      25.934   9.522 -21.876  1.00 24.38           H  
ATOM   3374  CA  CYS A 217      24.997   8.400 -23.441  1.00 24.38           C  
ATOM   3375  HA  CYS A 217      24.555   7.404 -23.410  1.00 24.38           H  
ATOM   3376  C   CYS A 217      25.898   8.454 -24.684  1.00 24.38           C  
ATOM   3377  CB  CYS A 217      23.849   9.420 -23.498  1.00 24.38           C  
ATOM   3378  HB2 CYS A 217      23.447   9.452 -24.510  1.00 24.38           H  
ATOM   3379  HB3 CYS A 217      24.227  10.410 -23.243  1.00 24.38           H  
ATOM   3380  O   CYS A 217      25.947   9.454 -25.404  1.00 24.38           O  
ATOM   3381  SG  CYS A 217      22.512   8.948 -22.361  1.00 24.38           S  
ATOM   3382  HG  CYS A 217      22.272   7.731 -22.859  1.00 24.38           H  
ATOM   3383  N   ASN A 218      26.595   7.346 -24.951  1.00 24.13           N  
ATOM   3384  H   ASN A 218      26.607   6.638 -24.231  1.00 24.13           H  
ATOM   3385  CA  ASN A 218      27.066   6.995 -26.282  1.00 24.13           C  
ATOM   3386  HA  ASN A 218      27.717   7.791 -26.645  1.00 24.13           H  
ATOM   3387  C   ASN A 218      25.827   6.946 -27.186  1.00 24.13           C  
ATOM   3388  CB  ASN A 218      27.852   5.660 -26.236  1.00 24.13           C  
ATOM   3389  HB2 ASN A 218      27.472   4.974 -26.993  1.00 24.13           H  
ATOM   3390  HB3 ASN A 218      27.709   5.179 -25.268  1.00 24.13           H  
ATOM   3391  O   ASN A 218      25.166   5.915 -27.316  1.00 24.13           O  
ATOM   3392  CG  ASN A 218      29.340   5.812 -26.500  1.00 24.13           C  
ATOM   3393  ND2 ASN A 218      30.145   4.915 -25.979  1.00 24.13           N  
ATOM   3394 HD21 ASN A 218      31.132   5.098 -26.085  1.00 24.13           H  
ATOM   3395 HD22 ASN A 218      29.785   4.251 -25.308  1.00 24.13           H  
ATOM   3396  OD1 ASN A 218      29.805   6.695 -27.200  1.00 24.13           O  
ATOM   3397  N   LEU A 219      25.497   8.106 -27.762  1.00 24.51           N  
ATOM   3398  H   LEU A 219      25.973   8.921 -27.402  1.00 24.51           H  
ATOM   3399  CA  LEU A 219      24.633   8.296 -28.919  1.00 24.51           C  
ATOM   3400  HA  LEU A 219      23.635   7.913 -28.709  1.00 24.51           H  
ATOM   3401  C   LEU A 219      25.239   7.472 -30.060  1.00 24.51           C  
ATOM   3402  CB  LEU A 219      24.566   9.804 -29.255  1.00 24.51           C  
ATOM   3403  HB2 LEU A 219      24.194   9.923 -30.272  1.00 24.51           H  
ATOM   3404  HB3 LEU A 219      25.580  10.201 -29.235  1.00 24.51           H  
ATOM   3405  O   LEU A 219      25.948   7.989 -30.926  1.00 24.51           O  
ATOM   3406  CG  LEU A 219      23.675  10.638 -28.314  1.00 24.51           C  
ATOM   3407  HG  LEU A 219      23.824  10.322 -27.282  1.00 24.51           H  
ATOM   3408  CD1 LEU A 219      24.038  12.121 -28.423  1.00 24.51           C  
ATOM   3409 HD11 LEU A 219      23.399  12.701 -27.757  1.00 24.51           H  
ATOM   3410 HD12 LEU A 219      25.074  12.261 -28.116  1.00 24.51           H  
ATOM   3411 HD13 LEU A 219      23.908  12.464 -29.449  1.00 24.51           H  
ATOM   3412  CD2 LEU A 219      22.196  10.491 -28.681  1.00 24.51           C  
ATOM   3413 HD21 LEU A 219      21.587  11.081 -27.996  1.00 24.51           H  
ATOM   3414 HD22 LEU A 219      21.895   9.447 -28.587  1.00 24.51           H  
ATOM   3415 HD23 LEU A 219      22.020  10.823 -29.704  1.00 24.51           H  
ATOM   3416  N   LEU A 220      25.024   6.158 -30.004  1.00 23.93           N  
ATOM   3417  H   LEU A 220      24.560   5.798 -29.182  1.00 23.93           H  
ATOM   3418  CA  LEU A 220      25.358   5.232 -31.064  1.00 23.93           C  
ATOM   3419  HA  LEU A 220      26.415   5.348 -31.300  1.00 23.93           H  
ATOM   3420  C   LEU A 220      24.545   5.658 -32.287  1.00 23.93           C  
ATOM   3421  CB  LEU A 220      25.108   3.777 -30.615  1.00 23.93           C  
ATOM   3422  HB2 LEU A 220      24.915   3.160 -31.493  1.00 23.93           H  
ATOM   3423  HB3 LEU A 220      24.211   3.750 -29.997  1.00 23.93           H  
ATOM   3424  O   LEU A 220      23.331   5.497 -32.356  1.00 23.93           O  
ATOM   3425  CG  LEU A 220      26.294   3.167 -29.839  1.00 23.93           C  
ATOM   3426  HG  LEU A 220      26.657   3.885 -29.103  1.00 23.93           H  
ATOM   3427  CD1 LEU A 220      25.861   1.900 -29.101  1.00 23.93           C  
ATOM   3428 HD11 LEU A 220      25.071   2.147 -28.392  1.00 23.93           H  
ATOM   3429 HD12 LEU A 220      25.488   1.160 -29.810  1.00 23.93           H  
ATOM   3430 HD13 LEU A 220      26.704   1.485 -28.548  1.00 23.93           H  
ATOM   3431  CD2 LEU A 220      27.448   2.784 -30.775  1.00 23.93           C  
ATOM   3432 HD21 LEU A 220      27.835   3.669 -31.279  1.00 23.93           H  
ATOM   3433 HD22 LEU A 220      27.104   2.064 -31.518  1.00 23.93           H  
ATOM   3434 HD23 LEU A 220      28.256   2.342 -30.192  1.00 23.93           H  
ATOM   3435  N   ASN A 221      25.297   6.220 -33.230  1.00 24.73           N  
ATOM   3436  H   ASN A 221      26.251   6.401 -32.951  1.00 24.73           H  
ATOM   3437  CA  ASN A 221      24.964   6.568 -34.603  1.00 24.73           C  
ATOM   3438  HA  ASN A 221      25.914   6.935 -34.991  1.00 24.73           H  
ATOM   3439  C   ASN A 221      24.059   7.781 -34.857  1.00 24.73           C  
ATOM   3440  CB  ASN A 221      24.634   5.300 -35.414  1.00 24.73           C  
ATOM   3441  HB2 ASN A 221      24.294   4.499 -34.758  1.00 24.73           H  
ATOM   3442  HB3 ASN A 221      23.819   5.504 -36.108  1.00 24.73           H  
ATOM   3443  O   ASN A 221      22.913   7.703 -35.293  1.00 24.73           O  
ATOM   3444  CG  ASN A 221      25.802   4.804 -36.244  1.00 24.73           C  
ATOM   3445  ND2 ASN A 221      25.658   3.655 -36.853  1.00 24.73           N  
ATOM   3446 HD21 ASN A 221      24.750   3.214 -36.874  1.00 24.73           H  
ATOM   3447 HD22 ASN A 221      26.393   3.394 -37.494  1.00 24.73           H  
ATOM   3448  OD1 ASN A 221      26.839   5.433 -36.389  1.00 24.73           O  
ATOM   3449  N   THR A 222      24.710   8.940 -34.789  1.00 24.28           N  
ATOM   3450  H   THR A 222      25.640   8.910 -34.398  1.00 24.28           H  
ATOM   3451  CA  THR A 222      24.371  10.219 -35.429  1.00 24.28           C  
ATOM   3452  HA  THR A 222      23.356  10.487 -35.136  1.00 24.28           H  
ATOM   3453  C   THR A 222      24.381  10.199 -36.977  1.00 24.28           C  
ATOM   3454  CB  THR A 222      25.345  11.295 -34.890  1.00 24.28           C  
ATOM   3455  HB  THR A 222      25.329  12.188 -35.515  1.00 24.28           H  
ATOM   3456  O   THR A 222      24.703  11.217 -37.590  1.00 24.28           O  
ATOM   3457  CG2 THR A 222      24.982  11.730 -33.473  1.00 24.28           C  
ATOM   3458 HG21 THR A 222      23.967  12.128 -33.463  1.00 24.28           H  
ATOM   3459 HG22 THR A 222      25.036  10.882 -32.791  1.00 24.28           H  
ATOM   3460 HG23 THR A 222      25.665  12.509 -33.135  1.00 24.28           H  
ATOM   3461  OG1 THR A 222      26.664  10.785 -34.820  1.00 24.28           O  
ATOM   3462  HG1 THR A 222      27.159  11.346 -34.218  1.00 24.28           H  
ATOM   3463  N   GLN A 223      24.030   9.092 -37.652  1.00 24.87           N  
ATOM   3464  H   GLN A 223      23.722   8.285 -37.127  1.00 24.87           H  
ATOM   3465  CA  GLN A 223      24.107   9.008 -39.128  1.00 24.87           C  
ATOM   3466  HA  GLN A 223      24.151  10.024 -39.520  1.00 24.87           H  
ATOM   3467  C   GLN A 223      22.883   8.446 -39.880  1.00 24.87           C  
ATOM   3468  CB  GLN A 223      25.425   8.332 -39.564  1.00 24.87           C  
ATOM   3469  HB2 GLN A 223      25.381   8.130 -40.634  1.00 24.87           H  
ATOM   3470  HB3 GLN A 223      25.556   7.385 -39.040  1.00 24.87           H  
ATOM   3471  O   GLN A 223      22.865   8.575 -41.099  1.00 24.87           O  
ATOM   3472  CG  GLN A 223      26.629   9.257 -39.303  1.00 24.87           C  
ATOM   3473  HG2 GLN A 223      26.821   9.310 -38.231  1.00 24.87           H  
ATOM   3474  HG3 GLN A 223      26.385  10.260 -39.653  1.00 24.87           H  
ATOM   3475  CD  GLN A 223      27.918   8.831 -39.999  1.00 24.87           C  
ATOM   3476  NE2 GLN A 223      28.895   9.710 -40.073  1.00 24.87           N  
ATOM   3477 HE21 GLN A 223      28.791  10.617 -39.642  1.00 24.87           H  
ATOM   3478 HE22 GLN A 223      29.739   9.373 -40.513  1.00 24.87           H  
ATOM   3479  OE1 GLN A 223      28.102   7.734 -40.490  1.00 24.87           O  
ATOM   3480  N   ASP A 224      21.829   7.953 -39.217  1.00 26.08           N  
ATOM   3481  H   ASP A 224      21.897   7.821 -38.218  1.00 26.08           H  
ATOM   3482  CA  ASP A 224      20.698   7.302 -39.924  1.00 26.08           C  
ATOM   3483  HA  ASP A 224      20.953   7.226 -40.981  1.00 26.08           H  
ATOM   3484  C   ASP A 224      19.373   8.089 -39.971  1.00 26.08           C  
ATOM   3485  CB  ASP A 224      20.529   5.854 -39.431  1.00 26.08           C  
ATOM   3486  HB2 ASP A 224      19.525   5.499 -39.662  1.00 26.08           H  
ATOM   3487  HB3 ASP A 224      20.645   5.824 -38.347  1.00 26.08           H  
ATOM   3488  O   ASP A 224      18.371   7.595 -40.484  1.00 26.08           O  
ATOM   3489  CG  ASP A 224      21.514   4.885 -40.101  1.00 26.08           C  
ATOM   3490  OD1 ASP A 224      21.802   5.064 -41.306  1.00 26.08           O  
ATOM   3491  OD2 ASP A 224      21.969   3.959 -39.395  1.00 26.08           O  
ATOM   3492  N   TRP A 225      19.345   9.349 -39.523  1.00 26.42           N  
ATOM   3493  H   TRP A 225      20.199   9.742 -39.156  1.00 26.42           H  
ATOM   3494  CA  TRP A 225      18.175  10.220 -39.713  1.00 26.42           C  
ATOM   3495  HA  TRP A 225      17.331   9.619 -40.053  1.00 26.42           H  
ATOM   3496  C   TRP A 225      18.439  11.220 -40.833  1.00 26.42           C  
ATOM   3497  CB  TRP A 225      17.695  10.820 -38.389  1.00 26.42           C  
ATOM   3498  HB2 TRP A 225      18.541  11.254 -37.856  1.00 26.42           H  
ATOM   3499  HB3 TRP A 225      16.991  11.623 -38.608  1.00 26.42           H  
ATOM   3500  O   TRP A 225      18.867  12.355 -40.622  1.00 26.42           O  
ATOM   3501  CG  TRP A 225      17.003   9.823 -37.504  1.00 26.42           C  
ATOM   3502  CD1 TRP A 225      17.582   8.726 -36.964  1.00 26.42           C  
ATOM   3503  HD1 TRP A 225      18.616   8.441 -37.095  1.00 26.42           H  
ATOM   3504  CD2 TRP A 225      15.602   9.774 -37.078  1.00 26.42           C  
ATOM   3505  CE2 TRP A 225      15.420   8.616 -36.262  1.00 26.42           C  
ATOM   3506  CE3 TRP A 225      14.466  10.589 -37.291  1.00 26.42           C  
ATOM   3507  HE3 TRP A 225      14.563  11.468 -37.910  1.00 26.42           H  
ATOM   3508  NE1 TRP A 225      16.655   8.011 -36.236  1.00 26.42           N  
ATOM   3509  HE1 TRP A 225      16.872   7.148 -35.759  1.00 26.42           H  
ATOM   3510  CH2 TRP A 225      13.084   9.126 -35.899  1.00 26.42           C  
ATOM   3511  HH2 TRP A 225      12.129   8.886 -35.455  1.00 26.42           H  
ATOM   3512  CZ2 TRP A 225      14.189   8.289 -35.676  1.00 26.42           C  
ATOM   3513  HZ2 TRP A 225      14.098   7.405 -35.062  1.00 26.42           H  
ATOM   3514  CZ3 TRP A 225      13.223  10.270 -36.707  1.00 26.42           C  
ATOM   3515  HZ3 TRP A 225      12.367  10.905 -36.883  1.00 26.42           H  
ATOM   3516  N   ALA A 226      18.174  10.763 -42.055  1.00 22.61           N  
ATOM   3517  H   ALA A 226      17.913   9.790 -42.135  1.00 22.61           H  
ATOM   3518  CA  ALA A 226      18.104  11.580 -43.253  1.00 22.61           C  
ATOM   3519  HA  ALA A 226      19.044  12.121 -43.362  1.00 22.61           H  
ATOM   3520  C   ALA A 226      16.963  12.610 -43.141  1.00 22.61           C  
ATOM   3521  CB  ALA A 226      17.941  10.644 -44.459  1.00 22.61           C  
ATOM   3522  HB1 ALA A 226      17.903  11.231 -45.377  1.00 22.61           H  
ATOM   3523  HB2 ALA A 226      18.788   9.960 -44.513  1.00 22.61           H  
ATOM   3524  HB3 ALA A 226      17.021  10.068 -44.367  1.00 22.61           H  
ATOM   3525  O   ALA A 226      15.843  12.384 -43.591  1.00 22.61           O  
ATOM   3526  N   VAL A 227      17.270  13.779 -42.583  1.00 25.82           N  
ATOM   3527  H   VAL A 227      18.127  13.829 -42.051  1.00 25.82           H  
ATOM   3528  CA  VAL A 227      16.640  15.037 -42.990  1.00 25.82           C  
ATOM   3529  HA  VAL A 227      16.025  14.848 -43.870  1.00 25.82           H  
ATOM   3530  C   VAL A 227      17.770  15.967 -43.404  1.00 25.82           C  
ATOM   3531  CB  VAL A 227      15.697  15.639 -41.934  1.00 25.82           C  
ATOM   3532  HB  VAL A 227      16.258  15.888 -41.033  1.00 25.82           H  
ATOM   3533  O   VAL A 227      18.488  16.539 -42.589  1.00 25.82           O  
ATOM   3534  CG1 VAL A 227      15.024  16.908 -42.480  1.00 25.82           C  
ATOM   3535 HG11 VAL A 227      15.775  17.668 -42.696  1.00 25.82           H  
ATOM   3536 HG12 VAL A 227      14.340  17.313 -41.734  1.00 25.82           H  
ATOM   3537 HG13 VAL A 227      14.470  16.683 -43.391  1.00 25.82           H  
ATOM   3538  CG2 VAL A 227      14.578  14.653 -41.570  1.00 25.82           C  
ATOM   3539 HG21 VAL A 227      15.006  13.762 -41.109  1.00 25.82           H  
ATOM   3540 HG22 VAL A 227      13.893  15.112 -40.858  1.00 25.82           H  
ATOM   3541 HG23 VAL A 227      14.030  14.357 -42.465  1.00 25.82           H  
ATOM   3542  N   HIS A 228      17.959  16.015 -44.719  1.00 22.92           N  
ATOM   3543  H   HIS A 228      17.328  15.468 -45.288  1.00 22.92           H  
ATOM   3544  CA  HIS A 228      18.827  16.941 -45.421  1.00 22.92           C  
ATOM   3545  HA  HIS A 228      19.864  16.699 -45.188  1.00 22.92           H  
ATOM   3546  C   HIS A 228      18.554  18.394 -44.985  1.00 22.92           C  
ATOM   3547  CB  HIS A 228      18.585  16.748 -46.929  1.00 22.92           C  
ATOM   3548  HB2 HIS A 228      19.044  17.582 -47.460  1.00 22.92           H  
ATOM   3549  HB3 HIS A 228      17.516  16.786 -47.137  1.00 22.92           H  
ATOM   3550  O   HIS A 228      17.416  18.766 -44.720  1.00 22.92           O  
ATOM   3551  CG  HIS A 228      19.164  15.467 -47.488  1.00 22.92           C  
ATOM   3552  CD2 HIS A 228      18.588  14.223 -47.526  1.00 22.92           C  
ATOM   3553  HD2 HIS A 228      17.611  13.960 -47.149  1.00 22.92           H  
ATOM   3554  ND1 HIS A 228      20.398  15.354 -48.086  1.00 22.92           N  
ATOM   3555  HD1 HIS A 228      21.052  16.108 -48.237  1.00 22.92           H  
ATOM   3556  CE1 HIS A 228      20.567  14.077 -48.466  1.00 22.92           C  
ATOM   3557  HE1 HIS A 228      21.441  13.683 -48.964  1.00 22.92           H  
ATOM   3558  NE2 HIS A 228      19.488  13.351 -48.148  1.00 22.92           N  
ATOM   3559  N   ASP A 229      19.618  19.201 -44.975  1.00 23.89           N  
ATOM   3560  H   ASP A 229      20.495  18.784 -45.253  1.00 23.89           H  
ATOM   3561  CA  ASP A 229      19.622  20.661 -44.817  1.00 23.89           C  
ATOM   3562  HA  ASP A 229      20.656  20.965 -44.979  1.00 23.89           H  
ATOM   3563  C   ASP A 229      19.297  21.251 -43.440  1.00 23.89           C  
ATOM   3564  CB  ASP A 229      18.803  21.355 -45.929  1.00 23.89           C  
ATOM   3565  HB2 ASP A 229      17.807  20.918 -46.010  1.00 23.89           H  
ATOM   3566  HB3 ASP A 229      18.677  22.407 -45.674  1.00 23.89           H  
ATOM   3567  O   ASP A 229      18.281  21.907 -43.270  1.00 23.89           O  
ATOM   3568  CG  ASP A 229      19.490  21.346 -47.286  1.00 23.89           C  
ATOM   3569  OD1 ASP A 229      20.747  21.343 -47.303  1.00 23.89           O  
ATOM   3570  OD2 ASP A 229      18.767  21.421 -48.301  1.00 23.89           O  
ATOM   3571  N   LEU A 230      20.264  21.233 -42.514  1.00 24.62           N  
ATOM   3572  H   LEU A 230      21.005  20.555 -42.618  1.00 24.62           H  
ATOM   3573  CA  LEU A 230      20.502  22.401 -41.652  1.00 24.62           C  
ATOM   3574  HA  LEU A 230      20.193  23.284 -42.212  1.00 24.62           H  
ATOM   3575  C   LEU A 230      22.007  22.590 -41.392  1.00 24.62           C  
ATOM   3576  CB  LEU A 230      19.647  22.364 -40.362  1.00 24.62           C  
ATOM   3577  HB2 LEU A 230      20.158  22.951 -39.599  1.00 24.62           H  
ATOM   3578  HB3 LEU A 230      19.606  21.336 -40.002  1.00 24.62           H  
ATOM   3579  O   LEU A 230      22.585  22.110 -40.419  1.00 24.62           O  
ATOM   3580  CG  LEU A 230      18.202  22.920 -40.472  1.00 24.62           C  
ATOM   3581  HG  LEU A 230      17.587  22.308 -41.131  1.00 24.62           H  
ATOM   3582  CD1 LEU A 230      17.504  22.817 -39.122  1.00 24.62           C  
ATOM   3583 HD11 LEU A 230      16.478  23.175 -39.208  1.00 24.62           H  
ATOM   3584 HD12 LEU A 230      18.036  23.406 -38.374  1.00 24.62           H  
ATOM   3585 HD13 LEU A 230      17.478  21.774 -38.809  1.00 24.62           H  
ATOM   3586  CD2 LEU A 230      18.152  24.391 -40.919  1.00 24.62           C  
ATOM   3587 HD21 LEU A 230      18.813  24.996 -40.299  1.00 24.62           H  
ATOM   3588 HD22 LEU A 230      18.439  24.469 -41.968  1.00 24.62           H  
ATOM   3589 HD23 LEU A 230      17.131  24.764 -40.834  1.00 24.62           H  
ATOM   3590  N   LYS A 231      22.651  23.347 -42.290  1.00 23.85           N  
ATOM   3591  H   LYS A 231      22.104  23.660 -43.079  1.00 23.85           H  
ATOM   3592  CA  LYS A 231      23.976  23.952 -42.092  1.00 23.85           C  
ATOM   3593  HA  LYS A 231      24.690  23.188 -41.783  1.00 23.85           H  
ATOM   3594  C   LYS A 231      23.900  25.012 -40.984  1.00 23.85           C  
ATOM   3595  CB  LYS A 231      24.451  24.621 -43.403  1.00 23.85           C  
ATOM   3596  HB2 LYS A 231      23.661  25.276 -43.770  1.00 23.85           H  
ATOM   3597  HB3 LYS A 231      25.316  25.242 -43.171  1.00 23.85           H  
ATOM   3598  O   LYS A 231      23.720  26.183 -41.304  1.00 23.85           O  
ATOM   3599  CG  LYS A 231      24.866  23.670 -44.531  1.00 23.85           C  
ATOM   3600  HG2 LYS A 231      24.030  23.022 -44.792  1.00 23.85           H  
ATOM   3601  HG3 LYS A 231      25.704  23.057 -44.197  1.00 23.85           H  
ATOM   3602  CD  LYS A 231      25.281  24.494 -45.761  1.00 23.85           C  
ATOM   3603  HD2 LYS A 231      26.090  25.172 -45.488  1.00 23.85           H  
ATOM   3604  HD3 LYS A 231      24.423  25.078 -46.095  1.00 23.85           H  
ATOM   3605  CE  LYS A 231      25.743  23.572 -46.893  1.00 23.85           C  
ATOM   3606  HE2 LYS A 231      24.958  22.837 -47.073  1.00 23.85           H  
ATOM   3607  HE3 LYS A 231      26.633  23.033 -46.568  1.00 23.85           H  
ATOM   3608  NZ  LYS A 231      26.014  24.330 -48.140  1.00 23.85           N  
ATOM   3609  HZ1 LYS A 231      26.735  25.022 -47.993  1.00 23.85           H  
ATOM   3610  HZ2 LYS A 231      25.169  24.789 -48.448  1.00 23.85           H  
ATOM   3611  HZ3 LYS A 231      26.303  23.697 -48.872  1.00 23.85           H  
ATOM   3612  N   SER A 232      24.023  24.638 -39.709  1.00 24.38           N  
ATOM   3613  H   SER A 232      23.913  23.654 -39.510  1.00 24.38           H  
ATOM   3614  CA  SER A 232      24.489  25.510 -38.607  1.00 24.38           C  
ATOM   3615  HA  SER A 232      25.451  25.934 -38.894  1.00 24.38           H  
ATOM   3616  C   SER A 232      24.642  24.715 -37.299  1.00 24.38           C  
ATOM   3617  CB  SER A 232      23.523  26.669 -38.317  1.00 24.38           C  
ATOM   3618  HB2 SER A 232      22.494  26.311 -38.356  1.00 24.38           H  
ATOM   3619  HB3 SER A 232      23.715  27.064 -37.319  1.00 24.38           H  
ATOM   3620  O   SER A 232      23.729  23.974 -36.946  1.00 24.38           O  
ATOM   3621  OG  SER A 232      23.712  27.712 -39.251  1.00 24.38           O  
ATOM   3622  HG  SER A 232      23.613  27.326 -40.124  1.00 24.38           H  
ATOM   3623  N   PRO A 233      25.748  24.870 -36.544  1.00 22.53           N  
ATOM   3624  CA  PRO A 233      25.927  24.202 -35.256  1.00 22.53           C  
ATOM   3625  HA  PRO A 233      25.783  23.128 -35.366  1.00 22.53           H  
ATOM   3626  C   PRO A 233      24.911  24.751 -34.246  1.00 22.53           C  
ATOM   3627  CB  PRO A 233      27.379  24.485 -34.851  1.00 22.53           C  
ATOM   3628  HB2 PRO A 233      27.500  24.547 -33.769  1.00 22.53           H  
ATOM   3629  HB3 PRO A 233      28.023  23.705 -35.257  1.00 22.53           H  
ATOM   3630  O   PRO A 233      24.913  25.947 -33.944  1.00 22.53           O  
ATOM   3631  CG  PRO A 233      27.697  25.813 -35.539  1.00 22.53           C  
ATOM   3632  HG2 PRO A 233      27.367  26.641 -34.911  1.00 22.53           H  
ATOM   3633  HG3 PRO A 233      28.760  25.908 -35.762  1.00 22.53           H  
ATOM   3634  CD  PRO A 233      26.856  25.773 -36.812  1.00 22.53           C  
ATOM   3635  HD2 PRO A 233      27.454  25.376 -37.633  1.00 22.53           H  
ATOM   3636  HD3 PRO A 233      26.501  26.775 -37.053  1.00 22.53           H  
ATOM   3637  N   ILE A 234      24.037  23.891 -33.722  1.00 22.29           N  
ATOM   3638  H   ILE A 234      24.044  22.934 -34.046  1.00 22.29           H  
ATOM   3639  CA  ILE A 234      23.064  24.262 -32.689  1.00 22.29           C  
ATOM   3640  HA  ILE A 234      22.570  25.182 -32.999  1.00 22.29           H  
ATOM   3641  C   ILE A 234      23.832  24.563 -31.394  1.00 22.29           C  
ATOM   3642  CB  ILE A 234      21.960  23.182 -32.548  1.00 22.29           C  
ATOM   3643  HB  ILE A 234      22.436  22.217 -32.376  1.00 22.29           H  
ATOM   3644  O   ILE A 234      24.214  23.675 -30.637  1.00 22.29           O  
ATOM   3645  CG1 ILE A 234      21.137  23.112 -33.861  1.00 22.29           C  
ATOM   3646 HG12 ILE A 234      20.624  24.060 -34.019  1.00 22.29           H  
ATOM   3647 HG13 ILE A 234      21.814  22.957 -34.701  1.00 22.29           H  
ATOM   3648  CG2 ILE A 234      21.031  23.484 -31.354  1.00 22.29           C  
ATOM   3649 HG21 ILE A 234      21.597  23.508 -30.423  1.00 22.29           H  
ATOM   3650 HG22 ILE A 234      20.286  22.696 -31.248  1.00 22.29           H  
ATOM   3651 HG23 ILE A 234      20.526  24.439 -31.497  1.00 22.29           H  
ATOM   3652  CD1 ILE A 234      20.105  21.978 -33.913  1.00 22.29           C  
ATOM   3653 HD11 ILE A 234      19.297  22.161 -33.204  1.00 22.29           H  
ATOM   3654 HD12 ILE A 234      19.678  21.927 -34.915  1.00 22.29           H  
ATOM   3655 HD13 ILE A 234      20.585  21.027 -33.684  1.00 22.29           H  
ATOM   3656  N   GLN A 235      24.089  25.851 -31.159  1.00 20.62           N  
ATOM   3657  H   GLN A 235      23.860  26.501 -31.898  1.00 20.62           H  
ATOM   3658  CA  GLN A 235      24.530  26.391 -29.877  1.00 20.62           C  
ATOM   3659  HA  GLN A 235      25.307  25.751 -29.459  1.00 20.62           H  
ATOM   3660  C   GLN A 235      23.339  26.412 -28.913  1.00 20.62           C  
ATOM   3661  CB  GLN A 235      25.085  27.821 -30.045  1.00 20.62           C  
ATOM   3662  HB2 GLN A 235      24.377  28.423 -30.615  1.00 20.62           H  
ATOM   3663  HB3 GLN A 235      25.182  28.263 -29.053  1.00 20.62           H  
ATOM   3664  O   GLN A 235      22.461  27.268 -29.024  1.00 20.62           O  
ATOM   3665  CG  GLN A 235      26.461  27.887 -30.720  1.00 20.62           C  
ATOM   3666  HG2 GLN A 235      27.144  27.222 -30.192  1.00 20.62           H  
ATOM   3667  HG3 GLN A 235      26.374  27.534 -31.748  1.00 20.62           H  
ATOM   3668  CD  GLN A 235      27.068  29.295 -30.735  1.00 20.62           C  
ATOM   3669  NE2 GLN A 235      28.322  29.405 -31.118  1.00 20.62           N  
ATOM   3670 HE21 GLN A 235      28.707  30.335 -31.206  1.00 20.62           H  
ATOM   3671 HE22 GLN A 235      28.824  28.585 -31.428  1.00 20.62           H  
ATOM   3672  OE1 GLN A 235      26.479  30.313 -30.382  1.00 20.62           O  
ATOM   3673  N   ILE A 236      23.329  25.520 -27.924  1.00 22.84           N  
ATOM   3674  H   ILE A 236      24.016  24.780 -27.933  1.00 22.84           H  
ATOM   3675  CA  ILE A 236      22.400  25.589 -26.790  1.00 22.84           C  
ATOM   3676  HA  ILE A 236      21.422  25.900 -27.159  1.00 22.84           H  
ATOM   3677  C   ILE A 236      22.907  26.688 -25.837  1.00 22.84           C  
ATOM   3678  CB  ILE A 236      22.211  24.193 -26.143  1.00 22.84           C  
ATOM   3679  HB  ILE A 236      23.175  23.846 -25.771  1.00 22.84           H  
ATOM   3680  O   ILE A 236      23.692  26.449 -24.922  1.00 22.84           O  
ATOM   3681  CG1 ILE A 236      21.692  23.182 -27.198  1.00 22.84           C  
ATOM   3682 HG12 ILE A 236      20.729  23.518 -27.583  1.00 22.84           H  
ATOM   3683 HG13 ILE A 236      22.390  23.141 -28.034  1.00 22.84           H  
ATOM   3684  CG2 ILE A 236      21.231  24.280 -24.956  1.00 22.84           C  
ATOM   3685 HG21 ILE A 236      21.156  23.313 -24.460  1.00 22.84           H  
ATOM   3686 HG22 ILE A 236      21.587  24.993 -24.213  1.00 22.84           H  
ATOM   3687 HG23 ILE A 236      20.241  24.579 -25.303  1.00 22.84           H  
ATOM   3688  CD1 ILE A 236      21.543  21.742 -26.690  1.00 22.84           C  
ATOM   3689 HD11 ILE A 236      20.728  21.672 -25.969  1.00 22.84           H  
ATOM   3690 HD12 ILE A 236      22.472  21.412 -26.227  1.00 22.84           H  
ATOM   3691 HD13 ILE A 236      21.314  21.087 -27.531  1.00 22.84           H  
ATOM   3692  N   LYS A 237      22.510  27.940 -26.103  1.00 21.64           N  
ATOM   3693  H   LYS A 237      21.938  28.061 -26.926  1.00 21.64           H  
ATOM   3694  CA  LYS A 237      22.707  29.103 -25.220  1.00 21.64           C  
ATOM   3695  HA  LYS A 237      23.528  28.892 -24.535  1.00 21.64           H  
ATOM   3696  C   LYS A 237      21.445  29.346 -24.378  1.00 21.64           C  
ATOM   3697  CB  LYS A 237      23.061  30.364 -26.043  1.00 21.64           C  
ATOM   3698  HB2 LYS A 237      22.616  30.285 -27.035  1.00 21.64           H  
ATOM   3699  HB3 LYS A 237      22.618  31.234 -25.559  1.00 21.64           H  
ATOM   3700  O   LYS A 237      20.412  29.696 -24.927  1.00 21.64           O  
ATOM   3701  CG  LYS A 237      24.571  30.626 -26.166  1.00 21.64           C  
ATOM   3702  HG2 LYS A 237      25.054  29.755 -26.608  1.00 21.64           H  
ATOM   3703  HG3 LYS A 237      24.988  30.799 -25.173  1.00 21.64           H  
ATOM   3704  CD  LYS A 237      24.828  31.855 -27.052  1.00 21.64           C  
ATOM   3705  HD2 LYS A 237      24.459  31.629 -28.053  1.00 21.64           H  
ATOM   3706  HD3 LYS A 237      24.279  32.712 -26.661  1.00 21.64           H  
ATOM   3707  CE  LYS A 237      26.323  32.190 -27.122  1.00 21.64           C  
ATOM   3708  HE2 LYS A 237      26.636  32.632 -26.176  1.00 21.64           H  
ATOM   3709  HE3 LYS A 237      26.873  31.260 -27.261  1.00 21.64           H  
ATOM   3710  NZ  LYS A 237      26.608  33.100 -28.258  1.00 21.64           N  
ATOM   3711  HZ1 LYS A 237      26.043  33.936 -28.213  1.00 21.64           H  
ATOM   3712  HZ2 LYS A 237      27.586  33.349 -28.285  1.00 21.64           H  
ATOM   3713  HZ3 LYS A 237      26.393  32.616 -29.118  1.00 21.64           H  
ATOM   3714  N   ARG A 238      21.613  29.244 -23.050  1.00 21.21           N  
ATOM   3715  H   ARG A 238      22.442  28.731 -22.784  1.00 21.21           H  
ATOM   3716  CA  ARG A 238      20.924  29.964 -21.952  1.00 21.21           C  
ATOM   3717  HA  ARG A 238      21.137  29.434 -21.024  1.00 21.21           H  
ATOM   3718  C   ARG A 238      19.384  30.080 -21.994  1.00 21.21           C  
ATOM   3719  CB  ARG A 238      21.546  31.373 -21.827  1.00 21.21           C  
ATOM   3720  HB2 ARG A 238      21.578  31.845 -22.809  1.00 21.21           H  
ATOM   3721  HB3 ARG A 238      20.896  31.983 -21.200  1.00 21.21           H  
ATOM   3722  O   ARG A 238      18.856  30.981 -22.634  1.00 21.21           O  
ATOM   3723  CG  ARG A 238      22.948  31.376 -21.201  1.00 21.21           C  
ATOM   3724  HG2 ARG A 238      22.911  30.864 -20.240  1.00 21.21           H  
ATOM   3725  HG3 ARG A 238      23.644  30.854 -21.858  1.00 21.21           H  
ATOM   3726  CD  ARG A 238      23.431  32.817 -20.981  1.00 21.21           C  
ATOM   3727  HD2 ARG A 238      22.702  33.333 -20.356  1.00 21.21           H  
ATOM   3728  HD3 ARG A 238      23.483  33.321 -21.947  1.00 21.21           H  
ATOM   3729  NE  ARG A 238      24.753  32.858 -20.323  1.00 21.21           N  
ATOM   3730  HE  ARG A 238      25.154  31.970 -20.056  1.00 21.21           H  
ATOM   3731  NH1 ARG A 238      24.962  35.143 -20.208  1.00 21.21           N  
ATOM   3732 HH11 ARG A 238      24.039  35.240 -20.606  1.00 21.21           H  
ATOM   3733 HH12 ARG A 238      25.452  35.959 -19.871  1.00 21.21           H  
ATOM   3734  NH2 ARG A 238      26.568  33.845 -19.364  1.00 21.21           N  
ATOM   3735 HH21 ARG A 238      27.053  34.675 -19.053  1.00 21.21           H  
ATOM   3736 HH22 ARG A 238      26.934  32.938 -19.112  1.00 21.21           H  
ATOM   3737  CZ  ARG A 238      25.419  33.944 -19.971  1.00 21.21           C  
ATOM   3738  N   TYR A 239      18.711  29.330 -21.113  1.00 22.91           N  
ATOM   3739  H   TYR A 239      19.201  28.572 -20.660  1.00 22.91           H  
ATOM   3740  CA  TYR A 239      17.546  29.841 -20.375  1.00 22.91           C  
ATOM   3741  HA  TYR A 239      17.211  30.766 -20.844  1.00 22.91           H  
ATOM   3742  C   TYR A 239      17.983  30.193 -18.949  1.00 22.91           C  
ATOM   3743  CB  TYR A 239      16.349  28.883 -20.424  1.00 22.91           C  
ATOM   3744  HB2 TYR A 239      16.692  27.851 -20.350  1.00 22.91           H  
ATOM   3745  HB3 TYR A 239      15.707  29.077 -19.565  1.00 22.91           H  
ATOM   3746  O   TYR A 239      18.545  29.374 -18.227  1.00 22.91           O  
ATOM   3747  CG  TYR A 239      15.520  29.075 -21.680  1.00 22.91           C  
ATOM   3748  CD1 TYR A 239      14.525  30.073 -21.720  1.00 22.91           C  
ATOM   3749  HD1 TYR A 239      14.322  30.672 -20.844  1.00 22.91           H  
ATOM   3750  CD2 TYR A 239      15.778  28.296 -22.823  1.00 22.91           C  
ATOM   3751  HD2 TYR A 239      16.545  27.536 -22.795  1.00 22.91           H  
ATOM   3752  CE1 TYR A 239      13.790  30.292 -22.902  1.00 22.91           C  
ATOM   3753  HE1 TYR A 239      13.022  31.049 -22.940  1.00 22.91           H  
ATOM   3754  CE2 TYR A 239      15.042  28.508 -24.005  1.00 22.91           C  
ATOM   3755  HE2 TYR A 239      15.243  27.906 -24.879  1.00 22.91           H  
ATOM   3756  OH  TYR A 239      13.340  29.722 -25.187  1.00 22.91           O  
ATOM   3757  HH  TYR A 239      13.583  29.093 -25.870  1.00 22.91           H  
ATOM   3758  CZ  TYR A 239      14.048  29.510 -24.046  1.00 22.91           C  
ATOM   3759  N   VAL A 240      17.800  31.471 -18.632  1.00 21.08           N  
ATOM   3760  H   VAL A 240      17.233  32.007 -19.274  1.00 21.08           H  
ATOM   3761  CA  VAL A 240      18.180  32.199 -17.421  1.00 21.08           C  
ATOM   3762  HA  VAL A 240      18.901  31.619 -16.844  1.00 21.08           H  
ATOM   3763  C   VAL A 240      16.911  32.385 -16.575  1.00 21.08           C  
ATOM   3764  CB  VAL A 240      18.832  33.537 -17.863  1.00 21.08           C  
ATOM   3765  HB  VAL A 240      18.228  33.967 -18.661  1.00 21.08           H  
ATOM   3766  O   VAL A 240      15.861  32.700 -17.126  1.00 21.08           O  
ATOM   3767  CG1 VAL A 240      18.970  34.605 -16.785  1.00 21.08           C  
ATOM   3768 HG11 VAL A 240      17.975  34.946 -16.497  1.00 21.08           H  
ATOM   3769 HG12 VAL A 240      19.483  34.207 -15.909  1.00 21.08           H  
ATOM   3770 HG13 VAL A 240      19.514  35.471 -17.161  1.00 21.08           H  
ATOM   3771  CG2 VAL A 240      20.240  33.286 -18.425  1.00 21.08           C  
ATOM   3772 HG21 VAL A 240      20.189  32.523 -19.202  1.00 21.08           H  
ATOM   3773 HG22 VAL A 240      20.894  32.939 -17.626  1.00 21.08           H  
ATOM   3774 HG23 VAL A 240      20.635  34.210 -18.849  1.00 21.08           H  
ATOM   3775  N   ASP A 241      17.058  32.183 -15.262  1.00 22.41           N  
ATOM   3776  H   ASP A 241      18.002  31.985 -14.963  1.00 22.41           H  
ATOM   3777  CA  ASP A 241      16.190  32.599 -14.145  1.00 22.41           C  
ATOM   3778  HA  ASP A 241      16.729  32.291 -13.249  1.00 22.41           H  
ATOM   3779  C   ASP A 241      14.801  31.947 -13.952  1.00 22.41           C  
ATOM   3780  CB  ASP A 241      16.161  34.138 -14.053  1.00 22.41           C  
ATOM   3781  HB2 ASP A 241      15.534  34.427 -13.210  1.00 22.41           H  
ATOM   3782  HB3 ASP A 241      15.716  34.547 -14.960  1.00 22.41           H  
ATOM   3783  O   ASP A 241      13.776  32.581 -14.171  1.00 22.41           O  
ATOM   3784  CG  ASP A 241      17.549  34.755 -13.836  1.00 22.41           C  
ATOM   3785  OD1 ASP A 241      18.460  34.018 -13.388  1.00 22.41           O  
ATOM   3786  OD2 ASP A 241      17.702  35.959 -14.138  1.00 22.41           O  
ATOM   3787  N   MET A 242      14.767  30.709 -13.425  1.00 20.32           N  
ATOM   3788  H   MET A 242      15.614  30.171 -13.535  1.00 20.32           H  
ATOM   3789  CA  MET A 242      13.847  30.206 -12.367  1.00 20.32           C  
ATOM   3790  HA  MET A 242      14.001  30.824 -11.482  1.00 20.32           H  
ATOM   3791  C   MET A 242      14.237  28.749 -11.996  1.00 20.32           C  
ATOM   3792  CB  MET A 242      12.357  30.287 -12.769  1.00 20.32           C  
ATOM   3793  HB2 MET A 242      12.261  30.284 -13.855  1.00 20.32           H  
ATOM   3794  HB3 MET A 242      11.827  29.417 -12.380  1.00 20.32           H  
ATOM   3795  O   MET A 242      14.623  27.999 -12.892  1.00 20.32           O  
ATOM   3796  CG  MET A 242      11.681  31.542 -12.188  1.00 20.32           C  
ATOM   3797  HG2 MET A 242      11.760  31.506 -11.101  1.00 20.32           H  
ATOM   3798  HG3 MET A 242      12.211  32.437 -12.513  1.00 20.32           H  
ATOM   3799  SD  MET A 242       9.931  31.747 -12.611  1.00 20.32           S  
ATOM   3800  CE  MET A 242       9.794  33.552 -12.475  1.00 20.32           C  
ATOM   3801  HE1 MET A 242      10.478  34.020 -13.182  1.00 20.32           H  
ATOM   3802  HE2 MET A 242       8.774  33.857 -12.710  1.00 20.32           H  
ATOM   3803  HE3 MET A 242      10.046  33.868 -11.463  1.00 20.32           H  
ATOM   3804  N   PRO A 243      14.201  28.318 -10.713  1.00 24.35           N  
ATOM   3805  CA  PRO A 243      14.872  27.099 -10.251  1.00 24.35           C  
ATOM   3806  HA  PRO A 243      15.833  26.986 -10.752  1.00 24.35           H  
ATOM   3807  C   PRO A 243      14.027  25.853 -10.550  1.00 24.35           C  
ATOM   3808  CB  PRO A 243      15.119  27.324  -8.754  1.00 24.35           C  
ATOM   3809  HB2 PRO A 243      16.009  27.939  -8.622  1.00 24.35           H  
ATOM   3810  HB3 PRO A 243      15.218  26.393  -8.196  1.00 24.35           H  
ATOM   3811  O   PRO A 243      13.390  25.279  -9.671  1.00 24.35           O  
ATOM   3812  CG  PRO A 243      13.881  28.119  -8.341  1.00 24.35           C  
ATOM   3813  HG2 PRO A 243      13.048  27.442  -8.153  1.00 24.35           H  
ATOM   3814  HG3 PRO A 243      14.076  28.732  -7.461  1.00 24.35           H  
ATOM   3815  CD  PRO A 243      13.580  28.981  -9.574  1.00 24.35           C  
ATOM   3816  HD2 PRO A 243      14.028  29.965  -9.439  1.00 24.35           H  
ATOM   3817  HD3 PRO A 243      12.503  29.073  -9.719  1.00 24.35           H  
ATOM   3818  N   TYR A 244      13.994  25.446 -11.813  1.00 23.54           N  
ATOM   3819  H   TYR A 244      14.454  26.015 -12.509  1.00 23.54           H  
ATOM   3820  CA  TYR A 244      13.441  24.166 -12.232  1.00 23.54           C  
ATOM   3821  HA  TYR A 244      12.612  23.884 -11.582  1.00 23.54           H  
ATOM   3822  C   TYR A 244      14.537  23.112 -12.106  1.00 23.54           C  
ATOM   3823  CB  TYR A 244      12.905  24.277 -13.665  1.00 23.54           C  
ATOM   3824  HB2 TYR A 244      13.700  24.622 -14.326  1.00 23.54           H  
ATOM   3825  HB3 TYR A 244      12.607  23.285 -14.003  1.00 23.54           H  
ATOM   3826  O   TYR A 244      15.380  22.981 -12.992  1.00 23.54           O  
ATOM   3827  CG  TYR A 244      11.712  25.203 -13.789  1.00 23.54           C  
ATOM   3828  CD1 TYR A 244      10.428  24.734 -13.452  1.00 23.54           C  
ATOM   3829  HD1 TYR A 244      10.294  23.716 -13.118  1.00 23.54           H  
ATOM   3830  CD2 TYR A 244      11.886  26.530 -14.230  1.00 23.54           C  
ATOM   3831  HD2 TYR A 244      12.870  26.885 -14.496  1.00 23.54           H  
ATOM   3832  CE1 TYR A 244       9.317  25.592 -13.553  1.00 23.54           C  
ATOM   3833  HE1 TYR A 244       8.326  25.244 -13.301  1.00 23.54           H  
ATOM   3834  CE2 TYR A 244      10.776  27.389 -14.337  1.00 23.54           C  
ATOM   3835  HE2 TYR A 244      10.907  28.401 -14.691  1.00 23.54           H  
ATOM   3836  OH  TYR A 244       8.414  27.742 -14.088  1.00 23.54           O  
ATOM   3837  HH  TYR A 244       8.648  28.612 -14.418  1.00 23.54           H  
ATOM   3838  CZ  TYR A 244       9.489  26.919 -13.996  1.00 23.54           C  
ATOM   3839  N   VAL A 245      14.555  22.363 -11.003  1.00 21.25           N  
ATOM   3840  H   VAL A 245      13.878  22.530 -10.272  1.00 21.25           H  
ATOM   3841  CA  VAL A 245      15.371  21.148 -10.955  1.00 21.25           C  
ATOM   3842  HA  VAL A 245      16.262  21.318 -11.559  1.00 21.25           H  
ATOM   3843  C   VAL A 245      14.565  20.039 -11.627  1.00 21.25           C  
ATOM   3844  CB  VAL A 245      15.897  20.779  -9.555  1.00 21.25           C  
ATOM   3845  HB  VAL A 245      15.136  20.240  -8.991  1.00 21.25           H  
ATOM   3846  O   VAL A 245      13.674  19.431 -11.040  1.00 21.25           O  
ATOM   3847  CG1 VAL A 245      17.154  19.913  -9.723  1.00 21.25           C  
ATOM   3848 HG11 VAL A 245      16.994  19.123 -10.458  1.00 21.25           H  
ATOM   3849 HG12 VAL A 245      17.438  19.481  -8.764  1.00 21.25           H  
ATOM   3850 HG13 VAL A 245      17.983  20.520 -10.085  1.00 21.25           H  
ATOM   3851  CG2 VAL A 245      16.346  21.999  -8.740  1.00 21.25           C  
ATOM   3852 HG21 VAL A 245      17.061  22.594  -9.309  1.00 21.25           H  
ATOM   3853 HG22 VAL A 245      16.807  21.671  -7.808  1.00 21.25           H  
ATOM   3854 HG23 VAL A 245      15.483  22.615  -8.489  1.00 21.25           H  
ATOM   3855  N   SER A 246      14.863  19.817 -12.905  1.00 23.75           N  
ATOM   3856  H   SER A 246      15.524  20.446 -13.336  1.00 23.75           H  
ATOM   3857  CA  SER A 246      14.571  18.569 -13.603  1.00 23.75           C  
ATOM   3858  HA  SER A 246      13.518  18.309 -13.491  1.00 23.75           H  
ATOM   3859  C   SER A 246      15.438  17.477 -12.969  1.00 23.75           C  
ATOM   3860  CB  SER A 246      14.881  18.760 -15.094  1.00 23.75           C  
ATOM   3861  HB2 SER A 246      14.229  19.537 -15.494  1.00 23.75           H  
ATOM   3862  HB3 SER A 246      15.917  19.074 -15.223  1.00 23.75           H  
ATOM   3863  O   SER A 246      16.581  17.287 -13.374  1.00 23.75           O  
ATOM   3864  OG  SER A 246      14.663  17.568 -15.814  1.00 23.75           O  
ATOM   3865  HG  SER A 246      15.421  16.993 -15.680  1.00 23.75           H  
ATOM   3866  N   ILE A 247      14.944  16.822 -11.915  1.00 23.22           N  
ATOM   3867  H   ILE A 247      14.038  17.093 -11.561  1.00 23.22           H  
ATOM   3868  CA  ILE A 247      15.693  15.780 -11.195  1.00 23.22           C  
ATOM   3869  HA  ILE A 247      16.759  15.979 -11.305  1.00 23.22           H  
ATOM   3870  C   ILE A 247      15.418  14.444 -11.875  1.00 23.22           C  
ATOM   3871  CB  ILE A 247      15.414  15.768  -9.673  1.00 23.22           C  
ATOM   3872  HB  ILE A 247      14.361  15.545  -9.498  1.00 23.22           H  
ATOM   3873  O   ILE A 247      14.520  13.693 -11.498  1.00 23.22           O  
ATOM   3874  CG1 ILE A 247      15.752  17.142  -9.071  1.00 23.22           C  
ATOM   3875 HG12 ILE A 247      16.837  17.243  -9.034  1.00 23.22           H  
ATOM   3876 HG13 ILE A 247      15.339  17.921  -9.712  1.00 23.22           H  
ATOM   3877  CG2 ILE A 247      16.298  14.704  -8.989  1.00 23.22           C  
ATOM   3878 HG21 ILE A 247      17.350  14.885  -9.214  1.00 23.22           H  
ATOM   3879 HG22 ILE A 247      16.034  13.706  -9.339  1.00 23.22           H  
ATOM   3880 HG23 ILE A 247      16.158  14.720  -7.908  1.00 23.22           H  
ATOM   3881  CD1 ILE A 247      15.185  17.430  -7.686  1.00 23.22           C  
ATOM   3882 HD11 ILE A 247      15.674  18.307  -7.263  1.00 23.22           H  
ATOM   3883 HD12 ILE A 247      15.334  16.577  -7.024  1.00 23.22           H  
ATOM   3884 HD13 ILE A 247      14.120  17.644  -7.781  1.00 23.22           H  
ATOM   3885  N   ALA A 248      16.193  14.180 -12.916  1.00 23.52           N  
ATOM   3886  H   ALA A 248      16.870  14.883 -13.176  1.00 23.52           H  
ATOM   3887  CA  ALA A 248      16.461  12.833 -13.372  1.00 23.52           C  
ATOM   3888  HA  ALA A 248      15.598  12.196 -13.180  1.00 23.52           H  
ATOM   3889  C   ALA A 248      17.653  12.332 -12.525  1.00 23.52           C  
ATOM   3890  CB  ALA A 248      16.677  12.909 -14.892  1.00 23.52           C  
ATOM   3891  HB1 ALA A 248      17.572  13.488 -15.120  1.00 23.52           H  
ATOM   3892  HB2 ALA A 248      15.817  13.384 -15.362  1.00 23.52           H  
ATOM   3893  HB3 ALA A 248      16.770  11.903 -15.303  1.00 23.52           H  
ATOM   3894  O   ALA A 248      18.656  13.037 -12.433  1.00 23.52           O  
ATOM   3895  N   GLY A 249      17.514  11.177 -11.856  1.00 22.66           N  
ATOM   3896  H   GLY A 249      16.657  10.661 -11.997  1.00 22.66           H  
ATOM   3897  CA  GLY A 249      18.516  10.524 -10.988  1.00 22.66           C  
ATOM   3898  HA2 GLY A 249      19.430  11.109 -10.893  1.00 22.66           H  
ATOM   3899  HA3 GLY A 249      18.097  10.469  -9.983  1.00 22.66           H  
ATOM   3900  C   GLY A 249      18.814   9.073 -11.421  1.00 22.66           C  
ATOM   3901  O   GLY A 249      17.934   8.233 -11.284  1.00 22.66           O  
ATOM   3902  N   ASN A 250      20.025   8.766 -11.903  1.00 23.71           N  
ATOM   3903  H   ASN A 250      20.703   9.513 -11.951  1.00 23.71           H  
ATOM   3904  CA  ASN A 250      20.545   7.424 -12.185  1.00 23.71           C  
ATOM   3905  HA  ASN A 250      19.725   6.733 -12.379  1.00 23.71           H  
ATOM   3906  C   ASN A 250      21.274   6.999 -10.913  1.00 23.71           C  
ATOM   3907  CB  ASN A 250      21.536   7.389 -13.384  1.00 23.71           C  
ATOM   3908  HB2 ASN A 250      22.112   6.466 -13.312  1.00 23.71           H  
ATOM   3909  HB3 ASN A 250      22.251   8.209 -13.311  1.00 23.71           H  
ATOM   3910  O   ASN A 250      22.282   7.599 -10.547  1.00 23.71           O  
ATOM   3911  CG  ASN A 250      20.911   7.357 -14.769  1.00 23.71           C  
ATOM   3912  ND2 ASN A 250      21.653   7.702 -15.798  1.00 23.71           N  
ATOM   3913 HD21 ASN A 250      22.623   7.964 -15.694  1.00 23.71           H  
ATOM   3914 HD22 ASN A 250      21.234   7.594 -16.710  1.00 23.71           H  
ATOM   3915  OD1 ASN A 250      19.765   6.991 -14.947  1.00 23.71           O  
ATOM   3916  N   LEU A 251      20.773   5.976 -10.228  1.00 23.63           N  
ATOM   3917  H   LEU A 251      19.937   5.530 -10.578  1.00 23.63           H  
ATOM   3918  CA  LEU A 251      21.532   5.293  -9.185  1.00 23.63           C  
ATOM   3919  HA  LEU A 251      22.195   5.995  -8.680  1.00 23.63           H  
ATOM   3920  C   LEU A 251      22.418   4.241  -9.862  1.00 23.63           C  
ATOM   3921  CB  LEU A 251      20.556   4.706  -8.144  1.00 23.63           C  
ATOM   3922  HB2 LEU A 251      21.008   3.832  -7.676  1.00 23.63           H  
ATOM   3923  HB3 LEU A 251      19.658   4.366  -8.659  1.00 23.63           H  
ATOM   3924  O   LEU A 251      21.974   3.119 -10.090  1.00 23.63           O  
ATOM   3925  CG  LEU A 251      20.186   5.718  -7.044  1.00 23.63           C  
ATOM   3926  HG  LEU A 251      20.127   6.720  -7.468  1.00 23.63           H  
ATOM   3927  CD1 LEU A 251      18.823   5.383  -6.436  1.00 23.63           C  
ATOM   3928 HD11 LEU A 251      18.059   5.440  -7.211  1.00 23.63           H  
ATOM   3929 HD12 LEU A 251      18.584   6.102  -5.652  1.00 23.63           H  
ATOM   3930 HD13 LEU A 251      18.840   4.376  -6.017  1.00 23.63           H  
ATOM   3931  CD2 LEU A 251      21.224   5.706  -5.917  1.00 23.63           C  
ATOM   3932 HD21 LEU A 251      22.207   5.951  -6.321  1.00 23.63           H  
ATOM   3933 HD22 LEU A 251      21.269   4.720  -5.454  1.00 23.63           H  
ATOM   3934 HD23 LEU A 251      20.963   6.450  -5.165  1.00 23.63           H  
ATOM   3935  N   TYR A 252      23.655   4.616 -10.193  1.00 23.88           N  
ATOM   3936  H   TYR A 252      23.925   5.576 -10.036  1.00 23.88           H  
ATOM   3937  CA  TYR A 252      24.726   3.657 -10.467  1.00 23.88           C  
ATOM   3938  HA  TYR A 252      24.318   2.782 -10.972  1.00 23.88           H  
ATOM   3939  C   TYR A 252      25.330   3.207  -9.133  1.00 23.88           C  
ATOM   3940  CB  TYR A 252      25.805   4.267 -11.381  1.00 23.88           C  
ATOM   3941  HB2 TYR A 252      26.754   3.773 -11.173  1.00 23.88           H  
ATOM   3942  HB3 TYR A 252      25.941   5.322 -11.140  1.00 23.88           H  
ATOM   3943  O   TYR A 252      25.813   4.029  -8.357  1.00 23.88           O  
ATOM   3944  CG  TYR A 252      25.525   4.112 -12.864  1.00 23.88           C  
ATOM   3945  CD1 TYR A 252      26.057   3.011 -13.566  1.00 23.88           C  
ATOM   3946  HD1 TYR A 252      26.675   2.288 -13.055  1.00 23.88           H  
ATOM   3947  CD2 TYR A 252      24.747   5.069 -13.544  1.00 23.88           C  
ATOM   3948  HD2 TYR A 252      24.371   5.929 -13.011  1.00 23.88           H  
ATOM   3949  CE1 TYR A 252      25.809   2.862 -14.945  1.00 23.88           C  
ATOM   3950  HE1 TYR A 252      26.233   2.028 -15.483  1.00 23.88           H  
ATOM   3951  CE2 TYR A 252      24.486   4.915 -14.921  1.00 23.88           C  
ATOM   3952  HE2 TYR A 252      23.902   5.644 -15.463  1.00 23.88           H  
ATOM   3953  OH  TYR A 252      24.769   3.683 -16.951  1.00 23.88           O  
ATOM   3954  HH  TYR A 252      25.264   2.957 -17.338  1.00 23.88           H  
ATOM   3955  CZ  TYR A 252      25.020   3.815 -15.623  1.00 23.88           C  
ATOM   3956  N   TYR A 253      25.320   1.901  -8.879  1.00 25.11           N  
ATOM   3957  H   TYR A 253      24.869   1.290  -9.544  1.00 25.11           H  
ATOM   3958  CA  TYR A 253      26.269   1.266  -7.970  1.00 25.11           C  
ATOM   3959  HA  TYR A 253      26.982   2.001  -7.598  1.00 25.11           H  
ATOM   3960  C   TYR A 253      27.046   0.251  -8.798  1.00 25.11           C  
ATOM   3961  CB  TYR A 253      25.565   0.634  -6.756  1.00 25.11           C  
ATOM   3962  HB2 TYR A 253      26.093  -0.279  -6.484  1.00 25.11           H  
ATOM   3963  HB3 TYR A 253      24.548   0.345  -7.024  1.00 25.11           H  
ATOM   3964  O   TYR A 253      26.465  -0.706  -9.305  1.00 25.11           O  
ATOM   3965  CG  TYR A 253      25.543   1.536  -5.534  1.00 25.11           C  
ATOM   3966  CD1 TYR A 253      26.600   1.473  -4.604  1.00 25.11           C  
ATOM   3967  HD1 TYR A 253      27.409   0.774  -4.760  1.00 25.11           H  
ATOM   3968  CD2 TYR A 253      24.495   2.457  -5.343  1.00 25.11           C  
ATOM   3969  HD2 TYR A 253      23.705   2.524  -6.076  1.00 25.11           H  
ATOM   3970  CE1 TYR A 253      26.613   2.327  -3.485  1.00 25.11           C  
ATOM   3971  HE1 TYR A 253      27.434   2.276  -2.784  1.00 25.11           H  
ATOM   3972  CE2 TYR A 253      24.501   3.311  -4.221  1.00 25.11           C  
ATOM   3973  HE2 TYR A 253      23.711   4.033  -4.076  1.00 25.11           H  
ATOM   3974  OH  TYR A 253      25.575   4.079  -2.217  1.00 25.11           O  
ATOM   3975  HH  TYR A 253      26.377   3.950  -1.705  1.00 25.11           H  
ATOM   3976  CZ  TYR A 253      25.562   3.249  -3.294  1.00 25.11           C  
ATOM   3977  N   GLU A 254      28.349   0.483  -8.962  1.00 24.44           N  
ATOM   3978  H   GLU A 254      28.762   1.314  -8.563  1.00 24.44           H  
ATOM   3979  CA  GLU A 254      29.266  -0.541  -9.451  1.00 24.44           C  
ATOM   3980  HA  GLU A 254      28.918  -0.939 -10.404  1.00 24.44           H  
ATOM   3981  C   GLU A 254      29.284  -1.677  -8.422  1.00 24.44           C  
ATOM   3982  CB  GLU A 254      30.687   0.029  -9.641  1.00 24.44           C  
ATOM   3983  HB2 GLU A 254      30.966   0.590  -8.750  1.00 24.44           H  
ATOM   3984  HB3 GLU A 254      31.374  -0.811  -9.746  1.00 24.44           H  
ATOM   3985  O   GLU A 254      29.948  -1.589  -7.390  1.00 24.44           O  
ATOM   3986  CG  GLU A 254      30.850   0.920 -10.883  1.00 24.44           C  
ATOM   3987  HG2 GLU A 254      30.507   0.363 -11.755  1.00 24.44           H  
ATOM   3988  HG3 GLU A 254      30.216   1.799 -10.772  1.00 24.44           H  
ATOM   3989  CD  GLU A 254      32.312   1.364 -11.092  1.00 24.44           C  
ATOM   3990  OE1 GLU A 254      32.697   1.560 -12.266  1.00 24.44           O  
ATOM   3991  OE2 GLU A 254      33.041   1.510 -10.083  1.00 24.44           O  
ATOM   3992  N   SER A 255      28.543  -2.754  -8.682  1.00 26.94           N  
ATOM   3993  H   SER A 255      27.901  -2.738  -9.461  1.00 26.94           H  
ATOM   3994  CA  SER A 255      28.952  -4.056  -8.167  1.00 26.94           C  
ATOM   3995  HA  SER A 255      29.146  -3.992  -7.096  1.00 26.94           H  
ATOM   3996  C   SER A 255      30.247  -4.397  -8.894  1.00 26.94           C  
ATOM   3997  CB  SER A 255      27.872  -5.119  -8.398  1.00 26.94           C  
ATOM   3998  HB2 SER A 255      26.994  -4.880  -7.798  1.00 26.94           H  
ATOM   3999  HB3 SER A 255      28.254  -6.092  -8.090  1.00 26.94           H  
ATOM   4000  O   SER A 255      30.233  -4.612 -10.112  1.00 26.94           O  
ATOM   4001  OG  SER A 255      27.507  -5.164  -9.765  1.00 26.94           O  
ATOM   4002  HG  SER A 255      28.325  -5.177 -10.266  1.00 26.94           H  
ATOM   4003  N   GLY A 256      31.370  -4.386  -8.176  1.00 25.72           N  
ATOM   4004  H   GLY A 256      31.313  -4.197  -7.186  1.00 25.72           H  
ATOM   4005  CA  GLY A 256      32.634  -4.839  -8.736  1.00 25.72           C  
ATOM   4006  HA2 GLY A 256      32.929  -4.146  -9.524  1.00 25.72           H  
ATOM   4007  HA3 GLY A 256      33.402  -4.854  -7.962  1.00 25.72           H  
ATOM   4008  C   GLY A 256      32.467  -6.258  -9.299  1.00 25.72           C  
ATOM   4009  O   GLY A 256      31.674  -7.041  -8.766  1.00 25.72           O  
ATOM   4010  N   PRO A 257      33.164  -6.619 -10.388  1.00 24.45           N  
ATOM   4011  CA  PRO A 257      33.113  -7.976 -10.915  1.00 24.45           C  
ATOM   4012  HA  PRO A 257      32.086  -8.236 -11.171  1.00 24.45           H  
ATOM   4013  C   PRO A 257      33.628  -8.955  -9.844  1.00 24.45           C  
ATOM   4014  CB  PRO A 257      33.961  -7.938 -12.196  1.00 24.45           C  
ATOM   4015  HB2 PRO A 257      33.311  -7.731 -13.046  1.00 24.45           H  
ATOM   4016  HB3 PRO A 257      34.505  -8.868 -12.359  1.00 24.45           H  
ATOM   4017  O   PRO A 257      34.835  -9.073  -9.642  1.00 24.45           O  
ATOM   4018  CG  PRO A 257      34.908  -6.754 -11.989  1.00 24.45           C  
ATOM   4019  HG2 PRO A 257      35.783  -7.081 -11.428  1.00 24.45           H  
ATOM   4020  HG3 PRO A 257      35.206  -6.303 -12.935  1.00 24.45           H  
ATOM   4021  CD  PRO A 257      34.091  -5.788 -11.136  1.00 24.45           C  
ATOM   4022  HD2 PRO A 257      33.529  -5.109 -11.778  1.00 24.45           H  
ATOM   4023  HD3 PRO A 257      34.751  -5.225 -10.476  1.00 24.45           H  
ATOM   4024  N   GLY A 258      32.711  -9.624  -9.135  1.00 28.89           N  
ATOM   4025  H   GLY A 258      31.745  -9.355  -9.254  1.00 28.89           H  
ATOM   4026  CA  GLY A 258      33.034 -10.583  -8.072  1.00 28.89           C  
ATOM   4027  HA2 GLY A 258      34.020 -10.350  -7.670  1.00 28.89           H  
ATOM   4028  HA3 GLY A 258      33.076 -11.583  -8.505  1.00 28.89           H  
ATOM   4029  C   GLY A 258      32.080 -10.636  -6.870  1.00 28.89           C  
ATOM   4030  O   GLY A 258      32.164 -11.601  -6.115  1.00 28.89           O  
ATOM   4031  N   ASP A 259      31.170  -9.675  -6.689  1.00 28.24           N  
ATOM   4032  H   ASP A 259      31.177  -8.856  -7.281  1.00 28.24           H  
ATOM   4033  CA  ASP A 259      30.283  -9.663  -5.514  1.00 28.24           C  
ATOM   4034  HA  ASP A 259      30.831 -10.078  -4.668  1.00 28.24           H  
ATOM   4035  C   ASP A 259      29.049 -10.563  -5.709  1.00 28.24           C  
ATOM   4036  CB  ASP A 259      29.911  -8.221  -5.126  1.00 28.24           C  
ATOM   4037  HB2 ASP A 259      29.603  -7.673  -6.016  1.00 28.24           H  
ATOM   4038  HB3 ASP A 259      29.062  -8.255  -4.443  1.00 28.24           H  
ATOM   4039  O   ASP A 259      28.095 -10.220  -6.404  1.00 28.24           O  
ATOM   4040  CG  ASP A 259      31.046  -7.471  -4.412  1.00 28.24           C  
ATOM   4041  OD1 ASP A 259      31.850  -8.131  -3.714  1.00 28.24           O  
ATOM   4042  OD2 ASP A 259      31.090  -6.227  -4.554  1.00 28.24           O  
ATOM   4043  N   THR A 260      29.072 -11.743  -5.082  1.00 28.48           N  
ATOM   4044  H   THR A 260      29.935 -12.009  -4.630  1.00 28.48           H  
ATOM   4045  CA  THR A 260      27.963 -12.718  -5.050  1.00 28.48           C  
ATOM   4046  HA  THR A 260      27.334 -12.549  -5.924  1.00 28.48           H  
ATOM   4047  C   THR A 260      27.033 -12.566  -3.841  1.00 28.48           C  
ATOM   4048  CB  THR A 260      28.490 -14.162  -5.126  1.00 28.48           C  
ATOM   4049  HB  THR A 260      27.684 -14.862  -4.905  1.00 28.48           H  
ATOM   4050  O   THR A 260      26.152 -13.403  -3.644  1.00 28.48           O  
ATOM   4051  CG2 THR A 260      29.017 -14.497  -6.521  1.00 28.48           C  
ATOM   4052 HG21 THR A 260      29.849 -13.838  -6.769  1.00 28.48           H  
ATOM   4053 HG22 THR A 260      28.222 -14.367  -7.255  1.00 28.48           H  
ATOM   4054 HG23 THR A 260      29.361 -15.531  -6.539  1.00 28.48           H  
ATOM   4055  OG1 THR A 260      29.543 -14.373  -4.209  1.00 28.48           O  
ATOM   4056  HG1 THR A 260      29.215 -14.162  -3.331  1.00 28.48           H  
ATOM   4057  N   ASP A 261      27.210 -11.529  -3.020  1.00 25.76           N  
ATOM   4058  H   ASP A 261      27.900 -10.830  -3.252  1.00 25.76           H  
ATOM   4059  CA  ASP A 261      26.417 -11.349  -1.804  1.00 25.76           C  
ATOM   4060  HA  ASP A 261      26.094 -12.341  -1.486  1.00 25.76           H  
ATOM   4061  C   ASP A 261      25.155 -10.500  -2.063  1.00 25.76           C  
ATOM   4062  CB  ASP A 261      27.278 -10.788  -0.660  1.00 25.76           C  
ATOM   4063  HB2 ASP A 261      27.889  -9.967  -1.035  1.00 25.76           H  
ATOM   4064  HB3 ASP A 261      26.612 -10.386   0.104  1.00 25.76           H  
ATOM   4065  O   ASP A 261      25.245  -9.409  -2.631  1.00 25.76           O  
ATOM   4066  CG  ASP A 261      28.171 -11.842   0.016  1.00 25.76           C  
ATOM   4067  OD1 ASP A 261      27.861 -13.053  -0.092  1.00 25.76           O  
ATOM   4068  OD2 ASP A 261      29.125 -11.428   0.709  1.00 25.76           O  
ATOM   4069  N   PRO A 262      23.957 -10.952  -1.637  1.00 26.17           N  
ATOM   4070  CA  PRO A 262      22.728 -10.178  -1.765  1.00 26.17           C  
ATOM   4071  HA  PRO A 262      22.582  -9.893  -2.807  1.00 26.17           H  
ATOM   4072  C   PRO A 262      22.810  -8.908  -0.907  1.00 26.17           C  
ATOM   4073  CB  PRO A 262      21.598 -11.126  -1.344  1.00 26.17           C  
ATOM   4074  HB2 PRO A 262      20.786 -10.604  -0.839  1.00 26.17           H  
ATOM   4075  HB3 PRO A 262      21.222 -11.646  -2.225  1.00 26.17           H  
ATOM   4076  O   PRO A 262      22.718  -8.949   0.322  1.00 26.17           O  
ATOM   4077  CG  PRO A 262      22.286 -12.134  -0.423  1.00 26.17           C  
ATOM   4078  HG2 PRO A 262      22.325 -11.735   0.591  1.00 26.17           H  
ATOM   4079  HG3 PRO A 262      21.786 -13.102  -0.436  1.00 26.17           H  
ATOM   4080  CD  PRO A 262      23.701 -12.225  -0.984  1.00 26.17           C  
ATOM   4081  HD2 PRO A 262      24.406 -12.407  -0.173  1.00 26.17           H  
ATOM   4082  HD3 PRO A 262      23.760 -13.025  -1.722  1.00 26.17           H  
ATOM   4083  N   VAL A 263      22.970  -7.760  -1.563  1.00 24.51           N  
ATOM   4084  H   VAL A 263      23.168  -7.811  -2.552  1.00 24.51           H  
ATOM   4085  CA  VAL A 263      23.048  -6.452  -0.907  1.00 24.51           C  
ATOM   4086  HA  VAL A 263      23.743  -6.540  -0.071  1.00 24.51           H  
ATOM   4087  C   VAL A 263      21.670  -6.064  -0.356  1.00 24.51           C  
ATOM   4088  CB  VAL A 263      23.617  -5.384  -1.866  1.00 24.51           C  
ATOM   4089  HB  VAL A 263      22.930  -5.244  -2.701  1.00 24.51           H  
ATOM   4090  O   VAL A 263      20.708  -5.868  -1.098  1.00 24.51           O  
ATOM   4091  CG1 VAL A 263      23.801  -4.038  -1.151  1.00 24.51           C  
ATOM   4092 HG11 VAL A 263      24.473  -4.153  -0.300  1.00 24.51           H  
ATOM   4093 HG12 VAL A 263      24.226  -3.313  -1.845  1.00 24.51           H  
ATOM   4094 HG13 VAL A 263      22.838  -3.657  -0.811  1.00 24.51           H  
ATOM   4095  CG2 VAL A 263      24.986  -5.801  -2.426  1.00 24.51           C  
ATOM   4096 HG21 VAL A 263      25.684  -6.005  -1.615  1.00 24.51           H  
ATOM   4097 HG22 VAL A 263      24.893  -6.696  -3.041  1.00 24.51           H  
ATOM   4098 HG23 VAL A 263      25.391  -5.009  -3.056  1.00 24.51           H  
ATOM   4099  N   GLN A 264      21.560  -5.927   0.969  1.00 23.54           N  
ATOM   4100  H   GLN A 264      22.369  -6.154   1.530  1.00 23.54           H  
ATOM   4101  CA  GLN A 264      20.405  -5.299   1.616  1.00 23.54           C  
ATOM   4102  HA  GLN A 264      19.490  -5.726   1.206  1.00 23.54           H  
ATOM   4103  C   GLN A 264      20.403  -3.789   1.332  1.00 23.54           C  
ATOM   4104  CB  GLN A 264      20.432  -5.539   3.137  1.00 23.54           C  
ATOM   4105  HB2 GLN A 264      19.765  -4.816   3.607  1.00 23.54           H  
ATOM   4106  HB3 GLN A 264      21.439  -5.363   3.515  1.00 23.54           H  
ATOM   4107  O   GLN A 264      21.276  -3.062   1.805  1.00 23.54           O  
ATOM   4108  CG  GLN A 264      19.961  -6.938   3.555  1.00 23.54           C  
ATOM   4109  HG2 GLN A 264      18.968  -7.117   3.142  1.00 23.54           H  
ATOM   4110  HG3 GLN A 264      20.638  -7.687   3.144  1.00 23.54           H  
ATOM   4111  CD  GLN A 264      19.902  -7.112   5.073  1.00 23.54           C  
ATOM   4112  NE2 GLN A 264      19.274  -8.162   5.555  1.00 23.54           N  
ATOM   4113 HE21 GLN A 264      19.325  -8.276   6.557  1.00 23.54           H  
ATOM   4114 HE22 GLN A 264      18.928  -8.873   4.925  1.00 23.54           H  
ATOM   4115  OE1 GLN A 264      20.394  -6.327   5.867  1.00 23.54           O  
ATOM   4116  N   TYR A 265      19.403  -3.293   0.603  1.00 26.30           N  
ATOM   4117  H   TYR A 265      18.775  -3.940   0.146  1.00 26.30           H  
ATOM   4118  CA  TYR A 265      19.278  -1.866   0.294  1.00 26.30           C  
ATOM   4119  HA  TYR A 265      20.272  -1.487   0.053  1.00 26.30           H  
ATOM   4120  C   TYR A 265      18.743  -1.052   1.488  1.00 26.30           C  
ATOM   4121  CB  TYR A 265      18.411  -1.675  -0.959  1.00 26.30           C  
ATOM   4122  HB2 TYR A 265      18.201  -0.612  -1.078  1.00 26.30           H  
ATOM   4123  HB3 TYR A 265      17.456  -2.182  -0.819  1.00 26.30           H  
ATOM   4124  O   TYR A 265      17.672  -1.338   2.027  1.00 26.30           O  
ATOM   4125  CG  TYR A 265      19.067  -2.170  -2.236  1.00 26.30           C  
ATOM   4126  CD1 TYR A 265      19.954  -1.328  -2.939  1.00 26.30           C  
ATOM   4127  HD1 TYR A 265      20.160  -0.331  -2.577  1.00 26.30           H  
ATOM   4128  CD2 TYR A 265      18.815  -3.472  -2.711  1.00 26.30           C  
ATOM   4129  HD2 TYR A 265      18.150  -4.136  -2.179  1.00 26.30           H  
ATOM   4130  CE1 TYR A 265      20.590  -1.786  -4.110  1.00 26.30           C  
ATOM   4131  HE1 TYR A 265      21.278  -1.147  -4.643  1.00 26.30           H  
ATOM   4132  CE2 TYR A 265      19.450  -3.931  -3.881  1.00 26.30           C  
ATOM   4133  HE2 TYR A 265      19.278  -4.932  -4.248  1.00 26.30           H  
ATOM   4134  OH  TYR A 265      20.951  -3.554  -5.702  1.00 26.30           O  
ATOM   4135  HH  TYR A 265      21.554  -2.921  -6.100  1.00 26.30           H  
ATOM   4136  CZ  TYR A 265      20.339  -3.092  -4.582  1.00 26.30           C  
ATOM   4137  N   GLN A 266      19.460   0.015   1.870  1.00 24.00           N  
ATOM   4138  H   GLN A 266      20.335   0.185   1.396  1.00 24.00           H  
ATOM   4139  CA  GLN A 266      18.964   1.064   2.770  1.00 24.00           C  
ATOM   4140  HA  GLN A 266      18.120   0.668   3.334  1.00 24.00           H  
ATOM   4141  C   GLN A 266      18.447   2.268   1.963  1.00 24.00           C  
ATOM   4142  CB  GLN A 266      20.030   1.499   3.792  1.00 24.00           C  
ATOM   4143  HB2 GLN A 266      20.954   1.762   3.277  1.00 24.00           H  
ATOM   4144  HB3 GLN A 266      19.658   2.391   4.296  1.00 24.00           H  
ATOM   4145  O   GLN A 266      19.138   2.811   1.108  1.00 24.00           O  
ATOM   4146  CG  GLN A 266      20.316   0.428   4.859  1.00 24.00           C  
ATOM   4147  HG2 GLN A 266      19.371   0.034   5.233  1.00 24.00           H  
ATOM   4148  HG3 GLN A 266      20.868  -0.395   4.404  1.00 24.00           H  
ATOM   4149  CD  GLN A 266      21.110   0.957   6.055  1.00 24.00           C  
ATOM   4150  NE2 GLN A 266      21.357   0.135   7.051  1.00 24.00           N  
ATOM   4151 HE21 GLN A 266      21.958   0.504   7.775  1.00 24.00           H  
ATOM   4152 HE22 GLN A 266      21.148  -0.848   6.959  1.00 24.00           H  
ATOM   4153  OE1 GLN A 266      21.494   2.109   6.153  1.00 24.00           O  
ATOM   4154  N   PHE A 267      17.216   2.690   2.254  1.00 27.99           N  
ATOM   4155  H   PHE A 267      16.698   2.151   2.933  1.00 27.99           H  
ATOM   4156  CA  PHE A 267      16.516   3.805   1.610  1.00 27.99           C  
ATOM   4157  HA  PHE A 267      16.501   3.635   0.533  1.00 27.99           H  
ATOM   4158  C   PHE A 267      17.180   5.164   1.919  1.00 27.99           C  
ATOM   4159  CB  PHE A 267      15.066   3.835   2.137  1.00 27.99           C  
ATOM   4160  HB2 PHE A 267      15.081   4.068   3.202  1.00 27.99           H  
ATOM   4161  HB3 PHE A 267      14.542   4.652   1.640  1.00 27.99           H  
ATOM   4162  O   PHE A 267      17.267   5.514   3.102  1.00 27.99           O  
ATOM   4163  CG  PHE A 267      14.265   2.560   1.946  1.00 27.99           C  
ATOM   4164  CD1 PHE A 267      13.487   2.392   0.785  1.00 27.99           C  
ATOM   4165  HD1 PHE A 267      13.479   3.153   0.019  1.00 27.99           H  
ATOM   4166  CD2 PHE A 267      14.298   1.538   2.917  1.00 27.99           C  
ATOM   4167  HD2 PHE A 267      14.902   1.649   3.805  1.00 27.99           H  
ATOM   4168  CE1 PHE A 267      12.756   1.206   0.590  1.00 27.99           C  
ATOM   4169  HE1 PHE A 267      12.197   1.063  -0.323  1.00 27.99           H  
ATOM   4170  CE2 PHE A 267      13.578   0.346   2.714  1.00 27.99           C  
ATOM   4171  HE2 PHE A 267      13.646  -0.459   3.431  1.00 27.99           H  
ATOM   4172  CZ  PHE A 267      12.808   0.181   1.550  1.00 27.99           C  
ATOM   4173  HZ  PHE A 267      12.287  -0.749   1.374  1.00 27.99           H  
ATOM   4174  N   PRO A 268      17.556   5.998   0.930  1.00 29.28           N  
ATOM   4175  CA  PRO A 268      17.884   7.390   1.207  1.00 29.28           C  
ATOM   4176  HA  PRO A 268      18.568   7.445   2.054  1.00 29.28           H  
ATOM   4177  C   PRO A 268      16.598   8.157   1.550  1.00 29.28           C  
ATOM   4178  CB  PRO A 268      18.621   7.906  -0.030  1.00 29.28           C  
ATOM   4179  HB2 PRO A 268      18.426   8.962  -0.216  1.00 29.28           H  
ATOM   4180  HB3 PRO A 268      19.690   7.733   0.090  1.00 29.28           H  
ATOM   4181  O   PRO A 268      15.683   8.302   0.742  1.00 29.28           O  
ATOM   4182  CG  PRO A 268      18.095   7.023  -1.161  1.00 29.28           C  
ATOM   4183  HG2 PRO A 268      17.192   7.470  -1.578  1.00 29.28           H  
ATOM   4184  HG3 PRO A 268      18.841   6.884  -1.943  1.00 29.28           H  
ATOM   4185  CD  PRO A 268      17.734   5.697  -0.484  1.00 29.28           C  
ATOM   4186  HD2 PRO A 268      18.555   4.989  -0.601  1.00 29.28           H  
ATOM   4187  HD3 PRO A 268      16.822   5.292  -0.924  1.00 29.28           H  
ATOM   4188  N   TYR A 269      16.509   8.614   2.797  1.00 26.57           N  
ATOM   4189  H   TYR A 269      17.286   8.429   3.416  1.00 26.57           H  
ATOM   4190  CA  TYR A 269      15.416   9.441   3.295  1.00 26.57           C  
ATOM   4191  HA  TYR A 269      14.464   8.990   3.015  1.00 26.57           H  
ATOM   4192  C   TYR A 269      15.504  10.840   2.693  1.00 26.57           C  
ATOM   4193  CB  TYR A 269      15.501   9.552   4.826  1.00 26.57           C  
ATOM   4194  HB2 TYR A 269      14.799  10.317   5.155  1.00 26.57           H  
ATOM   4195  HB3 TYR A 269      16.497   9.894   5.106  1.00 26.57           H  
ATOM   4196  O   TYR A 269      16.513  11.518   2.871  1.00 26.57           O  
ATOM   4197  CG  TYR A 269      15.195   8.273   5.575  1.00 26.57           C  
ATOM   4198  CD1 TYR A 269      13.892   8.045   6.058  1.00 26.57           C  
ATOM   4199  HD1 TYR A 269      13.126   8.788   5.896  1.00 26.57           H  
ATOM   4200  CD2 TYR A 269      16.208   7.320   5.799  1.00 26.57           C  
ATOM   4201  HD2 TYR A 269      17.205   7.484   5.419  1.00 26.57           H  
ATOM   4202  CE1 TYR A 269      13.601   6.862   6.761  1.00 26.57           C  
ATOM   4203  HE1 TYR A 269      12.616   6.695   7.170  1.00 26.57           H  
ATOM   4204  CE2 TYR A 269      15.918   6.129   6.488  1.00 26.57           C  
ATOM   4205  HE2 TYR A 269      16.696   5.393   6.626  1.00 26.57           H  
ATOM   4206  OH  TYR A 269      14.306   4.743   7.611  1.00 26.57           O  
ATOM   4207  HH  TYR A 269      15.088   4.195   7.705  1.00 26.57           H  
ATOM   4208  CZ  TYR A 269      14.612   5.899   6.966  1.00 26.57           C  
ATOM   4209  N   VAL A 270      14.416  11.323   2.092  1.00 27.82           N  
ATOM   4210  H   VAL A 270      13.648  10.705   1.874  1.00 27.82           H  
ATOM   4211  CA  VAL A 270      14.262  12.756   1.828  1.00 27.82           C  
ATOM   4212  HA  VAL A 270      15.123  13.285   2.235  1.00 27.82           H  
ATOM   4213  C   VAL A 270      13.048  13.249   2.588  1.00 27.82           C  
ATOM   4214  CB  VAL A 270      14.247  13.103   0.338  1.00 27.82           C  
ATOM   4215  HB  VAL A 270      13.341  12.725  -0.135  1.00 27.82           H  
ATOM   4216  O   VAL A 270      11.899  13.008   2.225  1.00 27.82           O  
ATOM   4217  CG1 VAL A 270      14.302  14.633   0.216  1.00 27.82           C  
ATOM   4218 HG11 VAL A 270      15.239  15.019   0.619  1.00 27.82           H  
ATOM   4219 HG12 VAL A 270      14.217  14.927  -0.831  1.00 27.82           H  
ATOM   4220 HG13 VAL A 270      13.464  15.096   0.737  1.00 27.82           H  
ATOM   4221  CG2 VAL A 270      15.478  12.466  -0.324  1.00 27.82           C  
ATOM   4222 HG21 VAL A 270      15.558  12.777  -1.366  1.00 27.82           H  
ATOM   4223 HG22 VAL A 270      16.388  12.761   0.198  1.00 27.82           H  
ATOM   4224 HG23 VAL A 270      15.396  11.379  -0.318  1.00 27.82           H  
ATOM   4225  N   ASN A 271      13.332  13.889   3.717  1.00 31.02           N  
ATOM   4226  H   ASN A 271      14.305  14.058   3.927  1.00 31.02           H  
ATOM   4227  CA  ASN A 271      12.337  14.549   4.540  1.00 31.02           C  
ATOM   4228  HA  ASN A 271      11.453  13.915   4.609  1.00 31.02           H  
ATOM   4229  C   ASN A 271      11.961  15.852   3.817  1.00 31.02           C  
ATOM   4230  CB  ASN A 271      12.964  14.732   5.940  1.00 31.02           C  
ATOM   4231  HB2 ASN A 271      13.641  13.902   6.141  1.00 31.02           H  
ATOM   4232  HB3 ASN A 271      13.551  15.650   5.972  1.00 31.02           H  
ATOM   4233  O   ASN A 271      12.719  16.818   3.870  1.00 31.02           O  
ATOM   4234  CG  ASN A 271      11.964  14.742   7.077  1.00 31.02           C  
ATOM   4235  ND2 ASN A 271      12.443  14.880   8.292  1.00 31.02           N  
ATOM   4236 HD21 ASN A 271      11.765  14.915   9.040  1.00 31.02           H  
ATOM   4237 HD22 ASN A 271      13.430  15.039   8.433  1.00 31.02           H  
ATOM   4238  OD1 ASN A 271      10.768  14.580   6.922  1.00 31.02           O  
ATOM   4239  N   SER A 272      10.840  15.872   3.093  1.00 31.90           N  
ATOM   4240  H   SER A 272      10.255  15.049   3.074  1.00 31.90           H  
ATOM   4241  CA  SER A 272      10.468  16.966   2.179  1.00 31.90           C  
ATOM   4242  HA  SER A 272      11.369  17.290   1.657  1.00 31.90           H  
ATOM   4243  C   SER A 272       9.905  18.202   2.892  1.00 31.90           C  
ATOM   4244  CB  SER A 272       9.498  16.432   1.117  1.00 31.90           C  
ATOM   4245  HB2 SER A 272       9.894  15.494   0.727  1.00 31.90           H  
ATOM   4246  HB3 SER A 272       9.406  17.127   0.283  1.00 31.90           H  
ATOM   4247  O   SER A 272       9.041  18.880   2.350  1.00 31.90           O  
ATOM   4248  OG  SER A 272       8.217  16.227   1.672  1.00 31.90           O  
ATOM   4249  HG  SER A 272       7.935  17.087   1.993  1.00 31.90           H  
ATOM   4250  N   GLY A 273      10.312  18.455   4.135  1.00 28.25           N  
ATOM   4251  H   GLY A 273      11.108  17.937   4.479  1.00 28.25           H  
ATOM   4252  CA  GLY A 273       9.681  19.469   4.970  1.00 28.25           C  
ATOM   4253  HA2 GLY A 273      10.284  19.609   5.867  1.00 28.25           H  
ATOM   4254  HA3 GLY A 273       9.657  20.415   4.428  1.00 28.25           H  
ATOM   4255  C   GLY A 273       8.236  19.110   5.363  1.00 28.25           C  
ATOM   4256  O   GLY A 273       7.431  18.570   4.613  1.00 28.25           O  
ATOM   4257  N   GLN A 274       7.913  19.392   6.618  1.00 34.13           N  
ATOM   4258  H   GLN A 274       8.662  19.767   7.181  1.00 34.13           H  
ATOM   4259  CA  GLN A 274       6.564  19.580   7.167  1.00 34.13           C  
ATOM   4260  HA  GLN A 274       6.723  19.704   8.238  1.00 34.13           H  
ATOM   4261  C   GLN A 274       5.479  18.486   7.135  1.00 34.13           C  
ATOM   4262  CB  GLN A 274       5.995  20.923   6.688  1.00 34.13           C  
ATOM   4263  HB2 GLN A 274       4.990  21.035   7.095  1.00 34.13           H  
ATOM   4264  HB3 GLN A 274       5.918  20.937   5.601  1.00 34.13           H  
ATOM   4265  O   GLN A 274       4.476  18.744   7.786  1.00 34.13           O  
ATOM   4266  CG  GLN A 274       6.842  22.110   7.171  1.00 34.13           C  
ATOM   4267  HG2 GLN A 274       7.721  22.214   6.534  1.00 34.13           H  
ATOM   4268  HG3 GLN A 274       7.173  21.936   8.195  1.00 34.13           H  
ATOM   4269  CD  GLN A 274       6.068  23.423   7.162  1.00 34.13           C  
ATOM   4270  NE2 GLN A 274       6.708  24.530   7.455  1.00 34.13           N  
ATOM   4271 HE21 GLN A 274       7.718  24.549   7.488  1.00 34.13           H  
ATOM   4272 HE22 GLN A 274       6.165  25.365   7.288  1.00 34.13           H  
ATOM   4273  OE1 GLN A 274       4.873  23.488   6.955  1.00 34.13           O  
ATOM   4274  N   ASN A 275       5.630  17.306   6.515  1.00 42.00           N  
ATOM   4275  H   ASN A 275       6.423  17.253   5.892  1.00 42.00           H  
ATOM   4276  CA  ASN A 275       4.926  16.036   6.854  1.00 42.00           C  
ATOM   4277  HA  ASN A 275       5.510  15.535   7.625  1.00 42.00           H  
ATOM   4278  C   ASN A 275       4.860  15.037   5.685  1.00 42.00           C  
ATOM   4279  CB  ASN A 275       3.474  16.224   7.388  1.00 42.00           C  
ATOM   4280  HB2 ASN A 275       2.893  15.319   7.212  1.00 42.00           H  
ATOM   4281  HB3 ASN A 275       2.971  17.021   6.840  1.00 42.00           H  
ATOM   4282  O   ASN A 275       4.464  13.900   5.925  1.00 42.00           O  
ATOM   4283  CG  ASN A 275       3.399  16.450   8.894  1.00 42.00           C  
ATOM   4284  ND2 ASN A 275       2.561  17.351   9.350  1.00 42.00           N  
ATOM   4285 HD21 ASN A 275       2.281  18.056   8.684  1.00 42.00           H  
ATOM   4286 HD22 ASN A 275       2.679  17.597  10.323  1.00 42.00           H  
ATOM   4287  OD1 ASN A 275       4.035  15.772   9.685  1.00 42.00           O  
ATOM   4288  N   ASN A 276       5.208  15.405   4.451  1.00 40.41           N  
ATOM   4289  H   ASN A 276       5.541  16.346   4.291  1.00 40.41           H  
ATOM   4290  CA  ASN A 276       5.094  14.511   3.289  1.00 40.41           C  
ATOM   4291  HA  ASN A 276       4.238  13.852   3.433  1.00 40.41           H  
ATOM   4292  C   ASN A 276       6.321  13.602   3.143  1.00 40.41           C  
ATOM   4293  CB  ASN A 276       4.793  15.341   2.034  1.00 40.41           C  
ATOM   4294  HB2 ASN A 276       4.707  14.679   1.173  1.00 40.41           H  
ATOM   4295  HB3 ASN A 276       5.606  16.045   1.854  1.00 40.41           H  
ATOM   4296  O   ASN A 276       7.415  13.928   3.611  1.00 40.41           O  
ATOM   4297  CG  ASN A 276       3.484  16.094   2.167  1.00 40.41           C  
ATOM   4298  ND2 ASN A 276       3.406  17.292   1.645  1.00 40.41           N  
ATOM   4299 HD21 ASN A 276       2.521  17.762   1.769  1.00 40.41           H  
ATOM   4300 HD22 ASN A 276       4.200  17.756   1.226  1.00 40.41           H  
ATOM   4301  OD1 ASN A 276       2.542  15.633   2.787  1.00 40.41           O  
ATOM   4302  N   LYS A 277       6.129  12.423   2.543  1.00 43.25           N  
ATOM   4303  H   LYS A 277       5.224  12.224   2.143  1.00 43.25           H  
ATOM   4304  CA  LYS A 277       7.195  11.431   2.351  1.00 43.25           C  
ATOM   4305  HA  LYS A 277       8.160  11.900   2.543  1.00 43.25           H  
ATOM   4306  C   LYS A 277       7.215  10.950   0.910  1.00 43.25           C  
ATOM   4307  CB  LYS A 277       7.030  10.249   3.316  1.00 43.25           C  
ATOM   4308  HB2 LYS A 277       6.025   9.839   3.212  1.00 43.25           H  
ATOM   4309  HB3 LYS A 277       7.746   9.474   3.046  1.00 43.25           H  
ATOM   4310  O   LYS A 277       6.173  10.616   0.352  1.00 43.25           O  
ATOM   4311  CG  LYS A 277       7.276  10.668   4.770  1.00 43.25           C  
ATOM   4312  HG2 LYS A 277       6.563  11.442   5.054  1.00 43.25           H  
ATOM   4313  HG3 LYS A 277       8.289  11.057   4.873  1.00 43.25           H  
ATOM   4314  CD  LYS A 277       7.090   9.465   5.692  1.00 43.25           C  
ATOM   4315  HD2 LYS A 277       6.087   9.067   5.538  1.00 43.25           H  
ATOM   4316  HD3 LYS A 277       7.824   8.698   5.444  1.00 43.25           H  
ATOM   4317  CE  LYS A 277       7.253   9.917   7.142  1.00 43.25           C  
ATOM   4318  HE2 LYS A 277       6.607  10.781   7.296  1.00 43.25           H  
ATOM   4319  HE3 LYS A 277       8.284  10.234   7.302  1.00 43.25           H  
ATOM   4320  NZ  LYS A 277       6.871   8.824   8.062  1.00 43.25           N  
ATOM   4321  HZ1 LYS A 277       5.924   8.547   7.848  1.00 43.25           H  
ATOM   4322  HZ2 LYS A 277       7.476   8.027   7.925  1.00 43.25           H  
ATOM   4323  HZ3 LYS A 277       6.919   9.138   9.021  1.00 43.25           H  
ATOM   4324  N   TRP A 278       8.422  10.900   0.358  1.00 40.57           N  
ATOM   4325  H   TRP A 278       9.215  11.188   0.913  1.00 40.57           H  
ATOM   4326  CA  TRP A 278       8.713  10.367  -0.965  1.00 40.57           C  
ATOM   4327  HA  TRP A 278       7.785  10.232  -1.521  1.00 40.57           H  
ATOM   4328  C   TRP A 278       9.402   9.015  -0.839  1.00 40.57           C  
ATOM   4329  CB  TRP A 278       9.587  11.358  -1.734  1.00 40.57           C  
ATOM   4330  HB2 TRP A 278      10.488  11.572  -1.159  1.00 40.57           H  
ATOM   4331  HB3 TRP A 278       9.899  10.895  -2.671  1.00 40.57           H  
ATOM   4332  O   TRP A 278      10.244   8.820   0.044  1.00 40.57           O  
ATOM   4333  CG  TRP A 278       8.898  12.642  -2.062  1.00 40.57           C  
ATOM   4334  CD1 TRP A 278       8.826  13.734  -1.270  1.00 40.57           C  
ATOM   4335  HD1 TRP A 278       9.272  13.806  -0.290  1.00 40.57           H  
ATOM   4336  CD2 TRP A 278       8.155  12.975  -3.267  1.00 40.57           C  
ATOM   4337  CE2 TRP A 278       7.654  14.305  -3.142  1.00 40.57           C  
ATOM   4338  CE3 TRP A 278       7.883  12.285  -4.463  1.00 40.57           C  
ATOM   4339  HE3 TRP A 278       8.264  11.283  -4.596  1.00 40.57           H  
ATOM   4340  NE1 TRP A 278       8.098  14.722  -1.905  1.00 40.57           N  
ATOM   4341  HE1 TRP A 278       7.949  15.645  -1.523  1.00 40.57           H  
ATOM   4342  CH2 TRP A 278       6.655  14.208  -5.339  1.00 40.57           C  
ATOM   4343  HH2 TRP A 278       6.106  14.679  -6.141  1.00 40.57           H  
ATOM   4344  CZ2 TRP A 278       6.896  14.916  -4.150  1.00 40.57           C  
ATOM   4345  HZ2 TRP A 278       6.530  15.925  -4.031  1.00 40.57           H  
ATOM   4346  CZ3 TRP A 278       7.172  12.909  -5.500  1.00 40.57           C  
ATOM   4347  HZ3 TRP A 278       7.067  12.391  -6.442  1.00 40.57           H  
ATOM   4348  N   TYR A 279       9.069   8.100  -1.744  1.00 44.07           N  
ATOM   4349  H   TYR A 279       8.327   8.310  -2.397  1.00 44.07           H  
ATOM   4350  CA  TYR A 279       9.741   6.811  -1.861  1.00 44.07           C  
ATOM   4351  HA  TYR A 279      10.659   6.830  -1.274  1.00 44.07           H  
ATOM   4352  C   TYR A 279      10.118   6.569  -3.320  1.00 44.07           C  
ATOM   4353  CB  TYR A 279       8.859   5.676  -1.320  1.00 44.07           C  
ATOM   4354  HB2 TYR A 279       8.130   5.413  -2.087  1.00 44.07           H  
ATOM   4355  HB3 TYR A 279       9.487   4.792  -1.202  1.00 44.07           H  
ATOM   4356  O   TYR A 279       9.278   6.760  -4.200  1.00 44.07           O  
ATOM   4357  CG  TYR A 279       8.139   5.949  -0.005  1.00 44.07           C  
ATOM   4358  CD1 TYR A 279       8.692   5.468   1.194  1.00 44.07           C  
ATOM   4359  HD1 TYR A 279       9.617   4.912   1.158  1.00 44.07           H  
ATOM   4360  CD2 TYR A 279       6.945   6.702   0.037  1.00 44.07           C  
ATOM   4361  HD2 TYR A 279       6.530   7.118  -0.869  1.00 44.07           H  
ATOM   4362  CE1 TYR A 279       8.054   5.729   2.422  1.00 44.07           C  
ATOM   4363  HE1 TYR A 279       8.480   5.370   3.347  1.00 44.07           H  
ATOM   4364  CE2 TYR A 279       6.312   6.982   1.260  1.00 44.07           C  
ATOM   4365  HE2 TYR A 279       5.415   7.582   1.288  1.00 44.07           H  
ATOM   4366  OH  TYR A 279       6.276   6.757   3.645  1.00 44.07           O  
ATOM   4367  HH  TYR A 279       6.590   6.164   4.331  1.00 44.07           H  
ATOM   4368  CZ  TYR A 279       6.868   6.493   2.453  1.00 44.07           C  
ATOM   4369  N   THR A 280      11.356   6.132  -3.554  1.00 41.65           N  
ATOM   4370  H   THR A 280      12.013   6.045  -2.791  1.00 41.65           H  
ATOM   4371  CA  THR A 280      11.819   5.623  -4.847  1.00 41.65           C  
ATOM   4372  HA  THR A 280      10.953   5.533  -5.502  1.00 41.65           H  
ATOM   4373  C   THR A 280      12.393   4.220  -4.686  1.00 41.65           C  
ATOM   4374  CB  THR A 280      12.807   6.560  -5.559  1.00 41.65           C  
ATOM   4375  HB  THR A 280      13.099   6.104  -6.506  1.00 41.65           H  
ATOM   4376  O   THR A 280      12.998   3.883  -3.670  1.00 41.65           O  
ATOM   4377  CG2 THR A 280      12.197   7.929  -5.845  1.00 41.65           C  
ATOM   4378 HG21 THR A 280      11.982   8.455  -4.914  1.00 41.65           H  
ATOM   4379 HG22 THR A 280      11.272   7.796  -6.406  1.00 41.65           H  
ATOM   4380 HG23 THR A 280      12.890   8.520  -6.444  1.00 41.65           H  
ATOM   4381  OG1 THR A 280      13.958   6.771  -4.780  1.00 41.65           O  
ATOM   4382  HG1 THR A 280      14.614   7.187  -5.345  1.00 41.65           H  
ATOM   4383  N   THR A 281      12.159   3.377  -5.681  1.00 41.96           N  
ATOM   4384  H   THR A 281      11.626   3.711  -6.471  1.00 41.96           H  
ATOM   4385  CA  THR A 281      12.673   2.005  -5.789  1.00 41.96           C  
ATOM   4386  HA  THR A 281      13.516   1.864  -5.114  1.00 41.96           H  
ATOM   4387  C   THR A 281      13.156   1.841  -7.219  1.00 41.96           C  
ATOM   4388  CB  THR A 281      11.587   0.961  -5.450  1.00 41.96           C  
ATOM   4389  HB  THR A 281      11.528   0.863  -4.366  1.00 41.96           H  
ATOM   4390  O   THR A 281      12.421   2.218  -8.122  1.00 41.96           O  
ATOM   4391  CG2 THR A 281      10.192   1.356  -5.963  1.00 41.96           C  
ATOM   4392 HG21 THR A 281      10.266   1.902  -6.904  1.00 41.96           H  
ATOM   4393 HG22 THR A 281       9.587   0.474  -6.174  1.00 41.96           H  
ATOM   4394 HG23 THR A 281       9.690   1.982  -5.226  1.00 41.96           H  
ATOM   4395  OG1 THR A 281      11.881  -0.309  -5.988  1.00 41.96           O  
ATOM   4396  HG1 THR A 281      12.724  -0.635  -5.662  1.00 41.96           H  
ATOM   4397  N   GLY A 282      14.382   1.358  -7.417  1.00 39.43           N  
ATOM   4398  H   GLY A 282      14.927   1.061  -6.620  1.00 39.43           H  
ATOM   4399  CA  GLY A 282      14.862   0.899  -8.720  1.00 39.43           C  
ATOM   4400  HA2 GLY A 282      14.232   1.276  -9.526  1.00 39.43           H  
ATOM   4401  HA3 GLY A 282      15.883   1.240  -8.889  1.00 39.43           H  
ATOM   4402  C   GLY A 282      14.860  -0.623  -8.747  1.00 39.43           C  
ATOM   4403  O   GLY A 282      15.273  -1.242  -7.769  1.00 39.43           O  
ATOM   4404  N   ILE A 283      14.386  -1.218  -9.836  1.00 39.70           N  
ATOM   4405  H   ILE A 283      13.965  -0.643 -10.551  1.00 39.70           H  
ATOM   4406  CA  ILE A 283      14.426  -2.669 -10.065  1.00 39.70           C  
ATOM   4407  HA  ILE A 283      14.548  -3.200  -9.122  1.00 39.70           H  
ATOM   4408  C   ILE A 283      15.637  -2.996 -10.949  1.00 39.70           C  
ATOM   4409  CB  ILE A 283      13.078  -3.096 -10.680  1.00 39.70           C  
ATOM   4410  HB  ILE A 283      12.859  -2.396 -11.486  1.00 39.70           H  
ATOM   4411  O   ILE A 283      15.617  -2.705 -12.134  1.00 39.70           O  
ATOM   4412  CG1 ILE A 283      11.949  -3.002  -9.634  1.00 39.70           C  
ATOM   4413 HG12 ILE A 283      12.015  -3.865  -8.972  1.00 39.70           H  
ATOM   4414 HG13 ILE A 283      12.067  -2.109  -9.020  1.00 39.70           H  
ATOM   4415  CG2 ILE A 283      13.128  -4.521 -11.253  1.00 39.70           C  
ATOM   4416 HG21 ILE A 283      13.807  -4.562 -12.105  1.00 39.70           H  
ATOM   4417 HG22 ILE A 283      13.462  -5.231 -10.497  1.00 39.70           H  
ATOM   4418 HG23 ILE A 283      12.155  -4.849 -11.621  1.00 39.70           H  
ATOM   4419  CD1 ILE A 283      10.549  -2.954 -10.248  1.00 39.70           C  
ATOM   4420 HD11 ILE A 283       9.835  -3.333  -9.518  1.00 39.70           H  
ATOM   4421 HD12 ILE A 283      10.317  -1.916 -10.487  1.00 39.70           H  
ATOM   4422 HD13 ILE A 283      10.476  -3.572 -11.143  1.00 39.70           H  
ATOM   4423  N   THR A 284      16.707  -3.559 -10.381  1.00 37.40           N  
ATOM   4424  H   THR A 284      16.697  -3.761  -9.392  1.00 37.40           H  
ATOM   4425  CA  THR A 284      17.973  -3.868 -11.090  1.00 37.40           C  
ATOM   4426  HA  THR A 284      18.289  -2.984 -11.645  1.00 37.40           H  
ATOM   4427  C   THR A 284      17.891  -4.944 -12.163  1.00 37.40           C  
ATOM   4428  CB  THR A 284      19.131  -4.148 -10.126  1.00 37.40           C  
ATOM   4429  HB  THR A 284      19.845  -4.839 -10.576  1.00 37.40           H  
ATOM   4430  O   THR A 284      18.774  -5.047 -13.008  1.00 37.40           O  
ATOM   4431  CG2 THR A 284      19.878  -2.873  -9.739  1.00 37.40           C  
ATOM   4432 HG21 THR A 284      20.620  -3.115  -8.977  1.00 37.40           H  
ATOM   4433 HG22 THR A 284      20.405  -2.488 -10.612  1.00 37.40           H  
ATOM   4434 HG23 THR A 284      19.180  -2.139  -9.335  1.00 37.40           H  
ATOM   4435  OG1 THR A 284      18.641  -4.696  -8.926  1.00 37.40           O  
ATOM   4436  HG1 THR A 284      18.547  -5.643  -9.048  1.00 37.40           H  
ATOM   4437  N   ASP A 285      16.833  -5.737 -12.130  1.00 40.88           N  
ATOM   4438  H   ASP A 285      16.112  -5.561 -11.445  1.00 40.88           H  
ATOM   4439  CA  ASP A 285      16.640  -6.897 -12.982  1.00 40.88           C  
ATOM   4440  HA  ASP A 285      17.219  -6.790 -13.899  1.00 40.88           H  
ATOM   4441  C   ASP A 285      15.133  -6.992 -13.283  1.00 40.88           C  
ATOM   4442  CB  ASP A 285      17.207  -8.091 -12.206  1.00 40.88           C  
ATOM   4443  HB2 ASP A 285      18.266  -7.907 -12.023  1.00 40.88           H  
ATOM   4444  HB3 ASP A 285      16.714  -8.131 -11.235  1.00 40.88           H  
ATOM   4445  O   ASP A 285      14.350  -7.085 -12.334  1.00 40.88           O  
ATOM   4446  CG  ASP A 285      17.080  -9.448 -12.885  1.00 40.88           C  
ATOM   4447  OD1 ASP A 285      16.438  -9.507 -13.954  1.00 40.88           O  
ATOM   4448  OD2 ASP A 285      17.621 -10.404 -12.277  1.00 40.88           O  
ATOM   4449  N   PRO A 286      14.691  -6.882 -14.551  1.00 37.49           N  
ATOM   4450  CA  PRO A 286      13.272  -6.907 -14.920  1.00 37.49           C  
ATOM   4451  HA  PRO A 286      12.755  -6.092 -14.414  1.00 37.49           H  
ATOM   4452  C   PRO A 286      12.560  -8.213 -14.520  1.00 37.49           C  
ATOM   4453  CB  PRO A 286      13.237  -6.654 -16.432  1.00 37.49           C  
ATOM   4454  HB2 PRO A 286      13.096  -5.588 -16.616  1.00 37.49           H  
ATOM   4455  HB3 PRO A 286      12.453  -7.227 -16.927  1.00 37.49           H  
ATOM   4456  O   PRO A 286      11.340  -8.201 -14.356  1.00 37.49           O  
ATOM   4457  CG  PRO A 286      14.624  -7.070 -16.915  1.00 37.49           C  
ATOM   4458  HG2 PRO A 286      14.924  -6.526 -17.811  1.00 37.49           H  
ATOM   4459  HG3 PRO A 286      14.632  -8.145 -17.101  1.00 37.49           H  
ATOM   4460  CD  PRO A 286      15.527  -6.756 -15.731  1.00 37.49           C  
ATOM   4461  HD2 PRO A 286      16.354  -7.466 -15.714  1.00 37.49           H  
ATOM   4462  HD3 PRO A 286      15.900  -5.734 -15.805  1.00 37.49           H  
ATOM   4463  N   ASP A 287      13.309  -9.293 -14.262  1.00 40.00           N  
ATOM   4464  H   ASP A 287      14.303  -9.252 -14.432  1.00 40.00           H  
ATOM   4465  CA  ASP A 287      12.786 -10.556 -13.727  1.00 40.00           C  
ATOM   4466  HA  ASP A 287      11.749 -10.670 -14.044  1.00 40.00           H  
ATOM   4467  C   ASP A 287      12.781 -10.610 -12.184  1.00 40.00           C  
ATOM   4468  CB  ASP A 287      13.589 -11.721 -14.328  1.00 40.00           C  
ATOM   4469  HB2 ASP A 287      14.654 -11.554 -14.164  1.00 40.00           H  
ATOM   4470  HB3 ASP A 287      13.314 -12.639 -13.807  1.00 40.00           H  
ATOM   4471  O   ASP A 287      12.177 -11.507 -11.577  1.00 40.00           O  
ATOM   4472  CG  ASP A 287      13.312 -11.936 -15.820  1.00 40.00           C  
ATOM   4473  OD1 ASP A 287      12.129 -11.799 -16.204  1.00 40.00           O  
ATOM   4474  OD2 ASP A 287      14.254 -12.338 -16.541  1.00 40.00           O  
ATOM   4475  N   GLN A 288      13.407  -9.639 -11.504  1.00 37.98           N  
ATOM   4476  H   GLN A 288      13.829  -8.887 -12.029  1.00 37.98           H  
ATOM   4477  CA  GLN A 288      13.387  -9.553 -10.046  1.00 37.98           C  
ATOM   4478  HA  GLN A 288      13.378 -10.577  -9.670  1.00 37.98           H  
ATOM   4479  C   GLN A 288      12.121  -8.882  -9.526  1.00 37.98           C  
ATOM   4480  CB  GLN A 288      14.638  -8.898  -9.449  1.00 37.98           C  
ATOM   4481  HB2 GLN A 288      14.425  -8.599  -8.423  1.00 37.98           H  
ATOM   4482  HB3 GLN A 288      14.903  -8.002 -10.010  1.00 37.98           H  
ATOM   4483  O   GLN A 288      11.813  -7.711  -9.751  1.00 37.98           O  
ATOM   4484  CG  GLN A 288      15.791  -9.907  -9.416  1.00 37.98           C  
ATOM   4485  HG2 GLN A 288      15.514 -10.753  -8.787  1.00 37.98           H  
ATOM   4486  HG3 GLN A 288      15.955 -10.291 -10.422  1.00 37.98           H  
ATOM   4487  CD  GLN A 288      17.089  -9.328  -8.869  1.00 37.98           C  
ATOM   4488  NE2 GLN A 288      18.208  -9.864  -9.293  1.00 37.98           N  
ATOM   4489 HE21 GLN A 288      19.066  -9.422  -8.995  1.00 37.98           H  
ATOM   4490 HE22 GLN A 288      18.166 -10.386 -10.157  1.00 37.98           H  
ATOM   4491  OE1 GLN A 288      17.119  -8.412  -8.057  1.00 37.98           O  
ATOM   4492  N   LYS A 289      11.422  -9.642  -8.686  1.00 40.36           N  
ATOM   4493  H   LYS A 289      11.732 -10.597  -8.580  1.00 40.36           H  
ATOM   4494  CA  LYS A 289      10.363  -9.137  -7.821  1.00 40.36           C  
ATOM   4495  HA  LYS A 289       9.658  -8.560  -8.419  1.00 40.36           H  
ATOM   4496  C   LYS A 289      10.976  -8.206  -6.775  1.00 40.36           C  
ATOM   4497  CB  LYS A 289       9.638 -10.326  -7.176  1.00 40.36           C  
ATOM   4498  HB2 LYS A 289      10.363 -10.962  -6.667  1.00 40.36           H  
ATOM   4499  HB3 LYS A 289       8.936  -9.951  -6.432  1.00 40.36           H  
ATOM   4500  O   LYS A 289      11.564  -8.666  -5.799  1.00 40.36           O  
ATOM   4501  CG  LYS A 289       8.885 -11.149  -8.232  1.00 40.36           C  
ATOM   4502  HG2 LYS A 289       8.165 -10.511  -8.744  1.00 40.36           H  
ATOM   4503  HG3 LYS A 289       9.589 -11.536  -8.969  1.00 40.36           H  
ATOM   4504  CD  LYS A 289       8.161 -12.330  -7.583  1.00 40.36           C  
ATOM   4505  HD2 LYS A 289       7.472 -11.969  -6.820  1.00 40.36           H  
ATOM   4506  HD3 LYS A 289       8.899 -12.983  -7.117  1.00 40.36           H  
ATOM   4507  CE  LYS A 289       7.402 -13.091  -8.672  1.00 40.36           C  
ATOM   4508  HE2 LYS A 289       8.117 -13.404  -9.433  1.00 40.36           H  
ATOM   4509  HE3 LYS A 289       6.696 -12.411  -9.148  1.00 40.36           H  
ATOM   4510  NZ  LYS A 289       6.698 -14.268  -8.111  1.00 40.36           N  
ATOM   4511  HZ1 LYS A 289       6.209 -14.757  -8.847  1.00 40.36           H  
ATOM   4512  HZ2 LYS A 289       6.039 -13.977  -7.403  1.00 40.36           H  
ATOM   4513  HZ3 LYS A 289       7.370 -14.898  -7.698  1.00 40.36           H  
ATOM   4514  N   GLY A 290      10.806  -6.899  -6.954  1.00 38.15           N  
ATOM   4515  H   GLY A 290      10.433  -6.580  -7.837  1.00 38.15           H  
ATOM   4516  CA  GLY A 290      11.097  -5.916  -5.916  1.00 38.15           C  
ATOM   4517  HA2 GLY A 290      11.011  -4.913  -6.333  1.00 38.15           H  
ATOM   4518  HA3 GLY A 290      12.113  -6.057  -5.547  1.00 38.15           H  
ATOM   4519  C   GLY A 290      10.103  -6.054  -4.761  1.00 38.15           C  
ATOM   4520  O   GLY A 290       8.991  -5.525  -4.819  1.00 38.15           O  
ATOM   4521  N   GLU A 291      10.472  -6.768  -3.697  1.00 37.70           N  
ATOM   4522  H   GLU A 291      11.343  -7.279  -3.732  1.00 37.70           H  
ATOM   4523  CA  GLU A 291       9.710  -6.731  -2.447  1.00 37.70           C  
ATOM   4524  HA  GLU A 291       8.644  -6.732  -2.674  1.00 37.70           H  
ATOM   4525  C   GLU A 291      10.024  -5.433  -1.699  1.00 37.70           C  
ATOM   4526  CB  GLU A 291       9.974  -7.946  -1.544  1.00 37.70           C  
ATOM   4527  HB2 GLU A 291      11.047  -8.101  -1.432  1.00 37.70           H  
ATOM   4528  HB3 GLU A 291       9.557  -7.706  -0.566  1.00 37.70           H  
ATOM   4529  O   GLU A 291      11.095  -5.262  -1.116  1.00 37.70           O  
ATOM   4530  CG  GLU A 291       9.312  -9.245  -2.034  1.00 37.70           C  
ATOM   4531  HG2 GLU A 291       8.290  -9.020  -2.339  1.00 37.70           H  
ATOM   4532  HG3 GLU A 291       9.852  -9.613  -2.906  1.00 37.70           H  
ATOM   4533  CD  GLU A 291       9.270 -10.339  -0.944  1.00 37.70           C  
ATOM   4534  OE1 GLU A 291       8.620 -11.383  -1.165  1.00 37.70           O  
ATOM   4535  OE2 GLU A 291       9.785 -10.132   0.187  1.00 37.70           O  
ATOM   4536  N   ILE A 292       9.062  -4.515  -1.661  1.00 40.07           N  
ATOM   4537  H   ILE A 292       8.190  -4.723  -2.125  1.00 40.07           H  
ATOM   4538  CA  ILE A 292       9.107  -3.387  -0.736  1.00 40.07           C  
ATOM   4539  HA  ILE A 292      10.130  -3.212  -0.403  1.00 40.07           H  
ATOM   4540  C   ILE A 292       8.278  -3.810   0.456  1.00 40.07           C  
ATOM   4541  CB  ILE A 292       8.593  -2.080  -1.374  1.00 40.07           C  
ATOM   4542  HB  ILE A 292       7.559  -2.222  -1.688  1.00 40.07           H  
ATOM   4543  O   ILE A 292       7.083  -3.576   0.462  1.00 40.07           O  
ATOM   4544  CG1 ILE A 292       9.434  -1.728  -2.613  1.00 40.07           C  
ATOM   4545 HG12 ILE A 292       9.562  -2.609  -3.243  1.00 40.07           H  
ATOM   4546 HG13 ILE A 292      10.425  -1.388  -2.312  1.00 40.07           H  
ATOM   4547  CG2 ILE A 292       8.663  -0.937  -0.334  1.00 40.07           C  
ATOM   4548 HG21 ILE A 292       7.946  -1.112   0.468  1.00 40.07           H  
ATOM   4549 HG22 ILE A 292       8.424   0.021  -0.797  1.00 40.07           H  
ATOM   4550 HG23 ILE A 292       9.668  -0.877   0.082  1.00 40.07           H  
ATOM   4551  CD1 ILE A 292       8.772  -0.670  -3.487  1.00 40.07           C  
ATOM   4552 HD11 ILE A 292       9.344  -0.628  -4.414  1.00 40.07           H  
ATOM   4553 HD12 ILE A 292       8.779   0.309  -3.007  1.00 40.07           H  
ATOM   4554 HD13 ILE A 292       7.754  -0.971  -3.735  1.00 40.07           H  
ATOM   4555  N   LYS A 293       8.885  -4.431   1.470  1.00 38.17           N  
ATOM   4556  H   LYS A 293       9.858  -4.677   1.361  1.00 38.17           H  
ATOM   4557  CA  LYS A 293       8.195  -4.692   2.740  1.00 38.17           C  
ATOM   4558  HA  LYS A 293       7.138  -4.876   2.545  1.00 38.17           H  
ATOM   4559  C   LYS A 293       8.271  -3.448   3.611  1.00 38.17           C  
ATOM   4560  CB  LYS A 293       8.776  -5.934   3.432  1.00 38.17           C  
ATOM   4561  HB2 LYS A 293       8.502  -5.917   4.487  1.00 38.17           H  
ATOM   4562  HB3 LYS A 293       9.863  -5.924   3.355  1.00 38.17           H  
ATOM   4563  O   LYS A 293       9.249  -3.250   4.335  1.00 38.17           O  
ATOM   4564  CG  LYS A 293       8.209  -7.217   2.813  1.00 38.17           C  
ATOM   4565  HG2 LYS A 293       8.372  -7.208   1.735  1.00 38.17           H  
ATOM   4566  HG3 LYS A 293       7.137  -7.259   3.003  1.00 38.17           H  
ATOM   4567  CD  LYS A 293       8.887  -8.456   3.406  1.00 38.17           C  
ATOM   4568  HD2 LYS A 293       8.861  -8.421   4.495  1.00 38.17           H  
ATOM   4569  HD3 LYS A 293       9.924  -8.462   3.069  1.00 38.17           H  
ATOM   4570  CE  LYS A 293       8.167  -9.716   2.911  1.00 38.17           C  
ATOM   4571  HE2 LYS A 293       7.692  -9.482   1.958  1.00 38.17           H  
ATOM   4572  HE3 LYS A 293       7.391  -9.992   3.625  1.00 38.17           H  
ATOM   4573  NZ  LYS A 293       9.103 -10.835   2.673  1.00 38.17           N  
ATOM   4574  HZ1 LYS A 293       8.622 -11.670   2.368  1.00 38.17           H  
ATOM   4575  HZ2 LYS A 293       9.640 -10.596   1.852  1.00 38.17           H  
ATOM   4576  HZ3 LYS A 293       9.736 -11.016   3.439  1.00 38.17           H  
ATOM   4577  N   ARG A 294       7.253  -2.586   3.550  1.00 37.52           N  
ATOM   4578  H   ARG A 294       6.505  -2.771   2.896  1.00 37.52           H  
ATOM   4579  CA  ARG A 294       7.178  -1.435   4.461  1.00 37.52           C  
ATOM   4580  HA  ARG A 294       7.805  -1.659   5.324  1.00 37.52           H  
ATOM   4581  C   ARG A 294       5.776  -1.219   4.986  1.00 37.52           C  
ATOM   4582  CB  ARG A 294       7.755  -0.178   3.792  1.00 37.52           C  
ATOM   4583  HB2 ARG A 294       7.056   0.214   3.054  1.00 37.52           H  
ATOM   4584  HB3 ARG A 294       8.677  -0.451   3.280  1.00 37.52           H  
ATOM   4585  O   ARG A 294       4.884  -0.814   4.254  1.00 37.52           O  
ATOM   4586  CG  ARG A 294       8.079   0.891   4.847  1.00 37.52           C  
ATOM   4587  HG2 ARG A 294       7.159   1.262   5.298  1.00 37.52           H  
ATOM   4588  HG3 ARG A 294       8.702   0.444   5.622  1.00 37.52           H  
ATOM   4589  CD  ARG A 294       8.846   2.056   4.214  1.00 37.52           C  
ATOM   4590  HD2 ARG A 294       9.665   1.644   3.624  1.00 37.52           H  
ATOM   4591  HD3 ARG A 294       8.177   2.600   3.547  1.00 37.52           H  
ATOM   4592  NE  ARG A 294       9.396   2.967   5.240  1.00 37.52           N  
ATOM   4593  HE  ARG A 294       9.091   2.811   6.190  1.00 37.52           H  
ATOM   4594  NH1 ARG A 294      10.802   4.134   3.848  1.00 37.52           N  
ATOM   4595 HH11 ARG A 294      11.545   4.802   3.699  1.00 37.52           H  
ATOM   4596 HH12 ARG A 294      10.507   3.560   3.072  1.00 37.52           H  
ATOM   4597  NH2 ARG A 294      10.826   4.561   6.031  1.00 37.52           N  
ATOM   4598 HH21 ARG A 294      11.641   5.130   5.853  1.00 37.52           H  
ATOM   4599 HH22 ARG A 294      10.624   4.278   6.980  1.00 37.52           H  
ATOM   4600  CZ  ARG A 294      10.329   3.881   5.035  1.00 37.52           C  
ATOM   4601  N   THR A 295       5.627  -1.383   6.294  1.00 36.27           N  
ATOM   4602  H   THR A 295       6.367  -1.837   6.811  1.00 36.27           H  
ATOM   4603  CA  THR A 295       4.402  -1.054   7.015  1.00 36.27           C  
ATOM   4604  HA  THR A 295       3.549  -1.348   6.404  1.00 36.27           H  
ATOM   4605  C   THR A 295       4.319   0.457   7.261  1.00 36.27           C  
ATOM   4606  CB  THR A 295       4.338  -1.830   8.343  1.00 36.27           C  
ATOM   4607  HB  THR A 295       4.911  -1.286   9.094  1.00 36.27           H  
ATOM   4608  O   THR A 295       5.062   1.000   8.084  1.00 36.27           O  
ATOM   4609  CG2 THR A 295       2.906  -1.958   8.843  1.00 36.27           C  
ATOM   4610 HG21 THR A 295       2.456  -0.972   8.961  1.00 36.27           H  
ATOM   4611 HG22 THR A 295       2.897  -2.490   9.794  1.00 36.27           H  
ATOM   4612 HG23 THR A 295       2.315  -2.529   8.128  1.00 36.27           H  
ATOM   4613  OG1 THR A 295       4.895  -3.130   8.274  1.00 36.27           O  
ATOM   4614  HG1 THR A 295       4.529  -3.657   7.560  1.00 36.27           H  
ATOM   4615  N   LEU A 296       3.415   1.161   6.577  1.00 39.37           N  
ATOM   4616  H   LEU A 296       2.858   0.715   5.862  1.00 39.37           H  
ATOM   4617  CA  LEU A 296       3.065   2.543   6.912  1.00 39.37           C  
ATOM   4618  HA  LEU A 296       3.922   3.032   7.375  1.00 39.37           H  
ATOM   4619  C   LEU A 296       1.939   2.500   7.939  1.00 39.37           C  
ATOM   4620  CB  LEU A 296       2.690   3.372   5.668  1.00 39.37           C  
ATOM   4621  HB2 LEU A 296       1.724   3.051   5.279  1.00 39.37           H  
ATOM   4622  HB3 LEU A 296       2.553   4.410   5.972  1.00 39.37           H  
ATOM   4623  O   LEU A 296       0.780   2.263   7.612  1.00 39.37           O  
ATOM   4624  CG  LEU A 296       3.740   3.319   4.546  1.00 39.37           C  
ATOM   4625  HG  LEU A 296       4.011   2.289   4.316  1.00 39.37           H  
ATOM   4626  CD1 LEU A 296       3.187   3.952   3.283  1.00 39.37           C  
ATOM   4627 HD11 LEU A 296       3.915   3.881   2.475  1.00 39.37           H  
ATOM   4628 HD12 LEU A 296       2.281   3.428   2.980  1.00 39.37           H  
ATOM   4629 HD13 LEU A 296       2.966   5.001   3.478  1.00 39.37           H  
ATOM   4630  CD2 LEU A 296       4.996   4.095   4.951  1.00 39.37           C  
ATOM   4631 HD21 LEU A 296       5.463   3.615   5.811  1.00 39.37           H  
ATOM   4632 HD22 LEU A 296       4.726   5.124   5.188  1.00 39.37           H  
ATOM   4633 HD23 LEU A 296       5.696   4.080   4.115  1.00 39.37           H  
ATOM   4634  N   LYS A 297       2.292   2.691   9.211  1.00 35.42           N  
ATOM   4635  H   LYS A 297       3.270   2.835   9.419  1.00 35.42           H  
ATOM   4636  CA  LYS A 297       1.319   2.707  10.306  1.00 35.42           C  
ATOM   4637  HA  LYS A 297       0.458   2.102  10.021  1.00 35.42           H  
ATOM   4638  C   LYS A 297       0.825   4.120  10.551  1.00 35.42           C  
ATOM   4639  CB  LYS A 297       1.906   2.102  11.586  1.00 35.42           C  
ATOM   4640  HB2 LYS A 297       1.134   2.132  12.355  1.00 35.42           H  
ATOM   4641  HB3 LYS A 297       2.760   2.687  11.926  1.00 35.42           H  
ATOM   4642  O   LYS A 297       1.623   4.978  10.938  1.00 35.42           O  
ATOM   4643  CG  LYS A 297       2.338   0.653  11.361  1.00 35.42           C  
ATOM   4644  HG2 LYS A 297       3.271   0.631  10.799  1.00 35.42           H  
ATOM   4645  HG3 LYS A 297       1.572   0.148  10.772  1.00 35.42           H  
ATOM   4646  CD  LYS A 297       2.525  -0.081  12.688  1.00 35.42           C  
ATOM   4647  HD2 LYS A 297       1.628   0.040  13.296  1.00 35.42           H  
ATOM   4648  HD3 LYS A 297       3.389   0.322  13.217  1.00 35.42           H  
ATOM   4649  CE  LYS A 297       2.721  -1.561  12.371  1.00 35.42           C  
ATOM   4650  HE2 LYS A 297       1.870  -1.881  11.770  1.00 35.42           H  
ATOM   4651  HE3 LYS A 297       3.623  -1.683  11.772  1.00 35.42           H  
ATOM   4652  NZ  LYS A 297       2.789  -2.370  13.604  1.00 35.42           N  
ATOM   4653  HZ1 LYS A 297       3.553  -2.068  14.191  1.00 35.42           H  
ATOM   4654  HZ2 LYS A 297       1.909  -2.269  14.088  1.00 35.42           H  
ATOM   4655  HZ3 LYS A 297       2.904  -3.342  13.355  1.00 35.42           H  
ATOM   4656  N   ARG A 298      -0.481   4.368  10.402  1.00 37.28           N  
ATOM   4657  H   ARG A 298      -1.083   3.668   9.994  1.00 37.28           H  
ATOM   4658  CA  ARG A 298      -1.067   5.632  10.856  1.00 37.28           C  
ATOM   4659  HA  ARG A 298      -0.422   6.006  11.652  1.00 37.28           H  
ATOM   4660  C   ARG A 298      -2.453   5.463  11.471  1.00 37.28           C  
ATOM   4661  CB  ARG A 298      -1.023   6.663   9.715  1.00 37.28           C  
ATOM   4662  HB2 ARG A 298      -0.079   6.559   9.178  1.00 37.28           H  
ATOM   4663  HB3 ARG A 298      -1.838   6.485   9.013  1.00 37.28           H  
ATOM   4664  O   ARG A 298      -3.377   4.893  10.907  1.00 37.28           O  
ATOM   4665  CG  ARG A 298      -1.103   8.086  10.281  1.00 37.28           C  
ATOM   4666  HG2 ARG A 298      -0.394   8.184  11.103  1.00 37.28           H  
ATOM   4667  HG3 ARG A 298      -2.109   8.272  10.656  1.00 37.28           H  
ATOM   4668  CD  ARG A 298      -0.750   9.129   9.220  1.00 37.28           C  
ATOM   4669  HD2 ARG A 298       0.221   8.873   8.794  1.00 37.28           H  
ATOM   4670  HD3 ARG A 298      -1.490   9.091   8.421  1.00 37.28           H  
ATOM   4671  NE  ARG A 298      -0.719  10.481   9.819  1.00 37.28           N  
ATOM   4672  HE  ARG A 298      -1.361  10.643  10.581  1.00 37.28           H  
ATOM   4673  NH1 ARG A 298       0.942  11.353   8.495  1.00 37.28           N  
ATOM   4674 HH11 ARG A 298       1.639  12.052   8.282  1.00 37.28           H  
ATOM   4675 HH12 ARG A 298       0.933  10.552   7.879  1.00 37.28           H  
ATOM   4676  NH2 ARG A 298       0.042  12.609  10.094  1.00 37.28           N  
ATOM   4677 HH21 ARG A 298       0.731  13.318   9.887  1.00 37.28           H  
ATOM   4678 HH22 ARG A 298      -0.556  12.734  10.898  1.00 37.28           H  
ATOM   4679  CZ  ARG A 298       0.107  11.454   9.487  1.00 37.28           C  
ATOM   4680  N   ALA A 299      -2.622   6.019  12.665  1.00 26.61           N  
ATOM   4681  H   ALA A 299      -1.839   6.476  13.110  1.00 26.61           H  
ATOM   4682  CA  ALA A 299      -3.940   6.174  13.259  1.00 26.61           C  
ATOM   4683  HA  ALA A 299      -4.514   5.259  13.108  1.00 26.61           H  
ATOM   4684  C   ALA A 299      -4.665   7.331  12.557  1.00 26.61           C  
ATOM   4685  CB  ALA A 299      -3.791   6.363  14.770  1.00 26.61           C  
ATOM   4686  HB1 ALA A 299      -3.212   7.262  14.982  1.00 26.61           H  
ATOM   4687  HB2 ALA A 299      -3.292   5.497  15.204  1.00 26.61           H  
ATOM   4688  HB3 ALA A 299      -4.779   6.462  15.220  1.00 26.61           H  
ATOM   4689  O   ALA A 299      -4.272   8.490  12.709  1.00 26.61           O  
ATOM   4690  N   VAL A 300      -5.693   7.031  11.764  1.00 34.03           N  
ATOM   4691  H   VAL A 300      -5.963   6.064  11.653  1.00 34.03           H  
ATOM   4692  CA  VAL A 300      -6.569   8.046  11.177  1.00 34.03           C  
ATOM   4693  HA  VAL A 300      -6.055   9.007  11.174  1.00 34.03           H  
ATOM   4694  C   VAL A 300      -7.789   8.168  12.078  1.00 34.03           C  
ATOM   4695  CB  VAL A 300      -6.935   7.745   9.708  1.00 34.03           C  
ATOM   4696  HB  VAL A 300      -7.524   6.830   9.645  1.00 34.03           H  
ATOM   4697  O   VAL A 300      -8.668   7.315  12.063  1.00 34.03           O  
ATOM   4698  CG1 VAL A 300      -7.746   8.922   9.142  1.00 34.03           C  
ATOM   4699 HG11 VAL A 300      -8.718   8.981   9.631  1.00 34.03           H  
ATOM   4700 HG12 VAL A 300      -7.916   8.790   8.073  1.00 34.03           H  
ATOM   4701 HG13 VAL A 300      -7.208   9.860   9.279  1.00 34.03           H  
ATOM   4702  CG2 VAL A 300      -5.662   7.572   8.866  1.00 34.03           C  
ATOM   4703 HG21 VAL A 300      -5.097   6.702   9.200  1.00 34.03           H  
ATOM   4704 HG22 VAL A 300      -5.922   7.416   7.819  1.00 34.03           H  
ATOM   4705 HG23 VAL A 300      -5.036   8.462   8.941  1.00 34.03           H  
ATOM   4706  N   ASN A 301      -7.840   9.232  12.883  1.00 34.71           N  
ATOM   4707  H   ASN A 301      -7.074   9.889  12.848  1.00 34.71           H  
ATOM   4708  CA  ASN A 301      -9.076   9.626  13.554  1.00 34.71           C  
ATOM   4709  HA  ASN A 301      -9.600   8.740  13.913  1.00 34.71           H  
ATOM   4710  C   ASN A 301      -9.964  10.325  12.523  1.00 34.71           C  
ATOM   4711  CB  ASN A 301      -8.775  10.559  14.743  1.00 34.71           C  
ATOM   4712  HB2 ASN A 301      -8.004  11.274  14.457  1.00 34.71           H  
ATOM   4713  HB3 ASN A 301      -9.676  11.127  14.975  1.00 34.71           H  
ATOM   4714  O   ASN A 301      -9.707  11.478  12.176  1.00 34.71           O  
ATOM   4715  CG  ASN A 301      -8.382   9.834  16.015  1.00 34.71           C  
ATOM   4716  ND2 ASN A 301      -7.352  10.290  16.687  1.00 34.71           N  
ATOM   4717 HD21 ASN A 301      -7.069   9.757  17.497  1.00 34.71           H  
ATOM   4718 HD22 ASN A 301      -6.769  11.016  16.295  1.00 34.71           H  
ATOM   4719  OD1 ASN A 301      -9.044   8.919  16.484  1.00 34.71           O  
ATOM   4720  N   MET A 302     -11.006   9.650  12.049  1.00 33.86           N  
ATOM   4721  H   MET A 302     -11.124   8.677  12.296  1.00 33.86           H  
ATOM   4722  CA  MET A 302     -11.977  10.284  11.161  1.00 33.86           C  
ATOM   4723  HA  MET A 302     -11.438  10.817  10.378  1.00 33.86           H  
ATOM   4724  C   MET A 302     -12.825  11.299  11.939  1.00 33.86           C  
ATOM   4725  CB  MET A 302     -12.859   9.238  10.481  1.00 33.86           C  
ATOM   4726  HB2 MET A 302     -13.429   8.703  11.240  1.00 33.86           H  
ATOM   4727  HB3 MET A 302     -13.554   9.754   9.818  1.00 33.86           H  
ATOM   4728  O   MET A 302     -13.415  10.972  12.971  1.00 33.86           O  
ATOM   4729  CG  MET A 302     -12.039   8.244   9.653  1.00 33.86           C  
ATOM   4730  HG2 MET A 302     -11.499   7.577  10.324  1.00 33.86           H  
ATOM   4731  HG3 MET A 302     -11.310   8.790   9.055  1.00 33.86           H  
ATOM   4732  SD  MET A 302     -13.040   7.251   8.524  1.00 33.86           S  
ATOM   4733  CE  MET A 302     -14.396   6.741   9.610  1.00 33.86           C  
ATOM   4734  HE1 MET A 302     -14.931   5.914   9.143  1.00 33.86           H  
ATOM   4735  HE2 MET A 302     -13.999   6.412  10.570  1.00 33.86           H  
ATOM   4736  HE3 MET A 302     -15.082   7.575   9.762  1.00 33.86           H  
ATOM   4737  N   LYS A 303     -12.876  12.535  11.443  1.00 30.96           N  
ATOM   4738  H   LYS A 303     -12.378  12.713  10.582  1.00 30.96           H  
ATOM   4739  CA  LYS A 303     -13.840  13.569  11.835  1.00 30.96           C  
ATOM   4740  HA  LYS A 303     -14.592  13.156  12.508  1.00 30.96           H  
ATOM   4741  C   LYS A 303     -14.555  14.014  10.565  1.00 30.96           C  
ATOM   4742  CB  LYS A 303     -13.143  14.762  12.509  1.00 30.96           C  
ATOM   4743  HB2 LYS A 303     -12.373  15.148  11.842  1.00 30.96           H  
ATOM   4744  HB3 LYS A 303     -13.888  15.544  12.654  1.00 30.96           H  
ATOM   4745  O   LYS A 303     -13.910  14.096   9.522  1.00 30.96           O  
ATOM   4746  CG  LYS A 303     -12.520  14.418  13.871  1.00 30.96           C  
ATOM   4747  HG2 LYS A 303     -13.284  13.985  14.517  1.00 30.96           H  
ATOM   4748  HG3 LYS A 303     -11.715  13.696  13.736  1.00 30.96           H  
ATOM   4749  CD  LYS A 303     -11.965  15.691  14.524  1.00 30.96           C  
ATOM   4750  HD2 LYS A 303     -12.781  16.402  14.647  1.00 30.96           H  
ATOM   4751  HD3 LYS A 303     -11.212  16.126  13.868  1.00 30.96           H  
ATOM   4752  CE  LYS A 303     -11.346  15.384  15.892  1.00 30.96           C  
ATOM   4753  HE2 LYS A 303     -12.102  14.896  16.507  1.00 30.96           H  
ATOM   4754  HE3 LYS A 303     -10.518  14.690  15.750  1.00 30.96           H  
ATOM   4755  NZ  LYS A 303     -10.878  16.631  16.549  1.00 30.96           N  
ATOM   4756  HZ1 LYS A 303     -11.655  17.264  16.671  1.00 30.96           H  
ATOM   4757  HZ2 LYS A 303     -10.189  17.095  15.975  1.00 30.96           H  
ATOM   4758  HZ3 LYS A 303     -10.478  16.438  17.456  1.00 30.96           H  
ATOM   4759  N   ASP A 304     -15.853  14.283  10.644  1.00 31.92           N  
ATOM   4760  H   ASP A 304     -16.326  14.243  11.535  1.00 31.92           H  
ATOM   4761  CA  ASP A 304     -16.582  14.849   9.509  1.00 31.92           C  
ATOM   4762  HA  ASP A 304     -16.331  14.260   8.627  1.00 31.92           H  
ATOM   4763  C   ASP A 304     -16.133  16.299   9.215  1.00 31.92           C  
ATOM   4764  CB  ASP A 304     -18.102  14.691   9.728  1.00 31.92           C  
ATOM   4765  HB2 ASP A 304     -18.611  14.957   8.802  1.00 31.92           H  
ATOM   4766  HB3 ASP A 304     -18.310  13.639   9.925  1.00 31.92           H  
ATOM   4767  O   ASP A 304     -15.403  16.922   9.995  1.00 31.92           O  
ATOM   4768  CG  ASP A 304     -18.700  15.537  10.857  1.00 31.92           C  
ATOM   4769  OD1 ASP A 304     -18.129  16.603  11.180  1.00 31.92           O  
ATOM   4770  OD2 ASP A 304     -19.786  15.196  11.361  1.00 31.92           O  
ATOM   4771  N   ARG A 305     -16.603  16.870   8.095  1.00 31.71           N  
ATOM   4772  H   ARG A 305     -17.185  16.302   7.497  1.00 31.71           H  
ATOM   4773  CA  ARG A 305     -16.332  18.271   7.701  1.00 31.71           C  
ATOM   4774  HA  ARG A 305     -15.252  18.408   7.646  1.00 31.71           H  
ATOM   4775  C   ARG A 305     -16.820  19.308   8.732  1.00 31.71           C  
ATOM   4776  CB  ARG A 305     -16.941  18.560   6.312  1.00 31.71           C  
ATOM   4777  HB2 ARG A 305     -16.847  19.627   6.111  1.00 31.71           H  
ATOM   4778  HB3 ARG A 305     -18.002  18.314   6.326  1.00 31.71           H  
ATOM   4779  O   ARG A 305     -16.456  20.475   8.629  1.00 31.71           O  
ATOM   4780  CG  ARG A 305     -16.252  17.803   5.157  1.00 31.71           C  
ATOM   4781  HG2 ARG A 305     -15.189  18.043   5.158  1.00 31.71           H  
ATOM   4782  HG3 ARG A 305     -16.369  16.729   5.298  1.00 31.71           H  
ATOM   4783  CD  ARG A 305     -16.855  18.206   3.800  1.00 31.71           C  
ATOM   4784  HD2 ARG A 305     -16.782  19.288   3.693  1.00 31.71           H  
ATOM   4785  HD3 ARG A 305     -17.909  17.925   3.791  1.00 31.71           H  
ATOM   4786  NE  ARG A 305     -16.169  17.567   2.655  1.00 31.71           N  
ATOM   4787  HE  ARG A 305     -15.342  17.012   2.820  1.00 31.71           H  
ATOM   4788  NH1 ARG A 305     -17.486  18.412   0.965  1.00 31.71           N  
ATOM   4789 HH11 ARG A 305     -18.026  18.942   1.635  1.00 31.71           H  
ATOM   4790 HH12 ARG A 305     -17.658  18.467  -0.028  1.00 31.71           H  
ATOM   4791  NH2 ARG A 305     -15.804  17.048   0.467  1.00 31.71           N  
ATOM   4792 HH21 ARG A 305     -15.970  17.157  -0.523  1.00 31.71           H  
ATOM   4793 HH22 ARG A 305     -14.938  16.575   0.681  1.00 31.71           H  
ATOM   4794  CZ  ARG A 305     -16.483  17.676   1.374  1.00 31.71           C  
ATOM   4795  N   THR A 306     -17.621  18.904   9.721  1.00 30.80           N  
ATOM   4796  H   THR A 306     -17.794  17.913   9.812  1.00 30.80           H  
ATOM   4797  CA  THR A 306     -18.130  19.748  10.815  1.00 30.80           C  
ATOM   4798  HA  THR A 306     -17.984  20.791  10.534  1.00 30.80           H  
ATOM   4799  C   THR A 306     -17.356  19.568  12.128  1.00 30.80           C  
ATOM   4800  CB  THR A 306     -19.645  19.565  11.024  1.00 30.80           C  
ATOM   4801  HB  THR A 306     -19.986  20.382  11.660  1.00 30.80           H  
ATOM   4802  O   THR A 306     -17.688  20.198  13.134  1.00 30.80           O  
ATOM   4803  CG2 THR A 306     -20.442  19.648   9.722  1.00 30.80           C  
ATOM   4804 HG21 THR A 306     -20.185  20.565   9.192  1.00 30.80           H  
ATOM   4805 HG22 THR A 306     -21.507  19.658   9.954  1.00 30.80           H  
ATOM   4806 HG23 THR A 306     -20.229  18.786   9.090  1.00 30.80           H  
ATOM   4807  OG1 THR A 306     -20.007  18.361  11.658  1.00 30.80           O  
ATOM   4808  HG1 THR A 306     -19.410  17.653  11.403  1.00 30.80           H  
ATOM   4809  N   GLY A 307     -16.313  18.729  12.140  1.00 28.68           N  
ATOM   4810  H   GLY A 307     -16.139  18.186  11.306  1.00 28.68           H  
ATOM   4811  CA  GLY A 307     -15.554  18.380  13.341  1.00 28.68           C  
ATOM   4812  HA2 GLY A 307     -15.297  19.292  13.879  1.00 28.68           H  
ATOM   4813  HA3 GLY A 307     -14.636  17.880  13.031  1.00 28.68           H  
ATOM   4814  C   GLY A 307     -16.303  17.450  14.302  1.00 28.68           C  
ATOM   4815  O   GLY A 307     -15.788  17.173  15.390  1.00 28.68           O  
ATOM   4816  N   LYS A 308     -17.487  16.961  13.917  1.00 32.09           N  
ATOM   4817  H   LYS A 308     -17.763  17.111  12.957  1.00 32.09           H  
ATOM   4818  CA  LYS A 308     -18.311  16.031  14.689  1.00 32.09           C  
ATOM   4819  HA  LYS A 308     -18.016  16.090  15.737  1.00 32.09           H  
ATOM   4820  C   LYS A 308     -18.037  14.589  14.244  1.00 32.09           C  
ATOM   4821  CB  LYS A 308     -19.797  16.432  14.597  1.00 32.09           C  
ATOM   4822  HB2 LYS A 308     -20.399  15.675  15.100  1.00 32.09           H  
ATOM   4823  HB3 LYS A 308     -20.104  16.464  13.552  1.00 32.09           H  
ATOM   4824  O   LYS A 308     -17.460  14.314  13.193  1.00 32.09           O  
ATOM   4825  CG  LYS A 308     -20.068  17.798  15.255  1.00 32.09           C  
ATOM   4826  HG2 LYS A 308     -19.734  17.764  16.292  1.00 32.09           H  
ATOM   4827  HG3 LYS A 308     -19.509  18.574  14.731  1.00 32.09           H  
ATOM   4828  CD  LYS A 308     -21.560  18.152  15.219  1.00 32.09           C  
ATOM   4829  HD2 LYS A 308     -22.125  17.364  15.717  1.00 32.09           H  
ATOM   4830  HD3 LYS A 308     -21.877  18.216  14.178  1.00 32.09           H  
ATOM   4831  CE  LYS A 308     -21.799  19.493  15.924  1.00 32.09           C  
ATOM   4832  HE2 LYS A 308     -21.427  19.419  16.946  1.00 32.09           H  
ATOM   4833  HE3 LYS A 308     -21.216  20.256  15.408  1.00 32.09           H  
ATOM   4834  NZ  LYS A 308     -23.239  19.852  15.922  1.00 32.09           N  
ATOM   4835  HZ1 LYS A 308     -23.387  20.741  16.379  1.00 32.09           H  
ATOM   4836  HZ2 LYS A 308     -23.573  19.916  14.971  1.00 32.09           H  
ATOM   4837  HZ3 LYS A 308     -23.779  19.144  16.398  1.00 32.09           H  
ATOM   4838  N   GLN A 309     -18.352  13.648  15.124  1.00 33.99           N  
ATOM   4839  H   GLN A 309     -18.864  13.922  15.950  1.00 33.99           H  
ATOM   4840  CA  GLN A 309     -18.314  12.222  14.811  1.00 33.99           C  
ATOM   4841  HA  GLN A 309     -17.518  12.007  14.099  1.00 33.99           H  
ATOM   4842  C   GLN A 309     -19.652  11.868  14.162  1.00 33.99           C  
ATOM   4843  CB  GLN A 309     -18.058  11.420  16.098  1.00 33.99           C  
ATOM   4844  HB2 GLN A 309     -18.731  11.769  16.881  1.00 33.99           H  
ATOM   4845  HB3 GLN A 309     -18.270  10.368  15.908  1.00 33.99           H  
ATOM   4846  O   GLN A 309     -20.692  12.040  14.794  1.00 33.99           O  
ATOM   4847  CG  GLN A 309     -16.597  11.547  16.562  1.00 33.99           C  
ATOM   4848  HG2 GLN A 309     -16.333  12.601  16.656  1.00 33.99           H  
ATOM   4849  HG3 GLN A 309     -15.950  11.099  15.808  1.00 33.99           H  
ATOM   4850  CD  GLN A 309     -16.331  10.878  17.906  1.00 33.99           C  
ATOM   4851  NE2 GLN A 309     -15.085  10.629  18.249  1.00 33.99           N  
ATOM   4852 HE21 GLN A 309     -14.998  10.212  19.165  1.00 33.99           H  
ATOM   4853 HE22 GLN A 309     -14.330  10.866  17.622  1.00 33.99           H  
ATOM   4854  OE1 GLN A 309     -17.198  10.601  18.706  1.00 33.99           O  
ATOM   4855  N   GLN A 310     -19.639  11.428  12.902  1.00 33.67           N  
ATOM   4856  H   GLN A 310     -18.761  11.333  12.413  1.00 33.67           H  
ATOM   4857  CA  GLN A 310     -20.859  11.067  12.181  1.00 33.67           C  
ATOM   4858  HA  GLN A 310     -21.702  11.523  12.699  1.00 33.67           H  
ATOM   4859  C   GLN A 310     -21.097   9.555  12.206  1.00 33.67           C  
ATOM   4860  CB  GLN A 310     -20.850  11.632  10.747  1.00 33.67           C  
ATOM   4861  HB2 GLN A 310     -19.895  12.114  10.537  1.00 33.67           H  
ATOM   4862  HB3 GLN A 310     -20.986  10.823  10.029  1.00 33.67           H  
ATOM   4863  O   GLN A 310     -20.218   8.764  11.868  1.00 33.67           O  
ATOM   4864  CG  GLN A 310     -21.983  12.652  10.561  1.00 33.67           C  
ATOM   4865  HG2 GLN A 310     -22.934  12.169  10.785  1.00 33.67           H  
ATOM   4866  HG3 GLN A 310     -21.843  13.474  11.264  1.00 33.67           H  
ATOM   4867  CD  GLN A 310     -22.066  13.230   9.152  1.00 33.67           C  
ATOM   4868  NE2 GLN A 310     -23.073  14.030   8.872  1.00 33.67           N  
ATOM   4869 HE21 GLN A 310     -23.760  14.249   9.579  1.00 33.67           H  
ATOM   4870 HE22 GLN A 310     -23.100  14.378   7.925  1.00 33.67           H  
ATOM   4871  OE1 GLN A 310     -21.269  12.977   8.265  1.00 33.67           O  
ATOM   4872  N   LEU A 311     -22.323   9.186  12.578  1.00 35.58           N  
ATOM   4873  H   LEU A 311     -22.963   9.919  12.846  1.00 35.58           H  
ATOM   4874  CA  LEU A 311     -22.905   7.864  12.374  1.00 35.58           C  
ATOM   4875  HA  LEU A 311     -22.209   7.100  12.719  1.00 35.58           H  
ATOM   4876  C   LEU A 311     -23.183   7.630  10.874  1.00 35.58           C  
ATOM   4877  CB  LEU A 311     -24.212   7.787  13.189  1.00 35.58           C  
ATOM   4878  HB2 LEU A 311     -24.796   8.692  13.027  1.00 35.58           H  
ATOM   4879  HB3 LEU A 311     -24.803   6.970  12.776  1.00 35.58           H  
ATOM   4880  O   LEU A 311     -23.658   8.534  10.189  1.00 35.58           O  
ATOM   4881  CG  LEU A 311     -24.003   7.552  14.703  1.00 35.58           C  
ATOM   4882  HG  LEU A 311     -22.942   7.428  14.921  1.00 35.58           H  
ATOM   4883  CD1 LEU A 311     -24.559   8.683  15.569  1.00 35.58           C  
ATOM   4884 HD11 LEU A 311     -24.375   8.459  16.620  1.00 35.58           H  
ATOM   4885 HD12 LEU A 311     -25.630   8.795  15.405  1.00 35.58           H  
ATOM   4886 HD13 LEU A 311     -24.051   9.615  15.321  1.00 35.58           H  
ATOM   4887  CD2 LEU A 311     -24.737   6.280  15.094  1.00 35.58           C  
ATOM   4888 HD21 LEU A 311     -24.311   5.439  14.547  1.00 35.58           H  
ATOM   4889 HD22 LEU A 311     -25.798   6.362  14.858  1.00 35.58           H  
ATOM   4890 HD23 LEU A 311     -24.633   6.107  16.165  1.00 35.58           H  
ATOM   4891  N   LEU A 312     -22.933   6.411  10.373  1.00 36.13           N  
ATOM   4892  H   LEU A 312     -22.567   5.717  11.007  1.00 36.13           H  
ATOM   4893  CA  LEU A 312     -23.387   5.946   9.049  1.00 36.13           C  
ATOM   4894  HA  LEU A 312     -23.072   6.647   8.277  1.00 36.13           H  
ATOM   4895  C   LEU A 312     -24.916   5.891   9.062  1.00 36.13           C  
ATOM   4896  CB  LEU A 312     -22.859   4.521   8.717  1.00 36.13           C  
ATOM   4897  HB2 LEU A 312     -23.559   4.034   8.038  1.00 36.13           H  
ATOM   4898  HB3 LEU A 312     -22.873   3.927   9.631  1.00 36.13           H  
ATOM   4899  O   LEU A 312     -25.485   4.866   9.430  1.00 36.13           O  
ATOM   4900  CG  LEU A 312     -21.487   4.417   8.043  1.00 36.13           C  
ATOM   4901  HG  LEU A 312     -20.831   5.161   8.496  1.00 36.13           H  
ATOM   4902  CD1 LEU A 312     -20.920   2.995   8.165  1.00 36.13           C  
ATOM   4903 HD11 LEU A 312     -21.447   2.329   7.482  1.00 36.13           H  
ATOM   4904 HD12 LEU A 312     -21.050   2.585   9.167  1.00 36.13           H  
ATOM   4905 HD13 LEU A 312     -19.860   2.995   7.907  1.00 36.13           H  
ATOM   4906  CD2 LEU A 312     -21.519   4.740   6.555  1.00 36.13           C  
ATOM   4907 HD21 LEU A 312     -20.515   4.662   6.137  1.00 36.13           H  
ATOM   4908 HD22 LEU A 312     -21.870   5.760   6.404  1.00 36.13           H  
ATOM   4909 HD23 LEU A 312     -22.181   4.052   6.029  1.00 36.13           H  
ATOM   4910  N   THR A 313     -25.593   6.970   8.683  1.00 28.67           N  
ATOM   4911  H   THR A 313     -25.125   7.866   8.665  1.00 28.67           H  
ATOM   4912  CA  THR A 313     -27.043   6.908   8.445  1.00 28.67           C  
ATOM   4913  HA  THR A 313     -27.403   5.913   8.709  1.00 28.67           H  
ATOM   4914  C   THR A 313     -27.433   7.015   6.975  1.00 28.67           C  
ATOM   4915  CB  THR A 313     -27.837   7.851   9.359  1.00 28.67           C  
ATOM   4916  HB  THR A 313     -28.876   7.882   9.029  1.00 28.67           H  
ATOM   4917  O   THR A 313     -28.493   6.512   6.635  1.00 28.67           O  
ATOM   4918  CG2 THR A 313     -27.808   7.349  10.806  1.00 28.67           C  
ATOM   4919 HG21 THR A 313     -28.409   8.012  11.428  1.00 28.67           H  
ATOM   4920 HG22 THR A 313     -26.783   7.340  11.177  1.00 28.67           H  
ATOM   4921 HG23 THR A 313     -28.220   6.341  10.856  1.00 28.67           H  
ATOM   4922  OG1 THR A 313     -27.310   9.158   9.344  1.00 28.67           O  
ATOM   4923  HG1 THR A 313     -27.736   9.607   8.610  1.00 28.67           H  
ATOM   4924  N   ASP A 314     -26.574   7.522   6.077  1.00 29.82           N  
ATOM   4925  H   ASP A 314     -25.708   7.910   6.422  1.00 29.82           H  
ATOM   4926  CA  ASP A 314     -27.036   7.917   4.728  1.00 29.82           C  
ATOM   4927  HA  ASP A 314     -28.038   7.523   4.562  1.00 29.82           H  
ATOM   4928  C   ASP A 314     -26.224   7.381   3.533  1.00 29.82           C  
ATOM   4929  CB  ASP A 314     -27.159   9.451   4.670  1.00 29.82           C  
ATOM   4930  HB2 ASP A 314     -27.292   9.777   3.639  1.00 29.82           H  
ATOM   4931  HB3 ASP A 314     -26.231   9.895   5.031  1.00 29.82           H  
ATOM   4932  O   ASP A 314     -26.361   7.900   2.429  1.00 29.82           O  
ATOM   4933  CG  ASP A 314     -28.341  10.035   5.446  1.00 29.82           C  
ATOM   4934  OD1 ASP A 314     -29.196   9.280   5.950  1.00 29.82           O  
ATOM   4935  OD2 ASP A 314     -28.352  11.284   5.531  1.00 29.82           O  
ATOM   4936  N   GLY A 315     -25.358   6.374   3.697  1.00 31.19           N  
ATOM   4937  H   GLY A 315     -25.305   5.932   4.604  1.00 31.19           H  
ATOM   4938  CA  GLY A 315     -24.641   5.772   2.554  1.00 31.19           C
[truncated: 98,748 more chars]
