# Supplementary material for: Widespread Horizontal Gene Transfer Among Animal Viruses
Source: bioRxiv. 2024 Mar 26:2024.03.25.586562. Preprint. [Version 2] doi: 10.1101/2024.03.25.586562 (PMC11071296; doi:10.1101/2024.03.25.586562)
Supplement: Supplement 7 [file media-7.zip › File7_PDB/Mald9097_Glybin.pdb]

ATOM      1  N   MET A   1      19.938  -9.734   8.300  1.00 44.80           N  
ATOM      2  H   MET A   1      20.614 -10.051   8.979  1.00 44.80           H  
ATOM      3  H2  MET A   1      20.397  -9.532   7.423  1.00 44.80           H  
ATOM      4  H3  MET A   1      19.257 -10.467   8.164  1.00 44.80           H  
ATOM      5  CA  MET A   1      19.233  -8.535   8.803  1.00 44.80           C  
ATOM      6  HA  MET A   1      19.946  -7.751   9.059  1.00 44.80           H  
ATOM      7  C   MET A   1      18.493  -8.954  10.061  1.00 44.80           C  
ATOM      8  CB  MET A   1      18.252  -7.990   7.751  1.00 44.80           C  
ATOM      9  HB2 MET A   1      17.680  -7.169   8.185  1.00 44.80           H  
ATOM     10  HB3 MET A   1      17.555  -8.778   7.468  1.00 44.80           H  
ATOM     11  O   MET A   1      17.875 -10.012  10.023  1.00 44.80           O  
ATOM     12  CG  MET A   1      18.964  -7.477   6.493  1.00 44.80           C  
ATOM     13  HG2 MET A   1      19.551  -6.591   6.738  1.00 44.80           H  
ATOM     14  HG3 MET A   1      19.637  -8.249   6.122  1.00 44.80           H  
ATOM     15  SD  MET A   1      17.813  -7.071   5.161  1.00 44.80           S  
ATOM     16  CE  MET A   1      18.904  -7.177   3.718  1.00 44.80           C  
ATOM     17  HE1 MET A   1      19.722  -6.465   3.827  1.00 44.80           H  
ATOM     18  HE2 MET A   1      18.337  -6.928   2.821  1.00 44.80           H  
ATOM     19  HE3 MET A   1      19.302  -8.187   3.623  1.00 44.80           H  
ATOM     20  N   SER A   2      18.610  -8.225  11.177  1.00 48.73           N  
ATOM     21  H   SER A   2      19.065  -7.324  11.164  1.00 48.73           H  
ATOM     22  CA  SER A   2      17.716  -8.462  12.323  1.00 48.73           C  
ATOM     23  HA  SER A   2      17.764  -9.514  12.603  1.00 48.73           H  
ATOM     24  C   SER A   2      16.279  -8.148  11.897  1.00 48.73           C  
ATOM     25  CB  SER A   2      18.124  -7.627  13.546  1.00 48.73           C  
ATOM     26  HB2 SER A   2      17.399  -7.782  14.345  1.00 48.73           H  
ATOM     27  HB3 SER A   2      19.104  -7.949  13.897  1.00 48.73           H  
ATOM     28  O   SER A   2      16.077  -7.338  10.990  1.00 48.73           O  
ATOM     29  OG  SER A   2      18.174  -6.257  13.220  1.00 48.73           O  
ATOM     30  HG  SER A   2      18.012  -5.747  14.017  1.00 48.73           H  
ATOM     31  N   ALA A   3      15.284  -8.796  12.511  1.00 47.55           N  
ATOM     32  H   ALA A   3      15.491  -9.452  13.250  1.00 47.55           H  
ATOM     33  CA  ALA A   3      13.877  -8.571  12.173  1.00 47.55           C  
ATOM     34  HA  ALA A   3      13.697  -8.929  11.159  1.00 47.55           H  
ATOM     35  C   ALA A   3      13.524  -7.069  12.199  1.00 47.55           C  
ATOM     36  CB  ALA A   3      13.011  -9.388  13.139  1.00 47.55           C  
ATOM     37  HB1 ALA A   3      11.960  -9.256  12.884  1.00 47.55           H  
ATOM     38  HB2 ALA A   3      13.260 -10.447  13.066  1.00 47.55           H  
ATOM     39  HB3 ALA A   3      13.166  -9.047  14.163  1.00 47.55           H  
ATOM     40  O   ALA A   3      12.840  -6.583  11.305  1.00 47.55           O  
ATOM     41  N   ASP A   4      14.099  -6.308  13.133  1.00 49.73           N  
ATOM     42  H   ASP A   4      14.561  -6.784  13.894  1.00 49.73           H  
ATOM     43  CA  ASP A   4      13.892  -4.862  13.320  1.00 49.73           C  
ATOM     44  HA  ASP A   4      12.823  -4.670  13.416  1.00 49.73           H  
ATOM     45  C   ASP A   4      14.423  -3.972  12.184  1.00 49.73           C  
ATOM     46  CB  ASP A   4      14.561  -4.443  14.636  1.00 49.73           C  
ATOM     47  HB2 ASP A   4      15.641  -4.544  14.527  1.00 49.73           H  
ATOM     48  HB3 ASP A   4      14.334  -3.395  14.836  1.00 49.73           H  
ATOM     49  O   ASP A   4      14.082  -2.795  12.113  1.00 49.73           O  
ATOM     50  CG  ASP A   4      14.087  -5.281  15.821  1.00 49.73           C  
ATOM     51  OD1 ASP A   4      12.901  -5.672  15.819  1.00 49.73           O  
ATOM     52  OD2 ASP A   4      14.960  -5.615  16.649  1.00 49.73           O  
ATOM     53  N   GLN A   5      15.245  -4.520  11.286  1.00 49.83           N  
ATOM     54  H   GLN A   5      15.468  -5.500  11.384  1.00 49.83           H  
ATOM     55  CA  GLN A   5      15.815  -3.806  10.138  1.00 49.83           C  
ATOM     56  HA  GLN A   5      15.671  -2.734  10.273  1.00 49.83           H  
ATOM     57  C   GLN A   5      15.109  -4.148   8.826  1.00 49.83           C  
ATOM     58  CB  GLN A   5      17.325  -4.062  10.058  1.00 49.83           C  
ATOM     59  HB2 GLN A   5      17.508  -5.135  10.000  1.00 49.83           H  
ATOM     60  HB3 GLN A   5      17.713  -3.608   9.146  1.00 49.83           H  
ATOM     61  O   GLN A   5      15.621  -3.852   7.750  1.00 49.83           O  
ATOM     62  CG  GLN A   5      18.073  -3.483  11.270  1.00 49.83           C  
ATOM     63  HG2 GLN A   5      17.375  -3.034  11.977  1.00 49.83           H  
ATOM     64  HG3 GLN A   5      18.598  -4.289  11.782  1.00 49.83           H  
ATOM     65  CD  GLN A   5      19.126  -2.454  10.890  1.00 49.83           C  
ATOM     66  NE2 GLN A   5      19.219  -1.357  11.607  1.00 49.83           N  
ATOM     67 HE21 GLN A   5      19.914  -0.693  11.299  1.00 49.83           H  
ATOM     68 HE22 GLN A   5      18.559  -1.169  12.348  1.00 49.83           H  
ATOM     69  OE1 GLN A   5      19.917  -2.637   9.981  1.00 49.83           O  
ATOM     70  N   THR A   6      13.938  -4.788   8.884  1.00 47.44           N  
ATOM     71  H   THR A   6      13.543  -5.021   9.784  1.00 47.44           H  
ATOM     72  CA  THR A   6      13.120  -4.895   7.678  1.00 47.44           C  
ATOM     73  HA  THR A   6      13.771  -5.295   6.901  1.00 47.44           H  
ATOM     74  C   THR A   6      12.635  -3.494   7.277  1.00 47.44           C  
ATOM     75  CB  THR A   6      11.943  -5.868   7.799  1.00 47.44           C  
ATOM     76  HB  THR A   6      11.409  -5.874   6.849  1.00 47.44           H  
ATOM     77  O   THR A   6      12.306  -2.687   8.148  1.00 47.44           O  
ATOM     78  CG2 THR A   6      12.384  -7.301   8.097  1.00 47.44           C  
ATOM     79 HG21 THR A   6      12.748  -7.763   7.179  1.00 47.44           H  
ATOM     80 HG22 THR A   6      11.538  -7.880   8.467  1.00 47.44           H  
ATOM     81 HG23 THR A   6      13.182  -7.323   8.839  1.00 47.44           H  
ATOM     82  OG1 THR A   6      11.033  -5.461   8.784  1.00 47.44           O  
ATOM     83  HG1 THR A   6      11.298  -5.867   9.613  1.00 47.44           H  
ATOM     84  N   PRO A   7      12.524  -3.188   5.979  1.00 47.65           N  
ATOM     85  CA  PRO A   7      12.046  -1.883   5.500  1.00 47.65           C  
ATOM     86  HA  PRO A   7      12.745  -1.107   5.811  1.00 47.65           H  
ATOM     87  C   PRO A   7      10.645  -1.544   6.020  1.00 47.65           C  
ATOM     88  CB  PRO A   7      12.063  -2.002   3.977  1.00 47.65           C  
ATOM     89  HB2 PRO A   7      11.116  -2.392   3.604  1.00 47.65           H  
ATOM     90  HB3 PRO A   7      12.309  -1.049   3.508  1.00 47.65           H  
ATOM     91  O   PRO A   7      10.327  -0.398   6.332  1.00 47.65           O  
ATOM     92  CG  PRO A   7      13.166  -3.030   3.760  1.00 47.65           C  
ATOM     93  HG2 PRO A   7      14.132  -2.552   3.919  1.00 47.65           H  
ATOM     94  HG3 PRO A   7      13.096  -3.537   2.797  1.00 47.65           H  
ATOM     95  CD  PRO A   7      12.983  -4.013   4.881  1.00 47.65           C  
ATOM     96  HD2 PRO A   7      12.227  -4.754   4.619  1.00 47.65           H  
ATOM     97  HD3 PRO A   7      13.945  -4.485   5.081  1.00 47.65           H  
ATOM     98  N   PHE A   8       9.831  -2.589   6.195  1.00 46.08           N  
ATOM     99  H   PHE A   8      10.192  -3.498   5.946  1.00 46.08           H  
ATOM    100  CA  PHE A   8       8.548  -2.534   6.881  1.00 46.08           C  
ATOM    101  HA  PHE A   8       7.896  -1.829   6.365  1.00 46.08           H  
ATOM    102  C   PHE A   8       8.690  -2.049   8.331  1.00 46.08           C  
ATOM    103  CB  PHE A   8       7.931  -3.932   6.814  1.00 46.08           C  
ATOM    104  HB2 PHE A   8       7.827  -4.221   5.768  1.00 46.08           H  
ATOM    105  HB3 PHE A   8       8.606  -4.647   7.284  1.00 46.08           H  
ATOM    106  O   PHE A   8       8.028  -1.085   8.708  1.00 46.08           O  
ATOM    107  CG  PHE A   8       6.578  -4.034   7.474  1.00 46.08           C  
ATOM    108  CD1 PHE A   8       6.465  -4.524   8.786  1.00 46.08           C  
ATOM    109  HD1 PHE A   8       7.349  -4.797   9.344  1.00 46.08           H  
ATOM    110  CD2 PHE A   8       5.424  -3.681   6.758  1.00 46.08           C  
ATOM    111  HD2 PHE A   8       5.505  -3.315   5.745  1.00 46.08           H  
ATOM    112  CE1 PHE A   8       5.202  -4.680   9.375  1.00 46.08           C  
ATOM    113  HE1 PHE A   8       5.131  -5.058  10.384  1.00 46.08           H  
ATOM    114  CE2 PHE A   8       4.161  -3.860   7.341  1.00 46.08           C  
ATOM    115  HE2 PHE A   8       3.271  -3.672   6.759  1.00 46.08           H  
ATOM    116  CZ  PHE A   8       4.045  -4.349   8.650  1.00 46.08           C  
ATOM    117  HZ  PHE A   8       3.069  -4.496   9.088  1.00 46.08           H  
ATOM    118  N   ASN A   9       9.588  -2.650   9.120  1.00 52.89           N  
ATOM    119  H   ASN A   9      10.133  -3.418   8.756  1.00 52.89           H  
ATOM    120  CA  ASN A   9       9.818  -2.252  10.510  1.00 52.89           C  
ATOM    121  HA  ASN A   9       8.853  -2.183  11.012  1.00 52.89           H  
ATOM    122  C   ASN A   9      10.451  -0.859  10.621  1.00 52.89           C  
ATOM    123  CB  ASN A   9      10.644  -3.331  11.231  1.00 52.89           C  
ATOM    124  HB2 ASN A   9      11.528  -3.588  10.646  1.00 52.89           H  
ATOM    125  HB3 ASN A   9      10.979  -2.936  12.190  1.00 52.89           H  
ATOM    126  O   ASN A   9      10.069  -0.096  11.501  1.00 52.89           O  
ATOM    127  CG  ASN A   9       9.823  -4.577  11.524  1.00 52.89           C  
ATOM    128  ND2 ASN A   9      10.420  -5.658  11.938  1.00 52.89           N  
ATOM    129 HD21 ASN A   9       9.807  -6.411  12.216  1.00 52.89           H  
ATOM    130 HD22 ASN A   9      11.424  -5.705  12.041  1.00 52.89           H  
ATOM    131  OD1 ASN A   9       8.618  -4.629  11.392  1.00 52.89           O  
ATOM    132  N   ILE A  10      11.342  -0.470   9.703  1.00 56.35           N  
ATOM    133  H   ILE A  10      11.648  -1.152   9.024  1.00 56.35           H  
ATOM    134  CA  ILE A  10      11.905   0.891   9.651  1.00 56.35           C  
ATOM    135  HA  ILE A  10      12.385   1.105  10.606  1.00 56.35           H  
ATOM    136  C   ILE A  10      10.790   1.924   9.469  1.00 56.35           C  
ATOM    137  CB  ILE A  10      12.970   1.006   8.534  1.00 56.35           C  
ATOM    138  HB  ILE A  10      12.539   0.635   7.604  1.00 56.35           H  
ATOM    139  O   ILE A  10      10.720   2.903  10.217  1.00 56.35           O  
ATOM    140  CG1 ILE A  10      14.197   0.135   8.893  1.00 56.35           C  
ATOM    141 HG12 ILE A  10      14.704   0.561   9.759  1.00 56.35           H  
ATOM    142 HG13 ILE A  10      13.869  -0.867   9.168  1.00 56.35           H  
ATOM    143  CG2 ILE A  10      13.397   2.474   8.313  1.00 56.35           C  
ATOM    144 HG21 ILE A  10      14.152   2.531   7.529  1.00 56.35           H  
ATOM    145 HG22 ILE A  10      12.555   3.075   7.971  1.00 56.35           H  
ATOM    146 HG23 ILE A  10      13.798   2.892   9.236  1.00 56.35           H  
ATOM    147  CD1 ILE A  10      15.210  -0.020   7.752  1.00 56.35           C  
ATOM    148 HD11 ILE A  10      15.968  -0.748   8.043  1.00 56.35           H  
ATOM    149 HD12 ILE A  10      15.706   0.927   7.541  1.00 56.35           H  
ATOM    150 HD13 ILE A  10      14.710  -0.379   6.852  1.00 56.35           H  
ATOM    151  N   TYR A  11       9.893   1.700   8.508  1.00 53.06           N  
ATOM    152  H   TYR A  11      10.003   0.897   7.905  1.00 53.06           H  
ATOM    153  CA  TYR A  11       8.776   2.606   8.280  1.00 53.06           C  
ATOM    154  HA  TYR A  11       9.164   3.622   8.202  1.00 53.06           H  
ATOM    155  C   TYR A  11       7.769   2.587   9.434  1.00 53.06           C  
ATOM    156  CB  TYR A  11       8.101   2.263   6.960  1.00 53.06           C  
ATOM    157  HB2 TYR A  11       7.739   1.236   7.003  1.00 53.06           H  
ATOM    158  HB3 TYR A  11       8.832   2.329   6.153  1.00 53.06           H  
ATOM    159  O   TYR A  11       7.370   3.650   9.903  1.00 53.06           O  
ATOM    160  CG  TYR A  11       6.956   3.205   6.665  1.00 53.06           C  
ATOM    161  CD1 TYR A  11       5.634   2.809   6.926  1.00 53.06           C  
ATOM    162  HD1 TYR A  11       5.433   1.828   7.333  1.00 53.06           H  
ATOM    163  CD2 TYR A  11       7.221   4.496   6.174  1.00 53.06           C  
ATOM    164  HD2 TYR A  11       8.241   4.808   6.011  1.00 53.06           H  
ATOM    165  CE1 TYR A  11       4.573   3.672   6.604  1.00 53.06           C  
ATOM    166  HE1 TYR A  11       3.551   3.350   6.735  1.00 53.06           H  
ATOM    167  CE2 TYR A  11       6.159   5.385   5.926  1.00 53.06           C  
ATOM    168  HE2 TYR A  11       6.376   6.393   5.606  1.00 53.06           H  
ATOM    169  OH  TYR A  11       3.787   5.787   5.808  1.00 53.06           O  
ATOM    170  HH  TYR A  11       4.094   6.677   5.618  1.00 53.06           H  
ATOM    171  CZ  TYR A  11       4.825   4.961   6.105  1.00 53.06           C  
ATOM    172  N   GLN A  12       7.404   1.409   9.954  1.00 53.88           N  
ATOM    173  H   GLN A  12       7.767   0.560   9.546  1.00 53.88           H  
ATOM    174  CA  GLN A  12       6.534   1.305  11.129  1.00 53.88           C  
ATOM    175  HA  GLN A  12       5.573   1.765  10.900  1.00 53.88           H  
ATOM    176  C   GLN A  12       7.107   2.058  12.333  1.00 53.88           C  
ATOM    177  CB  GLN A  12       6.305  -0.160  11.515  1.00 53.88           C  
ATOM    178  HB2 GLN A  12       5.924  -0.180  12.536  1.00 53.88           H  
ATOM    179  HB3 GLN A  12       7.249  -0.705  11.502  1.00 53.88           H  
ATOM    180  O   GLN A  12       6.372   2.787  12.995  1.00 53.88           O  
ATOM    181  CG  GLN A  12       5.275  -0.862  10.624  1.00 53.88           C  
ATOM    182  HG2 GLN A  12       5.687  -1.064   9.635  1.00 53.88           H  
ATOM    183  HG3 GLN A  12       4.407  -0.213  10.506  1.00 53.88           H  
ATOM    184  CD  GLN A  12       4.817  -2.172  11.251  1.00 53.88           C  
ATOM    185  NE2 GLN A  12       3.563  -2.537  11.095  1.00 53.88           N  
ATOM    186 HE21 GLN A  12       3.329  -3.425  11.515  1.00 53.88           H  
ATOM    187 HE22 GLN A  12       2.960  -2.038  10.457  1.00 53.88           H  
ATOM    188  OE1 GLN A  12       5.541  -2.874  11.931  1.00 53.88           O  
ATOM    189  N   ASN A  13       8.415   1.960  12.574  1.00 62.06           N  
ATOM    190  H   ASN A  13       8.954   1.292  12.042  1.00 62.06           H  
ATOM    191  CA  ASN A  13       9.089   2.688  13.645  1.00 62.06           C  
ATOM    192  HA  ASN A  13       8.571   2.493  14.584  1.00 62.06           H  
ATOM    193  C   ASN A  13       9.046   4.204  13.420  1.00 62.06           C  
ATOM    194  CB  ASN A  13      10.534   2.175  13.766  1.00 62.06           C  
ATOM    195  HB2 ASN A  13      11.014   2.183  12.787  1.00 62.06           H  
ATOM    196  HB3 ASN A  13      11.093   2.834  14.430  1.00 62.06           H  
ATOM    197  O   ASN A  13       8.835   4.952  14.370  1.00 62.06           O  
ATOM    198  CG  ASN A  13      10.618   0.775  14.354  1.00 62.06           C  
ATOM    199  ND2 ASN A  13      11.712   0.078  14.150  1.00 62.06           N  
ATOM    200 HD21 ASN A  13      12.421   0.398  13.506  1.00 62.06           H  
ATOM    201 HD22 ASN A  13      11.705  -0.855  14.536  1.00 62.06           H  
ATOM    202  OD1 ASN A  13       9.727   0.297  15.030  1.00 62.06           O  
ATOM    203  N   ARG A  14       9.182   4.685  12.176  1.00 59.51           N  
ATOM    204  H   ARG A  14       9.360   4.025  11.433  1.00 59.51           H  
ATOM    205  CA  ARG A  14       9.031   6.118  11.848  1.00 59.51           C  
ATOM    206  HA  ARG A  14       9.644   6.709  12.529  1.00 59.51           H  
ATOM    207  C   ARG A  14       7.605   6.611  12.048  1.00 59.51           C  
ATOM    208  CB  ARG A  14       9.472   6.388  10.407  1.00 59.51           C  
ATOM    209  HB2 ARG A  14       9.020   5.661   9.732  1.00 59.51           H  
ATOM    210  HB3 ARG A  14       9.139   7.384  10.112  1.00 59.51           H  
ATOM    211  O   ARG A  14       7.407   7.701  12.578  1.00 59.51           O  
ATOM    212  CG  ARG A  14      10.994   6.334  10.293  1.00 59.51           C  
ATOM    213  HG2 ARG A  14      11.361   5.359  10.616  1.00 59.51           H  
ATOM    214  HG3 ARG A  14      11.427   7.102  10.933  1.00 59.51           H  
ATOM    215  CD  ARG A  14      11.423   6.578   8.850  1.00 59.51           C  
ATOM    216  HD2 ARG A  14      11.027   7.536   8.511  1.00 59.51           H  
ATOM    217  HD3 ARG A  14      11.018   5.785   8.221  1.00 59.51           H  
ATOM    218  NE  ARG A  14      12.891   6.585   8.751  1.00 59.51           N  
ATOM    219  HE  ARG A  14      13.409   6.373   9.591  1.00 59.51           H  
ATOM    220  NH1 ARG A  14      13.011   6.942   6.502  1.00 59.51           N  
ATOM    221 HH11 ARG A  14      12.022   6.738   6.470  1.00 59.51           H  
ATOM    222 HH12 ARG A  14      13.411   6.412   5.741  1.00 59.51           H  
ATOM    223  NH2 ARG A  14      14.870   6.605   7.610  1.00 59.51           N  
ATOM    224 HH21 ARG A  14      15.380   6.334   8.438  1.00 59.51           H  
ATOM    225 HH22 ARG A  14      15.323   6.642   6.708  1.00 59.51           H  
ATOM    226  CZ  ARG A  14      13.576   6.720   7.635  1.00 59.51           C  
ATOM    227  N   VAL A  15       6.627   5.795  11.673  1.00 52.06           N  
ATOM    228  H   VAL A  15       6.889   4.940  11.202  1.00 52.06           H  
ATOM    229  CA  VAL A  15       5.200   6.070  11.864  1.00 52.06           C  
ATOM    230  HA  VAL A  15       4.949   7.035  11.423  1.00 52.06           H  
ATOM    231  C   VAL A  15       4.866   6.160  13.344  1.00 52.06           C  
ATOM    232  CB  VAL A  15       4.356   5.027  11.132  1.00 52.06           C  
ATOM    233  HB  VAL A  15       4.685   4.031  11.428  1.00 52.06           H  
ATOM    234  O   VAL A  15       4.275   7.143  13.787  1.00 52.06           O  
ATOM    235  CG1 VAL A  15       2.863   5.157  11.457  1.00 52.06           C  
ATOM    236 HG11 VAL A  15       2.686   4.916  12.505  1.00 52.06           H  
ATOM    237 HG12 VAL A  15       2.523   6.172  11.254  1.00 52.06           H  
ATOM    238 HG13 VAL A  15       2.292   4.452  10.852  1.00 52.06           H  
ATOM    239  CG2 VAL A  15       4.577   5.188   9.626  1.00 52.06           C  
ATOM    240 HG21 VAL A  15       3.927   5.963   9.219  1.00 52.06           H  
ATOM    241 HG22 VAL A  15       4.370   4.225   9.159  1.00 52.06           H  
ATOM    242 HG23 VAL A  15       5.608   5.442   9.379  1.00 52.06           H  
ATOM    243  N   GLN A  16       5.315   5.184  14.129  1.00 53.89           N  
ATOM    244  H   GLN A  16       5.797   4.404  13.706  1.00 53.89           H  
ATOM    245  CA  GLN A  16       5.195   5.214  15.584  1.00 53.89           C  
ATOM    246  HA  GLN A  16       4.143   5.306  15.857  1.00 53.89           H  
ATOM    247  C   GLN A  16       5.922   6.420  16.191  1.00 53.89           C  
ATOM    248  CB  GLN A  16       5.740   3.907  16.167  1.00 53.89           C  
ATOM    249  HB2 GLN A  16       5.857   4.029  17.244  1.00 53.89           H  
ATOM    250  HB3 GLN A  16       6.720   3.697  15.740  1.00 53.89           H  
ATOM    251  O   GLN A  16       5.367   7.085  17.064  1.00 53.89           O  
ATOM    252  CG  GLN A  16       4.795   2.719  15.922  1.00 53.89           C  
ATOM    253  HG2 GLN A  16       4.625   2.585  14.854  1.00 53.89           H  
ATOM    254  HG3 GLN A  16       3.835   2.925  16.395  1.00 53.89           H  
ATOM    255  CD  GLN A  16       5.346   1.418  16.494  1.00 53.89           C  
ATOM    256  NE2 GLN A  16       4.610   0.332  16.413  1.00 53.89           N  
ATOM    257 HE21 GLN A  16       5.061  -0.506  16.752  1.00 53.89           H  
ATOM    258 HE22 GLN A  16       3.731   0.331  15.917  1.00 53.89           H  
ATOM    259  OE1 GLN A  16       6.428   1.344  17.046  1.00 53.89           O  
ATOM    260  N   ALA A  17       7.117   6.757  15.701  1.00 61.04           N  
ATOM    261  H   ALA A  17       7.564   6.142  15.036  1.00 61.04           H  
ATOM    262  CA  ALA A  17       7.870   7.912  16.177  1.00 61.04           C  
ATOM    263  HA  ALA A  17       7.973   7.833  17.259  1.00 61.04           H  
ATOM    264  C   ALA A  17       7.151   9.234  15.886  1.00 61.04           C  
ATOM    265  CB  ALA A  17       9.276   7.894  15.568  1.00 61.04           C  
ATOM    266  HB1 ALA A  17       9.785   6.968  15.839  1.00 61.04           H  
ATOM    267  HB2 ALA A  17       9.220   7.977  14.483  1.00 61.04           H  
ATOM    268  HB3 ALA A  17       9.850   8.734  15.961  1.00 61.04           H  
ATOM    269  O   ALA A  17       7.109  10.098  16.757  1.00 61.04           O  
ATOM    270  N   GLY A  18       6.535   9.418  14.713  1.00 56.36           N  
ATOM    271  H   GLY A  18       6.606   8.718  13.989  1.00 56.36           H  
ATOM    272  CA  GLY A  18       5.787  10.656  14.492  1.00 56.36           C  
ATOM    273  HA2 GLY A  18       6.386  11.469  14.902  1.00 56.36           H  
ATOM    274  HA3 GLY A  18       5.663  10.936  13.446  1.00 56.36           H  
ATOM    275  C   GLY A  18       4.433  10.705  15.183  1.00 56.36           C  
ATOM    276  O   GLY A  18       4.039  11.791  15.595  1.00 56.36           O  
ATOM    277  N   PHE A  19       3.786   9.563  15.459  1.00 49.86           N  
ATOM    278  H   PHE A  19       4.118   8.693  15.068  1.00 49.86           H  
ATOM    279  CA  PHE A  19       2.673   9.541  16.416  1.00 49.86           C  
ATOM    280  HA  PHE A  19       1.875  10.179  16.038  1.00 49.86           H  
ATOM    281  C   PHE A  19       3.098  10.118  17.774  1.00 49.86           C  
ATOM    282  CB  PHE A  19       2.130   8.116  16.608  1.00 49.86           C  
ATOM    283  HB2 PHE A  19       2.951   7.399  16.580  1.00 49.86           H  
ATOM    284  HB3 PHE A  19       1.685   8.045  17.601  1.00 49.86           H  
ATOM    285  O   PHE A  19       2.352  10.897  18.365  1.00 49.86           O  
ATOM    286  CG  PHE A  19       1.058   7.698  15.627  1.00 49.86           C  
ATOM    287  CD1 PHE A  19      -0.188   8.352  15.641  1.00 49.86           C  
ATOM    288  HD1 PHE A  19      -0.356   9.175  16.320  1.00 49.86           H  
ATOM    289  CD2 PHE A  19       1.269   6.618  14.752  1.00 49.86           C  
ATOM    290  HD2 PHE A  19       2.217   6.101  14.747  1.00 49.86           H  
ATOM    291  CE1 PHE A  19      -1.217   7.929  14.782  1.00 49.86           C  
ATOM    292  HE1 PHE A  19      -2.172   8.433  14.796  1.00 49.86           H  
ATOM    293  CE2 PHE A  19       0.240   6.192  13.895  1.00 49.86           C  
ATOM    294  HE2 PHE A  19       0.402   5.362  13.224  1.00 49.86           H  
ATOM    295  CZ  PHE A  19      -1.005   6.843  13.917  1.00 49.86           C  
ATOM    296  HZ  PHE A  19      -1.797   6.511  13.262  1.00 49.86           H  
ATOM    297  N   GLN A  20       4.306   9.792  18.245  1.00 56.21           N  
ATOM    298  H   GLN A  20       4.872   9.141  17.718  1.00 56.21           H  
ATOM    299  CA  GLN A  20       4.850  10.331  19.496  1.00 56.21           C  
ATOM    300  HA  GLN A  20       4.096  10.230  20.276  1.00 56.21           H  
ATOM    301  C   GLN A  20       5.189  11.828  19.412  1.00 56.21           C  
ATOM    302  CB  GLN A  20       6.089   9.529  19.921  1.00 56.21           C  
ATOM    303  HB2 GLN A  20       6.544  10.015  20.783  1.00 56.21           H  
ATOM    304  HB3 GLN A  20       6.821   9.532  19.114  1.00 56.21           H  
ATOM    305  O   GLN A  20       5.126  12.515  20.429  1.00 56.21           O  
ATOM    306  CG  GLN A  20       5.762   8.080  20.310  1.00 56.21           C  
ATOM    307  HG2 GLN A  20       5.156   8.086  21.216  1.00 56.21           H  
ATOM    308  HG3 GLN A  20       5.182   7.597  19.524  1.00 56.21           H  
ATOM    309  CD  GLN A  20       7.012   7.241  20.563  1.00 56.21           C  
ATOM    310  NE2 GLN A  20       6.858   6.019  21.022  1.00 56.21           N  
ATOM    311 HE21 GLN A  20       7.709   5.489  21.139  1.00 56.21           H  
ATOM    312 HE22 GLN A  20       5.936   5.629  21.160  1.00 56.21           H  
ATOM    313  OE1 GLN A  20       8.145   7.646  20.363  1.00 56.21           O  
ATOM    314  N   THR A  21       5.509  12.360  18.227  1.00 62.83           N  
ATOM    315  H   THR A  21       5.594  11.747  17.428  1.00 62.83           H  
ATOM    316  CA  THR A  21       5.805  13.793  18.027  1.00 62.83           C  
ATOM    317  HA  THR A  21       6.078  14.221  18.991  1.00 62.83           H  
ATOM    318  C   THR A  21       4.605  14.617  17.550  1.00 62.83           C  
ATOM    319  CB  THR A  21       7.013  14.014  17.108  1.00 62.83           C  
ATOM    320  HB  THR A  21       7.223  15.083  17.057  1.00 62.83           H  
ATOM    321  O   THR A  21       4.746  15.808  17.277  1.00 62.83           O  
ATOM    322  CG2 THR A  21       8.277  13.314  17.608  1.00 62.83           C  
ATOM    323 HG21 THR A  21       9.118  13.565  16.962  1.00 62.83           H  
ATOM    324 HG22 THR A  21       8.499  13.648  18.621  1.00 62.83           H  
ATOM    325 HG23 THR A  21       8.142  12.232  17.616  1.00 62.83           H  
ATOM    326  OG1 THR A  21       6.756  13.555  15.808  1.00 62.83           O  
ATOM    327  HG1 THR A  21       7.568  13.666  15.307  1.00 62.83           H  
ATOM    328  N   GLY A  22       3.415  14.013  17.456  1.00 46.18           N  
ATOM    329  H   GLY A  22       3.372  13.024  17.658  1.00 46.18           H  
ATOM    330  CA  GLY A  22       2.198  14.674  16.975  1.00 46.18           C  
ATOM    331  HA2 GLY A  22       1.340  14.064  17.255  1.00 46.18           H  
ATOM    332  HA3 GLY A  22       2.106  15.648  17.455  1.00 46.18           H  
ATOM    333  C   GLY A  22       2.151  14.885  15.457  1.00 46.18           C  
ATOM    334  O   GLY A  22       1.212  15.509  14.956  1.00 46.18           O  
ATOM    335  N   ILE A  23       3.128  14.356  14.716  1.00 50.64           N  
ATOM    336  H   ILE A  23       3.800  13.768  15.189  1.00 50.64           H  
ATOM    337  CA  ILE A  23       3.104  14.308  13.256  1.00 50.64           C  
ATOM    338  HA  ILE A  23       2.728  15.258  12.877  1.00 50.64           H  
ATOM    339  C   ILE A  23       2.138  13.204  12.854  1.00 50.64           C  
ATOM    340  CB  ILE A  23       4.510  14.079  12.664  1.00 50.64           C  
ATOM    341  HB  ILE A  23       4.916  13.156  13.076  1.00 50.64           H  
ATOM    342  O   ILE A  23       2.338  12.026  13.160  1.00 50.64           O  
ATOM    343  CG1 ILE A  23       5.442  15.247  13.058  1.00 50.64           C  
ATOM    344 HG12 ILE A  23       5.065  16.175  12.628  1.00 50.64           H  
ATOM    345 HG13 ILE A  23       5.443  15.359  14.142  1.00 50.64           H  
ATOM    346  CG2 ILE A  23       4.430  13.937  11.128  1.00 50.64           C  
ATOM    347 HG21 ILE A  23       4.014  14.841  10.683  1.00 50.64           H  
ATOM    348 HG22 ILE A  23       3.807  13.086  10.853  1.00 50.64           H  
ATOM    349 HG23 ILE A  23       5.419  13.753  10.707  1.00 50.64           H  
ATOM    350  CD1 ILE A  23       6.899  15.054  12.622  1.00 50.64           C  
ATOM    351 HD11 ILE A  23       6.989  15.131  11.539  1.00 50.64           H  
ATOM    352 HD12 ILE A  23       7.260  14.080  12.952  1.00 50.64           H  
ATOM    353 HD13 ILE A  23       7.513  15.832  13.074  1.00 50.64           H  
ATOM    354  N   ARG A  24       1.078  13.582  12.144  1.00 46.76           N  
ATOM    355  H   ARG A  24       0.989  14.545  11.853  1.00 46.76           H  
ATOM    356  CA  ARG A  24       0.120  12.594  11.667  1.00 46.76           C  
ATOM    357  HA  ARG A  24      -0.123  11.956  12.517  1.00 46.76           H  
ATOM    358  C   ARG A  24       0.780  11.747  10.579  1.00 46.76           C  
ATOM    359  CB  ARG A  24      -1.167  13.242  11.178  1.00 46.76           C  
ATOM    360  HB2 ARG A  24      -0.992  13.748  10.228  1.00 46.76           H  
ATOM    361  HB3 ARG A  24      -1.891  12.439  11.043  1.00 46.76           H  
ATOM    362  O   ARG A  24       1.536  12.289   9.771  1.00 46.76           O  
ATOM    363  CG  ARG A  24      -1.760  14.219  12.188  1.00 46.76           C  
ATOM    364  HG2 ARG A  24      -1.912  13.715  13.143  1.00 46.76           H  
ATOM    365  HG3 ARG A  24      -1.091  15.069  12.324  1.00 46.76           H  
ATOM    366  CD  ARG A  24      -3.093  14.720  11.650  1.00 46.76           C  
ATOM    367  HD2 ARG A  24      -3.761  13.868  11.518  1.00 46.76           H  
ATOM    368  HD3 ARG A  24      -2.915  15.187  10.681  1.00 46.76           H  
ATOM    369  NE  ARG A  24      -3.694  15.685  12.582  1.00 46.76           N  
ATOM    370  HE  ARG A  24      -3.193  15.843  13.444  1.00 46.76           H  
ATOM    371  NH1 ARG A  24      -5.409  16.288  11.207  1.00 46.76           N  
ATOM    372 HH11 ARG A  24      -5.014  15.636  10.545  1.00 46.76           H  
ATOM    373 HH12 ARG A  24      -6.140  16.935  10.951  1.00 46.76           H  
ATOM    374  NH2 ARG A  24      -5.189  17.273  13.212  1.00 46.76           N  
ATOM    375 HH21 ARG A  24      -5.988  17.859  13.012  1.00 46.76           H  
ATOM    376 HH22 ARG A  24      -4.671  17.395  14.070  1.00 46.76           H  
ATOM    377  CZ  ARG A  24      -4.762  16.410  12.333  1.00 46.76           C  
ATOM    378  N   PRO A  25       0.506  10.440  10.507  1.00 45.42           N  
ATOM    379  CA  PRO A  25       1.146   9.589   9.510  1.00 45.42           C  
ATOM    380  HA  PRO A  25       2.220   9.574   9.693  1.00 45.42           H  
ATOM    381  C   PRO A  25       0.885  10.045   8.065  1.00 45.42           C  
ATOM    382  CB  PRO A  25       0.574   8.207   9.764  1.00 45.42           C  
ATOM    383  HB2 PRO A  25       1.353   7.450   9.673  1.00 45.42           H  
ATOM    384  HB3 PRO A  25      -0.257   8.042   9.077  1.00 45.42           H  
ATOM    385  O   PRO A  25       1.712   9.834   7.184  1.00 45.42           O  
ATOM    386  CG  PRO A  25       0.050   8.229  11.189  1.00 45.42           C  
ATOM    387  HG2 PRO A  25       0.862   7.979  11.873  1.00 45.42           H  
ATOM    388  HG3 PRO A  25      -0.795   7.551  11.309  1.00 45.42           H  
ATOM    389  CD  PRO A  25      -0.352   9.676  11.399  1.00 45.42           C  
ATOM    390  HD2 PRO A  25      -1.395   9.819  11.117  1.00 45.42           H  
ATOM    391  HD3 PRO A  25      -0.198   9.933  12.447  1.00 45.42           H  
ATOM    392  N   GLU A  26      -0.243  10.719   7.818  1.00 45.77           N  
ATOM    393  H   GLU A  26      -0.924  10.806   8.560  1.00 45.77           H  
ATOM    394  CA  GLU A  26      -0.578  11.327   6.528  1.00 45.77           C  
ATOM    395  HA  GLU A  26      -0.402  10.577   5.756  1.00 45.77           H  
ATOM    396  C   GLU A  26       0.263  12.551   6.128  1.00 45.77           C  
ATOM    397  CB  GLU A  26      -2.069  11.698   6.507  1.00 45.77           C  
ATOM    398  HB2 GLU A  26      -2.672  10.798   6.633  1.00 45.77           H  
ATOM    399  HB3 GLU A  26      -2.299  12.067   5.507  1.00 45.77           H  
ATOM    400  O   GLU A  26       0.160  12.979   4.971  1.00 45.77           O  
ATOM    401  CG  GLU A  26      -2.507  12.781   7.514  1.00 45.77           C  
ATOM    402  HG2 GLU A  26      -3.234  13.418   7.010  1.00 45.77           H  
ATOM    403  HG3 GLU A  26      -1.662  13.409   7.799  1.00 45.77           H  
ATOM    404  CD  GLU A  26      -3.161  12.194   8.769  1.00 45.77           C  
ATOM    405  OE1 GLU A  26      -4.127  12.823   9.274  1.00 45.77           O  
ATOM    406  OE2 GLU A  26      -2.718  11.104   9.198  1.00 45.77           O  
ATOM    407  N   ASP A  27       1.038  13.093   7.069  1.00 50.28           N  
ATOM    408  H   ASP A  27       1.010  12.682   7.992  1.00 50.28           H  
ATOM    409  CA  ASP A  27       1.937  14.240   6.920  1.00 50.28           C  
ATOM    410  HA  ASP A  27       1.748  14.721   5.961  1.00 50.28           H  
ATOM    411  C   ASP A  27       3.417  13.803   6.925  1.00 50.28           C  
ATOM    412  CB  ASP A  27       1.650  15.272   8.030  1.00 50.28           C  
ATOM    413  HB2 ASP A  27       1.870  14.825   8.999  1.00 50.28           H  
ATOM    414  HB3 ASP A  27       2.320  16.122   7.899  1.00 50.28           H  
ATOM    415  O   ASP A  27       4.317  14.627   6.756  1.00 50.28           O  
ATOM    416  CG  ASP A  27       0.207  15.802   8.030  1.00 50.28           C  
ATOM    417  OD1 ASP A  27      -0.368  15.990   6.929  1.00 50.28           O  
ATOM    418  OD2 ASP A  27      -0.329  16.032   9.141  1.00 50.28           O  
ATOM    419  N   MET A  28       3.693  12.502   7.089  1.00 49.17           N  
ATOM    420  H   MET A  28       2.924  11.854   7.187  1.00 49.17           H  
ATOM    421  CA  MET A  28       5.052  11.973   7.030  1.00 49.17           C  
ATOM    422  HA  MET A  28       5.688  12.641   7.610  1.00 49.17           H  
ATOM    423  C   MET A  28       5.554  11.886   5.589  1.00 49.17           C  
ATOM    424  CB  MET A  28       5.138  10.586   7.652  1.00 49.17           C  
ATOM    425  HB2 MET A  28       6.117  10.157   7.437  1.00 49.17           H  
ATOM    426  HB3 MET A  28       4.372   9.934   7.232  1.00 49.17           H  
ATOM    427  O   MET A  28       4.929  11.213   4.761  1.00 49.17           O  
ATOM    428  CG  MET A  28       4.979  10.679   9.153  1.00 49.17           C  
ATOM    429  HG2 MET A  28       3.995  11.082   9.396  1.00 49.17           H  
ATOM    430  HG3 MET A  28       5.745  11.343   9.553  1.00 49.17           H  
ATOM    431  SD  MET A  28       5.153   9.062   9.899  1.00 49.17           S  
ATOM    432  CE  MET A  28       5.099   9.689  11.565  1.00 49.17           C  
ATOM    433  HE1 MET A  28       4.195  10.277  11.721  1.00 49.17           H  
ATOM    434  HE2 MET A  28       5.138   8.879  12.293  1.00 49.17           H  
ATOM    435  HE3 MET A  28       5.988  10.312  11.668  1.00 49.17           H  
ATOM    436  N   PRO A  29       6.715  12.485   5.270  1.00 47.57           N  
ATOM    437  CA  PRO A  29       7.344  12.262   3.984  1.00 47.57           C  
ATOM    438  HA  PRO A  29       6.642  12.490   3.182  1.00 47.57           H  
ATOM    439  C   PRO A  29       7.775  10.796   3.885  1.00 47.57           C  
ATOM    440  CB  PRO A  29       8.516  13.243   3.917  1.00 47.57           C  
ATOM    441  HB2 PRO A  29       9.355  12.845   3.345  1.00 47.57           H  
ATOM    442  HB3 PRO A  29       8.174  14.183   3.484  1.00 47.57           H  
ATOM    443  O   PRO A  29       8.554  10.292   4.693  1.00 47.57           O  
ATOM    444  CG  PRO A  29       8.883  13.467   5.383  1.00 47.57           C  
ATOM    445  HG2 PRO A  29       9.568  12.685   5.711  1.00 47.57           H  
ATOM    446  HG3 PRO A  29       9.325  14.451   5.544  1.00 47.57           H  
ATOM    447  CD  PRO A  29       7.554  13.319   6.119  1.00 47.57           C  
ATOM    448  HD2 PRO A  29       7.085  14.295   6.243  1.00 47.57           H  
ATOM    449  HD3 PRO A  29       7.728  12.856   7.090  1.00 47.57           H  
ATOM    450  N   LEU A  30       7.272  10.110   2.864  1.00 48.40           N  
ATOM    451  H   LEU A  30       6.584  10.563   2.280  1.00 48.40           H  
ATOM    452  CA  LEU A  30       7.790   8.814   2.455  1.00 48.40           C  
ATOM    453  HA  LEU A  30       7.791   8.132   3.305  1.00 48.40           H  
ATOM    454  C   LEU A  30       9.243   8.991   1.993  1.00 48.40           C  
ATOM    455  CB  LEU A  30       6.886   8.274   1.331  1.00 48.40           C  
ATOM    456  HB2 LEU A  30       7.410   7.469   0.816  1.00 48.40           H  
ATOM    457  HB3 LEU A  30       6.752   9.057   0.584  1.00 48.40           H  
ATOM    458  O   LEU A  30       9.494   9.631   0.972  1.00 48.40           O  
ATOM    459  CG  LEU A  30       5.492   7.793   1.778  1.00 48.40           C  
ATOM    460  HG  LEU A  30       4.897   8.666   2.047  1.00 48.40           H  
ATOM    461  CD1 LEU A  30       4.781   7.096   0.620  1.00 48.40           C  
ATOM    462 HD11 LEU A  30       5.323   6.197   0.324  1.00 48.40           H  
ATOM    463 HD12 LEU A  30       4.720   7.772  -0.232  1.00 48.40           H  
ATOM    464 HD13 LEU A  30       3.769   6.822   0.919  1.00 48.40           H  
ATOM    465  CD2 LEU A  30       5.528   6.868   2.992  1.00 48.40           C  
ATOM    466 HD21 LEU A  30       4.571   6.359   3.108  1.00 48.40           H  
ATOM    467 HD22 LEU A  30       5.681   7.491   3.873  1.00 48.40           H  
ATOM    468 HD23 LEU A  30       6.335   6.138   2.924  1.00 48.40           H  
ATOM    469  N   VAL A  31      10.206   8.445   2.737  1.00 43.50           N  
ATOM    470  H   VAL A  31       9.961   7.970   3.593  1.00 43.50           H  
ATOM    471  CA  VAL A  31      11.624   8.547   2.368  1.00 43.50           C  
ATOM    472  HA  VAL A  31      11.784   9.523   1.911  1.00 43.50           H  
ATOM    473  C   VAL A  31      11.948   7.474   1.331  1.00 43.50           C  
ATOM    474  CB  VAL A  31      12.557   8.465   3.589  1.00 43.50           C  
ATOM    475  HB  VAL A  31      12.553   7.443   3.969  1.00 43.50           H  
ATOM    476  O   VAL A  31      11.676   6.296   1.538  1.00 43.50           O  
ATOM    477  CG1 VAL A  31      13.992   8.845   3.203  1.00 43.50           C  
ATOM    478 HG11 VAL A  31      14.030   9.878   2.858  1.00 43.50           H  
ATOM    479 HG12 VAL A  31      14.365   8.188   2.417  1.00 43.50           H  
ATOM    480 HG13 VAL A  31      14.644   8.735   4.069  1.00 43.50           H  
ATOM    481  CG2 VAL A  31      12.114   9.428   4.702  1.00 43.50           C  
ATOM    482 HG21 VAL A  31      11.170   9.096   5.134  1.00 43.50           H  
ATOM    483 HG22 VAL A  31      11.986  10.433   4.302  1.00 43.50           H  
ATOM    484 HG23 VAL A  31      12.860   9.457   5.497  1.00 43.50           H  
ATOM    485  N   GLN A  32      12.550   7.873   0.209  1.00 40.32           N  
ATOM    486  H   GLN A  32      12.706   8.865   0.095  1.00 40.32           H  
ATOM    487  CA  GLN A  32      12.879   7.005  -0.932  1.00 40.32           C  
ATOM    488  HA  GLN A  32      11.951   6.682  -1.405  1.00 40.32           H  
ATOM    489  C   GLN A  32      13.665   5.731  -0.555  1.00 40.32           C  
ATOM    490  CB  GLN A  32      13.668   7.874  -1.926  1.00 40.32           C  
ATOM    491  HB2 GLN A  32      13.024   8.695  -2.243  1.00 40.32           H  
ATOM    492  HB3 GLN A  32      14.535   8.297  -1.420  1.00 40.32           H  
ATOM    493  O   GLN A  32      13.508   4.698  -1.208  1.00 40.32           O  
ATOM    494  CG  GLN A  32      14.154   7.129  -3.177  1.00 40.32           C  
ATOM    495  HG2 GLN A  32      14.939   6.426  -2.899  1.00 40.32           H  
ATOM    496  HG3 GLN A  32      13.330   6.554  -3.599  1.00 40.32           H  
ATOM    497  CD  GLN A  32      14.728   8.074  -4.232  1.00 40.32           C  
ATOM    498  NE2 GLN A  32      14.806   7.661  -5.477  1.00 40.32           N  
ATOM    499 HE21 GLN A  32      15.144   8.347  -6.137  1.00 40.32           H  
ATOM    500 HE22 GLN A  32      14.418   6.771  -5.757  1.00 40.32           H  
ATOM    501  OE1 GLN A  32      15.130   9.192  -3.964  1.00 40.32           O  
ATOM    502  N   THR A  33      14.494   5.787   0.492  1.00 39.87           N  
ATOM    503  H   THR A  33      14.544   6.640   1.030  1.00 39.87           H  
ATOM    504  CA  THR A  33      15.278   4.646   0.996  1.00 39.87           C  
ATOM    505  HA  THR A  33      15.863   4.221   0.182  1.00 39.87           H  
ATOM    506  C   THR A  33      14.405   3.522   1.539  1.00 39.87           C  
ATOM    507  CB  THR A  33      16.242   5.090   2.106  1.00 39.87           C  
ATOM    508  HB  THR A  33      16.637   4.215   2.621  1.00 39.87           H  
ATOM    509  O   THR A  33      14.649   2.366   1.210  1.00 39.87           O  
ATOM    510  CG2 THR A  33      17.413   5.879   1.519  1.00 39.87           C  
ATOM    511 HG21 THR A  33      17.956   5.257   0.808  1.00 39.87           H  
ATOM    512 HG22 THR A  33      18.089   6.163   2.326  1.00 39.87           H  
ATOM    513 HG23 THR A  33      17.052   6.779   1.023  1.00 39.87           H  
ATOM    514  OG1 THR A  33      15.577   5.925   3.037  1.00 39.87           O  
ATOM    515  HG1 THR A  33      15.074   5.354   3.622  1.00 39.87           H  
ATOM    516  N   ASP A  34      13.352   3.859   2.286  1.00 45.40           N  
ATOM    517  H   ASP A  34      13.165   4.836   2.463  1.00 45.40           H  
ATOM    518  CA  ASP A  34      12.471   2.880   2.940  1.00 45.40           C  
ATOM    519  HA  ASP A  34      13.067   2.220   3.570  1.00 45.40           H  
ATOM    520  C   ASP A  34      11.746   2.020   1.892  1.00 45.40           C  
ATOM    521  CB  ASP A  34      11.435   3.612   3.818  1.00 45.40           C  
ATOM    522  HB2 ASP A  34      10.828   2.863   4.326  1.00 45.40           H  
ATOM    523  HB3 ASP A  34      10.773   4.185   3.169  1.00 45.40           H  
ATOM    524  O   ASP A  34      11.407   0.861   2.117  1.00 45.40           O  
ATOM    525  CG  ASP A  34      12.009   4.561   4.877  1.00 45.40           C  
ATOM    526  OD1 ASP A  34      13.251   4.678   5.031  1.00 45.40           O  
ATOM    527  OD2 ASP A  34      11.203   5.290   5.505  1.00 45.40           O  
ATOM    528  N   TRP A  35      11.550   2.588   0.702  1.00 46.29           N  
ATOM    529  H   TRP A  35      11.847   3.548   0.605  1.00 46.29           H  
ATOM    530  CA  TRP A  35      10.797   1.984  -0.388  1.00 46.29           C  
ATOM    531  HA  TRP A  35      10.037   1.331   0.042  1.00 46.29           H  
ATOM    532  C   TRP A  35      11.627   1.115  -1.318  1.00 46.29           C  
ATOM    533  CB  TRP A  35      10.097   3.109  -1.144  1.00 46.29           C  
ATOM    534  HB2 TRP A  35       9.625   2.701  -2.038  1.00 46.29           H  
ATOM    535  HB3 TRP A  35      10.820   3.865  -1.453  1.00 46.29           H  
ATOM    536  O   TRP A  35      11.150   0.064  -1.744  1.00 46.29           O  
ATOM    537  CG  TRP A  35       9.039   3.725  -0.302  1.00 46.29           C  
ATOM    538  CD1 TRP A  35       9.039   4.955   0.250  1.00 46.29           C  
ATOM    539  HD1 TRP A  35       9.820   5.691   0.126  1.00 46.29           H  
ATOM    540  CD2 TRP A  35       7.848   3.061   0.188  1.00 46.29           C  
ATOM    541  CE2 TRP A  35       7.120   3.971   1.001  1.00 46.29           C  
ATOM    542  CE3 TRP A  35       7.330   1.763   0.023  1.00 46.29           C  
ATOM    543  HE3 TRP A  35       7.878   1.039  -0.562  1.00 46.29           H  
ATOM    544  NE1 TRP A  35       7.925   5.085   1.052  1.00 46.29           N  
ATOM    545  HE1 TRP A  35       7.753   5.891   1.636  1.00 46.29           H  
ATOM    546  CH2 TRP A  35       5.360   2.359   1.301  1.00 46.29           C  
ATOM    547  HH2 TRP A  35       4.383   2.071   1.658  1.00 46.29           H  
ATOM    548  CZ2 TRP A  35       5.876   3.639   1.550  1.00 46.29           C  
ATOM    549  HZ2 TRP A  35       5.317   4.338   2.154  1.00 46.29           H  
ATOM    550  CZ3 TRP A  35       6.107   1.409   0.597  1.00 46.29           C  
ATOM    551  HZ3 TRP A  35       5.740   0.400   0.480  1.00 46.29           H  
ATOM    552  N   LYS A  36      12.871   1.515  -1.605  1.00 41.26           N  
ATOM    553  H   LYS A  36      13.197   2.376  -1.190  1.00 41.26           H  
ATOM    554  CA  LYS A  36      13.791   0.719  -2.432  1.00 41.26           C  
ATOM    555  HA  LYS A  36      13.314   0.507  -3.389  1.00 41.26           H  
ATOM    556  C   LYS A  36      14.082  -0.635  -1.790  1.00 41.26           C  
ATOM    557  CB  LYS A  36      15.078   1.523  -2.655  1.00 41.26           C  
ATOM    558  HB2 LYS A  36      14.815   2.500  -3.060  1.00 41.26           H  
ATOM    559  HB3 LYS A  36      15.579   1.669  -1.698  1.00 41.26           H  
ATOM    560  O   LYS A  36      14.167  -1.644  -2.479  1.00 41.26           O  
ATOM    561  CG  LYS A  36      16.031   0.819  -3.632  1.00 41.26           C  
ATOM    562  HG2 LYS A  36      16.314  -0.156  -3.235  1.00 41.26           H  
ATOM    563  HG3 LYS A  36      15.528   0.679  -4.589  1.00 41.26           H  
ATOM    564  CD  LYS A  36      17.300   1.649  -3.836  1.00 41.26           C  
ATOM    565  HD2 LYS A  36      17.033   2.622  -4.249  1.00 41.26           H  
ATOM    566  HD3 LYS A  36      17.789   1.788  -2.871  1.00 41.26           H  
ATOM    567  CE  LYS A  36      18.239   0.911  -4.793  1.00 41.26           C  
ATOM    568  HE2 LYS A  36      18.424  -0.084  -4.387  1.00 41.26           H  
ATOM    569  HE3 LYS A  36      17.733   0.791  -5.751  1.00 41.26           H  
ATOM    570  NZ  LYS A  36      19.519   1.641  -4.967  1.00 41.26           N  
ATOM    571  HZ1 LYS A  36      20.128   1.139  -5.597  1.00 41.26           H  
ATOM    572  HZ2 LYS A  36      19.985   1.734  -4.076  1.00 41.26           H  
ATOM    573  HZ3 LYS A  36      19.351   2.563  -5.342  1.00 41.26           H  
ATOM    574  N   GLU A  37      14.220  -0.665  -0.470  1.00 43.21           N  
ATOM    575  H   GLU A  37      14.188   0.198   0.055  1.00 43.21           H  
ATOM    576  CA  GLU A  37      14.448  -1.915   0.248  1.00 43.21           C  
ATOM    577  HA  GLU A  37      15.176  -2.520  -0.293  1.00 43.21           H  
ATOM    578  C   GLU A  37      13.154  -2.746   0.355  1.00 43.21           C  
ATOM    579  CB  GLU A  37      15.036  -1.601   1.622  1.00 43.21           C  
ATOM    580  HB2 GLU A  37      14.298  -1.029   2.184  1.00 43.21           H  
ATOM    581  HB3 GLU A  37      15.237  -2.559   2.101  1.00 43.21           H  
ATOM    582  O   GLU A  37      13.191  -3.978   0.277  1.00 43.21           O  
ATOM    583  CG  GLU A  37      16.360  -0.829   1.612  1.00 43.21           C  
ATOM    584  HG2 GLU A  37      17.092  -1.411   1.052  1.00 43.21           H  
ATOM    585  HG3 GLU A  37      16.225   0.121   1.095  1.00 43.21           H  
ATOM    586  CD  GLU A  37      16.894  -0.552   3.029  1.00 43.21           C  
ATOM    587  OE1 GLU A  37      18.095  -0.210   3.114  1.00 43.21           O  
ATOM    588  OE2 GLU A  37      16.111  -0.661   4.001  1.00 43.21           O  
ATOM    589  N   PHE A  38      11.991  -2.090   0.475  1.00 44.43           N  
ATOM    590  H   PHE A  38      12.010  -1.084   0.569  1.00 44.43           H  
ATOM    591  CA  PHE A  38      10.690  -2.762   0.478  1.00 44.43           C  
ATOM    592  HA  PHE A  38      10.696  -3.522   1.260  1.00 44.43           H  
ATOM    593  C   PHE A  38      10.436  -3.480  -0.854  1.00 44.43           C  
ATOM    594  CB  PHE A  38       9.585  -1.745   0.803  1.00 44.43           C  
ATOM    595  HB2 PHE A  38       9.533  -0.998   0.011  1.00 44.43           H  
ATOM    596  HB3 PHE A  38       9.851  -1.222   1.722  1.00 44.43           H  
ATOM    597  O   PHE A  38      10.112  -4.664  -0.870  1.00 44.43           O  
ATOM    598  CG  PHE A  38       8.210  -2.353   0.984  1.00 44.43           C  
ATOM    599  CD1 PHE A  38       7.388  -2.578  -0.136  1.00 44.43           C  
ATOM    600  HD1 PHE A  38       7.743  -2.336  -1.126  1.00 44.43           H  
ATOM    601  CD2 PHE A  38       7.753  -2.698   2.271  1.00 44.43           C  
ATOM    602  HD2 PHE A  38       8.384  -2.529   3.131  1.00 44.43           H  
ATOM    603  CE1 PHE A  38       6.107  -3.123   0.031  1.00 44.43           C  
ATOM    604  HE1 PHE A  38       5.483  -3.315  -0.829  1.00 44.43           H  
ATOM    605  CE2 PHE A  38       6.461  -3.226   2.437  1.00 44.43           C  
ATOM    606  HE2 PHE A  38       6.098  -3.473   3.424  1.00 44.43           H  
ATOM    607  CZ  PHE A  38       5.626  -3.389   1.318  1.00 44.43           C  
ATOM    608  HZ  PHE A  38       4.597  -3.701   1.423  1.00 44.43           H  
ATOM    609  N   SER A  39      10.645  -2.811  -1.987  1.00 42.45           N  
ATOM    610  H   SER A  39      10.962  -1.853  -1.949  1.00 42.45           H  
ATOM    611  CA  SER A  39      10.391  -3.410  -3.298  1.00 42.45           C  
ATOM    612  HA  SER A  39       9.375  -3.805  -3.301  1.00 42.45           H  
ATOM    613  C   SER A  39      11.324  -4.580  -3.629  1.00 42.45           C  
ATOM    614  CB  SER A  39      10.468  -2.337  -4.370  1.00 42.45           C  
ATOM    615  HB2 SER A  39       9.849  -1.485  -4.087  1.00 42.45           H  
ATOM    616  HB3 SER A  39      10.065  -2.774  -5.284  1.00 42.45           H  
ATOM    617  O   SER A  39      10.886  -5.567  -4.221  1.00 42.45           O  
ATOM    618  OG  SER A  39      11.791  -1.905  -4.604  1.00 42.45           O  
ATOM    619  HG  SER A  39      11.858  -1.871  -5.562  1.00 42.45           H  
ATOM    620  N   GLN A  40      12.578  -4.525  -3.169  1.00 40.52           N  
ATOM    621  H   GLN A  40      12.887  -3.659  -2.750  1.00 40.52           H  
ATOM    622  CA  GLN A  40      13.535  -5.630  -3.286  1.00 40.52           C  
ATOM    623  HA  GLN A  40      13.585  -5.949  -4.327  1.00 40.52           H  
ATOM    624  C   GLN A  40      13.128  -6.860  -2.465  1.00 40.52           C  
ATOM    625  CB  GLN A  40      14.923  -5.142  -2.848  1.00 40.52           C  
ATOM    626  HB2 GLN A  40      14.843  -4.613  -1.898  1.00 40.52           H  
ATOM    627  HB3 GLN A  40      15.576  -6.003  -2.708  1.00 40.52           H  
ATOM    628  O   GLN A  40      13.417  -7.984  -2.868  1.00 40.52           O  
ATOM    629  CG  GLN A  40      15.552  -4.229  -3.908  1.00 40.52           C  
ATOM    630  HG2 GLN A  40      15.666  -4.796  -4.831  1.00 40.52           H  
ATOM    631  HG3 GLN A  40      14.894  -3.386  -4.120  1.00 40.52           H  
ATOM    632  CD  GLN A  40      16.922  -3.694  -3.503  1.00 40.52           C  
ATOM    633  NE2 GLN A  40      17.620  -3.038  -4.405  1.00 40.52           N  
ATOM    634 HE21 GLN A  40      18.577  -2.867  -4.130  1.00 40.52           H  
ATOM    635 HE22 GLN A  40      17.258  -2.966  -5.345  1.00 40.52           H  
ATOM    636  OE1 GLN A  40      17.436  -3.879  -2.415  1.00 40.52           O  
ATOM    637  N   SER A  41      12.437  -6.661  -1.339  1.00 41.07           N  
ATOM    638  H   SER A  41      12.230  -5.709  -1.072  1.00 41.07           H  
ATOM    639  CA  SER A  41      12.029  -7.742  -0.430  1.00 41.07           C  
ATOM    640  HA  SER A  41      12.833  -8.476  -0.372  1.00 41.07           H  
ATOM    641  C   SER A  41      10.771  -8.491  -0.891  1.00 41.07           C  
ATOM    642  CB  SER A  41      11.811  -7.173   0.975  1.00 41.07           C  
ATOM    643  HB2 SER A  41      10.990  -6.456   0.959  1.00 41.07           H  
ATOM    644  HB3 SER A  41      11.548  -7.988   1.651  1.00 41.07           H  
ATOM    645  O   SER A  41      10.576  -9.643  -0.509  1.00 41.07           O  
ATOM    646  OG  SER A  41      12.982  -6.532   1.454  1.00 41.07           O  
ATOM    647  HG  SER A  41      13.116  -5.715   0.969  1.00 41.07           H  
ATOM    648  N   TYR A  42       9.927  -7.861  -1.716  1.00 45.67           N  
ATOM    649  H   TYR A  42      10.148  -6.907  -1.961  1.00 45.67           H  
ATOM    650  CA  TYR A  42       8.605  -8.382  -2.100  1.00 45.67           C  
ATOM    651  HA  TYR A  42       8.465  -9.358  -1.635  1.00 45.67           H  
ATOM    652  C   TYR A  42       8.435  -8.632  -3.614  1.00 45.67           C  
ATOM    653  CB  TYR A  42       7.521  -7.452  -1.521  1.00 45.67           C  
ATOM    654  HB2 TYR A  42       7.681  -6.441  -1.896  1.00 45.67           H  
ATOM    655  HB3 TYR A  42       6.546  -7.784  -1.877  1.00 45.67           H  
ATOM    656  O   TYR A  42       7.343  -8.973  -4.068  1.00 45.67           O  
ATOM    657  CG  TYR A  42       7.472  -7.435  -0.000  1.00 45.67           C  
ATOM    658  CD1 TYR A  42       6.976  -8.553   0.692  1.00 45.67           C  
ATOM    659  HD1 TYR A  42       6.617  -9.413   0.146  1.00 45.67           H  
ATOM    660  CD2 TYR A  42       7.924  -6.322   0.733  1.00 45.67           C  
ATOM    661  HD2 TYR A  42       8.235  -5.429   0.211  1.00 45.67           H  
ATOM    662  CE1 TYR A  42       6.958  -8.561   2.098  1.00 45.67           C  
ATOM    663  HE1 TYR A  42       6.604  -9.430   2.632  1.00 45.67           H  
ATOM    664  CE2 TYR A  42       7.932  -6.335   2.140  1.00 45.67           C  
ATOM    665  HE2 TYR A  42       8.291  -5.475   2.685  1.00 45.67           H  
ATOM    666  OH  TYR A  42       7.379  -7.481   4.183  1.00 45.67           O  
ATOM    667  HH  TYR A  42       7.721  -6.674   4.574  1.00 45.67           H  
ATOM    668  CZ  TYR A  42       7.435  -7.459   2.827  1.00 45.67           C  
ATOM    669  N   GLY A  43       9.500  -8.471  -4.408  1.00 40.78           N  
ATOM    670  H   GLY A  43      10.370  -8.196  -3.973  1.00 40.78           H  
ATOM    671  CA  GLY A  43       9.453  -8.478  -5.871  1.00 40.78           C  
ATOM    672  HA2 GLY A  43      10.390  -8.068  -6.248  1.00 40.78           H  
ATOM    673  HA3 GLY A  43       8.652  -7.818  -6.201  1.00 40.78           H  
ATOM    674  C   GLY A  43       9.256  -9.859  -6.506  1.00 40.78           C  
ATOM    675  O   GLY A  43      10.225 -10.563  -6.784  1.00 40.78           O  
ATOM    676  N   ALA A  44       8.013 -10.214  -6.837  1.00 42.93           N  
ATOM    677  H   ALA A  44       7.272  -9.580  -6.574  1.00 42.93           H  
ATOM    678  CA  ALA A  44       7.723 -11.207  -7.869  1.00 42.93           C  
ATOM    679  HA  ALA A  44       8.644 -11.712  -8.161  1.00 42.93           H  
ATOM    680  C   ALA A  44       7.175 -10.477  -9.100  1.00 42.93           C  
ATOM    681  CB  ALA A  44       6.762 -12.276  -7.331  1.00 42.93           C  
ATOM    682  HB1 ALA A  44       6.560 -13.006  -8.115  1.00 42.93           H  
ATOM    683  HB2 ALA A  44       5.829 -11.802  -7.027  1.00 42.93           H  
ATOM    684  HB3 ALA A  44       7.216 -12.766  -6.470  1.00 42.93           H  
ATOM    685  O   ALA A  44       6.144  -9.819  -9.028  1.00 42.93           O  
ATOM    686  N   VAL A  45       7.848 -10.605 -10.247  1.00 45.05           N  
ATOM    687  H   VAL A  45       8.706 -11.138 -10.250  1.00 45.05           H  
ATOM    688  CA  VAL A  45       7.374 -10.029 -11.514  1.00 45.05           C  
ATOM    689  HA  VAL A  45       7.188  -8.963 -11.376  1.00 45.05           H  
ATOM    690  C   VAL A  45       6.047 -10.686 -11.899  1.00 45.05           C  
ATOM    691  CB  VAL A  45       8.403 -10.211 -12.653  1.00 45.05           C  
ATOM    692  HB  VAL A  45       8.452 -11.271 -12.900  1.00 45.05           H  
ATOM    693  O   VAL A  45       6.019 -11.843 -12.319  1.00 45.05           O  
ATOM    694  CG1 VAL A  45       7.944  -9.454 -13.905  1.00 45.05           C  
ATOM    695 HG11 VAL A  45       6.971  -9.819 -14.233  1.00 45.05           H  
ATOM    696 HG12 VAL A  45       7.872  -8.387 -13.698  1.00 45.05           H  
ATOM    697 HG13 VAL A  45       8.656  -9.614 -14.716  1.00 45.05           H  
ATOM    698  CG2 VAL A  45       9.844  -9.777 -12.327  1.00 45.05           C  
ATOM    699 HG21 VAL A  45      10.122  -8.881 -12.883  1.00 45.05           H  
ATOM    700 HG22 VAL A  45       9.993  -9.605 -11.261  1.00 45.05           H  
ATOM    701 HG23 VAL A  45      10.527 -10.566 -12.640  1.00 45.05           H  
ATOM    702  N   LEU A  46       4.943  -9.949 -11.790  1.00 48.70           N  
ATOM    703  H   LEU A  46       4.992  -9.063 -11.308  1.00 48.70           H  
ATOM    704  CA  LEU A  46       3.645 -10.387 -12.293  1.00 48.70           C  
ATOM    705  HA  LEU A  46       3.622 -11.475 -12.362  1.00 48.70           H  
ATOM    706  C   LEU A  46       3.464  -9.841 -13.713  1.00 48.70           C  
ATOM    707  CB  LEU A  46       2.545  -9.967 -11.307  1.00 48.70           C  
ATOM    708  HB2 LEU A  46       2.591  -8.886 -11.176  1.00 48.70           H  
ATOM    709  HB3 LEU A  46       1.574 -10.198 -11.746  1.00 48.70           H  
ATOM    710  O   LEU A  46       2.968  -8.739 -13.926  1.00 48.70           O  
ATOM    711  CG  LEU A  46       2.651 -10.648  -9.925  1.00 48.70           C  
ATOM    712  HG  LEU A  46       3.673 -10.580  -9.553  1.00 48.70           H  
ATOM    713  CD1 LEU A  46       1.757  -9.921  -8.924  1.00 48.70           C  
ATOM    714 HD11 LEU A  46       2.194  -8.945  -8.714  1.00 48.70           H  
ATOM    715 HD12 LEU A  46       1.689 -10.479  -7.991  1.00 48.70           H  
ATOM    716 HD13 LEU A  46       0.766  -9.764  -9.348  1.00 48.70           H  
ATOM    717  CD2 LEU A  46       2.273 -12.133  -9.976  1.00 48.70           C  
ATOM    718 HD21 LEU A  46       2.302 -12.552  -8.971  1.00 48.70           H  
ATOM    719 HD22 LEU A  46       1.267 -12.242 -10.380  1.00 48.70           H  
ATOM    720 HD23 LEU A  46       2.979 -12.676 -10.604  1.00 48.70           H  
ATOM    721  N   ASN A  47       3.887 -10.621 -14.711  1.00 49.17           N  
ATOM    722  H   ASN A  47       4.360 -11.477 -14.458  1.00 49.17           H  
ATOM    723  CA  ASN A  47       3.752 -10.280 -16.139  1.00 49.17           C  
ATOM    724  HA  ASN A  47       4.014  -9.229 -16.262  1.00 49.17           H  
ATOM    725  C   ASN A  47       2.310 -10.391 -16.674  1.00 49.17           C  
ATOM    726  CB  ASN A  47       4.738 -11.137 -16.960  1.00 49.17           C  
ATOM    727  HB2 ASN A  47       4.759 -12.157 -16.574  1.00 49.17           H  
ATOM    728  HB3 ASN A  47       4.414 -11.183 -18.000  1.00 49.17           H  
ATOM    729  O   ASN A  47       2.079 -10.264 -17.876  1.00 49.17           O  
ATOM    730  CG  ASN A  47       6.145 -10.570 -16.985  1.00 49.17           C  
ATOM    731  ND2 ASN A  47       7.127 -11.378 -17.304  1.00 49.17           N  
ATOM    732 HD21 ASN A  47       6.959 -12.354 -17.502  1.00 49.17           H  
ATOM    733 HD22 ASN A  47       8.049 -10.967 -17.321  1.00 49.17           H  
ATOM    734  OD1 ASN A  47       6.381  -9.398 -16.758  1.00 49.17           O  
ATOM    735  N   GLN A  48       1.336 -10.635 -15.802  1.00 55.28           N  
ATOM    736  H   GLN A  48       1.562 -10.586 -14.818  1.00 55.28           H  
ATOM    737  CA  GLN A  48      -0.072 -10.799 -16.139  1.00 55.28           C  
ATOM    738  HA  GLN A  48      -0.224 -10.605 -17.201  1.00 55.28           H  
ATOM    739  C   GLN A  48      -0.911  -9.771 -15.379  1.00 55.28           C  
ATOM    740  CB  GLN A  48      -0.498 -12.250 -15.859  1.00 55.28           C  
ATOM    741  HB2 GLN A  48      -0.296 -12.493 -14.816  1.00 55.28           H  
ATOM    742  HB3 GLN A  48      -1.569 -12.349 -16.035  1.00 55.28           H  
ATOM    743  O   GLN A  48      -0.419  -9.075 -14.490  1.00 55.28           O  
ATOM    744  CG  GLN A  48       0.244 -13.240 -16.778  1.00 55.28           C  
ATOM    745  HG2 GLN A  48       0.052 -12.975 -17.817  1.00 55.28           H  
ATOM    746  HG3 GLN A  48       1.318 -13.175 -16.603  1.00 55.28           H  
ATOM    747  CD  GLN A  48      -0.170 -14.691 -16.565  1.00 55.28           C  
ATOM    748  NE2 GLN A  48       0.310 -15.607 -17.377  1.00 55.28           N  
ATOM    749 HE21 GLN A  48       0.929 -15.366 -18.137  1.00 55.28           H  
ATOM    750 HE22 GLN A  48       0.003 -16.550 -17.189  1.00 55.28           H  
ATOM    751  OE1 GLN A  48      -0.921 -15.038 -15.674  1.00 55.28           O  
ATOM    752  N   VAL A  49      -2.182  -9.640 -15.758  1.00 59.07           N  
ATOM    753  H   VAL A  49      -2.546 -10.268 -16.460  1.00 59.07           H  
ATOM    754  CA  VAL A  49      -3.140  -8.912 -14.926  1.00 59.07           C  
ATOM    755  HA  VAL A  49      -2.725  -7.935 -14.678  1.00 59.07           H  
ATOM    756  C   VAL A  49      -3.320  -9.711 -13.643  1.00 59.07           C  
ATOM    757  CB  VAL A  49      -4.486  -8.700 -15.636  1.00 59.07           C  
ATOM    758  HB  VAL A  49      -4.947  -9.664 -15.854  1.00 59.07           H  
ATOM    759  O   VAL A  49      -3.793 -10.844 -13.686  1.00 59.07           O  
ATOM    760  CG1 VAL A  49      -5.429  -7.898 -14.734  1.00 59.07           C  
ATOM    761 HG11 VAL A  49      -4.922  -7.005 -14.368  1.00 59.07           H  
ATOM    762 HG12 VAL A  49      -5.725  -8.511 -13.882  1.00 59.07           H  
ATOM    763 HG13 VAL A  49      -6.313  -7.600 -15.297  1.00 59.07           H  
ATOM    764  CG2 VAL A  49      -4.299  -7.952 -16.961  1.00 59.07           C  
ATOM    765 HG21 VAL A  49      -3.775  -8.587 -17.675  1.00 59.07           H  
ATOM    766 HG22 VAL A  49      -5.270  -7.697 -17.387  1.00 59.07           H  
ATOM    767 HG23 VAL A  49      -3.720  -7.042 -16.805  1.00 59.07           H  
ATOM    768  N   THR A  50      -2.943  -9.135 -12.511  1.00 60.80           N  
ATOM    769  H   THR A  50      -2.543  -8.208 -12.543  1.00 60.80           H  
ATOM    770  CA  THR A  50      -3.022  -9.794 -11.213  1.00 60.80           C  
ATOM    771  HA  THR A  50      -3.529 -10.752 -11.331  1.00 60.80           H  
ATOM    772  C   THR A  50      -3.859  -8.961 -10.266  1.00 60.80           C  
ATOM    773  CB  THR A  50      -1.635 -10.097 -10.638  1.00 60.80           C  
ATOM    774  HB  THR A  50      -1.107  -9.164 -10.438  1.00 60.80           H  
ATOM    775  O   THR A  50      -3.805  -7.730 -10.259  1.00 60.80           O  
ATOM    776  CG2 THR A  50      -1.720 -10.933  -9.358  1.00 60.80           C  
ATOM    777 HG21 THR A  50      -0.749 -11.368  -9.121  1.00 60.80           H  
ATOM    778 HG22 THR A  50      -2.432 -11.750  -9.479  1.00 60.80           H  
ATOM    779 HG23 THR A  50      -2.026 -10.306  -8.521  1.00 60.80           H  
ATOM    780  OG1 THR A  50      -0.901 -10.855 -11.572  1.00 60.80           O  
ATOM    781  HG1 THR A  50      -1.448 -11.593 -11.850  1.00 60.80           H  
ATOM    782  N   LYS A  51      -4.669  -9.655  -9.472  1.00 66.90           N  
ATOM    783  H   LYS A  51      -4.634 -10.664  -9.511  1.00 66.90           H  
ATOM    784  CA  LYS A  51      -5.394  -9.055  -8.368  1.00 66.90           C  
ATOM    785  HA  LYS A  51      -5.528  -7.990  -8.554  1.00 66.90           H  
ATOM    786  C   LYS A  51      -4.561  -9.217  -7.109  1.00 66.90           C  
ATOM    787  CB  LYS A  51      -6.773  -9.696  -8.261  1.00 66.90           C  
ATOM    788  HB2 LYS A  51      -6.672 -10.745  -7.979  1.00 66.90           H  
ATOM    789  HB3 LYS A  51      -7.261  -9.641  -9.234  1.00 66.90           H  
ATOM    790  O   LYS A  51      -4.359 -10.325  -6.631  1.00 66.90           O  
ATOM    791  CG  LYS A  51      -7.632  -8.959  -7.231  1.00 66.90           C  
ATOM    792  HG2 LYS A  51      -7.181  -9.027  -6.241  1.00 66.90           H  
ATOM    793  HG3 LYS A  51      -7.724  -7.911  -7.515  1.00 66.90           H  
ATOM    794  CD  LYS A  51      -9.014  -9.608  -7.207  1.00 66.90           C  
ATOM    795  HD2 LYS A  51      -9.433  -9.586  -8.213  1.00 66.90           H  
ATOM    796  HD3 LYS A  51      -8.925 -10.643  -6.877  1.00 66.90           H  
ATOM    797  CE  LYS A  51      -9.929  -8.839  -6.263  1.00 66.90           C  
ATOM    798  HE2 LYS A  51      -9.552  -8.910  -5.243  1.00 66.90           H  
ATOM    799  HE3 LYS A  51      -9.927  -7.789  -6.554  1.00 66.90           H  
ATOM    800  NZ  LYS A  51     -11.310  -9.348  -6.341  1.00 66.90           N  
ATOM    801  HZ1 LYS A  51     -11.910  -8.640  -5.942  1.00 66.90           H  
ATOM    802  HZ2 LYS A  51     -11.613  -9.405  -7.303  1.00 66.90           H  
ATOM    803  HZ3 LYS A  51     -11.427 -10.231  -5.864  1.00 66.90           H  
ATOM    804  N   VAL A  52      -4.102  -8.101  -6.576  1.00 61.67           N  
ATOM    805  H   VAL A  52      -4.311  -7.230  -7.041  1.00 61.67           H  
ATOM    806  CA  VAL A  52      -3.366  -8.037  -5.325  1.00 61.67           C  
ATOM    807  HA  VAL A  52      -2.951  -9.017  -5.090  1.00 61.67           H  
ATOM    808  C   VAL A  52      -4.330  -7.635  -4.223  1.00 61.67           C  
ATOM    809  CB  VAL A  52      -2.207  -7.045  -5.455  1.00 61.67           C  
ATOM    810  HB  VAL A  52      -2.584  -6.038  -5.629  1.00 61.67           H  
ATOM    811  O   VAL A  52      -5.023  -6.633  -4.360  1.00 61.67           O  
ATOM    812  CG1 VAL A  52      -1.439  -7.080  -4.150  1.00 61.67           C  
ATOM    813 HG11 VAL A  52      -1.176  -8.110  -3.909  1.00 61.67           H  
ATOM    814 HG12 VAL A  52      -0.515  -6.510  -4.248  1.00 61.67           H  
ATOM    815 HG13 VAL A  52      -2.025  -6.648  -3.340  1.00 61.67           H  
ATOM    816  CG2 VAL A  52      -1.249  -7.426  -6.592  1.00 61.67           C  
ATOM    817 HG21 VAL A  52      -0.398  -6.745  -6.602  1.00 61.67           H  
ATOM    818 HG22 VAL A  52      -0.888  -8.446  -6.456  1.00 61.67           H  
ATOM    819 HG23 VAL A  52      -1.754  -7.347  -7.555  1.00 61.67           H  
ATOM    820  N   SER A  53      -4.408  -8.404  -3.141  1.00 64.47           N  
ATOM    821  H   SER A  53      -3.766  -9.177  -3.035  1.00 64.47           H  
ATOM    822  CA  SER A  53      -5.290  -8.088  -2.015  1.00 64.47           C  
ATOM    823  HA  SER A  53      -5.779  -7.130  -2.191  1.00 64.47           H  
ATOM    824  C   SER A  53      -4.508  -7.940  -0.727  1.00 64.47           C  
ATOM    825  CB  SER A  53      -6.393  -9.129  -1.847  1.00 64.47           C  
ATOM    826  HB2 SER A  53      -5.955 -10.095  -1.596  1.00 64.47           H  
ATOM    827  HB3 SER A  53      -7.046  -8.812  -1.033  1.00 64.47           H  
ATOM    828  O   SER A  53      -3.543  -8.662  -0.492  1.00 64.47           O  
ATOM    829  OG  SER A  53      -7.146  -9.238  -3.043  1.00 64.47           O  
ATOM    830  HG  SER A  53      -6.582  -9.714  -3.658  1.00 64.47           H  
ATOM    831  N   VAL A  54      -4.952  -7.017   0.114  1.00 63.91           N  
ATOM    832  H   VAL A  54      -5.710  -6.414  -0.172  1.00 63.91           H  
ATOM    833  CA  VAL A  54      -4.389  -6.796   1.435  1.00 63.91           C  
ATOM    834  HA  VAL A  54      -3.753  -7.644   1.687  1.00 63.91           H  
ATOM    835  C   VAL A  54      -5.507  -6.746   2.466  1.00 63.91           C  
ATOM    836  CB  VAL A  54      -3.494  -5.547   1.412  1.00 63.91           C  
ATOM    837  HB  VAL A  54      -2.829  -5.623   0.553  1.00 63.91           H  
ATOM    838  O   VAL A  54      -6.499  -6.040   2.279  1.00 63.91           O  
ATOM    839  CG1 VAL A  54      -4.246  -4.215   1.313  1.00 63.91           C  
ATOM    840 HG11 VAL A  54      -4.962  -4.103   2.128  1.00 63.91           H  
ATOM    841 HG12 VAL A  54      -4.761  -4.158   0.354  1.00 63.91           H  
ATOM    842 HG13 VAL A  54      -3.537  -3.391   1.392  1.00 63.91           H  
ATOM    843  CG2 VAL A  54      -2.616  -5.532   2.646  1.00 63.91           C  
ATOM    844 HG21 VAL A  54      -2.068  -6.470   2.734  1.00 63.91           H  
ATOM    845 HG22 VAL A  54      -3.237  -5.382   3.529  1.00 63.91           H  
ATOM    846 HG23 VAL A  54      -1.893  -4.723   2.545  1.00 63.91           H  
ATOM    847  N   SER A  55      -5.364  -7.528   3.533  1.00 62.81           N  
ATOM    848  H   SER A  55      -4.553  -8.125   3.600  1.00 62.81           H  
ATOM    849  CA  SER A  55      -6.248  -7.457   4.697  1.00 62.81           C  
ATOM    850  HA  SER A  55      -7.275  -7.325   4.358  1.00 62.81           H  
ATOM    851  C   SER A  55      -5.851  -6.262   5.554  1.00 62.81           C  
ATOM    852  CB  SER A  55      -6.191  -8.750   5.511  1.00 62.81           C  
ATOM    853  HB2 SER A  55      -5.163  -8.945   5.814  1.00 62.81           H  
ATOM    854  HB3 SER A  55      -6.816  -8.650   6.398  1.00 62.81           H  
ATOM    855  O   SER A  55      -4.666  -6.027   5.786  1.00 62.81           O  
ATOM    856  OG  SER A  55      -6.671  -9.815   4.713  1.00 62.81           O  
ATOM    857  HG  SER A  55      -6.321 -10.646   5.042  1.00 62.81           H  
ATOM    858  N   VAL A  56      -6.834  -5.495   6.012  1.00 61.11           N  
ATOM    859  H   VAL A  56      -7.788  -5.784   5.850  1.00 61.11           H  
ATOM    860  CA  VAL A  56      -6.617  -4.222   6.701  1.00 61.11           C  
ATOM    861  HA  VAL A  56      -5.555  -4.144   6.934  1.00 61.11           H  
ATOM    862  C   VAL A  56      -7.402  -4.207   8.021  1.00 61.11           C  
ATOM    863  CB  VAL A  56      -6.926  -3.028   5.776  1.00 61.11           C  
ATOM    864  HB  VAL A  56      -6.552  -2.120   6.249  1.00 61.11           H  
ATOM    865  O   VAL A  56      -8.504  -4.756   8.081  1.00 61.11           O  
ATOM    866  CG1 VAL A  56      -6.209  -3.151   4.433  1.00 61.11           C  
ATOM    867 HG11 VAL A  56      -5.136  -3.267   4.592  1.00 61.11           H  
ATOM    868 HG12 VAL A  56      -6.584  -4.012   3.880  1.00 61.11           H  
ATOM    869 HG13 VAL A  56      -6.415  -2.266   3.830  1.00 61.11           H  
ATOM    870  CG2 VAL A  56      -8.404  -2.853   5.451  1.00 61.11           C  
ATOM    871 HG21 VAL A  56      -8.957  -2.752   6.385  1.00 61.11           H  
ATOM    872 HG22 VAL A  56      -8.548  -1.950   4.859  1.00 61.11           H  
ATOM    873 HG23 VAL A  56      -8.776  -3.713   4.894  1.00 61.11           H  
ATOM    874  N   PRO A  57      -6.859  -3.651   9.120  1.00 55.19           N  
ATOM    875  CA  PRO A  57      -7.589  -3.573  10.384  1.00 55.19           C  
ATOM    876  HA  PRO A  57      -7.775  -4.589  10.730  1.00 55.19           H  
ATOM    877  C   PRO A  57      -8.931  -2.819  10.273  1.00 55.19           C  
ATOM    878  CB  PRO A  57      -6.626  -2.887  11.362  1.00 55.19           C  
ATOM    879  HB2 PRO A  57      -6.761  -3.251  12.380  1.00 55.19           H  
ATOM    880  HB3 PRO A  57      -6.754  -1.805  11.329  1.00 55.19           H  
ATOM    881  O   PRO A  57      -8.957  -1.625   9.997  1.00 55.19           O  
ATOM    882  CG  PRO A  57      -5.243  -3.235  10.816  1.00 55.19           C  
ATOM    883  HG2 PRO A  57      -4.944  -4.216  11.184  1.00 55.19           H  
ATOM    884  HG3 PRO A  57      -4.501  -2.484  11.086  1.00 55.19           H  
ATOM    885  CD  PRO A  57      -5.455  -3.303   9.306  1.00 55.19           C  
ATOM    886  HD2 PRO A  57      -4.798  -4.067   8.891  1.00 55.19           H  
ATOM    887  HD3 PRO A  57      -5.230  -2.338   8.852  1.00 55.19           H  
ATOM    888  N   ARG A  58     -10.050  -3.486  10.602  1.00 50.11           N  
ATOM    889  H   ARG A  58      -9.949  -4.481  10.749  1.00 50.11           H  
ATOM    890  CA  ARG A  58     -11.428  -2.938  10.537  1.00 50.11           C  
ATOM    891  HA  ARG A  58     -11.679  -2.738   9.495  1.00 50.11           H  
ATOM    892  C   ARG A  58     -11.666  -1.607  11.256  1.00 50.11           C  
ATOM    893  CB  ARG A  58     -12.414  -3.958  11.130  1.00 50.11           C  
ATOM    894  HB2 ARG A  58     -11.988  -4.426  12.017  1.00 50.11           H  
ATOM    895  HB3 ARG A  58     -13.329  -3.445  11.424  1.00 50.11           H  
ATOM    896  O   ARG A  58     -12.644  -0.933  10.973  1.00 50.11           O  
ATOM    897  CG  ARG A  58     -12.791  -5.013  10.100  1.00 50.11           C  
ATOM    898  HG2 ARG A  58     -13.199  -4.500   9.229  1.00 50.11           H  
ATOM    899  HG3 ARG A  58     -11.909  -5.587   9.816  1.00 50.11           H  
ATOM    900  CD  ARG A  58     -13.858  -5.943  10.670  1.00 50.11           C  
ATOM    901  HD2 ARG A  58     -14.674  -5.337  11.064  1.00 50.11           H  
ATOM    902  HD3 ARG A  58     -13.428  -6.534  11.478  1.00 50.11           H  
ATOM    903  NE  ARG A  58     -14.374  -6.824   9.622  1.00 50.11           N  
ATOM    904  HE  ARG A  58     -13.874  -6.861   8.745  1.00 50.11           H  
ATOM    905  NH1 ARG A  58     -16.203  -7.689  10.730  1.00 50.11           N  
ATOM    906 HH11 ARG A  58     -15.984  -7.145  11.552  1.00 50.11           H  
ATOM    907 HH12 ARG A  58     -17.012  -8.292  10.691  1.00 50.11           H  
ATOM    908  NH2 ARG A  58     -15.756  -8.238   8.630  1.00 50.11           N  
ATOM    909 HH21 ARG A  58     -16.709  -8.538   8.480  1.00 50.11           H  
ATOM    910 HH22 ARG A  58     -15.121  -8.193   7.846  1.00 50.11           H  
ATOM    911  CZ  ARG A  58     -15.446  -7.573   9.679  1.00 50.11           C  
ATOM    912  N   LEU A  59     -10.809  -1.249  12.207  1.00 42.07           N  
ATOM    913  H   LEU A  59      -9.974  -1.810  12.305  1.00 42.07           H  
ATOM    914  CA  LEU A  59     -11.021  -0.138  13.137  1.00 42.07           C  
ATOM    915  HA  LEU A  59     -12.094   0.016  13.257  1.00 42.07           H  
ATOM    916  C   LEU A  59     -10.483   1.206  12.628  1.00 42.07           C  
ATOM    917  CB  LEU A  59     -10.425  -0.530  14.501  1.00 42.07           C  
ATOM    918  HB2 LEU A  59      -9.364  -0.740  14.365  1.00 42.07           H  
ATOM    919  HB3 LEU A  59     -10.510   0.314  15.184  1.00 42.07           H  
ATOM    920  O   LEU A  59     -10.419   2.172  13.387  1.00 42.07           O  
ATOM    921  CG  LEU A  59     -11.106  -1.748  15.153  1.00 42.07           C  
ATOM    922  HG  LEU A  59     -11.112  -2.588  14.459  1.00 42.07           H  
ATOM    923  CD1 LEU A  59     -10.317  -2.172  16.389  1.00 42.07           C  
ATOM    924 HD11 LEU A  59     -10.304  -1.363  17.119  1.00 42.07           H  
ATOM    925 HD12 LEU A  59     -10.780  -3.050  16.839  1.00 42.07           H  
ATOM    926 HD13 LEU A  59      -9.293  -2.420  16.110  1.00 42.07           H  
ATOM    927  CD2 LEU A  59     -12.545  -1.444  15.575  1.00 42.07           C  
ATOM    928 HD21 LEU A  59     -12.965  -2.298  16.107  1.00 42.07           H  
ATOM    929 HD22 LEU A  59     -13.164  -1.252  14.699  1.00 42.07           H  
ATOM    930 HD23 LEU A  59     -12.569  -0.571  16.227  1.00 42.07           H  
ATOM    931  N   LEU A  60     -10.055   1.277  11.366  1.00 49.00           N  
ATOM    932  H   LEU A  60     -10.157   0.468  10.770  1.00 49.00           H  
ATOM    933  CA  LEU A  60      -9.450   2.473  10.798  1.00 49.00           C  
ATOM    934  HA  LEU A  60      -9.463   3.277  11.533  1.00 49.00           H  
ATOM    935  C   LEU A  60     -10.259   2.970   9.600  1.00 49.00           C  
ATOM    936  CB  LEU A  60      -7.982   2.175  10.455  1.00 49.00           C  
ATOM    937  HB2 LEU A  60      -7.969   1.296   9.810  1.00 49.00           H  
ATOM    938  HB3 LEU A  60      -7.571   3.012   9.891  1.00 49.00           H  
ATOM    939  O   LEU A  60     -10.417   2.284   8.595  1.00 49.00           O  
ATOM    940  CG  LEU A  60      -7.084   1.896  11.677  1.00 49.00           C  
ATOM    941  HG  LEU A  60      -7.499   1.075  12.263  1.00 49.00           H  
ATOM    942  CD1 LEU A  60      -5.692   1.479  11.202  1.00 49.00           C  
ATOM    943 HD11 LEU A  60      -5.234   2.279  10.622  1.00 49.00           H  
ATOM    944 HD12 LEU A  60      -5.063   1.253  12.063  1.00 49.00           H  
ATOM    945 HD13 LEU A  60      -5.773   0.581  10.589  1.00 49.00           H  
ATOM    946  CD2 LEU A  60      -6.923   3.121  12.582  1.00 49.00           C  
ATOM    947 HD21 LEU A  60      -6.555   3.973  12.011  1.00 49.00           H  
ATOM    948 HD22 LEU A  60      -7.879   3.370  13.043  1.00 49.00           H  
ATOM    949 HD23 LEU A  60      -6.220   2.894  13.384  1.00 49.00           H  
ATOM    950  N   VAL A  61     -10.722   4.217   9.688  1.00 47.58           N  
ATOM    951  H   VAL A  61     -10.634   4.696  10.573  1.00 47.58           H  
ATOM    952  CA  VAL A  61     -11.221   4.960   8.527  1.00 47.58           C  
ATOM    953  HA  VAL A  61     -11.868   4.309   7.938  1.00 47.58           H  
ATOM    954  C   VAL A  61     -10.013   5.354   7.679  1.00 47.58           C  
ATOM    955  CB  VAL A  61     -12.036   6.192   8.961  1.00 47.58           C  
ATOM    956  HB  VAL A  61     -11.412   6.847   9.570  1.00 47.58           H  
ATOM    957  O   VAL A  61      -9.213   6.196   8.097  1.00 47.58           O  
ATOM    958  CG1 VAL A  61     -12.531   6.984   7.745  1.00 47.58           C  
ATOM    959 HG11 VAL A  61     -13.135   6.329   7.118  1.00 47.58           H  
ATOM    960 HG12 VAL A  61     -13.144   7.823   8.074  1.00 47.58           H  
ATOM    961 HG13 VAL A  61     -11.689   7.366   7.168  1.00 47.58           H  
ATOM    962  CG2 VAL A  61     -13.262   5.785   9.788  1.00 47.58           C  
ATOM    963 HG21 VAL A  61     -13.891   5.101   9.219  1.00 47.58           H  
ATOM    964 HG22 VAL A  61     -13.847   6.664  10.058  1.00 47.58           H  
ATOM    965 HG23 VAL A  61     -12.955   5.284  10.706  1.00 47.58           H  
ATOM    966  N   TYR A  62      -9.851   4.741   6.507  1.00 50.65           N  
ATOM    967  H   TYR A  62     -10.516   4.028   6.242  1.00 50.65           H  
ATOM    968  CA  TYR A  62      -8.652   4.897   5.677  1.00 50.65           C  
ATOM    969  HA  TYR A  62      -7.796   5.005   6.342  1.00 50.65           H  
ATOM    970  C   TYR A  62      -8.672   6.150   4.809  1.00 50.65           C  
ATOM    971  CB  TYR A  62      -8.409   3.635   4.854  1.00 50.65           C  
ATOM    972  HB2 TYR A  62      -9.301   3.397   4.275  1.00 50.65           H  
ATOM    973  HB3 TYR A  62      -7.592   3.814   4.155  1.00 50.65           H  
ATOM    974  O   TYR A  62      -9.026   6.151   3.635  1.00 50.65           O  
ATOM    975  CG  TYR A  62      -8.026   2.471   5.731  1.00 50.65           C  
ATOM    976  CD1 TYR A  62      -6.825   2.525   6.461  1.00 50.65           C  
ATOM    977  HD1 TYR A  62      -6.178   3.385   6.376  1.00 50.65           H  
ATOM    978  CD2 TYR A  62      -8.893   1.376   5.876  1.00 50.65           C  
ATOM    979  HD2 TYR A  62      -9.850   1.370   5.375  1.00 50.65           H  
ATOM    980  CE1 TYR A  62      -6.462   1.457   7.296  1.00 50.65           C  
ATOM    981  HE1 TYR A  62      -5.537   1.490   7.852  1.00 50.65           H  
ATOM    982  CE2 TYR A  62      -8.532   0.303   6.707  1.00 50.65           C  
ATOM    983  HE2 TYR A  62      -9.203  -0.530   6.857  1.00 50.65           H  
ATOM    984  OH  TYR A  62      -6.923  -0.689   8.186  1.00 50.65           O  
ATOM    985  HH  TYR A  62      -6.113  -0.488   8.660  1.00 50.65           H  
ATOM    986  CZ  TYR A  62      -7.304   0.335   7.394  1.00 50.65           C  
ATOM    987  N   ARG A  63      -8.194   7.258   5.365  1.00 44.55           N  
ATOM    988  H   ARG A  63      -7.815   7.193   6.299  1.00 44.55           H  
ATOM    989  CA  ARG A  63      -8.225   8.548   4.674  1.00 44.55           C  
ATOM    990  HA  ARG A  63      -9.214   8.689   4.238  1.00 44.55           H  
ATOM    991  C   ARG A  63      -7.245   8.640   3.521  1.00 44.55           C  
ATOM    992  CB  ARG A  63      -7.943   9.671   5.662  1.00 44.55           C  
ATOM    993  HB2 ARG A  63      -6.976   9.504   6.135  1.00 44.55           H  
ATOM    994  HB3 ARG A  63      -7.908  10.619   5.124  1.00 44.55           H  
ATOM    995  O   ARG A  63      -7.448   9.488   2.676  1.00 44.55           O  
ATOM    996  CG  ARG A  63      -9.034   9.748   6.728  1.00 44.55           C  
ATOM    997  HG2 ARG A  63     -10.002   9.917   6.257  1.00 44.55           H  
ATOM    998  HG3 ARG A  63      -9.067   8.825   7.308  1.00 44.55           H  
ATOM    999  CD  ARG A  63      -8.701  10.906   7.659  1.00 44.55           C  
ATOM   1000  HD2 ARG A  63      -8.654  11.825   7.074  1.00 44.55           H  
ATOM   1001  HD3 ARG A  63      -7.728  10.723   8.115  1.00 44.55           H  
ATOM   1002  NE  ARG A  63      -9.719  11.035   8.708  1.00 44.55           N  
ATOM   1003  HE  ARG A  63     -10.386  10.282   8.793  1.00 44.55           H  
ATOM   1004  NH1 ARG A  63      -8.938  13.003   9.582  1.00 44.55           N  
ATOM   1005 HH11 ARG A  63      -8.985  13.718  10.294  1.00 44.55           H  
ATOM   1006 HH12 ARG A  63      -8.110  12.912   9.011  1.00 44.55           H  
ATOM   1007  NH2 ARG A  63     -10.765  12.049  10.450  1.00 44.55           N  
ATOM   1008 HH21 ARG A  63     -10.828  12.799  11.124  1.00 44.55           H  
ATOM   1009 HH22 ARG A  63     -11.430  11.290  10.491  1.00 44.55           H  
ATOM   1010  CZ  ARG A  63      -9.804  12.027   9.571  1.00 44.55           C  
ATOM   1011  N   LYS A  64      -6.173   7.858   3.482  1.00 48.66           N  
ATOM   1012  H   LYS A  64      -6.051   7.174   4.215  1.00 48.66           H  
ATOM   1013  CA  LYS A  64      -5.251   7.849   2.341  1.00 48.66           C  
ATOM   1014  HA  LYS A  64      -5.774   8.204   1.454  1.00 48.66           H  
ATOM   1015  C   LYS A  64      -4.803   6.426   2.074  1.00 48.66           C  
ATOM   1016  CB  LYS A  64      -4.062   8.802   2.541  1.00 48.66           C  
ATOM   1017  HB2 LYS A  64      -3.401   8.696   1.682  1.00 48.66           H  
ATOM   1018  HB3 LYS A  64      -3.512   8.510   3.436  1.00 48.66           H  
ATOM   1019  O   LYS A  64      -4.344   5.756   2.997  1.00 48.66           O  
ATOM   1020  CG  LYS A  64      -4.474  10.284   2.653  1.00 48.66           C  
ATOM   1021  HG2 LYS A  64      -5.031  10.432   3.578  1.00 48.66           H  
ATOM   1022  HG3 LYS A  64      -5.101  10.555   1.803  1.00 48.66           H  
ATOM   1023  CD  LYS A  64      -3.237  11.192   2.668  1.00 48.66           C  
ATOM   1024  HD2 LYS A  64      -2.492  10.756   3.333  1.00 48.66           H  
ATOM   1025  HD3 LYS A  64      -2.825  11.229   1.660  1.00 48.66           H  
ATOM   1026  CE  LYS A  64      -3.538  12.621   3.144  1.00 48.66           C  
ATOM   1027  HE2 LYS A  64      -4.215  13.099   2.436  1.00 48.66           H  
ATOM   1028  HE3 LYS A  64      -4.047  12.557   4.106  1.00 48.66           H  
ATOM   1029  NZ  LYS A  64      -2.288  13.422   3.303  1.00 48.66           N  
ATOM   1030  HZ1 LYS A  64      -2.458  14.330   3.710  1.00 48.66           H  
ATOM   1031  HZ2 LYS A  64      -1.630  12.986   3.933  1.00 48.66           H  
ATOM   1032  HZ3 LYS A  64      -1.794  13.533   2.428  1.00 48.66           H  
ATOM   1033  N   ILE A  65      -4.931   6.011   0.821  1.00 49.58           N  
ATOM   1034  H   ILE A  65      -5.429   6.612   0.180  1.00 49.58           H  
ATOM   1035  CA  ILE A  65      -4.341   4.788   0.288  1.00 49.58           C  
ATOM   1036  HA  ILE A  65      -3.834   4.243   1.084  1.00 49.58           H  
ATOM   1037  C   ILE A  65      -3.337   5.207  -0.767  1.00 49.58           C  
ATOM   1038  CB  ILE A  65      -5.393   3.853  -0.317  1.00 49.58           C  
ATOM   1039  HB  ILE A  65      -5.827   4.388  -1.161  1.00 49.58           H  
ATOM   1040  O   ILE A  65      -3.688   5.936  -1.697  1.00 49.58           O  
ATOM   1041  CG1 ILE A  65      -6.534   3.577   0.676  1.00 49.58           C  
ATOM   1042 HG12 ILE A  65      -6.928   4.509   1.079  1.00 49.58           H  
ATOM   1043 HG13 ILE A  65      -6.181   2.971   1.511  1.00 49.58           H  
ATOM   1044  CG2 ILE A  65      -4.725   2.552  -0.824  1.00 49.58           C  
ATOM   1045 HG21 ILE A  65      -5.453   1.901  -1.308  1.00 49.58           H  
ATOM   1046 HG22 ILE A  65      -3.959   2.775  -1.567  1.00 49.58           H  
ATOM   1047 HG23 ILE A  65      -4.266   2.021   0.009  1.00 49.58           H  
ATOM   1048  CD1 ILE A  65      -7.698   2.876   0.005  1.00 49.58           C  
ATOM   1049 HD11 ILE A  65      -8.500   2.774   0.736  1.00 49.58           H  
ATOM   1050 HD12 ILE A  65      -8.038   3.471  -0.843  1.00 49.58           H  
ATOM   1051 HD13 ILE A  65      -7.404   1.893  -0.361  1.00 49.58           H  
ATOM   1052  N   TYR A  66      -2.112   4.733  -0.616  1.00 48.65           N  
ATOM   1053  H   TYR A  66      -1.909   4.179   0.205  1.00 48.65           H  
ATOM   1054  CA  TYR A  66      -1.082   4.865  -1.631  1.00 48.65           C  
ATOM   1055  HA  TYR A  66      -1.402   5.556  -2.411  1.00 48.65           H  
ATOM   1056  C   TYR A  66      -0.866   3.494  -2.246  1.00 48.65           C  
ATOM   1057  CB  TYR A  66       0.196   5.422  -1.008  1.00 48.65           C  
ATOM   1058  HB2 TYR A  66       0.944   5.517  -1.795  1.00 48.65           H  
ATOM   1059  HB3 TYR A  66       0.592   4.701  -0.292  1.00 48.65           H  
ATOM   1060  O   TYR A  66      -0.591   2.549  -1.509  1.00 48.65           O  
ATOM   1061  CG  TYR A  66       0.014   6.772  -0.337  1.00 48.65           C  
ATOM   1062  CD1 TYR A  66       0.350   7.933  -1.050  1.00 48.65           C  
ATOM   1063  HD1 TYR A  66       0.692   7.849  -2.071  1.00 48.65           H  
ATOM   1064  CD2 TYR A  66      -0.513   6.888   0.968  1.00 48.65           C  
ATOM   1065  HD2 TYR A  66      -0.868   6.017   1.498  1.00 48.65           H  
ATOM   1066  CE1 TYR A  66       0.236   9.195  -0.439  1.00 48.65           C  
ATOM   1067  HE1 TYR A  66       0.503  10.088  -0.986  1.00 48.65           H  
ATOM   1068  CE2 TYR A  66      -0.619   8.144   1.587  1.00 48.65           C  
ATOM   1069  HE2 TYR A  66      -0.988   8.228   2.599  1.00 48.65           H  
ATOM   1070  OH  TYR A  66      -0.319  10.521   1.471  1.00 48.65           O  
ATOM   1071  HH  TYR A  66       0.193  11.161   0.970  1.00 48.65           H  
ATOM   1072  CZ  TYR A  66      -0.231   9.300   0.886  1.00 48.65           C  
ATOM   1073  N   LEU A  67      -1.003   3.398  -3.569  1.00 49.63           N  
ATOM   1074  H   LEU A  67      -1.244   4.230  -4.089  1.00 49.63           H  
ATOM   1075  CA  LEU A  67      -0.486   2.264  -4.319  1.00 49.63           C  
ATOM   1076  HA  LEU A  67      -0.328   1.435  -3.629  1.00 49.63           H  
ATOM   1077  C   LEU A  67       0.854   2.657  -4.910  1.00 49.63           C  
ATOM   1078  CB  LEU A  67      -1.455   1.790  -5.411  1.00 49.63           C  
ATOM   1079  HB2 LEU A  67      -2.401   1.510  -4.948  1.00 49.63           H  
ATOM   1080  HB3 LEU A  67      -1.641   2.612  -6.103  1.00 49.63           H  
ATOM   1081  O   LEU A  67       1.003   3.724  -5.514  1.00 49.63           O  
ATOM   1082  CG  LEU A  67      -0.892   0.581  -6.196  1.00 49.63           C  
ATOM   1083  HG  LEU A  67       0.083   0.828  -6.616  1.00 49.63           H  
ATOM   1084  CD1 LEU A  67      -0.703  -0.646  -5.306  1.00 49.63           C  
ATOM   1085 HD11 LEU A  67      -1.547  -0.768  -4.627  1.00 49.63           H  
ATOM   1086 HD12 LEU A  67       0.195  -0.532  -4.700  1.00 49.63           H  
ATOM   1087 HD13 LEU A  67      -0.578  -1.542  -5.915  1.00 49.63           H  
ATOM   1088  CD2 LEU A  67      -1.776   0.238  -7.386  1.00 49.63           C  
ATOM   1089 HD21 LEU A  67      -1.639  -0.801  -7.686  1.00 49.63           H  
ATOM   1090 HD22 LEU A  67      -1.444   0.846  -8.227  1.00 49.63           H  
ATOM   1091 HD23 LEU A  67      -2.824   0.442  -7.169  1.00 49.63           H  
ATOM   1092  N   TRP A  68       1.802   1.750  -4.765  1.00 50.29           N  
ATOM   1093  H   TRP A  68       1.610   0.919  -4.224  1.00 50.29           H  
ATOM   1094  CA  TRP A  68       3.130   1.931  -5.289  1.00 50.29           C  
ATOM   1095  HA  TRP A  68       3.146   2.805  -5.940  1.00 50.29           H  
ATOM   1096  C   TRP A  68       3.537   0.734  -6.129  1.00 50.29           C  
ATOM   1097  CB  TRP A  68       4.047   2.207  -4.108  1.00 50.29           C  
ATOM   1098  HB2 TRP A  68       3.486   2.631  -3.275  1.00 50.29           H  
ATOM   1099  HB3 TRP A  68       4.516   1.285  -3.763  1.00 50.29           H  
ATOM   1100  O   TRP A  68       3.385  -0.397  -5.681  1.00 50.29           O  
ATOM   1101  CG  TRP A  68       5.071   3.186  -4.498  1.00 50.29           C  
ATOM   1102  CD1 TRP A  68       4.942   4.531  -4.457  1.00 50.29           C  
ATOM   1103  HD1 TRP A  68       4.072   5.054  -4.089  1.00 50.29           H  
ATOM   1104  CD2 TRP A  68       6.342   2.890  -5.105  1.00 50.29           C  
ATOM   1105  CE2 TRP A  68       6.963   4.127  -5.377  1.00 50.29           C  
ATOM   1106  CE3 TRP A  68       7.034   1.704  -5.428  1.00 50.29           C  
ATOM   1107  HE3 TRP A  68       6.582   0.748  -5.207  1.00 50.29           H  
ATOM   1108  NE1 TRP A  68       6.083   5.104  -4.967  1.00 50.29           N  
ATOM   1109  HE1 TRP A  68       6.241   6.099  -5.028  1.00 50.29           H  
ATOM   1110  CH2 TRP A  68       8.891   2.984  -6.289  1.00 50.29           C  
ATOM   1111  HH2 TRP A  68       9.859   2.974  -6.768  1.00 50.29           H  
ATOM   1112  CZ2 TRP A  68       8.225   4.167  -5.922  1.00 50.29           C  
ATOM   1113  HZ2 TRP A  68       8.682   5.144  -5.977  1.00 50.29           H  
ATOM   1114  CZ3 TRP A  68       8.304   1.753  -6.015  1.00 50.29           C  
ATOM   1115  HZ3 TRP A  68       8.844   0.844  -6.234  1.00 50.29           H  
ATOM   1116  N   VAL A  69       4.014   0.996  -7.345  1.00 49.13           N  
ATOM   1117  H   VAL A  69       4.143   1.964  -7.603  1.00 49.13           H  
ATOM   1118  CA  VAL A  69       4.427  -0.029  -8.309  1.00 49.13           C  
ATOM   1119  HA  VAL A  69       4.296  -1.020  -7.876  1.00 49.13           H  
ATOM   1120  C   VAL A  69       5.907   0.170  -8.599  1.00 49.13           C  
ATOM   1121  CB  VAL A  69       3.577   0.045  -9.594  1.00 49.13           C  
ATOM   1122  HB  VAL A  69       3.654   1.048 -10.016  1.00 49.13           H  
ATOM   1123  O   VAL A  69       6.292   1.163  -9.216  1.00 49.13           O  
ATOM   1124  CG1 VAL A  69       4.076  -0.947 -10.655  1.00 49.13           C  
ATOM   1125 HG11 VAL A  69       5.073  -0.662 -10.990  1.00 49.13           H  
ATOM   1126 HG12 VAL A  69       4.130  -1.953 -10.240  1.00 49.13           H  
ATOM   1127 HG13 VAL A  69       3.421  -0.927 -11.526  1.00 49.13           H  
ATOM   1128  CG2 VAL A  69       2.094  -0.217  -9.291  1.00 49.13           C  
ATOM   1129 HG21 VAL A  69       1.702   0.573  -8.651  1.00 49.13           H  
ATOM   1130 HG22 VAL A  69       1.520  -0.222 -10.218  1.00 49.13           H  
ATOM   1131 HG23 VAL A  69       1.977  -1.172  -8.778  1.00 49.13           H  
ATOM   1132  N   ASP A  70       6.752  -0.761  -8.160  1.00 46.06           N  
ATOM   1133  H   ASP A  70       6.404  -1.549  -7.633  1.00 46.06           H  
ATOM   1134  CA  ASP A  70       8.168  -0.696  -8.523  1.00 46.06           C  
ATOM   1135  HA  ASP A  70       8.493   0.334  -8.373  1.00 46.06           H  
ATOM   1136  C   ASP A  70       8.349  -1.018 -10.010  1.00 46.06           C  
ATOM   1137  CB  ASP A  70       9.037  -1.588  -7.620  1.00 46.06           C  
ATOM   1138  HB2 ASP A  70       8.737  -1.438  -6.584  1.00 46.06           H  
ATOM   1139  HB3 ASP A  70       8.873  -2.635  -7.875  1.00 46.06           H  
ATOM   1140  O   ASP A  70       7.801  -1.998 -10.503  1.00 46.06           O  
ATOM   1141  CG  ASP A  70      10.532  -1.250  -7.756  1.00 46.06           C  
ATOM   1142  OD1 ASP A  70      10.865  -0.268  -8.454  1.00 46.06           O  
ATOM   1143  OD2 ASP A  70      11.374  -1.952  -7.164  1.00 46.06           O  
ATOM   1144  N   GLN A  71       9.113  -0.192 -10.723  1.00 42.97           N  
ATOM   1145  H   GLN A  71       9.569   0.549 -10.208  1.00 42.97           H  
ATOM   1146  CA  GLN A  71       9.535  -0.422 -12.110  1.00 42.97           C  
ATOM   1147  HA  GLN A  71       9.075  -1.339 -12.480  1.00 42.97           H  
ATOM   1148  C   GLN A  71      11.056  -0.646 -12.213  1.00 42.97           C  
ATOM   1149  CB  GLN A  71       9.064   0.731 -13.016  1.00 42.97           C  
ATOM   1150  HB2 GLN A  71       9.462   1.673 -12.638  1.00 42.97           H  
ATOM   1151  HB3 GLN A  71       9.468   0.567 -14.015  1.00 42.97           H  
ATOM   1152  O   GLN A  71      11.594  -0.769 -13.310  1.00 42.97           O  
ATOM   1153  CG  GLN A  71       7.534   0.838 -13.140  1.00 42.97           C  
ATOM   1154  HG2 GLN A  71       7.132  -0.131 -13.437  1.00 42.97           H  
ATOM   1155  HG3 GLN A  71       7.105   1.104 -12.174  1.00 42.97           H  
ATOM   1156  CD  GLN A  71       7.097   1.876 -14.175  1.00 42.97           C  
ATOM   1157  NE2 GLN A  71       5.818   1.978 -14.453  1.00 42.97           N  
ATOM   1158 HE21 GLN A  71       5.139   1.428 -13.948  1.00 42.97           H  
ATOM   1159 HE22 GLN A  71       5.567   2.713 -15.099  1.00 42.97           H  
ATOM   1160  OE1 GLN A  71       7.882   2.611 -14.752  1.00 42.97           O  
ATOM   1161  N   ASN A  72      11.777  -0.711 -11.087  1.00 40.89           N  
ATOM   1162  H   ASN A  72      11.312  -0.586 -10.198  1.00 40.89           H  
ATOM   1163  CA  ASN A  72      13.241  -0.778 -11.067  1.00 40.89           C  
ATOM   1164  HA  ASN A  72      13.623  -0.160 -11.879  1.00 40.89           H  
ATOM   1165  C   ASN A  72      13.817  -2.176 -11.310  1.00 40.89           C  
ATOM   1166  CB  ASN A  72      13.760  -0.195  -9.748  1.00 40.89           C  
ATOM   1167  HB2 ASN A  72      13.323  -0.733  -8.907  1.00 40.89           H  
ATOM   1168  HB3 ASN A  72      14.842  -0.318  -9.699  1.00 40.89           H  
ATOM   1169  O   ASN A  72      15.022  -2.300 -11.512  1.00 40.89           O  
ATOM   1170  CG  ASN A  72      13.475   1.286  -9.641  1.00 40.89           C  
ATOM   1171  ND2 ASN A  72      13.092   1.748  -8.479  1.00 40.89           N  
ATOM   1172 HD21 ASN A  72      12.668   1.062  -7.870  1.00 40.89           H  
ATOM   1173 HD22 ASN A  72      12.747   2.697  -8.479  1.00 40.89           H  
ATOM   1174  OD1 ASN A  72      13.590   2.033 -10.598  1.00 40.89           O  
ATOM   1175  N   ILE A  73      12.994  -3.228 -11.311  1.00 41.33           N  
ATOM   1176  H   ILE A  73      12.026  -3.074 -11.068  1.00 41.33           H  
ATOM   1177  CA  ILE A  73      13.457  -4.586 -11.648  1.00 41.33           C  
ATOM   1178  HA  ILE A  73      14.514  -4.670 -11.397  1.00 41.33           H  
ATOM   1179  C   ILE A  73      13.378  -4.827 -13.169  1.00 41.33           C  
ATOM   1180  CB  ILE A  73      12.718  -5.616 -10.767  1.00 41.33           C  
ATOM   1181  HB  ILE A  73      11.651  -5.419 -10.874  1.00 41.33           H  
ATOM   1182  O   ILE A  73      14.200  -5.556 -13.717  1.00 41.33           O  
ATOM   1183  CG1 ILE A  73      13.108  -5.432  -9.277  1.00 41.33           C  
ATOM   1184 HG12 ILE A  73      14.121  -5.805  -9.124  1.00 41.33           H  
ATOM   1185 HG13 ILE A  73      13.109  -4.373  -9.019  1.00 41.33           H  
ATOM   1186  CG2 ILE A  73      12.994  -7.063 -11.215  1.00 41.33           C  
ATOM   1187 HG21 ILE A  73      12.629  -7.221 -12.230  1.00 41.33           H  
ATOM   1188 HG22 ILE A  73      12.480  -7.773 -10.567  1.00 41.33           H  
ATOM   1189 HG23 ILE A  73      14.065  -7.264 -11.187  1.00 41.33           H  
ATOM   1190  CD1 ILE A  73      12.173  -6.126  -8.277  1.00 41.33           C  
ATOM   1191 HD11 ILE A  73      12.494  -5.892  -7.263  1.00 41.33           H  
ATOM   1192 HD12 ILE A  73      11.156  -5.754  -8.407  1.00 41.33           H  
ATOM   1193 HD13 ILE A  73      12.192  -7.208  -8.409  1.00 41.33           H  
ATOM   1194  N   GLN A  74      12.455  -4.156 -13.867  1.00 37.27           N  
ATOM   1195  H   GLN A  74      11.842  -3.545 -13.347  1.00 37.27           H  
ATOM   1196  CA  GLN A  74      12.329  -4.064 -15.328  1.00 37.27           C  
ATOM   1197  HA  GLN A  74      13.313  -3.954 -15.785  1.00 37.27           H  
ATOM   1198  C   GLN A  74      11.443  -2.839 -15.630  1.00 37.27           C  
ATOM   1199  CB  GLN A  74      11.605  -5.306 -15.894  1.00 37.27           C  
ATOM   1200  HB2 GLN A  74      10.763  -5.537 -15.243  1.00 37.27           H  
ATOM   1201  HB3 GLN A  74      11.182  -5.043 -16.864  1.00 37.27           H  
ATOM   1202  O   GLN A  74      10.383  -2.741 -15.006  1.00 37.27           O  
ATOM   1203  CG  GLN A  74      12.425  -6.593 -16.086  1.00 37.27           C  
ATOM   1204  HG2 GLN A  74      11.727  -7.391 -16.338  1.00 37.27           H  
ATOM   1205  HG3 GLN A  74      12.908  -6.904 -15.160  1.00 37.27           H  
ATOM   1206  CD  GLN A  74      13.427  -6.521 -17.232  1.00 37.27           C  
ATOM   1207  NE2 GLN A  74      14.658  -6.932 -17.034  1.00 37.27           N  
ATOM   1208 HE21 GLN A  74      15.289  -6.856 -17.819  1.00 37.27           H  
ATOM   1209 HE22 GLN A  74      14.962  -7.165 -16.099  1.00 37.27           H  
ATOM   1210  OE1 GLN A  74      13.105  -6.122 -18.338  1.00 37.27           O  
ATOM   1211  N   PRO A  75      11.783  -1.941 -16.574  1.00 38.48           N  
ATOM   1212  CA  PRO A  75      10.885  -0.866 -16.987  1.00 38.48           C  
ATOM   1213  HA  PRO A  75      10.591  -0.273 -16.121  1.00 38.48           H  
ATOM   1214  C   PRO A  75       9.632  -1.471 -17.629  1.00 38.48           C  
ATOM   1215  CB  PRO A  75      11.697   0.014 -17.946  1.00 38.48           C  
ATOM   1216  HB2 PRO A  75      12.190   0.801 -17.374  1.00 38.48           H  
ATOM   1217  HB3 PRO A  75      11.085   0.453 -18.734  1.00 38.48           H  
ATOM   1218  O   PRO A  75       9.601  -1.785 -18.820  1.00 38.48           O  
ATOM   1219  CG  PRO A  75      12.755  -0.937 -18.503  1.00 38.48           C  
ATOM   1220  HG2 PRO A  75      13.664  -0.409 -18.790  1.00 38.48           H  
ATOM   1221  HG3 PRO A  75      12.345  -1.479 -19.356  1.00 38.48           H  
ATOM   1222  CD  PRO A  75      13.007  -1.915 -17.355  1.00 38.48           C  
ATOM   1223  HD2 PRO A  75      13.246  -2.901 -17.755  1.00 38.48           H  
ATOM   1224  HD3 PRO A  75      13.824  -1.551 -16.732  1.00 38.48           H  
ATOM   1225  N   VAL A  76       8.582  -1.666 -16.831  1.00 40.83           N  
ATOM   1226  H   VAL A  76       8.712  -1.546 -15.837  1.00 40.83           H  
ATOM   1227  CA  VAL A  76       7.306  -2.170 -17.331  1.00 40.83           C  
ATOM   1228  HA  VAL A  76       7.542  -2.818 -18.174  1.00 40.83           H  
ATOM   1229  C   VAL A  76       6.535  -1.005 -17.927  1.00 40.83           C  
ATOM   1230  CB  VAL A  76       6.507  -3.039 -16.327  1.00 40.83           C  
ATOM   1231  HB  VAL A  76       5.535  -2.593 -16.120  1.00 40.83           H  
ATOM   1232  O   VAL A  76       5.690  -0.373 -17.298  1.00 40.83           O  
ATOM   1233  CG1 VAL A  76       6.293  -4.404 -16.997  1.00 40.83           C  
ATOM   1234 HG11 VAL A  76       7.259  -4.830 -17.271  1.00 40.83           H  
ATOM   1235 HG12 VAL A  76       5.830  -5.108 -16.305  1.00 40.83           H  
ATOM   1236 HG13 VAL A  76       5.691  -4.294 -17.899  1.00 40.83           H  
ATOM   1237  CG2 VAL A  76       7.205  -3.321 -14.992  1.00 40.83           C  
ATOM   1238 HG21 VAL A  76       7.420  -2.387 -14.473  1.00 40.83           H  
ATOM   1239 HG22 VAL A  76       8.129  -3.875 -15.154  1.00 40.83           H  
ATOM   1240 HG23 VAL A  76       6.553  -3.916 -14.353  1.00 40.83           H  
ATOM   1241  N   SER A  77       6.856  -0.713 -19.187  1.00 42.86           N  
ATOM   1242  H   SER A  77       7.632  -1.205 -19.606  1.00 42.86           H  
ATOM   1243  CA  SER A  77       5.999   0.125 -20.015  1.00 42.86           C  
ATOM   1244  HA  SER A  77       5.982   1.122 -19.575  1.00 42.86           H  
ATOM   1245  C   SER A  77       4.569  -0.437 -19.988  1.00 42.86           C  
ATOM   1246  CB  SER A  77       6.544   0.258 -21.443  1.00 42.86           C  
ATOM   1247  HB2 SER A  77       5.835   0.828 -22.042  1.00 42.86           H  
ATOM   1248  HB3 SER A  77       7.489   0.801 -21.416  1.00 42.86           H  
ATOM   1249  O   SER A  77       4.335  -1.652 -20.113  1.00 42.86           O  
ATOM   1250  OG  SER A  77       6.752  -1.008 -22.044  1.00 42.86           O  
ATOM   1251  HG  SER A  77       7.697  -1.178 -22.069  1.00 42.86           H  
ATOM   1252  N   ASN A  78       3.605   0.469 -19.814  1.00 48.15           N  
ATOM   1253  H   ASN A  78       3.878   1.439 -19.739  1.00 48.15           H  
ATOM   1254  CA  ASN A  78       2.168   0.189 -19.833  1.00 48.15           C  
ATOM   1255  HA  ASN A  78       1.670   1.155 -19.744  1.00 48.15           H  
ATOM   1256  C   ASN A  78       1.649  -0.640 -18.639  1.00 48.15           C  
ATOM   1257  CB  ASN A  78       1.766  -0.385 -21.211  1.00 48.15           C  
ATOM   1258  HB2 ASN A  78       0.682  -0.327 -21.318  1.00 48.15           H  
ATOM   1259  HB3 ASN A  78       2.051  -1.435 -21.261  1.00 48.15           H  
ATOM   1260  O   ASN A  78       0.756  -1.472 -18.815  1.00 48.15           O  
ATOM   1261  CG  ASN A  78       2.390   0.355 -22.381  1.00 48.15           C  
ATOM   1262  ND2 ASN A  78       2.749  -0.332 -23.440  1.00 48.15           N  
ATOM   1263 HD21 ASN A  78       2.571  -1.324 -23.515  1.00 48.15           H  
ATOM   1264 HD22 ASN A  78       3.160   0.212 -24.185  1.00 48.15           H  
ATOM   1265  OD1 ASN A  78       2.593   1.553 -22.358  1.00 48.15           O  
ATOM   1266  N   ALA A  79       2.191  -0.443 -17.432  1.00 49.99           N  
ATOM   1267  H   ALA A  79       2.975   0.186 -17.333  1.00 49.99           H  
ATOM   1268  CA  ALA A  79       1.496  -0.875 -16.218  1.00 49.99           C  
ATOM   1269  HA  ALA A  79       1.233  -1.928 -16.318  1.00 49.99           H  
ATOM   1270  C   ALA A  79       0.191  -0.075 -16.062  1.00 49.99           C  
ATOM   1271  CB  ALA A  79       2.418  -0.739 -15.001  1.00 49.99           C  
ATOM   1272  HB1 ALA A  79       1.908  -1.112 -14.113  1.00 49.99           H  
ATOM   1273  HB2 ALA A  79       2.688   0.306 -14.850  1.00 49.99           H  
ATOM   1274  HB3 ALA A  79       3.322  -1.328 -15.155  1.00 49.99           H  
ATOM   1275  O   ALA A  79       0.153   1.136 -16.287  1.00 49.99           O  
ATOM   1276  N   SER A  80      -0.900  -0.752 -15.725  1.00 53.51           N  
ATOM   1277  H   SER A  80      -0.832  -1.751 -15.591  1.00 53.51           H  
ATOM   1278  CA  SER A  80      -2.219  -0.133 -15.577  1.00 53.51           C  
ATOM   1279  HA  SER A  80      -2.113   0.946 -15.464  1.00 53.51           H  
ATOM   1280  C   SER A  80      -2.893  -0.661 -14.326  1.00 53.51           C  
ATOM   1281  CB  SER A  80      -3.100  -0.393 -16.803  1.00 53.51           C  
ATOM   1282  HB2 SER A  80      -4.056   0.115 -16.677  1.00 53.51           H  
ATOM   1283  HB3 SER A  80      -3.280  -1.463 -16.907  1.00 53.51           H  
ATOM   1284  O   SER A  80      -2.813  -1.852 -14.029  1.00 53.51           O  
ATOM   1285  OG  SER A  80      -2.459   0.094 -17.967  1.00 53.51           O  
ATOM   1286  HG  SER A  80      -1.715   0.633 -17.688  1.00 53.51           H  
ATOM   1287  N   ILE A  81      -3.572   0.224 -13.602  1.00 57.01           N  
ATOM   1288  H   ILE A  81      -3.627   1.176 -13.935  1.00 57.01           H  
ATOM   1289  CA  ILE A  81      -4.501  -0.169 -12.545  1.00 57.01           C  
ATOM   1290  HA  ILE A  81      -4.249  -1.163 -12.174  1.00 57.01           H  
ATOM   1291  C   ILE A  81      -5.881  -0.208 -13.176  1.00 57.01           C  
ATOM   1292  CB  ILE A  81      -4.486   0.801 -11.357  1.00 57.01           C  
ATOM   1293  HB  ILE A  81      -4.821   1.775 -11.714  1.00 57.01           H  
ATOM   1294  O   ILE A  81      -6.419   0.825 -13.581  1.00 57.01           O  
ATOM   1295  CG1 ILE A  81      -3.074   0.963 -10.771  1.00 57.01           C  
ATOM   1296 HG12 ILE A  81      -2.770   0.059 -10.242  1.00 57.01           H  
ATOM   1297 HG13 ILE A  81      -2.355   1.162 -11.565  1.00 57.01           H  
ATOM   1298  CG2 ILE A  81      -5.472   0.301 -10.283  1.00 57.01           C  
ATOM   1299 HG21 ILE A  81      -6.491   0.290 -10.669  1.00 57.01           H  
ATOM   1300 HG22 ILE A  81      -5.205  -0.714  -9.986  1.00 57.01           H  
ATOM   1301 HG23 ILE A  81      -5.470   0.946  -9.405  1.00 57.01           H  
ATOM   1302  CD1 ILE A  81      -3.043   2.166  -9.833  1.00 57.01           C  
ATOM   1303 HD11 ILE A  81      -3.471   3.040 -10.322  1.00 57.01           H  
ATOM   1304 HD12 ILE A  81      -1.999   2.381  -9.605  1.00 57.01           H  
ATOM   1305 HD13 ILE A  81      -3.582   1.963  -8.907  1.00 57.01           H  
ATOM   1306  N   PHE A  82      -6.449  -1.401 -13.247  1.00 56.21           N  
ATOM   1307  H   PHE A  82      -5.971  -2.190 -12.834  1.00 56.21           H  
ATOM   1308  CA  PHE A  82      -7.774  -1.610 -13.809  1.00 56.21           C  
ATOM   1309  HA  PHE A  82      -7.926  -0.934 -14.650  1.00 56.21           H  
ATOM   1310  C   PHE A  82      -8.860  -1.325 -12.781  1.00 56.21           C  
ATOM   1311  CB  PHE A  82      -7.874  -3.052 -14.312  1.00 56.21           C  
ATOM   1312  HB2 PHE A  82      -8.853  -3.195 -14.768  1.00 56.21           H  
ATOM   1313  HB3 PHE A  82      -7.801  -3.736 -13.467  1.00 56.21           H  
ATOM   1314  O   PHE A  82      -9.901  -0.758 -13.119  1.00 56.21           O  
ATOM   1315  CG  PHE A  82      -6.812  -3.393 -15.331  1.00 56.21           C  
ATOM   1316  CD1 PHE A  82      -6.886  -2.854 -16.628  1.00 56.21           C  
ATOM   1317  HD1 PHE A  82      -7.703  -2.200 -16.895  1.00 56.21           H  
ATOM   1318  CD2 PHE A  82      -5.727  -4.208 -14.973  1.00 56.21           C  
ATOM   1319  HD2 PHE A  82      -5.645  -4.594 -13.968  1.00 56.21           H  
ATOM   1320  CE1 PHE A  82      -5.886  -3.144 -17.572  1.00 56.21           C  
ATOM   1321  HE1 PHE A  82      -5.938  -2.716 -18.562  1.00 56.21           H  
ATOM   1322  CE2 PHE A  82      -4.743  -4.513 -15.922  1.00 56.21           C  
ATOM   1323  HE2 PHE A  82      -3.929  -5.163 -15.638  1.00 56.21           H  
ATOM   1324  CZ  PHE A  82      -4.815  -3.982 -17.221  1.00 56.21           C  
ATOM   1325  HZ  PHE A  82      -4.045  -4.204 -17.945  1.00 56.21           H  
ATOM   1326  N   ASP A  83      -8.620  -1.726 -11.533  1.00 61.93           N  
ATOM   1327  H   ASP A  83      -7.729  -2.146 -11.306  1.00 61.93           H  
ATOM   1328  CA  ASP A  83      -9.666  -1.766 -10.523  1.00 61.93           C  
ATOM   1329  HA  ASP A  83     -10.347  -0.932 -10.692  1.00 61.93           H  
ATOM   1330  C   ASP A  83      -9.121  -1.662  -9.105  1.00 61.93           C  
ATOM   1331  CB  ASP A  83     -10.426  -3.085 -10.677  1.00 61.93           C  
ATOM   1332  HB2 ASP A  83      -9.909  -3.874 -10.130  1.00 61.93           H  
ATOM   1333  HB3 ASP A  83     -10.454  -3.372 -11.728  1.00 61.93           H  
ATOM   1334  O   ASP A  83      -8.043  -2.178  -8.803  1.00 61.93           O  
ATOM   1335  CG  ASP A  83     -11.860  -3.006 -10.193  1.00 61.93           C  
ATOM   1336  OD1 ASP A  83     -12.305  -1.968  -9.662  1.00 61.93           O  
ATOM   1337  OD2 ASP A  83     -12.576  -3.992 -10.457  1.00 61.93           O  
ATOM   1338  N   ILE A  84      -9.902  -1.035  -8.234  1.00 65.27           N  
ATOM   1339  H   ILE A  84     -10.793  -0.706  -8.578  1.00 65.27           H  
ATOM   1340  CA  ILE A  84      -9.683  -1.007  -6.791  1.00 65.27           C  
ATOM   1341  HA  ILE A  84      -8.936  -1.755  -6.526  1.00 65.27           H  
ATOM   1342  C   ILE A  84     -11.008  -1.368  -6.137  1.00 65.27           C  
ATOM   1343  CB  ILE A  84      -9.181   0.364  -6.305  1.00 65.27           C  
ATOM   1344  HB  ILE A  84      -9.971   1.089  -6.502  1.00 65.27           H  
ATOM   1345  O   ILE A  84     -12.014  -0.676  -6.313  1.00 65.27           O  
ATOM   1346  CG1 ILE A  84      -7.908   0.818  -7.050  1.00 65.27           C  
ATOM   1347 HG12 ILE A  84      -7.948   0.544  -8.104  1.00 65.27           H  
ATOM   1348 HG13 ILE A  84      -7.018   0.360  -6.618  1.00 65.27           H  
ATOM   1349  CG2 ILE A  84      -8.922   0.329  -4.784  1.00 65.27           C  
ATOM   1350 HG21 ILE A  84      -8.200  -0.450  -4.540  1.00 65.27           H  
ATOM   1351 HG22 ILE A  84      -8.539   1.289  -4.439  1.00 65.27           H  
ATOM   1352 HG23 ILE A  84      -9.848   0.121  -4.247  1.00 65.27           H  
ATOM   1353  CD1 ILE A  84      -7.768   2.332  -7.016  1.00 65.27           C  
ATOM   1354 HD11 ILE A  84      -8.671   2.799  -7.409  1.00 65.27           H  
ATOM   1355 HD12 ILE A  84      -6.937   2.604  -7.667  1.00 65.27           H  
ATOM   1356 HD13 ILE A  84      -7.600   2.680  -5.997  1.00 65.27           H  
ATOM   1357  N   GLU A  85     -11.002  -2.444  -5.366  1.00 67.34           N  
ATOM   1358  H   GLU A  85     -10.120  -2.918  -5.232  1.00 67.34           H  
ATOM   1359  CA  GLU A  85     -12.154  -2.959  -4.650  1.00 67.34           C  
ATOM   1360  HA  GLU A  85     -13.034  -2.375  -4.919  1.00 67.34           H  
ATOM   1361  C   GLU A  85     -11.946  -2.853  -3.144  1.00 67.34           C  
ATOM   1362  CB  GLU A  85     -12.433  -4.415  -5.019  1.00 67.34           C  
ATOM   1363  HB2 GLU A  85     -11.605  -5.020  -4.649  1.00 67.34           H  
ATOM   1364  HB3 GLU A  85     -13.336  -4.728  -4.494  1.00 67.34           H  
ATOM   1365  O   GLU A  85     -10.885  -3.183  -2.613  1.00 67.34           O  
ATOM   1366  CG  GLU A  85     -12.627  -4.689  -6.517  1.00 67.34           C  
ATOM   1367  HG2 GLU A  85     -13.428  -4.050  -6.891  1.00 67.34           H  
ATOM   1368  HG3 GLU A  85     -11.709  -4.463  -7.059  1.00 67.34           H  
ATOM   1369  CD  GLU A  85     -12.992  -6.161  -6.731  1.00 67.34           C  
ATOM   1370  OE1 GLU A  85     -13.899  -6.466  -7.543  1.00 67.34           O  
ATOM   1371  OE2 GLU A  85     -12.433  -7.018  -6.005  1.00 67.34           O  
ATOM   1372  N   PHE A  86     -13.009  -2.463  -2.456  1.00 69.66           N  
ATOM   1373  H   PHE A  86     -13.854  -2.248  -2.965  1.00 69.66           H  
ATOM   1374  CA  PHE A  86     -13.071  -2.413  -1.003  1.00 69.66           C  
ATOM   1375  HA  PHE A  86     -12.082  -2.589  -0.578  1.00 69.66           H  
ATOM   1376  C   PHE A  86     -14.006  -3.499  -0.512  1.00 69.66           C  
ATOM   1377  CB  PHE A  86     -13.539  -1.030  -0.557  1.00 69.66           C  
ATOM   1378  HB2 PHE A  86     -13.569  -0.999   0.533  1.00 69.66           H  
ATOM   1379  HB3 PHE A  86     -14.548  -0.851  -0.928  1.00 69.66           H  
ATOM   1380  O   PHE A  86     -15.079  -3.706  -1.087  1.00 69.66           O  
ATOM   1381  CG  PHE A  86     -12.620   0.055  -1.059  1.00 69.66           C  
ATOM   1382  CD1 PHE A  86     -11.411   0.279  -0.392  1.00 69.66           C  
ATOM   1383  HD1 PHE A  86     -11.185  -0.261   0.516  1.00 69.66           H  
ATOM   1384  CD2 PHE A  86     -12.911   0.750  -2.249  1.00 69.66           C  
ATOM   1385  HD2 PHE A  86     -13.835   0.558  -2.773  1.00 69.66           H  
ATOM   1386  CE1 PHE A  86     -10.477   1.163  -0.938  1.00 69.66           C  
ATOM   1387  HE1 PHE A  86      -9.521   1.255  -0.444  1.00 69.66           H  
ATOM   1388  CE2 PHE A  86     -11.984   1.666  -2.776  1.00 69.66           C  
ATOM   1389  HE2 PHE A  86     -12.199   2.183  -3.699  1.00 69.66           H  
ATOM   1390  CZ  PHE A  86     -10.756   1.864  -2.124  1.00 69.66           C  
ATOM   1391  HZ  PHE A  86     -10.019   2.531  -2.545  1.00 69.66           H  
ATOM   1392  N   TRP A  87     -13.604  -4.187   0.547  1.00 69.25           N  
ATOM   1393  H   TRP A  87     -12.704  -3.977   0.955  1.00 69.25           H  
ATOM   1394  CA  TRP A  87     -14.325  -5.319   1.099  1.00 69.25           C  
ATOM   1395  HA  TRP A  87     -15.286  -5.406   0.592  1.00 69.25           H  
ATOM   1396  C   TRP A  87     -14.601  -5.109   2.588  1.00 69.25           C  
ATOM   1397  CB  TRP A  87     -13.531  -6.595   0.825  1.00 69.25           C  
ATOM   1398  HB2 TRP A  87     -12.550  -6.458   1.280  1.00 69.25           H  
ATOM   1399  HB3 TRP A  87     -14.020  -7.430   1.327  1.00 69.25           H  
ATOM   1400  O   TRP A  87     -13.770  -4.546   3.298  1.00 69.25           O  
ATOM   1401  CG  TRP A  87     -13.335  -6.947  -0.624  1.00 69.25           C  
ATOM   1402  CD1 TRP A  87     -12.425  -6.402  -1.467  1.00 69.25           C  
ATOM   1403  HD1 TRP A  87     -11.725  -5.624  -1.202  1.00 69.25           H  
ATOM   1404  CD2 TRP A  87     -14.066  -7.923  -1.419  1.00 69.25           C  
ATOM   1405  CE2 TRP A  87     -13.544  -7.922  -2.747  1.00 69.25           C  
ATOM   1406  CE3 TRP A  87     -15.068  -8.869  -1.129  1.00 69.25           C  
ATOM   1407  HE3 TRP A  87     -15.472  -8.903  -0.128  1.00 69.25           H  
ATOM   1408  NE1 TRP A  87     -12.557  -6.966  -2.723  1.00 69.25           N  
ATOM   1409  HE1 TRP A  87     -12.005  -6.686  -3.522  1.00 69.25           H  
ATOM   1410  CH2 TRP A  87     -15.017  -9.726  -3.415  1.00 69.25           C  
ATOM   1411  HH2 TRP A  87     -15.399 -10.401  -4.167  1.00 69.25           H  
ATOM   1412  CZ2 TRP A  87     -14.018  -8.795  -3.737  1.00 69.25           C  
ATOM   1413  HZ2 TRP A  87     -13.634  -8.734  -4.744  1.00 69.25           H  
ATOM   1414  CZ3 TRP A  87     -15.535  -9.765  -2.111  1.00 69.25           C  
ATOM   1415  HZ3 TRP A  87     -16.308 -10.479  -1.868  1.00 69.25           H  
ATOM   1416  N   ILE A  88     -15.780  -5.550   3.029  1.00 68.50           N  
ATOM   1417  H   ILE A  88     -16.412  -5.948   2.350  1.00 68.50           H  
ATOM   1418  CA  ILE A  88     -16.183  -5.678   4.434  1.00 68.50           C  
ATOM   1419  HA  ILE A  88     -15.301  -5.624   5.073  1.00 68.50           H  
ATOM   1420  C   ILE A  88     -16.836  -7.049   4.592  1.00 68.50           C  
ATOM   1421  CB  ILE A  88     -17.182  -4.581   4.872  1.00 68.50           C  
ATOM   1422  HB  ILE A  88     -18.081  -4.674   4.262  1.00 68.50           H  
ATOM   1423  O   ILE A  88     -17.775  -7.380   3.873  1.00 68.50           O  
ATOM   1424  CG1 ILE A  88     -16.618  -3.160   4.697  1.00 68.50           C  
ATOM   1425 HG12 ILE A  88     -16.256  -3.035   3.677  1.00 68.50           H  
ATOM   1426 HG13 ILE A  88     -15.780  -3.040   5.383  1.00 68.50           H  
ATOM   1427  CG2 ILE A  88     -17.576  -4.783   6.350  1.00 68.50           C  
ATOM   1428 HG21 ILE A  88     -16.692  -4.733   6.984  1.00 68.50           H  
ATOM   1429 HG22 ILE A  88     -18.072  -5.744   6.489  1.00 68.50           H  
ATOM   1430 HG23 ILE A  88     -18.279  -4.014   6.667  1.00 68.50           H  
ATOM   1431  CD1 ILE A  88     -17.640  -2.050   4.994  1.00 68.50           C  
ATOM   1432 HD11 ILE A  88     -18.653  -2.371   4.755  1.00 68.50           H  
ATOM   1433 HD12 ILE A  88     -17.602  -1.793   6.053  1.00 68.50           H  
ATOM   1434 HD13 ILE A  88     -17.410  -1.159   4.410  1.00 68.50           H  
ATOM   1435  N   SER A  89     -16.376  -7.854   5.542  1.00 74.51           N  
ATOM   1436  H   SER A  89     -15.511  -7.583   5.987  1.00 74.51           H  
ATOM   1437  CA  SER A  89     -16.927  -9.181   5.861  1.00 74.51           C  
ATOM   1438  HA  SER A  89     -16.247  -9.669   6.559  1.00 74.51           H  
ATOM   1439  C   SER A  89     -16.991 -10.111   4.648  1.00 74.51           C  
ATOM   1440  CB  SER A  89     -18.305  -9.068   6.538  1.00 74.51           C  
ATOM   1441  HB2 SER A  89     -19.011  -8.638   5.828  1.00 74.51           H  
ATOM   1442  HB3 SER A  89     -18.658 -10.065   6.801  1.00 74.51           H  
ATOM   1443  O   SER A  89     -17.951 -10.860   4.486  1.00 74.51           O  
ATOM   1444  OG  SER A  89     -18.297  -8.273   7.712  1.00 74.51           O  
ATOM   1445  HG  SER A  89     -19.136  -7.807   7.736  1.00 74.51           H  
ATOM   1446  N   GLY A  90     -16.003 -10.035   3.751  1.00 71.91           N  
ATOM   1447  H   GLY A  90     -15.242  -9.395   3.934  1.00 71.91           H  
ATOM   1448  CA  GLY A  90     -16.002 -10.823   2.515  1.00 71.91           C  
ATOM   1449  HA2 GLY A  90     -16.225 -11.862   2.755  1.00 71.91           H  
ATOM   1450  HA3 GLY A  90     -15.008 -10.779   2.071  1.00 71.91           H  
ATOM   1451  C   GLY A  90     -17.014 -10.357   1.460  1.00 71.91           C  
ATOM   1452  O   GLY A  90     -17.119 -10.987   0.412  1.00 71.91           O  
ATOM   1453  N   GLN A  91     -17.710  -9.238   1.679  1.00 73.35           N  
ATOM   1454  H   GLN A  91     -17.607  -8.765   2.566  1.00 73.35           H  
ATOM   1455  CA  GLN A  91     -18.568  -8.589   0.690  1.00 73.35           C  
ATOM   1456  HA  GLN A  91     -18.791  -9.292  -0.113  1.00 73.35           H  
ATOM   1457  C   GLN A  91     -17.861  -7.383   0.080  1.00 73.35           C  
ATOM   1458  CB  GLN A  91     -19.899  -8.167   1.322  1.00 73.35           C  
ATOM   1459  HB2 GLN A  91     -20.498  -7.666   0.561  1.00 73.35           H  
ATOM   1460  HB3 GLN A  91     -19.721  -7.461   2.133  1.00 73.35           H  
ATOM   1461  O   GLN A  91     -17.241  -6.593   0.789  1.00 73.35           O  
ATOM   1462  CG  GLN A  91     -20.689  -9.371   1.851  1.00 73.35           C  
ATOM   1463  HG2 GLN A  91     -20.758 -10.123   1.065  1.00 73.35           H  
ATOM   1464  HG3 GLN A  91     -20.174  -9.811   2.705  1.00 73.35           H  
ATOM   1465  CD  GLN A  91     -22.096  -8.984   2.287  1.00 73.35           C  
ATOM   1466  NE2 GLN A  91     -23.064  -9.860   2.136  1.00 73.35           N  
ATOM   1467 HE21 GLN A  91     -23.974  -9.559   2.456  1.00 73.35           H  
ATOM   1468 HE22 GLN A  91     -22.877 -10.789   1.787  1.00 73.35           H  
ATOM   1469  OE1 GLN A  91     -22.365  -7.894   2.760  1.00 73.35           O  
ATOM   1470  N   ARG A  92     -17.952  -7.221  -1.242  1.00 73.36           N  
ATOM   1471  H   ARG A  92     -18.490  -7.892  -1.772  1.00 73.36           H  
ATOM   1472  CA  ARG A  92     -17.423  -6.040  -1.932  1.00 73.36           C  
ATOM   1473  HA  ARG A  92     -16.451  -5.793  -1.504  1.00 73.36           H  
ATOM   1474  C   ARG A  92     -18.364  -4.860  -1.695  1.00 73.36           C  
ATOM   1475  CB  ARG A  92     -17.227  -6.347  -3.421  1.00 73.36           C  
ATOM   1476  HB2 ARG A  92     -18.195  -6.550  -3.879  1.00 73.36           H  
ATOM   1477  HB3 ARG A  92     -16.603  -7.235  -3.520  1.00 73.36           H  
ATOM   1478  O   ARG A  92     -19.504  -4.896  -2.148  1.00 73.36           O  
ATOM   1479  CG  ARG A  92     -16.536  -5.178  -4.142  1.00 73.36           C  
ATOM   1480  HG2 ARG A  92     -17.139  -4.274  -4.064  1.00 73.36           H  
ATOM   1481  HG3 ARG A  92     -15.574  -4.991  -3.666  1.00 73.36           H  
ATOM   1482  CD  ARG A  92     -16.296  -5.492  -5.620  1.00 73.36           C  
ATOM   1483  HD2 ARG A  92     -15.740  -6.427  -5.692  1.00 73.36           H  
ATOM   1484  HD3 ARG A  92     -15.685  -4.697  -6.046  1.00 73.36           H  
ATOM   1485  NE  ARG A  92     -17.559  -5.591  -6.374  1.00 73.36           N  
ATOM   1486  HE  ARG A  92     -18.403  -5.332  -5.883  1.00 73.36           H  
ATOM   1487  NH1 ARG A  92     -16.625  -6.364  -8.328  1.00 73.36           N  
ATOM   1488 HH11 ARG A  92     -15.698  -6.334  -7.928  1.00 73.36           H  
ATOM   1489 HH12 ARG A  92     -16.703  -6.715  -9.272  1.00 73.36           H  
ATOM   1490  NH2 ARG A  92     -18.843  -6.070  -8.181  1.00 73.36           N  
ATOM   1491 HH21 ARG A  92     -19.666  -5.839  -7.643  1.00 73.36           H  
ATOM   1492 HH22 ARG A  92     -18.932  -6.430  -9.121  1.00 73.36           H  
ATOM   1493  CZ  ARG A  92     -17.665  -6.008  -7.621  1.00 73.36           C  
ATOM   1494  N   VAL A  93     -17.872  -3.820  -1.032  1.00 63.39           N  
ATOM   1495  H   VAL A  93     -16.914  -3.880  -0.716  1.00 63.39           H  
ATOM   1496  CA  VAL A  93     -18.646  -2.625  -0.646  1.00 63.39           C  
ATOM   1497  HA  VAL A  93     -19.708  -2.837  -0.768  1.00 63.39           H  
ATOM   1498  C   VAL A  93     -18.365  -1.406  -1.521  1.00 63.39           C  
ATOM   1499  CB  VAL A  93     -18.426  -2.277   0.833  1.00 63.39           C  
ATOM   1500  HB  VAL A  93     -19.020  -1.394   1.066  1.00 63.39           H  
ATOM   1501  O   VAL A  93     -19.130  -0.448  -1.512  1.00 63.39           O  
ATOM   1502  CG1 VAL A  93     -18.934  -3.426   1.709  1.00 63.39           C  
ATOM   1503 HG11 VAL A  93     -19.939  -3.715   1.403  1.00 63.39           H  
ATOM   1504 HG12 VAL A  93     -18.275  -4.291   1.643  1.00 63.39           H  
ATOM   1505 HG13 VAL A  93     -18.984  -3.090   2.745  1.00 63.39           H  
ATOM   1506  CG2 VAL A  93     -16.958  -1.967   1.162  1.00 63.39           C  
ATOM   1507 HG21 VAL A  93     -16.355  -2.875   1.142  1.00 63.39           H  
ATOM   1508 HG22 VAL A  93     -16.551  -1.236   0.463  1.00 63.39           H  
ATOM   1509 HG23 VAL A  93     -16.902  -1.523   2.155  1.00 63.39           H  
ATOM   1510  N   GLY A  94     -17.291  -1.440  -2.309  1.00 56.70           N  
ATOM   1511  H   GLY A  94     -16.673  -2.237  -2.250  1.00 56.70           H  
ATOM   1512  CA  GLY A  94     -16.927  -0.348  -3.202  1.00 56.70           C  
ATOM   1513  HA2 GLY A  94     -17.832   0.106  -3.606  1.00 56.70           H  
ATOM   1514  HA3 GLY A  94     -16.385   0.414  -2.641  1.00 56.70           H  
ATOM   1515  C   GLY A  94     -16.057  -0.822  -4.356  1.00 56.70           C  
ATOM   1516  O   GLY A  94     -15.340  -1.818  -4.240  1.00 56.70           O  
ATOM   1517  N   ARG A  95     -16.139  -0.101  -5.475  1.00 51.16           N  
ATOM   1518  H   ARG A  95     -16.753   0.701  -5.484  1.00 51.16           H  
ATOM   1519  CA  ARG A  95     -15.339  -0.332  -6.678  1.00 51.16           C  
ATOM   1520  HA  ARG A  95     -14.407  -0.825  -6.401  1.00 51.16           H  
ATOM   1521  C   ARG A  95     -15.001   1.005  -7.328  1.00 51.16           C  
ATOM   1522  CB  ARG A  95     -16.119  -1.252  -7.629  1.00 51.16           C  
ATOM   1523  HB2 ARG A  95     -16.464  -2.122  -7.070  1.00 51.16           H  
ATOM   1524  HB3 ARG A  95     -16.986  -0.726  -8.029  1.00 51.16           H  
ATOM   1525  O   ARG A  95     -15.899   1.828  -7.505  1.00 51.16           O  
ATOM   1526  CG  ARG A  95     -15.232  -1.737  -8.774  1.00 51.16           C  
ATOM   1527  HG2 ARG A  95     -14.346  -2.200  -8.340  1.00 51.16           H  
ATOM   1528  HG3 ARG A  95     -14.939  -0.898  -9.405  1.00 51.16           H  
ATOM   1529  CD  ARG A  95     -15.960  -2.783  -9.616  1.00 51.16           C  
ATOM   1530  HD2 ARG A  95     -16.903  -2.365  -9.969  1.00 51.16           H  
ATOM   1531  HD3 ARG A  95     -16.177  -3.644  -8.984  1.00 51.16           H  
ATOM   1532  NE  ARG A  95     -15.096  -3.211 -10.715  1.00 51.16           N  
ATOM   1533  HE  ARG A  95     -14.110  -3.106 -10.525  1.00 51.16           H  
ATOM   1534  NH1 ARG A  95     -16.555  -4.248 -12.157  1.00 51.16           N  
ATOM   1535 HH11 ARG A  95     -17.265  -3.610 -11.825  1.00 51.16           H  
ATOM   1536 HH12 ARG A  95     -16.687  -4.743 -13.027  1.00 51.16           H  
ATOM   1537  NH2 ARG A  95     -14.350  -4.401 -12.471  1.00 51.16           N  
ATOM   1538 HH21 ARG A  95     -14.451  -5.032 -13.253  1.00 51.16           H  
ATOM   1539 HH22 ARG A  95     -13.461  -4.308 -12.001  1.00 51.16           H  
ATOM   1540  CZ  ARG A  95     -15.346  -3.956 -11.770  1.00 51.16           C  
ATOM   1541  N   LYS A  96     -13.739   1.220  -7.695  1.00 54.35           N  
ATOM   1542  H   LYS A  96     -13.060   0.498  -7.501  1.00 54.35           H  
ATOM   1543  CA  LYS A  96     -13.313   2.387  -8.478  1.00 54.35           C  
ATOM   1544  HA  LYS A  96     -14.205   2.911  -8.820  1.00 54.35           H  
ATOM   1545  C   LYS A  96     -12.552   1.939  -9.719  1.00 54.35           C  
ATOM   1546  CB  LYS A  96     -12.510   3.360  -7.604  1.00 54.35           C  
ATOM   1547  HB2 LYS A  96     -11.555   2.912  -7.328  1.00 54.35           H  
ATOM   1548  HB3 LYS A  96     -13.077   3.568  -6.697  1.00 54.35           H  
ATOM   1549  O   LYS A  96     -11.614   1.156  -9.627  1.00 54.35           O  
ATOM   1550  CG  LYS A  96     -12.274   4.677  -8.360  1.00 54.35           C  
ATOM   1551  HG2 LYS A  96     -13.228   5.043  -8.738  1.00 54.35           H  
ATOM   1552  HG3 LYS A  96     -11.610   4.495  -9.206  1.00 54.35           H  
ATOM   1553  CD  LYS A  96     -11.656   5.757  -7.468  1.00 54.35           C  
ATOM   1554  HD2 LYS A  96     -12.313   5.936  -6.617  1.00 54.35           H  
ATOM   1555  HD3 LYS A  96     -10.680   5.425  -7.113  1.00 54.35           H  
ATOM   1556  CE  LYS A  96     -11.511   7.039  -8.298  1.00 54.35           C  
ATOM   1557  HE2 LYS A  96     -10.804   6.853  -9.107  1.00 54.35           H  
ATOM   1558  HE3 LYS A  96     -12.473   7.265  -8.757  1.00 54.35           H  
ATOM   1559  NZ  LYS A  96     -11.069   8.190  -7.476  1.00 54.35           N  
ATOM   1560  HZ1 LYS A  96     -11.749   8.382  -6.755  1.00 54.35           H  
ATOM   1561  HZ2 LYS A  96     -10.995   9.010  -8.061  1.00 54.35           H  
ATOM   1562  HZ3 LYS A  96     -10.174   7.997  -7.051  1.00 54.35           H  
ATOM   1563  N   TYR A  97     -12.960   2.477 -10.866  1.00 38.16           N  
ATOM   1564  H   TYR A  97     -13.693   3.171 -10.842  1.00 38.16           H  
ATOM   1565  CA  TYR A  97     -12.514   2.024 -12.178  1.00 38.16           C  
ATOM   1566  HA  TYR A  97     -12.139   1.005 -12.083  1.00 38.16           H  
ATOM   1567  C   TYR A  97     -11.394   2.883 -12.776  1.00 38.16           C  
ATOM   1568  CB  TYR A  97     -13.714   1.982 -13.129  1.00 38.16           C  
ATOM   1569  HB2 TYR A  97     -13.357   1.737 -14.129  1.00 38.16           H  
ATOM   1570  HB3 TYR A  97     -14.162   2.974 -13.186  1.00 38.16           H  
ATOM   1571  O   TYR A  97     -11.446   4.110 -12.722  1.00 38.16           O  
ATOM   1572  CG  TYR A  97     -14.780   0.976 -12.749  1.00 38.16           C  
ATOM   1573  CD1 TYR A  97     -14.715  -0.325 -13.274  1.00 38.16           C  
ATOM   1574  HD1 TYR A  97     -13.889  -0.612 -13.908  1.00 38.16           H  
ATOM   1575  CD2 TYR A  97     -15.865   1.354 -11.934  1.00 38.16           C  
ATOM   1576  HD2 TYR A  97     -15.920   2.358 -11.541  1.00 38.16           H  
ATOM   1577  CE1 TYR A  97     -15.772  -1.219 -13.046  1.00 38.16           C  
ATOM   1578  HE1 TYR A  97     -15.775  -2.167 -13.562  1.00 38.16           H  
ATOM   1579  CE2 TYR A  97     -16.892   0.436 -11.647  1.00 38.16           C  
ATOM   1580  HE2 TYR A  97     -17.720   0.739 -11.023  1.00 38.16           H  
ATOM   1581  OH  TYR A  97     -17.890  -1.712 -12.002  1.00 38.16           O  
ATOM   1582  HH  TYR A  97     -18.617  -1.246 -11.582  1.00 38.16           H  
ATOM   1583  CZ  TYR A  97     -16.854  -0.852 -12.217  1.00 38.16           C  
ATOM   1584  N   ASN A  98     -10.459   2.163 -13.401  1.00 37.21           N  
ATOM   1585  H   ASN A  98     -10.488   1.174 -13.199  1.00 37.21           H  
ATOM   1586  CA  ASN A  98      -9.563   2.483 -14.513  1.00 37.21           C  
ATOM   1587  HA  ASN A  98      -8.813   1.694 -14.451  1.00 37.21           H  
ATOM   1588  C   ASN A  98      -8.750   3.790 -14.474  1.00 37.21           C  
ATOM   1589  CB  ASN A  98     -10.324   2.278 -15.845  1.00 37.21           C  
ATOM   1590  HB2 ASN A  98     -10.424   3.229 -16.368  1.00 37.21           H  
ATOM   1591  HB3 ASN A  98     -11.332   1.913 -15.647  1.00 37.21           H  
ATOM   1592  O   ASN A  98      -9.237   4.874 -14.791  1.00 37.21           O  
ATOM   1593  CG  ASN A  98      -9.663   1.283 -16.785  1.00 37.21           C  
ATOM   1594  ND2 ASN A  98     -10.338   0.922 -17.849  1.00 37.21           N  
ATOM   1595 HD21 ASN A  98     -11.239   1.333 -18.049  1.00 37.21           H  
ATOM   1596 HD22 ASN A  98      -9.871   0.276 -18.470  1.00 37.21           H  
ATOM   1597  OD1 ASN A  98      -8.564   0.795 -16.592  1.00 37.21           O  
ATOM   1598  N   PHE A  99      -7.446   3.636 -14.235  1.00 36.67           N  
ATOM   1599  H   PHE A  99      -7.113   2.705 -14.028  1.00 36.67           H  
ATOM   1600  CA  PHE A  99      -6.432   4.625 -14.597  1.00 36.67           C  
ATOM   1601  HA  PHE A  99      -6.897   5.595 -14.767  1.00 36.67           H  
ATOM   1602  C   PHE A  99      -5.770   4.167 -15.902  1.00 36.67           C  
ATOM   1603  CB  PHE A  99      -5.418   4.785 -13.454  1.00 36.67           C  
ATOM   1604  HB2 PHE A  99      -4.627   5.458 -13.785  1.00 36.67           H  
ATOM   1605  HB3 PHE A  99      -4.956   3.820 -13.247  1.00 36.67           H  
ATOM   1606  O   PHE A  99      -4.969   3.231 -15.903  1.00 36.67           O  
ATOM   1607  CG  PHE A  99      -6.011   5.332 -12.169  1.00 36.67           C  
ATOM   1608  CD1 PHE A  99      -6.055   6.721 -11.943  1.00 36.67           C  
ATOM   1609  HD1 PHE A  99      -5.649   7.400 -12.678  1.00 36.67           H  
ATOM   1610  CD2 PHE A  99      -6.533   4.451 -11.203  1.00 36.67           C  
ATOM   1611  HD2 PHE A  99      -6.518   3.386 -11.380  1.00 36.67           H  
ATOM   1612  CE1 PHE A  99      -6.627   7.226 -10.761  1.00 36.67           C  
ATOM   1613  HE1 PHE A  99      -6.657   8.293 -10.597  1.00 36.67           H  
ATOM   1614  CE2 PHE A  99      -7.104   4.954 -10.021  1.00 36.67           C  
ATOM   1615  HE2 PHE A  99      -7.516   4.272  -9.293  1.00 36.67           H  
ATOM   1616  CZ  PHE A  99      -7.156   6.342  -9.803  1.00 36.67           C  
ATOM   1617  HZ  PHE A  99      -7.614   6.727  -8.904  1.00 36.67           H  
ATOM   1618  N   ILE A 100      -6.117   4.809 -17.019  1.00 29.38           N  
ATOM   1619  H   ILE A 100      -6.763   5.583 -16.948  1.00 29.38           H  
ATOM   1620  CA  ILE A 100      -5.487   4.578 -18.325  1.00 29.38           C  
ATOM   1621  HA  ILE A 100      -4.897   3.662 -18.287  1.00 29.38           H  
ATOM   1622  C   ILE A 100      -4.534   5.753 -18.596  1.00 29.38           C  
ATOM   1623  CB  ILE A 100      -6.551   4.397 -19.439  1.00 29.38           C  
ATOM   1624  HB  ILE A 100      -7.125   5.320 -19.515  1.00 29.38           H  
ATOM   1625  O   ILE A 100      -4.984   6.891 -18.616  1.00 29.38           O  
ATOM   1626  CG1 ILE A 100      -7.534   3.242 -19.116  1.00 29.38           C  
ATOM   1627 HG12 ILE A 100      -6.985   2.305 -19.035  1.00 29.38           H  
ATOM   1628 HG13 ILE A 100      -8.011   3.436 -18.155  1.00 29.38           H  
ATOM   1629  CG2 ILE A 100      -5.858   4.149 -20.795  1.00 29.38           C  
ATOM   1630 HG21 ILE A 100      -6.591   4.119 -21.601  1.00 29.38           H  
ATOM   1631 HG22 ILE A 100      -5.169   4.961 -21.028  1.00 29.38           H  
ATOM   1632 HG23 ILE A 100      -5.307   3.208 -20.772  1.00 29.38           H  
ATOM   1633  CD1 ILE A 100      -8.656   3.078 -20.153  1.00 29.38           C  
ATOM   1634 HD11 ILE A 100      -9.162   4.031 -20.307  1.00 29.38           H  
ATOM   1635 HD12 ILE A 100      -8.254   2.718 -21.100  1.00 29.38           H  
ATOM   1636 HD13 ILE A 100      -9.384   2.347 -19.800  1.00 29.38           H  
ATOM   1637  N   ASN A 101      -3.252   5.459 -18.852  1.00 31.04           N  
ATOM   1638  H   ASN A 101      -3.013   4.478 -18.832  1.00 31.04           H  
ATOM   1639  CA  ASN A 101      -2.167   6.380 -19.246  1.00 31.04           C  
ATOM   1640  HA  ASN A 101      -1.312   5.743 -19.477  1.00 31.04           H  
ATOM   1641  C   ASN A 101      -1.613   7.350 -18.179  1.00 31.04           C  
ATOM   1642  CB  ASN A 101      -2.509   7.095 -20.569  1.00 31.04           C  
ATOM   1643  HB2 ASN A 101      -3.477   7.591 -20.494  1.00 31.04           H  
ATOM   1644  HB3 ASN A 101      -1.765   7.871 -20.750  1.00 31.04           H  
ATOM   1645  O   ASN A 101      -1.881   8.548 -18.186  1.00 31.04           O  
ATOM   1646  CG  ASN A 101      -2.481   6.187 -21.778  1.00 31.04           C  
ATOM   1647  ND2 ASN A 101      -3.059   6.616 -22.874  1.00 31.04           N  
ATOM   1648 HD21 ASN A 101      -3.528   7.511 -22.885  1.00 31.04           H  
ATOM   1649 HD22 ASN A 101      -2.999   6.006 -23.677  1.00 31.04           H  
ATOM   1650  OD1 ASN A 101      -1.921   5.105 -21.775  1.00 31.04           O  
ATOM   1651  N   ALA A 102      -0.683   6.855 -17.359  1.00 29.62           N  
ATOM   1652  H   ALA A 102      -0.504   5.861 -17.379  1.00 29.62           H  
ATOM   1653  CA  ALA A 102       0.361   7.688 -16.761  1.00 29.62           C  
ATOM   1654  HA  ALA A 102      -0.013   8.693 -16.564  1.00 29.62           H  
ATOM   1655  C   ALA A 102       1.542   7.790 -17.746  1.00 29.62           C  
ATOM   1656  CB  ALA A 102       0.769   7.062 -15.421  1.00 29.62           C  
ATOM   1657  HB1 ALA A 102      -0.042   7.168 -14.700  1.00 29.62           H  
ATOM   1658  HB2 ALA A 102       1.002   6.006 -15.555  1.00 29.62           H  
ATOM   1659  HB3 ALA A 102       1.660   7.559 -15.040  1.00 29.62           H  
ATOM   1660  O   ALA A 102       2.326   6.851 -17.879  1.00 29.62           O  
ATOM   1661  N   THR A 103       1.663   8.897 -18.482  1.00 28.82           N  
ATOM   1662  H   THR A 103       0.943   9.603 -18.438  1.00 28.82           H  
ATOM   1663  CA  THR A 103       2.886   9.211 -19.249  1.00 28.82           C  
ATOM   1664  HA  THR A 103       3.167   8.317 -19.806  1.00 28.82           H  
ATOM   1665  C   THR A 103       4.032   9.510 -18.255  1.00 28.82           C  
ATOM   1666  CB  THR A 103       2.625  10.352 -20.262  1.00 28.82           C  
ATOM   1667  HB  THR A 103       3.009  11.294 -19.869  1.00 28.82           H  
ATOM   1668  O   THR A 103       3.760   9.749 -17.092  1.00 28.82           O  
ATOM   1669  CG2 THR A 103       3.289  10.071 -21.609  1.00 28.82           C  
ATOM   1670 HG21 THR A 103       4.365   9.973 -21.473  1.00 28.82           H  
ATOM   1671 HG22 THR A 103       3.100  10.896 -22.296  1.00 28.82           H  
ATOM   1672 HG23 THR A 103       2.891   9.149 -22.034  1.00 28.82           H  
ATOM   1673  OG1 THR A 103       1.248  10.517 -20.546  1.00 28.82           O  
ATOM   1674  HG1 THR A 103       1.162  11.242 -21.169  1.00 28.82           H  
ATOM   1675  N   LEU A 104       5.317   9.478 -18.613  1.00 27.77           N  
ATOM   1676  H   LEU A 104       5.548   9.290 -19.578  1.00 27.77           H  
ATOM   1677  CA  LEU A 104       6.424   9.972 -17.756  1.00 27.77           C  
ATOM   1678  HA  LEU A 104       6.119  10.001 -16.710  1.00 27.77           H  
ATOM   1679  C   LEU A 104       6.772  11.403 -18.203  1.00 27.77           C  
ATOM   1680  CB  LEU A 104       7.656   9.055 -17.868  1.00 27.77           C  
ATOM   1681  HB2 LEU A 104       7.922   8.925 -18.917  1.00 27.77           H  
ATOM   1682  HB3 LEU A 104       8.481   9.597 -17.406  1.00 27.77           H  
ATOM   1683  O   LEU A 104       6.705  11.613 -19.407  1.00 27.77           O  
ATOM   1684  CG  LEU A 104       7.533   7.677 -17.179  1.00 27.77           C  
ATOM   1685  HG  LEU A 104       6.710   7.686 -16.463  1.00 27.77           H  
ATOM   1686  CD1 LEU A 104       7.256   6.545 -18.164  1.00 27.77           C  
ATOM   1687 HD11 LEU A 104       8.053   6.483 -18.906  1.00 27.77           H  
ATOM   1688 HD12 LEU A 104       7.188   5.601 -17.623  1.00 27.77           H  
ATOM   1689 HD13 LEU A 104       6.305   6.727 -18.664  1.00 27.77           H  
ATOM   1690  CD2 LEU A 104       8.846   7.326 -16.469  1.00 27.77           C  
ATOM   1691 HD21 LEU A 104       9.143   8.136 -15.803  1.00 27.77           H  
ATOM   1692 HD22 LEU A 104       8.706   6.419 -15.880  1.00 27.77           H  
ATOM   1693 HD23 LEU A 104       9.637   7.167 -17.203  1.00 27.77           H  
ATOM   1694  N   ASN A 105       7.041  12.346 -17.276  1.00 26.40           N  
ATOM   1695  H   ASN A 105       7.114  11.986 -16.335  1.00 26.40           H  
ATOM   1696  CA  ASN A 105       7.359  13.794 -17.421  1.00 26.40           C  
ATOM   1697  HA  ASN A 105       8.433  13.910 -17.275  1.00 26.40           H  
ATOM   1698  C   ASN A 105       6.687  14.672 -16.328  1.00 26.40           C  
ATOM   1699  CB  ASN A 105       7.059  14.374 -18.826  1.00 26.40           C  
ATOM   1700  HB2 ASN A 105       7.148  15.460 -18.791  1.00 26.40           H  
ATOM   1701  HB3 ASN A 105       6.037  14.132 -19.118  1.00 26.40           H  
ATOM   1702  O   ASN A 105       5.733  15.388 -16.627  1.00 26.40           O  
ATOM   1703  CG  ASN A 105       8.019  13.903 -19.906  1.00 26.40           C  
ATOM   1704  ND2 ASN A 105       7.653  14.055 -21.158  1.00 26.40           N  
ATOM   1705 HD21 ASN A 105       6.730  14.403 -21.377  1.00 26.40           H  
ATOM   1706 HD22 ASN A 105       8.286  13.667 -21.842  1.00 26.40           H  
ATOM   1707  OD1 ASN A 105       9.099  13.396 -19.653  1.00 26.40           O  
ATOM   1708  N   ASN A 106       7.140  14.607 -15.064  1.00 29.47           N  
ATOM   1709  H   ASN A 106       7.726  13.809 -14.867  1.00 29.47           H  
ATOM   1710  CA  ASN A 106       7.393  15.767 -14.169  1.00 29.47           C  
ATOM   1711  HA  ASN A 106       8.389  16.131 -14.421  1.00 29.47           H  
ATOM   1712  C   ASN A 106       7.474  15.391 -12.673  1.00 29.47           C  
ATOM   1713  CB  ASN A 106       6.417  16.951 -14.363  1.00 29.47           C  
ATOM   1714  HB2 ASN A 106       5.394  16.584 -14.439  1.00 29.47           H  
ATOM   1715  HB3 ASN A 106       6.464  17.611 -13.496  1.00 29.47           H  
ATOM   1716  O   ASN A 106       6.753  14.537 -12.168  1.00 29.47           O  
ATOM   1717  CG  ASN A 106       6.776  17.803 -15.577  1.00 29.47           C  
ATOM   1718  ND2 ASN A 106       5.845  18.559 -16.107  1.00 29.47           N  
ATOM   1719 HD21 ASN A 106       4.893  18.489 -15.778  1.00 29.47           H  
ATOM   1720 HD22 ASN A 106       6.113  19.079 -16.931  1.00 29.47           H  
ATOM   1721  OD1 ASN A 106       7.902  17.818 -16.050  1.00 29.47           O  
ATOM   1722  N   THR A 107       8.378  16.062 -11.960  1.00 27.26           N  
ATOM   1723  H   THR A 107       8.952  16.736 -12.447  1.00 27.26           H  
ATOM   1724  CA  THR A 107       8.631  15.965 -10.512  1.00 27.26           C  
ATOM   1725  HA  THR A 107       8.647  14.915 -10.221  1.00 27.26           H  
ATOM   1726  C   THR A 107       7.554  16.738  -9.724  1.00 27.26           C  
ATOM   1727  CB  THR A 107      10.009  16.597 -10.207  1.00 27.26           C  
ATOM   1728  HB  THR A 107       9.895  17.675 -10.090  1.00 27.26           H  
ATOM   1729  O   THR A 107       7.315  17.897 -10.066  1.00 27.26           O  
ATOM   1730  CG2 THR A 107      10.657  16.032  -8.947  1.00 27.26           C  
ATOM   1731 HG21 THR A 107      10.007  16.209  -8.089  1.00 27.26           H  
ATOM   1732 HG22 THR A 107      11.612  16.524  -8.766  1.00 27.26           H  
ATOM   1733 HG23 THR A 107      10.817  14.959  -9.059  1.00 27.26           H  
ATOM   1734  OG1 THR A 107      10.920  16.379 -11.268  1.00 27.26           O  
ATOM   1735  HG1 THR A 107      11.759  16.765 -11.007  1.00 27.26           H  
ATOM   1736  N   PRO A 108       6.917  16.201  -8.663  1.00 28.11           N  
ATOM   1737  CA  PRO A 108       5.982  16.981  -7.852  1.00 28.11           C  
ATOM   1738  HA  PRO A 108       5.375  17.608  -8.506  1.00 28.11           H  
ATOM   1739  C   PRO A 108       6.736  17.875  -6.856  1.00 28.11           C  
ATOM   1740  CB  PRO A 108       5.050  15.975  -7.157  1.00 28.11           C  
ATOM   1741  HB2 PRO A 108       4.003  16.216  -7.343  1.00 28.11           H  
ATOM   1742  HB3 PRO A 108       5.234  15.945  -6.083  1.00 28.11           H  
ATOM   1743  O   PRO A 108       7.307  17.400  -5.877  1.00 28.11           O  
ATOM   1744  CG  PRO A 108       5.414  14.621  -7.768  1.00 28.11           C  
ATOM   1745  HG2 PRO A 108       5.348  13.816  -7.036  1.00 28.11           H  
ATOM   1746  HG3 PRO A 108       4.758  14.418  -8.616  1.00 28.11           H  
ATOM   1747  CD  PRO A 108       6.843  14.806  -8.274  1.00 28.11           C  
ATOM   1748  HD2 PRO A 108       7.553  14.616  -7.468  1.00 28.11           H  
ATOM   1749  HD3 PRO A 108       7.025  14.133  -9.112  1.00 28.11           H  
ATOM   1750  N   SER A 109       6.720  19.185  -7.091  1.00 26.80           N  
ATOM   1751  H   SER A 109       6.311  19.515  -7.954  1.00 26.80           H  
ATOM   1752  CA  SER A 109       7.062  20.204  -6.097  1.00 26.80           C  
ATOM   1753  HA  SER A 109       7.940  19.883  -5.537  1.00 26.80           H  
ATOM   1754  C   SER A 109       5.890  20.411  -5.125  1.00 26.80           C  
ATOM   1755  CB  SER A 109       7.401  21.519  -6.813  1.00 26.80           C  
ATOM   1756  HB2 SER A 109       7.546  22.311  -6.078  1.00 26.80           H  
ATOM   1757  HB3 SER A 109       8.322  21.392  -7.382  1.00 26.80           H  
ATOM   1758  O   SER A 109       4.788  20.701  -5.579  1.00 26.80           O  
ATOM   1759  OG  SER A 109       6.356  21.876  -7.699  1.00 26.80           O  
ATOM   1760  HG  SER A 109       5.530  21.833  -7.211  1.00 26.80           H  
ATOM   1761  N   ALA A 110       6.156  20.269  -3.820  1.00 27.67           N  
ATOM   1762  H   ALA A 110       7.067  19.886  -3.615  1.00 27.67           H  
ATOM   1763  CA  ALA A 110       5.443  20.817  -2.653  1.00 27.67           C  
ATOM   1764  HA  ALA A 110       5.657  20.146  -1.821  1.00 27.67           H  
ATOM   1765  C   ALA A 110       3.902  20.956  -2.713  1.00 27.67           C  
ATOM   1766  CB  ALA A 110       6.101  22.159  -2.306  1.00 27.67           C  
ATOM   1767  HB1 ALA A 110       7.172  22.027  -2.147  1.00 27.67           H  
ATOM   1768  HB2 ALA A 110       5.943  22.869  -3.118  1.00 27.67           H  
ATOM   1769  HB3 ALA A 110       5.657  22.563  -1.396  1.00 27.67           H  
ATOM   1770  O   ALA A 110       3.362  21.824  -3.395  1.00 27.67           O  
ATOM   1771  N   TRP A 111       3.195  20.199  -1.863  1.00 25.20           N  
ATOM   1772  H   TRP A 111       3.682  19.537  -1.276  1.00 25.20           H  
ATOM   1773  CA  TRP A 111       1.759  20.380  -1.615  1.00 25.20           C  
ATOM   1774  HA  TRP A 111       1.455  21.304  -2.105  1.00 25.20           H  
ATOM   1775  C   TRP A 111       1.474  20.549  -0.111  1.00 25.20           C  
ATOM   1776  CB  TRP A 111       0.968  19.211  -2.245  1.00 25.20           C  
ATOM   1777  HB2 TRP A 111       1.607  18.705  -2.968  1.00 25.20           H  
ATOM   1778  HB3 TRP A 111       0.717  18.480  -1.476  1.00 25.20           H  
ATOM   1779  O   TRP A 111       1.911  19.716   0.682  1.00 25.20           O  
ATOM   1780  CG  TRP A 111      -0.281  19.591  -2.980  1.00 25.20           C  
ATOM   1781  CD1 TRP A 111      -0.967  20.733  -2.792  1.00 25.20           C  
ATOM   1782  HD1 TRP A 111      -0.695  21.517  -2.101  1.00 25.20           H  
ATOM   1783  CD2 TRP A 111      -0.929  18.939  -4.123  1.00 25.20           C  
ATOM   1784  CE2 TRP A 111      -2.028  19.741  -4.545  1.00 25.20           C  
ATOM   1785  CE3 TRP A 111      -0.681  17.785  -4.892  1.00 25.20           C  
ATOM   1786  HE3 TRP A 111       0.163  17.160  -4.640  1.00 25.20           H  
ATOM   1787  NE1 TRP A 111      -1.972  20.818  -3.719  1.00 25.20           N  
ATOM   1788  HE1 TRP A 111      -2.531  21.651  -3.839  1.00 25.20           H  
ATOM   1789  CH2 TRP A 111      -2.583  18.273  -6.364  1.00 25.20           C  
ATOM   1790  HH2 TRP A 111      -3.183  18.016  -7.224  1.00 25.20           H  
ATOM   1791  CZ2 TRP A 111      -2.859  19.432  -5.627  1.00 25.20           C  
ATOM   1792  HZ2 TRP A 111      -3.662  20.096  -5.912  1.00 25.20           H  
ATOM   1793  CZ3 TRP A 111      -1.494  17.459  -5.998  1.00 25.20           C  
ATOM   1794  HZ3 TRP A 111      -1.270  16.579  -6.583  1.00 25.20           H  
ATOM   1795  N   PRO A 112       0.723  21.600   0.276  1.00 29.10           N  
ATOM   1796  CA  PRO A 112      -0.601  21.366   0.858  1.00 29.10           C  
ATOM   1797  HA  PRO A 112      -0.885  20.320   0.749  1.00 29.10           H  
ATOM   1798  C   PRO A 112      -1.670  22.251   0.183  1.00 29.10           C  
ATOM   1799  CB  PRO A 112      -0.439  21.685   2.349  1.00 29.10           C  
ATOM   1800  HB2 PRO A 112      -0.003  20.825   2.857  1.00 29.10           H  
ATOM   1801  HB3 PRO A 112      -1.383  21.964   2.817  1.00 29.10           H  
ATOM   1802  O   PRO A 112      -1.525  23.466   0.110  1.00 29.10           O  
ATOM   1803  CG  PRO A 112       0.563  22.839   2.362  1.00 29.10           C  
ATOM   1804  HG2 PRO A 112       0.036  23.793   2.358  1.00 29.10           H  
ATOM   1805  HG3 PRO A 112       1.222  22.776   3.228  1.00 29.10           H  
ATOM   1806  CD  PRO A 112       1.346  22.677   1.053  1.00 29.10           C  
ATOM   1807  HD2 PRO A 112       2.382  22.427   1.280  1.00 29.10           H  
ATOM   1808  HD3 PRO A 112       1.317  23.608   0.487  1.00 29.10           H  
ATOM   1809  N   VAL A 113      -2.757  21.659  -0.332  1.00 29.22           N  
ATOM   1810  H   VAL A 113      -2.834  20.655  -0.253  1.00 29.22           H  
ATOM   1811  CA  VAL A 113      -3.966  22.396  -0.770  1.00 29.22           C  
ATOM   1812  HA  VAL A 113      -3.855  23.438  -0.471  1.00 29.22           H  
ATOM   1813  C   VAL A 113      -5.179  21.872  -0.012  1.00 29.22           C  
ATOM   1814  CB  VAL A 113      -4.176  22.406  -2.302  1.00 29.22           C  
ATOM   1815  HB  VAL A 113      -4.096  21.383  -2.669  1.00 29.22           H  
ATOM   1816  O   VAL A 113      -5.267  20.695   0.326  1.00 29.22           O  
ATOM   1817  CG1 VAL A 113      -5.528  22.938  -2.793  1.00 29.22           C  
ATOM   1818 HG11 VAL A 113      -6.332  22.275  -2.473  1.00 29.22           H  
ATOM   1819 HG12 VAL A 113      -5.711  23.939  -2.403  1.00 29.22           H  
ATOM   1820 HG13 VAL A 113      -5.543  22.976  -3.882  1.00 29.22           H  
ATOM   1821  CG2 VAL A 113      -3.149  23.343  -2.962  1.00 29.22           C  
ATOM   1822 HG21 VAL A 113      -3.187  23.268  -4.049  1.00 29.22           H  
ATOM   1823 HG22 VAL A 113      -2.138  23.158  -2.601  1.00 29.22           H  
ATOM   1824 HG23 VAL A 113      -3.374  24.375  -2.693  1.00 29.22           H  
ATOM   1825  N   SER A 114      -6.098  22.791   0.256  1.00 30.34           N  
ATOM   1826  H   SER A 114      -5.953  23.687  -0.186  1.00 30.34           H  
ATOM   1827  CA  SER A 114      -7.276  22.788   1.130  1.00 30.34           C  
ATOM   1828  HA  SER A 114      -6.945  22.548   2.140  1.00 30.34           H  
ATOM   1829  C   SER A 114      -8.413  21.799   0.794  1.00 30.34           C  
ATOM   1830  CB  SER A 114      -7.791  24.238   1.133  1.00 30.34           C  
ATOM   1831  HB2 SER A 114      -7.075  24.866   1.664  1.00 30.34           H  
ATOM   1832  HB3 SER A 114      -8.750  24.309   1.646  1.00 30.34           H  
ATOM   1833  O   SER A 114      -9.589  22.105   0.991  1.00 30.34           O  
ATOM   1834  OG  SER A 114      -7.905  24.711  -0.203  1.00 30.34           O  
ATOM   1835  HG  SER A 114      -8.385  25.543  -0.191  1.00 30.34           H  
ATOM   1836  N   TRP A 115      -8.117  20.575   0.351  1.00 32.42           N  
ATOM   1837  H   TRP A 115      -7.144  20.325   0.247  1.00 32.42           H  
ATOM   1838  CA  TRP A 115      -9.146  19.562   0.043  1.00 32.42           C  
ATOM   1839  HA  TRP A 115      -9.904  20.039  -0.578  1.00 32.42           H  
ATOM   1840  C   TRP A 115      -9.907  19.036   1.286  1.00 32.42           C  
ATOM   1841  CB  TRP A 115      -8.524  18.435  -0.800  1.00 32.42           C  
ATOM   1842  HB2 TRP A 115      -9.305  17.726  -1.075  1.00 32.42           H  
ATOM   1843  HB3 TRP A 115      -8.130  18.862  -1.722  1.00 32.42           H  
ATOM   1844  O   TRP A 115     -10.944  18.391   1.135  1.00 32.42           O  
ATOM   1845  CG  TRP A 115      -7.430  17.690  -0.106  1.00 32.42           C  
ATOM   1846  CD1 TRP A 115      -6.105  17.920  -0.235  1.00 32.42           C  
ATOM   1847  HD1 TRP A 115      -5.666  18.639  -0.911  1.00 32.42           H  
ATOM   1848  CD2 TRP A 115      -7.560  16.680   0.933  1.00 32.42           C  
ATOM   1849  CE2 TRP A 115      -6.279  16.493   1.527  1.00 32.42           C  
ATOM   1850  CE3 TRP A 115      -8.645  15.969   1.485  1.00 32.42           C  
ATOM   1851  HE3 TRP A 115      -9.626  16.067   1.043  1.00 32.42           H  
ATOM   1852  NE1 TRP A 115      -5.417  17.211   0.728  1.00 32.42           N  
ATOM   1853  HE1 TRP A 115      -4.430  17.337   0.903  1.00 32.42           H  
ATOM   1854  CH2 TRP A 115      -7.212  15.084   3.251  1.00 32.42           C  
ATOM   1855  HH2 TRP A 115      -7.098  14.490   4.145  1.00 32.42           H  
ATOM   1856  CZ2 TRP A 115      -6.099  15.729   2.687  1.00 32.42           C  
ATOM   1857  HZ2 TRP A 115      -5.120  15.639   3.134  1.00 32.42           H  
ATOM   1858  CZ3 TRP A 115      -8.471  15.172   2.628  1.00 32.42           C  
ATOM   1859  HZ3 TRP A 115      -9.314  14.639   3.043  1.00 32.42           H  
ATOM   1860  N   GLN A 116      -9.467  19.370   2.511  1.00 28.53           N  
ATOM   1861  H   GLN A 116      -8.613  19.906   2.566  1.00 28.53           H  
ATOM   1862  CA  GLN A 116     -10.151  19.034   3.774  1.00 28.53           C  
ATOM   1863  HA  GLN A 116     -10.251  17.950   3.835  1.00 28.53           H  
ATOM   1864  C   GLN A 116     -11.583  19.601   3.879  1.00 28.53           C  
ATOM   1865  CB  GLN A 116      -9.300  19.515   4.967  1.00 28.53           C  
ATOM   1866  HB2 GLN A 116      -8.955  20.531   4.774  1.00 28.53           H  
ATOM   1867  HB3 GLN A 116      -9.919  19.534   5.865  1.00 28.53           H  
ATOM   1868  O   GLN A 116     -12.380  19.076   4.650  1.00 28.53           O  
ATOM   1869  CG  GLN A 116      -8.098  18.593   5.244  1.00 28.53           C  
ATOM   1870  HG2 GLN A 116      -7.503  18.489   4.336  1.00 28.53           H  
ATOM   1871  HG3 GLN A 116      -8.465  17.605   5.521  1.00 28.53           H  
ATOM   1872  CD  GLN A 116      -7.178  19.108   6.353  1.00 28.53           C  
ATOM   1873  NE2 GLN A 116      -6.259  18.304   6.844  1.00 28.53           N  
ATOM   1874 HE21 GLN A 116      -5.610  18.739   7.484  1.00 28.53           H  
ATOM   1875 HE22 GLN A 116      -6.096  17.389   6.450  1.00 28.53           H  
ATOM   1876  OE1 GLN A 116      -7.240  20.244   6.785  1.00 28.53           O  
ATOM   1877  N   ALA A 117     -11.942  20.620   3.090  1.00 29.94           N  
ATOM   1878  H   ALA A 117     -11.251  21.026   2.476  1.00 29.94           H  
ATOM   1879  CA  ALA A 117     -13.252  21.269   3.178  1.00 29.94           C  
ATOM   1880  HA  ALA A 117     -13.584  21.231   4.215  1.00 29.94           H  
ATOM   1881  C   ALA A 117     -14.379  20.604   2.352  1.00 29.94           C  
ATOM   1882  CB  ALA A 117     -13.061  22.750   2.830  1.00 29.94           C  
ATOM   1883  HB1 ALA A 117     -14.007  23.278   2.950  1.00 29.94           H  
ATOM   1884  HB2 ALA A 117     -12.322  23.196   3.496  1.00 29.94           H  
ATOM   1885  HB3 ALA A 117     -12.728  22.853   1.797  1.00 29.94           H  
ATOM   1886  O   ALA A 117     -15.533  20.969   2.532  1.00 29.94           O  
ATOM   1887  N   ASN A 118     -14.096  19.630   1.471  1.00 31.59           N  
ATOM   1888  H   ASN A 118     -13.136  19.327   1.394  1.00 31.59           H  
ATOM   1889  CA  ASN A 118     -15.082  19.120   0.491  1.00 31.59           C  
ATOM   1890  HA  ASN A 118     -16.074  19.450   0.798  1.00 31.59           H  
ATOM   1891  C   ASN A 118     -15.224  17.584   0.443  1.00 31.59           C  
ATOM   1892  CB  ASN A 118     -14.793  19.765  -0.882  1.00 31.59           C  
ATOM   1893  HB2 ASN A 118     -13.719  19.796  -1.060  1.00 31.59           H  
ATOM   1894  HB3 ASN A 118     -15.248  19.180  -1.682  1.00 31.59           H  
ATOM   1895  O   ASN A 118     -15.588  17.013  -0.589  1.00 31.59           O  
ATOM   1896  CG  ASN A 118     -15.392  21.157  -0.996  1.00 31.59           C  
ATOM   1897  ND2 ASN A 118     -14.731  22.071  -1.665  1.00 31.59           N  
ATOM   1898 HD21 ASN A 118     -15.184  22.973  -1.710  1.00 31.59           H  
ATOM   1899 HD22 ASN A 118     -13.820  21.885  -2.058  1.00 31.59           H  
ATOM   1900  OD1 ASN A 118     -16.478  21.436  -0.531  1.00 31.59           O  
ATOM   1901  N   LEU A 119     -14.967  16.902   1.564  1.00 26.45           N  
ATOM   1902  H   LEU A 119     -14.692  17.435   2.376  1.00 26.45           H  
ATOM   1903  CA  LEU A 119     -14.916  15.433   1.658  1.00 26.45           C  
ATOM   1904  HA  LEU A 119     -14.150  15.089   0.963  1.00 26.45           H  
ATOM   1905  C   LEU A 119     -16.234  14.729   1.252  1.00 26.45           C  
ATOM   1906  CB  LEU A 119     -14.491  15.060   3.095  1.00 26.45           C  
ATOM   1907  HB2 LEU A 119     -15.386  15.030   3.716  1.00 26.45           H  
ATOM   1908  HB3 LEU A 119     -13.839  15.833   3.502  1.00 26.45           H  
ATOM   1909  O   LEU A 119     -16.187  13.620   0.732  1.00 26.45           O  
ATOM   1910  CG  LEU A 119     -13.751  13.711   3.205  1.00 26.45           C  
ATOM   1911  HG  LEU A 119     -14.252  12.960   2.593  1.00 26.45           H  
ATOM   1912  CD1 LEU A 119     -12.288  13.834   2.764  1.00 26.45           C  
ATOM   1913 HD11 LEU A 119     -12.236  14.136   1.718  1.00 26.45           H  
ATOM   1914 HD12 LEU A 119     -11.791  12.869   2.866  1.00 26.45           H  
ATOM   1915 HD13 LEU A 119     -11.773  14.574   3.377  1.00 26.45           H  
ATOM   1916  CD2 LEU A 119     -13.754  13.232   4.657  1.00 26.45           C  
ATOM   1917 HD21 LEU A 119     -14.782  13.088   4.990  1.00 26.45           H  
ATOM   1918 HD22 LEU A 119     -13.230  12.279   4.732  1.00 26.45           H  
ATOM   1919 HD23 LEU A 119     -13.268  13.970   5.296  1.00 26.45           H  
ATOM   1920  N   ALA A 120     -17.393  15.380   1.416  1.00 25.54           N  
ATOM   1921  H   ALA A 120     -17.372  16.288   1.859  1.00 25.54           H  
ATOM   1922  CA  ALA A 120     -18.700  14.834   1.024  1.00 25.54           C  
ATOM   1923  HA  ALA A 120     -18.697  13.759   1.206  1.00 25.54           H  
ATOM   1924  C   ALA A 120     -19.034  15.025  -0.473  1.00 25.54           C  
ATOM   1925  CB  ALA A 120     -19.771  15.452   1.932  1.00 25.54           C  
ATOM   1926  HB1 ALA A 120     -19.541  15.242   2.976  1.00 25.54           H  
ATOM   1927  HB2 ALA A 120     -20.742  15.016   1.695  1.00 25.54           H  
ATOM   1928  HB3 ALA A 120     -19.822  16.530   1.778  1.00 25.54           H  
ATOM   1929  O   ALA A 120     -19.779  14.233  -1.040  1.00 25.54           O  
ATOM   1930  N   ALA A 121     -18.446  16.028  -1.137  1.00 28.15           N  
ATOM   1931  H   ALA A 121     -17.806  16.627  -0.635  1.00 28.15           H  
ATOM   1932  CA  ALA A 121     -18.639  16.282  -2.569  1.00 28.15           C  
ATOM   1933  HA  ALA A 121     -19.635  15.950  -2.862  1.00 28.15           H  
ATOM   1934  C   ALA A 121     -17.632  15.514  -3.453  1.00 28.15           C  
ATOM   1935  CB  ALA A 121     -18.569  17.799  -2.793  1.00 28.15           C  
ATOM   1936  HB1 ALA A 121     -19.335  18.296  -2.198  1.00 28.15           H  
ATOM   1937  HB2 ALA A 121     -17.588  18.178  -2.508  1.00 28.15           H  
ATOM   1938  HB3 ALA A 121     -18.747  18.019  -3.845  1.00 28.15           H  
ATOM   1939  O   ALA A 121     -17.878  15.281  -4.631  1.00 28.15           O  
ATOM   1940  N   HIS A 122     -16.493  15.089  -2.895  1.00 31.35           N  
ATOM   1941  H   HIS A 122     -16.325  15.327  -1.928  1.00 31.35           H  
ATOM   1942  CA  HIS A 122     -15.395  14.471  -3.655  1.00 31.35           C  
ATOM   1943  HA  HIS A 122     -15.387  14.914  -4.651  1.00 31.35           H  
ATOM   1944  C   HIS A 122     -15.530  12.960  -3.912  1.00 31.35           C  
ATOM   1945  CB  HIS A 122     -14.055  14.822  -2.988  1.00 31.35           C  
ATOM   1946  HB2 HIS A 122     -13.389  13.961  -3.033  1.00 31.35           H  
ATOM   1947  HB3 HIS A 122     -14.199  15.058  -1.933  1.00 31.35           H  
ATOM   1948  O   HIS A 122     -14.738  12.407  -4.675  1.00 31.35           O  
ATOM   1949  CG  HIS A 122     -13.364  15.973  -3.673  1.00 31.35           C  
ATOM   1950  CD2 HIS A 122     -12.143  15.934  -4.291  1.00 31.35           C  
ATOM   1951  HD2 HIS A 122     -11.491  15.075  -4.341  1.00 31.35           H  
ATOM   1952  ND1 HIS A 122     -13.884  17.227  -3.885  1.00 31.35           N  
ATOM   1953  HD1 HIS A 122     -14.800  17.540  -3.595  1.00 31.35           H  
ATOM   1954  CE1 HIS A 122     -12.998  17.926  -4.614  1.00 31.35           C  
ATOM   1955  HE1 HIS A 122     -13.146  18.940  -4.957  1.00 31.35           H  
ATOM   1956  NE2 HIS A 122     -11.910  17.182  -4.883  1.00 31.35           N  
ATOM   1957  N   VAL A 123     -16.520  12.281  -3.322  1.00 29.10           N  
ATOM   1958  H   VAL A 123     -17.136  12.777  -2.695  1.00 29.10           H  
ATOM   1959  CA  VAL A 123     -16.727  10.831  -3.517  1.00 29.10           C  
ATOM   1960  HA  VAL A 123     -15.750  10.350  -3.566  1.00 29.10           H  
ATOM   1961  C   VAL A 123     -17.405  10.515  -4.863  1.00 29.10           C  
ATOM   1962  CB  VAL A 123     -17.461  10.224  -2.298  1.00 29.10           C  
ATOM   1963  HB  VAL A 123     -18.400  10.756  -2.150  1.00 29.10           H  
ATOM   1964  O   VAL A 123     -17.281   9.397  -5.354  1.00 29.10           O  
ATOM   1965  CG1 VAL A 123     -17.770   8.728  -2.438  1.00 29.10           C  
ATOM   1966 HG11 VAL A 123     -16.859   8.175  -2.666  1.00 29.10           H  
ATOM   1967 HG12 VAL A 123     -18.201   8.347  -1.512  1.00 29.10           H  
ATOM   1968 HG13 VAL A 123     -18.498   8.566  -3.234  1.00 29.10           H  
ATOM   1969  CG2 VAL A 123     -16.599  10.379  -1.034  1.00 29.10           C  
ATOM   1970 HG21 VAL A 123     -17.121   9.956  -0.176  1.00 29.10           H  
ATOM   1971 HG22 VAL A 123     -16.416  11.433  -0.824  1.00 29.10           H  
ATOM   1972 HG23 VAL A 123     -15.645   9.867  -1.162  1.00 29.10           H  
ATOM   1973  N   GLN A 124     -18.054  11.491  -5.511  1.00 26.60           N  
ATOM   1974  H   GLN A 124     -18.115  12.400  -5.076  1.00 26.60           H  
ATOM   1975  CA  GLN A 124     -18.826  11.267  -6.746  1.00 26.60           C  
ATOM   1976  HA  GLN A 124     -18.878  10.197  -6.946  1.00 26.60           H  
ATOM   1977  C   GLN A 124     -18.218  11.863  -8.023  1.00 26.60           C  
ATOM   1978  CB  GLN A 124     -20.266  11.750  -6.531  1.00 26.60           C  
ATOM   1979  HB2 GLN A 124     -20.775  11.797  -7.494  1.00 26.60           H  
ATOM   1980  HB3 GLN A 124     -20.262  12.749  -6.094  1.00 26.60           H  
ATOM   1981  O   GLN A 124     -18.618  11.473  -9.116  1.00 26.60           O  
ATOM   1982  CG  GLN A 124     -21.043  10.775  -5.630  1.00 26.60           C  
ATOM   1983  HG2 GLN A 124     -20.591  10.746  -4.638  1.00 26.60           H  
ATOM   1984  HG3 GLN A 124     -20.989   9.775  -6.061  1.00 26.60           H  
ATOM   1985  CD  GLN A 124     -22.511  11.156  -5.476  1.00 26.60           C  
ATOM   1986  NE2 GLN A 124     -23.364  10.229  -5.099  1.00 26.60           N  
ATOM   1987 HE21 GLN A 124     -23.063   9.283  -4.913  1.00 26.60           H  
ATOM   1988 HE22 GLN A 124     -24.322  10.536  -5.012  1.00 26.60           H  
ATOM   1989  OE1 GLN A 124     -22.925  12.282  -5.678  1.00 26.60           O  
ATOM   1990  N   THR A 125     -17.236  12.760  -7.933  1.00 27.26           N  
ATOM   1991  H   THR A 125     -16.967  13.093  -7.018  1.00 27.26           H  
ATOM   1992  CA  THR A 125     -16.731  13.485  -9.109  1.00 27.26           C  
ATOM   1993  HA  THR A 125     -16.970  12.940 -10.022  1.00 27.26           H  
ATOM   1994  C   THR A 125     -15.215  13.646  -9.055  1.00 27.26           C  
ATOM   1995  CB  THR A 125     -17.399  14.871  -9.219  1.00 27.26           C  
ATOM   1996  HB  THR A 125     -16.932  15.417 -10.038  1.00 27.26           H  
ATOM   1997  O   THR A 125     -14.722  14.553  -8.386  1.00 27.26           O  
ATOM   1998  CG2 THR A 125     -18.903  14.804  -9.485  1.00 27.26           C  
ATOM   1999 HG21 THR A 125     -19.097  14.190 -10.365  1.00 27.26           H  
ATOM   2000 HG22 THR A 125     -19.423  14.381  -8.626  1.00 27.26           H  
ATOM   2001 HG23 THR A 125     -19.282  15.810  -9.663  1.00 27.26           H  
ATOM   2002  OG1 THR A 125     -17.217  15.594  -8.023  1.00 27.26           O  
ATOM   2003  HG1 THR A 125     -16.275  15.571  -7.838  1.00 27.26           H  
ATOM   2004  N   ARG A 126     -14.461  12.799  -9.767  1.00 32.28           N  
ATOM   2005  H   ARG A 126     -14.930  11.993 -10.155  1.00 32.28           H  
ATOM   2006  CA  ARG A 126     -13.267  13.260 -10.496  1.00 32.28           C  
ATOM   2007  HA  ARG A 126     -13.616  14.058 -11.151  1.00 32.28           H  
ATOM   2008  C   ARG A 126     -12.688  12.192 -11.411  1.00 32.28           C  
ATOM   2009  CB  ARG A 126     -12.158  13.841  -9.591  1.00 32.28           C  
ATOM   2010  HB2 ARG A 126     -12.388  13.701  -8.534  1.00 32.28           H  
ATOM   2011  HB3 ARG A 126     -11.208  13.347  -9.792  1.00 32.28           H  
ATOM   2012  O   ARG A 126     -12.217  11.145 -10.962  1.00 32.28           O  
ATOM   2013  CG  ARG A 126     -12.012  15.335  -9.919  1.00 32.28           C  
ATOM   2014  HG2 ARG A 126     -11.702  15.427 -10.960  1.00 32.28           H  
ATOM   2015  HG3 ARG A 126     -12.968  15.844  -9.798  1.00 32.28           H  
ATOM   2016  CD  ARG A 126     -10.977  16.017  -9.031  1.00 32.28           C  
ATOM   2017  HD2 ARG A 126     -10.080  15.398  -8.996  1.00 32.28           H  
ATOM   2018  HD3 ARG A 126     -11.389  16.117  -8.027  1.00 32.28           H  
ATOM   2019  NE  ARG A 126     -10.633  17.341  -9.578  1.00 32.28           N  
ATOM   2020  HE  ARG A 126     -11.101  17.605 -10.434  1.00 32.28           H  
ATOM   2021  NH1 ARG A 126      -9.137  17.951  -7.958  1.00 32.28           N  
ATOM   2022 HH11 ARG A 126      -8.470  18.611  -7.584  1.00 32.28           H  
ATOM   2023 HH12 ARG A 126      -9.454  17.167  -7.406  1.00 32.28           H  
ATOM   2024  NH2 ARG A 126      -9.459  19.282  -9.727  1.00 32.28           N  
ATOM   2025 HH21 ARG A 126      -9.883  19.462 -10.626  1.00 32.28           H  
ATOM   2026 HH22 ARG A 126      -8.793  19.940  -9.349  1.00 32.28           H  
ATOM   2027  CZ  ARG A 126      -9.746  18.184  -9.087  1.00 32.28           C  
ATOM   2028  N   ASP A 127     -12.726  12.562 -12.680  1.00 27.26           N  
ATOM   2029  H   ASP A 127     -13.230  13.411 -12.894  1.00 27.26           H  
ATOM   2030  CA  ASP A 127     -12.098  11.959 -13.840  1.00 27.26           C  
ATOM   2031  HA  ASP A 127     -12.623  11.034 -14.078  1.00 27.26           H  
ATOM   2032  C   ASP A 127     -10.611  11.652 -13.630  1.00 27.26           C  
ATOM   2033  CB  ASP A 127     -12.287  12.942 -15.007  1.00 27.26           C  
ATOM   2034  HB2 ASP A 127     -11.922  12.485 -15.927  1.00 27.26           H  
ATOM   2035  HB3 ASP A 127     -11.707  13.845 -14.819  1.00 27.26           H  
ATOM   2036  O   ASP A 127      -9.943  12.223 -12.762  1.00 27.26           O  
ATOM   2037  CG  ASP A 127     -13.764  13.295 -15.171  1.00 27.26           C  
ATOM   2038  OD1 ASP A 127     -14.525  12.365 -15.505  1.00 27.26           O  
ATOM   2039  OD2 ASP A 127     -14.119  14.440 -14.812  1.00 27.26           O  
ATOM   2040  N   ALA A 128     -10.123  10.721 -14.449  1.00 27.72           N  
ATOM   2041  H   ALA A 128     -10.762  10.357 -15.141  1.00 27.72           H  
ATOM   2042  CA  ALA A 128      -8.756  10.225 -14.526  1.00 27.72           C  
ATOM   2043  HA  ALA A 128      -8.648   9.392 -13.832  1.00 27.72           H  
ATOM   2044  C   ALA A 128      -7.696  11.290 -14.184  1.00 27.72           C  
ATOM   2045  CB  ALA A 128      -8.568   9.690 -15.953  1.00 27.72           C  
ATOM   2046  HB1 ALA A 128      -8.713  10.489 -16.680  1.00 27.72           H  
ATOM   2047  HB2 ALA A 128      -9.279   8.887 -16.151  1.00 27.72           H  
ATOM   2048  HB3 ALA A 128      -7.557   9.297 -16.069  1.00 27.72           H  
ATOM   2049  O   ALA A 128      -7.401  12.188 -14.973  1.00 27.72           O  
ATOM   2050  N   MET A 129      -7.068  11.159 -13.011  1.00 29.06           N  
ATOM   2051  H   MET A 129      -7.374  10.434 -12.378  1.00 29.06           H  
ATOM   2052  CA  MET A 129      -5.772  11.793 -12.794  1.00 29.06           C  
ATOM   2053  HA  MET A 129      -5.802  12.820 -13.158  1.00 29.06           H  
ATOM   2054  C   MET A 129      -4.743  11.023 -13.626  1.00 29.06           C  
ATOM   2055  CB  MET A 129      -5.370  11.824 -11.310  1.00 29.06           C  
ATOM   2056  HB2 MET A 129      -5.457  10.826 -10.880  1.00 29.06           H  
ATOM   2057  HB3 MET A 129      -4.324  12.125 -11.255  1.00 29.06           H  
ATOM   2058  O   MET A 129      -4.221  10.004 -13.174  1.00 29.06           O  
ATOM   2059  CG  MET A 129      -6.173  12.813 -10.462  1.00 29.06           C  
ATOM   2060  HG2 MET A 129      -7.196  12.445 -10.382  1.00 29.06           H  
ATOM   2061  HG3 MET A 129      -6.193  13.783 -10.958  1.00 29.06           H  
ATOM   2062  SD  MET A 129      -5.471  13.018  -8.798  1.00 29.06           S  
ATOM   2063  CE  MET A 129      -6.944  13.534  -7.884  1.00 29.06           C  
ATOM   2064  HE1 MET A 129      -7.332  14.459  -8.310  1.00 29.06           H  
ATOM   2065  HE2 MET A 129      -6.682  13.695  -6.838  1.00 29.06           H  
ATOM   2066  HE3 MET A 129      -7.704  12.755  -7.950  1.00 29.06           H  
ATOM   2067  N   ASN A 130      -4.442  11.518 -14.828  1.00 28.66           N  
ATOM   2068  H   ASN A 130      -5.029  12.250 -15.204  1.00 28.66           H  
ATOM   2069  CA  ASN A 130      -3.201  11.193 -15.528  1.00 28.66           C  
ATOM   2070  HA  ASN A 130      -3.062  10.113 -15.558  1.00 28.66           H  
ATOM   2071  C   ASN A 130      -2.050  11.800 -14.718  1.00 28.66           C  
ATOM   2072  CB  ASN A 130      -3.237  11.723 -16.977  1.00 28.66           C  
ATOM   2073  HB2 ASN A 130      -2.222  11.720 -17.374  1.00 28.66           H  
ATOM   2074  HB3 ASN A 130      -3.607  12.748 -16.992  1.00 28.66           H  
ATOM   2075  O   ASN A 130      -1.659  12.946 -14.931  1.00 28.66           O  
ATOM   2076  CG  ASN A 130      -4.074  10.869 -17.910  1.00 28.66           C  
ATOM   2077  ND2 ASN A 130      -4.245  11.289 -19.141  1.00 28.66           N  
ATOM   2078 HD21 ASN A 130      -4.791  10.670 -19.723  1.00 28.66           H  
ATOM   2079 HD22 ASN A 130      -3.792  12.130 -19.469  1.00 28.66           H  
ATOM   2080  OD1 ASN A 130      -4.608   9.838 -17.553  1.00 28.66           O  
ATOM   2081  N   MET A 131      -1.563  11.066 -13.717  1.00 28.18           N  
ATOM   2082  H   MET A 131      -1.976  10.162 -13.538  1.00 28.18           H  
ATOM   2083  CA  MET A 131      -0.339  11.438 -13.019  1.00 28.18           C  
ATOM   2084  HA  MET A 131      -0.276  12.524 -12.962  1.00 28.18           H  
ATOM   2085  C   MET A 131       0.846  10.955 -13.827  1.00 28.18           C  
ATOM   2086  CB  MET A 131      -0.279  10.896 -11.590  1.00 28.18           C  
ATOM   2087  HB2 MET A 131       0.760  10.921 -11.261  1.00 28.18           H  
ATOM   2088  HB3 MET A 131      -0.623   9.862 -11.553  1.00 28.18           H  
ATOM   2089  O   MET A 131       1.026   9.759 -14.037  1.00 28.18           O  
ATOM   2090  CG  MET A 131      -1.114  11.767 -10.649  1.00 28.18           C  
ATOM   2091  HG2 MET A 131      -0.966  12.818 -10.901  1.00 28.18           H  
ATOM   2092  HG3 MET A 131      -2.166  11.528 -10.807  1.00 28.18           H  
ATOM   2093  SD  MET A 131      -0.728  11.562  -8.889  1.00 28.18           S  
ATOM   2094  CE  MET A 131       0.929  12.300  -8.828  1.00 28.18           C  
ATOM   2095  HE1 MET A 131       0.913  13.281  -9.303  1.00 28.18           H  
ATOM   2096  HE2 MET A 131       1.642  11.659  -9.347  1.00 28.18           H  
ATOM   2097  HE3 MET A 131       1.248  12.413  -7.792  1.00 28.18           H  
ATOM   2098  N   THR A 132       1.647  11.913 -14.263  1.00 29.16           N  
ATOM   2099  H   THR A 132       1.368  12.876 -14.143  1.00 29.16           H  
ATOM   2100  CA  THR A 132       2.809  11.657 -15.082  1.00 29.16           C  
ATOM   2101  HA  THR A 132       2.539  10.777 -15.666  1.00 29.16           H  
ATOM   2102  C   THR A 132       4.016  11.368 -14.178  1.00 29.16           C  
ATOM   2103  CB  THR A 132       3.026  12.850 -16.027  1.00 29.16           C  
ATOM   2104  HB  THR A 132       3.363  13.711 -15.449  1.00 29.16           H  
ATOM   2105  O   THR A 132       4.507  12.278 -13.516  1.00 29.16           O  
ATOM   2106  CG2 THR A 132       4.000  12.583 -17.139  1.00 29.16           C  
ATOM   2107 HG21 THR A 132       4.778  11.965 -16.691  1.00 29.16           H  
ATOM   2108 HG22 THR A 132       3.512  12.059 -17.960  1.00 29.16           H  
ATOM   2109 HG23 THR A 132       4.395  13.524 -17.523  1.00 29.16           H  
ATOM   2110  OG1 THR A 132       1.839  13.178 -16.705  1.00 29.16           O  
ATOM   2111  HG1 THR A 132       2.028  13.951 -17.242  1.00 29.16           H  
ATOM   2112  N   LEU A 133       4.478  10.119 -14.080  1.00 32.56           N  
ATOM   2113  H   LEU A 133       4.074   9.418 -14.684  1.00 32.56           H  
ATOM   2114  CA  LEU A 133       5.490   9.705 -13.093  1.00 32.56           C  
ATOM   2115  HA  LEU A 133       5.479  10.399 -12.253  1.00 32.56           H  
ATOM   2116  C   LEU A 133       6.899   9.743 -13.675  1.00 32.56           C  
ATOM   2117  CB  LEU A 133       5.142   8.294 -12.595  1.00 32.56           C  
ATOM   2118  HB2 LEU A 133       6.026   7.831 -12.155  1.00 32.56           H  
ATOM   2119  HB3 LEU A 133       4.850   7.687 -13.452  1.00 32.56           H  
ATOM   2120  O   LEU A 133       7.248   8.884 -14.465  1.00 32.56           O  
ATOM   2121  CG  LEU A 133       4.016   8.306 -11.557  1.00 32.56           C  
ATOM   2122  HG  LEU A 133       3.231   8.996 -11.866  1.00 32.56           H  
ATOM   2123  CD1 LEU A 133       3.401   6.907 -11.489  1.00 32.56           C  
ATOM   2124 HD11 LEU A 133       2.617   6.842 -12.244  1.00 32.56           H  
ATOM   2125 HD12 LEU A 133       2.953   6.710 -10.515  1.00 32.56           H  
ATOM   2126 HD13 LEU A 133       4.147   6.152 -11.737  1.00 32.56           H  
ATOM   2127  CD2 LEU A 133       4.581   8.801 -10.225  1.00 32.56           C  
ATOM   2128 HD21 LEU A 133       3.776   8.808  -9.490  1.00 32.56           H  
ATOM   2129 HD22 LEU A 133       4.922   9.833 -10.317  1.00 32.56           H  
ATOM   2130 HD23 LEU A 133       5.428   8.191  -9.911  1.00 32.56           H  
ATOM   2131  N   ASN A 134       7.733  10.712 -13.304  1.00 31.08           N  
ATOM   2132  H   ASN A 134       7.413  11.396 -12.632  1.00 31.08           H  
ATOM   2133  CA  ASN A 134       9.136  10.735 -13.731  1.00 31.08           C  
ATOM   2134  HA  ASN A 134       9.190  10.384 -14.761  1.00 31.08           H  
ATOM   2135  C   ASN A 134       9.999   9.774 -12.901  1.00 31.08           C  
ATOM   2136  CB  ASN A 134       9.688  12.178 -13.641  1.00 31.08           C  
ATOM   2137  HB2 ASN A 134      10.667  12.163 -13.162  1.00 31.08           H  
ATOM   2138  HB3 ASN A 134       9.040  12.795 -13.018  1.00 31.08           H  
ATOM   2139  O   ASN A 134      10.125   9.986 -11.703  1.00 31.08           O  
ATOM   2140  CG  ASN A 134       9.876  12.845 -14.985  1.00 31.08           C  
ATOM   2141  ND2 ASN A 134      10.220  14.111 -15.001  1.00 31.08           N  
ATOM   2142 HD21 ASN A 134      10.485  14.578 -14.146  1.00 31.08           H  
ATOM   2143 HD22 ASN A 134      10.414  14.504 -15.911  1.00 31.08           H  
ATOM   2144  OD1 ASN A 134       9.689  12.262 -16.032  1.00 31.08           O  
ATOM   2145  N   GLY A 135      10.653   8.811 -13.561  1.00 31.27           N  
ATOM   2146  H   GLY A 135      10.377   8.657 -14.521  1.00 31.27           H  
ATOM   2147  CA  GLY A 135      11.916   8.192 -13.135  1.00 31.27           C  
ATOM   2148  HA2 GLY A 135      12.670   8.975 -13.054  1.00 31.27           H  
ATOM   2149  HA3 GLY A 135      12.244   7.508 -13.917  1.00 31.27           H  
ATOM   2150  C   GLY A 135      11.917   7.442 -11.795  1.00 31.27           C  
ATOM   2151  O   GLY A 135      11.835   8.023 -10.719  1.00 31.27           O  
ATOM   2152  N   THR A 136      12.141   6.129 -11.863  1.00 35.13           N  
ATOM   2153  H   THR A 136      12.232   5.725 -12.784  1.00 35.13           H  
ATOM   2154  CA  THR A 136      12.582   5.279 -10.737  1.00 35.13           C  
ATOM   2155  HA  THR A 136      12.771   4.293 -11.163  1.00 35.13           H  
ATOM   2156  C   THR A 136      11.562   5.050  -9.616  1.00 35.13           C  
ATOM   2157  CB  THR A 136      13.935   5.767 -10.161  1.00 35.13           C  
ATOM   2158  HB  THR A 136      13.737   6.496  -9.375  1.00 35.13           H  
ATOM   2159  O   THR A 136      11.903   4.371  -8.653  1.00 35.13           O  
ATOM   2160  CG2 THR A 136      14.853   4.677  -9.609  1.00 35.13           C  
ATOM   2161 HG21 THR A 136      14.359   4.127  -8.808  1.00 35.13           H  
ATOM   2162 HG22 THR A 136      15.133   3.993 -10.411  1.00 35.13           H  
ATOM   2163 HG23 THR A 136      15.757   5.128  -9.201  1.00 35.13           H  
ATOM   2164  OG1 THR A 136      14.725   6.393 -11.150  1.00 35.13           O  
ATOM   2165  HG1 THR A 136      15.459   6.821 -10.704  1.00 35.13           H  
ATOM   2166  N   LEU A 137      10.333   5.574  -9.693  1.00 31.67           N  
ATOM   2167  H   LEU A 137      10.138   6.217 -10.447  1.00 31.67           H  
ATOM   2168  CA  LEU A 137       9.354   5.482  -8.606  1.00 31.67           C  
ATOM   2169  HA  LEU A 137       9.381   4.469  -8.204  1.00 31.67           H  
ATOM   2170  C   LEU A 137       7.912   5.771  -9.107  1.00 31.67           C  
ATOM   2171  CB  LEU A 137       9.796   6.521  -7.534  1.00 31.67           C  
ATOM   2172  HB2 LEU A 137       8.927   6.833  -6.954  1.00 31.67           H  
ATOM   2173  HB3 LEU A 137      10.041   7.432  -8.079  1.00 31.67           H  
ATOM   2174  O   LEU A 137       7.611   6.917  -9.426  1.00 31.67           O  
ATOM   2175  CG  LEU A 137      11.015   6.256  -6.580  1.00 31.67           C  
ATOM   2176  HG  LEU A 137      11.922   6.412  -7.165  1.00 31.67           H  
ATOM   2177  CD1 LEU A 137      10.986   7.368  -5.538  1.00 31.67           C  
ATOM   2178 HD11 LEU A 137      10.154   7.223  -4.848  1.00 31.67           H  
ATOM   2179 HD12 LEU A 137      10.869   8.332  -6.033  1.00 31.67           H  
ATOM   2180 HD13 LEU A 137      11.922   7.404  -4.982  1.00 31.67           H  
ATOM   2181  CD2 LEU A 137      11.254   4.997  -5.715  1.00 31.67           C  
ATOM   2182 HD21 LEU A 137      12.190   5.122  -5.171  1.00 31.67           H  
ATOM   2183 HD22 LEU A 137      11.423   4.117  -6.335  1.00 31.67           H  
ATOM   2184 HD23 LEU A 137      10.486   4.835  -4.958  1.00 31.67           H  
ATOM   2185  N   SER A 138       7.001   4.783  -9.174  1.00 38.25           N  
ATOM   2186  H   SER A 138       7.244   3.859  -8.847  1.00 38.25           H  
ATOM   2187  CA  SER A 138       5.606   5.026  -9.610  1.00 38.25           C  
ATOM   2188  HA  SER A 138       5.594   5.947 -10.194  1.00 38.25           H  
ATOM   2189  C   SER A 138       4.649   5.228  -8.428  1.00 38.25           C  
ATOM   2190  CB  SER A 138       5.074   3.938 -10.550  1.00 38.25           C  
ATOM   2191  HB2 SER A 138       4.031   4.145 -10.791  1.00 38.25           H  
ATOM   2192  HB3 SER A 138       5.108   2.968 -10.054  1.00 38.25           H  
ATOM   2193  O   SER A 138       4.179   4.267  -7.822  1.00 38.25           O  
ATOM   2194  OG  SER A 138       5.823   3.906 -11.747  1.00 38.25           O  
ATOM   2195  HG  SER A 138       6.730   3.680 -11.527  1.00 38.25           H  
ATOM   2196  N   TYR A 139       4.357   6.491  -8.117  1.00 38.85           N  
ATOM   2197  H   TYR A 139       4.801   7.207  -8.675  1.00 38.85           H  
ATOM   2198  CA  TYR A 139       3.371   6.950  -7.137  1.00 38.85           C  
ATOM   2199  HA  TYR A 139       3.317   6.234  -6.317  1.00 38.85           H  
ATOM   2200  C   TYR A 139       1.974   7.076  -7.756  1.00 38.85           C  
ATOM   2201  CB  TYR A 139       3.848   8.304  -6.579  1.00 38.85           C  
ATOM   2202  HB2 TYR A 139       4.125   8.970  -7.396  1.00 38.85           H  
ATOM   2203  HB3 TYR A 139       4.760   8.132  -6.006  1.00 38.85           H  
ATOM   2204  O   TYR A 139       1.770   7.836  -8.702  1.00 38.85           O  
ATOM   2205  CG  TYR A 139       2.861   9.052  -5.705  1.00 38.85           C  
ATOM   2206  CD1 TYR A 139       1.931   9.952  -6.269  1.00 38.85           C  
ATOM   2207  HD1 TYR A 139       1.875  10.058  -7.342  1.00 38.85           H  
ATOM   2208  CD2 TYR A 139       2.934   8.899  -4.312  1.00 38.85           C  
ATOM   2209  HD2 TYR A 139       3.654   8.222  -3.877  1.00 38.85           H  
ATOM   2210  CE1 TYR A 139       1.088  10.713  -5.435  1.00 38.85           C  
ATOM   2211  HE1 TYR A 139       0.388  11.412  -5.869  1.00 38.85           H  
ATOM   2212  CE2 TYR A 139       2.111   9.668  -3.478  1.00 38.85           C  
ATOM   2213  HE2 TYR A 139       2.218   9.599  -2.405  1.00 38.85           H  
ATOM   2214  OH  TYR A 139       0.459  11.366  -3.209  1.00 38.85           O  
ATOM   2215  HH  TYR A 139      -0.027  12.020  -3.716  1.00 38.85           H  
ATOM   2216  CZ  TYR A 139       1.189  10.575  -4.034  1.00 38.85           C  
ATOM   2217  N   ILE A 140       0.978   6.402  -7.190  1.00 43.99           N  
ATOM   2218  H   ILE A 140       1.168   5.755  -6.438  1.00 43.99           H  
ATOM   2219  CA  ILE A 140      -0.420   6.679  -7.524  1.00 43.99           C  
ATOM   2220  HA  ILE A 140      -0.459   7.274  -8.437  1.00 43.99           H  
ATOM   2221  C   ILE A 140      -1.046   7.547  -6.430  1.00 43.99           C  
ATOM   2222  CB  ILE A 140      -1.160   5.376  -7.859  1.00 43.99           C  
ATOM   2223  HB  ILE A 140      -1.097   4.701  -7.005  1.00 43.99           H  
ATOM   2224  O   ILE A 140      -0.836   7.311  -5.240  1.00 43.99           O  
ATOM   2225  CG1 ILE A 140      -0.542   4.719  -9.122  1.00 43.99           C  
ATOM   2226 HG12 ILE A 140      -1.320   4.498  -9.853  1.00 43.99           H  
ATOM   2227 HG13 ILE A 140       0.145   5.404  -9.619  1.00 43.99           H  
ATOM   2228  CG2 ILE A 140      -2.639   5.653  -8.140  1.00 43.99           C  
ATOM   2229 HG21 ILE A 140      -2.748   6.373  -8.951  1.00 43.99           H  
ATOM   2230 HG22 ILE A 140      -3.116   4.716  -8.429  1.00 43.99           H  
ATOM   2231 HG23 ILE A 140      -3.127   6.031  -7.241  1.00 43.99           H  
ATOM   2232  CD1 ILE A 140       0.206   3.422  -8.816  1.00 43.99           C  
ATOM   2233 HD11 ILE A 140       0.420   2.888  -9.742  1.00 43.99           H  
ATOM   2234 HD12 ILE A 140       1.149   3.656  -8.323  1.00 43.99           H  
ATOM   2235 HD13 ILE A 140      -0.381   2.791  -8.149  1.00 43.99           H  
ATOM   2236  N   ALA A 141      -1.772   8.581  -6.876  1.00 42.00           N  
ATOM   2237  H   ALA A 141      -1.836   8.679  -7.879  1.00 42.00           H  
ATOM   2238  CA  ALA A 141      -2.447   9.610  -6.084  1.00 42.00           C  
ATOM   2239  HA  ALA A 141      -1.709  10.374  -5.839  1.00 42.00           H  
ATOM   2240  C   ALA A 141      -3.083   9.081  -4.782  1.00 42.00           C  
ATOM   2241  CB  ALA A 141      -3.537  10.234  -6.971  1.00 42.00           C  
ATOM   2242  HB1 ALA A 141      -3.115  10.599  -7.907  1.00 42.00           H  
ATOM   2243  HB2 ALA A 141      -4.012  11.068  -6.454  1.00 42.00           H  
ATOM   2244  HB3 ALA A 141      -4.295   9.484  -7.200  1.00 42.00           H  
ATOM   2245  O   ALA A 141      -3.656   7.990  -4.789  1.00 42.00           O  
ATOM   2246  N   PRO A 142      -3.081   9.871  -3.689  1.00 44.39           N  
ATOM   2247  CA  PRO A 142      -3.667   9.438  -2.432  1.00 44.39           C  
ATOM   2248  HA  PRO A 142      -3.251   8.475  -2.135  1.00 44.39           H  
ATOM   2249  C   PRO A 142      -5.183   9.312  -2.606  1.00 44.39           C  
ATOM   2250  CB  PRO A 142      -3.276  10.508  -1.409  1.00 44.39           C  
ATOM   2251  HB2 PRO A 142      -4.025  10.619  -0.625  1.00 44.39           H  
ATOM   2252  HB3 PRO A 142      -2.311  10.247  -0.974  1.00 44.39           H  
ATOM   2253  O   PRO A 142      -5.847  10.262  -3.034  1.00 44.39           O  
ATOM   2254  CG  PRO A 142      -3.126  11.784  -2.239  1.00 44.39           C  
ATOM   2255  HG2 PRO A 142      -4.074  12.321  -2.252  1.00 44.39           H  
ATOM   2256  HG3 PRO A 142      -2.334  12.421  -1.845  1.00 44.39           H  
ATOM   2257  CD  PRO A 142      -2.800  11.298  -3.655  1.00 44.39           C  
ATOM   2258  HD2 PRO A 142      -3.438  11.824  -4.365  1.00 44.39           H  
ATOM   2259  HD3 PRO A 142      -1.757  11.491  -3.907  1.00 44.39           H  
ATOM   2260  N   TRP A 143      -5.748   8.154  -2.265  1.00 49.02           N  
ATOM   2261  H   TRP A 143      -5.150   7.362  -2.079  1.00 49.02           H  
ATOM   2262  CA  TRP A 143      -7.201   7.978  -2.267  1.00 49.02           C  
ATOM   2263  HA  TRP A 143      -7.639   8.700  -2.957  1.00 49.02           H  
ATOM   2264  C   TRP A 143      -7.803   8.246  -0.900  1.00 49.02           C  
ATOM   2265  CB  TRP A 143      -7.603   6.595  -2.775  1.00 49.02           C  
ATOM   2266  HB2 TRP A 143      -8.689   6.511  -2.743  1.00 49.02           H  
ATOM   2267  HB3 TRP A 143      -7.195   5.840  -2.103  1.00 49.02           H  
ATOM   2268  O   TRP A 143      -7.459   7.577   0.070  1.00 49.02           O  
ATOM   2269  CG  TRP A 143      -7.159   6.296  -4.168  1.00 49.02           C  
ATOM   2270  CD1 TRP A 143      -7.270   7.131  -5.227  1.00 49.02           C  
ATOM   2271  HD1 TRP A 143      -7.679   8.130  -5.181  1.00 49.02           H  
ATOM   2272  CD2 TRP A 143      -6.413   5.136  -4.646  1.00 49.02           C  
ATOM   2273  CE2 TRP A 143      -6.105   5.345  -6.019  1.00 49.02           C  
ATOM   2274  CE3 TRP A 143      -5.945   3.939  -4.063  1.00 49.02           C  
ATOM   2275  HE3 TRP A 143      -6.211   3.705  -3.043  1.00 49.02           H  
ATOM   2276  NE1 TRP A 143      -6.664   6.563  -6.329  1.00 49.02           N  
ATOM   2277  HE1 TRP A 143      -6.447   7.066  -7.177  1.00 49.02           H  
ATOM   2278  CH2 TRP A 143      -4.844   3.283  -6.136  1.00 49.02           C  
ATOM   2279  HH2 TRP A 143      -4.249   2.576  -6.693  1.00 49.02           H  
ATOM   2280  CZ2 TRP A 143      -5.357   4.431  -6.765  1.00 49.02           C  
ATOM   2281  HZ2 TRP A 143      -5.181   4.610  -7.815  1.00 49.02           H  
ATOM   2282  CZ3 TRP A 143      -5.145   3.036  -4.786  1.00 49.02           C  
ATOM   2283  HZ3 TRP A 143      -4.777   2.141  -4.307  1.00 49.02           H  
ATOM   2284  N   TYR A 144      -8.759   9.174  -0.859  1.00 42.40           N  
ATOM   2285  H   TYR A 144      -8.958   9.707  -1.693  1.00 42.40           H  
ATOM   2286  CA  TYR A 144      -9.600   9.402   0.308  1.00 42.40           C  
ATOM   2287  HA  TYR A 144      -9.003   9.222   1.202  1.00 42.40           H  
ATOM   2288  C   TYR A 144     -10.715   8.376   0.365  1.00 42.40           C  
ATOM   2289  CB  TYR A 144     -10.082  10.858   0.376  1.00 42.40           C  
ATOM   2290  HB2 TYR A 144     -10.669  11.091  -0.512  1.00 42.40           H  
ATOM   2291  HB3 TYR A 144     -10.728  10.976   1.246  1.00 42.40           H  
ATOM   2292  O   TYR A 144     -11.689   8.469  -0.378  1.00 42.40           O  
ATOM   2293  CG  TYR A 144      -8.921  11.824   0.494  1.00 42.40           C  
ATOM   2294  CD1 TYR A 144      -8.284  11.993   1.733  1.00 42.40           C  
ATOM   2295  HD1 TYR A 144      -8.703  11.539   2.618  1.00 42.40           H  
ATOM   2296  CD2 TYR A 144      -8.384  12.426  -0.658  1.00 42.40           C  
ATOM   2297  HD2 TYR A 144      -8.875  12.299  -1.612  1.00 42.40           H  
ATOM   2298  CE1 TYR A 144      -7.029  12.620   1.790  1.00 42.40           C  
ATOM   2299  HE1 TYR A 144      -6.478  12.638   2.718  1.00 42.40           H  
ATOM   2300  CE2 TYR A 144      -7.189  13.160  -0.582  1.00 42.40           C  
ATOM   2301  HE2 TYR A 144      -6.776  13.608  -1.473  1.00 42.40           H  
ATOM   2302  OH  TYR A 144      -5.280  13.845   0.665  1.00 42.40           O  
ATOM   2303  HH  TYR A 144      -5.119  14.280  -0.176  1.00 42.40           H  
ATOM   2304  CZ  TYR A 144      -6.491  13.230   0.638  1.00 42.40           C  
ATOM   2305  N   VAL A 145     -10.561   7.393   1.249  1.00 47.19           N  
ATOM   2306  H   VAL A 145      -9.702   7.325   1.777  1.00 47.19           H  
ATOM   2307  CA  VAL A 145     -11.552   6.348   1.473  1.00 47.19           C  
ATOM   2308  HA  VAL A 145     -12.392   6.487   0.793  1.00 47.19           H  
ATOM   2309  C   VAL A 145     -12.101   6.504   2.889  1.00 47.19           C  
ATOM   2310  CB  VAL A 145     -10.961   4.964   1.154  1.00 47.19           C  
ATOM   2311  HB  VAL A 145     -10.146   4.722   1.836  1.00 47.19           H  
ATOM   2312  O   VAL A 145     -11.649   5.898   3.853  1.00 47.19           O  
ATOM   2313  CG1 VAL A 145     -12.034   3.894   1.264  1.00 47.19           C  
ATOM   2314 HG11 VAL A 145     -12.719   3.959   0.418  1.00 47.19           H  
ATOM   2315 HG12 VAL A 145     -12.570   4.043   2.201  1.00 47.19           H  
ATOM   2316 HG13 VAL A 145     -11.572   2.907   1.271  1.00 47.19           H  
ATOM   2317  CG2 VAL A 145     -10.442   4.931  -0.288  1.00 47.19           C  
ATOM   2318 HG21 VAL A 145     -10.219   3.900  -0.562  1.00 47.19           H  
ATOM   2319 HG22 VAL A 145      -9.528   5.520  -0.367  1.00 47.19           H  
ATOM   2320 HG23 VAL A 145     -11.194   5.324  -0.972  1.00 47.19           H  
ATOM   2321  N   ALA A 146     -13.120   7.345   3.042  1.00 45.55           N  
ATOM   2322  H   ALA A 146     -13.476   7.838   2.235  1.00 45.55           H  
ATOM   2323  CA  ALA A 146     -13.845   7.455   4.305  1.00 45.55           C  
ATOM   2324  HA  ALA A 146     -13.119   7.419   5.117  1.00 45.55           H  
ATOM   2325  C   ALA A 146     -14.795   6.254   4.506  1.00 45.55           C  
ATOM   2326  CB  ALA A 146     -14.530   8.824   4.380  1.00 45.55           C  
ATOM   2327  HB1 ALA A 146     -15.277   8.909   3.591  1.00 45.55           H  
ATOM   2328  HB2 ALA A 146     -15.025   8.932   5.345  1.00 45.55           H  
ATOM   2329  HB3 ALA A 146     -13.792   9.618   4.267  1.00 45.55           H  
ATOM   2330  O   ALA A 146     -15.995   6.436   4.680  1.00 45.55           O  
ATOM   2331  N   MET A 147     -14.272   5.028   4.423  1.00 50.15           N  
ATOM   2332  H   MET A 147     -13.272   4.936   4.315  1.00 50.15           H  
ATOM   2333  CA  MET A 147     -15.029   3.804   4.673  1.00 50.15           C  
ATOM   2334  HA  MET A 147     -15.912   4.072   5.253  1.00 50.15           H  
ATOM   2335  C   MET A 147     -14.213   2.851   5.540  1.00 50.15           C  
ATOM   2336  CB  MET A 147     -15.541   3.174   3.359  1.00 50.15           C  
ATOM   2337  HB2 MET A 147     -16.484   2.670   3.570  1.00 50.15           H  
ATOM   2338  HB3 MET A 147     -15.759   3.984   2.663  1.00 50.15           H  
ATOM   2339  O   MET A 147     -12.994   2.738   5.387  1.00 50.15           O  
ATOM   2340  CG  MET A 147     -14.616   2.141   2.693  1.00 50.15           C  
ATOM   2341  HG2 MET A 147     -13.577   2.460   2.778  1.00 50.15           H  
ATOM   2342  HG3 MET A 147     -14.672   1.226   3.283  1.00 50.15           H  
ATOM   2343  SD  MET A 147     -14.966   1.670   0.965  1.00 50.15           S  
ATOM   2344  CE  MET A 147     -15.488   3.208   0.154  1.00 50.15           C  
ATOM   2345  HE1 MET A 147     -15.470   3.071  -0.927  1.00 50.15           H  
ATOM   2346  HE2 MET A 147     -14.829   4.031   0.431  1.00 50.15           H  
ATOM   2347  HE3 MET A 147     -16.505   3.449   0.465  1.00 50.15           H  
ATOM   2348  N   GLU A 148     -14.901   2.169   6.446  1.00 57.07           N  
ATOM   2349  H   GLU A 148     -15.897   2.312   6.529  1.00 57.07           H  
ATOM   2350  CA  GLU A 148     -14.358   0.981   7.090  1.00 57.07           C  
ATOM   2351  HA  GLU A 148     -13.362   1.194   7.480  1.00 57.07           H  
ATOM   2352  C   GLU A 148     -14.250  -0.112   6.024  1.00 57.07           C  
ATOM   2353  CB  GLU A 148     -15.257   0.550   8.258  1.00 57.07           C  
ATOM   2354  HB2 GLU A 148     -14.883  -0.395   8.653  1.00 57.07           H  
ATOM   2355  HB3 GLU A 148     -16.272   0.401   7.890  1.00 57.07           H  
ATOM   2356  O   GLU A 148     -15.185  -0.345   5.261  1.00 57.07           O  
ATOM   2357  CG  GLU A 148     -15.261   1.599   9.384  1.00 57.07           C  
ATOM   2358  HG2 GLU A 148     -14.236   1.742   9.727  1.00 57.07           H  
ATOM   2359  HG3 GLU A 148     -15.613   2.549   8.984  1.00 57.07           H  
ATOM   2360  CD  GLU A 148     -16.148   1.220  10.581  1.00 57.07           C  
ATOM   2361  OE1 GLU A 148     -16.132   2.004  11.557  1.00 57.07           O  
ATOM   2362  OE2 GLU A 148     -16.855   0.188  10.506  1.00 57.07           O  
ATOM   2363  N   CYS A 149     -13.095  -0.756   5.922  1.00 61.65           N  
ATOM   2364  H   CYS A 149     -12.358  -0.544   6.579  1.00 61.65           H  
ATOM   2365  CA  CYS A 149     -12.915  -1.956   5.113  1.00 61.65           C  
ATOM   2366  HA  CYS A 149     -13.881  -2.445   4.987  1.00 61.65           H  
ATOM   2367  C   CYS A 149     -12.049  -2.942   5.894  1.00 61.65           C  
ATOM   2368  CB  CYS A 149     -12.418  -1.618   3.695  1.00 61.65           C  
ATOM   2369  HB2 CYS A 149     -13.195  -1.043   3.191  1.00 61.65           H  
ATOM   2370  HB3 CYS A 149     -12.260  -2.542   3.139  1.00 61.65           H  
ATOM   2371  O   CYS A 149     -11.315  -2.544   6.795  1.00 61.65           O  
ATOM   2372  SG  CYS A 149     -10.882  -0.660   3.690  1.00 61.65           S  
ATOM   2373  HG  CYS A 149     -11.351   0.326   4.459  1.00 61.65           H  
ATOM   2374  N   ASP A 150     -12.176  -4.232   5.596  1.00 65.05           N  
ATOM   2375  H   ASP A 150     -12.841  -4.499   4.884  1.00 65.05           H  
ATOM   2376  CA  ASP A 150     -11.286  -5.276   6.111  1.00 65.05           C  
ATOM   2377  HA  ASP A 150     -10.627  -4.838   6.861  1.00 65.05           H  
ATOM   2378  C   ASP A 150     -10.364  -5.854   5.045  1.00 65.05           C  
ATOM   2379  CB  ASP A 150     -12.076  -6.371   6.818  1.00 65.05           C  
ATOM   2380  HB2 ASP A 150     -12.615  -5.898   7.639  1.00 65.05           H  
ATOM   2381  HB3 ASP A 150     -11.379  -7.089   7.252  1.00 65.05           H  
ATOM   2382  O   ASP A 150      -9.395  -6.538   5.374  1.00 65.05           O  
ATOM   2383  CG  ASP A 150     -13.108  -7.127   5.991  1.00 65.05           C  
ATOM   2384  OD1 ASP A 150     -13.182  -7.018   4.750  1.00 65.05           O  
ATOM   2385  OD2 ASP A 150     -13.919  -7.798   6.671  1.00 65.05           O  
ATOM   2386  N   ARG A 151     -10.615  -5.537   3.773  1.00 68.70           N  
ATOM   2387  H   ARG A 151     -11.479  -5.055   3.571  1.00 68.70           H  
ATOM   2388  CA  ARG A 151      -9.700  -5.843   2.683  1.00 68.70           C  
ATOM   2389  HA  ARG A 151      -8.690  -5.787   3.088  1.00 68.70           H  
ATOM   2390  C   ARG A 151      -9.781  -4.809   1.570  1.00 68.70           C  
ATOM   2391  CB  ARG A 151      -9.942  -7.295   2.235  1.00 68.70           C  
ATOM   2392  HB2 ARG A 151     -11.010  -7.491   2.139  1.00 68.70           H  
ATOM   2393  HB3 ARG A 151      -9.586  -7.947   3.032  1.00 68.70           H  
ATOM   2394  O   ARG A 151     -10.859  -4.348   1.194  1.00 68.70           O  
ATOM   2395  CG  ARG A 151      -9.227  -7.700   0.941  1.00 68.70           C  
ATOM   2396  HG2 ARG A 151      -9.516  -7.054   0.113  1.00 68.70           H  
ATOM   2397  HG3 ARG A 151      -8.150  -7.622   1.092  1.00 68.70           H  
ATOM   2398  CD  ARG A 151      -9.564  -9.149   0.585  1.00 68.70           C  
ATOM   2399  HD2 ARG A 151      -9.553  -9.749   1.495  1.00 68.70           H  
ATOM   2400  HD3 ARG A 151      -8.784  -9.529  -0.075  1.00 68.70           H  
ATOM   2401  NE  ARG A 151     -10.863  -9.278  -0.105  1.00 68.70           N  
ATOM   2402  HE  ARG A 151     -11.357  -8.429  -0.341  1.00 68.70           H  
ATOM   2403  NH1 ARG A 151     -10.811 -11.567  -0.219  1.00 68.70           N  
ATOM   2404 HH11 ARG A 151      -9.944 -11.561   0.300  1.00 68.70           H  
ATOM   2405 HH12 ARG A 151     -11.213 -12.449  -0.504  1.00 68.70           H  
ATOM   2406  NH2 ARG A 151     -12.506 -10.494  -1.141  1.00 68.70           N  
ATOM   2407 HH21 ARG A 151     -13.023  -9.654  -1.355  1.00 68.70           H  
ATOM   2408 HH22 ARG A 151     -12.923 -11.390  -1.352  1.00 68.70           H  
ATOM   2409  CZ  ARG A 151     -11.389 -10.429  -0.482  1.00 68.70           C  
ATOM   2410  N   ILE A 152      -8.624  -4.506   0.999  1.00 68.81           N  
ATOM   2411  H   ILE A 152      -7.792  -4.939   1.373  1.00 68.81           H  
ATOM   2412  CA  ILE A 152      -8.488  -3.711  -0.219  1.00 68.81           C  
ATOM   2413  HA  ILE A 152      -9.473  -3.392  -0.559  1.00 68.81           H  
ATOM   2414  C   ILE A 152      -7.884  -4.626  -1.279  1.00 68.81           C  
ATOM   2415  CB  ILE A 152      -7.644  -2.444   0.024  1.00 68.81           C  
ATOM   2416  HB  ILE A 152      -6.626  -2.748   0.271  1.00 68.81           H  
ATOM   2417  O   ILE A 152      -6.872  -5.279  -1.035  1.00 68.81           O  
ATOM   2418  CG1 ILE A 152      -8.209  -1.613   1.201  1.00 68.81           C  
ATOM   2419 HG12 ILE A 152      -8.401  -2.252   2.063  1.00 68.81           H  
ATOM   2420 HG13 ILE A 152      -9.154  -1.156   0.908  1.00 68.81           H  
ATOM   2421  CG2 ILE A 152      -7.611  -1.593  -1.262  1.00 68.81           C  
ATOM   2422 HG21 ILE A 152      -8.617  -1.252  -1.509  1.00 68.81           H  
ATOM   2423 HG22 ILE A 152      -7.230  -2.177  -2.100  1.00 68.81           H  
ATOM   2424 HG23 ILE A 152      -6.962  -0.728  -1.130  1.00 68.81           H  
ATOM   2425  CD1 ILE A 152      -7.248  -0.530   1.686  1.00 68.81           C  
ATOM   2426 HD11 ILE A 152      -7.669  -0.032   2.560  1.00 68.81           H  
ATOM   2427 HD12 ILE A 152      -6.298  -0.991   1.955  1.00 68.81           H  
ATOM   2428 HD13 ILE A 152      -7.070   0.208   0.905  1.00 68.81           H  
ATOM   2429  N   SER A 153      -8.506  -4.692  -2.450  1.00 68.20           N  
ATOM   2430  H   SER A 153      -9.324  -4.116  -2.589  1.00 68.20           H  
ATOM   2431  CA  SER A 153      -7.990  -5.437  -3.594  1.00 68.20           C  
ATOM   2432  HA  SER A 153      -7.046  -5.911  -3.325  1.00 68.20           H  
ATOM   2433  C   SER A 153      -7.722  -4.492  -4.750  1.00 68.20           C  
ATOM   2434  CB  SER A 153      -8.944  -6.536  -4.050  1.00 68.20           C  
ATOM   2435  HB2 SER A 153      -9.872  -6.084  -4.401  1.00 68.20           H  
ATOM   2436  HB3 SER A 153      -8.480  -7.056  -4.888  1.00 68.20           H  
ATOM   2437  O   SER A 153      -8.545  -3.640  -5.052  1.00 68.20           O  
ATOM   2438  OG  SER A 153      -9.241  -7.476  -3.035  1.00 68.20           O  
ATOM   2439  HG  SER A 153      -8.458  -8.016  -2.899  1.00 68.20           H  
ATOM   2440  N   ILE A 154      -6.601  -4.663  -5.433  1.00 67.37           N  
ATOM   2441  H   ILE A 154      -5.953  -5.375  -5.127  1.00 67.37           H  
ATOM   2442  CA  ILE A 154      -6.229  -3.884  -6.604  1.00 67.37           C  
ATOM   2443  HA  ILE A 154      -7.068  -3.254  -6.899  1.00 67.37           H  
ATOM   2444  C   ILE A 154      -5.947  -4.837  -7.747  1.00 67.37           C  
ATOM   2445  CB  ILE A 154      -5.040  -2.958  -6.299  1.00 67.37           C  
ATOM   2446  HB  ILE A 154      -4.204  -3.548  -5.923  1.00 67.37           H  
ATOM   2447  O   ILE A 154      -5.143  -5.754  -7.615  1.00 67.37           O  
ATOM   2448  CG1 ILE A 154      -5.489  -1.955  -5.215  1.00 67.37           C  
ATOM   2449 HG12 ILE A 154      -6.401  -1.460  -5.549  1.00 67.37           H  
ATOM   2450 HG13 ILE A 154      -5.729  -2.501  -4.303  1.00 67.37           H  
ATOM   2451  CG2 ILE A 154      -4.603  -2.234  -7.581  1.00 67.37           C  
ATOM   2452 HG21 ILE A 154      -5.419  -1.608  -7.941  1.00 67.37           H  
ATOM   2453 HG22 ILE A 154      -3.726  -1.619  -7.374  1.00 67.37           H  
ATOM   2454 HG23 ILE A 154      -4.311  -2.943  -8.355  1.00 67.37           H  
ATOM   2455  CD1 ILE A 154      -4.458  -0.886  -4.863  1.00 67.37           C  
ATOM   2456 HD11 ILE A 154      -4.830  -0.275  -4.041  1.00 67.37           H  
ATOM   2457 HD12 ILE A 154      -3.530  -1.379  -4.573  1.00 67.37           H  
ATOM   2458 HD13 ILE A 154      -4.300  -0.220  -5.711  1.00 67.37           H  
ATOM   2459  N   GLN A 155      -6.604  -4.614  -8.875  1.00 64.31           N  
ATOM   2460  H   GLN A 155      -7.212  -3.809  -8.918  1.00 64.31           H  
ATOM   2461  CA  GLN A 155      -6.304  -5.313 -10.110  1.00 64.31           C  
ATOM   2462  HA  GLN A 155      -5.794  -6.248  -9.880  1.00 64.31           H  
ATOM   2463  C   GLN A 155      -5.371  -4.452 -10.951  1.00 64.31           C  
ATOM   2464  CB  GLN A 155      -7.604  -5.660 -10.831  1.00 64.31           C  
ATOM   2465  HB2 GLN A 155      -8.287  -6.129 -10.122  1.00 64.31           H  
ATOM   2466  HB3 GLN A 155      -8.064  -4.752 -11.219  1.00 64.31           H  
ATOM   2467  O   GLN A 155      -5.716  -3.333 -11.334  1.00 64.31           O  
ATOM   2468  CG  GLN A 155      -7.348  -6.635 -11.984  1.00 64.31           C  
ATOM   2469  HG2 GLN A 155      -6.855  -7.528 -11.600  1.00 64.31           H  
ATOM   2470  HG3 GLN A 155      -6.693  -6.168 -12.719  1.00 64.31           H  
ATOM   2471  CD  GLN A 155      -8.632  -7.061 -12.686  1.00 64.31           C  
ATOM   2472  NE2 GLN A 155      -8.546  -7.910 -13.683  1.00 64.31           N  
ATOM   2473 HE21 GLN A 155      -9.423  -8.179 -14.105  1.00 64.31           H  
ATOM   2474 HE22 GLN A 155      -7.652  -8.265 -13.991  1.00 64.31           H  
ATOM   2475  OE1 GLN A 155      -9.735  -6.665 -12.358  1.00 64.31           O  
ATOM   2476  N   CYS A 156      -4.197  -4.982 -11.264  1.00 62.10           N  
ATOM   2477  H   CYS A 156      -3.944  -5.886 -10.892  1.00 62.10           H  
ATOM   2478  CA  CYS A 156      -3.175  -4.264 -12.004  1.00 62.10           C  
ATOM   2479  HA  CYS A 156      -3.656  -3.477 -12.585  1.00 62.10           H  
ATOM   2480  C   CYS A 156      -2.467  -5.176 -13.008  1.00 62.10           C  
ATOM   2481  CB  CYS A 156      -2.222  -3.600 -11.002  1.00 62.10           C  
ATOM   2482  HB2 CYS A 156      -2.771  -2.844 -10.441  1.00 62.10           H  
ATOM   2483  HB3 CYS A 156      -1.419  -3.106 -11.549  1.00 62.10           H  
ATOM   2484  O   CYS A 156      -2.385  -6.387 -12.818  1.00 62.10           O  
ATOM   2485  SG  CYS A 156      -1.555  -4.835  -9.839  1.00 62.10           S  
ATOM   2486  HG  CYS A 156      -0.744  -4.022  -9.156  1.00 62.10           H  
ATOM   2487  N   SER A 157      -1.981  -4.616 -14.113  1.00 55.24           N  
ATOM   2488  H   SER A 157      -2.090  -3.620 -14.239  1.00 55.24           H  
ATOM   2489  CA  SER A 157      -1.051  -5.310 -15.005  1.00 55.24           C  
ATOM   2490  HA  SER A 157      -1.179  -6.389 -14.912  1.00 55.24           H  
ATOM   2491  C   SER A 157       0.364  -4.972 -14.586  1.00 55.24           C  
ATOM   2492  CB  SER A 157      -1.248  -4.942 -16.485  1.00 55.24           C  
ATOM   2493  HB2 SER A 157      -0.463  -5.417 -17.073  1.00 55.24           H  
ATOM   2494  HB3 SER A 157      -2.206  -5.323 -16.841  1.00 55.24           H  
ATOM   2495  O   SER A 157       0.644  -3.819 -14.250  1.00 55.24           O  
ATOM   2496  OG  SER A 157      -1.190  -3.543 -16.688  1.00 55.24           O  
ATOM   2497  HG  SER A 157      -1.252  -3.327 -17.621  1.00 55.24           H  
ATOM   2498  N   LYS A 158       1.280  -5.940 -14.722  1.00 52.89           N  
ATOM   2499  H   LYS A 158       0.981  -6.896 -14.853  1.00 52.89           H  
ATOM   2500  CA  LYS A 158       2.712  -5.625 -14.801  1.00 52.89           C  
ATOM   2501  HA  LYS A 158       3.283  -6.550 -14.873  1.00 52.89           H  
ATOM   2502  C   LYS A 158       3.245  -4.923 -13.539  1.00 52.89           C  
ATOM   2503  CB  LYS A 158       2.931  -4.821 -16.096  1.00 52.89           C  
ATOM   2504  HB2 LYS A 158       3.899  -4.321 -16.058  1.00 52.89           H  
ATOM   2505  HB3 LYS A 158       2.205  -4.011 -16.166  1.00 52.89           H  
ATOM   2506  O   LYS A 158       4.055  -4.005 -13.630  1.00 52.89           O  
ATOM   2507  CG  LYS A 158       2.850  -5.667 -17.372  1.00 52.89           C  
ATOM   2508  HG2 LYS A 158       3.717  -6.327 -17.418  1.00 52.89           H  
ATOM   2509  HG3 LYS A 158       1.939  -6.266 -17.385  1.00 52.89           H  
ATOM   2510  CD  LYS A 158       2.846  -4.707 -18.566  1.00 52.89           C  
ATOM   2511  HD2 LYS A 158       3.578  -3.917 -18.396  1.00 52.89           H  
ATOM   2512  HD3 LYS A 158       1.867  -4.233 -18.637  1.00 52.89           H  
ATOM   2513  CE  LYS A 158       3.176  -5.412 -19.878  1.00 52.89           C  
ATOM   2514  HE2 LYS A 158       4.084  -5.997 -19.733  1.00 52.89           H  
ATOM   2515  HE3 LYS A 158       2.367  -6.094 -20.141  1.00 52.89           H  
ATOM   2516  NZ  LYS A 158       3.394  -4.397 -20.937  1.00 52.89           N  
ATOM   2517  HZ1 LYS A 158       3.774  -4.810 -21.777  1.00 52.89           H  
ATOM   2518  HZ2 LYS A 158       2.530  -3.918 -21.146  1.00 52.89           H  
ATOM   2519  HZ3 LYS A 158       4.029  -3.680 -20.615  1.00 52.89           H  
ATOM   2520  N   VAL A 159       2.779  -5.342 -12.361  1.00 53.57           N  
ATOM   2521  H   VAL A 159       2.148  -6.131 -12.359  1.00 53.57           H  
ATOM   2522  CA  VAL A 159       3.212  -4.796 -11.066  1.00 53.57           C  
ATOM   2523  HA  VAL A 159       3.756  -3.868 -11.243  1.00 53.57           H  
ATOM   2524  C   VAL A 159       4.182  -5.765 -10.402  1.00 53.57           C  
ATOM   2525  CB  VAL A 159       2.006  -4.449 -10.174  1.00 53.57           C  
ATOM   2526  HB  VAL A 159       1.362  -5.324 -10.087  1.00 53.57           H  
ATOM   2527  O   VAL A 159       3.844  -6.916 -10.151  1.00 53.57           O  
ATOM   2528  CG1 VAL A 159       2.408  -4.020  -8.759  1.00 53.57           C  
ATOM   2529 HG11 VAL A 159       1.532  -3.676  -8.209  1.00 53.57           H  
ATOM   2530 HG12 VAL A 159       2.821  -4.875  -8.223  1.00 53.57           H  
ATOM   2531 HG13 VAL A 159       3.151  -3.222  -8.783  1.00 53.57           H  
ATOM   2532  CG2 VAL A 159       1.211  -3.314 -10.830  1.00 53.57           C  
ATOM   2533 HG21 VAL A 159       0.686  -3.706 -11.701  1.00 53.57           H  
ATOM   2534 HG22 VAL A 159       0.492  -2.888 -10.130  1.00 53.57           H  
ATOM   2535 HG23 VAL A 159       1.880  -2.521 -11.166  1.00 53.57           H  
ATOM   2536  N   LEU A 160       5.402  -5.294 -10.137  1.00 48.53           N  
ATOM   2537  H   LEU A 160       5.625  -4.355 -10.433  1.00 48.53           H  
ATOM   2538  CA  LEU A 160       6.469  -6.068  -9.488  1.00 48.53           C  
ATOM   2539  HA  LEU A 160       6.526  -7.065  -9.924  1.00 48.53           H  
ATOM   2540  C   LEU A 160       6.237  -6.258  -7.985  1.00 48.53           C  
ATOM   2541  CB  LEU A 160       7.784  -5.309  -9.728  1.00 48.53           C  
ATOM   2542  HB2 LEU A 160       7.592  -4.241  -9.628  1.00 48.53           H  
ATOM   2543  HB3 LEU A 160       8.501  -5.564  -8.948  1.00 48.53           H  
ATOM   2544  O   LEU A 160       6.583  -7.291  -7.422  1.00 48.53           O  
ATOM   2545  CG  LEU A 160       8.392  -5.614 -11.108  1.00 48.53           C  
ATOM   2546  HG  LEU A 160       7.607  -5.845 -11.827  1.00 48.53           H  
ATOM   2547  CD1 LEU A 160       9.219  -4.460 -11.671  1.00 48.53           C  
ATOM   2548 HD11 LEU A 160       9.842  -4.799 -12.499  1.00 48.53           H  
ATOM   2549 HD12 LEU A 160       9.832  -4.015 -10.887  1.00 48.53           H  
ATOM   2550 HD13 LEU A 160       8.539  -3.706 -12.068  1.00 48.53           H  
ATOM   2551  CD2 LEU A 160       9.294  -6.831 -10.965  1.00 48.53           C  
ATOM   2552 HD21 LEU A 160      10.034  -6.671 -10.181  1.00 48.53           H  
ATOM   2553 HD22 LEU A 160       9.804  -7.013 -11.912  1.00 48.53           H  
ATOM   2554 HD23 LEU A 160       8.699  -7.695 -10.670  1.00 48.53           H  
ATOM   2555  N   ALA A 161       5.664  -5.243  -7.346  1.00 47.62           N  
ATOM   2556  H   ALA A 161       5.437  -4.415  -7.878  1.00 47.62           H  
ATOM   2557  CA  ALA A 161       5.277  -5.237  -5.947  1.00 47.62           C  
ATOM   2558  HA  ALA A 161       4.845  -6.203  -5.682  1.00 47.62           H  
ATOM   2559  C   ALA A 161       4.233  -4.137  -5.751  1.00 47.62           C  
ATOM   2560  CB  ALA A 161       6.516  -4.981  -5.077  1.00 47.62           C  
ATOM   2561  HB1 ALA A 161       6.229  -4.949  -4.026  1.00 47.62           H  
ATOM   2562  HB2 ALA A 161       7.240  -5.784  -5.213  1.00 47.62           H  
ATOM   2563  HB3 ALA A 161       6.978  -4.032  -5.350  1.00 47.62           H  
ATOM   2564  O   ALA A 161       4.345  -3.078  -6.370  1.00 47.62           O  
ATOM   2565  N   ALA A 162       3.241  -4.393  -4.901  1.00 48.21           N  
ATOM   2566  H   ALA A 162       3.230  -5.284  -4.425  1.00 48.21           H  
ATOM   2567  CA  ALA A 162       2.279  -3.401  -4.448  1.00 48.21           C  
ATOM   2568  HA  ALA A 162       2.482  -2.439  -4.918  1.00 48.21           H  
ATOM   2569  C   ALA A 162       2.415  -3.240  -2.934  1.00 48.21           C  
ATOM   2570  CB  ALA A 162       0.869  -3.826  -4.858  1.00 48.21           C  
ATOM   2571  HB1 ALA A 162       0.694  -4.837  -4.489  1.00 48.21           H  
ATOM   2572  HB2 ALA A 162       0.134  -3.161  -4.405  1.00 48.21           H  
ATOM   2573  HB3 ALA A 162       0.771  -3.810  -5.944  1.00 48.21           H  
ATOM   2574  O   ALA A 162       2.300  -4.205  -2.179  1.00 48.21           O  
ATOM   2575  N   ALA A 163       2.657  -2.011  -2.496  1.00 48.24           N  
ATOM   2576  H   ALA A 163       2.769  -1.271  -3.174  1.00 48.24           H  
ATOM   2577  CA  ALA A 163       2.528  -1.631  -1.099  1.00 48.24           C  
ATOM   2578  HA  ALA A 163       2.458  -2.518  -0.469  1.00 48.24           H  
ATOM   2579  C   ALA A 163       1.262  -0.801  -0.935  1.00 48.24           C  
ATOM   2580  CB  ALA A 163       3.753  -0.830  -0.669  1.00 48.24           C  
ATOM   2581  HB1 ALA A 163       3.683   0.188  -1.053  1.00 48.24           H  
ATOM   2582  HB2 ALA A 163       3.799  -0.799   0.420  1.00 48.24           H  
ATOM   2583  HB3 ALA A 163       4.663  -1.273  -1.071  1.00 48.24           H  
ATOM   2584  O   ALA A 163       0.998   0.069  -1.766  1.00 48.24           O  
ATOM   2585  N   PHE A 164       0.525  -1.039   0.144  1.00 50.57           N  
ATOM   2586  H   PHE A 164       0.776  -1.790   0.771  1.00 50.57           H  
ATOM   2587  CA  PHE A 164      -0.563  -0.172   0.561  1.00 50.57           C  
ATOM   2588  HA  PHE A 164      -0.844   0.505  -0.247  1.00 50.57           H  
ATOM   2589  C   PHE A 164      -0.081   0.643   1.746  1.00 50.57           C  
ATOM   2590  CB  PHE A 164      -1.792  -1.007   0.917  1.00 50.57           C  
ATOM   2591  HB2 PHE A 164      -2.559  -0.341   1.313  1.00 50.57           H  
ATOM   2592  HB3 PHE A 164      -1.541  -1.716   1.705  1.00 50.57           H  
ATOM   2593  O   PHE A 164       0.294   0.072   2.760  1.00 50.57           O  
ATOM   2594  CG  PHE A 164      -2.361  -1.761  -0.262  1.00 50.57           C  
ATOM   2595  CD1 PHE A 164      -3.509  -1.273  -0.905  1.00 50.57           C  
ATOM   2596  HD1 PHE A 164      -3.972  -0.356  -0.573  1.00 50.57           H  
ATOM   2597  CD2 PHE A 164      -1.786  -2.977  -0.681  1.00 50.57           C  
ATOM   2598  HD2 PHE A 164      -0.916  -3.368  -0.174  1.00 50.57           H  
ATOM   2599  CE1 PHE A 164      -4.094  -2.019  -1.936  1.00 50.57           C  
ATOM   2600  HE1 PHE A 164      -5.022  -1.675  -2.368  1.00 50.57           H  
ATOM   2601  CE2 PHE A 164      -2.349  -3.698  -1.747  1.00 50.57           C  
ATOM   2602  HE2 PHE A 164      -1.900  -4.628  -2.062  1.00 50.57           H  
ATOM   2603  CZ  PHE A 164      -3.511  -3.221  -2.374  1.00 50.57           C  
ATOM   2604  HZ  PHE A 164      -3.968  -3.795  -3.166  1.00 50.57           H  
ATOM   2605  N   VAL A 165      -0.089   1.968   1.648  1.00 49.69           N  
ATOM   2606  H   VAL A 165      -0.330   2.383   0.759  1.00 49.69           H  
ATOM   2607  CA  VAL A 165       0.070   2.820   2.835  1.00 49.69           C  
ATOM   2608  HA  VAL A 165       0.498   2.241   3.653  1.00 49.69           H  
ATOM   2609  C   VAL A 165      -1.309   3.292   3.252  1.00 49.69           C  
ATOM   2610  CB  VAL A 165       1.012   4.002   2.603  1.00 49.69           C  
ATOM   2611  HB  VAL A 165       0.600   4.636   1.818  1.00 49.69           H  
ATOM   2612  O   VAL A 165      -1.979   3.971   2.480  1.00 49.69           O  
ATOM   2613  CG1 VAL A 165       1.185   4.839   3.871  1.00 49.69           C  
ATOM   2614 HG11 VAL A 165       0.232   5.279   4.166  1.00 49.69           H  
ATOM   2615 HG12 VAL A 165       1.573   4.217   4.677  1.00 49.69           H  
ATOM   2616 HG13 VAL A 165       1.887   5.651   3.681  1.00 49.69           H  
ATOM   2617  CG2 VAL A 165       2.389   3.564   2.143  1.00 49.69           C  
ATOM   2618 HG21 VAL A 165       2.987   4.444   1.904  1.00 49.69           H  
ATOM   2619 HG22 VAL A 165       2.314   2.945   1.249  1.00 49.69           H  
ATOM   2620 HG23 VAL A 165       2.868   3.014   2.953  1.00 49.69           H  
ATOM   2621  N   LEU A 166      -1.722   2.924   4.456  1.00 51.87           N  
ATOM   2622  H   LEU A 166      -1.100   2.337   4.993  1.00 51.87           H  
ATOM   2623  CA  LEU A 166      -3.066   3.081   4.986  1.00 51.87           C  
ATOM   2624  HA  LEU A 166      -3.707   3.609   4.280  1.00 51.87           H  
ATOM   2625  C   LEU A 166      -3.023   3.875   6.285  1.00 51.87           C  
ATOM   2626  CB  LEU A 166      -3.615   1.673   5.242  1.00 51.87           C  
ATOM   2627  HB2 LEU A 166      -2.950   1.149   5.929  1.00 51.87           H  
ATOM   2628  HB3 LEU A 166      -4.582   1.779   5.733  1.00 51.87           H  
ATOM   2629  O   LEU A 166      -2.624   3.340   7.313  1.00 51.87           O  
ATOM   2630  CG  LEU A 166      -3.819   0.797   4.011  1.00 51.87           C  
ATOM   2631  HG  LEU A 166      -2.853   0.575   3.556  1.00 51.87           H  
ATOM   2632  CD1 LEU A 166      -4.473  -0.501   4.444  1.00 51.87           C  
ATOM   2633 HD11 LEU A 166      -3.933  -0.931   5.288  1.00 51.87           H  
ATOM   2634 HD12 LEU A 166      -5.505  -0.319   4.745  1.00 51.87           H  
ATOM   2635 HD13 LEU A 166      -4.433  -1.198   3.608  1.00 51.87           H  
ATOM   2636  CD2 LEU A 166      -4.731   1.445   2.979  1.00 51.87           C  
ATOM   2637 HD21 LEU A 166      -4.273   2.363   2.610  1.00 51.87           H  
ATOM   2638 HD22 LEU A 166      -5.704   1.663   3.420  1.00 51.87           H  
ATOM   2639 HD23 LEU A 166      -4.847   0.771   2.131  1.00 51.87           H  
ATOM   2640  N   ASN A 167      -3.398   5.158   6.254  1.00 50.37           N  
ATOM   2641  H   ASN A 167      -3.738   5.533   5.380  1.00 50.37           H  
ATOM   2642  CA  ASN A 167      -3.189   6.069   7.397  1.00 50.37           C  
ATOM   2643  HA  ASN A 167      -3.336   7.092   7.050  1.00 50.37           H  
ATOM   2644  C   ASN A 167      -1.739   6.005   7.923  1.00 50.37           C  
ATOM   2645  CB  ASN A 167      -4.225   5.798   8.506  1.00 50.37           C  
ATOM   2646  HB2 ASN A 167      -4.129   4.768   8.850  1.00 50.37           H  
ATOM   2647  HB3 ASN A 167      -4.012   6.447   9.355  1.00 50.37           H  
ATOM   2648  O   ASN A 167      -1.502   5.937   9.125  1.00 50.37           O  
ATOM   2649  CG  ASN A 167      -5.655   6.062   8.101  1.00 50.37           C  
ATOM   2650  ND2 ASN A 167      -6.586   5.466   8.804  1.00 50.37           N  
ATOM   2651 HD21 ASN A 167      -6.331   4.861   9.572  1.00 50.37           H  
ATOM   2652 HD22 ASN A 167      -7.548   5.685   8.588  1.00 50.37           H  
ATOM   2653  OD1 ASN A 167      -5.962   6.801   7.174  1.00 50.37           O  
ATOM   2654  N   GLY A 168      -0.781   5.928   6.995  1.00 44.65           N  
ATOM   2655  H   GLY A 168      -1.060   5.961   6.025  1.00 44.65           H  
ATOM   2656  CA  GLY A 168       0.638   5.732   7.281  1.00 44.65           C  
ATOM   2657  HA2 GLY A 168       1.013   6.524   7.931  1.00 44.65           H  
ATOM   2658  HA3 GLY A 168       1.193   5.828   6.348  1.00 44.65           H  
ATOM   2659  C   GLY A 168       1.011   4.380   7.888  1.00 44.65           C  
ATOM   2660  O   GLY A 168       2.123   4.227   8.350  1.00 44.65           O  
ATOM   2661  N   LEU A 169       0.150   3.366   7.870  1.00 41.66           N  
ATOM   2662  H   LEU A 169      -0.807   3.533   7.593  1.00 41.66           H  
ATOM   2663  CA  LEU A 169       0.567   1.978   8.071  1.00 41.66           C  
ATOM   2664  HA  LEU A 169       1.475   1.939   8.672  1.00 41.66           H  
ATOM   2665  C   LEU A 169       0.879   1.365   6.711  1.00 41.66           C  
ATOM   2666  CB  LEU A 169      -0.533   1.191   8.800  1.00 41.66           C  
ATOM   2667  HB2 LEU A 169      -0.272   0.133   8.798  1.00 41.66           H  
ATOM   2668  HB3 LEU A 169      -1.465   1.293   8.243  1.00 41.66           H  
ATOM   2669  O   LEU A 169      -0.007   1.276   5.865  1.00 41.66           O  
ATOM   2670  CG  LEU A 169      -0.750   1.649  10.252  1.00 41.66           C  
ATOM   2671  HG  LEU A 169      -0.820   2.736  10.298  1.00 41.66           H  
ATOM   2672  CD1 LEU A 169      -2.061   1.069  10.781  1.00 41.66           C  
ATOM   2673 HD11 LEU A 169      -2.227   1.412  11.802  1.00 41.66           H  
ATOM   2674 HD12 LEU A 169      -2.024  -0.020  10.763  1.00 41.66           H  
ATOM   2675 HD13 LEU A 169      -2.884   1.416  10.156  1.00 41.66           H  
ATOM   2676  CD2 LEU A 169       0.389   1.178  11.160  1.00 41.66           C  
ATOM   2677 HD21 LEU A 169       0.490   0.093  11.111  1.00 41.66           H  
ATOM   2678 HD22 LEU A 169       1.326   1.647  10.858  1.00 41.66           H  
ATOM   2679 HD23 LEU A 169       0.181   1.473  12.188  1.00 41.66           H  
ATOM   2680  N   ILE A 170       2.118   0.927   6.489  1.00 48.02           N  
ATOM   2681  H   ILE A 170       2.813   1.014   7.216  1.00 48.02           H  
ATOM   2682  CA  ILE A 170       2.384   0.040   5.355  1.00 48.02           C  
ATOM   2683  HA  ILE A 170       1.931   0.474   4.463  1.00 48.02           H  
ATOM   2684  C   ILE A 170       1.694  -1.284   5.639  1.00 48.02           C  
ATOM   2685  CB  ILE A 170       3.885  -0.147   5.066  1.00 48.02           C  
ATOM   2686  HB  ILE A 170       4.416  -0.353   5.996  1.00 48.02           H  
ATOM   2687  O   ILE A 170       1.846  -1.849   6.718  1.00 48.02           O  
ATOM   2688  CG1 ILE A 170       4.414   1.131   4.416  1.00 48.02           C  
ATOM   2689 HG12 ILE A 170       4.034   2.005   4.945  1.00 48.02           H  
ATOM   2690 HG13 ILE A 170       3.979   1.176   3.418  1.00 48.02           H  
ATOM   2691  CG2 ILE A 170       4.137  -1.284   4.059  1.00 48.02           C  
ATOM   2692 HG21 ILE A 170       3.831  -2.242   4.477  1.00 48.02           H  
ATOM   2693 HG22 ILE A 170       5.203  -1.347   3.838  1.00 48.02           H  
ATOM   2694 HG23 ILE A 170       3.590  -1.108   3.132  1.00 48.02           H  
ATOM   2695  CD1 ILE A 170       5.943   1.200   4.298  1.00 48.02           C  
ATOM   2696 HD11 ILE A 170       6.251   2.230   4.118  1.00 48.02           H  
ATOM   2697 HD12 ILE A 170       6.283   0.591   3.461  1.00 48.02           H  
ATOM   2698 HD13 ILE A 170       6.408   0.820   5.208  1.00 48.02           H  
ATOM   2699  N   VAL A 171       0.966  -1.785   4.656  1.00 48.42           N  
ATOM   2700  H   VAL A 171       0.810  -1.209   3.842  1.00 48.42           H  
ATOM   2701  CA  VAL A 171       0.454  -3.142   4.622  1.00 48.42           C  
ATOM   2702  HA  VAL A 171       0.935  -3.709   5.419  1.00 48.42           H  
ATOM   2703  C   VAL A 171       0.896  -3.734   3.288  1.00 48.42           C  
ATOM   2704  CB  VAL A 171      -1.066  -3.192   4.874  1.00 48.42           C  
ATOM   2705  HB  VAL A 171      -1.613  -2.988   3.954  1.00 48.42           H  
ATOM   2706  O   VAL A 171       0.542  -3.240   2.214  1.00 48.42           O  
ATOM   2707  CG1 VAL A 171      -1.406  -4.587   5.405  1.00 48.42           C  
ATOM   2708 HG11 VAL A 171      -2.485  -4.690   5.516  1.00 48.42           H  
ATOM   2709 HG12 VAL A 171      -0.949  -4.737   6.383  1.00 48.42           H  
ATOM   2710 HG13 VAL A 171      -1.026  -5.361   4.738  1.00 48.42           H  
ATOM   2711  CG2 VAL A 171      -1.546  -2.208   5.953  1.00 48.42           C  
ATOM   2712 HG21 VAL A 171      -1.477  -1.186   5.579  1.00 48.42           H  
ATOM   2713 HG22 VAL A 171      -0.928  -2.304   6.846  1.00 48.42           H  
ATOM   2714 HG23 VAL A 171      -2.581  -2.424   6.218  1.00 48.42           H  
ATOM   2715  N   SER A 172       1.774  -4.736   3.352  1.00 46.32           N  
ATOM   2716  H   SER A 172       2.012  -5.126   4.253  1.00 46.32           H  
ATOM   2717  CA  SER A 172       2.226  -5.482   2.180  1.00 46.32           C  
ATOM   2718  HA  SER A 172       2.198  -4.826   1.310  1.00 46.32           H  
ATOM   2719  C   SER A 172       1.267  -6.643   1.931  1.00 46.32           C  
ATOM   2720  CB  SER A 172       3.679  -5.963   2.338  1.00 46.32           C  
ATOM   2721  HB2 SER A 172       4.069  -6.250   1.362  1.00 46.32           H  
ATOM   2722  HB3 SER A 172       4.284  -5.158   2.755  1.00 46.32           H  
ATOM   2723  O   SER A 172       0.809  -7.305   2.862  1.00 46.32           O  
ATOM   2724  OG  SER A 172       3.808  -7.050   3.219  1.00 46.32           O  
ATOM   2725  HG  SER A 172       4.624  -7.516   3.021  1.00 46.32           H  
ATOM   2726  N   SER A 173       0.939  -6.902   0.671  1.00 45.50           N  
ATOM   2727  H   SER A 173       1.298  -6.325  -0.076  1.00 45.50           H  
ATOM   2728  CA  SER A 173       0.235  -8.124   0.293  1.00 45.50           C  
ATOM   2729  HA  SER A 173      -0.480  -8.406   1.067  1.00 45.50           H  
ATOM   2730  C   SER A 173       1.258  -9.250   0.117  1.00 45.50           C  
ATOM   2731  CB  SER A 173      -0.542  -7.884  -0.998  1.00 45.50           C  
ATOM   2732  HB2 SER A 173      -1.023  -8.809  -1.317  1.00 45.50           H  
ATOM   2733  HB3 SER A 173      -1.298  -7.115  -0.841  1.00 45.50           H  
ATOM   2734  O   SER A 173       1.943  -9.305  -0.904  1.00 45.50           O  
ATOM   2735  OG  SER A 173       0.379  -7.461  -1.980  1.00 45.50           O  
ATOM   2736  HG  SER A 173       1.113  -8.078  -1.947  1.00 45.50           H  
ATOM   2737  N   ASN A 174       1.363 -10.156   1.086  1.00 38.51           N  
ATOM   2738  H   ASN A 174       0.865 -10.003   1.951  1.00 38.51           H  
ATOM   2739  CA  ASN A 174       2.122 -11.403   0.912  1.00 38.51           C  
ATOM   2740  HA  ASN A 174       2.895 -11.247   0.160  1.00 38.51           H  
ATOM   2741  C   ASN A 174       1.282 -12.548   0.334  1.00 38.51           C  
ATOM   2742  CB  ASN A 174       2.810 -11.783   2.234  1.00 38.51           C  
ATOM   2743  HB2 ASN A 174       2.984 -12.858   2.261  1.00 38.51           H  
ATOM   2744  HB3 ASN A 174       2.173 -11.525   3.080  1.00 38.51           H  
ATOM   2745  O   ASN A 174       1.798 -13.643   0.123  1.00 38.51           O  
ATOM   2746  CG  ASN A 174       4.164 -11.123   2.393  1.00 38.51           C  
ATOM   2747  ND2 ASN A 174       4.759 -11.239   3.557  1.00 38.51           N  
ATOM   2748 HD21 ASN A 174       5.670 -10.814   3.651  1.00 38.51           H  
ATOM   2749 HD22 ASN A 174       4.303 -11.729   4.314  1.00 38.51           H  
ATOM   2750  OD1 ASN A 174       4.717 -10.529   1.488  1.00 38.51           O  
ATOM   2751  N   GLU A 175       0.002 -12.321   0.051  1.00 31.89           N  
ATOM   2752  H   GLU A 175      -0.400 -11.410   0.222  1.00 31.89           H  
ATOM   2753  CA  GLU A 175      -0.870 -13.381  -0.434  1.00 31.89           C  
ATOM   2754  HA  GLU A 175      -0.453 -14.351  -0.162  1.00 31.89           H  
ATOM   2755  C   GLU A 175      -0.966 -13.356  -1.961  1.00 31.89           C  
ATOM   2756  CB  GLU A 175      -2.225 -13.325   0.266  1.00 31.89           C  
ATOM   2757  HB2 GLU A 175      -2.832 -14.123  -0.162  1.00 31.89           H  
ATOM   2758  HB3 GLU A 175      -2.701 -12.362   0.079  1.00 31.89           H  
ATOM   2759  O   GLU A 175      -1.688 -12.554  -2.557  1.00 31.89           O  
ATOM   2760  CG  GLU A 175      -2.102 -13.574   1.779  1.00 31.89           C  
ATOM   2761  HG2 GLU A 175      -1.539 -14.494   1.938  1.00 31.89           H  
ATOM   2762  HG3 GLU A 175      -1.545 -12.753   2.232  1.00 31.89           H  
ATOM   2763  CD  GLU A 175      -3.467 -13.691   2.472  1.00 31.89           C  
ATOM   2764  OE1 GLU A 175      -3.477 -14.099   3.653  1.00 31.89           O  
ATOM   2765  OE2 GLU A 175      -4.491 -13.343   1.831  1.00 31.89           O  
ATOM   2766  N   LYS A 176      -0.221 -14.269  -2.594  1.00 29.84           N  
ATOM   2767  H   LYS A 176       0.369 -14.851  -2.017  1.00 29.84           H  
ATOM   2768  CA  LYS A 176      -0.573 -14.775  -3.922  1.00 29.84           C  
ATOM   2769  HA  LYS A 176      -0.837 -13.948  -4.581  1.00 29.84           H  
ATOM   2770  C   LYS A 176      -1.807 -15.668  -3.752  1.00 29.84           C  
ATOM   2771  CB  LYS A 176       0.591 -15.579  -4.530  1.00 29.84           C  
ATOM   2772  HB2 LYS A 176       0.890 -16.362  -3.832  1.00 29.84           H  
ATOM   2773  HB3 LYS A 176       0.230 -16.060  -5.439  1.00 29.84           H  
ATOM   2774  O   LYS A 176      -1.713 -16.674  -3.053  1.00 29.84           O  
ATOM   2775  CG  LYS A 176       1.814 -14.720  -4.884  1.00 29.84           C  
ATOM   2776  HG2 LYS A 176       1.511 -13.933  -5.575  1.00 29.84           H  
ATOM   2777  HG3 LYS A 176       2.214 -14.263  -3.979  1.00 29.84           H  
ATOM   2778  CD  LYS A 176       2.899 -15.584  -5.540  1.00 29.84           C  
ATOM   2779  HD2 LYS A 176       3.196 -16.368  -4.844  1.00 29.84           H  
ATOM   2780  HD3 LYS A 176       2.491 -16.043  -6.441  1.00 29.84           H  
ATOM   2781  CE  LYS A 176       4.114 -14.723  -5.902  1.00 29.84           C  
ATOM   2782  HE2 LYS A 176       4.486 -14.253  -4.992  1.00 29.84           H  
ATOM   2783  HE3 LYS A 176       3.788 -13.929  -6.574  1.00 29.84           H  
ATOM   2784  NZ  LYS A 176       5.182 -15.532  -6.537  1.00 29.84           N  
ATOM   2785  HZ1 LYS A 176       5.482 -16.262  -5.907  1.00 29.84           H  
ATOM   2786  HZ2 LYS A 176       4.841 -15.956  -7.388  1.00 29.84           H  
ATOM   2787  HZ3 LYS A 176       5.977 -14.948  -6.754  1.00 29.84           H  
ATOM   2788  N   TRP A 177      -2.917 -15.298  -4.381  1.00 27.56           N  
ATOM   2789  H   TRP A 177      -2.881 -14.477  -4.969  1.00 27.56           H  
ATOM   2790  CA  TRP A 177      -4.058 -16.182  -4.636  1.00 27.56           C  
ATOM   2791  HA  TRP A 177      -3.918 -17.137  -4.130  1.00 27.56           H  
ATOM   2792  C   TRP A 177      -4.107 -16.492  -6.129  1.00 27.56           C  
ATOM   2793  CB  TRP A 177      -5.366 -15.556  -4.136  1.00 27.56           C  
ATOM   2794  HB2 TRP A 177      -5.498 -14.590  -4.622  1.00 27.56           H  
ATOM   2795  HB3 TRP A 177      -6.187 -16.195  -4.463  1.00 27.56           H  
ATOM   2796  O   TRP A 177      -3.862 -15.548  -6.918  1.00 27.56           O  
ATOM   2797  CG  TRP A 177      -5.494 -15.372  -2.651  1.00 27.56           C  
ATOM   2798  CD1 TRP A 177      -5.031 -14.314  -1.945  1.00 27.56           C  
ATOM   2799  HD1 TRP A 177      -4.474 -13.491  -2.367  1.00 27.56           H  
ATOM   2800  CD2 TRP A 177      -6.102 -16.268  -1.666  1.00 27.56           C  
ATOM   2801  CE2 TRP A 177      -5.983 -15.666  -0.379  1.00 27.56           C  
ATOM   2802  CE3 TRP A 177      -6.724 -17.537  -1.719  1.00 27.56           C  
ATOM   2803  HE3 TRP A 177      -6.807 -18.036  -2.673  1.00 27.56           H  
ATOM   2804  NE1 TRP A 177      -5.340 -14.475  -0.605  1.00 27.56           N  
ATOM   2805  HE1 TRP A 177      -5.013 -13.881   0.144  1.00 27.56           H  
ATOM   2806  CH2 TRP A 177      -7.059 -17.538   0.706  1.00 27.56           C  
ATOM   2807  HH2 TRP A 177      -7.401 -18.033   1.603  1.00 27.56           H  
ATOM   2808  CZ2 TRP A 177      -6.443 -16.279   0.792  1.00 27.56           C  
ATOM   2809  HZ2 TRP A 177      -6.292 -15.791   1.744  1.00 27.56           H  
ATOM   2810  CZ3 TRP A 177      -7.200 -18.162  -0.547  1.00 27.56           C  
ATOM   2811  HZ3 TRP A 177      -7.654 -19.140  -0.610  1.00 27.56           H  
ATOM   2812  OXT TRP A 177      -4.361 -17.671  -6.438  1.00 27.56           O  
TER    2813      TRP A 177                                                       
END   
