# Supplementary material for: Widespread Horizontal Gene Transfer Among Animal Viruses
Source: bioRxiv. 2024 Mar 26:2024.03.25.586562. Preprint. [Version 2] doi: 10.1101/2024.03.25.586562 (PMC11071296; doi:10.1101/2024.03.25.586562)
Supplement: Supplement 7 [file media-7.zip › File7_PDB/Parvo4191_NS1.pdb]

ATOM      1  N   SER A   1     -51.081  49.200   1.725  1.00 37.10           N  
ATOM      2  H   SER A   1     -50.572  49.945   1.271  1.00 37.10           H  
ATOM      3  H2  SER A   1     -50.511  48.366   1.710  1.00 37.10           H  
ATOM      4  H3  SER A   1     -51.940  48.993   1.237  1.00 37.10           H  
ATOM      5  CA  SER A   1     -51.377  49.539   3.141  1.00 37.10           C  
ATOM      6  HA  SER A   1     -51.989  50.441   3.150  1.00 37.10           H  
ATOM      7  C   SER A   1     -50.067  49.851   3.861  1.00 37.10           C  
ATOM      8  CB  SER A   1     -52.170  48.423   3.839  1.00 37.10           C  
ATOM      9  HB2 SER A   1     -53.053  48.850   4.313  1.00 37.10           H  
ATOM     10  HB3 SER A   1     -51.555  47.942   4.600  1.00 37.10           H  
ATOM     11  O   SER A   1     -49.020  49.550   3.308  1.00 37.10           O  
ATOM     12  OG  SER A   1     -52.570  47.461   2.885  1.00 37.10           O  
ATOM     13  HG  SER A   1     -52.995  46.719   3.321  1.00 37.10           H  
ATOM     14  N   LYS A   2     -50.101  50.545   5.006  1.00 36.39           N  
ATOM     15  H   LYS A   2     -50.982  50.638   5.491  1.00 36.39           H  
ATOM     16  CA  LYS A   2     -48.936  51.239   5.613  1.00 36.39           C  
ATOM     17  HA  LYS A   2     -48.379  51.753   4.830  1.00 36.39           H  
ATOM     18  C   LYS A   2     -47.959  50.217   6.242  1.00 36.39           C  
ATOM     19  CB  LYS A   2     -49.473  52.287   6.618  1.00 36.39           C  
ATOM     20  HB2 LYS A   2     -49.958  51.761   7.440  1.00 36.39           H  
ATOM     21  HB3 LYS A   2     -48.637  52.852   7.030  1.00 36.39           H  
ATOM     22  O   LYS A   2     -48.437  49.241   6.804  1.00 36.39           O  
ATOM     23  CG  LYS A   2     -50.485  53.272   5.979  1.00 36.39           C  
ATOM     24  HG2 LYS A   2     -49.967  53.880   5.237  1.00 36.39           H  
ATOM     25  HG3 LYS A   2     -51.276  52.718   5.473  1.00 36.39           H  
ATOM     26  CD  LYS A   2     -51.170  54.195   7.001  1.00 36.39           C  
ATOM     27  HD2 LYS A   2     -51.626  53.584   7.780  1.00 36.39           H  
ATOM     28  HD3 LYS A   2     -50.421  54.843   7.455  1.00 36.39           H  
ATOM     29  CE  LYS A   2     -52.255  55.043   6.312  1.00 36.39           C  
ATOM     30  HE2 LYS A   2     -51.780  55.660   5.549  1.00 36.39           H  
ATOM     31  HE3 LYS A   2     -52.954  54.374   5.810  1.00 36.39           H  
ATOM     32  NZ  LYS A   2     -52.993  55.906   7.273  1.00 36.39           N  
ATOM     33  HZ1 LYS A   2     -53.455  55.352   7.980  1.00 36.39           H  
ATOM     34  HZ2 LYS A   2     -53.695  56.455   6.799  1.00 36.39           H  
ATOM     35  HZ3 LYS A   2     -52.363  56.545   7.737  1.00 36.39           H  
ATOM     36  N   PHE A   3     -46.630  50.344   6.161  1.00 41.07           N  
ATOM     37  H   PHE A   3     -46.140  49.482   6.353  1.00 41.07           H  
ATOM     38  CA  PHE A   3     -45.788  51.551   6.283  1.00 41.07           C  
ATOM     39  HA  PHE A   3     -46.413  52.444   6.264  1.00 41.07           H  
ATOM     40  C   PHE A   3     -44.705  51.736   5.189  1.00 41.07           C  
ATOM     41  CB  PHE A   3     -45.091  51.474   7.660  1.00 41.07           C  
ATOM     42  HB2 PHE A   3     -44.071  51.849   7.576  1.00 41.07           H  
ATOM     43  HB3 PHE A   3     -44.990  50.434   7.972  1.00 41.07           H  
ATOM     44  O   PHE A   3     -44.352  50.811   4.466  1.00 41.07           O  
ATOM     45  CG  PHE A   3     -45.769  52.253   8.766  1.00 41.07           C  
ATOM     46  CD1 PHE A   3     -45.257  53.511   9.139  1.00 41.07           C  
ATOM     47  HD1 PHE A   3     -44.397  53.924   8.633  1.00 41.07           H  
ATOM     48  CD2 PHE A   3     -46.875  51.715   9.452  1.00 41.07           C  
ATOM     49  HD2 PHE A   3     -47.251  50.736   9.192  1.00 41.07           H  
ATOM     50  CE1 PHE A   3     -45.845  54.226  10.196  1.00 41.07           C  
ATOM     51  HE1 PHE A   3     -45.436  55.180  10.496  1.00 41.07           H  
ATOM     52  CE2 PHE A   3     -47.466  52.435  10.506  1.00 41.07           C  
ATOM     53  HE2 PHE A   3     -48.295  52.010  11.053  1.00 41.07           H  
ATOM     54  CZ  PHE A   3     -46.949  53.688  10.881  1.00 41.07           C  
ATOM     55  HZ  PHE A   3     -47.384  54.228  11.708  1.00 41.07           H  
ATOM     56  N   THR A   4     -44.154  52.953   5.128  1.00 36.61           N  
ATOM     57  H   THR A   4     -44.479  53.633   5.801  1.00 36.61           H  
ATOM     58  CA  THR A   4     -43.023  53.459   4.309  1.00 36.61           C  
ATOM     59  HA  THR A   4     -42.308  52.658   4.118  1.00 36.61           H  
ATOM     60  C   THR A   4     -42.305  54.561   5.127  1.00 36.61           C  
ATOM     61  CB  THR A   4     -43.532  54.020   2.973  1.00 36.61           C  
ATOM     62  HB  THR A   4     -42.771  54.696   2.583  1.00 36.61           H  
ATOM     63  O   THR A   4     -42.804  54.897   6.199  1.00 36.61           O  
ATOM     64  CG2 THR A   4     -43.761  52.942   1.918  1.00 36.61           C  
ATOM     65 HG21 THR A   4     -42.833  52.395   1.751  1.00 36.61           H  
ATOM     66 HG22 THR A   4     -44.531  52.245   2.250  1.00 36.61           H  
ATOM     67 HG23 THR A   4     -44.070  53.402   0.979  1.00 36.61           H  
ATOM     68  OG1 THR A   4     -44.740  54.740   3.112  1.00 36.61           O  
ATOM     69  HG1 THR A   4     -44.986  55.068   2.244  1.00 36.61           H  
ATOM     70  N   ILE A   5     -41.160  55.181   4.796  1.00 37.80           N  
ATOM     71  H   ILE A   5     -40.814  55.701   5.590  1.00 37.80           H  
ATOM     72  CA  ILE A   5     -40.255  55.345   3.618  1.00 37.80           C  
ATOM     73  HA  ILE A   5     -40.226  54.434   3.020  1.00 37.80           H  
ATOM     74  C   ILE A   5     -38.820  55.637   4.194  1.00 37.80           C  
ATOM     75  CB  ILE A   5     -40.704  56.582   2.761  1.00 37.80           C  
ATOM     76  HB  ILE A   5     -39.877  57.291   2.776  1.00 37.80           H  
ATOM     77  O   ILE A   5     -38.716  55.673   5.421  1.00 37.80           O  
ATOM     78  CG1 ILE A   5     -41.883  57.429   3.307  1.00 37.80           C  
ATOM     79 HG12 ILE A   5     -42.806  56.849   3.296  1.00 37.80           H  
ATOM     80 HG13 ILE A   5     -41.665  57.709   4.338  1.00 37.80           H  
ATOM     81  CG2 ILE A   5     -40.916  56.205   1.279  1.00 37.80           C  
ATOM     82 HG21 ILE A   5     -40.185  55.465   0.954  1.00 37.80           H  
ATOM     83 HG22 ILE A   5     -41.918  55.814   1.104  1.00 37.80           H  
ATOM     84 HG23 ILE A   5     -40.797  57.093   0.657  1.00 37.80           H  
ATOM     85  CD1 ILE A   5     -42.119  58.733   2.531  1.00 37.80           C  
ATOM     86 HD11 ILE A   5     -42.869  59.330   3.051  1.00 37.80           H  
ATOM     87 HD12 ILE A   5     -41.194  59.306   2.473  1.00 37.80           H  
ATOM     88 HD13 ILE A   5     -42.482  58.519   1.526  1.00 37.80           H  
ATOM     89  N   PRO A   6     -37.733  55.987   3.446  1.00 39.49           N  
ATOM     90  CA  PRO A   6     -37.371  55.821   2.022  1.00 39.49           C  
ATOM     91  HA  PRO A   6     -38.083  55.184   1.497  1.00 39.49           H  
ATOM     92  C   PRO A   6     -35.923  55.286   1.779  1.00 39.49           C  
ATOM     93  CB  PRO A   6     -37.414  57.259   1.481  1.00 39.49           C  
ATOM     94  HB2 PRO A   6     -36.777  57.406   0.609  1.00 39.49           H  
ATOM     95  HB3 PRO A   6     -38.431  57.544   1.211  1.00 39.49           H  
ATOM     96  O   PRO A   6     -35.105  55.178   2.686  1.00 39.49           O  
ATOM     97  CG  PRO A   6     -36.928  58.102   2.667  1.00 39.49           C  
ATOM     98  HG2 PRO A   6     -37.570  58.973   2.796  1.00 39.49           H  
ATOM     99  HG3 PRO A   6     -35.895  58.414   2.513  1.00 39.49           H  
ATOM    100  CD  PRO A   6     -37.012  57.179   3.888  1.00 39.49           C  
ATOM    101  HD2 PRO A   6     -36.013  56.910   4.231  1.00 39.49           H  
ATOM    102  HD3 PRO A   6     -37.532  57.699   4.693  1.00 39.49           H  
ATOM    103  N   ASN A   7     -35.558  55.062   0.508  1.00 32.97           N  
ATOM    104  H   ASN A   7     -36.261  55.218  -0.200  1.00 32.97           H  
ATOM    105  CA  ASN A   7     -34.156  55.068   0.038  1.00 32.97           C  
ATOM    106  HA  ASN A   7     -33.501  54.628   0.790  1.00 32.97           H  
ATOM    107  C   ASN A   7     -33.678  56.509  -0.243  1.00 32.97           C  
ATOM    108  CB  ASN A   7     -34.060  54.271  -1.285  1.00 32.97           C  
ATOM    109  HB2 ASN A   7     -35.011  54.312  -1.818  1.00 32.97           H  
ATOM    110  HB3 ASN A   7     -33.314  54.731  -1.932  1.00 32.97           H  
ATOM    111  O   ASN A   7     -34.471  57.309  -0.737  1.00 32.97           O  
ATOM    112  CG  ASN A   7     -33.615  52.833  -1.120  1.00 32.97           C  
ATOM    113  ND2 ASN A   7     -34.307  51.888  -1.713  1.00 32.97           N  
ATOM    114 HD21 ASN A   7     -33.981  50.947  -1.546  1.00 32.97           H  
ATOM    115 HD22 ASN A   7     -35.170  52.092  -2.196  1.00 32.97           H  
ATOM    116  OD1 ASN A   7     -32.603  52.545  -0.515  1.00 32.97           O  
ATOM    117  N   ASN A   8     -32.376  56.805  -0.111  1.00 38.43           N  
ATOM    118  H   ASN A   8     -31.760  56.133   0.323  1.00 38.43           H  
ATOM    119  CA  ASN A   8     -31.738  57.852  -0.930  1.00 38.43           C  
ATOM    120  HA  ASN A   8     -32.238  57.811  -1.898  1.00 38.43           H  
ATOM    121  C   ASN A   8     -30.245  57.565  -1.225  1.00 38.43           C  
ATOM    122  CB  ASN A   8     -31.995  59.259  -0.347  1.00 38.43           C  
ATOM    123  HB2 ASN A   8     -31.203  59.526   0.354  1.00 38.43           H  
ATOM    124  HB3 ASN A   8     -32.942  59.269   0.192  1.00 38.43           H  
ATOM    125  O   ASN A   8     -29.654  56.668  -0.628  1.00 38.43           O  
ATOM    126  CG  ASN A   8     -32.088  60.317  -1.442  1.00 38.43           C  
ATOM    127  ND2 ASN A   8     -32.500  61.517  -1.115  1.00 38.43           N  
ATOM    128 HD21 ASN A   8     -32.540  62.202  -1.856  1.00 38.43           H  
ATOM    129 HD22 ASN A   8     -32.745  61.737  -0.160  1.00 38.43           H  
ATOM    130  OD1 ASN A   8     -31.792  60.079  -2.604  1.00 38.43           O  
ATOM    131  N   ARG A   9     -29.660  58.261  -2.212  1.00 33.83           N  
ATOM    132  H   ARG A   9     -30.175  59.051  -2.573  1.00 33.83           H  
ATOM    133  CA  ARG A   9     -28.412  57.888  -2.911  1.00 33.83           C  
ATOM    134  HA  ARG A   9     -28.077  56.920  -2.537  1.00 33.83           H  
ATOM    135  C   ARG A   9     -27.243  58.879  -2.731  1.00 33.83           C  
ATOM    136  CB  ARG A   9     -28.704  57.785  -4.423  1.00 33.83           C  
ATOM    137  HB2 ARG A   9     -27.759  57.617  -4.941  1.00 33.83           H  
ATOM    138  HB3 ARG A   9     -29.091  58.747  -4.759  1.00 33.83           H  
ATOM    139  O   ARG A   9     -27.456  60.063  -2.530  1.00 33.83           O  
ATOM    140  CG  ARG A   9     -29.661  56.678  -4.884  1.00 33.83           C  
ATOM    141  HG2 ARG A   9     -30.635  56.797  -4.409  1.00 33.83           H  
ATOM    142  HG3 ARG A   9     -29.243  55.705  -4.627  1.00 33.83           H  
ATOM    143  CD  ARG A   9     -29.808  56.805  -6.411  1.00 33.83           C  
ATOM    144  HD2 ARG A   9     -28.815  56.839  -6.859  1.00 33.83           H  
ATOM    145  HD3 ARG A   9     -30.312  57.747  -6.628  1.00 33.83           H  
ATOM    146  NE  ARG A   9     -30.562  55.690  -7.017  1.00 33.83           N  
ATOM    147  HE  ARG A   9     -30.837  54.934  -6.406  1.00 33.83           H  
ATOM    148  NH1 ARG A   9     -30.636  56.546  -9.150  1.00 33.83           N  
ATOM    149 HH11 ARG A   9     -30.122  57.357  -8.835  1.00 33.83           H  
ATOM    150 HH12 ARG A   9     -30.932  56.479 -10.113  1.00 33.83           H  
ATOM    151  NH2 ARG A   9     -31.563  54.564  -8.733  1.00 33.83           N  
ATOM    152 HH21 ARG A   9     -31.844  54.517  -9.702  1.00 33.83           H  
ATOM    153 HH22 ARG A   9     -31.815  53.813  -8.105  1.00 33.83           H  
ATOM    154  CZ  ARG A   9     -30.916  55.606  -8.291  1.00 33.83           C  
ATOM    155  N   HIS A  10     -26.042  58.361  -3.030  1.00 33.21           N  
ATOM    156  H   HIS A  10     -26.029  57.353  -3.084  1.00 33.21           H  
ATOM    157  CA  HIS A  10     -24.826  59.046  -3.528  1.00 33.21           C  
ATOM    158  HA  HIS A  10     -24.128  58.248  -3.779  1.00 33.21           H  
ATOM    159  C   HIS A  10     -24.028  59.992  -2.600  1.00 33.21           C  
ATOM    160  CB  HIS A  10     -25.117  59.774  -4.857  1.00 33.21           C  
ATOM    161  HB2 HIS A  10     -24.205  60.276  -5.179  1.00 33.21           H  
ATOM    162  HB3 HIS A  10     -25.858  60.553  -4.675  1.00 33.21           H  
ATOM    163  O   HIS A  10     -24.473  61.084  -2.281  1.00 33.21           O  
ATOM    164  CG  HIS A  10     -25.587  58.919  -6.010  1.00 33.21           C  
ATOM    165  CD2 HIS A  10     -26.370  59.344  -7.050  1.00 33.21           C  
ATOM    166  HD2 HIS A  10     -26.777  60.337  -7.169  1.00 33.21           H  
ATOM    167  ND1 HIS A  10     -25.265  57.602  -6.261  1.00 33.21           N  
ATOM    168  HD1 HIS A  10     -24.658  57.016  -5.705  1.00 33.21           H  
ATOM    169  CE1 HIS A  10     -25.846  57.244  -7.418  1.00 33.21           C  
ATOM    170  HE1 HIS A  10     -25.759  56.273  -7.884  1.00 33.21           H  
ATOM    171  NE2 HIS A  10     -26.545  58.267  -7.929  1.00 33.21           N  
ATOM    172  N   CYS A  11     -22.764  59.617  -2.330  1.00 34.44           N  
ATOM    173  H   CYS A  11     -22.636  58.629  -2.165  1.00 34.44           H  
ATOM    174  CA  CYS A  11     -21.513  60.307  -2.745  1.00 34.44           C  
ATOM    175  HA  CYS A  11     -21.421  60.257  -3.830  1.00 34.44           H  
ATOM    176  C   CYS A  11     -20.302  59.550  -2.143  1.00 34.44           C  
ATOM    177  CB  CYS A  11     -21.514  61.784  -2.322  1.00 34.44           C  
ATOM    178  HB2 CYS A  11     -20.502  62.112  -2.086  1.00 34.44           H  
ATOM    179  HB3 CYS A  11     -22.138  61.921  -1.438  1.00 34.44           H  
ATOM    180  O   CYS A  11     -20.252  59.329  -0.942  1.00 34.44           O  
ATOM    181  SG  CYS A  11     -22.150  62.768  -3.716  1.00 34.44           S  
ATOM    182  HG  CYS A  11     -22.448  63.860  -3.006  1.00 34.44           H  
ATOM    183  N   LYS A  12     -19.438  58.891  -2.930  1.00 35.78           N  
ATOM    184  H   LYS A  12     -19.215  58.020  -2.469  1.00 35.78           H  
ATOM    185  CA  LYS A  12     -18.241  59.412  -3.637  1.00 35.78           C  
ATOM    186  HA  LYS A  12     -17.773  58.539  -4.091  1.00 35.78           H  
ATOM    187  C   LYS A  12     -17.119  59.989  -2.738  1.00 35.78           C  
ATOM    188  CB  LYS A  12     -18.567  60.350  -4.821  1.00 35.78           C  
ATOM    189  HB2 LYS A  12     -17.680  60.953  -5.018  1.00 35.78           H  
ATOM    190  HB3 LYS A  12     -19.370  61.038  -4.558  1.00 35.78           H  
ATOM    191  O   LYS A  12     -17.110  61.169  -2.429  1.00 35.78           O  
ATOM    192  CG  LYS A  12     -18.903  59.594  -6.120  1.00 35.78           C  
ATOM    193  HG2 LYS A  12     -19.885  59.130  -6.029  1.00 35.78           H  
ATOM    194  HG3 LYS A  12     -18.157  58.818  -6.287  1.00 35.78           H  
ATOM    195  CD  LYS A  12     -18.884  60.552  -7.324  1.00 35.78           C  
ATOM    196  HD2 LYS A  12     -19.672  61.295  -7.197  1.00 35.78           H  
ATOM    197  HD3 LYS A  12     -17.923  61.065  -7.350  1.00 35.78           H  
ATOM    198  CE  LYS A  12     -19.084  59.799  -8.646  1.00 35.78           C  
ATOM    199  HE2 LYS A  12     -18.323  59.022  -8.722  1.00 35.78           H  
ATOM    200  HE3 LYS A  12     -20.060  59.313  -8.625  1.00 35.78           H  
ATOM    201  NZ  LYS A  12     -18.993  60.715  -9.814  1.00 35.78           N  
ATOM    202  HZ1 LYS A  12     -18.089  61.164  -9.845  1.00 35.78           H  
ATOM    203  HZ2 LYS A  12     -19.128  60.214 -10.680  1.00 35.78           H  
ATOM    204  HZ3 LYS A  12     -19.696  61.439  -9.755  1.00 35.78           H  
ATOM    205  N   ASN A  13     -16.124  59.134  -2.479  1.00 31.85           N  
ATOM    206  H   ASN A  13     -16.343  58.170  -2.690  1.00 31.85           H  
ATOM    207  CA  ASN A  13     -14.666  59.366  -2.442  1.00 31.85           C  
ATOM    208  HA  ASN A  13     -14.243  58.516  -1.906  1.00 31.85           H  
ATOM    209  C   ASN A  13     -14.062  60.620  -1.752  1.00 31.85           C  
ATOM    210  CB  ASN A  13     -14.125  59.271  -3.890  1.00 31.85           C  
ATOM    211  HB2 ASN A  13     -13.044  59.408  -3.862  1.00 31.85           H  
ATOM    212  HB3 ASN A  13     -14.541  60.089  -4.479  1.00 31.85           H  
ATOM    213  O   ASN A  13     -13.800  61.616  -2.419  1.00 31.85           O  
ATOM    214  CG  ASN A  13     -14.401  57.971  -4.624  1.00 31.85           C  
ATOM    215  ND2 ASN A  13     -13.829  57.803  -5.792  1.00 31.85           N  
ATOM    216 HD21 ASN A  13     -13.966  56.904  -6.232  1.00 31.85           H  
ATOM    217 HD22 ASN A  13     -13.174  58.487  -6.141  1.00 31.85           H  
ATOM    218  OD1 ASN A  13     -15.147  57.109  -4.191  1.00 31.85           O  
ATOM    219  N   ALA A  14     -13.609  60.455  -0.502  1.00 33.96           N  
ATOM    220  H   ALA A  14     -14.047  59.740   0.060  1.00 33.96           H  
ATOM    221  CA  ALA A  14     -12.331  60.956   0.055  1.00 33.96           C  
ATOM    222  HA  ALA A  14     -11.537  60.781  -0.670  1.00 33.96           H  
ATOM    223  C   ALA A  14     -12.053  60.141   1.348  1.00 33.96           C  
ATOM    224  CB  ALA A  14     -12.425  62.460   0.347  1.00 33.96           C  
ATOM    225  HB1 ALA A  14     -11.515  62.801   0.840  1.00 33.96           H  
ATOM    226  HB2 ALA A  14     -12.555  63.017  -0.581  1.00 33.96           H  
ATOM    227  HB3 ALA A  14     -13.273  62.657   1.002  1.00 33.96           H  
ATOM    228  O   ALA A  14     -12.991  59.909   2.100  1.00 33.96           O  
ATOM    229  N   ALA A  15     -10.920  59.478   1.614  1.00 32.04           N  
ATOM    230  H   ALA A  15     -11.113  58.830   2.365  1.00 32.04           H  
ATOM    231  CA  ALA A  15      -9.487  59.808   1.540  1.00 32.04           C  
ATOM    232  HA  ALA A  15      -8.994  58.839   1.464  1.00 32.04           H  
ATOM    233  C   ALA A  15      -8.927  60.450   2.837  1.00 32.04           C  
ATOM    234  CB  ALA A  15      -9.079  60.546   0.257  1.00 32.04           C  
ATOM    235  HB1 ALA A  15      -7.993  60.626   0.211  1.00 32.04           H  
ATOM    236  HB2 ALA A  15      -9.495  61.553   0.257  1.00 32.04           H  
ATOM    237  HB3 ALA A  15      -9.425  59.998  -0.620  1.00 32.04           H  
ATOM    238  O   ALA A  15      -9.448  61.447   3.312  1.00 32.04           O  
ATOM    239  N   MET A  16      -7.806  59.887   3.323  1.00 35.16           N  
ATOM    240  H   MET A  16      -7.488  59.071   2.820  1.00 35.16           H  
ATOM    241  CA  MET A  16      -6.933  60.320   4.443  1.00 35.16           C  
ATOM    242  HA  MET A  16      -6.017  59.746   4.306  1.00 35.16           H  
ATOM    243  C   MET A  16      -7.357  60.037   5.907  1.00 35.16           C  
ATOM    244  CB  MET A  16      -6.469  61.778   4.285  1.00 35.16           C  
ATOM    245  HB2 MET A  16      -5.796  62.021   5.107  1.00 35.16           H  
ATOM    246  HB3 MET A  16      -7.327  62.445   4.370  1.00 35.16           H  
ATOM    247  O   MET A  16      -8.150  60.741   6.513  1.00 35.16           O  
ATOM    248  CG  MET A  16      -5.747  62.059   2.959  1.00 35.16           C  
ATOM    249  HG2 MET A  16      -5.811  61.195   2.298  1.00 35.16           H  
ATOM    250  HG3 MET A  16      -6.268  62.884   2.473  1.00 35.16           H  
ATOM    251  SD  MET A  16      -4.002  62.522   3.126  1.00 35.16           S  
ATOM    252  CE  MET A  16      -3.723  63.170   1.455  1.00 35.16           C  
ATOM    253  HE1 MET A  16      -3.879  62.380   0.720  1.00 35.16           H  
ATOM    254  HE2 MET A  16      -2.702  63.543   1.374  1.00 35.16           H  
ATOM    255  HE3 MET A  16      -4.415  63.989   1.259  1.00 35.16           H  
ATOM    256  N   ARG A  17      -6.652  59.056   6.497  1.00 30.92           N  
ATOM    257  H   ARG A  17      -6.276  58.382   5.847  1.00 30.92           H  
ATOM    258  CA  ARG A  17      -5.912  59.120   7.782  1.00 30.92           C  
ATOM    259  HA  ARG A  17      -5.803  58.103   8.159  1.00 30.92           H  
ATOM    260  C   ARG A  17      -6.486  59.948   8.956  1.00 30.92           C  
ATOM    261  CB  ARG A  17      -4.496  59.673   7.497  1.00 30.92           C  
ATOM    262  HB2 ARG A  17      -3.974  59.779   8.448  1.00 30.92           H  
ATOM    263  HB3 ARG A  17      -4.599  60.670   7.070  1.00 30.92           H  
ATOM    264  O   ARG A  17      -6.229  61.143   9.046  1.00 30.92           O  
ATOM    265  CG  ARG A  17      -3.599  58.842   6.571  1.00 30.92           C  
ATOM    266  HG2 ARG A  17      -3.380  57.883   7.042  1.00 30.92           H  
ATOM    267  HG3 ARG A  17      -4.091  58.675   5.613  1.00 30.92           H  
ATOM    268  CD  ARG A  17      -2.297  59.625   6.343  1.00 30.92           C  
ATOM    269  HD2 ARG A  17      -2.537  60.547   5.814  1.00 30.92           H  
ATOM    270  HD3 ARG A  17      -1.871  59.885   7.312  1.00 30.92           H  
ATOM    271  NE  ARG A  17      -1.301  58.855   5.574  1.00 30.92           N  
ATOM    272  HE  ARG A  17      -1.505  57.882   5.397  1.00 30.92           H  
ATOM    273  NH1 ARG A  17       0.238  60.548   5.331  1.00 30.92           N  
ATOM    274 HH11 ARG A  17      -0.387  61.185   5.805  1.00 30.92           H  
ATOM    275 HH12 ARG A  17       1.136  60.877   5.005  1.00 30.92           H  
ATOM    276  NH2 ARG A  17       0.695  58.523   4.523  1.00 30.92           N  
ATOM    277 HH21 ARG A  17       1.588  58.877   4.211  1.00 30.92           H  
ATOM    278 HH22 ARG A  17       0.467  57.551   4.370  1.00 30.92           H  
ATOM    279  CZ  ARG A  17      -0.134  59.312   5.148  1.00 30.92           C  
ATOM    280  N   ALA A  18      -6.943  59.243   9.992  1.00 35.75           N  
ATOM    281  H   ALA A  18      -7.304  58.316   9.818  1.00 35.75           H  
ATOM    282  CA  ALA A  18      -6.514  59.488  11.377  1.00 35.75           C  
ATOM    283  HA  ALA A  18      -5.467  59.789  11.370  1.00 35.75           H  
ATOM    284  C   ALA A  18      -6.634  58.191  12.200  1.00 35.75           C  
ATOM    285  CB  ALA A  18      -7.322  60.623  12.017  1.00 35.75           C  
ATOM    286  HB1 ALA A  18      -8.381  60.365  12.026  1.00 35.75           H  
ATOM    287  HB2 ALA A  18      -7.188  61.547  11.455  1.00 35.75           H  
ATOM    288  HB3 ALA A  18      -6.989  60.786  13.042  1.00 35.75           H  
ATOM    289  O   ALA A  18      -7.517  57.375  11.948  1.00 35.75           O  
ATOM    290  N   SER A  19      -5.739  57.989  13.167  1.00 31.93           N  
ATOM    291  H   SER A  19      -5.049  58.704  13.346  1.00 31.93           H  
ATOM    292  CA  SER A  19      -5.717  56.827  14.064  1.00 31.93           C  
ATOM    293  HA  SER A  19      -6.470  56.098  13.767  1.00 31.93           H  
ATOM    294  C   SER A  19      -5.969  57.246  15.509  1.00 31.93           C  
ATOM    295  CB  SER A  19      -4.334  56.161  14.006  1.00 31.93           C  
ATOM    296  HB2 SER A  19      -4.290  55.346  14.728  1.00 31.93           H  
ATOM    297  HB3 SER A  19      -4.170  55.755  13.008  1.00 31.93           H  
ATOM    298  O   SER A  19      -5.295  58.161  15.965  1.00 31.93           O  
ATOM    299  OG  SER A  19      -3.319  57.109  14.296  1.00 31.93           O  
ATOM    300  HG  SER A  19      -3.587  57.603  15.075  1.00 31.93           H  
ATOM    301  N   VAL A  20      -6.813  56.515  16.241  1.00 38.34           N  
ATOM    302  H   VAL A  20      -7.483  55.942  15.747  1.00 38.34           H  
ATOM    303  CA  VAL A  20      -6.655  56.160  17.670  1.00 38.34           C  
ATOM    304  HA  VAL A  20      -5.654  55.752  17.806  1.00 38.34           H  
ATOM    305  C   VAL A  20      -7.624  55.003  17.962  1.00 38.34           C  
ATOM    306  CB  VAL A  20      -6.815  57.368  18.638  1.00 38.34           C  
ATOM    307  HB  VAL A  20      -7.495  58.092  18.191  1.00 38.34           H  
ATOM    308  O   VAL A  20      -8.659  54.877  17.311  1.00 38.34           O  
ATOM    309  CG1 VAL A  20      -7.390  57.010  20.017  1.00 38.34           C  
ATOM    310 HG11 VAL A  20      -6.740  56.308  20.539  1.00 38.34           H  
ATOM    311 HG12 VAL A  20      -8.389  56.585  19.915  1.00 38.34           H  
ATOM    312 HG13 VAL A  20      -7.490  57.914  20.618  1.00 38.34           H  
ATOM    313  CG2 VAL A  20      -5.456  58.055  18.906  1.00 38.34           C  
ATOM    314 HG21 VAL A  20      -5.381  58.953  18.292  1.00 38.34           H  
ATOM    315 HG22 VAL A  20      -5.365  58.379  19.943  1.00 38.34           H  
ATOM    316 HG23 VAL A  20      -4.616  57.399  18.677  1.00 38.34           H  
ATOM    317  N   GLY A  21      -7.232  54.084  18.848  1.00 30.98           N  
ATOM    318  H   GLY A  21      -6.428  54.279  19.426  1.00 30.98           H  
ATOM    319  CA  GLY A  21      -7.860  52.766  18.962  1.00 30.98           C  
ATOM    320  HA2 GLY A  21      -8.133  52.423  17.964  1.00 30.98           H  
ATOM    321  HA3 GLY A  21      -7.129  52.061  19.357  1.00 30.98           H  
ATOM    322  C   GLY A  21      -9.105  52.681  19.851  1.00 30.98           C  
ATOM    323  O   GLY A  21      -9.253  53.411  20.826  1.00 30.98           O  
ATOM    324  N   ALA A  22      -9.924  51.672  19.559  1.00 37.47           N  
ATOM    325  H   ALA A  22      -9.758  51.164  18.702  1.00 37.47           H  
ATOM    326  CA  ALA A  22     -10.828  51.009  20.495  1.00 37.47           C  
ATOM    327  HA  ALA A  22     -10.547  51.269  21.515  1.00 37.47           H  
ATOM    328  C   ALA A  22     -10.659  49.488  20.312  1.00 37.47           C  
ATOM    329  CB  ALA A  22     -12.265  51.484  20.252  1.00 37.47           C  
ATOM    330  HB1 ALA A  22     -12.946  50.959  20.921  1.00 37.47           H  
ATOM    331  HB2 ALA A  22     -12.333  52.554  20.444  1.00 37.47           H  
ATOM    332  HB3 ALA A  22     -12.555  51.285  19.220  1.00 37.47           H  
ATOM    333  O   ALA A  22     -10.463  49.016  19.191  1.00 37.47           O  
ATOM    334  N   GLN A  23     -10.660  48.724  21.404  1.00 34.72           N  
ATOM    335  H   GLN A  23     -10.902  49.141  22.292  1.00 34.72           H  
ATOM    336  CA  GLN A  23     -10.344  47.290  21.390  1.00 34.72           C  
ATOM    337  HA  GLN A  23      -9.636  47.088  20.586  1.00 34.72           H  
ATOM    338  C   GLN A  23     -11.597  46.437  21.132  1.00 34.72           C  
ATOM    339  CB  GLN A  23      -9.675  46.905  22.720  1.00 34.72           C  
ATOM    340  HB2 GLN A  23     -10.326  47.227  23.533  1.00 34.72           H  
ATOM    341  HB3 GLN A  23      -9.577  45.821  22.777  1.00 34.72           H  
ATOM    342  O   GLN A  23     -12.665  46.729  21.664  1.00 34.72           O  
ATOM    343  CG  GLN A  23      -8.274  47.528  22.886  1.00 34.72           C  
ATOM    344  HG2 GLN A  23      -8.290  48.578  22.595  1.00 34.72           H  
ATOM    345  HG3 GLN A  23      -7.577  47.006  22.230  1.00 34.72           H  
ATOM    346  CD  GLN A  23      -7.762  47.471  24.325  1.00 34.72           C  
ATOM    347  NE2 GLN A  23      -6.472  47.339  24.542  1.00 34.72           N  
ATOM    348 HE21 GLN A  23      -6.201  47.325  25.515  1.00 34.72           H  
ATOM    349 HE22 GLN A  23      -5.811  47.280  23.781  1.00 34.72           H  
ATOM    350  OE1 GLN A  23      -8.501  47.572  25.286  1.00 34.72           O  
ATOM    351  N   LEU A  24     -11.448  45.344  20.375  1.00 40.44           N  
ATOM    352  H   LEU A  24     -10.537  45.147  19.987  1.00 40.44           H  
ATOM    353  CA  LEU A  24     -12.459  44.288  20.239  1.00 40.44           C  
ATOM    354  HA  LEU A  24     -13.338  44.577  20.816  1.00 40.44           H  
ATOM    355  C   LEU A  24     -11.916  42.963  20.813  1.00 40.44           C  
ATOM    356  CB  LEU A  24     -12.886  44.129  18.767  1.00 40.44           C  
ATOM    357  HB2 LEU A  24     -11.989  44.096  18.148  1.00 40.44           H  
ATOM    358  HB3 LEU A  24     -13.396  43.172  18.654  1.00 40.44           H  
ATOM    359  O   LEU A  24     -10.766  42.620  20.532  1.00 40.44           O  
ATOM    360  CG  LEU A  24     -13.825  45.235  18.247  1.00 40.44           C  
ATOM    361  HG  LEU A  24     -13.380  46.213  18.434  1.00 40.44           H  
ATOM    362  CD1 LEU A  24     -14.018  45.070  16.738  1.00 40.44           C  
ATOM    363 HD11 LEU A  24     -14.474  44.105  16.521  1.00 40.44           H  
ATOM    364 HD12 LEU A  24     -13.053  45.136  16.236  1.00 40.44           H  
ATOM    365 HD13 LEU A  24     -14.660  45.866  16.361  1.00 40.44           H  
ATOM    366  CD2 LEU A  24     -15.209  45.177  18.901  1.00 40.44           C  
ATOM    367 HD21 LEU A  24     -15.646  44.186  18.778  1.00 40.44           H  
ATOM    368 HD22 LEU A  24     -15.134  45.416  19.962  1.00 40.44           H  
ATOM    369 HD23 LEU A  24     -15.864  45.917  18.440  1.00 40.44           H  
ATOM    370  N   PRO A  25     -12.701  42.218  21.614  1.00 37.03           N  
ATOM    371  CA  PRO A  25     -12.252  40.982  22.255  1.00 37.03           C  
ATOM    372  HA  PRO A  25     -11.191  41.042  22.498  1.00 37.03           H  
ATOM    373  C   PRO A  25     -12.497  39.729  21.394  1.00 37.03           C  
ATOM    374  CB  PRO A  25     -13.066  40.926  23.553  1.00 37.03           C  
ATOM    375  HB2 PRO A  25     -12.608  41.575  24.299  1.00 37.03           H  
ATOM    376  HB3 PRO A  25     -13.169  39.914  23.942  1.00 37.03           H  
ATOM    377  O   PRO A  25     -13.337  39.728  20.498  1.00 37.03           O  
ATOM    378  CG  PRO A  25     -14.415  41.510  23.127  1.00 37.03           C  
ATOM    379  HG2 PRO A  25     -15.008  40.745  22.625  1.00 37.03           H  
ATOM    380  HG3 PRO A  25     -14.962  41.925  23.973  1.00 37.03           H  
ATOM    381  CD  PRO A  25     -14.017  42.593  22.124  1.00 37.03           C  
ATOM    382  HD2 PRO A  25     -14.749  42.651  21.318  1.00 37.03           H  
ATOM    383  HD3 PRO A  25     -13.949  43.549  22.642  1.00 37.03           H  
ATOM    384  N   GLY A  26     -11.856  38.610  21.764  1.00 34.80           N  
ATOM    385  H   GLY A  26     -11.165  38.692  22.496  1.00 34.80           H  
ATOM    386  CA  GLY A  26     -12.438  37.280  21.518  1.00 34.80           C  
ATOM    387  HA2 GLY A  26     -13.495  37.386  21.272  1.00 34.80           H  
ATOM    388  HA3 GLY A  26     -12.389  36.722  22.452  1.00 34.80           H  
ATOM    389  C   GLY A  26     -11.811  36.389  20.440  1.00 34.80           C  
ATOM    390  O   GLY A  26     -12.541  35.663  19.768  1.00 34.80           O  
ATOM    391  N   HIS A  27     -10.482  36.348  20.298  1.00 34.82           N  
ATOM    392  H   HIS A  27      -9.905  36.961  20.854  1.00 34.82           H  
ATOM    393  CA  HIS A  27      -9.842  35.254  19.549  1.00 34.82           C  
ATOM    394  HA  HIS A  27     -10.323  35.191  18.573  1.00 34.82           H  
ATOM    395  C   HIS A  27     -10.070  33.915  20.283  1.00 34.82           C  
ATOM    396  CB  HIS A  27      -8.339  35.542  19.330  1.00 34.82           C  
ATOM    397  HB2 HIS A  27      -8.076  36.490  19.798  1.00 34.82           H  
ATOM    398  HB3 HIS A  27      -7.734  34.776  19.815  1.00 34.82           H  
ATOM    399  O   HIS A  27      -9.452  33.657  21.316  1.00 34.82           O  
ATOM    400  CG  HIS A  27      -7.916  35.601  17.880  1.00 34.82           C  
ATOM    401  CD2 HIS A  27      -7.095  36.544  17.320  1.00 34.82           C  
ATOM    402  HD2 HIS A  27      -6.651  37.384  17.833  1.00 34.82           H  
ATOM    403  ND1 HIS A  27      -8.239  34.706  16.881  1.00 34.82           N  
ATOM    404  HD1 HIS A  27      -8.799  33.872  16.981  1.00 34.82           H  
ATOM    405  CE1 HIS A  27      -7.643  35.116  15.748  1.00 34.82           C  
ATOM    406  HE1 HIS A  27      -7.712  34.618  14.792  1.00 34.82           H  
ATOM    407  NE2 HIS A  27      -6.929  36.228  15.969  1.00 34.82           N  
ATOM    408  N   GLN A  28     -10.946  33.045  19.767  1.00 40.01           N  
ATOM    409  H   GLN A  28     -11.516  33.325  18.981  1.00 40.01           H  
ATOM    410  CA  GLN A  28     -11.088  31.688  20.306  1.00 40.01           C  
ATOM    411  HA  GLN A  28     -11.113  31.755  21.394  1.00 40.01           H  
ATOM    412  C   GLN A  28      -9.865  30.839  19.928  1.00 40.01           C  
ATOM    413  CB  GLN A  28     -12.400  31.023  19.862  1.00 40.01           C  
ATOM    414  HB2 GLN A  28     -12.507  31.088  18.779  1.00 40.01           H  
ATOM    415  HB3 GLN A  28     -12.350  29.970  20.139  1.00 40.01           H  
ATOM    416  O   GLN A  28      -9.567  30.637  18.750  1.00 40.01           O  
ATOM    417  CG  GLN A  28     -13.632  31.643  20.546  1.00 40.01           C  
ATOM    418  HG2 GLN A  28     -13.790  32.652  20.164  1.00 40.01           H  
ATOM    419  HG3 GLN A  28     -13.451  31.708  21.619  1.00 40.01           H  
ATOM    420  CD  GLN A  28     -14.911  30.830  20.337  1.00 40.01           C  
ATOM    421  NE2 GLN A  28     -16.014  31.233  20.929  1.00 40.01           N  
ATOM    422 HE21 GLN A  28     -16.831  30.662  20.766  1.00 40.01           H  
ATOM    423 HE22 GLN A  28     -16.032  32.074  21.488  1.00 40.01           H  
ATOM    424  OE1 GLN A  28     -14.951  29.819  19.659  1.00 40.01           O  
ATOM    425  N   HIS A  29      -9.153  30.336  20.937  1.00 36.88           N  
ATOM    426  H   HIS A  29      -9.424  30.570  21.882  1.00 36.88           H  
ATOM    427  CA  HIS A  29      -8.005  29.451  20.753  1.00 36.88           C  
ATOM    428  HA  HIS A  29      -7.335  29.895  20.017  1.00 36.88           H  
ATOM    429  C   HIS A  29      -8.446  28.076  20.232  1.00 36.88           C  
ATOM    430  CB  HIS A  29      -7.239  29.296  22.084  1.00 36.88           C  
ATOM    431  HB2 HIS A  29      -7.885  29.552  22.923  1.00 36.88           H  
ATOM    432  HB3 HIS A  29      -6.953  28.253  22.215  1.00 36.88           H  
ATOM    433  O   HIS A  29      -9.069  27.304  20.959  1.00 36.88           O  
ATOM    434  CG  HIS A  29      -5.966  30.097  22.165  1.00 36.88           C  
ATOM    435  CD2 HIS A  29      -5.676  31.090  23.062  1.00 36.88           C  
ATOM    436  HD2 HIS A  29      -6.340  31.478  23.821  1.00 36.88           H  
ATOM    437  ND1 HIS A  29      -4.831  29.882  21.415  1.00 36.88           N  
ATOM    438  HD1 HIS A  29      -4.712  29.176  20.702  1.00 36.88           H  
ATOM    439  CE1 HIS A  29      -3.883  30.733  21.844  1.00 36.88           C  
ATOM    440  HE1 HIS A  29      -2.878  30.799  21.454  1.00 36.88           H  
ATOM    441  NE2 HIS A  29      -4.352  31.484  22.850  1.00 36.88           N  
ATOM    442  N   MET A  30      -8.027  27.710  19.017  1.00 36.80           N  
ATOM    443  H   MET A  30      -7.566  28.394  18.434  1.00 36.80           H  
ATOM    444  CA  MET A  30      -7.916  26.289  18.673  1.00 36.80           C  
ATOM    445  HA  MET A  30      -8.835  25.801  18.998  1.00 36.80           H  
ATOM    446  C   MET A  30      -6.738  25.655  19.436  1.00 36.80           C  
ATOM    447  CB  MET A  30      -7.760  26.063  17.162  1.00 36.80           C  
ATOM    448  HB2 MET A  30      -7.261  25.106  17.007  1.00 36.80           H  
ATOM    449  HB3 MET A  30      -7.144  26.844  16.715  1.00 36.80           H  
ATOM    450  O   MET A  30      -5.682  26.287  19.556  1.00 36.80           O  
ATOM    451  CG  MET A  30      -9.119  25.989  16.461  1.00 36.80           C  
ATOM    452  HG2 MET A  30      -9.545  26.989  16.382  1.00 36.80           H  
ATOM    453  HG3 MET A  30      -9.788  25.383  17.071  1.00 36.80           H  
ATOM    454  SD  MET A  30      -9.043  25.226  14.816  1.00 36.80           S  
ATOM    455  CE  MET A  30     -10.807  24.863  14.596  1.00 36.80           C  
ATOM    456  HE1 MET A  30     -11.146  24.184  15.379  1.00 36.80           H  
ATOM    457  HE2 MET A  30     -11.381  25.787  14.648  1.00 36.80           H  
ATOM    458  HE3 MET A  30     -10.967  24.396  13.624  1.00 36.80           H  
ATOM    459  N   PRO A  31      -6.873  24.407  19.924  1.00 39.91           N  
ATOM    460  CA  PRO A  31      -5.780  23.702  20.582  1.00 39.91           C  
ATOM    461  HA  PRO A  31      -5.399  24.327  21.389  1.00 39.91           H  
ATOM    462  C   PRO A  31      -4.645  23.384  19.589  1.00 39.91           C  
ATOM    463  CB  PRO A  31      -6.409  22.439  21.180  1.00 39.91           C  
ATOM    464  HB2 PRO A  31      -5.710  21.603  21.212  1.00 39.91           H  
ATOM    465  HB3 PRO A  31      -6.784  22.659  22.179  1.00 39.91           H  
ATOM    466  O   PRO A  31      -4.899  23.123  18.408  1.00 39.91           O  
ATOM    467  CG  PRO A  31      -7.587  22.159  20.247  1.00 39.91           C  
ATOM    468  HG2 PRO A  31      -7.236  21.629  19.361  1.00 39.91           H  
ATOM    469  HG3 PRO A  31      -8.374  21.593  20.746  1.00 39.91           H  
ATOM    470  CD  PRO A  31      -8.056  23.559  19.856  1.00 39.91           C  
ATOM    471  HD2 PRO A  31      -8.480  23.541  18.852  1.00 39.91           H  
ATOM    472  HD3 PRO A  31      -8.796  23.914  20.572  1.00 39.91           H  
ATOM    473  N   PRO A  32      -3.375  23.377  20.035  1.00 35.00           N  
ATOM    474  CA  PRO A  32      -2.239  23.173  19.144  1.00 35.00           C  
ATOM    475  HA  PRO A  32      -2.313  23.863  18.304  1.00 35.00           H  
ATOM    476  C   PRO A  32      -2.194  21.735  18.608  1.00 35.00           C  
ATOM    477  CB  PRO A  32      -1.003  23.538  19.974  1.00 35.00           C  
ATOM    478  HB2 PRO A  32      -0.801  24.604  19.870  1.00 35.00           H  
ATOM    479  HB3 PRO A  32      -0.126  22.958  19.687  1.00 35.00           H  
ATOM    480  O   PRO A  32      -2.187  20.766  19.370  1.00 35.00           O  
ATOM    481  CG  PRO A  32      -1.439  23.244  21.410  1.00 35.00           C  
ATOM    482  HG2 PRO A  32      -1.328  22.180  21.619  1.00 35.00           H  
ATOM    483  HG3 PRO A  32      -0.880  23.838  22.133  1.00 35.00           H  
ATOM    484  CD  PRO A  32      -2.922  23.616  21.397  1.00 35.00           C  
ATOM    485  HD2 PRO A  32      -3.038  24.673  21.637  1.00 35.00           H  
ATOM    486  HD3 PRO A  32      -3.470  23.004  22.113  1.00 35.00           H  
ATOM    487  N   LYS A  33      -2.059  21.594  17.281  1.00 43.36           N  
ATOM    488  H   LYS A  33      -2.097  22.445  16.737  1.00 43.36           H  
ATOM    489  CA  LYS A  33      -1.984  20.311  16.542  1.00 43.36           C  
ATOM    490  HA  LYS A  33      -2.806  19.686  16.892  1.00 43.36           H  
ATOM    491  C   LYS A  33      -0.707  19.482  16.812  1.00 43.36           C  
ATOM    492  CB  LYS A  33      -2.188  20.557  15.030  1.00 43.36           C  
ATOM    493  HB2 LYS A  33      -1.384  21.193  14.658  1.00 43.36           H  
ATOM    494  HB3 LYS A  33      -2.128  19.599  14.514  1.00 43.36           H  
ATOM    495  O   LYS A  33      -0.341  18.628  16.009  1.00 43.36           O  
ATOM    496  CG  LYS A  33      -3.544  21.191  14.674  1.00 43.36           C  
ATOM    497  HG2 LYS A  33      -3.593  22.204  15.075  1.00 43.36           H  
ATOM    498  HG3 LYS A  33      -4.340  20.597  15.122  1.00 43.36           H  
ATOM    499  CD  LYS A  33      -3.752  21.238  13.150  1.00 43.36           C  
ATOM    500  HD2 LYS A  33      -2.978  21.856  12.695  1.00 43.36           H  
ATOM    501  HD3 LYS A  33      -3.681  20.225  12.754  1.00 43.36           H  
ATOM    502  CE  LYS A  33      -5.138  21.814  12.825  1.00 43.36           C  
ATOM    503  HE2 LYS A  33      -5.177  22.849  13.167  1.00 43.36           H  
ATOM    504  HE3 LYS A  33      -5.883  21.257  13.393  1.00 43.36           H  
ATOM    505  NZ  LYS A  33      -5.457  21.737  11.376  1.00 43.36           N  
ATOM    506  HZ1 LYS A  33      -4.790  22.259  10.826  1.00 43.36           H  
ATOM    507  HZ2 LYS A  33      -5.462  20.775  11.066  1.00 43.36           H  
ATOM    508  HZ3 LYS A  33      -6.379  22.113  11.205  1.00 43.36           H  
ATOM    509  N   SER A  34       0.000  19.744  17.911  1.00 39.12           N  
ATOM    510  H   SER A  34      -0.385  20.411  18.564  1.00 39.12           H  
ATOM    511  CA  SER A  34       1.239  19.069  18.309  1.00 39.12           C  
ATOM    512  HA  SER A  34       1.771  18.744  17.415  1.00 39.12           H  
ATOM    513  C   SER A  34       0.999  17.817  19.158  1.00 39.12           C  
ATOM    514  CB  SER A  34       2.151  20.053  19.050  1.00 39.12           C  
ATOM    515  HB2 SER A  34       3.011  19.520  19.454  1.00 39.12           H  
ATOM    516  HB3 SER A  34       2.505  20.808  18.348  1.00 39.12           H  
ATOM    517  O   SER A  34       1.696  16.826  18.958  1.00 39.12           O  
ATOM    518  OG  SER A  34       1.445  20.694  20.098  1.00 39.12           O  
ATOM    519  HG  SER A  34       2.065  21.239  20.589  1.00 39.12           H  
ATOM    520  N   LYS A  35      -0.000  17.808  20.057  1.00 34.41           N  
ATOM    521  H   LYS A  35      -0.534  18.657  20.178  1.00 34.41           H  
ATOM    522  CA  LYS A  35      -0.215  16.679  20.989  1.00 34.41           C  
ATOM    523  HA  LYS A  35       0.742  16.443  21.456  1.00 34.41           H  
ATOM    524  C   LYS A  35      -0.612  15.363  20.302  1.00 34.41           C  
ATOM    525  CB  LYS A  35      -1.200  17.058  22.111  1.00 34.41           C  
ATOM    526  HB2 LYS A  35      -2.089  17.527  21.691  1.00 34.41           H  
ATOM    527  HB3 LYS A  35      -1.504  16.142  22.617  1.00 34.41           H  
ATOM    528  O   LYS A  35      -0.177  14.308  20.743  1.00 34.41           O  
ATOM    529  CG  LYS A  35      -0.547  17.988  23.151  1.00 34.41           C  
ATOM    530  HG2 LYS A  35      -0.376  18.969  22.707  1.00 34.41           H  
ATOM    531  HG3 LYS A  35       0.415  17.566  23.443  1.00 34.41           H  
ATOM    532  CD  LYS A  35      -1.413  18.136  24.413  1.00 34.41           C  
ATOM    533  HD2 LYS A  35      -1.645  17.143  24.797  1.00 34.41           H  
ATOM    534  HD3 LYS A  35      -2.343  18.642  24.156  1.00 34.41           H  
ATOM    535  CE  LYS A  35      -0.659  18.929  25.492  1.00 34.41           C  
ATOM    536  HE2 LYS A  35       0.310  18.456  25.651  1.00 34.41           H  
ATOM    537  HE3 LYS A  35      -0.477  19.938  25.122  1.00 34.41           H  
ATOM    538  NZ  LYS A  35      -1.409  18.976  26.775  1.00 34.41           N  
ATOM    539  HZ1 LYS A  35      -1.560  18.043  27.131  1.00 34.41           H  
ATOM    540  HZ2 LYS A  35      -2.310  19.417  26.653  1.00 34.41           H  
ATOM    541  HZ3 LYS A  35      -0.893  19.493  27.472  1.00 34.41           H  
ATOM    542  N   LEU A  36      -1.337  15.418  19.182  1.00 37.28           N  
ATOM    543  H   LEU A  36      -1.674  16.321  18.879  1.00 37.28           H  
ATOM    544  CA  LEU A  36      -1.678  14.234  18.372  1.00 37.28           C  
ATOM    545  HA  LEU A  36      -2.082  13.465  19.030  1.00 37.28           H  
ATOM    546  C   LEU A  36      -0.463  13.584  17.677  1.00 37.28           C  
ATOM    547  CB  LEU A  36      -2.765  14.631  17.349  1.00 37.28           C  
ATOM    548  HB2 LEU A  36      -2.612  15.666  17.045  1.00 37.28           H  
ATOM    549  HB3 LEU A  36      -2.666  14.017  16.453  1.00 37.28           H  
ATOM    550  O   LEU A  36      -0.531  12.422  17.291  1.00 37.28           O  
ATOM    551  CG  LEU A  36      -4.194  14.447  17.899  1.00 37.28           C  
ATOM    552  HG  LEU A  36      -4.215  14.734  18.951  1.00 37.28           H  
ATOM    553  CD1 LEU A  36      -5.179  15.342  17.147  1.00 37.28           C  
ATOM    554 HD11 LEU A  36      -4.910  16.390  17.274  1.00 37.28           H  
ATOM    555 HD12 LEU A  36      -6.182  15.184  17.544  1.00 37.28           H  
ATOM    556 HD13 LEU A  36      -5.181  15.082  16.088  1.00 37.28           H  
ATOM    557  CD2 LEU A  36      -4.650  12.996  17.759  1.00 37.28           C  
ATOM    558 HD21 LEU A  36      -5.647  12.871  18.181  1.00 37.28           H  
ATOM    559 HD22 LEU A  36      -4.685  12.699  16.710  1.00 37.28           H  
ATOM    560 HD23 LEU A  36      -3.974  12.326  18.290  1.00 37.28           H  
ATOM    561  N   LYS A  37       0.664  14.297  17.520  1.00 36.71           N  
ATOM    562  H   LYS A  37       0.715  15.220  17.928  1.00 36.71           H  
ATOM    563  CA  LYS A  37       1.828  13.796  16.766  1.00 36.71           C  
ATOM    564  HA  LYS A  37       1.462  13.157  15.962  1.00 36.71           H  
ATOM    565  C   LYS A  37       2.769  12.880  17.557  1.00 36.71           C  
ATOM    566  CB  LYS A  37       2.601  14.959  16.122  1.00 36.71           C  
ATOM    567  HB2 LYS A  37       2.882  15.691  16.879  1.00 36.71           H  
ATOM    568  HB3 LYS A  37       3.516  14.557  15.688  1.00 36.71           H  
ATOM    569  O   LYS A  37       3.654  12.289  16.951  1.00 36.71           O  
ATOM    570  CG  LYS A  37       1.798  15.638  15.003  1.00 36.71           C  
ATOM    571  HG2 LYS A  37       0.995  16.237  15.433  1.00 36.71           H  
ATOM    572  HG3 LYS A  37       1.360  14.869  14.366  1.00 36.71           H  
ATOM    573  CD  LYS A  37       2.710  16.523  14.143  1.00 36.71           C  
ATOM    574  HD2 LYS A  37       3.558  15.924  13.810  1.00 36.71           H  
ATOM    575  HD3 LYS A  37       3.076  17.361  14.736  1.00 36.71           H  
ATOM    576  CE  LYS A  37       1.944  17.033  12.918  1.00 36.71           C  
ATOM    577  HE2 LYS A  37       1.239  17.800  13.239  1.00 36.71           H  
ATOM    578  HE3 LYS A  37       1.367  16.203  12.510  1.00 36.71           H  
ATOM    579  NZ  LYS A  37       2.864  17.551  11.873  1.00 36.71           N  
ATOM    580  HZ1 LYS A  37       3.482  16.814  11.565  1.00 36.71           H  
ATOM    581  HZ2 LYS A  37       3.425  18.314  12.224  1.00 36.71           H  
ATOM    582  HZ3 LYS A  37       2.346  17.859  11.063  1.00 36.71           H  
ATOM    583  N   GLN A  38       2.612  12.760  18.878  1.00 33.82           N  
ATOM    584  H   GLN A  38       1.857  13.264  19.322  1.00 33.82           H  
ATOM    585  CA  GLN A  38       3.505  11.942  19.717  1.00 33.82           C  
ATOM    586  HA  GLN A  38       4.450  11.799  19.193  1.00 33.82           H  
ATOM    587  C   GLN A  38       2.989  10.517  19.982  1.00 33.82           C  
ATOM    588  CB  GLN A  38       3.825  12.694  21.020  1.00 33.82           C  
ATOM    589  HB2 GLN A  38       4.301  12.007  21.719  1.00 33.82           H  
ATOM    590  HB3 GLN A  38       2.903  13.061  21.471  1.00 33.82           H  
ATOM    591  O   GLN A  38       3.774   9.655  20.369  1.00 33.82           O  
ATOM    592  CG  GLN A  38       4.795  13.860  20.762  1.00 33.82           C  
ATOM    593  HG2 GLN A  38       5.691  13.470  20.280  1.00 33.82           H  
ATOM    594  HG3 GLN A  38       4.334  14.584  20.090  1.00 33.82           H  
ATOM    595  CD  GLN A  38       5.205  14.590  22.038  1.00 33.82           C  
ATOM    596  NE2 GLN A  38       6.405  15.125  22.102  1.00 33.82           N  
ATOM    597 HE21 GLN A  38       7.071  15.003  21.353  1.00 33.82           H  
ATOM    598 HE22 GLN A  38       6.646  15.560  22.981  1.00 33.82           H  
ATOM    599  OE1 GLN A  38       4.458  14.720  22.992  1.00 33.82           O  
ATOM    600  N   THR A  39       1.702  10.240  19.753  1.00 37.62           N  
ATOM    601  H   THR A  39       1.065  10.993  19.534  1.00 37.62           H  
ATOM    602  CA  THR A  39       1.107   8.913  20.004  1.00 37.62           C  
ATOM    603  HA  THR A  39       1.530   8.510  20.923  1.00 37.62           H  
ATOM    604  C   THR A  39       1.412   7.910  18.884  1.00 37.62           C  
ATOM    605  CB  THR A  39      -0.417   9.030  20.198  1.00 37.62           C  
ATOM    606  HB  THR A  39      -0.905   9.079  19.225  1.00 37.62           H  
ATOM    607  O   THR A  39       1.640   6.735  19.151  1.00 37.62           O  
ATOM    608  CG2 THR A  39      -0.990   7.861  20.996  1.00 37.62           C  
ATOM    609 HG21 THR A  39      -0.792   6.924  20.475  1.00 37.62           H  
ATOM    610 HG22 THR A  39      -0.538   7.823  21.987  1.00 37.62           H  
ATOM    611 HG23 THR A  39      -2.069   7.974  21.094  1.00 37.62           H  
ATOM    612  OG1 THR A  39      -0.739  10.201  20.917  1.00 37.62           O  
ATOM    613  HG1 THR A  39      -1.692  10.199  21.035  1.00 37.62           H  
ATOM    614  N   LEU A  40       1.475   8.383  17.634  1.00 40.19           N  
ATOM    615  H   LEU A  40       1.328   9.375  17.513  1.00 40.19           H  
ATOM    616  CA  LEU A  40       1.502   7.569  16.406  1.00 40.19           C  
ATOM    617  HA  LEU A  40       0.867   6.696  16.560  1.00 40.19           H  
ATOM    618  C   LEU A  40       2.887   7.001  16.019  1.00 40.19           C  
ATOM    619  CB  LEU A  40       0.899   8.413  15.259  1.00 40.19           C  
ATOM    620  HB2 LEU A  40       0.961   7.845  14.330  1.00 40.19           H  
ATOM    621  HB3 LEU A  40       1.512   9.306  15.136  1.00 40.19           H  
ATOM    622  O   LEU A  40       3.060   6.522  14.903  1.00 40.19           O  
ATOM    623  CG  LEU A  40      -0.571   8.836  15.451  1.00 40.19           C  
ATOM    624  HG  LEU A  40      -0.687   9.333  16.414  1.00 40.19           H  
ATOM    625  CD1 LEU A  40      -0.969   9.828  14.359  1.00 40.19           C  
ATOM    626 HD11 LEU A  40      -2.006  10.130  14.503  1.00 40.19           H  
ATOM    627 HD12 LEU A  40      -0.865   9.364  13.378  1.00 40.19           H  
ATOM    628 HD13 LEU A  40      -0.335  10.713  14.416  1.00 40.19           H  
ATOM    629  CD2 LEU A  40      -1.522   7.643  15.391  1.00 40.19           C  
ATOM    630 HD21 LEU A  40      -1.410   7.113  14.445  1.00 40.19           H  
ATOM    631 HD22 LEU A  40      -2.553   7.984  15.486  1.00 40.19           H  
ATOM    632 HD23 LEU A  40      -1.321   6.954  16.211  1.00 40.19           H  
ATOM    633  N   LEU A  41       3.889   7.089  16.902  1.00 42.37           N  
ATOM    634  H   LEU A  41       3.668   7.466  17.813  1.00 42.37           H  
ATOM    635  CA  LEU A  41       5.287   6.712  16.618  1.00 42.37           C  
ATOM    636  HA  LEU A  41       5.306   6.097  15.719  1.00 42.37           H  
ATOM    637  C   LEU A  41       5.915   5.810  17.698  1.00 42.37           C  
ATOM    638  CB  LEU A  41       6.123   7.985  16.351  1.00 42.37           C  
ATOM    639  HB2 LEU A  41       7.180   7.720  16.319  1.00 42.37           H  
ATOM    640  HB3 LEU A  41       5.982   8.670  17.187  1.00 42.37           H  
ATOM    641  O   LEU A  41       7.138   5.745  17.823  1.00 42.37           O  
ATOM    642  CG  LEU A  41       5.800   8.716  15.035  1.00 42.37           C  
ATOM    643  HG  LEU A  41       4.739   8.965  14.998  1.00 42.37           H  
ATOM    644  CD1 LEU A  41       6.596  10.022  14.978  1.00 42.37           C  
ATOM    645 HD11 LEU A  41       7.664   9.809  15.014  1.00 42.37           H  
ATOM    646 HD12 LEU A  41       6.361  10.554  14.056  1.00 42.37           H  
ATOM    647 HD13 LEU A  41       6.321  10.651  15.824  1.00 42.37           H  
ATOM    648  CD2 LEU A  41       6.169   7.893  13.797  1.00 42.37           C  
ATOM    649 HD21 LEU A  41       7.216   7.591  13.841  1.00 42.37           H  
ATOM    650 HD22 LEU A  41       5.541   7.005  13.741  1.00 42.37           H  
ATOM    651 HD23 LEU A  41       5.996   8.481  12.895  1.00 42.37           H  
ATOM    652  N   ARG A  42       5.103   5.113  18.504  1.00 33.85           N  
ATOM    653  H   ARG A  42       4.111   5.136  18.317  1.00 33.85           H  
ATOM    654  CA  ARG A  42       5.623   4.110  19.447  1.00 33.85           C  
ATOM    655  HA  ARG A  42       6.579   4.474  19.824  1.00 33.85           H  
ATOM    656  C   ARG A  42       5.879   2.775  18.730  1.00 33.85           C  
ATOM    657  CB  ARG A  42       4.679   3.924  20.642  1.00 33.85           C  
ATOM    658  HB2 ARG A  42       3.661   3.753  20.289  1.00 33.85           H  
ATOM    659  HB3 ARG A  42       5.000   3.045  21.201  1.00 33.85           H  
ATOM    660  O   ARG A  42       4.985   2.311  18.024  1.00 33.85           O  
ATOM    661  CG  ARG A  42       4.717   5.142  21.572  1.00 33.85           C  
ATOM    662  HG2 ARG A  42       5.753   5.350  21.842  1.00 33.85           H  
ATOM    663  HG3 ARG A  42       4.302   6.011  21.061  1.00 33.85           H  
ATOM    664  CD  ARG A  42       3.918   4.869  22.849  1.00 33.85           C  
ATOM    665  HD2 ARG A  42       2.866   4.754  22.589  1.00 33.85           H  
ATOM    666  HD3 ARG A  42       4.274   3.937  23.287  1.00 33.85           H  
ATOM    667  NE  ARG A  42       4.079   5.967  23.822  1.00 33.85           N  
ATOM    668  HE  ARG A  42       4.472   6.827  23.465  1.00 33.85           H  
ATOM    669  NH1 ARG A  42       3.202   4.880  25.646  1.00 33.85           N  
ATOM    670 HH11 ARG A  42       2.954   4.858  26.625  1.00 33.85           H  
ATOM    671 HH12 ARG A  42       2.992   4.085  25.059  1.00 33.85           H  
ATOM    672  NH2 ARG A  42       3.997   6.953  25.872  1.00 33.85           N  
ATOM    673 HH21 ARG A  42       3.757   6.910  26.852  1.00 33.85           H  
ATOM    674 HH22 ARG A  42       4.431   7.781  25.489  1.00 33.85           H  
ATOM    675  CZ  ARG A  42       3.759   5.927  25.103  1.00 33.85           C  
ATOM    676  N   PRO A  43       7.042   2.124  18.928  1.00 36.91           N  
ATOM    677  CA  PRO A  43       7.222   0.735  18.512  1.00 36.91           C  
ATOM    678  HA  PRO A  43       7.007   0.641  17.447  1.00 36.91           H  
ATOM    679  C   PRO A  43       6.278  -0.181  19.315  1.00 36.91           C  
ATOM    680  CB  PRO A  43       8.698   0.420  18.774  1.00 36.91           C  
ATOM    681  HB2 PRO A  43       9.291   0.716  17.909  1.00 36.91           H  
ATOM    682  HB3 PRO A  43       8.863  -0.632  19.006  1.00 36.91           H  
ATOM    683  O   PRO A  43       5.931   0.159  20.451  1.00 36.91           O  
ATOM    684  CG  PRO A  43       9.039   1.322  19.959  1.00 36.91           C  
ATOM    685  HG2 PRO A  43      10.103   1.554  19.998  1.00 36.91           H  
ATOM    686  HG3 PRO A  43       8.715   0.849  20.886  1.00 36.91           H  
ATOM    687  CD  PRO A  43       8.195   2.571  19.700  1.00 36.91           C  
ATOM    688  HD2 PRO A  43       7.896   3.009  20.652  1.00 36.91           H  
ATOM    689  HD3 PRO A  43       8.765   3.290  19.113  1.00 36.91           H  
ATOM    690  N   PRO A  44       5.877  -1.345  18.771  1.00 42.59           N  
ATOM    691  CA  PRO A  44       4.936  -2.237  19.440  1.00 42.59           C  
ATOM    692  HA  PRO A  44       4.012  -1.696  19.643  1.00 42.59           H  
ATOM    693  C   PRO A  44       5.507  -2.757  20.762  1.00 42.59           C  
ATOM    694  CB  PRO A  44       4.637  -3.363  18.446  1.00 42.59           C  
ATOM    695  HB2 PRO A  44       3.757  -3.101  17.859  1.00 42.59           H  
ATOM    696  HB3 PRO A  44       4.488  -4.324  18.939  1.00 42.59           H  
ATOM    697  O   PRO A  44       6.636  -3.278  20.803  1.00 42.59           O  
ATOM    698  CG  PRO A  44       5.866  -3.373  17.538  1.00 42.59           C  
ATOM    699  HG2 PRO A  44       6.661  -3.955  18.005  1.00 42.59           H  
ATOM    700  HG3 PRO A  44       5.636  -3.764  16.547  1.00 42.59           H  
ATOM    701  CD  PRO A  44       6.272  -1.900  17.487  1.00 42.59           C  
ATOM    702  HD2 PRO A  44       5.725  -1.395  16.691  1.00 42.59           H  
ATOM    703  HD3 PRO A  44       7.346  -1.812  17.320  1.00 42.59           H  
ATOM    704  N   SER A  45       4.690  -2.620  21.809  1.00 42.61           N  
ATOM    705  H   SER A  45       3.800  -2.168  21.656  1.00 42.61           H  
ATOM    706  CA  SER A  45       4.949  -3.016  23.194  1.00 42.61           C  
ATOM    707  HA  SER A  45       5.589  -2.259  23.647  1.00 42.61           H  
ATOM    708  C   SER A  45       5.611  -4.400  23.291  1.00 42.61           C  
ATOM    709  CB  SER A  45       3.616  -3.058  23.961  1.00 42.61           C  
ATOM    710  HB2 SER A  45       3.802  -3.272  25.014  1.00 42.61           H  
ATOM    711  HB3 SER A  45       2.993  -3.852  23.550  1.00 42.61           H  
ATOM    712  O   SER A  45       5.269  -5.302  22.520  1.00 42.61           O  
ATOM    713  OG  SER A  45       2.927  -1.824  23.840  1.00 42.61           O  
ATOM    714  HG  SER A  45       1.990  -2.001  23.952  1.00 42.61           H  
ATOM    715  N   PRO A  46       6.561  -4.619  24.218  1.00 46.27           N  
ATOM    716  CA  PRO A  46       6.989  -5.975  24.541  1.00 46.27           C  
ATOM    717  HA  PRO A  46       7.353  -6.480  23.646  1.00 46.27           H  
ATOM    718  C   PRO A  46       5.803  -6.765  25.118  1.00 46.27           C  
ATOM    719  CB  PRO A  46       8.137  -5.814  25.541  1.00 46.27           C  
ATOM    720  HB2 PRO A  46       9.078  -5.708  25.000  1.00 46.27           H  
ATOM    721  HB3 PRO A  46       8.193  -6.647  26.242  1.00 46.27           H  
ATOM    722  O   PRO A  46       5.009  -6.218  25.882  1.00 46.27           O  
ATOM    723  CG  PRO A  46       7.806  -4.498  26.247  1.00 46.27           C  
ATOM    724  HG2 PRO A  46       7.094  -4.685  27.051  1.00 46.27           H  
ATOM    725  HG3 PRO A  46       8.700  -4.011  26.636  1.00 46.27           H  
ATOM    726  CD  PRO A  46       7.135  -3.662  25.155  1.00 46.27           C  
ATOM    727  HD2 PRO A  46       6.368  -3.027  25.599  1.00 46.27           H  
ATOM    728  HD3 PRO A  46       7.880  -3.055  24.641  1.00 46.27           H  
ATOM    729  N   LEU A  47       5.693  -8.047  24.756  1.00 43.82           N  
ATOM    730  H   LEU A  47       6.378  -8.433  24.122  1.00 43.82           H  
ATOM    731  CA  LEU A  47       4.662  -8.948  25.283  1.00 43.82           C  
ATOM    732  HA  LEU A  47       3.680  -8.570  24.999  1.00 43.82           H  
ATOM    733  C   LEU A  47       4.722  -8.998  26.817  1.00 43.82           C  
ATOM    734  CB  LEU A  47       4.867 -10.365  24.706  1.00 43.82           C  
ATOM    735  HB2 LEU A  47       5.905 -10.653  24.874  1.00 43.82           H  
ATOM    736  HB3 LEU A  47       4.247 -11.065  25.266  1.00 43.82           H  
ATOM    737  O   LEU A  47       5.815  -9.088  27.385  1.00 43.82           O  
ATOM    738  CG  LEU A  47       4.538 -10.521  23.210  1.00 43.82           C  
ATOM    739  HG  LEU A  47       5.057  -9.751  22.640  1.00 43.82           H  
ATOM    740  CD1 LEU A  47       5.019 -11.888  22.722  1.00 43.82           C  
ATOM    741 HD11 LEU A  47       6.097 -11.976  22.859  1.00 43.82           H  
ATOM    742 HD12 LEU A  47       4.517 -12.681  23.276  1.00 43.82           H  
ATOM    743 HD13 LEU A  47       4.789 -12.001  21.662  1.00 43.82           H  
ATOM    744  CD2 LEU A  47       3.036 -10.421  22.939  1.00 43.82           C  
ATOM    745 HD21 LEU A  47       2.495 -11.171  23.517  1.00 43.82           H  
ATOM    746 HD22 LEU A  47       2.668  -9.428  23.198  1.00 43.82           H  
ATOM    747 HD23 LEU A  47       2.842 -10.588  21.880  1.00 43.82           H  
ATOM    748  N   SER A  48       3.560  -8.994  27.479  1.00 57.24           N  
ATOM    749  H   SER A  48       2.695  -8.971  26.959  1.00 57.24           H  
ATOM    750  CA  SER A  48       3.473  -9.182  28.933  1.00 57.24           C  
ATOM    751  HA  SER A  48       4.057  -8.394  29.410  1.00 57.24           H  
ATOM    752  C   SER A  48       4.065 -10.530  29.358  1.00 57.24           C  
ATOM    753  CB  SER A  48       2.023  -9.058  29.425  1.00 57.24           C  
ATOM    754  HB2 SER A  48       1.610  -8.101  29.106  1.00 57.24           H  
ATOM    755  HB3 SER A  48       2.012  -9.095  30.514  1.00 57.24           H  
ATOM    756  O   SER A  48       4.164 -11.462  28.556  1.00 57.24           O  
ATOM    757  OG  SER A  48       1.222 -10.109  28.923  1.00 57.24           O  
ATOM    758  HG  SER A  48       0.414 -10.142  29.440  1.00 57.24           H  
ATOM    759  N   GLN A  49       4.453 -10.655  30.630  1.00 49.60           N  
ATOM    760  H   GLN A  49       4.318  -9.887  31.272  1.00 49.60           H  
ATOM    761  CA  GLN A  49       4.976 -11.921  31.159  1.00 49.60           C  
ATOM    762  HA  GLN A  49       5.838 -12.219  30.562  1.00 49.60           H  
ATOM    763  C   GLN A  49       3.947 -13.055  31.022  1.00 49.60           C  
ATOM    764  CB  GLN A  49       5.442 -11.732  32.611  1.00 49.60           C  
ATOM    765  HB2 GLN A  49       4.655 -11.252  33.192  1.00 49.60           H  
ATOM    766  HB3 GLN A  49       5.644 -12.711  33.047  1.00 49.60           H  
ATOM    767  O   GLN A  49       4.318 -14.159  30.635  1.00 49.60           O  
ATOM    768  CG  GLN A  49       6.733 -10.896  32.672  1.00 49.60           C  
ATOM    769  HG2 GLN A  49       7.502 -11.398  32.086  1.00 49.60           H  
ATOM    770  HG3 GLN A  49       6.557  -9.913  32.234  1.00 49.60           H  
ATOM    771  CD  GLN A  49       7.263 -10.691  34.090  1.00 49.60           C  
ATOM    772  NE2 GLN A  49       8.525 -10.356  34.247  1.00 49.60           N  
ATOM    773 HE21 GLN A  49       9.147 -10.277  33.455  1.00 49.60           H  
ATOM    774 HE22 GLN A  49       8.820 -10.249  35.207  1.00 49.60           H  
ATOM    775  OE1 GLN A  49       6.572 -10.800  35.084  1.00 49.60           O  
ATOM    776  N   ASP A  50       2.656 -12.763  31.204  1.00 44.93           N  
ATOM    777  H   ASP A  50       2.412 -11.874  31.615  1.00 44.93           H  
ATOM    778  CA  ASP A  50       1.564 -13.730  31.022  1.00 44.93           C  
ATOM    779  HA  ASP A  50       1.752 -14.590  31.665  1.00 44.93           H  
ATOM    780  C   ASP A  50       1.463 -14.221  29.568  1.00 44.93           C  
ATOM    781  CB  ASP A  50       0.231 -13.097  31.454  1.00 44.93           C  
ATOM    782  HB2 ASP A  50      -0.519 -13.882  31.558  1.00 44.93           H  
ATOM    783  HB3 ASP A  50      -0.106 -12.412  30.676  1.00 44.93           H  
ATOM    784  O   ASP A  50       1.339 -15.420  29.316  1.00 44.93           O  
ATOM    785  CG  ASP A  50       0.351 -12.331  32.771  1.00 44.93           C  
ATOM    786  OD1 ASP A  50       0.813 -12.938  33.758  1.00 44.93           O  
ATOM    787  OD2 ASP A  50       0.089 -11.108  32.727  1.00 44.93           O  
ATOM    788  N   ALA A  51       1.598 -13.314  28.592  1.00 41.48           N  
ATOM    789  H   ALA A  51       1.728 -12.345  28.845  1.00 41.48           H  
ATOM    790  CA  ALA A  51       1.607 -13.669  27.174  1.00 41.48           C  
ATOM    791  HA  ALA A  51       0.735 -14.289  26.965  1.00 41.48           H  
ATOM    792  C   ALA A  51       2.854 -14.491  26.794  1.00 41.48           C  
ATOM    793  CB  ALA A  51       1.491 -12.383  26.348  1.00 41.48           C  
ATOM    794  HB1 ALA A  51       1.477 -12.633  25.287  1.00 41.48           H  
ATOM    795  HB2 ALA A  51       0.565 -11.866  26.601  1.00 41.48           H  
ATOM    796  HB3 ALA A  51       2.335 -11.726  26.556  1.00 41.48           H  
ATOM    797  O   ALA A  51       2.762 -15.426  26.000  1.00 41.48           O  
ATOM    798  N   GLN A  52       4.016 -14.198  27.390  1.00 48.77           N  
ATOM    799  H   GLN A  52       4.036 -13.422  28.036  1.00 48.77           H  
ATOM    800  CA  GLN A  52       5.226 -15.013  27.218  1.00 48.77           C  
ATOM    801  HA  GLN A  52       5.400 -15.161  26.152  1.00 48.77           H  
ATOM    802  C   GLN A  52       5.067 -16.412  27.843  1.00 48.77           C  
ATOM    803  CB  GLN A  52       6.444 -14.284  27.812  1.00 48.77           C  
ATOM    804  HB2 GLN A  52       6.250 -14.045  28.858  1.00 48.77           H  
ATOM    805  HB3 GLN A  52       7.301 -14.956  27.772  1.00 48.77           H  
ATOM    806  O   GLN A  52       5.515 -17.401  27.257  1.00 48.77           O  
ATOM    807  CG  GLN A  52       6.804 -12.992  27.059  1.00 48.77           C  
ATOM    808  HG2 GLN A  52       5.940 -12.328  27.026  1.00 48.77           H  
ATOM    809  HG3 GLN A  52       7.076 -13.236  26.032  1.00 48.77           H  
ATOM    810  CD  GLN A  52       7.973 -12.253  27.705  1.00 48.77           C  
ATOM    811  NE2 GLN A  52       7.936 -10.943  27.797  1.00 48.77           N  
ATOM    812 HE21 GLN A  52       7.103 -10.421  27.564  1.00 48.77           H  
ATOM    813 HE22 GLN A  52       8.727 -10.509  28.251  1.00 48.77           H  
ATOM    814  OE1 GLN A  52       8.961 -12.830  28.124  1.00 48.77           O  
ATOM    815  N   GLN A  53       4.394 -16.512  28.994  1.00 49.85           N  
ATOM    816  H   GLN A  53       4.091 -15.661  29.447  1.00 49.85           H  
ATOM    817  CA  GLN A  53       4.112 -17.775  29.673  1.00 49.85           C  
ATOM    818  HA  GLN A  53       5.054 -18.313  29.778  1.00 49.85           H  
ATOM    819  C   GLN A  53       3.166 -18.661  28.848  1.00 49.85           C  
ATOM    820  CB  GLN A  53       3.574 -17.485  31.086  1.00 49.85           C  
ATOM    821  HB2 GLN A  53       4.309 -16.890  31.629  1.00 49.85           H  
ATOM    822  HB3 GLN A  53       2.656 -16.902  31.015  1.00 49.85           H  
ATOM    823  O   GLN A  53       3.527 -19.807  28.563  1.00 49.85           O  
ATOM    824  CG  GLN A  53       3.276 -18.758  31.890  1.00 49.85           C  
ATOM    825  HG2 GLN A  53       2.930 -18.475  32.884  1.00 49.85           H  
ATOM    826  HG3 GLN A  53       2.470 -19.311  31.408  1.00 49.85           H  
ATOM    827  CD  GLN A  53       4.489 -19.669  32.051  1.00 49.85           C  
ATOM    828  NE2 GLN A  53       4.352 -20.957  31.854  1.00 49.85           N  
ATOM    829 HE21 GLN A  53       5.162 -21.524  32.059  1.00 49.85           H  
ATOM    830 HE22 GLN A  53       3.481 -21.338  31.511  1.00 49.85           H  
ATOM    831  OE1 GLN A  53       5.600 -19.258  32.339  1.00 49.85           O  
ATOM    832  N   LEU A  54       2.031 -18.116  28.385  1.00 43.05           N  
ATOM    833  H   LEU A  54       1.808 -17.175  28.679  1.00 43.05           H  
ATOM    834  CA  LEU A  54       1.084 -18.786  27.478  1.00 43.05           C  
ATOM    835  HA  LEU A  54       0.634 -19.636  27.990  1.00 43.05           H  
ATOM    836  C   LEU A  54       1.788 -19.334  26.230  1.00 43.05           C  
ATOM    837  CB  LEU A  54      -0.016 -17.786  27.060  1.00 43.05           C  
ATOM    838  HB2 LEU A  54       0.451 -16.826  26.839  1.00 43.05           H  
ATOM    839  HB3 LEU A  54      -0.485 -18.133  26.140  1.00 43.05           H  
ATOM    840  O   LEU A  54       1.669 -20.516  25.904  1.00 43.05           O  
ATOM    841  CG  LEU A  54      -1.124 -17.581  28.108  1.00 43.05           C  
ATOM    842  HG  LEU A  54      -0.676 -17.432  29.091  1.00 43.05           H  
ATOM    843  CD1 LEU A  54      -1.953 -16.346  27.758  1.00 43.05           C  
ATOM    844 HD11 LEU A  54      -2.741 -16.208  28.497  1.00 43.05           H  
ATOM    845 HD12 LEU A  54      -1.312 -15.464  27.760  1.00 43.05           H  
ATOM    846 HD13 LEU A  54      -2.400 -16.470  26.772  1.00 43.05           H  
ATOM    847  CD2 LEU A  54      -2.070 -18.785  28.167  1.00 43.05           C  
ATOM    848 HD21 LEU A  54      -1.528 -19.680  28.470  1.00 43.05           H  
ATOM    849 HD22 LEU A  54      -2.860 -18.593  28.893  1.00 43.05           H  
ATOM    850 HD23 LEU A  54      -2.519 -18.948  27.187  1.00 43.05           H  
ATOM    851  N   LEU A  55       2.625 -18.512  25.591  1.00 44.65           N  
ATOM    852  H   LEU A  55       2.659 -17.549  25.892  1.00 44.65           H  
ATOM    853  CA  LEU A  55       3.384 -18.897  24.398  1.00 44.65           C  
ATOM    854  HA  LEU A  55       2.668 -19.318  23.692  1.00 44.65           H  
ATOM    855  C   LEU A  55       4.431 -19.994  24.695  1.00 44.65           C  
ATOM    856  CB  LEU A  55       3.957 -17.598  23.795  1.00 44.65           C  
ATOM    857  HB2 LEU A  55       4.859 -17.297  24.329  1.00 44.65           H  
ATOM    858  HB3 LEU A  55       3.213 -16.819  23.965  1.00 44.65           H  
ATOM    859  O   LEU A  55       4.772 -20.787  23.811  1.00 44.65           O  
ATOM    860  CG  LEU A  55       4.201 -17.635  22.276  1.00 44.65           C  
ATOM    861  HG  LEU A  55       3.550 -18.378  21.814  1.00 44.65           H  
ATOM    862  CD1 LEU A  55       3.879 -16.273  21.657  1.00 44.65           C  
ATOM    863 HD11 LEU A  55       4.489 -15.493  22.112  1.00 44.65           H  
ATOM    864 HD12 LEU A  55       4.053 -16.290  20.581  1.00 44.65           H  
ATOM    865 HD13 LEU A  55       2.828 -16.034  21.821  1.00 44.65           H  
ATOM    866  CD2 LEU A  55       5.654 -17.968  21.928  1.00 44.65           C  
ATOM    867 HD21 LEU A  55       5.910 -18.941  22.349  1.00 44.65           H  
ATOM    868 HD22 LEU A  55       5.765 -17.992  20.844  1.00 44.65           H  
ATOM    869 HD23 LEU A  55       6.312 -17.207  22.348  1.00 44.65           H  
ATOM    870  N   SER A  56       4.899 -20.106  25.946  1.00 53.97           N  
ATOM    871  H   SER A  56       4.587 -19.425  26.623  1.00 53.97           H  
ATOM    872  CA  SER A  56       5.721 -21.231  26.416  1.00 53.97           C  
ATOM    873  HA  SER A  56       6.485 -21.414  25.661  1.00 53.97           H  
ATOM    874  C   SER A  56       4.910 -22.526  26.556  1.00 53.97           C  
ATOM    875  CB  SER A  56       6.457 -20.881  27.726  1.00 53.97           C  
ATOM    876  HB2 SER A  56       6.581 -19.801  27.807  1.00 53.97           H  
ATOM    877  HB3 SER A  56       7.450 -21.326  27.682  1.00 53.97           H  
ATOM    878  O   SER A  56       5.391 -23.593  26.171  1.00 53.97           O  
ATOM    879  OG  SER A  56       5.815 -21.378  28.892  1.00 53.97           O  
ATOM    880  HG  SER A  56       5.010 -20.869  29.011  1.00 53.97           H  
ATOM    881  N   ASP A  57       3.682 -22.453  27.075  1.00 57.30           N  
ATOM    882  H   ASP A  57       3.331 -21.549  27.357  1.00 57.30           H  
ATOM    883  CA  ASP A  57       2.825 -23.617  27.318  1.00 57.30           C  
ATOM    884  HA  ASP A  57       3.447 -24.433  27.686  1.00 57.30           H  
ATOM    885  C   ASP A  57       2.189 -24.145  26.027  1.00 57.30           C  
ATOM    886  CB  ASP A  57       1.798 -23.289  28.415  1.00 57.30           C  
ATOM    887  HB2 ASP A  57       1.055 -24.085  28.452  1.00 57.30           H  
ATOM    888  HB3 ASP A  57       1.290 -22.354  28.178  1.00 57.30           H  
ATOM    889  O   ASP A  57       2.145 -25.360  25.811  1.00 57.30           O  
ATOM    890  CG  ASP A  57       2.477 -23.200  29.786  1.00 57.30           C  
ATOM    891  OD1 ASP A  57       3.258 -24.131  30.104  1.00 57.30           O  
ATOM    892  OD2 ASP A  57       2.309 -22.194  30.501  1.00 57.30           O  
ATOM    893  N   PHE A  58       1.848 -23.263  25.085  1.00 41.61           N  
ATOM    894  H   PHE A  58       1.847 -22.283  25.329  1.00 41.61           H  
ATOM    895  CA  PHE A  58       1.387 -23.656  23.752  1.00 41.61           C  
ATOM    896  HA  PHE A  58       0.504 -24.282  23.880  1.00 41.61           H  
ATOM    897  C   PHE A  58       2.447 -24.487  22.999  1.00 41.61           C  
ATOM    898  CB  PHE A  58       0.969 -22.403  22.964  1.00 41.61           C  
ATOM    899  HB2 PHE A  58       1.814 -22.022  22.391  1.00 41.61           H  
ATOM    900  HB3 PHE A  58       0.674 -21.618  23.661  1.00 41.61           H  
ATOM    901  O   PHE A  58       2.127 -25.487  22.350  1.00 41.61           O  
ATOM    902  CG  PHE A  58      -0.204 -22.664  22.041  1.00 41.61           C  
ATOM    903  CD1 PHE A  58      -0.034 -23.412  20.859  1.00 41.61           C  
ATOM    904  HD1 PHE A  58       0.946 -23.774  20.585  1.00 41.61           H  
ATOM    905  CD2 PHE A  58      -1.488 -22.213  22.402  1.00 41.61           C  
ATOM    906  HD2 PHE A  58      -1.629 -21.621  23.294  1.00 41.61           H  
ATOM    907  CE1 PHE A  58      -1.146 -23.727  20.056  1.00 41.61           C  
ATOM    908  HE1 PHE A  58      -1.020 -24.334  19.172  1.00 41.61           H  
ATOM    909  CE2 PHE A  58      -2.598 -22.527  21.600  1.00 41.61           C  
ATOM    910  HE2 PHE A  58      -3.578 -22.178  21.890  1.00 41.61           H  
ATOM    911  CZ  PHE A  58      -2.429 -23.290  20.431  1.00 41.61           C  
ATOM    912  HZ  PHE A  58      -3.292 -23.547  19.834  1.00 41.61           H  
ATOM    913  N   ARG A  59       3.739 -24.150  23.153  1.00 49.56           N  
ATOM    914  H   ARG A  59       3.937 -23.329  23.707  1.00 49.56           H  
ATOM    915  CA  ARG A  59       4.864 -24.945  22.613  1.00 49.56           C  
ATOM    916  HA  ARG A  59       4.677 -25.145  21.558  1.00 49.56           H  
ATOM    917  C   ARG A  59       4.991 -26.328  23.273  1.00 49.56           C  
ATOM    918  CB  ARG A  59       6.181 -24.158  22.743  1.00 49.56           C  
ATOM    919  HB2 ARG A  59       7.015 -24.831  22.542  1.00 49.56           H  
ATOM    920  HB3 ARG A  59       6.281 -23.797  23.767  1.00 49.56           H  
ATOM    921  O   ARG A  59       5.419 -27.274  22.613  1.00 49.56           O  
ATOM    922  CG  ARG A  59       6.278 -22.974  21.769  1.00 49.56           C  
ATOM    923  HG2 ARG A  59       5.395 -22.342  21.864  1.00 49.56           H  
ATOM    924  HG3 ARG A  59       6.329 -23.351  20.748  1.00 49.56           H  
ATOM    925  CD  ARG A  59       7.532 -22.141  22.069  1.00 49.56           C  
ATOM    926  HD2 ARG A  59       8.409 -22.782  21.977  1.00 49.56           H  
ATOM    927  HD3 ARG A  59       7.467 -21.777  23.095  1.00 49.56           H  
ATOM    928  NE  ARG A  59       7.659 -20.989  21.156  1.00 49.56           N  
ATOM    929  HE  ARG A  59       6.854 -20.782  20.581  1.00 49.56           H  
ATOM    930  NH1 ARG A  59       9.727 -20.263  21.847  1.00 49.56           N  
ATOM    931 HH11 ARG A  59      10.479 -19.590  21.794  1.00 49.56           H  
ATOM    932 HH12 ARG A  59       9.741 -20.994  22.543  1.00 49.56           H  
ATOM    933  NH2 ARG A  59       8.648 -19.142  20.253  1.00 49.56           N  
ATOM    934 HH21 ARG A  59       7.828 -18.971  19.689  1.00 49.56           H  
ATOM    935 HH22 ARG A  59       9.413 -18.484  20.219  1.00 49.56           H  
ATOM    936  CZ  ARG A  59       8.673 -20.142  21.089  1.00 49.56           C  
ATOM    937  N   LYS A  60       4.597 -26.477  24.544  1.00 51.09           N  
ATOM    938  H   LYS A  60       4.229 -25.664  25.016  1.00 51.09           H  
ATOM    939  CA  LYS A  60       4.567 -27.776  25.253  1.00 51.09           C  
ATOM    940  HA  LYS A  60       5.470 -28.336  25.008  1.00 51.09           H  
ATOM    941  C   LYS A  60       3.388 -28.642  24.789  1.00 51.09           C  
ATOM    942  CB  LYS A  60       4.533 -27.557  26.782  1.00 51.09           C  
ATOM    943  HB2 LYS A  60       4.467 -28.524  27.282  1.00 51.09           H  
ATOM    944  HB3 LYS A  60       3.632 -26.997  27.032  1.00 51.09           H  
ATOM    945  O   LYS A  60       3.526 -29.863  24.726  1.00 51.09           O  
ATOM    946  CG  LYS A  60       5.769 -26.811  27.325  1.00 51.09           C  
ATOM    947  HG2 LYS A  60       5.998 -25.980  26.658  1.00 51.09           H  
ATOM    948  HG3 LYS A  60       6.631 -27.478  27.321  1.00 51.09           H  
ATOM    949  CD  LYS A  60       5.555 -26.254  28.747  1.00 51.09           C  
ATOM    950  HD2 LYS A  60       4.506 -25.983  28.867  1.00 51.09           H  
ATOM    951  HD3 LYS A  60       5.795 -27.014  29.491  1.00 51.09           H  
ATOM    952  CE  LYS A  60       6.418 -24.997  28.962  1.00 51.09           C  
ATOM    953  HE2 LYS A  60       6.367 -24.407  28.047  1.00 51.09           H  
ATOM    954  HE3 LYS A  60       7.459 -25.278  29.119  1.00 51.09           H  
ATOM    955  NZ  LYS A  60       5.921 -24.142  30.069  1.00 51.09           N  
ATOM    956  HZ1 LYS A  60       6.155 -24.491  30.988  1.00 51.09           H  
ATOM    957  HZ2 LYS A  60       6.205 -23.180  29.956  1.00 51.09           H  
ATOM    958  HZ3 LYS A  60       4.913 -24.097  30.039  1.00 51.09           H  
ATOM    959  N   LEU A  61       2.260 -28.026  24.423  1.00 41.37           N  
ATOM    960  H   LEU A  61       2.203 -27.029  24.575  1.00 41.37           H  
ATOM    961  CA  LEU A  61       1.072 -28.713  23.901  1.00 41.37           C  
ATOM    962  HA  LEU A  61       0.908 -29.617  24.489  1.00 41.37           H  
ATOM    963  C   LEU A  61       1.250 -29.193  22.453  1.00 41.37           C  
ATOM    964  CB  LEU A  61      -0.158 -27.799  24.055  1.00 41.37           C  
ATOM    965  HB2 LEU A  61      -0.982 -28.209  23.470  1.00 41.37           H  
ATOM    966  HB3 LEU A  61       0.079 -26.819  23.644  1.00 41.37           H  
ATOM    967  O   LEU A  61       1.013 -30.369  22.180  1.00 41.37           O  
ATOM    968  CG  LEU A  61      -0.631 -27.637  25.513  1.00 41.37           C  
ATOM    969  HG  LEU A  61       0.214 -27.373  26.148  1.00 41.37           H  
ATOM    970  CD1 LEU A  61      -1.666 -26.519  25.603  1.00 41.37           C  
ATOM    971 HD11 LEU A  61      -1.224 -25.579  25.271  1.00 41.37           H  
ATOM    972 HD12 LEU A  61      -1.993 -26.393  26.635  1.00 41.37           H  
ATOM    973 HD13 LEU A  61      -2.529 -26.747  24.978  1.00 41.37           H  
ATOM    974  CD2 LEU A  61      -1.270 -28.923  26.053  1.00 41.37           C  
ATOM    975 HD21 LEU A  61      -1.650 -28.740  27.058  1.00 41.37           H  
ATOM    976 HD22 LEU A  61      -0.532 -29.724  26.100  1.00 41.37           H  
ATOM    977 HD23 LEU A  61      -2.098 -29.221  25.411  1.00 41.37           H  
ATOM    978  N   GLY A  62       1.754 -28.347  21.546  1.00 37.48           N  
ATOM    979  H   GLY A  62       1.898 -27.385  21.816  1.00 37.48           H  
ATOM    980  CA  GLY A  62       1.973 -28.730  20.140  1.00 37.48           C  
ATOM    981  HA2 GLY A  62       2.409 -27.884  19.609  1.00 37.48           H  
ATOM    982  HA3 GLY A  62       1.015 -28.971  19.681  1.00 37.48           H  
ATOM    983  C   GLY A  62       2.909 -29.938  19.962  1.00 37.48           C  
ATOM    984  O   GLY A  62       2.717 -30.755  19.064  1.00 37.48           O  
ATOM    985  N   ASN A  63       3.865 -30.118  20.879  1.00 41.92           N  
ATOM    986  H   ASN A  63       3.976 -29.406  21.587  1.00 41.92           H  
ATOM    987  CA  ASN A  63       4.772 -31.270  20.904  1.00 41.92           C  
ATOM    988  HA  ASN A  63       5.043 -31.512  19.877  1.00 41.92           H  
ATOM    989  C   ASN A  63       4.151 -32.568  21.468  1.00 41.92           C  
ATOM    990  CB  ASN A  63       6.054 -30.862  21.656  1.00 41.92           C  
ATOM    991  HB2 ASN A  63       5.791 -30.348  22.581  1.00 41.92           H  
ATOM    992  HB3 ASN A  63       6.620 -31.756  21.916  1.00 41.92           H  
ATOM    993  O   ASN A  63       4.818 -33.602  21.455  1.00 41.92           O  
ATOM    994  CG  ASN A  63       6.981 -29.989  20.827  1.00 41.92           C  
ATOM    995  ND2 ASN A  63       7.845 -29.234  21.460  1.00 41.92           N  
ATOM    996 HD21 ASN A  63       7.808 -29.149  22.465  1.00 41.92           H  
ATOM    997 HD22 ASN A  63       8.437 -28.662  20.874  1.00 41.92           H  
ATOM    998  OD1 ASN A  63       6.977 -29.990  19.609  1.00 41.92           O  
ATOM    999  N   ARG A  64       2.902 -32.554  21.961  1.00 40.56           N  
ATOM   1000  H   ARG A  64       2.402 -31.677  21.959  1.00 40.56           H  
ATOM   1001  CA  ARG A  64       2.196 -33.756  22.455  1.00 40.56           C  
ATOM   1002  HA  ARG A  64       2.929 -34.531  22.675  1.00 40.56           H  
ATOM   1003  C   ARG A  64       1.270 -34.401  21.420  1.00 40.56           C  
ATOM   1004  CB  ARG A  64       1.441 -33.432  23.757  1.00 40.56           C  
ATOM   1005  HB2 ARG A  64       0.721 -34.227  23.949  1.00 40.56           H  
ATOM   1006  HB3 ARG A  64       0.890 -32.498  23.649  1.00 40.56           H  
ATOM   1007  O   ARG A  64       1.026 -35.603  21.505  1.00 40.56           O  
ATOM   1008  CG  ARG A  64       2.391 -33.352  24.963  1.00 40.56           C  
ATOM   1009  HG2 ARG A  64       3.139 -32.576  24.798  1.00 40.56           H  
ATOM   1010  HG3 ARG A  64       2.896 -34.312  25.066  1.00 40.56           H  
ATOM   1011  CD  ARG A  64       1.616 -33.051  26.253  1.00 40.56           C  
ATOM   1012  HD2 ARG A  64       1.318 -32.002  26.245  1.00 40.56           H  
ATOM   1013  HD3 ARG A  64       0.720 -33.671  26.273  1.00 40.56           H  
ATOM   1014  NE  ARG A  64       2.424 -33.344  27.455  1.00 40.56           N  
ATOM   1015  HE  ARG A  64       3.384 -33.610  27.295  1.00 40.56           H  
ATOM   1016  NH1 ARG A  64       0.802 -32.926  29.032  1.00 40.56           N  
ATOM   1017 HH11 ARG A  64       0.183 -32.609  28.299  1.00 40.56           H  
ATOM   1018 HH12 ARG A  64       0.510 -32.870  29.997  1.00 40.56           H  
ATOM   1019  NH2 ARG A  64       2.802 -33.666  29.681  1.00 40.56           N  
ATOM   1020 HH21 ARG A  64       2.480 -33.627  30.638  1.00 40.56           H  
ATOM   1021 HH22 ARG A  64       3.745 -33.968  29.482  1.00 40.56           H  
ATOM   1022  CZ  ARG A  64       2.007 -33.309  28.711  1.00 40.56           C  
ATOM   1023  N   GLU A  65       0.770 -33.652  20.438  1.00 40.59           N  
ATOM   1024  H   GLU A  65       0.965 -32.661  20.435  1.00 40.59           H  
ATOM   1025  CA  GLU A  65      -0.192 -34.183  19.455  1.00 40.59           C  
ATOM   1026  HA  GLU A  65      -0.845 -34.895  19.960  1.00 40.59           H  
ATOM   1027  C   GLU A  65       0.460 -34.966  18.304  1.00 40.59           C  
ATOM   1028  CB  GLU A  65      -1.093 -33.062  18.930  1.00 40.59           C  
ATOM   1029  HB2 GLU A  65      -0.491 -32.298  18.439  1.00 40.59           H  
ATOM   1030  HB3 GLU A  65      -1.775 -33.495  18.198  1.00 40.59           H  
ATOM   1031  O   GLU A  65      -0.169 -35.846  17.712  1.00 40.59           O  
ATOM   1032  CG  GLU A  65      -1.915 -32.437  20.067  1.00 40.59           C  
ATOM   1033  HG2 GLU A  65      -2.211 -33.221  20.764  1.00 40.59           H  
ATOM   1034  HG3 GLU A  65      -1.298 -31.721  20.610  1.00 40.59           H  
ATOM   1035  CD  GLU A  65      -3.167 -31.748  19.519  1.00 40.59           C  
ATOM   1036  OE1 GLU A  65      -4.266 -32.133  19.978  1.00 40.59           O  
ATOM   1037  OE2 GLU A  65      -3.006 -30.894  18.620  1.00 40.59           O  
ATOM   1038  N   SER A  66       1.754 -34.748  18.050  1.00 39.05           N  
ATOM   1039  H   SER A  66       2.235 -34.051  18.601  1.00 39.05           H  
ATOM   1040  CA  SER A  66       2.550 -35.466  17.041  1.00 39.05           C  
ATOM   1041  HA  SER A  66       2.054 -35.355  16.077  1.00 39.05           H  
ATOM   1042  C   SER A  66       2.696 -36.980  17.292  1.00 39.05           C  
ATOM   1043  CB  SER A  66       3.929 -34.802  16.941  1.00 39.05           C  
ATOM   1044  HB2 SER A  66       3.808 -33.784  16.571  1.00 39.05           H  
ATOM   1045  HB3 SER A  66       4.560 -35.358  16.246  1.00 39.05           H  
ATOM   1046  O   SER A  66       3.166 -37.705  16.416  1.00 39.05           O  
ATOM   1047  OG  SER A  66       4.535 -34.761  18.219  1.00 39.05           O  
ATOM   1048  HG  SER A  66       5.321 -34.211  18.188  1.00 39.05           H  
ATOM   1049  N   GLY A  67       2.274 -37.486  18.460  1.00 38.97           N  
ATOM   1050  H   GLY A  67       1.916 -36.828  19.137  1.00 38.97           H  
ATOM   1051  CA  GLY A  67       2.415 -38.892  18.858  1.00 38.97           C  
ATOM   1052  HA2 GLY A  67       2.508 -38.925  19.944  1.00 38.97           H  
ATOM   1053  HA3 GLY A  67       3.339 -39.287  18.438  1.00 38.97           H  
ATOM   1054  C   GLY A  67       1.275 -39.849  18.466  1.00 38.97           C  
ATOM   1055  O   GLY A  67       1.444 -41.062  18.602  1.00 38.97           O  
ATOM   1056  N   ARG A  68       0.106 -39.374  18.002  1.00 37.98           N  
ATOM   1057  H   ARG A  68       0.022 -38.379  17.846  1.00 37.98           H  
ATOM   1058  CA  ARG A  68      -1.067 -40.250  17.757  1.00 37.98           C  
ATOM   1059  HA  ARG A  68      -0.929 -41.158  18.344  1.00 37.98           H  
ATOM   1060  C   ARG A  68      -1.173 -40.730  16.300  1.00 37.98           C  
ATOM   1061  CB  ARG A  68      -2.363 -39.606  18.286  1.00 37.98           C  
ATOM   1062  HB2 ARG A  68      -3.214 -40.158  17.887  1.00 37.98           H  
ATOM   1063  HB3 ARG A  68      -2.432 -38.572  17.947  1.00 37.98           H  
ATOM   1064  O   ARG A  68      -1.494 -39.974  15.388  1.00 37.98           O  
ATOM   1065  CG  ARG A  68      -2.420 -39.666  19.825  1.00 37.98           C  
ATOM   1066  HG2 ARG A  68      -2.249 -40.695  20.142  1.00 37.98           H  
ATOM   1067  HG3 ARG A  68      -1.633 -39.038  20.243  1.00 37.98           H  
ATOM   1068  CD  ARG A  68      -3.777 -39.211  20.382  1.00 37.98           C  
ATOM   1069  HD2 ARG A  68      -4.566 -39.766  19.874  1.00 37.98           H  
ATOM   1070  HD3 ARG A  68      -3.905 -38.149  20.172  1.00 37.98           H  
ATOM   1071  NE  ARG A  68      -3.870 -39.449  21.839  1.00 37.98           N  
ATOM   1072  HE  ARG A  68      -3.014 -39.701  22.312  1.00 37.98           H  
ATOM   1073  NH1 ARG A  68      -6.100 -38.950  22.110  1.00 37.98           N  
ATOM   1074 HH11 ARG A  68      -6.147 -38.652  21.146  1.00 37.98           H  
ATOM   1075 HH12 ARG A  68      -6.903 -38.825  22.710  1.00 37.98           H  
ATOM   1076  NH2 ARG A  68      -4.904 -39.610  23.868  1.00 37.98           N  
ATOM   1077 HH21 ARG A  68      -5.732 -39.503  24.437  1.00 37.98           H  
ATOM   1078 HH22 ARG A  68      -4.037 -39.896  24.300  1.00 37.98           H  
ATOM   1079  CZ  ARG A  68      -4.953 -39.336  22.594  1.00 37.98           C  
ATOM   1080  N   ARG A  69      -0.940 -42.033  16.088  1.00 34.21           N  
ATOM   1081  H   ARG A  69      -0.688 -42.580  16.899  1.00 34.21           H  
ATOM   1082  CA  ARG A  69      -1.029 -42.716  14.779  1.00 34.21           C  
ATOM   1083  HA  ARG A  69      -0.408 -42.171  14.067  1.00 34.21           H  
ATOM   1084  C   ARG A  69      -2.468 -42.729  14.231  1.00 34.21           C  
ATOM   1085  CB  ARG A  69      -0.515 -44.166  14.901  1.00 34.21           C  
ATOM   1086  HB2 ARG A  69      -1.093 -44.679  15.670  1.00 34.21           H  
ATOM   1087  HB3 ARG A  69      -0.696 -44.675  13.955  1.00 34.21           H  
ATOM   1088  O   ARG A  69      -3.390 -43.119  14.941  1.00 34.21           O  
ATOM   1089  CG  ARG A  69       0.983 -44.289  15.234  1.00 34.21           C  
ATOM   1090  HG2 ARG A  69       1.199 -43.775  16.171  1.00 34.21           H  
ATOM   1091  HG3 ARG A  69       1.564 -43.828  14.435  1.00 34.21           H  
ATOM   1092  CD  ARG A  69       1.379 -45.769  15.368  1.00 34.21           C  
ATOM   1093  HD2 ARG A  69       0.841 -46.199  16.212  1.00 34.21           H  
ATOM   1094  HD3 ARG A  69       1.081 -46.294  14.460  1.00 34.21           H  
ATOM   1095  NE  ARG A  69       2.833 -45.940  15.569  1.00 34.21           N  
ATOM   1096  HE  ARG A  69       3.389 -45.098  15.609  1.00 34.21           H  
ATOM   1097  NH1 ARG A  69       2.868 -48.237  15.729  1.00 34.21           N  
ATOM   1098 HH11 ARG A  69       3.385 -49.094  15.868  1.00 34.21           H  
ATOM   1099 HH12 ARG A  69       1.860 -48.258  15.671  1.00 34.21           H  
ATOM   1100  NH2 ARG A  69       4.779 -47.100  15.839  1.00 34.21           N  
ATOM   1101 HH21 ARG A  69       5.270 -47.973  15.971  1.00 34.21           H  
ATOM   1102 HH22 ARG A  69       5.303 -46.237  15.856  1.00 34.21           H  
ATOM   1103  CZ  ARG A  69       3.482 -47.087  15.711  1.00 34.21           C  
ATOM   1104  N   ARG A  70      -2.648 -42.404  12.943  1.00 32.47           N  
ATOM   1105  H   ARG A  70      -1.837 -42.107  12.419  1.00 32.47           H  
ATOM   1106  CA  ARG A  70      -3.920 -42.602  12.213  1.00 32.47           C  
ATOM   1107  HA  ARG A  70      -4.735 -42.287  12.866  1.00 32.47           H  
ATOM   1108  C   ARG A  70      -4.135 -44.086  11.844  1.00 32.47           C  
ATOM   1109  CB  ARG A  70      -3.962 -41.763  10.921  1.00 32.47           C  
ATOM   1110  HB2 ARG A  70      -4.830 -42.079  10.343  1.00 32.47           H  
ATOM   1111  HB3 ARG A  70      -3.074 -41.980  10.328  1.00 32.47           H  
ATOM   1112  O   ARG A  70      -3.176 -44.715  11.389  1.00 32.47           O  
ATOM   1113  CG  ARG A  70      -4.070 -40.245  11.136  1.00 32.47           C  
ATOM   1114  HG2 ARG A  70      -3.191 -39.882  11.669  1.00 32.47           H  
ATOM   1115  HG3 ARG A  70      -4.961 -40.028  11.724  1.00 32.47           H  
ATOM   1116  CD  ARG A  70      -4.174 -39.542   9.771  1.00 32.47           C  
ATOM   1117  HD2 ARG A  70      -3.261 -39.734   9.208  1.00 32.47           H  
ATOM   1118  HD3 ARG A  70      -5.017 -39.967   9.227  1.00 32.47           H  
ATOM   1119  NE  ARG A  70      -4.373 -38.085   9.901  1.00 32.47           N  
ATOM   1120  HE  ARG A  70      -4.397 -37.709  10.839  1.00 32.47           H  
ATOM   1121  NH1 ARG A  70      -4.528 -37.585   7.659  1.00 32.47           N  
ATOM   1122 HH11 ARG A  70      -4.668 -36.903   6.927  1.00 32.47           H  
ATOM   1123 HH12 ARG A  70      -4.395 -38.561   7.436  1.00 32.47           H  
ATOM   1124  NH2 ARG A  70      -4.747 -35.958   9.167  1.00 32.47           N  
ATOM   1125 HH21 ARG A  70      -4.778 -35.627  10.120  1.00 32.47           H  
ATOM   1126 HH22 ARG A  70      -4.884 -35.295   8.418  1.00 32.47           H  
ATOM   1127  CZ  ARG A  70      -4.547 -37.221   8.913  1.00 32.47           C  
ATOM   1128  N   PRO A  71      -5.361 -44.637  11.950  1.00 33.86           N  
ATOM   1129  CA  PRO A  71      -5.715 -45.930  11.356  1.00 33.86           C  
ATOM   1130  HA  PRO A  71      -4.953 -46.672  11.596  1.00 33.86           H  
ATOM   1131  C   PRO A  71      -5.848 -45.843   9.820  1.00 33.86           C  
ATOM   1132  CB  PRO A  71      -7.029 -46.328  12.038  1.00 33.86           C  
ATOM   1133  HB2 PRO A  71      -6.812 -46.819  12.986  1.00 33.86           H  
ATOM   1134  HB3 PRO A  71      -7.648 -46.970  11.412  1.00 33.86           H  
ATOM   1135  O   PRO A  71      -5.937 -44.751   9.256  1.00 33.86           O  
ATOM   1136  CG  PRO A  71      -7.700 -44.981  12.306  1.00 33.86           C  
ATOM   1137  HG2 PRO A  71      -8.210 -44.641  11.405  1.00 33.86           H  
ATOM   1138  HG3 PRO A  71      -8.397 -45.036  13.142  1.00 33.86           H  
ATOM   1139  CD  PRO A  71      -6.523 -44.053  12.610  1.00 33.86           C  
ATOM   1140  HD2 PRO A  71      -6.737 -43.053  12.231  1.00 33.86           H  
ATOM   1141  HD3 PRO A  71      -6.349 -44.020  13.685  1.00 33.86           H  
ATOM   1142  N   LYS A  72      -5.868 -46.999   9.137  1.00 31.62           N  
ATOM   1143  H   LYS A  72      -5.863 -47.859   9.667  1.00 31.62           H  
ATOM   1144  CA  LYS A  72      -6.025 -47.124   7.673  1.00 31.62           C  
ATOM   1145  HA  LYS A  72      -6.189 -46.140   7.233  1.00 31.62           H  
ATOM   1146  C   LYS A  72      -7.222 -48.014   7.303  1.00 31.62           C  
ATOM   1147  CB  LYS A  72      -4.771 -47.761   7.037  1.00 31.62           C  
ATOM   1148  HB2 LYS A  72      -4.590 -48.718   7.525  1.00 31.62           H  
ATOM   1149  HB3 LYS A  72      -5.004 -47.970   5.993  1.00 31.62           H  
ATOM   1150  O   LYS A  72      -7.278 -49.155   7.747  1.00 31.62           O  
ATOM   1151  CG  LYS A  72      -3.467 -46.946   7.065  1.00 31.62           C  
ATOM   1152  HG2 LYS A  72      -3.617 -46.001   6.544  1.00 31.62           H  
ATOM   1153  HG3 LYS A  72      -3.177 -46.748   8.097  1.00 31.62           H  
ATOM   1154  CD  LYS A  72      -2.365 -47.763   6.361  1.00 31.62           C  
ATOM   1155  HD2 LYS A  72      -2.691 -47.989   5.346  1.00 31.62           H  
ATOM   1156  HD3 LYS A  72      -2.230 -48.702   6.899  1.00 31.62           H  
ATOM   1157  CE  LYS A  72      -1.024 -47.021   6.300  1.00 31.62           C  
ATOM   1158  HE2 LYS A  72      -1.172 -46.081   5.768  1.00 31.62           H  
ATOM   1159  HE3 LYS A  72      -0.713 -46.783   7.317  1.00 31.62           H  
ATOM   1160  NZ  LYS A  72       0.018 -47.837   5.621  1.00 31.62           N  
ATOM   1161  HZ1 LYS A  72       0.897 -47.340   5.584  1.00 31.62           H  
ATOM   1162  HZ2 LYS A  72      -0.259 -48.053   4.674  1.00 31.62           H  
ATOM   1163  HZ3 LYS A  72       0.167 -48.708   6.110  1.00 31.62           H  
ATOM   1164  N   SER A  73      -8.058 -47.548   6.379  1.00 34.02           N  
ATOM   1165  H   SER A  73      -8.039 -46.561   6.163  1.00 34.02           H  
ATOM   1166  CA  SER A  73      -8.901 -48.355   5.476  1.00 34.02           C  
ATOM   1167  HA  SER A  73      -8.399 -49.312   5.329  1.00 34.02           H  
ATOM   1168  C   SER A  73      -9.002 -47.587   4.138  1.00 34.02           C  
ATOM   1169  CB  SER A  73     -10.277 -48.650   6.089  1.00 34.02           C  
ATOM   1170  HB2 SER A  73     -10.927 -49.078   5.325  1.00 34.02           H  
ATOM   1171  HB3 SER A  73     -10.157 -49.379   6.891  1.00 34.02           H  
ATOM   1172  O   SER A  73      -9.091 -46.364   4.170  1.00 34.02           O  
ATOM   1173  OG  SER A  73     -10.871 -47.483   6.624  1.00 34.02           O  
ATOM   1174  HG  SER A  73     -11.783 -47.676   6.849  1.00 34.02           H  
ATOM   1175  N   VAL A  74      -8.811 -48.111   2.917  1.00 36.53           N  
ATOM   1176  H   VAL A  74      -8.792 -47.354   2.249  1.00 36.53           H  
ATOM   1177  CA  VAL A  74      -8.919 -49.447   2.273  1.00 36.53           C  
ATOM   1178  HA  VAL A  74      -8.183 -49.412   1.471  1.00 36.53           H  
ATOM   1179  C   VAL A  74     -10.259 -49.661   1.545  1.00 36.53           C  
ATOM   1180  CB  VAL A  74      -8.454 -50.666   3.109  1.00 36.53           C  
ATOM   1181  HB  VAL A  74      -9.060 -50.744   4.012  1.00 36.53           H  
ATOM   1182  O   VAL A  74     -11.203 -50.168   2.130  1.00 36.53           O  
ATOM   1183  CG1 VAL A  74      -8.577 -52.006   2.367  1.00 36.53           C  
ATOM   1184 HG11 VAL A  74      -7.989 -52.004   1.449  1.00 36.53           H  
ATOM   1185 HG12 VAL A  74      -8.222 -52.813   3.008  1.00 36.53           H  
ATOM   1186 HG13 VAL A  74      -9.620 -52.218   2.130  1.00 36.53           H  
ATOM   1187  CG2 VAL A  74      -6.963 -50.536   3.474  1.00 36.53           C  
ATOM   1188 HG21 VAL A  74      -6.686 -51.338   4.159  1.00 36.53           H  
ATOM   1189 HG22 VAL A  74      -6.349 -50.609   2.576  1.00 36.53           H  
ATOM   1190 HG23 VAL A  74      -6.755 -49.581   3.957  1.00 36.53           H  
ATOM   1191  N   PHE A  75     -10.234 -49.325   0.242  1.00 29.73           N  
ATOM   1192  H   PHE A  75      -9.421 -48.795  -0.039  1.00 29.73           H  
ATOM   1193  CA  PHE A  75     -11.009 -49.858  -0.902  1.00 29.73           C  
ATOM   1194  HA  PHE A  75     -10.724 -49.226  -1.743  1.00 29.73           H  
ATOM   1195  C   PHE A  75     -12.557 -49.813  -0.930  1.00 29.73           C  
ATOM   1196  CB  PHE A  75     -10.486 -51.263  -1.256  1.00 29.73           C  
ATOM   1197  HB2 PHE A  75     -11.256 -51.800  -1.810  1.00 29.73           H  
ATOM   1198  HB3 PHE A  75     -10.313 -51.834  -0.344  1.00 29.73           H  
ATOM   1199  O   PHE A  75     -13.242 -49.978   0.068  1.00 29.73           O  
ATOM   1200  CG  PHE A  75      -9.223 -51.259  -2.100  1.00 29.73           C  
ATOM   1201  CD1 PHE A  75      -9.305 -51.506  -3.484  1.00 29.73           C  
ATOM   1202  HD1 PHE A  75     -10.260 -51.712  -3.944  1.00 29.73           H  
ATOM   1203  CD2 PHE A  75      -7.966 -51.009  -1.515  1.00 29.73           C  
ATOM   1204  HD2 PHE A  75      -7.889 -50.830  -0.453  1.00 29.73           H  
ATOM   1205  CE1 PHE A  75      -8.142 -51.506  -4.274  1.00 29.73           C  
ATOM   1206  HE1 PHE A  75      -8.207 -51.710  -5.333  1.00 29.73           H  
ATOM   1207  CE2 PHE A  75      -6.802 -51.009  -2.305  1.00 29.73           C  
ATOM   1208  HE2 PHE A  75      -5.837 -50.832  -1.853  1.00 29.73           H  
ATOM   1209  CZ  PHE A  75      -6.891 -51.258  -3.686  1.00 29.73           C  
ATOM   1210  HZ  PHE A  75      -5.998 -51.269  -4.293  1.00 29.73           H  
ATOM   1211  N   GLY A  76     -13.102 -49.673  -2.151  1.00 32.39           N  
ATOM   1212  H   GLY A  76     -12.481 -49.506  -2.929  1.00 32.39           H  
ATOM   1213  CA  GLY A  76     -14.525 -49.882  -2.463  1.00 32.39           C  
ATOM   1214  HA2 GLY A  76     -15.131 -49.553  -1.619  1.00 32.39           H  
ATOM   1215  HA3 GLY A  76     -14.710 -50.946  -2.607  1.00 32.39           H  
ATOM   1216  C   GLY A  76     -15.007 -49.114  -3.704  1.00 32.39           C  
ATOM   1217  O   GLY A  76     -15.343 -47.939  -3.603  1.00 32.39           O  
ATOM   1218  N   SER A  77     -15.054 -49.759  -4.875  1.00 32.95           N  
ATOM   1219  H   SER A  77     -14.812 -50.739  -4.910  1.00 32.95           H  
ATOM   1220  CA  SER A  77     -15.600 -49.187  -6.121  1.00 32.95           C  
ATOM   1221  HA  SER A  77     -15.694 -48.107  -6.003  1.00 32.95           H  
ATOM   1222  C   SER A  77     -17.002 -49.729  -6.438  1.00 32.95           C  
ATOM   1223  CB  SER A  77     -14.636 -49.428  -7.291  1.00 32.95           C  
ATOM   1224  HB2 SER A  77     -15.102 -49.097  -8.219  1.00 32.95           H  
ATOM   1225  HB3 SER A  77     -13.731 -48.843  -7.127  1.00 32.95           H  
ATOM   1226  O   SER A  77     -17.312 -50.880  -6.141  1.00 32.95           O  
ATOM   1227  OG  SER A  77     -14.284 -50.795  -7.394  1.00 32.95           O  
ATOM   1228  HG  SER A  77     -13.721 -50.925  -8.161  1.00 32.95           H  
ATOM   1229  N   THR A  78     -17.859 -48.913  -7.064  1.00 31.70           N  
ATOM   1230  H   THR A  78     -17.595 -47.955  -7.241  1.00 31.70           H  
ATOM   1231  CA  THR A  78     -19.254 -49.268  -7.390  1.00 31.70           C  
ATOM   1232  HA  THR A  78     -19.502 -50.192  -6.868  1.00 31.70           H  
ATOM   1233  C   THR A  78     -19.483 -49.487  -8.898  1.00 31.70           C  
ATOM   1234  CB  THR A  78     -20.240 -48.213  -6.854  1.00 31.70           C  
ATOM   1235  HB  THR A  78     -21.183 -48.291  -7.395  1.00 31.70           H  
ATOM   1236  O   THR A  78     -19.278 -48.568  -9.695  1.00 31.70           O  
ATOM   1237  CG2 THR A  78     -20.525 -48.417  -5.368  1.00 31.70           C  
ATOM   1238 HG21 THR A  78     -20.955 -49.405  -5.207  1.00 31.70           H  
ATOM   1239 HG22 THR A  78     -19.601 -48.335  -4.795  1.00 31.70           H  
ATOM   1240 HG23 THR A  78     -21.235 -47.668  -5.018  1.00 31.70           H  
ATOM   1241  OG1 THR A  78     -19.727 -46.905  -6.990  1.00 31.70           O  
ATOM   1242  HG1 THR A  78     -20.290 -46.320  -6.478  1.00 31.70           H  
ATOM   1243  N   PRO A  79     -19.942 -50.681  -9.329  1.00 36.69           N  
ATOM   1244  CA  PRO A  79     -20.353 -50.947 -10.709  1.00 36.69           C  
ATOM   1245  HA  PRO A  79     -19.763 -50.342 -11.398  1.00 36.69           H  
ATOM   1246  C   PRO A  79     -21.847 -50.644 -10.956  1.00 36.69           C  
ATOM   1247  CB  PRO A  79     -20.001 -52.419 -10.933  1.00 36.69           C  
ATOM   1248  HB2 PRO A  79     -18.939 -52.509 -11.162  1.00 36.69           H  
ATOM   1249  HB3 PRO A  79     -20.600 -52.882 -11.717  1.00 36.69           H  
ATOM   1250  O   PRO A  79     -22.630 -50.422 -10.036  1.00 36.69           O  
ATOM   1251  CG  PRO A  79     -20.280 -53.041  -9.565  1.00 36.69           C  
ATOM   1252  HG2 PRO A  79     -19.684 -53.938  -9.400  1.00 36.69           H  
ATOM   1253  HG3 PRO A  79     -21.343 -53.269  -9.478  1.00 36.69           H  
ATOM   1254  CD  PRO A  79     -19.915 -51.931  -8.577  1.00 36.69           C  
ATOM   1255  HD2 PRO A  79     -18.911 -52.103  -8.190  1.00 36.69           H  
ATOM   1256  HD3 PRO A  79     -20.634 -51.912  -7.757  1.00 36.69           H  
ATOM   1257  N   LYS A  80     -22.258 -50.626 -12.232  1.00 33.70           N  
ATOM   1258  H   LYS A  80     -21.592 -50.928 -12.928  1.00 33.70           H  
ATOM   1259  CA  LYS A  80     -23.612 -50.238 -12.683  1.00 33.70           C  
ATOM   1260  HA  LYS A  80     -24.059 -49.601 -11.920  1.00 33.70           H  
ATOM   1261  C   LYS A  80     -24.557 -51.443 -12.896  1.00 33.70           C  
ATOM   1262  CB  LYS A  80     -23.496 -49.444 -14.009  1.00 33.70           C  
ATOM   1263  HB2 LYS A  80     -24.501 -49.225 -14.372  1.00 33.70           H  
ATOM   1264  HB3 LYS A  80     -23.008 -50.082 -14.745  1.00 33.70           H  
ATOM   1265  O   LYS A  80     -24.103 -52.491 -13.346  1.00 33.70           O  
ATOM   1266  CG  LYS A  80     -22.735 -48.108 -13.934  1.00 33.70           C  
ATOM   1267  HG2 LYS A  80     -23.282 -47.426 -13.283  1.00 33.70           H  
ATOM   1268  HG3 LYS A  80     -21.745 -48.274 -13.510  1.00 33.70           H  
ATOM   1269  CD  LYS A  80     -22.576 -47.471 -15.331  1.00 33.70           C  
ATOM   1270  HD2 LYS A  80     -21.982 -48.139 -15.954  1.00 33.70           H  
ATOM   1271  HD3 LYS A  80     -23.559 -47.337 -15.782  1.00 33.70           H  
ATOM   1272  CE  LYS A  80     -21.872 -46.108 -15.222  1.00 33.70           C  
ATOM   1273  HE2 LYS A  80     -20.949 -46.243 -14.659  1.00 33.70           H  
ATOM   1274  HE3 LYS A  80     -22.505 -45.436 -14.641  1.00 33.70           H  
ATOM   1275  NZ  LYS A  80     -21.564 -45.501 -16.546  1.00 33.70           N  
ATOM   1276  HZ1 LYS A  80     -21.102 -44.612 -16.418  1.00 33.70           H  
ATOM   1277  HZ2 LYS A  80     -20.939 -46.089 -17.078  1.00 33.70           H  
ATOM   1278  HZ3 LYS A  80     -22.405 -45.334 -17.081  1.00 33.70           H  
ATOM   1279  N   ARG A  81     -25.874 -51.136 -12.898  1.00 32.30           N  
ATOM   1280  H   ARG A  81     -26.116 -50.380 -12.273  1.00 32.30           H  
ATOM   1281  CA  ARG A  81     -26.884 -51.457 -13.959  1.00 32.30           C  
ATOM   1282  HA  ARG A  81     -27.420 -50.520 -14.108  1.00 32.30           H  
ATOM   1283  C   ARG A  81     -27.981 -52.523 -13.662  1.00 32.30           C  
ATOM   1284  CB  ARG A  81     -26.173 -51.780 -15.305  1.00 32.30           C  
ATOM   1285  HB2 ARG A  81     -25.167 -51.360 -15.315  1.00 32.30           H  
ATOM   1286  HB3 ARG A  81     -26.064 -52.862 -15.385  1.00 32.30           H  
ATOM   1287  O   ARG A  81     -27.676 -53.649 -13.310  1.00 32.30           O  
ATOM   1288  CG  ARG A  81     -26.810 -51.226 -16.585  1.00 32.30           C  
ATOM   1289  HG2 ARG A  81     -27.865 -51.492 -16.642  1.00 32.30           H  
ATOM   1290  HG3 ARG A  81     -26.724 -50.139 -16.586  1.00 32.30           H  
ATOM   1291  CD  ARG A  81     -26.040 -51.809 -17.784  1.00 32.30           C  
ATOM   1292  HD2 ARG A  81     -26.119 -52.895 -17.754  1.00 32.30           H  
ATOM   1293  HD3 ARG A  81     -24.988 -51.541 -17.685  1.00 32.30           H  
ATOM   1294  NE  ARG A  81     -26.542 -51.316 -19.084  1.00 32.30           N  
ATOM   1295  HE  ARG A  81     -27.245 -50.591 -19.061  1.00 32.30           H  
ATOM   1296  NH1 ARG A  81     -25.143 -52.549 -20.439  1.00 32.30           N  
ATOM   1297 HH11 ARG A  81     -24.646 -52.897 -19.631  1.00 32.30           H  
ATOM   1298 HH12 ARG A  81     -24.774 -52.742 -21.359  1.00 32.30           H  
ATOM   1299  NH2 ARG A  81     -26.609 -51.149 -21.359  1.00 32.30           N  
ATOM   1300 HH21 ARG A  81     -27.304 -50.417 -21.310  1.00 32.30           H  
ATOM   1301 HH22 ARG A  81     -26.235 -51.385 -22.267  1.00 32.30           H  
ATOM   1302  CZ  ARG A  81     -26.096 -51.671 -20.281  1.00 32.30           C  
ATOM   1303  N   LYS A  82     -29.215 -52.172 -14.094  1.00 36.33           N  
ATOM   1304  H   LYS A  82     -29.327 -51.175 -14.212  1.00 36.33           H  
ATOM   1305  CA  LYS A  82     -30.392 -52.990 -14.534  1.00 36.33           C  
ATOM   1306  HA  LYS A  82     -30.881 -52.368 -15.283  1.00 36.33           H  
ATOM   1307  C   LYS A  82     -31.553 -53.345 -13.556  1.00 36.33           C  
ATOM   1308  CB  LYS A  82     -29.987 -54.260 -15.319  1.00 36.33           C  
ATOM   1309  HB2 LYS A  82     -29.375 -54.904 -14.688  1.00 36.33           H  
ATOM   1310  HB3 LYS A  82     -30.899 -54.820 -15.531  1.00 36.33           H  
ATOM   1311  O   LYS A  82     -31.488 -54.327 -12.841  1.00 36.33           O  
ATOM   1312  CG  LYS A  82     -29.278 -54.020 -16.660  1.00 36.33           C  
ATOM   1313  HG2 LYS A  82     -28.279 -53.629 -16.468  1.00 36.33           H  
ATOM   1314  HG3 LYS A  82     -29.849 -53.311 -17.259  1.00 36.33           H  
ATOM   1315  CD  LYS A  82     -29.136 -55.345 -17.425  1.00 36.33           C  
ATOM   1316  HD2 LYS A  82     -30.121 -55.793 -17.551  1.00 36.33           H  
ATOM   1317  HD3 LYS A  82     -28.531 -56.022 -16.821  1.00 36.33           H  
ATOM   1318  CE  LYS A  82     -28.481 -55.167 -18.803  1.00 36.33           C  
ATOM   1319  HE2 LYS A  82     -29.134 -54.557 -19.427  1.00 36.33           H  
ATOM   1320  HE3 LYS A  82     -27.536 -54.640 -18.671  1.00 36.33           H  
ATOM   1321  NZ  LYS A  82     -28.234 -56.486 -19.448  1.00 36.33           N  
ATOM   1322  HZ1 LYS A  82     -27.813 -56.395 -20.362  1.00 36.33           H  
ATOM   1323  HZ2 LYS A  82     -27.618 -57.052 -18.882  1.00 36.33           H  
ATOM   1324  HZ3 LYS A  82     -29.089 -57.013 -19.550  1.00 36.33           H  
ATOM   1325  N   LYS A  83     -32.693 -52.676 -13.826  1.00 36.72           N  
ATOM   1326  H   LYS A  83     -32.543 -51.734 -14.160  1.00 36.72           H  
ATOM   1327  CA  LYS A  83     -34.046 -53.211 -14.164  1.00 36.72           C  
ATOM   1328  HA  LYS A  83     -34.613 -52.344 -14.505  1.00 36.72           H  
ATOM   1329  C   LYS A  83     -34.995 -53.862 -13.113  1.00 36.72           C  
ATOM   1330  CB  LYS A  83     -33.963 -54.136 -15.401  1.00 36.72           C  
ATOM   1331  HB2 LYS A  83     -34.919 -54.655 -15.481  1.00 36.72           H  
ATOM   1332  HB3 LYS A  83     -33.212 -54.909 -15.237  1.00 36.72           H  
ATOM   1333  O   LYS A  83     -34.857 -55.032 -12.800  1.00 36.72           O  
ATOM   1334  CG  LYS A  83     -33.717 -53.426 -16.744  1.00 36.72           C  
ATOM   1335  HG2 LYS A  83     -34.348 -52.539 -16.797  1.00 36.72           H  
ATOM   1336  HG3 LYS A  83     -32.673 -53.123 -16.824  1.00 36.72           H  
ATOM   1337  CD  LYS A  83     -34.088 -54.363 -17.910  1.00 36.72           C  
ATOM   1338  HD2 LYS A  83     -35.074 -54.782 -17.709  1.00 36.72           H  
ATOM   1339  HD3 LYS A  83     -33.372 -55.183 -17.963  1.00 36.72           H  
ATOM   1340  CE  LYS A  83     -34.153 -53.620 -19.252  1.00 36.72           C  
ATOM   1341  HE2 LYS A  83     -34.711 -52.697 -19.098  1.00 36.72           H  
ATOM   1342  HE3 LYS A  83     -33.144 -53.353 -19.568  1.00 36.72           H  
ATOM   1343  NZ  LYS A  83     -34.839 -54.433 -20.295  1.00 36.72           N  
ATOM   1344  HZ1 LYS A  83     -34.370 -55.312 -20.461  1.00 36.72           H  
ATOM   1345  HZ2 LYS A  83     -34.911 -53.930 -21.168  1.00 36.72           H  
ATOM   1346  HZ3 LYS A  83     -35.782 -54.647 -20.002  1.00 36.72           H  
ATOM   1347  N   ASN A  84     -36.122 -53.152 -12.915  1.00 34.17           N  
ATOM   1348  H   ASN A  84     -35.998 -52.157 -13.038  1.00 34.17           H  
ATOM   1349  CA  ASN A  84     -37.535 -53.573 -13.123  1.00 34.17           C  
ATOM   1350  HA  ASN A  84     -38.064 -52.623 -13.211  1.00 34.17           H  
ATOM   1351  C   ASN A  84     -38.380 -54.353 -12.068  1.00 34.17           C  
ATOM   1352  CB  ASN A  84     -37.702 -54.234 -14.512  1.00 34.17           C  
ATOM   1353  HB2 ASN A  84     -36.970 -55.030 -14.645  1.00 34.17           H  
ATOM   1354  HB3 ASN A  84     -38.671 -54.733 -14.538  1.00 34.17           H  
ATOM   1355  O   ASN A  84     -38.090 -55.493 -11.737  1.00 34.17           O  
ATOM   1356  CG  ASN A  84     -37.668 -53.282 -15.692  1.00 34.17           C  
ATOM   1357  ND2 ASN A  84     -38.518 -53.493 -16.669  1.00 34.17           N  
ATOM   1358 HD21 ASN A  84     -39.206 -54.225 -16.570  1.00 34.17           H  
ATOM   1359 HD22 ASN A  84     -38.616 -52.763 -17.361  1.00 34.17           H  
ATOM   1360  OD1 ASN A  84     -36.880 -52.351 -15.768  1.00 34.17           O  
ATOM   1361  N   THR A  85     -39.591 -53.791 -11.845  1.00 35.08           N  
ATOM   1362  H   THR A  85     -39.629 -52.799 -12.028  1.00 35.08           H  
ATOM   1363  CA  THR A  85     -40.947 -54.414 -11.696  1.00 35.08           C  
ATOM   1364  HA  THR A  85     -41.617 -53.553 -11.704  1.00 35.08           H  
ATOM   1365  C   THR A  85     -41.387 -55.156 -10.411  1.00 35.08           C  
ATOM   1366  CB  THR A  85     -41.361 -55.231 -12.938  1.00 35.08           C  
ATOM   1367  HB  THR A  85     -42.269 -55.790 -12.714  1.00 35.08           H  
ATOM   1368  O   THR A  85     -40.613 -55.886  -9.814  1.00 35.08           O  
ATOM   1369  CG2 THR A  85     -41.649 -54.326 -14.140  1.00 35.08           C  
ATOM   1370 HG21 THR A  85     -41.895 -54.944 -15.003  1.00 35.08           H  
ATOM   1371 HG22 THR A  85     -40.785 -53.703 -14.372  1.00 35.08           H  
ATOM   1372 HG23 THR A  85     -42.504 -53.687 -13.919  1.00 35.08           H  
ATOM   1373  OG1 THR A  85     -40.367 -56.137 -13.348  1.00 35.08           O  
ATOM   1374  HG1 THR A  85     -39.893 -56.430 -12.566  1.00 35.08           H  
ATOM   1375  N   GLY A  86     -42.687 -55.003 -10.071  1.00 34.21           N  
ATOM   1376  H   GLY A  86     -43.242 -54.396 -10.657  1.00 34.21           H  
ATOM   1377  CA  GLY A  86     -43.413 -55.559  -8.898  1.00 34.21           C  
ATOM   1378  HA2 GLY A  86     -42.828 -56.369  -8.463  1.00 34.21           H  
ATOM   1379  HA3 GLY A  86     -44.367 -55.983  -9.212  1.00 34.21           H  
ATOM   1380  C   GLY A  86     -43.629 -54.499  -7.794  1.00 34.21           C  
ATOM   1381  O   GLY A  86     -42.655 -54.178  -7.129  1.00 34.21           O  
ATOM   1382  N   ILE A  87     -44.744 -53.760  -7.615  1.00 40.00           N  
ATOM   1383  H   ILE A  87     -44.510 -53.028  -6.960  1.00 40.00           H  
ATOM   1384  CA  ILE A  87     -46.224 -53.966  -7.671  1.00 40.00           C  
ATOM   1385  HA  ILE A  87     -46.621 -52.959  -7.800  1.00 40.00           H  
ATOM   1386  C   ILE A  87     -46.816 -54.436  -6.308  1.00 40.00           C  
ATOM   1387  CB  ILE A  87     -46.765 -54.746  -8.905  1.00 40.00           C  
ATOM   1388  HB  ILE A  87     -46.459 -55.788  -8.810  1.00 40.00           H  
ATOM   1389  O   ILE A  87     -46.252 -55.329  -5.691  1.00 40.00           O  
ATOM   1390  CG1 ILE A  87     -46.272 -54.177 -10.258  1.00 40.00           C  
ATOM   1391 HG12 ILE A  87     -45.204 -53.961 -10.208  1.00 40.00           H  
ATOM   1392 HG13 ILE A  87     -46.772 -53.230 -10.461  1.00 40.00           H  
ATOM   1393  CG2 ILE A  87     -48.305 -54.703  -8.953  1.00 40.00           C  
ATOM   1394 HG21 ILE A  87     -48.726 -55.106  -8.032  1.00 40.00           H  
ATOM   1395 HG22 ILE A  87     -48.666 -53.684  -9.092  1.00 40.00           H  
ATOM   1396 HG23 ILE A  87     -48.688 -55.333  -9.755  1.00 40.00           H  
ATOM   1397  CD1 ILE A  87     -46.497 -55.126 -11.446  1.00 40.00           C  
ATOM   1398 HD11 ILE A  87     -46.034 -56.092 -11.245  1.00 40.00           H  
ATOM   1399 HD12 ILE A  87     -46.042 -54.696 -12.338  1.00 40.00           H  
ATOM   1400 HD13 ILE A  87     -47.561 -55.264 -11.641  1.00 40.00           H  
ATOM   1401  N   HIS A  88     -47.967 -53.849  -5.907  1.00 40.21           N  
ATOM   1402  H   HIS A  88     -48.349 -53.173  -6.553  1.00 40.21           H  
ATOM   1403  CA  HIS A  88     -48.776 -54.038  -4.668  1.00 40.21           C  
ATOM   1404  HA  HIS A  88     -49.683 -53.457  -4.837  1.00 40.21           H  
ATOM   1405  C   HIS A  88     -48.175 -53.429  -3.371  1.00 40.21           C  
ATOM   1406  CB  HIS A  88     -49.246 -55.503  -4.559  1.00 40.21           C  
ATOM   1407  HB2 HIS A  88     -49.692 -55.674  -3.579  1.00 40.21           H  
ATOM   1408  HB3 HIS A  88     -48.398 -56.183  -4.638  1.00 40.21           H  
ATOM   1409  O   HIS A  88     -47.037 -53.720  -3.035  1.00 40.21           O  
ATOM   1410  CG  HIS A  88     -50.271 -55.831  -5.621  1.00 40.21           C  
ATOM   1411  CD2 HIS A  88     -50.126 -56.684  -6.682  1.00 40.21           C  
ATOM   1412  HD2 HIS A  88     -49.258 -57.292  -6.889  1.00 40.21           H  
ATOM   1413  ND1 HIS A  88     -51.500 -55.229  -5.752  1.00 40.21           N  
ATOM   1414  HD1 HIS A  88     -51.934 -54.653  -5.045  1.00 40.21           H  
ATOM   1415  CE1 HIS A  88     -52.067 -55.676  -6.885  1.00 40.21           C  
ATOM   1416  HE1 HIS A  88     -53.050 -55.403  -7.240  1.00 40.21           H  
ATOM   1417  NE2 HIS A  88     -51.256 -56.552  -7.498  1.00 40.21           N  
ATOM   1418  N   SER A  89     -48.760 -52.408  -2.705  1.00 38.30           N  
ATOM   1419  H   SER A  89     -48.034 -51.981  -2.148  1.00 38.30           H  
ATOM   1420  CA  SER A  89     -50.094 -52.191  -2.056  1.00 38.30           C  
ATOM   1421  HA  SER A  89     -50.179 -51.108  -1.963  1.00 38.30           H  
ATOM   1422  C   SER A  89     -50.141 -52.720  -0.603  1.00 38.30           C  
ATOM   1423  CB  SER A  89     -51.314 -52.604  -2.894  1.00 38.30           C  
ATOM   1424  HB2 SER A  89     -52.206 -52.157  -2.455  1.00 38.30           H  
ATOM   1425  HB3 SER A  89     -51.212 -52.203  -3.902  1.00 38.30           H  
ATOM   1426  O   SER A  89     -49.553 -53.761  -0.356  1.00 38.30           O  
ATOM   1427  OG  SER A  89     -51.503 -54.002  -2.964  1.00 38.30           O  
ATOM   1428  HG  SER A  89     -51.361 -54.393  -2.099  1.00 38.30           H  
ATOM   1429  N   SER A  90     -50.783 -52.098   0.403  1.00 40.13           N  
ATOM   1430  H   SER A  90     -50.608 -52.529   1.300  1.00 40.13           H  
ATOM   1431  CA  SER A  90     -51.914 -51.136   0.446  1.00 40.13           C  
ATOM   1432  HA  SER A  90     -51.857 -50.427  -0.380  1.00 40.13           H  
ATOM   1433  C   SER A  90     -52.019 -50.355   1.785  1.00 40.13           C  
ATOM   1434  CB  SER A  90     -53.219 -51.952   0.367  1.00 40.13           C  
ATOM   1435  HB2 SER A  90     -53.319 -52.372  -0.634  1.00 40.13           H  
ATOM   1436  HB3 SER A  90     -54.077 -51.309   0.558  1.00 40.13           H  
ATOM   1437  O   SER A  90     -51.427 -50.789   2.762  1.00 40.13           O  
ATOM   1438  OG  SER A  90     -53.227 -53.018   1.303  1.00 40.13           O  
ATOM   1439  HG  SER A  90     -53.378 -52.678   2.188  1.00 40.13           H  
ATOM   1440  N   SER A  91     -52.880 -49.313   1.835  1.00 41.24           N  
ATOM   1441  H   SER A  91     -53.237 -49.005   0.942  1.00 41.24           H  
ATOM   1442  CA  SER A  91     -53.638 -48.771   3.012  1.00 41.24           C  
ATOM   1443  HA  SER A  91     -54.149 -47.881   2.643  1.00 41.24           H  
ATOM   1444  C   SER A  91     -52.901 -48.334   4.308  1.00 41.24           C  
ATOM   1445  CB  SER A  91     -54.749 -49.758   3.410  1.00 41.24           C  
ATOM   1446  HB2 SER A  91     -55.469 -49.848   2.596  1.00 41.24           H  
ATOM   1447  HB3 SER A  91     -55.271 -49.382   4.290  1.00 41.24           H  
ATOM   1448  O   SER A  91     -52.120 -49.096   4.857  1.00 41.24           O  
ATOM   1449  OG  SER A  91     -54.208 -51.037   3.689  1.00 41.24           O  
ATOM   1450  HG  SER A  91     -53.422 -50.907   4.225  1.00 41.24           H  
ATOM   1451  N   GLY A  92     -53.208 -47.191   4.945  1.00 38.88           N  
ATOM   1452  H   GLY A  92     -52.770 -47.092   5.850  1.00 38.88           H  
ATOM   1453  CA  GLY A  92     -54.109 -46.084   4.563  1.00 38.88           C  
ATOM   1454  HA2 GLY A  92     -55.033 -46.488   4.148  1.00 38.88           H  
ATOM   1455  HA3 GLY A  92     -53.620 -45.485   3.795  1.00 38.88           H  
ATOM   1456  C   GLY A  92     -54.510 -45.145   5.730  1.00 38.88           C  
ATOM   1457  O   GLY A  92     -54.479 -45.566   6.881  1.00 38.88           O  
ATOM   1458  N   GLY A  93     -54.946 -43.918   5.394  1.00 37.58           N  
ATOM   1459  H   GLY A  93     -54.862 -43.649   4.424  1.00 37.58           H  
ATOM   1460  CA  GLY A  93     -55.752 -42.998   6.231  1.00 37.58           C  
ATOM   1461  HA2 GLY A  93     -56.333 -42.372   5.553  1.00 37.58           H  
ATOM   1462  HA3 GLY A  93     -56.467 -43.587   6.806  1.00 37.58           H  
ATOM   1463  C   GLY A  93     -55.026 -42.068   7.234  1.00 37.58           C  
ATOM   1464  O   GLY A  93     -53.938 -42.390   7.698  1.00 37.58           O  
ATOM   1465  N   ASP A  94     -55.588 -40.912   7.633  1.00 39.78           N  
ATOM   1466  H   ASP A  94     -55.117 -40.453   8.400  1.00 39.78           H  
ATOM   1467  CA  ASP A  94     -56.585 -40.059   6.940  1.00 39.78           C  
ATOM   1468  HA  ASP A  94     -56.263 -39.967   5.903  1.00 39.78           H  
ATOM   1469  C   ASP A  94     -56.657 -38.618   7.531  1.00 39.78           C  
ATOM   1470  CB  ASP A  94     -58.002 -40.679   6.966  1.00 39.78           C  
ATOM   1471  HB2 ASP A  94     -58.571 -40.262   7.796  1.00 39.78           H  
ATOM   1472  HB3 ASP A  94     -57.943 -41.755   7.132  1.00 39.78           H  
ATOM   1473  O   ASP A  94     -56.257 -38.399   8.674  1.00 39.78           O  
ATOM   1474  CG  ASP A  94     -58.757 -40.428   5.651  1.00 39.78           C  
ATOM   1475  OD1 ASP A  94     -58.462 -39.403   4.990  1.00 39.78           O  
ATOM   1476  OD2 ASP A  94     -59.580 -41.292   5.288  1.00 39.78           O  
ATOM   1477  N   GLY A  95     -57.221 -37.669   6.765  1.00 37.26           N  
ATOM   1478  H   GLY A  95     -57.586 -38.011   5.887  1.00 37.26           H  
ATOM   1479  CA  GLY A  95     -57.642 -36.306   7.158  1.00 37.26           C  
ATOM   1480  HA2 GLY A  95     -58.388 -35.995   6.426  1.00 37.26           H  
ATOM   1481  HA3 GLY A  95     -58.133 -36.357   8.130  1.00 37.26           H  
ATOM   1482  C   GLY A  95     -56.566 -35.195   7.232  1.00 37.26           C  
ATOM   1483  O   GLY A  95     -55.378 -35.466   7.351  1.00 37.26           O  
ATOM   1484  N   SER A  96     -56.867 -33.883   7.230  1.00 38.66           N  
ATOM   1485  H   SER A  96     -56.067 -33.331   7.504  1.00 38.66           H  
ATOM   1486  CA  SER A  96     -58.053 -33.084   6.816  1.00 38.66           C  
ATOM   1487  HA  SER A  96     -58.153 -33.084   5.731  1.00 38.66           H  
ATOM   1488  C   SER A  96     -57.864 -31.633   7.327  1.00 38.66           C  
ATOM   1489  CB  SER A  96     -59.353 -33.597   7.471  1.00 38.66           C  
ATOM   1490  HB2 SER A  96     -59.710 -34.489   6.956  1.00 38.66           H  
ATOM   1491  HB3 SER A  96     -60.135 -32.842   7.384  1.00 38.66           H  
ATOM   1492  O   SER A  96     -57.598 -31.485   8.515  1.00 38.66           O  
ATOM   1493  OG  SER A  96     -59.168 -33.884   8.841  1.00 38.66           O  
ATOM   1494  HG  SER A  96     -58.616 -33.194   9.216  1.00 38.66           H  
ATOM   1495  N   VAL A  97     -58.014 -30.507   6.607  1.00 38.31           N  
ATOM   1496  H   VAL A  97     -57.891 -29.690   7.187  1.00 38.31           H  
ATOM   1497  CA  VAL A  97     -58.161 -30.145   5.171  1.00 38.31           C  
ATOM   1498  HA  VAL A  97     -57.592 -30.833   4.546  1.00 38.31           H  
ATOM   1499  C   VAL A  97     -57.615 -28.693   5.019  1.00 38.31           C  
ATOM   1500  CB  VAL A  97     -59.647 -30.089   4.707  1.00 38.31           C  
ATOM   1501  HB  VAL A  97     -60.058 -29.114   4.970  1.00 38.31           H  
ATOM   1502  O   VAL A  97     -57.602 -27.981   6.019  1.00 38.31           O  
ATOM   1503  CG1 VAL A  97     -59.773 -30.254   3.184  1.00 38.31           C  
ATOM   1504 HG11 VAL A  97     -59.432 -31.245   2.883  1.00 38.31           H  
ATOM   1505 HG12 VAL A  97     -59.194 -29.497   2.655  1.00 38.31           H  
ATOM   1506 HG13 VAL A  97     -60.815 -30.136   2.888  1.00 38.31           H  
ATOM   1507  CG2 VAL A  97     -60.587 -31.128   5.324  1.00 38.31           C  
ATOM   1508 HG21 VAL A  97     -60.648 -30.971   6.401  1.00 38.31           H  
ATOM   1509 HG22 VAL A  97     -60.246 -32.137   5.094  1.00 38.31           H  
ATOM   1510 HG23 VAL A  97     -61.593 -30.999   4.925  1.00 38.31           H  
ATOM   1511  N   LEU A  98     -57.223 -28.225   3.817  1.00 35.92           N  
ATOM   1512  H   LEU A  98     -56.940 -28.937   3.159  1.00 35.92           H  
ATOM   1513  CA  LEU A  98     -57.698 -26.971   3.154  1.00 35.92           C  
ATOM   1514  HA  LEU A  98     -58.625 -27.224   2.638  1.00 35.92           H  
ATOM   1515  C   LEU A  98     -56.740 -26.449   2.048  1.00 35.92           C  
ATOM   1516  CB  LEU A  98     -58.012 -25.797   4.120  1.00 35.92           C  
ATOM   1517  HB2 LEU A  98     -57.243 -25.755   4.891  1.00 35.92           H  
ATOM   1518  HB3 LEU A  98     -57.937 -24.862   3.565  1.00 35.92           H  
ATOM   1519  O   LEU A  98     -55.560 -26.217   2.288  1.00 35.92           O  
ATOM   1520  CG  LEU A  98     -59.417 -25.818   4.771  1.00 35.92           C  
ATOM   1521  HG  LEU A  98     -59.591 -26.757   5.296  1.00 35.92           H  
ATOM   1522  CD1 LEU A  98     -59.535 -24.679   5.784  1.00 35.92           C  
ATOM   1523 HD11 LEU A  98     -59.411 -23.717   5.287  1.00 35.92           H  
ATOM   1524 HD12 LEU A  98     -60.509 -24.715   6.271  1.00 35.92           H  
ATOM   1525 HD13 LEU A  98     -58.763 -24.795   6.546  1.00 35.92           H  
ATOM   1526  CD2 LEU A  98     -60.547 -25.651   3.749  1.00 35.92           C  
ATOM   1527 HD21 LEU A  98     -60.599 -26.518   3.089  1.00 35.92           H  
ATOM   1528 HD22 LEU A  98     -60.390 -24.749   3.159  1.00 35.92           H  
ATOM   1529 HD23 LEU A  98     -61.501 -25.573   4.271  1.00 35.92           H  
ATOM   1530  N   LEU A  99     -57.297 -26.194   0.855  1.00 36.58           N  
ATOM   1531  H   LEU A  99     -58.278 -26.415   0.755  1.00 36.58           H  
ATOM   1532  CA  LEU A  99     -56.747 -25.445  -0.297  1.00 36.58           C  
ATOM   1533  HA  LEU A  99     -56.106 -24.637   0.055  1.00 36.58           H  
ATOM   1534  C   LEU A  99     -57.939 -24.813  -1.052  1.00 36.58           C  
ATOM   1535  CB  LEU A  99     -55.969 -26.391  -1.242  1.00 36.58           C  
ATOM   1536  HB2 LEU A  99     -56.052 -26.018  -2.263  1.00 36.58           H  
ATOM   1537  HB3 LEU A  99     -56.449 -27.369  -1.224  1.00 36.58           H  
ATOM   1538  O   LEU A  99     -59.025 -25.398  -1.019  1.00 36.58           O  
ATOM   1539  CG  LEU A  99     -54.468 -26.558  -0.942  1.00 36.58           C  
ATOM   1540  HG  LEU A  99     -54.325 -26.871   0.093  1.00 36.58           H  
ATOM   1541  CD1 LEU A  99     -53.889 -27.640  -1.856  1.00 36.58           C  
ATOM   1542 HD11 LEU A  99     -52.831 -27.779  -1.633  1.00 36.58           H  
ATOM   1543 HD12 LEU A  99     -54.003 -27.354  -2.902  1.00 36.58           H  
ATOM   1544 HD13 LEU A  99     -54.406 -28.583  -1.680  1.00 36.58           H  
ATOM   1545  CD2 LEU A  99     -53.682 -25.269  -1.201  1.00 36.58           C  
ATOM   1546 HD21 LEU A  99     -54.000 -24.490  -0.507  1.00 36.58           H  
ATOM   1547 HD22 LEU A  99     -52.620 -25.449  -1.037  1.00 36.58           H  
ATOM   1548 HD23 LEU A  99     -53.837 -24.926  -2.224  1.00 36.58           H  
ATOM   1549  N   PRO A 100     -57.794 -23.624  -1.672  1.00 38.05           N  
ATOM   1550  CA  PRO A 100     -57.545 -23.530  -3.131  1.00 38.05           C  
ATOM   1551  HA  PRO A 100     -57.105 -24.448  -3.519  1.00 38.05           H  
ATOM   1552  C   PRO A 100     -56.623 -22.334  -3.509  1.00 38.05           C  
ATOM   1553  CB  PRO A 100     -58.957 -23.357  -3.708  1.00 38.05           C  
ATOM   1554  HB2 PRO A 100     -58.970 -22.878  -4.686  1.00 38.05           H  
ATOM   1555  HB3 PRO A 100     -59.445 -24.330  -3.763  1.00 38.05           H  
ATOM   1556  O   PRO A 100     -56.230 -21.567  -2.637  1.00 38.05           O  
ATOM   1557  CG  PRO A 100     -59.674 -22.490  -2.673  1.00 38.05           C  
ATOM   1558  HG2 PRO A 100     -60.691 -22.850  -2.512  1.00 38.05           H  
ATOM   1559  HG3 PRO A 100     -59.685 -21.448  -2.992  1.00 38.05           H  
ATOM   1560  CD  PRO A 100     -58.835 -22.630  -1.402  1.00 38.05           C  
ATOM   1561  HD2 PRO A 100     -58.371 -21.674  -1.161  1.00 38.05           H  
ATOM   1562  HD3 PRO A 100     -59.471 -22.929  -0.569  1.00 38.05           H  
ATOM   1563  N   GLY A 101     -56.232 -22.072  -4.766  1.00 32.95           N  
ATOM   1564  H   GLY A 101     -55.720 -21.205  -4.846  1.00 32.95           H  
ATOM   1565  CA  GLY A 101     -56.430 -22.764  -6.054  1.00 32.95           C  
ATOM   1566  HA2 GLY A 101     -55.740 -23.605  -6.117  1.00 32.95           H  
ATOM   1567  HA3 GLY A 101     -57.448 -23.144  -6.144  1.00 32.95           H  
ATOM   1568  C   GLY A 101     -56.161 -21.819  -7.251  1.00 32.95           C  
ATOM   1569  O   GLY A 101     -55.982 -20.624  -7.038  1.00 32.95           O  
ATOM   1570  N   HIS A 102     -56.200 -22.347  -8.487  1.00 36.99           N  
ATOM   1571  H   HIS A 102     -56.409 -23.334  -8.546  1.00 36.99           H  
ATOM   1572  CA  HIS A 102     -55.956 -21.662  -9.785  1.00 36.99           C  
ATOM   1573  HA  HIS A 102     -56.192 -22.406 -10.546  1.00 36.99           H  
ATOM   1574  C   HIS A 102     -54.496 -21.207 -10.065  1.00 36.99           C  
ATOM   1575  CB  HIS A 102     -56.965 -20.520  -9.999  1.00 36.99           C  
ATOM   1576  HB2 HIS A 102     -56.823 -19.752  -9.239  1.00 36.99           H  
ATOM   1577  HB3 HIS A 102     -56.753 -20.043 -10.956  1.00 36.99           H  
ATOM   1578  O   HIS A 102     -53.784 -20.802  -9.156  1.00 36.99           O  
ATOM   1579  CG  HIS A 102     -58.405 -20.974  -9.977  1.00 36.99           C  
ATOM   1580  CD2 HIS A 102     -59.192 -21.083  -8.863  1.00 36.99           C  
ATOM   1581  HD2 HIS A 102     -58.898 -20.832  -7.854  1.00 36.99           H  
ATOM   1582  ND1 HIS A 102     -59.165 -21.390 -11.051  1.00 36.99           N  
ATOM   1583  HD1 HIS A 102     -58.924 -21.334 -12.030  1.00 36.99           H  
ATOM   1584  CE1 HIS A 102     -60.373 -21.748 -10.587  1.00 36.99           C  
ATOM   1585  HE1 HIS A 102     -61.195 -22.087 -11.200  1.00 36.99           H  
ATOM   1586  NE2 HIS A 102     -60.432 -21.593  -9.256  1.00 36.99           N  
ATOM   1587  N   HIS A 103     -53.966 -21.248 -11.299  1.00 34.48           N  
ATOM   1588  H   HIS A 103     -53.006 -20.935 -11.338  1.00 34.48           H  
ATOM   1589  CA  HIS A 103     -54.487 -21.771 -12.580  1.00 34.48           C  
ATOM   1590  HA  HIS A 103     -55.276 -22.498 -12.389  1.00 34.48           H  
ATOM   1591  C   HIS A 103     -53.368 -22.504 -13.358  1.00 34.48           C  
ATOM   1592  CB  HIS A 103     -55.067 -20.621 -13.438  1.00 34.48           C  
ATOM   1593  HB2 HIS A 103     -54.443 -20.462 -14.317  1.00 34.48           H  
ATOM   1594  HB3 HIS A 103     -55.052 -19.691 -12.868  1.00 34.48           H  
ATOM   1595  O   HIS A 103     -52.195 -22.163 -13.219  1.00 34.48           O  
ATOM   1596  CG  HIS A 103     -56.482 -20.872 -13.895  1.00 34.48           C  
ATOM   1597  CD2 HIS A 103     -57.599 -20.209 -13.465  1.00 34.48           C  
ATOM   1598  HD2 HIS A 103     -57.623 -19.373 -12.782  1.00 34.48           H  
ATOM   1599  ND1 HIS A 103     -56.901 -21.816 -14.810  1.00 34.48           N  
ATOM   1600  HD1 HIS A 103     -56.319 -22.294 -15.483  1.00 34.48           H  
ATOM   1601  CE1 HIS A 103     -58.244 -21.758 -14.874  1.00 34.48           C  
ATOM   1602  HE1 HIS A 103     -58.856 -22.342 -15.545  1.00 34.48           H  
ATOM   1603  NE2 HIS A 103     -58.716 -20.823 -14.033  1.00 34.48           N  
ATOM   1604  N   GLN A 104     -53.726 -23.496 -14.182  1.00 30.93           N  
ATOM   1605  H   GLN A 104     -54.710 -23.696 -14.291  1.00 30.93           H  
ATOM   1606  CA  GLN A 104     -52.826 -24.147 -15.151  1.00 30.93           C  
ATOM   1607  HA  GLN A 104     -51.784 -23.997 -14.869  1.00 30.93           H  
ATOM   1608  C   GLN A 104     -53.045 -23.590 -16.563  1.00 30.93           C  
ATOM   1609  CB  GLN A 104     -53.125 -25.656 -15.245  1.00 30.93           C  
ATOM   1610  HB2 GLN A 104     -54.170 -25.782 -15.525  1.00 30.93           H  
ATOM   1611  HB3 GLN A 104     -52.520 -26.080 -16.046  1.00 30.93           H  
ATOM   1612  O   GLN A 104     -54.170 -23.210 -16.879  1.00 30.93           O  
ATOM   1613  CG  GLN A 104     -52.860 -26.483 -13.985  1.00 30.93           C  
ATOM   1614  HG2 GLN A 104     -51.799 -26.449 -13.739  1.00 30.93           H  
ATOM   1615  HG3 GLN A 104     -53.430 -26.079 -13.149  1.00 30.93           H  
ATOM   1616  CD  GLN A 104     -53.297 -27.927 -14.221  1.00 30.93           C  
ATOM   1617  NE2 GLN A 104     -52.405 -28.824 -14.578  1.00 30.93           N  
ATOM   1618 HE21 GLN A 104     -52.778 -29.731 -14.821  1.00 30.93           H  
ATOM   1619 HE22 GLN A 104     -51.457 -28.554 -14.798  1.00 30.93           H  
ATOM   1620  OE1 GLN A 104     -54.461 -28.270 -14.119  1.00 30.93           O  
ATOM   1621  N   GLU A 105     -52.031 -23.713 -17.424  1.00 35.55           N  
ATOM   1622  H   GLU A 105     -51.104 -23.901 -17.070  1.00 35.55           H  
ATOM   1623  CA  GLU A 105     -52.222 -24.111 -18.826  1.00 35.55           C  
ATOM   1624  HA  GLU A 105     -53.018 -24.856 -18.835  1.00 35.55           H  
ATOM   1625  C   GLU A 105     -50.967 -24.837 -19.352  1.00 35.55           C  
ATOM   1626  CB  GLU A 105     -52.667 -22.927 -19.707  1.00 35.55           C  
ATOM   1627  HB2 GLU A 105     -51.897 -22.693 -20.442  1.00 35.55           H  
ATOM   1628  HB3 GLU A 105     -52.832 -22.045 -19.088  1.00 35.55           H  
ATOM   1629  O   GLU A 105     -49.865 -24.633 -18.839  1.00 35.55           O  
ATOM   1630  CG  GLU A 105     -53.983 -23.288 -20.420  1.00 35.55           C  
ATOM   1631  HG2 GLU A 105     -54.660 -23.746 -19.698  1.00 35.55           H  
ATOM   1632  HG3 GLU A 105     -53.772 -24.031 -21.190  1.00 35.55           H  
ATOM   1633  CD  GLU A 105     -54.688 -22.077 -21.043  1.00 35.55           C  
ATOM   1634  OE1 GLU A 105     -55.938 -22.051 -20.980  1.00 35.55           O  
ATOM   1635  OE2 GLU A 105     -53.979 -21.200 -21.586  1.00 35.55           O  
ATOM   1636  N   ASP A 106     -51.146 -25.758 -20.302  1.00 28.68           N  
ATOM   1637  H   ASP A 106     -52.040 -25.797 -20.771  1.00 28.68           H  
ATOM   1638  CA  ASP A 106     -50.177 -26.804 -20.669  1.00 28.68           C  
ATOM   1639  HA  ASP A 106     -49.194 -26.548 -20.272  1.00 28.68           H  
ATOM   1640  C   ASP A 106     -50.090 -26.907 -22.206  1.00 28.68           C  
ATOM   1641  CB  ASP A 106     -50.652 -28.132 -20.025  1.00 28.68           C  
ATOM   1642  HB2 ASP A 106     -51.357 -28.624 -20.694  1.00 28.68           H  
ATOM   1643  HB3 ASP A 106     -51.198 -27.893 -19.112  1.00 28.68           H  
ATOM   1644  O   ASP A 106     -51.114 -26.830 -22.885  1.00 28.68           O  
ATOM   1645  CG  ASP A 106     -49.560 -29.133 -19.621  1.00 28.68           C  
ATOM   1646  OD1 ASP A 106     -48.410 -29.014 -20.102  1.00 28.68           O  
ATOM   1647  OD2 ASP A 106     -49.892 -30.064 -18.849  1.00 28.68           O  
ATOM   1648  N   CYS A 107     -48.896 -27.098 -22.779  1.00 33.80           N  
ATOM   1649  H   CYS A 107     -48.095 -27.208 -22.175  1.00 33.80           H  
ATOM   1650  CA  CYS A 107     -48.718 -27.341 -24.221  1.00 33.80           C  
ATOM   1651  HA  CYS A 107     -49.581 -27.904 -24.578  1.00 33.80           H  
ATOM   1652  C   CYS A 107     -47.479 -28.207 -24.498  1.00 33.80           C  
ATOM   1653  CB  CYS A 107     -48.663 -26.012 -24.996  1.00 33.80           C  
ATOM   1654  HB2 CYS A 107     -48.350 -25.205 -24.334  1.00 33.80           H  
ATOM   1655  HB3 CYS A 107     -47.953 -26.083 -25.820  1.00 33.80           H  
ATOM   1656  O   CYS A 107     -46.406 -27.982 -23.940  1.00 33.80           O  
ATOM   1657  SG  CYS A 107     -50.307 -25.650 -25.678  1.00 33.80           S  
ATOM   1658  HG  CYS A 107     -50.974 -25.780 -24.528  1.00 33.80           H  
ATOM   1659  N   ARG A 108     -47.619 -29.208 -25.381  1.00 30.33           N  
ATOM   1660  H   ARG A 108     -48.492 -29.268 -25.886  1.00 30.33           H  
ATOM   1661  CA  ARG A 108     -46.593 -30.230 -25.664  1.00 30.33           C  
ATOM   1662  HA  ARG A 108     -45.660 -29.941 -25.182  1.00 30.33           H  
ATOM   1663  C   ARG A 108     -46.315 -30.399 -27.160  1.00 30.33           C  
ATOM   1664  CB  ARG A 108     -47.042 -31.600 -25.127  1.00 30.33           C  
ATOM   1665  HB2 ARG A 108     -46.346 -32.350 -25.502  1.00 30.33           H  
ATOM   1666  HB3 ARG A 108     -48.024 -31.830 -25.540  1.00 30.33           H  
ATOM   1667  O   ARG A 108     -47.243 -30.404 -27.960  1.00 30.33           O  
ATOM   1668  CG  ARG A 108     -47.099 -31.742 -23.600  1.00 30.33           C  
ATOM   1669  HG2 ARG A 108     -47.855 -31.074 -23.188  1.00 30.33           H  
ATOM   1670  HG3 ARG A 108     -46.127 -31.502 -23.171  1.00 30.33           H  
ATOM   1671  CD  ARG A 108     -47.464 -33.203 -23.295  1.00 30.33           C  
ATOM   1672  HD2 ARG A 108     -46.731 -33.850 -23.778  1.00 30.33           H  
ATOM   1673  HD3 ARG A 108     -48.448 -33.409 -23.716  1.00 30.33           H  
ATOM   1674  NE  ARG A 108     -47.489 -33.488 -21.852  1.00 30.33           N  
ATOM   1675  HE  ARG A 108     -47.543 -32.687 -21.240  1.00 30.33           H  
ATOM   1676  NH1 ARG A 108     -47.585 -35.782 -22.011  1.00 30.33           N  
ATOM   1677 HH11 ARG A 108     -47.618 -35.691 -23.016  1.00 30.33           H  
ATOM   1678 HH12 ARG A 108     -47.689 -36.681 -21.563  1.00 30.33           H  
ATOM   1679  NH2 ARG A 108     -47.602 -34.801 -20.003  1.00 30.33           N  
ATOM   1680 HH21 ARG A 108     -47.669 -33.959 -19.448  1.00 30.33           H  
ATOM   1681 HH22 ARG A 108     -47.712 -35.702 -19.560  1.00 30.33           H  
ATOM   1682  CZ  ARG A 108     -47.554 -34.686 -21.298  1.00 30.33           C  
ATOM   1683  N   GLY A 109     -45.061 -30.730 -27.479  1.00 34.64           N  
ATOM   1684  H   GLY A 109     -44.359 -30.596 -26.765  1.00 34.64           H  
ATOM   1685  CA  GLY A 109     -44.617 -31.274 -28.772  1.00 34.64           C  
ATOM   1686  HA2 GLY A 109     -44.127 -32.230 -28.585  1.00 34.64           H  
ATOM   1687  HA3 GLY A 109     -45.477 -31.463 -29.415  1.00 34.64           H  
ATOM   1688  C   GLY A 109     -43.659 -30.347 -29.541  1.00 34.64           C  
ATOM   1689  O   GLY A 109     -43.798 -29.135 -29.470  1.00 34.64           O  
ATOM   1690  N   GLY A 110     -42.655 -30.848 -30.271  1.00 33.09           N  
ATOM   1691  H   GLY A 110     -42.181 -30.170 -30.851  1.00 33.09           H  
ATOM   1692  CA  GLY A 110     -42.140 -32.226 -30.310  1.00 33.09           C  
ATOM   1693  HA2 GLY A 110     -41.530 -32.401 -29.424  1.00 33.09           H  
ATOM   1694  HA3 GLY A 110     -42.970 -32.931 -30.307  1.00 33.09           H  
ATOM   1695  C   GLY A 110     -41.304 -32.529 -31.565  1.00 33.09           C  
ATOM   1696  O   GLY A 110     -41.786 -32.279 -32.661  1.00 33.09           O  
ATOM   1697  N   ALA A 111     -40.122 -33.151 -31.389  1.00 34.30           N  
ATOM   1698  H   ALA A 111     -39.814 -33.281 -30.436  1.00 34.30           H  
ATOM   1699  CA  ALA A 111     -39.228 -33.681 -32.448  1.00 34.30           C  
ATOM   1700  HA  ALA A 111     -38.362 -34.107 -31.942  1.00 34.30           H  
ATOM   1701  C   ALA A 111     -38.659 -32.639 -33.460  1.00 34.30           C  
ATOM   1702  CB  ALA A 111     -39.978 -34.847 -33.123  1.00 34.30           C  
ATOM   1703  HB1 ALA A 111     -40.292 -35.576 -32.377  1.00 34.30           H  
ATOM   1704  HB2 ALA A 111     -39.350 -35.347 -33.861  1.00 34.30           H  
ATOM   1705  HB3 ALA A 111     -40.856 -34.471 -33.648  1.00 34.30           H  
ATOM   1706  O   ALA A 111     -39.129 -31.512 -33.519  1.00 34.30           O  
ATOM   1707  N   SER A 112     -37.642 -32.917 -34.293  1.00 31.58           N  
ATOM   1708  H   SER A 112     -37.594 -32.261 -35.060  1.00 31.58           H  
ATOM   1709  CA  SER A 112     -36.391 -33.699 -34.124  1.00 31.58           C  
ATOM   1710  HA  SER A 112     -35.894 -33.389 -33.205  1.00 31.58           H  
ATOM   1711  C   SER A 112     -35.439 -33.438 -35.317  1.00 31.58           C  
ATOM   1712  CB  SER A 112     -36.623 -35.217 -34.089  1.00 31.58           C  
ATOM   1713  HB2 SER A 112     -35.662 -35.721 -33.982  1.00 31.58           H  
ATOM   1714  HB3 SER A 112     -37.223 -35.487 -33.220  1.00 31.58           H  
ATOM   1715  O   SER A 112     -35.937 -33.141 -36.394  1.00 31.58           O  
ATOM   1716  OG  SER A 112     -37.251 -35.680 -35.267  1.00 31.58           O  
ATOM   1717  HG  SER A 112     -37.108 -35.049 -35.976  1.00 31.58           H  
ATOM   1718  N   LEU A 113     -34.129 -33.699 -35.157  1.00 33.45           N  
ATOM   1719  H   LEU A 113     -33.822 -33.917 -34.220  1.00 33.45           H  
ATOM   1720  CA  LEU A 113     -33.100 -33.843 -36.220  1.00 33.45           C  
ATOM   1721  HA  LEU A 113     -32.176 -34.140 -35.722  1.00 33.45           H  
ATOM   1722  C   LEU A 113     -32.732 -32.595 -37.061  1.00 33.45           C  
ATOM   1723  CB  LEU A 113     -33.472 -35.002 -37.179  1.00 33.45           C  
ATOM   1724  HB2 LEU A 113     -32.695 -35.083 -37.940  1.00 33.45           H  
ATOM   1725  HB3 LEU A 113     -34.386 -34.728 -37.704  1.00 33.45           H  
ATOM   1726  O   LEU A 113     -33.456 -32.222 -37.976  1.00 33.45           O  
ATOM   1727  CG  LEU A 113     -33.674 -36.391 -36.552  1.00 33.45           C  
ATOM   1728  HG  LEU A 113     -34.345 -36.319 -35.697  1.00 33.45           H  
ATOM   1729  CD1 LEU A 113     -34.309 -37.336 -37.571  1.00 33.45           C  
ATOM   1730 HD11 LEU A 113     -34.458 -38.320 -37.125  1.00 33.45           H  
ATOM   1731 HD12 LEU A 113     -33.668 -37.428 -38.447  1.00 33.45           H  
ATOM   1732 HD13 LEU A 113     -35.278 -36.943 -37.881  1.00 33.45           H  
ATOM   1733  CD2 LEU A 113     -32.351 -36.997 -36.084  1.00 33.45           C  
ATOM   1734 HD21 LEU A 113     -32.527 -37.989 -35.670  1.00 33.45           H  
ATOM   1735 HD22 LEU A 113     -31.899 -36.372 -35.314  1.00 33.45           H  
ATOM   1736 HD23 LEU A 113     -31.663 -37.082 -36.926  1.00 33.45           H  
ATOM   1737  N   HIS A 114     -31.510 -32.074 -36.882  1.00 35.47           N  
ATOM   1738  H   HIS A 114     -31.185 -32.008 -35.928  1.00 35.47           H  
ATOM   1739  CA  HIS A 114     -30.395 -32.353 -37.812  1.00 35.47           C  
ATOM   1740  HA  HIS A 114     -30.323 -33.436 -37.911  1.00 35.47           H  
ATOM   1741  C   HIS A 114     -29.033 -31.888 -37.248  1.00 35.47           C  
ATOM   1742  CB  HIS A 114     -30.624 -31.773 -39.225  1.00 35.47           C  
ATOM   1743  HB2 HIS A 114     -31.523 -31.159 -39.256  1.00 35.47           H  
ATOM   1744  HB3 HIS A 114     -29.790 -31.128 -39.505  1.00 35.47           H  
ATOM   1745  O   HIS A 114     -28.977 -31.038 -36.362  1.00 35.47           O  
ATOM   1746  CG  HIS A 114     -30.731 -32.882 -40.244  1.00 35.47           C  
ATOM   1747  CD2 HIS A 114     -31.879 -33.512 -40.646  1.00 35.47           C  
ATOM   1748  HD2 HIS A 114     -32.880 -33.267 -40.324  1.00 35.47           H  
ATOM   1749  ND1 HIS A 114     -29.677 -33.534 -40.846  1.00 35.47           N  
ATOM   1750  HD1 HIS A 114     -28.707 -33.253 -40.817  1.00 35.47           H  
ATOM   1751  CE1 HIS A 114     -30.180 -34.534 -41.592  1.00 35.47           C  
ATOM   1752  HE1 HIS A 114     -29.596 -35.206 -42.203  1.00 35.47           H  
ATOM   1753  NE2 HIS A 114     -31.518 -34.564 -41.497  1.00 35.47           N  
ATOM   1754  N   GLU A 115     -27.939 -32.467 -37.749  1.00 32.54           N  
ATOM   1755  H   GLU A 115     -28.056 -33.153 -38.481  1.00 32.54           H  
ATOM   1756  CA  GLU A 115     -26.545 -32.094 -37.435  1.00 32.54           C  
ATOM   1757  HA  GLU A 115     -26.508 -31.635 -36.447  1.00 32.54           H  
ATOM   1758  C   GLU A 115     -26.001 -31.072 -38.459  1.00 32.54           C  
ATOM   1759  CB  GLU A 115     -25.665 -33.359 -37.417  1.00 32.54           C  
ATOM   1760  HB2 GLU A 115     -24.637 -33.069 -37.197  1.00 32.54           H  
ATOM   1761  HB3 GLU A 115     -25.689 -33.810 -38.409  1.00 32.54           H  
ATOM   1762  O   GLU A 115     -26.453 -31.073 -39.605  1.00 32.54           O  
ATOM   1763  CG  GLU A 115     -26.117 -34.396 -36.373  1.00 32.54           C  
ATOM   1764  HG2 GLU A 115     -26.060 -33.939 -35.385  1.00 32.54           H  
ATOM   1765  HG3 GLU A 115     -27.158 -34.668 -36.552  1.00 32.54           H  
ATOM   1766  CD  GLU A 115     -25.271 -35.678 -36.414  1.00 32.54           C  
ATOM   1767  OE1 GLU A 115     -24.799 -36.093 -35.331  1.00 32.54           O  
ATOM   1768  OE2 GLU A 115     -25.138 -36.251 -37.518  1.00 32.54           O  
ATOM   1769  N   GLY A 116     -25.040 -30.208 -38.080  1.00 35.52           N  
ATOM   1770  H   GLY A 116     -24.701 -30.231 -37.129  1.00 35.52           H  
ATOM   1771  CA  GLY A 116     -24.598 -29.109 -38.961  1.00 35.52           C  
ATOM   1772  HA2 GLY A 116     -24.342 -29.532 -39.932  1.00 35.52           H  
ATOM   1773  HA3 GLY A 116     -25.440 -28.435 -39.119  1.00 35.52           H  
ATOM   1774  C   GLY A 116     -23.398 -28.251 -38.514  1.00 35.52           C  
ATOM   1775  O   GLY A 116     -23.529 -27.037 -38.446  1.00 35.52           O  
ATOM   1776  N   GLU A 117     -22.244 -28.886 -38.273  1.00 32.31           N  
ATOM   1777  H   GLU A 117     -22.297 -29.893 -38.338  1.00 32.31           H  
ATOM   1778  CA  GLU A 117     -20.868 -28.329 -38.369  1.00 32.31           C  
ATOM   1779  HA  GLU A 117     -20.250 -29.083 -37.881  1.00 32.31           H  
ATOM   1780  C   GLU A 117     -20.490 -27.021 -37.600  1.00 32.31           C  
ATOM   1781  CB  GLU A 117     -20.437 -28.359 -39.858  1.00 32.31           C  
ATOM   1782  HB2 GLU A 117     -20.728 -27.431 -40.348  1.00 32.31           H  
ATOM   1783  HB3 GLU A 117     -20.969 -29.180 -40.338  1.00 32.31           H  
ATOM   1784  O   GLU A 117     -21.221 -26.501 -36.761  1.00 32.31           O  
ATOM   1785  CG  GLU A 117     -18.925 -28.611 -40.051  1.00 32.31           C  
ATOM   1786  HG2 GLU A 117     -18.593 -29.331 -39.303  1.00 32.31           H  
ATOM   1787  HG3 GLU A 117     -18.378 -27.683 -39.886  1.00 32.31           H  
ATOM   1788  CD  GLU A 117     -18.522 -29.136 -41.437  1.00 32.31           C  
ATOM   1789  OE1 GLU A 117     -17.328 -29.493 -41.556  1.00 32.31           O  
ATOM   1790  OE2 GLU A 117     -19.377 -29.161 -42.347  1.00 32.31           O  
ATOM   1791  N   VAL A 118     -19.238 -26.566 -37.762  1.00 31.84           N  
ATOM   1792  H   VAL A 118     -18.701 -26.966 -38.518  1.00 31.84           H  
ATOM   1793  CA  VAL A 118     -18.517 -25.641 -36.867  1.00 31.84           C  
ATOM   1794  HA  VAL A 118     -19.147 -25.409 -36.009  1.00 31.84           H  
ATOM   1795  C   VAL A 118     -18.147 -24.331 -37.563  1.00 31.84           C  
ATOM   1796  CB  VAL A 118     -17.216 -26.310 -36.353  1.00 31.84           C  
ATOM   1797  HB  VAL A 118     -16.623 -26.632 -37.209  1.00 31.84           H  
ATOM   1798  O   VAL A 118     -17.482 -24.340 -38.597  1.00 31.84           O  
ATOM   1799  CG1 VAL A 118     -16.338 -25.374 -35.501  1.00 31.84           C  
ATOM   1800 HG11 VAL A 118     -16.923 -24.964 -34.678  1.00 31.84           H  
ATOM   1801 HG12 VAL A 118     -15.490 -25.930 -35.102  1.00 31.84           H  
ATOM   1802 HG13 VAL A 118     -15.945 -24.566 -36.117  1.00 31.84           H  
ATOM   1803  CG2 VAL A 118     -17.516 -27.549 -35.499  1.00 31.84           C  
ATOM   1804 HG21 VAL A 118     -18.055 -28.287 -36.093  1.00 31.84           H  
ATOM   1805 HG22 VAL A 118     -18.128 -27.273 -34.640  1.00 31.84           H  
ATOM   1806 HG23 VAL A 118     -16.587 -28.006 -35.158  1.00 31.84           H  
ATOM   1807  N   GLN A 119     -18.398 -23.195 -36.901  1.00 31.68           N  
ATOM   1808  H   GLN A 119     -19.038 -23.219 -36.119  1.00 31.68           H  
ATOM   1809  CA  GLN A 119     -17.577 -21.989 -37.067  1.00 31.68           C  
ATOM   1810  HA  GLN A 119     -16.546 -22.330 -37.160  1.00 31.68           H  
ATOM   1811  C   GLN A 119     -17.608 -21.089 -35.819  1.00 31.68           C  
ATOM   1812  CB  GLN A 119     -17.955 -21.242 -38.364  1.00 31.68           C  
ATOM   1813  HB2 GLN A 119     -18.787 -21.749 -38.853  1.00 31.68           H  
ATOM   1814  HB3 GLN A 119     -18.270 -20.223 -38.142  1.00 31.68           H  
ATOM   1815  O   GLN A 119     -18.593 -21.049 -35.086  1.00 31.68           O  
ATOM   1816  CG  GLN A 119     -16.756 -21.207 -39.327  1.00 31.68           C  
ATOM   1817  HG2 GLN A 119     -16.055 -20.437 -39.007  1.00 31.68           H  
ATOM   1818  HG3 GLN A 119     -16.235 -22.165 -39.314  1.00 31.68           H  
ATOM   1819  CD  GLN A 119     -17.175 -20.929 -40.763  1.00 31.68           C  
ATOM   1820  NE2 GLN A 119     -17.273 -21.940 -41.598  1.00 31.68           N  
ATOM   1821 HE21 GLN A 119     -17.171 -22.888 -41.265  1.00 31.68           H  
ATOM   1822 HE22 GLN A 119     -17.603 -21.725 -42.528  1.00 31.68           H  
ATOM   1823  OE1 GLN A 119     -17.417 -19.801 -41.152  1.00 31.68           O  
ATOM   1824  N   ARG A 120     -16.495 -20.392 -35.542  1.00 30.04           N  
ATOM   1825  H   ARG A 120     -15.765 -20.389 -36.241  1.00 30.04           H  
ATOM   1826  CA  ARG A 120     -16.366 -19.452 -34.411  1.00 30.04           C  
ATOM   1827  HA  ARG A 120     -17.043 -19.754 -33.611  1.00 30.04           H  
ATOM   1828  C   ARG A 120     -16.766 -18.046 -34.855  1.00 30.04           C  
ATOM   1829  CB  ARG A 120     -14.923 -19.416 -33.876  1.00 30.04           C  
ATOM   1830  HB2 ARG A 120     -14.255 -19.149 -34.696  1.00 30.04           H  
ATOM   1831  HB3 ARG A 120     -14.861 -18.625 -33.129  1.00 30.04           H  
ATOM   1832  O   ARG A 120     -16.312 -17.604 -35.904  1.00 30.04           O  
ATOM   1833  CG  ARG A 120     -14.432 -20.721 -33.233  1.00 30.04           C  
ATOM   1834  HG2 ARG A 120     -14.453 -21.525 -33.969  1.00 30.04           H  
ATOM   1835  HG3 ARG A 120     -15.083 -20.979 -32.398  1.00 30.04           H  
ATOM   1836  CD  ARG A 120     -12.994 -20.517 -32.729  1.00 30.04           C  
ATOM   1837  HD2 ARG A 120     -12.368 -20.237 -33.576  1.00 30.04           H  
ATOM   1838  HD3 ARG A 120     -12.992 -19.698 -32.010  1.00 30.04           H  
ATOM   1839  NE  ARG A 120     -12.440 -21.726 -32.089  1.00 30.04           N  
ATOM   1840  HE  ARG A 120     -13.052 -22.527 -32.024  1.00 30.04           H  
ATOM   1841  NH1 ARG A 120     -10.355 -20.880 -31.606  1.00 30.04           N  
ATOM   1842 HH11 ARG A 120      -9.428 -21.000 -31.225  1.00 30.04           H  
ATOM   1843 HH12 ARG A 120     -10.620 -20.001 -32.028  1.00 30.04           H  
ATOM   1844  NH2 ARG A 120     -10.849 -22.978 -31.039  1.00 30.04           N  
ATOM   1845 HH21 ARG A 120      -9.927 -23.066 -30.638  1.00 30.04           H  
ATOM   1846 HH22 ARG A 120     -11.479 -23.767 -31.022  1.00 30.04           H  
ATOM   1847  CZ  ARG A 120     -11.223 -21.854 -31.584  1.00 30.04           C  
ATOM   1848  N   ILE A 121     -17.518 -17.326 -34.023  1.00 33.42           N  
ATOM   1849  H   ILE A 121     -17.845 -17.751 -33.167  1.00 33.42           H  
ATOM   1850  CA  ILE A 121     -17.880 -15.921 -34.260  1.00 33.42           C  
ATOM   1851  HA  ILE A 121     -17.485 -15.605 -35.225  1.00 33.42           H  
ATOM   1852  C   ILE A 121     -17.228 -15.040 -33.189  1.00 33.42           C  
ATOM   1853  CB  ILE A 121     -19.417 -15.745 -34.329  1.00 33.42           C  
ATOM   1854  HB  ILE A 121     -19.849 -16.088 -33.389  1.00 33.42           H  
ATOM   1855  O   ILE A 121     -17.464 -15.220 -31.995  1.00 33.42           O  
ATOM   1856  CG1 ILE A 121     -20.005 -16.599 -35.481  1.00 33.42           C  
ATOM   1857 HG12 ILE A 121     -19.578 -16.271 -36.429  1.00 33.42           H  
ATOM   1858 HG13 ILE A 121     -19.728 -17.643 -35.335  1.00 33.42           H  
ATOM   1859  CG2 ILE A 121     -19.780 -14.257 -34.513  1.00 33.42           C  
ATOM   1860 HG21 ILE A 121     -20.863 -14.127 -34.517  1.00 33.42           H  
ATOM   1861 HG22 ILE A 121     -19.394 -13.657 -33.689  1.00 33.42           H  
ATOM   1862 HG23 ILE A 121     -19.372 -13.880 -35.451  1.00 33.42           H  
ATOM   1863  CD1 ILE A 121     -21.535 -16.560 -35.592  1.00 33.42           C  
ATOM   1864 HD11 ILE A 121     -21.872 -15.576 -35.918  1.00 33.42           H  
ATOM   1865 HD12 ILE A 121     -21.859 -17.294 -36.329  1.00 33.42           H  
ATOM   1866 HD13 ILE A 121     -21.984 -16.803 -34.629  1.00 33.42           H  
ATOM   1867  N   THR A 122     -16.420 -14.076 -33.625  1.00 31.53           N  
ATOM   1868  H   THR A 122     -16.219 -14.026 -34.614  1.00 31.53           H  
ATOM   1869  CA  THR A 122     -15.912 -12.957 -32.815  1.00 31.53           C  
ATOM   1870  HA  THR A 122     -15.926 -13.259 -31.768  1.00 31.53           H  
ATOM   1871  C   THR A 122     -16.822 -11.732 -32.992  1.00 31.53           C  
ATOM   1872  CB  THR A 122     -14.465 -12.563 -33.199  1.00 31.53           C  
ATOM   1873  HB  THR A 122     -14.422 -11.494 -33.404  1.00 31.53           H  
ATOM   1874  O   THR A 122     -17.271 -11.486 -34.112  1.00 31.53           O  
ATOM   1875  CG2 THR A 122     -13.475 -12.873 -32.078  1.00 31.53           C  
ATOM   1876 HG21 THR A 122     -12.467 -12.611 -32.399  1.00 31.53           H  
ATOM   1877 HG22 THR A 122     -13.513 -13.935 -31.836  1.00 31.53           H  
ATOM   1878 HG23 THR A 122     -13.721 -12.288 -31.192  1.00 31.53           H  
ATOM   1879  OG1 THR A 122     -13.989 -13.253 -34.337  1.00 31.53           O  
ATOM   1880  HG1 THR A 122     -13.512 -12.620 -34.878  1.00 31.53           H  
ATOM   1881  N   PRO A 123     -17.094 -10.937 -31.937  1.00 44.38           N  
ATOM   1882  CA  PRO A 123     -17.831  -9.679 -32.072  1.00 44.38           C  
ATOM   1883  HA  PRO A 123     -18.749  -9.873 -32.626  1.00 44.38           H  
ATOM   1884  C   PRO A 123     -17.014  -8.605 -32.830  1.00 44.38           C  
ATOM   1885  CB  PRO A 123     -18.197  -9.267 -30.643  1.00 44.38           C  
ATOM   1886  HB2 PRO A 123     -19.141  -9.732 -30.362  1.00 44.38           H  
ATOM   1887  HB3 PRO A 123     -18.253  -8.185 -30.522  1.00 44.38           H  
ATOM   1888  O   PRO A 123     -15.785  -8.707 -32.895  1.00 44.38           O  
ATOM   1889  CG  PRO A 123     -17.066  -9.866 -29.810  1.00 44.38           C  
ATOM   1890  HG2 PRO A 123     -16.203  -9.201 -29.835  1.00 44.38           H  
ATOM   1891  HG3 PRO A 123     -17.375 -10.054 -28.782  1.00 44.38           H  
ATOM   1892  CD  PRO A 123     -16.730 -11.163 -30.546  1.00 44.38           C  
ATOM   1893  HD2 PRO A 123     -17.328 -11.981 -30.145  1.00 44.38           H  
ATOM   1894  HD3 PRO A 123     -15.668 -11.382 -30.440  1.00 44.38           H  
ATOM   1895  N   PRO A 124     -17.678  -7.597 -33.432  1.00 33.24           N  
ATOM   1896  CA  PRO A 124     -17.102  -6.779 -34.502  1.00 33.24           C  
ATOM   1897  HA  PRO A 124     -16.464  -7.400 -35.130  1.00 33.24           H  
ATOM   1898  C   PRO A 124     -16.275  -5.575 -34.028  1.00 33.24           C  
ATOM   1899  CB  PRO A 124     -18.308  -6.320 -35.328  1.00 33.24           C  
ATOM   1900  HB2 PRO A 124     -18.124  -5.390 -35.866  1.00 33.24           H  
ATOM   1901  HB3 PRO A 124     -18.597  -7.109 -36.024  1.00 33.24           H  
ATOM   1902  O   PRO A 124     -16.403  -5.100 -32.902  1.00 33.24           O  
ATOM   1903  CG  PRO A 124     -19.390  -6.154 -34.263  1.00 33.24           C  
ATOM   1904  HG2 PRO A 124     -19.247  -5.212 -33.733  1.00 33.24           H  
ATOM   1905  HG3 PRO A 124     -20.391  -6.209 -34.689  1.00 33.24           H  
ATOM   1906  CD  PRO A 124     -19.107  -7.325 -33.323  1.00 33.24           C  
ATOM   1907  HD2 PRO A 124     -19.384  -7.061 -32.303  1.00 33.24           H  
ATOM   1908  HD3 PRO A 124     -19.675  -8.193 -33.658  1.00 33.24           H  
ATOM   1909  N   SER A 125     -15.474  -5.040 -34.954  1.00 31.58           N  
ATOM   1910  H   SER A 125     -15.424  -5.489 -35.857  1.00 31.58           H  
ATOM   1911  CA  SER A 125     -14.720  -3.791 -34.818  1.00 31.58           C  
ATOM   1912  HA  SER A 125     -14.724  -3.473 -33.775  1.00 31.58           H  
ATOM   1913  C   SER A 125     -15.306  -2.667 -35.676  1.00 31.58           C  
ATOM   1914  CB  SER A 125     -13.266  -4.018 -35.244  1.00 31.58           C  
ATOM   1915  HB2 SER A 125     -12.805  -4.751 -34.582  1.00 31.58           H  
ATOM   1916  HB3 SER A 125     -12.715  -3.081 -35.168  1.00 31.58           H  
ATOM   1917  O   SER A 125     -15.540  -2.868 -36.869  1.00 31.58           O  
ATOM   1918  OG  SER A 125     -13.214  -4.494 -36.580  1.00 31.58           O  
ATOM   1919  HG  SER A 125     -13.799  -3.944 -37.106  1.00 31.58           H  
ATOM   1920  N   SER A 126     -15.413  -1.473 -35.101  1.00 37.50           N  
ATOM   1921  H   SER A 126     -15.212  -1.384 -34.116  1.00 37.50           H  
ATOM   1922  CA  SER A 126     -15.568  -0.189 -35.796  1.00 37.50           C  
ATOM   1923  HA  SER A 126     -15.243  -0.306 -36.830  1.00 37.50           H  
ATOM   1924  C   SER A 126     -14.622   0.824 -35.106  1.00 37.50           C  
ATOM   1925  CB  SER A 126     -17.056   0.201 -35.810  1.00 37.50           C  
ATOM   1926  HB2 SER A 126     -17.272   0.768 -36.716  1.00 37.50           H  
ATOM   1927  HB3 SER A 126     -17.663  -0.703 -35.857  1.00 37.50           H  
ATOM   1928  O   SER A 126     -14.243   0.603 -33.954  1.00 37.50           O  
ATOM   1929  OG  SER A 126     -17.441   0.959 -34.683  1.00 37.50           O  
ATOM   1930  HG  SER A 126     -17.465   1.870 -34.983  1.00 37.50           H  
ATOM   1931  N   ASP A 127     -14.091   1.878 -35.728  1.00 36.49           N  
ATOM   1932  H   ASP A 127     -13.424   2.386 -35.165  1.00 36.49           H  
ATOM   1933  CA  ASP A 127     -14.306   2.428 -37.075  1.00 36.49           C  
ATOM   1934  HA  ASP A 127     -14.838   1.705 -37.694  1.00 36.49           H  
ATOM   1935  C   ASP A 127     -12.973   2.718 -37.810  1.00 36.49           C  
ATOM   1936  CB  ASP A 127     -15.194   3.686 -36.947  1.00 36.49           C  
ATOM   1937  HB2 ASP A 127     -15.047   4.360 -37.791  1.00 36.49           H  
ATOM   1938  HB3 ASP A 127     -14.944   4.236 -36.040  1.00 36.49           H  
ATOM   1939  O   ASP A 127     -11.891   2.331 -37.367  1.00 36.49           O  
ATOM   1940  CG  ASP A 127     -16.660   3.279 -36.944  1.00 36.49           C  
ATOM   1941  OD1 ASP A 127     -17.108   2.828 -38.020  1.00 36.49           O  
ATOM   1942  OD2 ASP A 127     -17.281   3.300 -35.857  1.00 36.49           O  
ATOM   1943  N   GLN A 128     -13.071   3.335 -38.989  1.00 34.83           N  
ATOM   1944  H   GLN A 128     -13.981   3.700 -39.232  1.00 34.83           H  
ATOM   1945  CA  GLN A 128     -11.996   3.566 -39.960  1.00 34.83           C  
ATOM   1946  HA  GLN A 128     -11.417   2.651 -40.082  1.00 34.83           H  
ATOM   1947  C   GLN A 128     -11.043   4.715 -39.579  1.00 34.83           C  
ATOM   1948  CB  GLN A 128     -12.649   3.952 -41.303  1.00 34.83           C  
ATOM   1949  HB2 GLN A 128     -11.869   4.137 -42.042  1.00 34.83           H  
ATOM   1950  HB3 GLN A 128     -13.184   4.888 -41.148  1.00 34.83           H  
ATOM   1951  O   GLN A 128     -11.489   5.747 -39.093  1.00 34.83           O  
ATOM   1952  CG  GLN A 128     -13.629   2.917 -41.884  1.00 34.83           C  
ATOM   1953  HG2 GLN A 128     -13.063   2.062 -42.253  1.00 34.83           H  
ATOM   1954  HG3 GLN A 128     -14.313   2.562 -41.112  1.00 34.83           H  
ATOM   1955  CD  GLN A 128     -14.490   3.482 -43.015  1.00 34.83           C  
ATOM   1956  NE2 GLN A 128     -15.129   2.641 -43.796  1.00 34.83           N  
ATOM   1957 HE21 GLN A 128     -15.714   3.073 -44.496  1.00 34.83           H  
ATOM   1958 HE22 GLN A 128     -15.096   1.646 -43.623  1.00 34.83           H  
ATOM   1959  OE1 GLN A 128     -14.636   4.673 -43.223  1.00 34.83           O  
ATOM   1960  N   GLU A 129      -9.773   4.606 -39.985  1.00 34.96           N  
ATOM   1961  H   GLU A 129      -9.412   3.680 -40.166  1.00 34.96           H  
ATOM   1962  CA  GLU A 129      -9.121   5.658 -40.786  1.00 34.96           C  
ATOM   1963  HA  GLU A 129      -9.858   5.987 -41.518  1.00 34.96           H  
ATOM   1964  C   GLU A 129      -7.953   5.064 -41.601  1.00 34.96           C  
ATOM   1965  CB  GLU A 129      -8.706   6.893 -39.953  1.00 34.96           C  
ATOM   1966  HB2 GLU A 129      -7.623   7.013 -39.983  1.00 34.96           H  
ATOM   1967  HB3 GLU A 129      -9.012   6.773 -38.914  1.00 34.96           H  
ATOM   1968  O   GLU A 129      -7.360   4.056 -41.207  1.00 34.96           O  
ATOM   1969  CG  GLU A 129      -9.386   8.144 -40.548  1.00 34.96           C  
ATOM   1970  HG2 GLU A 129      -9.023   8.276 -41.567  1.00 34.96           H  
ATOM   1971  HG3 GLU A 129     -10.459   7.963 -40.603  1.00 34.96           H  
ATOM   1972  CD  GLU A 129      -9.150   9.445 -39.763  1.00 34.96           C  
ATOM   1973  OE1 GLU A 129      -9.906  10.411 -40.020  1.00 34.96           O  
ATOM   1974  OE2 GLU A 129      -8.195   9.497 -38.952  1.00 34.96           O  
ATOM   1975  N   ASP A 130      -7.673   5.624 -42.783  1.00 32.47           N  
ATOM   1976  H   ASP A 130      -8.103   6.508 -43.016  1.00 32.47           H  
ATOM   1977  CA  ASP A 130      -6.903   4.952 -43.843  1.00 32.47           C  
ATOM   1978  HA  ASP A 130      -6.670   3.941 -43.511  1.00 32.47           H  
ATOM   1979  C   ASP A 130      -5.574   5.665 -44.159  1.00 32.47           C  
ATOM   1980  CB  ASP A 130      -7.788   4.822 -45.101  1.00 32.47           C  
ATOM   1981  HB2 ASP A 130      -8.816   4.643 -44.787  1.00 32.47           H  
ATOM   1982  HB3 ASP A 130      -7.773   5.762 -45.652  1.00 32.47           H  
ATOM   1983  O   ASP A 130      -5.534   6.887 -44.296  1.00 32.47           O  
ATOM   1984  CG  ASP A 130      -7.389   3.673 -46.040  1.00 32.47           C  
ATOM   1985  OD1 ASP A 130      -6.270   3.116 -45.889  1.00 32.47           O  
ATOM   1986  OD2 ASP A 130      -8.212   3.337 -46.918  1.00 32.47           O  
ATOM   1987  N   CYS A 131      -4.485   4.902 -44.322  1.00 34.04           N  
ATOM   1988  H   CYS A 131      -4.646   3.906 -44.283  1.00 34.04           H  
ATOM   1989  CA  CYS A 131      -3.233   5.376 -44.932  1.00 34.04           C  
ATOM   1990  HA  CYS A 131      -3.499   5.891 -45.855  1.00 34.04           H  
ATOM   1991  C   CYS A 131      -2.290   4.217 -45.311  1.00 34.04           C  
ATOM   1992  CB  CYS A 131      -2.523   6.387 -44.009  1.00 34.04           C  
ATOM   1993  HB2 CYS A 131      -2.968   6.368 -43.015  1.00 34.04           H  
ATOM   1994  HB3 CYS A 131      -1.461   6.154 -43.924  1.00 34.04           H  
ATOM   1995  O   CYS A 131      -1.586   3.648 -44.473  1.00 34.04           O  
ATOM   1996  SG  CYS A 131      -2.710   8.045 -44.727  1.00 34.04           S  
ATOM   1997  HG  CYS A 131      -4.043   8.047 -44.634  1.00 34.04           H  
ATOM   1998  N   ARG A 132      -2.220   3.894 -46.611  1.00 30.93           N  
ATOM   1999  H   ARG A 132      -2.861   4.372 -47.228  1.00 30.93           H  
ATOM   2000  CA  ARG A 132      -1.347   2.850 -47.185  1.00 30.93           C  
ATOM   2001  HA  ARG A 132      -0.706   2.435 -46.408  1.00 30.93           H  
ATOM   2002  C   ARG A 132      -0.439   3.369 -48.311  1.00 30.93           C  
ATOM   2003  CB  ARG A 132      -2.219   1.722 -47.767  1.00 30.93           C  
ATOM   2004  HB2 ARG A 132      -3.030   2.175 -48.339  1.00 30.93           H  
ATOM   2005  HB3 ARG A 132      -1.607   1.150 -48.464  1.00 30.93           H  
ATOM   2006  O   ARG A 132      -0.853   3.372 -49.466  1.00 30.93           O  
ATOM   2007  CG  ARG A 132      -2.814   0.710 -46.785  1.00 30.93           C  
ATOM   2008  HG2 ARG A 132      -2.008   0.171 -46.286  1.00 30.93           H  
ATOM   2009  HG3 ARG A 132      -3.440   1.212 -46.048  1.00 30.93           H  
ATOM   2010  CD  ARG A 132      -3.662  -0.250 -47.636  1.00 30.93           C  
ATOM   2011  HD2 ARG A 132      -3.131  -0.469 -48.562  1.00 30.93           H  
ATOM   2012  HD3 ARG A 132      -4.594   0.258 -47.885  1.00 30.93           H  
ATOM   2013  NE  ARG A 132      -3.960  -1.524 -46.960  1.00 30.93           N  
ATOM   2014  HE  ARG A 132      -3.777  -1.562 -45.968  1.00 30.93           H  
ATOM   2015  NH1 ARG A 132      -5.008  -2.513 -48.749  1.00 30.93           N  
ATOM   2016 HH11 ARG A 132      -5.000  -1.616 -49.213  1.00 30.93           H  
ATOM   2017 HH12 ARG A 132      -5.591  -3.255 -49.111  1.00 30.93           H  
ATOM   2018  NH2 ARG A 132      -4.811  -3.637 -46.835  1.00 30.93           N  
ATOM   2019 HH21 ARG A 132      -5.358  -4.382 -47.241  1.00 30.93           H  
ATOM   2020 HH22 ARG A 132      -4.592  -3.662 -45.849  1.00 30.93           H  
ATOM   2021  CZ  ARG A 132      -4.584  -2.550 -47.515  1.00 30.93           C  
ATOM   2022  N   GLN A 133       0.837   3.626 -48.019  1.00 36.53           N  
ATOM   2023  H   GLN A 133       1.085   3.722 -47.044  1.00 36.53           H  
ATOM   2024  CA  GLN A 133       1.967   3.487 -48.966  1.00 36.53           C  
ATOM   2025  HA  GLN A 133       1.701   2.754 -49.728  1.00 36.53           H  
ATOM   2026  C   GLN A 133       3.157   2.920 -48.155  1.00 36.53           C  
ATOM   2027  CB  GLN A 133       2.279   4.825 -49.682  1.00 36.53           C  
ATOM   2028  HB2 GLN A 133       2.555   5.580 -48.946  1.00 36.53           H  
ATOM   2029  HB3 GLN A 133       3.131   4.664 -50.342  1.00 36.53           H  
ATOM   2030  O   GLN A 133       3.427   3.405 -47.064  1.00 36.53           O  
ATOM   2031  CG  GLN A 133       1.084   5.338 -50.520  1.00 36.53           C  
ATOM   2032  HG2 GLN A 133       0.694   4.513 -51.116  1.00 36.53           H  
ATOM   2033  HG3 GLN A 133       0.302   5.681 -49.843  1.00 36.53           H  
ATOM   2034  CD  GLN A 133       1.379   6.475 -51.494  1.00 36.53           C  
ATOM   2035  NE2 GLN A 133       0.365   7.062 -52.093  1.00 36.53           N  
ATOM   2036 HE21 GLN A 133       0.605   7.829 -52.704  1.00 36.53           H  
ATOM   2037 HE22 GLN A 133      -0.588   6.828 -51.856  1.00 36.53           H  
ATOM   2038  OE1 GLN A 133       2.508   6.828 -51.777  1.00 36.53           O  
ATOM   2039  N   ARG A 134       3.716   1.730 -48.450  1.00 33.42           N  
ATOM   2040  H   ARG A 134       3.962   1.299 -47.571  1.00 33.42           H  
ATOM   2041  CA  ARG A 134       4.742   1.428 -49.485  1.00 33.42           C  
ATOM   2042  HA  ARG A 134       5.161   0.452 -49.241  1.00 33.42           H  
ATOM   2043  C   ARG A 134       5.927   2.412 -49.388  1.00 33.42           C  
ATOM   2044  CB  ARG A 134       4.140   1.339 -50.904  1.00 33.42           C  
ATOM   2045  HB2 ARG A 134       3.637   2.274 -51.148  1.00 33.42           H  
ATOM   2046  HB3 ARG A 134       4.960   1.210 -51.611  1.00 33.42           H  
ATOM   2047  O   ARG A 134       5.704   3.604 -49.491  1.00 33.42           O  
ATOM   2048  CG  ARG A 134       3.160   0.162 -51.076  1.00 33.42           C  
ATOM   2049  HG2 ARG A 134       3.650  -0.758 -50.757  1.00 33.42           H  
ATOM   2050  HG3 ARG A 134       2.282   0.328 -50.452  1.00 33.42           H  
ATOM   2051  CD  ARG A 134       2.721   0.012 -52.542  1.00 33.42           C  
ATOM   2052  HD2 ARG A 134       2.198   0.919 -52.844  1.00 33.42           H  
ATOM   2053  HD3 ARG A 134       3.613  -0.095 -53.160  1.00 33.42           H  
ATOM   2054  NE  ARG A 134       1.835  -1.157 -52.746  1.00 33.42           N  
ATOM   2055  HE  ARG A 134       1.393  -1.539 -51.922  1.00 33.42           H  
ATOM   2056  NH1 ARG A 134       1.965  -1.263 -55.044  1.00 33.42           N  
ATOM   2057 HH11 ARG A 134       1.679  -1.677 -55.919  1.00 33.42           H  
ATOM   2058 HH12 ARG A 134       2.539  -0.432 -55.051  1.00 33.42           H  
ATOM   2059  NH2 ARG A 134       0.703  -2.735 -53.953  1.00 33.42           N  
ATOM   2060 HH21 ARG A 134       0.440  -3.125 -54.846  1.00 33.42           H  
ATOM   2061 HH22 ARG A 134       0.284  -3.101 -53.110  1.00 33.42           H  
ATOM   2062  CZ  ARG A 134       1.508  -1.710 -53.907  1.00 33.42           C  
ATOM   2063  N   THR A 135       7.182   1.985 -49.202  1.00 35.74           N  
ATOM   2064  H   THR A 135       7.804   2.744 -48.964  1.00 35.74           H  
ATOM   2065  CA  THR A 135       7.900   0.864 -49.863  1.00 35.74           C  
ATOM   2066  HA  THR A 135       7.183   0.171 -50.301  1.00 35.74           H  
ATOM   2067  C   THR A 135       8.822   0.029 -48.928  1.00 35.74           C  
ATOM   2068  CB  THR A 135       8.744   1.467 -51.012  1.00 35.74           C  
ATOM   2069  HB  THR A 135       9.473   0.742 -51.374  1.00 35.74           H  
ATOM   2070  O   THR A 135       8.771   0.155 -47.708  1.00 35.74           O  
ATOM   2071  CG2 THR A 135       7.882   1.884 -52.202  1.00 35.74           C  
ATOM   2072 HG21 THR A 135       7.203   2.689 -51.919  1.00 35.74           H  
ATOM   2073 HG22 THR A 135       8.525   2.242 -53.006  1.00 35.74           H  
ATOM   2074 HG23 THR A 135       7.310   1.031 -52.568  1.00 35.74           H  
ATOM   2075  OG1 THR A 135       9.418   2.610 -50.551  1.00 35.74           O  
ATOM   2076  HG1 THR A 135       9.989   2.950 -51.243  1.00 35.74           H  
ATOM   2077  N   ARG A 136       9.604  -0.911 -49.500  1.00 31.09           N  
ATOM   2078  H   ARG A 136       9.681  -0.866 -50.506  1.00 31.09           H  
ATOM   2079  CA  ARG A 136      10.590  -1.806 -48.837  1.00 31.09           C  
ATOM   2080  HA  ARG A 136      10.482  -1.729 -47.755  1.00 31.09           H  
ATOM   2081  C   ARG A 136      12.045  -1.393 -49.171  1.00 31.09           C  
ATOM   2082  CB  ARG A 136      10.347  -3.265 -49.300  1.00 31.09           C  
ATOM   2083  HB2 ARG A 136      11.209  -3.873 -49.029  1.00 31.09           H  
ATOM   2084  HB3 ARG A 136      10.280  -3.277 -50.388  1.00 31.09           H  
ATOM   2085  O   ARG A 136      12.235  -0.517 -50.004  1.00 31.09           O  
ATOM   2086  CG  ARG A 136       9.116  -3.972 -48.710  1.00 31.09           C  
ATOM   2087  HG2 ARG A 136       8.207  -3.442 -48.996  1.00 31.09           H  
ATOM   2088  HG3 ARG A 136       9.199  -3.991 -47.624  1.00 31.09           H  
ATOM   2089  CD  ARG A 136       9.078  -5.413 -49.255  1.00 31.09           C  
ATOM   2090  HD2 ARG A 136      10.049  -5.876 -49.080  1.00 31.09           H  
ATOM   2091  HD3 ARG A 136       8.908  -5.371 -50.331  1.00 31.09           H  
ATOM   2092  NE  ARG A 136       8.039  -6.251 -48.621  1.00 31.09           N  
ATOM   2093  HE  ARG A 136       7.529  -5.843 -47.850  1.00 31.09           H  
ATOM   2094  NH1 ARG A 136       8.366  -8.139 -49.900  1.00 31.09           N  
ATOM   2095 HH11 ARG A 136       9.085  -7.663 -50.426  1.00 31.09           H  
ATOM   2096 HH12 ARG A 136       8.149  -9.103 -50.109  1.00 31.09           H  
ATOM   2097  NH2 ARG A 136       6.856  -8.173 -48.266  1.00 31.09           N  
ATOM   2098 HH21 ARG A 136       6.374  -7.748 -47.486  1.00 31.09           H  
ATOM   2099 HH22 ARG A 136       6.662  -9.136 -48.499  1.00 31.09           H  
ATOM   2100  CZ  ARG A 136       7.759  -7.509 -48.931  1.00 31.09           C  
ATOM   2101  N   PHE A 137      13.016  -2.146 -48.622  1.00 37.23           N  
ATOM   2102  H   PHE A 137      12.699  -2.840 -47.961  1.00 37.23           H  
ATOM   2103  CA  PHE A 137      14.487  -2.059 -48.799  1.00 37.23           C  
ATOM   2104  HA  PHE A 137      14.900  -2.961 -48.348  1.00 37.23           H  
ATOM   2105  C   PHE A 137      15.144  -0.867 -48.060  1.00 37.23           C  
ATOM   2106  CB  PHE A 137      14.883  -2.114 -50.292  1.00 37.23           C  
ATOM   2107  HB2 PHE A 137      15.965  -2.229 -50.353  1.00 37.23           H  
ATOM   2108  HB3 PHE A 137      14.653  -1.151 -50.749  1.00 37.23           H  
ATOM   2109  O   PHE A 137      14.555   0.200 -47.983  1.00 37.23           O  
ATOM   2110  CG  PHE A 137      14.240  -3.215 -51.130  1.00 37.23           C  
ATOM   2111  CD1 PHE A 137      14.770  -4.519 -51.110  1.00 37.23           C  
ATOM   2112  HD1 PHE A 137      15.628  -4.745 -50.495  1.00 37.23           H  
ATOM   2113  CD2 PHE A 137      13.152  -2.925 -51.979  1.00 37.23           C  
ATOM   2114  HD2 PHE A 137      12.774  -1.916 -52.043  1.00 37.23           H  
ATOM   2115  CE1 PHE A 137      14.212  -5.524 -51.923  1.00 37.23           C  
ATOM   2116  HE1 PHE A 137      14.644  -6.514 -51.927  1.00 37.23           H  
ATOM   2117  CE2 PHE A 137      12.587  -3.932 -52.784  1.00 37.23           C  
ATOM   2118  HE2 PHE A 137      11.777  -3.693 -53.457  1.00 37.23           H  
ATOM   2119  CZ  PHE A 137      13.120  -5.232 -52.758  1.00 37.23           C  
ATOM   2120  HZ  PHE A 137      12.715  -5.997 -53.405  1.00 37.23           H  
ATOM   2121  N   GLY A 138      16.343  -0.968 -47.466  1.00 33.94           N  
ATOM   2122  H   GLY A 138      16.696  -0.087 -47.119  1.00 33.94           H  
ATOM   2123  CA  GLY A 138      17.215  -2.128 -47.211  1.00 33.94           C  
ATOM   2124  HA2 GLY A 138      17.565  -2.541 -48.158  1.00 33.94           H  
ATOM   2125  HA3 GLY A 138      16.654  -2.895 -46.677  1.00 33.94           H  
ATOM   2126  C   GLY A 138      18.453  -1.737 -46.367  1.00 33.94           C  
ATOM   2127  O   GLY A 138      18.877  -0.588 -46.389  1.00 33.94           O  
ATOM   2128  N   ARG A 139      19.029  -2.679 -45.603  1.00 31.53           N  
ATOM   2129  H   ARG A 139      18.669  -3.616 -45.716  1.00 31.53           H  
ATOM   2130  CA  ARG A 139      20.364  -2.584 -44.941  1.00 31.53           C  
ATOM   2131  HA  ARG A 139      20.670  -1.540 -44.884  1.00 31.53           H  
ATOM   2132  C   ARG A 139      21.414  -3.295 -45.841  1.00 31.53           C  
ATOM   2133  CB  ARG A 139      20.245  -3.193 -43.519  1.00 31.53           C  
ATOM   2134  HB2 ARG A 139      21.093  -3.851 -43.328  1.00 31.53           H  
ATOM   2135  HB3 ARG A 139      19.357  -3.821 -43.458  1.00 31.53           H  
ATOM   2136  O   ARG A 139      20.942  -4.085 -46.661  1.00 31.53           O  
ATOM   2137  CG  ARG A 139      20.187  -2.136 -42.401  1.00 31.53           C  
ATOM   2138  HG2 ARG A 139      21.051  -1.476 -42.487  1.00 31.53           H  
ATOM   2139  HG3 ARG A 139      19.279  -1.542 -42.512  1.00 31.53           H  
ATOM   2140  CD  ARG A 139      20.202  -2.808 -41.016  1.00 31.53           C  
ATOM   2141  HD2 ARG A 139      21.077  -3.456 -40.957  1.00 31.53           H  
ATOM   2142  HD3 ARG A 139      19.307  -3.422 -40.916  1.00 31.53           H  
ATOM   2143  NE  ARG A 139      20.251  -1.823 -39.914  1.00 31.53           N  
ATOM   2144  HE  ARG A 139      20.141  -0.852 -40.170  1.00 31.53           H  
ATOM   2145  NH1 ARG A 139      20.551  -3.301 -38.172  1.00 31.53           N  
ATOM   2146 HH11 ARG A 139      20.514  -4.074 -38.821  1.00 31.53           H  
ATOM   2147 HH12 ARG A 139      20.681  -3.475 -37.185  1.00 31.53           H  
ATOM   2148  NH2 ARG A 139      20.458  -1.115 -37.753  1.00 31.53           N  
ATOM   2149 HH21 ARG A 139      20.593  -1.316 -36.773  1.00 31.53           H  
ATOM   2150 HH22 ARG A 139      20.368  -0.155 -38.052  1.00 31.53           H  
ATOM   2151  CZ  ARG A 139      20.418  -2.084 -38.625  1.00 31.53           C  
ATOM   2152  N   PRO A 140      22.762  -3.122 -45.706  1.00 36.89           N  
ATOM   2153  CA  PRO A 140      23.487  -2.938 -44.428  1.00 36.89           C  
ATOM   2154  HA  PRO A 140      22.833  -2.553 -43.645  1.00 36.89           H  
ATOM   2155  C   PRO A 140      24.815  -2.101 -44.398  1.00 36.89           C  
ATOM   2156  CB  PRO A 140      23.856  -4.403 -44.143  1.00 36.89           C  
ATOM   2157  HB2 PRO A 140      24.639  -4.518 -43.394  1.00 36.89           H  
ATOM   2158  HB3 PRO A 140      22.974  -4.957 -43.822  1.00 36.89           H  
ATOM   2159  O   PRO A 140      25.444  -1.848 -45.412  1.00 36.89           O  
ATOM   2160  CG  PRO A 140      24.301  -4.930 -45.516  1.00 36.89           C  
ATOM   2161  HG2 PRO A 140      23.943  -5.949 -45.666  1.00 36.89           H  
ATOM   2162  HG3 PRO A 140      25.385  -4.890 -45.622  1.00 36.89           H  
ATOM   2163  CD  PRO A 140      23.649  -3.967 -46.512  1.00 36.89           C  
ATOM   2164  HD2 PRO A 140      23.132  -4.533 -47.287  1.00 36.89           H  
ATOM   2165  HD3 PRO A 140      24.409  -3.357 -46.999  1.00 36.89           H  
ATOM   2166  N   THR A 141      25.291  -1.835 -43.164  1.00 36.31           N  
ATOM   2167  H   THR A 141      24.618  -1.985 -42.426  1.00 36.31           H  
ATOM   2168  CA  THR A 141      26.710  -1.790 -42.674  1.00 36.31           C  
ATOM   2169  HA  THR A 141      26.607  -1.502 -41.628  1.00 36.31           H  
ATOM   2170  C   THR A 141      27.794  -0.817 -43.193  1.00 36.31           C  
ATOM   2171  CB  THR A 141      27.346  -3.197 -42.650  1.00 36.31           C  
ATOM   2172  HB  THR A 141      28.425  -3.115 -42.519  1.00 36.31           H  
ATOM   2173  O   THR A 141      27.861  -0.467 -44.362  1.00 36.31           O  
ATOM   2174  CG2 THR A 141      26.816  -4.039 -41.490  1.00 36.31           C  
ATOM   2175 HG21 THR A 141      27.210  -5.052 -41.576  1.00 36.31           H  
ATOM   2176 HG22 THR A 141      25.726  -4.076 -41.501  1.00 36.31           H  
ATOM   2177 HG23 THR A 141      27.152  -3.615 -40.544  1.00 36.31           H  
ATOM   2178  OG1 THR A 141      27.113  -3.898 -43.844  1.00 36.31           O  
ATOM   2179  HG1 THR A 141      27.253  -3.297 -44.579  1.00 36.31           H  
ATOM   2180  N   SER A 142      28.765  -0.582 -42.283  1.00 38.26           N  
ATOM   2181  H   SER A 142      28.567  -0.915 -41.350  1.00 38.26           H  
ATOM   2182  CA  SER A 142      30.106   0.046 -42.414  1.00 38.26           C  
ATOM   2183  HA  SER A 142      30.642  -0.291 -41.527  1.00 38.26           H  
ATOM   2184  C   SER A 142      30.177   1.587 -42.363  1.00 38.26           C  
ATOM   2185  CB  SER A 142      30.888  -0.533 -43.608  1.00 38.26           C  
ATOM   2186  HB2 SER A 142      31.950  -0.311 -43.500  1.00 38.26           H  
ATOM   2187  HB3 SER A 142      30.768  -1.616 -43.632  1.00 38.26           H  
ATOM   2188  O   SER A 142      29.228   2.245 -42.768  1.00 38.26           O  
ATOM   2189  OG  SER A 142      30.457   0.014 -44.832  1.00 38.26           O  
ATOM   2190  HG  SER A 142      29.498  -0.007 -44.858  1.00 38.26           H  
ATOM   2191  N   ALA A 143      31.254   2.227 -41.873  1.00 38.68           N  
ATOM   2192  H   ALA A 143      31.274   3.208 -42.113  1.00 38.68           H  
ATOM   2193  CA  ALA A 143      32.265   1.862 -40.851  1.00 38.68           C  
ATOM   2194  HA  ALA A 143      31.764   1.505 -39.951  1.00 38.68           H  
ATOM   2195  C   ALA A 143      33.104   3.116 -40.474  1.00 38.68           C  
ATOM   2196  CB  ALA A 143      33.237   0.784 -41.365  1.00 38.68           C  
ATOM   2197  HB1 ALA A 143      33.609   1.063 -42.351  1.00 38.68           H  
ATOM   2198  HB2 ALA A 143      32.761  -0.195 -41.411  1.00 38.68           H  
ATOM   2199  HB3 ALA A 143      34.090   0.699 -40.691  1.00 38.68           H  
ATOM   2200  O   ALA A 143      33.208   4.014 -41.300  1.00 38.68           O  
ATOM   2201  N   ALA A 144      33.774   3.105 -39.302  1.00 39.21           N  
ATOM   2202  H   ALA A 144      33.621   2.312 -38.696  1.00 39.21           H  
ATOM   2203  CA  ALA A 144      34.828   4.062 -38.876  1.00 39.21           C  
ATOM   2204  HA  ALA A 144      35.167   3.741 -37.891  1.00 39.21           H  
ATOM   2205  C   ALA A 144      34.397   5.554 -38.705  1.00 39.21           C  
ATOM   2206  CB  ALA A 144      36.016   3.864 -39.840  1.00 39.21           C  
ATOM   2207  HB1 ALA A 144      36.360   2.830 -39.806  1.00 39.21           H  
ATOM   2208  HB2 ALA A 144      36.849   4.522 -39.593  1.00 39.21           H  
ATOM   2209  HB3 ALA A 144      35.720   4.106 -40.860  1.00 39.21           H  
ATOM   2210  O   ALA A 144      33.372   5.970 -39.226  1.00 39.21           O  
ATOM   2211  N   SER A 145      35.098   6.435 -37.970  1.00 40.06           N  
ATOM   2212  H   SER A 145      34.794   7.386 -38.124  1.00 40.06           H  
ATOM   2213  CA  SER A 145      36.042   6.284 -36.834  1.00 40.06           C  
ATOM   2214  HA  SER A 145      35.612   5.630 -36.076  1.00 40.06           H  
ATOM   2215  C   SER A 145      36.348   7.659 -36.204  1.00 40.06           C  
ATOM   2216  CB  SER A 145      37.416   5.745 -37.263  1.00 40.06           C  
ATOM   2217  HB2 SER A 145      37.338   4.692 -37.532  1.00 40.06           H  
ATOM   2218  HB3 SER A 145      38.106   5.809 -36.422  1.00 40.06           H  
ATOM   2219  O   SER A 145      36.497   8.609 -36.965  1.00 40.06           O  
ATOM   2220  OG  SER A 145      37.940   6.491 -38.345  1.00 40.06           O  
ATOM   2221  HG  SER A 145      37.630   7.397 -38.272  1.00 40.06           H  
ATOM   2222  N   ASN A 146      36.635   7.703 -34.889  1.00 40.09           N  
ATOM   2223  H   ASN A 146      36.500   6.849 -34.367  1.00 40.09           H  
ATOM   2224  CA  ASN A 146      37.440   8.739 -34.190  1.00 40.09           C  
ATOM   2225  HA  ASN A 146      37.519   8.418 -33.152  1.00 40.09           H  
ATOM   2226  C   ASN A 146      36.851  10.180 -34.113  1.00 40.09           C  
ATOM   2227  CB  ASN A 146      38.867   8.663 -34.787  1.00 40.09           C  
ATOM   2228  HB2 ASN A 146      38.820   8.828 -35.864  1.00 40.09           H  
ATOM   2229  HB3 ASN A 146      39.497   9.463 -34.399  1.00 40.09           H  
ATOM   2230  O   ASN A 146      36.083  10.587 -34.972  1.00 40.09           O  
ATOM   2231  CG  ASN A 146      39.550   7.328 -34.526  1.00 40.09           C  
ATOM   2232  ND2 ASN A 146      40.669   7.074 -35.160  1.00 40.09           N  
ATOM   2233 HD21 ASN A 146      41.054   7.749 -35.805  1.00 40.09           H  
ATOM   2234 HD22 ASN A 146      41.107   6.183 -34.976  1.00 40.09           H  
ATOM   2235  OD1 ASN A 146      39.086   6.488 -33.770  1.00 40.09           O  
ATOM   2236  N   SER A 147      37.141  11.023 -33.106  1.00 38.12           N  
ATOM   2237  H   SER A 147      36.741  11.941 -33.241  1.00 38.12           H  
ATOM   2238  CA  SER A 147      37.863  10.870 -31.817  1.00 38.12           C  
ATOM   2239  HA  SER A 147      37.561   9.944 -31.329  1.00 38.12           H  
ATOM   2240  C   SER A 147      37.561  12.052 -30.862  1.00 38.12           C  
ATOM   2241  CB  SER A 147      39.391  10.867 -32.027  1.00 38.12           C  
ATOM   2242  HB2 SER A 147      39.696   9.894 -32.413  1.00 38.12           H  
ATOM   2243  HB3 SER A 147      39.905  10.987 -31.073  1.00 38.12           H  
ATOM   2244  O   SER A 147      37.073  13.079 -31.321  1.00 38.12           O  
ATOM   2245  OG  SER A 147      39.820  11.886 -32.910  1.00 38.12           O  
ATOM   2246  HG  SER A 147      39.748  12.737 -32.472  1.00 38.12           H  
ATOM   2247  N   SER A 148      38.022  11.958 -29.594  1.00 39.13           N  
ATOM   2248  H   SER A 148      38.335  11.040 -29.311  1.00 39.13           H  
ATOM   2249  CA  SER A 148      38.445  13.074 -28.690  1.00 39.13           C  
ATOM   2250  HA  SER A 148      38.794  12.584 -27.781  1.00 39.13           H  
ATOM   2251  C   SER A 148      37.401  14.110 -28.190  1.00 39.13           C  
ATOM   2252  CB  SER A 148      39.673  13.793 -29.295  1.00 39.13           C  
ATOM   2253  HB2 SER A 148      40.553  13.166 -29.154  1.00 39.13           H  
ATOM   2254  HB3 SER A 148      39.835  14.736 -28.772  1.00 39.13           H  
ATOM   2255  O   SER A 148      36.527  14.502 -28.946  1.00 39.13           O  
ATOM   2256  OG  SER A 148      39.559  14.067 -30.678  1.00 39.13           O  
ATOM   2257  HG  SER A 148      38.643  14.291 -30.860  1.00 39.13           H  
ATOM   2258  N   LEU A 149      37.446  14.670 -26.962  1.00 36.91           N  
ATOM   2259  H   LEU A 149      36.735  15.379 -26.848  1.00 36.91           H  
ATOM   2260  CA  LEU A 149      38.260  14.482 -25.727  1.00 36.91           C  
ATOM   2261  HA  LEU A 149      38.353  13.422 -25.490  1.00 36.91           H  
ATOM   2262  C   LEU A 149      37.566  15.208 -24.522  1.00 36.91           C  
ATOM   2263  CB  LEU A 149      39.660  15.133 -25.922  1.00 36.91           C  
ATOM   2264  HB2 LEU A 149      39.906  15.743 -25.053  1.00 36.91           H  
ATOM   2265  HB3 LEU A 149      39.604  15.832 -26.756  1.00 36.91           H  
ATOM   2266  O   LEU A 149      36.850  16.166 -24.771  1.00 36.91           O  
ATOM   2267  CG  LEU A 149      40.842  14.169 -26.146  1.00 36.91           C  
ATOM   2268  HG  LEU A 149      40.558  13.402 -26.866  1.00 36.91           H  
ATOM   2269  CD1 LEU A 149      42.047  14.931 -26.700  1.00 36.91           C  
ATOM   2270 HD11 LEU A 149      42.877  14.245 -26.869  1.00 36.91           H  
ATOM   2271 HD12 LEU A 149      42.359  15.703 -25.997  1.00 36.91           H  
ATOM   2272 HD13 LEU A 149      41.790  15.404 -27.648  1.00 36.91           H  
ATOM   2273  CD2 LEU A 149      41.282  13.445 -24.876  1.00 36.91           C  
ATOM   2274 HD21 LEU A 149      41.770  14.143 -24.197  1.00 36.91           H  
ATOM   2275 HD22 LEU A 149      42.001  12.668 -25.137  1.00 36.91           H  
ATOM   2276 HD23 LEU A 149      40.428  12.980 -24.384  1.00 36.91           H  
ATOM   2277  N   VAL A 150      37.881  14.826 -23.259  1.00 36.00           N  
ATOM   2278  H   VAL A 150      38.416  13.972 -23.192  1.00 36.00           H  
ATOM   2279  CA  VAL A 150      37.896  15.671 -22.006  1.00 36.00           C  
ATOM   2280  HA  VAL A 150      38.204  15.006 -21.199  1.00 36.00           H  
ATOM   2281  C   VAL A 150      36.546  16.284 -21.507  1.00 36.00           C  
ATOM   2282  CB  VAL A 150      39.057  16.687 -22.169  1.00 36.00           C  
ATOM   2283  HB  VAL A 150      39.011  17.105 -23.174  1.00 36.00           H  
ATOM   2284  O   VAL A 150      35.894  17.017 -22.232  1.00 36.00           O  
ATOM   2285  CG1 VAL A 150      39.120  17.883 -21.221  1.00 36.00           C  
ATOM   2286 HG11 VAL A 150      39.275  17.585 -20.184  1.00 36.00           H  
ATOM   2287 HG12 VAL A 150      39.942  18.536 -21.514  1.00 36.00           H  
ATOM   2288 HG13 VAL A 150      38.201  18.463 -21.306  1.00 36.00           H  
ATOM   2289  CG2 VAL A 150      40.395  15.939 -22.028  1.00 36.00           C  
ATOM   2290 HG21 VAL A 150      40.515  15.575 -21.007  1.00 36.00           H  
ATOM   2291 HG22 VAL A 150      40.436  15.094 -22.715  1.00 36.00           H  
ATOM   2292 HG23 VAL A 150      41.218  16.615 -22.257  1.00 36.00           H  
ATOM   2293  N   LEU A 151      35.952  15.916 -20.345  1.00 37.01           N  
ATOM   2294  H   LEU A 151      34.962  16.061 -20.481  1.00 37.01           H  
ATOM   2295  CA  LEU A 151      36.298  16.152 -18.903  1.00 37.01           C  
ATOM   2296  HA  LEU A 151      35.527  15.650 -18.317  1.00 37.01           H  
ATOM   2297  C   LEU A 151      36.239  17.651 -18.469  1.00 37.01           C  
ATOM   2298  CB  LEU A 151      37.653  15.523 -18.503  1.00 37.01           C  
ATOM   2299  HB2 LEU A 151      38.430  16.012 -19.090  1.00 37.01           H  
ATOM   2300  HB3 LEU A 151      37.857  15.780 -17.464  1.00 37.01           H  
ATOM   2301  O   LEU A 151      36.710  18.484 -19.224  1.00 37.01           O  
ATOM   2302  CG  LEU A 151      37.844  14.002 -18.655  1.00 37.01           C  
ATOM   2303  HG  LEU A 151      37.568  13.687 -19.662  1.00 37.01           H  
ATOM   2304  CD1 LEU A 151      39.318  13.662 -18.425  1.00 37.01           C  
ATOM   2305 HD11 LEU A 151      39.477  12.591 -18.554  1.00 37.01           H  
ATOM   2306 HD12 LEU A 151      39.943  14.193 -19.143  1.00 37.01           H  
ATOM   2307 HD13 LEU A 151      39.616  13.948 -17.416  1.00 37.01           H  
ATOM   2308  CD2 LEU A 151      37.019  13.192 -17.660  1.00 37.01           C  
ATOM   2309 HD21 LEU A 151      35.958  13.330 -17.869  1.00 37.01           H  
ATOM   2310 HD22 LEU A 151      37.252  12.133 -17.770  1.00 37.01           H  
ATOM   2311 HD23 LEU A 151      37.253  13.501 -16.642  1.00 37.01           H  
ATOM   2312  N   GLN A 152      35.777  18.108 -17.283  1.00 33.35           N  
ATOM   2313  H   GLN A 152      35.941  19.101 -17.197  1.00 33.35           H  
ATOM   2314  CA  GLN A 152      34.926  17.597 -16.170  1.00 33.35           C  
ATOM   2315  HA  GLN A 152      34.050  17.115 -16.604  1.00 33.35           H  
ATOM   2316  C   GLN A 152      34.413  18.813 -15.301  1.00 33.35           C  
ATOM   2317  CB  GLN A 152      35.703  16.585 -15.295  1.00 33.35           C  
ATOM   2318  HB2 GLN A 152      36.738  16.502 -15.629  1.00 33.35           H  
ATOM   2319  HB3 GLN A 152      35.733  16.943 -14.266  1.00 33.35           H  
ATOM   2320  O   GLN A 152      34.786  19.940 -15.623  1.00 33.35           O  
ATOM   2321  CG  GLN A 152      35.049  15.189 -15.318  1.00 33.35           C  
ATOM   2322  HG2 GLN A 152      33.976  15.269 -15.144  1.00 33.35           H  
ATOM   2323  HG3 GLN A 152      35.174  14.750 -16.308  1.00 33.35           H  
ATOM   2324  CD  GLN A 152      35.600  14.222 -14.273  1.00 33.35           C  
ATOM   2325  NE2 GLN A 152      35.058  13.029 -14.174  1.00 33.35           N  
ATOM   2326 HE21 GLN A 152      34.298  12.740 -14.774  1.00 33.35           H  
ATOM   2327 HE22 GLN A 152      35.462  12.438 -13.460  1.00 33.35           H  
ATOM   2328  OE1 GLN A 152      36.513  14.503 -13.522  1.00 33.35           O  
ATOM   2329  N   PRO A 153      33.551  18.657 -14.255  1.00 41.66           N  
ATOM   2330  CA  PRO A 153      32.773  19.769 -13.652  1.00 41.66           C  
ATOM   2331  HA  PRO A 153      32.812  20.652 -14.290  1.00 41.66           H  
ATOM   2332  C   PRO A 153      33.106  20.203 -12.197  1.00 41.66           C  
ATOM   2333  CB  PRO A 153      31.346  19.214 -13.652  1.00 41.66           C  
ATOM   2334  HB2 PRO A 153      30.944  19.232 -14.665  1.00 41.66           H  
ATOM   2335  HB3 PRO A 153      30.683  19.749 -12.972  1.00 41.66           H  
ATOM   2336  O   PRO A 153      33.599  19.407 -11.404  1.00 41.66           O  
ATOM   2337  CG  PRO A 153      31.574  17.768 -13.207  1.00 41.66           C  
ATOM   2338  HG2 PRO A 153      31.697  17.716 -12.125  1.00 41.66           H  
ATOM   2339  HG3 PRO A 153      30.758  17.120 -13.526  1.00 41.66           H  
ATOM   2340  CD  PRO A 153      32.886  17.405 -13.905  1.00 41.66           C  
ATOM   2341  HD2 PRO A 153      32.634  16.863 -14.816  1.00 41.66           H  
ATOM   2342  HD3 PRO A 153      33.510  16.799 -13.248  1.00 41.66           H  
ATOM   2343  N   THR A 154      32.650  21.412 -11.827  1.00 35.84           N  
ATOM   2344  H   THR A 154      32.380  22.039 -12.572  1.00 35.84           H  
ATOM   2345  CA  THR A 154      32.358  21.968 -10.470  1.00 35.84           C  
ATOM   2346  HA  THR A 154      31.797  21.237  -9.887  1.00 35.84           H  
ATOM   2347  C   THR A 154      31.495  23.249 -10.636  1.00 35.84           C  
ATOM   2348  CB  THR A 154      33.640  22.381  -9.704  1.00 35.84           C  
ATOM   2349  HB  THR A 154      33.383  23.168  -8.994  1.00 35.84           H  
ATOM   2350  O   THR A 154      31.406  23.746 -11.754  1.00 35.84           O  
ATOM   2351  CG2 THR A 154      34.277  21.256  -8.891  1.00 35.84           C  
ATOM   2352 HG21 THR A 154      35.011  21.676  -8.203  1.00 35.84           H  
ATOM   2353 HG22 THR A 154      34.781  20.548  -9.549  1.00 35.84           H  
ATOM   2354 HG23 THR A 154      33.515  20.732  -8.314  1.00 35.84           H  
ATOM   2355  OG1 THR A 154      34.629  22.890 -10.566  1.00 35.84           O  
ATOM   2356  HG1 THR A 154      35.411  23.083 -10.043  1.00 35.84           H  
ATOM   2357  N   ALA A 155      30.896  23.918  -9.634  1.00 34.38           N  
ATOM   2358  H   ALA A 155      30.718  24.876  -9.900  1.00 34.38           H  
ATOM   2359  CA  ALA A 155      30.158  23.572  -8.396  1.00 34.38           C  
ATOM   2360  HA  ALA A 155      29.268  23.000  -8.656  1.00 34.38           H  
ATOM   2361  C   ALA A 155      29.697  24.910  -7.718  1.00 34.38           C  
ATOM   2362  CB  ALA A 155      31.025  22.749  -7.430  1.00 34.38           C  
ATOM   2363  HB1 ALA A 155      31.229  21.761  -7.844  1.00 34.38           H  
ATOM   2364  HB2 ALA A 155      30.501  22.611  -6.484  1.00 34.38           H  
ATOM   2365  HB3 ALA A 155      31.964  23.266  -7.234  1.00 34.38           H  
ATOM   2366  O   ALA A 155      30.209  25.957  -8.100  1.00 34.38           O  
ATOM   2367  N   HIS A 156      28.824  24.874  -6.688  1.00 36.20           N  
ATOM   2368  H   HIS A 156      28.494  23.961  -6.408  1.00 36.20           H  
ATOM   2369  CA  HIS A 156      28.365  26.020  -5.839  1.00 36.20           C  
ATOM   2370  HA  HIS A 156      27.792  25.569  -5.028  1.00 36.20           H  
ATOM   2371  C   HIS A 156      27.361  27.012  -6.509  1.00 36.20           C  
ATOM   2372  CB  HIS A 156      29.590  26.651  -5.140  1.00 36.20           C  
ATOM   2373  HB2 HIS A 156      29.288  27.462  -4.478  1.00 36.20           H  
ATOM   2374  HB3 HIS A 156      30.267  27.086  -5.876  1.00 36.20           H  
ATOM   2375  O   HIS A 156      27.491  27.327  -7.683  1.00 36.20           O  
ATOM   2376  CG  HIS A 156      30.328  25.630  -4.309  1.00 36.20           C  
ATOM   2377  CD2 HIS A 156      31.383  24.857  -4.706  1.00 36.20           C  
ATOM   2378  HD2 HIS A 156      31.891  24.929  -5.656  1.00 36.20           H  
ATOM   2379  ND1 HIS A 156      29.973  25.204  -3.052  1.00 36.20           N  
ATOM   2380  HD1 HIS A 156      29.284  25.637  -2.454  1.00 36.20           H  
ATOM   2381  CE1 HIS A 156      30.779  24.192  -2.705  1.00 36.20           C  
ATOM   2382  HE1 HIS A 156      30.751  23.676  -1.756  1.00 36.20           H  
ATOM   2383  NE2 HIS A 156      31.646  23.925  -3.694  1.00 36.20           N  
ATOM   2384  N   GLN A 157      26.163  27.230  -5.924  1.00 32.52           N  
ATOM   2385  H   GLN A 157      25.473  27.141  -6.657  1.00 32.52           H  
ATOM   2386  CA  GLN A 157      25.717  28.342  -5.028  1.00 32.52           C  
ATOM   2387  HA  GLN A 157      24.690  28.092  -4.762  1.00 32.52           H  
ATOM   2388  C   GLN A 157      25.608  29.728  -5.738  1.00 32.52           C  
ATOM   2389  CB  GLN A 157      26.486  28.377  -3.687  1.00 32.52           C  
ATOM   2390  HB2 GLN A 157      26.285  29.313  -3.165  1.00 32.52           H  
ATOM   2391  HB3 GLN A 157      27.558  28.375  -3.884  1.00 32.52           H  
ATOM   2392  O   GLN A 157      26.459  30.057  -6.548  1.00 32.52           O  
ATOM   2393  CG  GLN A 157      26.113  27.239  -2.721  1.00 32.52           C  
ATOM   2394  HG2 GLN A 157      25.090  27.382  -2.372  1.00 32.52           H  
ATOM   2395  HG3 GLN A 157      26.165  26.285  -3.247  1.00 32.52           H  
ATOM   2396  CD  GLN A 157      27.048  27.165  -1.514  1.00 32.52           C  
ATOM   2397  NE2 GLN A 157      26.777  27.808  -0.406  1.00 32.52           N  
ATOM   2398 HE21 GLN A 157      27.467  27.787   0.332  1.00 32.52           H  
ATOM   2399 HE22 GLN A 157      25.990  28.435  -0.321  1.00 32.52           H  
ATOM   2400  OE1 GLN A 157      28.061  26.487  -1.550  1.00 32.52           O  
ATOM   2401  N   GLU A 158      24.596  30.589  -5.510  1.00 32.90           N  
ATOM   2402  H   GLU A 158      24.635  31.428  -6.071  1.00 32.90           H  
ATOM   2403  CA  GLU A 158      23.552  30.582  -4.465  1.00 32.90           C  
ATOM   2404  HA  GLU A 158      23.223  29.556  -4.299  1.00 32.90           H  
ATOM   2405  C   GLU A 158      22.294  31.440  -4.767  1.00 32.90           C  
ATOM   2406  CB  GLU A 158      24.161  31.163  -3.170  1.00 32.90           C  
ATOM   2407  HB2 GLU A 158      23.927  32.224  -3.085  1.00 32.90           H  
ATOM   2408  HB3 GLU A 158      25.249  31.100  -3.204  1.00 32.90           H  
ATOM   2409  O   GLU A 158      22.360  32.435  -5.482  1.00 32.90           O  
ATOM   2410  CG  GLU A 158      23.647  30.427  -1.928  1.00 32.90           C  
ATOM   2411  HG2 GLU A 158      22.643  30.776  -1.685  1.00 32.90           H  
ATOM   2412  HG3 GLU A 158      23.578  29.363  -2.155  1.00 32.90           H  
ATOM   2413  CD  GLU A 158      24.571  30.615  -0.723  1.00 32.90           C  
ATOM   2414  OE1 GLU A 158      24.767  29.597  -0.023  1.00 32.90           O  
ATOM   2415  OE2 GLU A 158      25.082  31.734  -0.525  1.00 32.90           O  
ATOM   2416  N   SER A 159      21.210  31.153  -4.029  1.00 33.47           N  
ATOM   2417  H   SER A 159      21.260  30.297  -3.495  1.00 33.47           H  
ATOM   2418  CA  SER A 159      20.152  32.097  -3.596  1.00 33.47           C  
ATOM   2419  HA  SER A 159      19.588  31.535  -2.852  1.00 33.47           H  
ATOM   2420  C   SER A 159      19.052  32.564  -4.584  1.00 33.47           C  
ATOM   2421  CB  SER A 159      20.780  33.244  -2.788  1.00 33.47           C  
ATOM   2422  HB2 SER A 159      20.024  33.716  -2.161  1.00 33.47           H  
ATOM   2423  HB3 SER A 159      21.563  32.853  -2.137  1.00 33.47           H  
ATOM   2424  O   SER A 159      18.978  32.154  -5.738  1.00 33.47           O  
ATOM   2425  OG  SER A 159      21.330  34.213  -3.644  1.00 33.47           O  
ATOM   2426  HG  SER A 159      21.804  33.770  -4.352  1.00 33.47           H  
ATOM   2427  N   PHE A 160      18.080  33.297  -4.023  1.00 28.68           N  
ATOM   2428  H   PHE A 160      18.308  33.747  -3.148  1.00 28.68           H  
ATOM   2429  CA  PHE A 160      16.720  33.541  -4.527  1.00 28.68           C  
ATOM   2430  HA  PHE A 160      16.345  32.652  -5.035  1.00 28.68           H  
ATOM   2431  C   PHE A 160      16.619  34.738  -5.483  1.00 28.68           C  
ATOM   2432  CB  PHE A 160      15.808  33.892  -3.327  1.00 28.68           C  
ATOM   2433  HB2 PHE A 160      16.314  34.635  -2.711  1.00 28.68           H  
ATOM   2434  HB3 PHE A 160      14.917  34.388  -3.713  1.00 28.68           H  
ATOM   2435  O   PHE A 160      17.287  35.739  -5.263  1.00 28.68           O  
ATOM   2436  CG  PHE A 160      15.331  32.773  -2.419  1.00 28.68           C  
ATOM   2437  CD1 PHE A 160      13.948  32.525  -2.300  1.00 28.68           C  
ATOM   2438  HD1 PHE A 160      13.242  33.090  -2.891  1.00 28.68           H  
ATOM   2439  CD2 PHE A 160      16.235  32.051  -1.617  1.00 28.68           C  
ATOM   2440  HD2 PHE A 160      17.294  32.255  -1.669  1.00 28.68           H  
ATOM   2441  CE1 PHE A 160      13.474  31.557  -1.398  1.00 28.68           C  
ATOM   2442  HE1 PHE A 160      12.413  31.378  -1.307  1.00 28.68           H  
ATOM   2443  CE2 PHE A 160      15.761  31.075  -0.721  1.00 28.68           C  
ATOM   2444  HE2 PHE A 160      16.459  30.526  -0.105  1.00 28.68           H  
ATOM   2445  CZ  PHE A 160      14.382  30.829  -0.610  1.00 28.68           C  
ATOM   2446  HZ  PHE A 160      14.020  30.089   0.088  1.00 28.68           H  
ATOM   2447  N   HIS A 161      15.610  34.725  -6.363  1.00 35.30           N  
ATOM   2448  H   HIS A 161      15.243  33.828  -6.648  1.00 35.30           H  
ATOM   2449  CA  HIS A 161      14.643  35.834  -6.446  1.00 35.30           C  
ATOM   2450  HA  HIS A 161      14.465  36.177  -5.428  1.00 35.30           H  
ATOM   2451  C   HIS A 161      13.279  35.354  -6.985  1.00 35.30           C  
ATOM   2452  CB  HIS A 161      15.194  37.039  -7.237  1.00 35.30           C  
ATOM   2453  HB2 HIS A 161      14.497  37.317  -8.027  1.00 35.30           H  
ATOM   2454  HB3 HIS A 161      16.141  36.780  -7.710  1.00 35.30           H  
ATOM   2455  O   HIS A 161      13.208  34.426  -7.790  1.00 35.30           O  
ATOM   2456  CG  HIS A 161      15.401  38.236  -6.336  1.00 35.30           C  
ATOM   2457  CD2 HIS A 161      16.556  38.587  -5.686  1.00 35.30           C  
ATOM   2458  HD2 HIS A 161      17.510  38.086  -5.764  1.00 35.30           H  
ATOM   2459  ND1 HIS A 161      14.432  39.139  -5.952  1.00 35.30           N  
ATOM   2460  HD1 HIS A 161      13.532  39.268  -6.391  1.00 35.30           H  
ATOM   2461  CE1 HIS A 161      14.993  39.998  -5.083  1.00 35.30           C  
ATOM   2462  HE1 HIS A 161      14.495  40.857  -4.657  1.00 35.30           H  
ATOM   2463  NE2 HIS A 161      16.283  39.695  -4.878  1.00 35.30           N  
ATOM   2464  N   GLN A 162      12.189  35.969  -6.515  1.00 30.40           N  
ATOM   2465  H   GLN A 162      12.334  36.760  -5.904  1.00 30.40           H  
ATOM   2466  CA  GLN A 162      10.858  35.877  -7.132  1.00 30.40           C  
ATOM   2467  HA  GLN A 162      10.751  34.951  -7.697  1.00 30.40           H  
ATOM   2468  C   GLN A 162      10.673  37.075  -8.066  1.00 30.40           C  
ATOM   2469  CB  GLN A 162       9.744  35.985  -6.069  1.00 30.40           C  
ATOM   2470  HB2 GLN A 162       9.848  36.944  -5.560  1.00 30.40           H  
ATOM   2471  HB3 GLN A 162       8.783  35.992  -6.582  1.00 30.40           H  
ATOM   2472  O   GLN A 162      11.018  38.175  -7.643  1.00 30.40           O  
ATOM   2473  CG  GLN A 162       9.701  34.892  -4.998  1.00 30.40           C  
ATOM   2474  HG2 GLN A 162       9.496  33.929  -5.464  1.00 30.40           H  
ATOM   2475  HG3 GLN A 162      10.663  34.838  -4.488  1.00 30.40           H  
ATOM   2476  CD  GLN A 162       8.622  35.214  -3.964  1.00 30.40           C  
ATOM   2477  NE2 GLN A 162       7.395  34.780  -4.153  1.00 30.40           N  
ATOM   2478 HE21 GLN A 162       6.724  35.091  -3.465  1.00 30.40           H  
ATOM   2479 HE22 GLN A 162       7.148  34.294  -5.003  1.00 30.40           H  
ATOM   2480  OE1 GLN A 162       8.847  35.880  -2.972  1.00 30.40           O  
ATOM   2481  N   GLU A 163      10.036  36.906  -9.231  1.00 35.15           N  
ATOM   2482  H   GLU A 163       9.876  35.980  -9.601  1.00 35.15           H  
ATOM   2483  CA  GLU A 163       9.316  38.012  -9.885  1.00 35.15           C  
ATOM   2484  HA  GLU A 163       8.749  38.506  -9.096  1.00 35.15           H  
ATOM   2485  C   GLU A 163       8.260  37.547 -10.916  1.00 35.15           C  
ATOM   2486  CB  GLU A 163      10.294  39.060 -10.471  1.00 35.15           C  
ATOM   2487  HB2 GLU A 163      10.165  39.135 -11.550  1.00 35.15           H  
ATOM   2488  HB3 GLU A 163      11.322  38.752 -10.280  1.00 35.15           H  
ATOM   2489  O   GLU A 163       8.424  36.548 -11.614  1.00 35.15           O  
ATOM   2490  CG  GLU A 163      10.054  40.442  -9.825  1.00 35.15           C  
ATOM   2491  HG2 GLU A 163       9.191  40.904 -10.304  1.00 35.15           H  
ATOM   2492  HG3 GLU A 163       9.809  40.313  -8.771  1.00 35.15           H  
ATOM   2493  CD  GLU A 163      11.267  41.381  -9.921  1.00 35.15           C  
ATOM   2494  OE1 GLU A 163      11.556  42.057  -8.905  1.00 35.15           O  
ATOM   2495  OE2 GLU A 163      11.893  41.423 -11.005  1.00 35.15           O  
ATOM   2496  N   ASP A 164       7.148  38.286 -10.934  1.00 33.12           N  
ATOM   2497  H   ASP A 164       7.156  39.066 -10.294  1.00 33.12           H  
ATOM   2498  CA  ASP A 164       6.138  38.507 -11.980  1.00 33.12           C  
ATOM   2499  HA  ASP A 164       5.245  38.802 -11.429  1.00 33.12           H  
ATOM   2500  C   ASP A 164       5.629  37.380 -12.905  1.00 33.12           C  
ATOM   2501  CB  ASP A 164       6.538  39.767 -12.760  1.00 33.12           C  
ATOM   2502  HB2 ASP A 164       7.576  39.692 -13.084  1.00 33.12           H  
ATOM   2503  HB3 ASP A 164       5.911  39.843 -13.648  1.00 33.12           H  
ATOM   2504  O   ASP A 164       6.128  37.118 -14.001  1.00 33.12           O  
ATOM   2505  CG  ASP A 164       6.337  41.044 -11.932  1.00 33.12           C  
ATOM   2506  OD1 ASP A 164       6.092  40.927 -10.706  1.00 33.12           O  
ATOM   2507  OD2 ASP A 164       6.323  42.117 -12.573  1.00 33.12           O  
ATOM   2508  N   CYS A 165       4.429  36.886 -12.574  1.00 31.14           N  
ATOM   2509  H   CYS A 165       4.047  37.179 -11.686  1.00 31.14           H  
ATOM   2510  CA  CYS A 165       3.498  36.311 -13.550  1.00 31.14           C  
ATOM   2511  HA  CYS A 165       4.058  35.788 -14.324  1.00 31.14           H  
ATOM   2512  C   CYS A 165       2.650  37.412 -14.217  1.00 31.14           C  
ATOM   2513  CB  CYS A 165       2.584  35.301 -12.840  1.00 31.14           C  
ATOM   2514  HB2 CYS A 165       1.778  35.003 -13.511  1.00 31.14           H  
ATOM   2515  HB3 CYS A 165       2.146  35.766 -11.957  1.00 31.14           H  
ATOM   2516  O   CYS A 165       1.822  38.042 -13.558  1.00 31.14           O  
ATOM   2517  SG  CYS A 165       3.526  33.830 -12.360  1.00 31.14           S  
ATOM   2518  HG  CYS A 165       4.640  34.474 -12.001  1.00 31.14           H  
ATOM   2519  N   ARG A 166       2.773  37.595 -15.540  1.00 33.72           N  
ATOM   2520  H   ARG A 166       3.472  37.051 -16.026  1.00 33.72           H  
ATOM   2521  CA  ARG A 166       1.855  38.443 -16.330  1.00 33.72           C  
ATOM   2522  HA  ARG A 166       1.533  39.266 -15.691  1.00 33.72           H  
ATOM   2523  C   ARG A 166       0.603  37.660 -16.770  1.00 33.72           C  
ATOM   2524  CB  ARG A 166       2.566  39.041 -17.554  1.00 33.72           C  
ATOM   2525  HB2 ARG A 166       1.825  39.551 -18.169  1.00 33.72           H  
ATOM   2526  HB3 ARG A 166       3.006  38.238 -18.145  1.00 33.72           H  
ATOM   2527  O   ARG A 166       0.744  36.514 -17.196  1.00 33.72           O  
ATOM   2528  CG  ARG A 166       3.655  40.053 -17.168  1.00 33.72           C  
ATOM   2529  HG2 ARG A 166       4.437  39.553 -16.598  1.00 33.72           H  
ATOM   2530  HG3 ARG A 166       3.216  40.838 -16.552  1.00 33.72           H  
ATOM   2531  CD  ARG A 166       4.264  40.679 -18.428  1.00 33.72           C  
ATOM   2532  HD2 ARG A 166       4.706  39.886 -19.033  1.00 33.72           H  
ATOM   2533  HD3 ARG A 166       3.471  41.163 -18.999  1.00 33.72           H  
ATOM   2534  NE  ARG A 166       5.299  41.670 -18.085  1.00 33.72           N  
ATOM   2535  HE  ARG A 166       5.528  41.760 -17.106  1.00 33.72           H  
ATOM   2536  NH1 ARG A 166       5.805  42.363 -20.218  1.00 33.72           N  
ATOM   2537 HH11 ARG A 166       5.130  41.706 -20.581  1.00 33.72           H  
ATOM   2538 HH12 ARG A 166       6.362  42.935 -20.836  1.00 33.72           H  
ATOM   2539  NH2 ARG A 166       6.885  43.248 -18.473  1.00 33.72           N  
ATOM   2540 HH21 ARG A 166       7.445  43.810 -19.099  1.00 33.72           H  
ATOM   2541 HH22 ARG A 166       7.071  43.289 -17.482  1.00 33.72           H  
ATOM   2542  CZ  ARG A 166       5.988  42.420 -18.926  1.00 33.72           C  
ATOM   2543  N   PRO A 167      -0.608  38.249 -16.733  1.00 35.96           N  
ATOM   2544  CA  PRO A 167      -1.818  37.598 -17.231  1.00 35.96           C  
ATOM   2545  HA  PRO A 167      -1.837  36.554 -16.916  1.00 35.96           H  
ATOM   2546  C   PRO A 167      -1.911  37.659 -18.764  1.00 35.96           C  
ATOM   2547  CB  PRO A 167      -2.973  38.344 -16.558  1.00 35.96           C  
ATOM   2548  HB2 PRO A 167      -3.887  38.316 -17.153  1.00 35.96           H  
ATOM   2549  HB3 PRO A 167      -3.150  37.924 -15.568  1.00 35.96           H  
ATOM   2550  O   PRO A 167      -1.615  38.688 -19.372  1.00 35.96           O  
ATOM   2551  CG  PRO A 167      -2.428  39.767 -16.418  1.00 35.96           C  
ATOM   2552  HG2 PRO A 167      -2.568  40.310 -17.353  1.00 35.96           H  
ATOM   2553  HG3 PRO A 167      -2.903  40.300 -15.594  1.00 35.96           H  
ATOM   2554  CD  PRO A 167      -0.933  39.552 -16.167  1.00 35.96           C  
ATOM   2555  HD2 PRO A 167      -0.356  40.345 -16.643  1.00 35.96           H  
ATOM   2556  HD3 PRO A 167      -0.741  39.538 -15.094  1.00 35.96           H  
ATOM   2557  N   VAL A 168      -2.390  36.579 -19.386  1.00 37.53           N  
ATOM   2558  H   VAL A 168      -2.638  35.776 -18.826  1.00 37.53           H  
ATOM   2559  CA  VAL A 168      -2.739  36.531 -20.818  1.00 37.53           C  
ATOM   2560  HA  VAL A 168      -2.290  37.387 -21.322  1.00 37.53           H  
ATOM   2561  C   VAL A 168      -4.258  36.648 -20.970  1.00 37.53           C  
ATOM   2562  CB  VAL A 168      -2.182  35.262 -21.496  1.00 37.53           C  
ATOM   2563  HB  VAL A 168      -2.580  34.381 -20.991  1.00 37.53           H  
ATOM   2564  O   VAL A 168      -5.012  35.997 -20.248  1.00 37.53           O  
ATOM   2565  CG1 VAL A 168      -2.555  35.183 -22.982  1.00 37.53           C  
ATOM   2566 HG11 VAL A 168      -2.212  36.074 -23.508  1.00 37.53           H  
ATOM   2567 HG12 VAL A 168      -2.096  34.303 -23.433  1.00 37.53           H  
ATOM   2568 HG13 VAL A 168      -3.635  35.090 -23.098  1.00 37.53           H  
ATOM   2569  CG2 VAL A 168      -0.649  35.225 -21.407  1.00 37.53           C  
ATOM   2570 HG21 VAL A 168      -0.330  35.201 -20.365  1.00 37.53           H  
ATOM   2571 HG22 VAL A 168      -0.269  34.329 -21.898  1.00 37.53           H  
ATOM   2572 HG23 VAL A 168      -0.223  36.106 -21.888  1.00 37.53           H  
ATOM   2573  N   SER A 169      -4.713  37.496 -21.892  1.00 32.88           N  
ATOM   2574  H   SER A 169      -4.056  37.974 -22.492  1.00 32.88           H  
ATOM   2575  CA  SER A 169      -6.132  37.758 -22.155  1.00 32.88           C  
ATOM   2576  HA  SER A 169      -6.645  37.758 -21.194  1.00 32.88           H  
ATOM   2577  C   SER A 169      -6.784  36.680 -23.045  1.00 32.88           C  
ATOM   2578  CB  SER A 169      -6.294  39.160 -22.760  1.00 32.88           C  
ATOM   2579  HB2 SER A 169      -7.291  39.262 -23.190  1.00 32.88           H  
ATOM   2580  HB3 SER A 169      -6.179  39.897 -21.966  1.00 32.88           H  
ATOM   2581  O   SER A 169      -6.109  36.069 -23.874  1.00 32.88           O  
ATOM   2582  OG  SER A 169      -5.313  39.411 -23.751  1.00 32.88           O  
ATOM   2583  HG  SER A 169      -5.506  40.243 -24.188  1.00 32.88           H  
ATOM   2584  N   PRO A 170      -8.101  36.422 -22.900  1.00 35.92           N  
ATOM   2585  CA  PRO A 170      -8.783  35.363 -23.642  1.00 35.92           C  
ATOM   2586  HA  PRO A 170      -8.152  34.474 -23.671  1.00 35.92           H  
ATOM   2587  C   PRO A 170      -9.124  35.772 -25.084  1.00 35.92           C  
ATOM   2588  CB  PRO A 170     -10.036  35.043 -22.821  1.00 35.92           C  
ATOM   2589  HB2 PRO A 170     -10.855  34.679 -23.442  1.00 35.92           H  
ATOM   2590  HB3 PRO A 170      -9.788  34.311 -22.053  1.00 35.92           H  
ATOM   2591  O   PRO A 170      -9.838  36.748 -25.323  1.00 35.92           O  
ATOM   2592  CG  PRO A 170     -10.372  36.380 -22.160  1.00 35.92           C  
ATOM   2593  HG2 PRO A 170     -10.934  37.005 -22.854  1.00 35.92           H  
ATOM   2594  HG3 PRO A 170     -10.930  36.243 -21.234  1.00 35.92           H  
ATOM   2595  CD  PRO A 170      -8.997  36.999 -21.906  1.00 35.92           C  
ATOM   2596  HD2 PRO A 170      -8.656  36.721 -20.908  1.00 35.92           H  
ATOM   2597  HD3 PRO A 170      -9.050  38.083 -21.999  1.00 35.92           H  
ATOM   2598  N   SER A 171      -8.671  34.972 -26.051  1.00 36.63           N  
ATOM   2599  H   SER A 171      -8.007  34.252 -25.805  1.00 36.63           H  
ATOM   2600  CA  SER A 171      -9.024  35.109 -27.470  1.00 36.63           C  
ATOM   2601  HA  SER A 171      -8.860  36.146 -27.765  1.00 36.63           H  
ATOM   2602  C   SER A 171     -10.489  34.744 -27.740  1.00 36.63           C  
ATOM   2603  CB  SER A 171      -8.119  34.223 -28.331  1.00 36.63           C  
ATOM   2604  HB2 SER A 171      -8.284  33.177 -28.074  1.00 36.63           H  
ATOM   2605  HB3 SER A 171      -8.358  34.373 -29.384  1.00 36.63           H  
ATOM   2606  O   SER A 171     -11.006  33.757 -27.219  1.00 36.63           O  
ATOM   2607  OG  SER A 171      -6.765  34.557 -28.103  1.00 36.63           O  
ATOM   2608  HG  SER A 171      -6.198  33.982 -28.622  1.00 36.63           H  
ATOM   2609  N   GLN A 172     -11.157  35.509 -28.605  1.00 30.66           N  
ATOM   2610  H   GLN A 172     -10.673  36.286 -29.033  1.00 30.66           H  
ATOM   2611  CA  GLN A 172     -12.549  35.261 -28.994  1.00 30.66           C  
ATOM   2612  HA  GLN A 172     -13.141  35.097 -28.094  1.00 30.66           H  
ATOM   2613  C   GLN A 172     -12.677  34.021 -29.897  1.00 30.66           C  
ATOM   2614  CB  GLN A 172     -13.109  36.487 -29.737  1.00 30.66           C  
ATOM   2615  HB2 GLN A 172     -14.119  36.256 -30.075  1.00 30.66           H  
ATOM   2616  HB3 GLN A 172     -12.493  36.673 -30.616  1.00 30.66           H  
ATOM   2617  O   GLN A 172     -12.006  33.933 -30.924  1.00 30.66           O  
ATOM   2618  CG  GLN A 172     -13.165  37.769 -28.890  1.00 30.66           C  
ATOM   2619  HG2 GLN A 172     -13.831  37.610 -28.041  1.00 30.66           H  
ATOM   2620  HG3 GLN A 172     -12.172  38.003 -28.506  1.00 30.66           H  
ATOM   2621  CD  GLN A 172     -13.658  38.978 -29.686  1.00 30.66           C  
ATOM   2622  NE2 GLN A 172     -13.820  40.119 -29.054  1.00 30.66           N  
ATOM   2623 HE21 GLN A 172     -13.603  40.205 -28.072  1.00 30.66           H  
ATOM   2624 HE22 GLN A 172     -14.118  40.900 -29.621  1.00 30.66           H  
ATOM   2625  OE1 GLN A 172     -13.908  38.931 -30.880  1.00 30.66           O  
ATOM   2626  N   VAL A 173     -13.610  33.114 -29.583  1.00 33.54           N  
ATOM   2627  H   VAL A 173     -14.118  33.227 -28.717  1.00 33.54           H  
ATOM   2628  CA  VAL A 173     -14.038  32.031 -30.489  1.00 33.54           C  
ATOM   2629  HA  VAL A 173     -13.391  32.036 -31.366  1.00 33.54           H  
ATOM   2630  C   VAL A 173     -15.462  32.307 -30.975  1.00 33.54           C  
ATOM   2631  CB  VAL A 173     -13.886  30.636 -29.855  1.00 33.54           C  
ATOM   2632  HB  VAL A 173     -14.469  30.589 -28.935  1.00 33.54           H  
ATOM   2633  O   VAL A 173     -16.382  32.522 -30.189  1.00 33.54           O  
ATOM   2634  CG1 VAL A 173     -14.370  29.531 -30.806  1.00 33.54           C  
ATOM   2635 HG11 VAL A 173     -13.828  29.578 -31.750  1.00 33.54           H  
ATOM   2636 HG12 VAL A 173     -15.441  29.625 -30.988  1.00 33.54           H  
ATOM   2637 HG13 VAL A 173     -14.196  28.556 -30.349  1.00 33.54           H  
ATOM   2638  CG2 VAL A 173     -12.413  30.353 -29.530  1.00 33.54           C  
ATOM   2639 HG21 VAL A 173     -12.044  31.073 -28.799  1.00 33.54           H  
ATOM   2640 HG22 VAL A 173     -11.805  30.420 -30.432  1.00 33.54           H  
ATOM   2641 HG23 VAL A 173     -12.312  29.355 -29.102  1.00 33.54           H  
ATOM   2642  N   ARG A 174     -15.635  32.331 -32.299  1.00 29.21           N  
ATOM   2643  H   ARG A 174     -14.833  32.095 -32.865  1.00 29.21           H  
ATOM   2644  CA  ARG A 174     -16.823  32.851 -32.992  1.00 29.21           C  
ATOM   2645  HA  ARG A 174     -17.412  33.446 -32.295  1.00 29.21           H  
ATOM   2646  C   ARG A 174     -17.707  31.706 -33.498  1.00 29.21           C  
ATOM   2647  CB  ARG A 174     -16.302  33.777 -34.107  1.00 29.21           C  
ATOM   2648  HB2 ARG A 174     -15.774  33.175 -34.847  1.00 29.21           H  
ATOM   2649  HB3 ARG A 174     -15.577  34.460 -33.665  1.00 29.21           H  
ATOM   2650  O   ARG A 174     -17.514  31.220 -34.610  1.00 29.21           O  
ATOM   2651  CG  ARG A 174     -17.364  34.628 -34.820  1.00 29.21           C  
ATOM   2652  HG2 ARG A 174     -18.128  33.990 -35.264  1.00 29.21           H  
ATOM   2653  HG3 ARG A 174     -17.824  35.305 -34.100  1.00 29.21           H  
ATOM   2654  CD  ARG A 174     -16.652  35.432 -35.920  1.00 29.21           C  
ATOM   2655  HD2 ARG A 174     -16.319  34.740 -36.694  1.00 29.21           H  
ATOM   2656  HD3 ARG A 174     -15.775  35.910 -35.485  1.00 29.21           H  
ATOM   2657  NE  ARG A 174     -17.501  36.479 -36.521  1.00 29.21           N  
ATOM   2658  HE  ARG A 174     -18.425  36.604 -36.132  1.00 29.21           H  
ATOM   2659  NH1 ARG A 174     -15.945  37.260 -38.027  1.00 29.21           N  
ATOM   2660 HH11 ARG A 174     -15.287  36.564 -37.707  1.00 29.21           H  
ATOM   2661 HH12 ARG A 174     -15.664  37.937 -38.722  1.00 29.21           H  
ATOM   2662  NH2 ARG A 174     -17.921  38.275 -37.869  1.00 29.21           N  
ATOM   2663 HH21 ARG A 174     -17.616  38.929 -38.576  1.00 29.21           H  
ATOM   2664 HH22 ARG A 174     -18.832  38.393 -37.450  1.00 29.21           H  
ATOM   2665  CZ  ARG A 174     -17.122  37.328 -37.466  1.00 29.21           C  
ATOM   2666  N   VAL A 175     -18.679  31.277 -32.694  1.00 35.67           N  
ATOM   2667  H   VAL A 175     -18.763  31.694 -31.778  1.00 35.67           H  
ATOM   2668  CA  VAL A 175     -19.627  30.211 -33.077  1.00 35.67           C  
ATOM   2669  HA  VAL A 175     -19.062  29.429 -33.585  1.00 35.67           H  
ATOM   2670  C   VAL A 175     -20.672  30.746 -34.068  1.00 35.67           C  
ATOM   2671  CB  VAL A 175     -20.277  29.559 -31.838  1.00 35.67           C  
ATOM   2672  HB  VAL A 175     -20.850  30.311 -31.294  1.00 35.67           H  
ATOM   2673  O   VAL A 175     -21.274  31.797 -33.844  1.00 35.67           O  
ATOM   2674  CG1 VAL A 175     -21.215  28.408 -32.223  1.00 35.67           C  
ATOM   2675 HG11 VAL A 175     -20.679  27.655 -32.801  1.00 35.67           H  
ATOM   2676 HG12 VAL A 175     -22.059  28.780 -32.803  1.00 35.67           H  
ATOM   2677 HG13 VAL A 175     -21.614  27.940 -31.323  1.00 35.67           H  
ATOM   2678  CG2 VAL A 175     -19.205  28.983 -30.900  1.00 35.67           C  
ATOM   2679 HG21 VAL A 175     -18.595  28.250 -31.427  1.00 35.67           H  
ATOM   2680 HG22 VAL A 175     -19.683  28.498 -30.048  1.00 35.67           H  
ATOM   2681 HG23 VAL A 175     -18.564  29.776 -30.515  1.00 35.67           H  
ATOM   2682  N   ARG A 176     -20.884  30.033 -35.183  1.00 33.23           N  
ATOM   2683  H   ARG A 176     -20.394  29.153 -35.270  1.00 33.23           H  
ATOM   2684  CA  ARG A 176     -21.896  30.366 -36.204  1.00 33.23           C  
ATOM   2685  HA  ARG A 176     -21.873  31.441 -36.385  1.00 33.23           H  
ATOM   2686  C   ARG A 176     -23.309  30.014 -35.720  1.00 33.23           C  
ATOM   2687  CB  ARG A 176     -21.601  29.619 -37.520  1.00 33.23           C  
ATOM   2688  HB2 ARG A 176     -21.443  28.563 -37.301  1.00 33.23           H  
ATOM   2689  HB3 ARG A 176     -22.479  29.693 -38.162  1.00 33.23           H  
ATOM   2690  O   ARG A 176     -23.498  28.985 -35.082  1.00 33.23           O  
ATOM   2691  CG  ARG A 176     -20.399  30.165 -38.308  1.00 33.23           C  
ATOM   2692  HG2 ARG A 176     -19.501  30.132 -37.691  1.00 33.23           H  
ATOM   2693  HG3 ARG A 176     -20.601  31.199 -38.590  1.00 33.23           H  
ATOM   2694  CD  ARG A 176     -20.182  29.320 -39.575  1.00 33.23           C  
ATOM   2695  HD2 ARG A 176     -19.846  28.328 -39.273  1.00 33.23           H  
ATOM   2696  HD3 ARG A 176     -21.134  29.217 -40.096  1.00 33.23           H  
ATOM   2697  NE  ARG A 176     -19.202  29.927 -40.501  1.00 33.23           N  
ATOM   2698  HE  ARG A 176     -18.963  30.895 -40.345  1.00 33.23           H  
ATOM   2699  NH1 ARG A 176     -18.901  28.097 -41.868  1.00 33.23           N  
ATOM   2700 HH11 ARG A 176     -18.501  27.678 -42.695  1.00 33.23           H  
ATOM   2701 HH12 ARG A 176     -19.531  27.558 -41.292  1.00 33.23           H  
ATOM   2702  NH2 ARG A 176     -17.885  30.013 -42.366  1.00 33.23           N  
ATOM   2703 HH21 ARG A 176     -17.499  29.558 -43.181  1.00 33.23           H  
ATOM   2704 HH22 ARG A 176     -17.689  30.990 -42.204  1.00 33.23           H  
ATOM   2705  CZ  ARG A 176     -18.669  29.344 -41.566  1.00 33.23           C  
ATOM   2706  N   ARG A 177     -24.307  30.819 -36.105  1.00 28.67           N  
ATOM   2707  H   ARG A 177     -24.070  31.629 -36.660  1.00 28.67           H  
ATOM   2708  CA  ARG A 177     -25.735  30.470 -36.006  1.00 28.67           C  
ATOM   2709  HA  ARG A 177     -25.863  29.613 -35.345  1.00 28.67           H  
ATOM   2710  C   ARG A 177     -26.290  30.079 -37.378  1.00 28.67           C  
ATOM   2711  CB  ARG A 177     -26.566  31.643 -35.449  1.00 28.67           C  
ATOM   2712  HB2 ARG A 177     -27.611  31.454 -35.696  1.00 28.67           H  
ATOM   2713  HB3 ARG A 177     -26.273  32.564 -35.954  1.00 28.67           H  
ATOM   2714  O   ARG A 177     -26.314  30.912 -38.276  1.00 28.67           O  
ATOM   2715  CG  ARG A 177     -26.486  31.845 -33.928  1.00 28.67           C  
ATOM   2716  HG2 ARG A 177     -26.773  30.920 -33.428  1.00 28.67           H  
ATOM   2717  HG3 ARG A 177     -25.469  32.111 -33.641  1.00 28.67           H  
ATOM   2718  CD  ARG A 177     -27.458  32.969 -33.528  1.00 28.67           C  
ATOM   2719  HD2 ARG A 177     -27.116  33.903 -33.974  1.00 28.67           H  
ATOM   2720  HD3 ARG A 177     -28.443  32.734 -33.932  1.00 28.67           H  
ATOM   2721  NE  ARG A 177     -27.575  33.135 -32.065  1.00 28.67           N  
ATOM   2722  HE  ARG A 177     -27.004  32.534 -31.489  1.00 28.67           H  
ATOM   2723  NH1 ARG A 177     -29.204  34.765 -32.082  1.00 28.67           N  
ATOM   2724 HH11 ARG A 177     -29.216  34.747 -33.092  1.00 28.67           H  
ATOM   2725 HH12 ARG A 177     -29.859  35.351 -31.585  1.00 28.67           H  
ATOM   2726  NH2 ARG A 177     -28.460  33.979 -30.137  1.00 28.67           N  
ATOM   2727 HH21 ARG A 177     -27.897  33.344 -29.590  1.00 28.67           H  
ATOM   2728 HH22 ARG A 177     -29.120  34.584 -29.671  1.00 28.67           H  
ATOM   2729  CZ  ARG A 177     -28.407  33.956 -31.439  1.00 28.67           C  
ATOM   2730  N   HIS A 178     -26.836  28.872 -37.466  1.00 36.02           N  
ATOM   2731  H   HIS A 178     -26.677  28.231 -36.702  1.00 36.02           H  
ATOM   2732  CA  HIS A 178     -28.042  28.568 -38.240  1.00 36.02           C  
ATOM   2733  HA  HIS A 178     -28.505  29.502 -38.558  1.00 36.02           H  
ATOM   2734  C   HIS A 178     -28.996  27.817 -37.285  1.00 36.02           C  
ATOM   2735  CB  HIS A 178     -27.723  27.718 -39.484  1.00 36.02           C  
ATOM   2736  HB2 HIS A 178     -27.200  26.815 -39.170  1.00 36.02           H  
ATOM   2737  HB3 HIS A 178     -28.663  27.407 -39.938  1.00 36.02           H  
ATOM   2738  O   HIS A 178     -28.516  27.099 -36.413  1.00 36.02           O  
ATOM   2739  CG  HIS A 178     -26.909  28.411 -40.553  1.00 36.02           C  
ATOM   2740  CD2 HIS A 178     -25.693  28.008 -41.037  1.00 36.02           C  
ATOM   2741  HD2 HIS A 178     -25.136  27.146 -40.700  1.00 36.02           H  
ATOM   2742  ND1 HIS A 178     -27.287  29.511 -41.291  1.00 36.02           N  
ATOM   2743  HD1 HIS A 178     -28.165  30.006 -41.222  1.00 36.02           H  
ATOM   2744  CE1 HIS A 178     -26.316  29.769 -42.184  1.00 36.02           C  
ATOM   2745  HE1 HIS A 178     -26.342  30.564 -42.914  1.00 36.02           H  
ATOM   2746  NE2 HIS A 178     -25.311  28.888 -42.055  1.00 36.02           N  
ATOM   2747  N   GLY A 179     -30.320  27.955 -37.350  1.00 30.69           N  
ATOM   2748  H   GLY A 179     -30.837  27.360 -36.719  1.00 30.69           H  
ATOM   2749  CA  GLY A 179     -31.094  28.846 -38.220  1.00 30.69           C  
ATOM   2750  HA2 GLY A 179     -31.420  29.714 -37.648  1.00 30.69           H  
ATOM   2751  HA3 GLY A 179     -30.497  29.191 -39.064  1.00 30.69           H  
ATOM   2752  C   GLY A 179     -32.331  28.167 -38.802  1.00 30.69           C  
ATOM   2753  O   GLY A 179     -32.365  27.939 -40.005  1.00 30.69           O  
ATOM   2754  N   GLN A 180     -33.321  27.860 -37.964  1.00 38.12           N  
ATOM   2755  H   GLN A 180     -33.232  28.093 -36.985  1.00 38.12           H  
ATOM   2756  CA  GLN A 180     -34.665  27.433 -38.370  1.00 38.12           C  
ATOM   2757  HA  GLN A 180     -34.882  27.862 -39.348  1.00 38.12           H  
ATOM   2758  C   GLN A 180     -35.701  28.029 -37.403  1.00 38.12           C  
ATOM   2759  CB  GLN A 180     -34.747  25.895 -38.477  1.00 38.12           C  
ATOM   2760  HB2 GLN A 180     -35.693  25.544 -38.066  1.00 38.12           H  
ATOM   2761  HB3 GLN A 180     -33.938  25.440 -37.905  1.00 38.12           H  
ATOM   2762  O   GLN A 180     -35.376  28.310 -36.248  1.00 38.12           O  
ATOM   2763  CG  GLN A 180     -34.671  25.457 -39.953  1.00 38.12           C  
ATOM   2764  HG2 GLN A 180     -33.815  25.927 -40.436  1.00 38.12           H  
ATOM   2765  HG3 GLN A 180     -35.573  25.794 -40.463  1.00 38.12           H  
ATOM   2766  CD  GLN A 180     -34.525  23.952 -40.161  1.00 38.12           C  
ATOM   2767  NE2 GLN A 180     -34.706  23.469 -41.371  1.00 38.12           N  
ATOM   2768 HE21 GLN A 180     -34.618  22.467 -41.454  1.00 38.12           H  
ATOM   2769 HE22 GLN A 180     -34.988  24.065 -42.136  1.00 38.12           H  
ATOM   2770  OE1 GLN A 180     -34.214  23.185 -39.269  1.00 38.12           O  
ATOM   2771  N   ASN A 181     -36.908  28.282 -37.911  1.00 33.00           N  
ATOM   2772  H   ASN A 181     -37.147  27.880 -38.807  1.00 33.00           H  
ATOM   2773  CA  ASN A 181     -37.929  29.134 -37.292  1.00 33.00           C  
ATOM   2774  HA  ASN A 181     -37.526  29.596 -36.391  1.00 33.00           H  
ATOM   2775  C   ASN A 181     -39.193  28.344 -36.908  1.00 33.00           C  
ATOM   2776  CB  ASN A 181     -38.323  30.241 -38.295  1.00 33.00           C  
ATOM   2777  HB2 ASN A 181     -38.748  29.767 -39.180  1.00 33.00           H  
ATOM   2778  HB3 ASN A 181     -39.101  30.866 -37.857  1.00 33.00           H  
ATOM   2779  O   ASN A 181     -39.393  27.248 -37.425  1.00 33.00           O  
ATOM   2780  CG  ASN A 181     -37.203  31.169 -38.731  1.00 33.00           C  
ATOM   2781  ND2 ASN A 181     -37.353  31.791 -39.877  1.00 33.00           N  
ATOM   2782 HD21 ASN A 181     -38.199  31.671 -40.415  1.00 33.00           H  
ATOM   2783 HD22 ASN A 181     -36.621  32.436 -40.140  1.00 33.00           H  
ATOM   2784  OD1 ASN A 181     -36.198  31.367 -38.070  1.00 33.00           O  
ATOM   2785  N   SER A 182     -40.013  28.972 -36.053  1.00 36.32           N  
ATOM   2786  H   SER A 182     -39.601  29.762 -35.577  1.00 36.32           H  
ATOM   2787  CA  SER A 182     -41.483  28.888 -35.862  1.00 36.32           C  
ATOM   2788  HA  SER A 182     -41.940  29.682 -36.454  1.00 36.32           H  
ATOM   2789  C   SER A 182     -41.757  29.114 -34.362  1.00 36.32           C  
ATOM   2790  CB  SER A 182     -42.111  27.562 -36.306  1.00 36.32           C  
ATOM   2791  HB2 SER A 182     -41.493  26.723 -35.984  1.00 36.32           H  
ATOM   2792  HB3 SER A 182     -43.099  27.466 -35.856  1.00 36.32           H  
ATOM   2793  O   SER A 182     -41.241  28.339 -33.565  1.00 36.32           O  
ATOM   2794  OG  SER A 182     -42.258  27.574 -37.717  1.00 36.32           O  
ATOM   2795  HG  SER A 182     -42.630  26.728 -37.977  1.00 36.32           H  
ATOM   2796  N   ALA A 183     -42.325  30.224 -33.865  1.00 35.58           N  
ATOM   2797  H   ALA A 183     -42.221  30.203 -32.860  1.00 35.58           H  
ATOM   2798  CA  ALA A 183     -43.512  31.035 -34.225  1.00 35.58           C  
ATOM   2799  HA  ALA A 183     -43.292  32.034 -33.849  1.00 35.58           H  
ATOM   2800  C   ALA A 183     -44.773  30.604 -33.440  1.00 35.58           C  
ATOM   2801  CB  ALA A 183     -43.746  31.221 -35.731  1.00 35.58           C  
ATOM   2802  HB1 ALA A 183     -44.033  30.272 -36.183  1.00 35.58           H  
ATOM   2803  HB2 ALA A 183     -44.566  31.924 -35.884  1.00 35.58           H  
ATOM   2804  HB3 ALA A 183     -42.854  31.628 -36.207  1.00 35.58           H  
ATOM   2805  O   ALA A 183     -44.839  29.454 -33.025  1.00 35.58           O  
ATOM   2806  N   GLU A 184     -45.710  31.550 -33.243  1.00 37.23           N  
ATOM   2807  H   GLU A 184     -45.590  32.423 -33.737  1.00 37.23           H  
ATOM   2808  CA  GLU A 184     -46.822  31.547 -32.256  1.00 37.23           C  
ATOM   2809  HA  GLU A 184     -47.419  32.435 -32.467  1.00 37.23           H  
ATOM   2810  C   GLU A 184     -46.302  31.687 -30.799  1.00 37.23           C  
ATOM   2811  CB  GLU A 184     -47.786  30.357 -32.480  1.00 37.23           C  
ATOM   2812  HB2 GLU A 184     -48.624  30.460 -31.791  1.00 37.23           H  
ATOM   2813  HB3 GLU A 184     -47.275  29.421 -32.255  1.00 37.23           H  
ATOM   2814  O   GLU A 184     -45.507  30.870 -30.346  1.00 37.23           O  
ATOM   2815  CG  GLU A 184     -48.328  30.323 -33.926  1.00 37.23           C  
ATOM   2816  HG2 GLU A 184     -47.492  30.313 -34.625  1.00 37.23           H  
ATOM   2817  HG3 GLU A 184     -48.886  31.243 -34.101  1.00 37.23           H  
ATOM   2818  CD  GLU A 184     -49.225  29.119 -34.265  1.00 37.23           C  
ATOM   2819  OE1 GLU A 184     -49.629  29.044 -35.450  1.00 37.23           O  
ATOM   2820  OE2 GLU A 184     -49.492  28.277 -33.378  1.00 37.23           O  
ATOM   2821  N   GLU A 185     -46.508  32.744 -29.995  1.00 35.96           N  
ATOM   2822  H   GLU A 185     -45.988  32.565 -29.148  1.00 35.96           H  
ATOM   2823  CA  GLU A 185     -47.461  33.876 -29.829  1.00 35.96           C  
ATOM   2824  HA  GLU A 185     -46.818  34.633 -29.379  1.00 35.96           H  
ATOM   2825  C   GLU A 185     -48.558  33.706 -28.755  1.00 35.96           C  
ATOM   2826  CB  GLU A 185     -47.993  34.607 -31.079  1.00 35.96           C  
ATOM   2827  HB2 GLU A 185     -48.700  35.355 -30.718  1.00 35.96           H  
ATOM   2828  HB3 GLU A 185     -48.567  33.939 -31.721  1.00 35.96           H  
ATOM   2829  O   GLU A 185     -49.227  32.685 -28.670  1.00 35.96           O  
ATOM   2830  CG  GLU A 185     -46.916  35.362 -31.871  1.00 35.96           C  
ATOM   2831  HG2 GLU A 185     -46.101  35.640 -31.203  1.00 35.96           H  
ATOM   2832  HG3 GLU A 185     -46.500  34.705 -32.635  1.00 35.96           H  
ATOM   2833  CD  GLU A 185     -47.493  36.638 -32.507  1.00 35.96           C  
ATOM   2834  OE1 GLU A 185     -47.272  37.722 -31.915  1.00 35.96           O  
ATOM   2835  OE2 GLU A 185     -48.131  36.523 -33.574  1.00 35.96           O  
ATOM   2836  N   HIS A 186     -48.736  34.788 -27.972  1.00 38.38           N  
ATOM   2837  H   HIS A 186     -48.173  35.588 -28.224  1.00 38.38           H  
ATOM   2838  CA  HIS A 186     -49.689  35.001 -26.862  1.00 38.38           C  
ATOM   2839  HA  HIS A 186     -49.496  36.011 -26.499  1.00 38.38           H  
ATOM   2840  C   HIS A 186     -49.523  34.070 -25.629  1.00 38.38           C  
ATOM   2841  CB  HIS A 186     -51.130  35.017 -27.404  1.00 38.38           C  
ATOM   2842  HB2 HIS A 186     -51.793  35.427 -26.643  1.00 38.38           H  
ATOM   2843  HB3 HIS A 186     -51.435  33.986 -27.584  1.00 38.38           H  
ATOM   2844  O   HIS A 186     -49.154  32.912 -25.739  1.00 38.38           O  
ATOM   2845  CG  HIS A 186     -51.327  35.795 -28.690  1.00 38.38           C  
ATOM   2846  CD2 HIS A 186     -51.975  35.338 -29.807  1.00 38.38           C  
ATOM   2847  HD2 HIS A 186     -52.443  34.370 -29.918  1.00 38.38           H  
ATOM   2848  ND1 HIS A 186     -50.841  37.051 -28.999  1.00 38.38           N  
ATOM   2849  HD1 HIS A 186     -50.253  37.633 -28.420  1.00 38.38           H  
ATOM   2850  CE1 HIS A 186     -51.176  37.328 -30.272  1.00 38.38           C  
ATOM   2851  HE1 HIS A 186     -50.884  38.212 -30.820  1.00 38.38           H  
ATOM   2852  NE2 HIS A 186     -51.898  36.327 -30.791  1.00 38.38           N  
ATOM   2853  N   GLY A 187     -49.764  34.498 -24.384  1.00 32.27           N  
ATOM   2854  H   GLY A 187     -49.745  33.750 -23.705  1.00 32.27           H  
ATOM   2855  CA  GLY A 187     -50.014  35.834 -23.824  1.00 32.27           C  
ATOM   2856  HA2 GLY A 187     -49.193  36.496 -24.098  1.00 32.27           H  
ATOM   2857  HA3 GLY A 187     -50.947  36.237 -24.219  1.00 32.27           H  
ATOM   2858  C   GLY A 187     -50.133  35.739 -22.281  1.00 32.27           C  
ATOM   2859  O   GLY A 187     -50.582  34.703 -21.794  1.00 32.27           O  
ATOM   2860  N   PRO A 188     -49.711  36.740 -21.480  1.00 32.87           N  
ATOM   2861  CA  PRO A 188     -49.695  36.628 -20.013  1.00 32.87           C  
ATOM   2862  HA  PRO A 188     -49.555  35.593 -19.702  1.00 32.87           H  
ATOM   2863  C   PRO A 188     -50.964  37.187 -19.348  1.00 32.87           C  
ATOM   2864  CB  PRO A 188     -48.472  37.453 -19.598  1.00 32.87           C  
ATOM   2865  HB2 PRO A 188     -47.573  36.847 -19.712  1.00 32.87           H  
ATOM   2866  HB3 PRO A 188     -48.551  37.825 -18.577  1.00 32.87           H  
ATOM   2867  O   PRO A 188     -51.362  38.298 -19.693  1.00 32.87           O  
ATOM   2868  CG  PRO A 188     -48.453  38.593 -20.623  1.00 32.87           C  
ATOM   2869  HG2 PRO A 188     -47.442  38.971 -20.776  1.00 32.87           H  
ATOM   2870  HG3 PRO A 188     -49.108  39.402 -20.298  1.00 32.87           H  
ATOM   2871  CD  PRO A 188     -49.010  37.949 -21.898  1.00 32.87           C  
ATOM   2872  HD2 PRO A 188     -48.181  37.686 -22.555  1.00 32.87           H  
ATOM   2873  HD3 PRO A 188     -49.690  38.636 -22.402  1.00 32.87           H  
ATOM   2874  N   VAL A 189     -51.531  36.511 -18.331  1.00 35.65           N  
ATOM   2875  H   VAL A 189     -51.256  35.555 -18.158  1.00 35.65           H  
ATOM   2876  CA  VAL A 189     -52.408  37.147 -17.315  1.00 35.65           C  
ATOM   2877  HA  VAL A 189     -51.840  37.992 -16.926  1.00 35.65           H  
ATOM   2878  C   VAL A 189     -52.716  36.246 -16.092  1.00 35.65           C  
ATOM   2879  CB  VAL A 189     -53.699  37.721 -17.978  1.00 35.65           C  
ATOM   2880  HB  VAL A 189     -53.670  37.535 -19.051  1.00 35.65           H  
ATOM   2881  O   VAL A 189     -52.802  35.032 -16.221  1.00 35.65           O  
ATOM   2882  CG1 VAL A 189     -55.044  37.170 -17.511  1.00 35.65           C  
ATOM   2883 HG11 VAL A 189     -55.836  37.525 -18.170  1.00 35.65           H  
ATOM   2884 HG12 VAL A 189     -55.040  36.081 -17.544  1.00 35.65           H  
ATOM   2885 HG13 VAL A 189     -55.262  37.516 -16.501  1.00 35.65           H  
ATOM   2886  CG2 VAL A 189     -53.751  39.244 -17.772  1.00 35.65           C  
ATOM   2887 HG21 VAL A 189     -52.852  39.709 -18.177  1.00 35.65           H  
ATOM   2888 HG22 VAL A 189     -54.612  39.653 -18.301  1.00 35.65           H  
ATOM   2889 HG23 VAL A 189     -53.837  39.481 -16.712  1.00 35.65           H  
ATOM   2890  N   GLN A 190     -52.935  36.900 -14.939  1.00 35.30           N  
ATOM   2891  H   GLN A 190     -52.755  37.893 -14.976  1.00 35.30           H  
ATOM   2892  CA  GLN A 190     -53.627  36.448 -13.707  1.00 35.30           C  
ATOM   2893  HA  GLN A 190     -53.539  37.309 -13.044  1.00 35.30           H  
ATOM   2894  C   GLN A 190     -53.049  35.347 -12.792  1.00 35.30           C  
ATOM   2895  CB  GLN A 190     -55.142  36.306 -13.970  1.00 35.30           C  
ATOM   2896  HB2 GLN A 190     -55.302  35.884 -14.961  1.00 35.30           H  
ATOM   2897  HB3 GLN A 190     -55.613  35.629 -13.257  1.00 35.30           H  
ATOM   2898  O   GLN A 190     -52.040  34.702 -13.060  1.00 35.30           O  
ATOM   2899  CG  GLN A 190     -55.805  37.690 -13.824  1.00 35.30           C  
ATOM   2900  HG2 GLN A 190     -55.156  38.457 -14.247  1.00 35.30           H  
ATOM   2901  HG3 GLN A 190     -55.929  37.908 -12.763  1.00 35.30           H  
ATOM   2902  CD  GLN A 190     -57.155  37.833 -14.516  1.00 35.30           C  
ATOM   2903  NE2 GLN A 190     -57.848  38.926 -14.296  1.00 35.30           N  
ATOM   2904 HE21 GLN A 190     -58.758  38.933 -14.734  1.00 35.30           H  
ATOM   2905 HE22 GLN A 190     -57.572  39.580 -13.578  1.00 35.30           H  
ATOM   2906  OE1 GLN A 190     -57.594  37.025 -15.310  1.00 35.30           O  
ATOM   2907  N   SER A 191     -53.667  35.292 -11.605  1.00 30.19           N  
ATOM   2908  H   SER A 191     -54.524  35.817 -11.507  1.00 30.19           H  
ATOM   2909  CA  SER A 191     -53.222  34.644 -10.372  1.00 30.19           C  
ATOM   2910  HA  SER A 191     -52.629  33.759 -10.605  1.00 30.19           H  
ATOM   2911  C   SER A 191     -54.424  34.252  -9.502  1.00 30.19           C  
ATOM   2912  CB  SER A 191     -52.375  35.639  -9.559  1.00 30.19           C  
ATOM   2913  HB2 SER A 191     -52.096  35.180  -8.610  1.00 30.19           H  
ATOM   2914  HB3 SER A 191     -51.466  35.874 -10.112  1.00 30.19           H  
ATOM   2915  O   SER A 191     -55.202  35.134  -9.150  1.00 30.19           O  
ATOM   2916  OG  SER A 191     -53.095  36.840  -9.308  1.00 30.19           O  
ATOM   2917  HG  SER A 191     -53.971  36.566  -9.027  1.00 30.19           H  
ATOM   2918  N   GLU A 192     -54.486  32.987  -9.102  1.00 35.64           N  
ATOM   2919  H   GLU A 192     -53.849  32.330  -9.531  1.00 35.64           H  
ATOM   2920  CA  GLU A 192     -55.257  32.363  -8.005  1.00 35.64           C  
ATOM   2921  HA  GLU A 192     -55.323  33.033  -7.147  1.00 35.64           H  
ATOM   2922  C   GLU A 192     -54.391  31.141  -7.600  1.00 35.64           C  
ATOM   2923  CB  GLU A 192     -56.685  32.008  -8.485  1.00 35.64           C  
ATOM   2924  HB2 GLU A 192     -56.662  31.847  -9.562  1.00 35.64           H  
ATOM   2925  HB3 GLU A 192     -57.008  31.082  -8.009  1.00 35.64           H  
ATOM   2926  O   GLU A 192     -53.664  30.604  -8.439  1.00 35.64           O  
ATOM   2927  CG  GLU A 192     -57.697  33.121  -8.114  1.00 35.64           C  
ATOM   2928  HG2 GLU A 192     -58.005  32.963  -7.080  1.00 35.64           H  
ATOM   2929  HG3 GLU A 192     -57.194  34.088  -8.138  1.00 35.64           H  
ATOM   2930  CD  GLU A 192     -58.953  33.235  -9.003  1.00 35.64           C  
ATOM   2931  OE1 GLU A 192     -59.788  34.120  -8.695  1.00 35.64           O  
ATOM   2932  OE2 GLU A 192     -59.068  32.496 -10.007  1.00 35.64           O  
ATOM   2933  N   GLU A 193     -54.113  30.836  -6.330  1.00 34.83           N  
ATOM   2934  H   GLU A 193     -53.243  30.324  -6.328  1.00 34.83           H  
ATOM   2935  CA  GLU A 193     -54.994  30.347  -5.251  1.00 34.83           C  
ATOM   2936  HA  GLU A 193     -54.302  30.161  -4.430  1.00 34.83           H  
ATOM   2937  C   GLU A 193     -55.570  28.929  -5.488  1.00 34.83           C  
ATOM   2938  CB  GLU A 193     -55.966  31.391  -4.651  1.00 34.83           C  
ATOM   2939  HB2 GLU A 193     -56.630  31.784  -5.420  1.00 34.83           H  
ATOM   2940  HB3 GLU A 193     -56.573  30.888  -3.898  1.00 34.83           H  
ATOM   2941  O   GLU A 193     -55.695  28.460  -6.611  1.00 34.83           O  
ATOM   2942  CG  GLU A 193     -55.201  32.542  -3.959  1.00 34.83           C  
ATOM   2943  HG2 GLU A 193     -54.958  33.300  -4.704  1.00 34.83           H  
ATOM   2944  HG3 GLU A 193     -54.253  32.159  -3.581  1.00 34.83           H  
ATOM   2945  CD  GLU A 193     -55.956  33.194  -2.783  1.00 34.83           C  
ATOM   2946  OE1 GLU A 193     -55.370  33.221  -1.672  1.00 34.83           O  
ATOM   2947  OE2 GLU A 193     -57.075  33.705  -2.995  1.00 34.83           O  
ATOM   2948  N   ASP A 194     -55.803  28.223  -4.375  1.00 34.92           N  
ATOM   2949  H   ASP A 194     -55.798  28.756  -3.517  1.00 34.92           H  
ATOM   2950  CA  ASP A 194     -56.305  26.846  -4.227  1.00 34.92           C  
ATOM   2951  HA  ASP A 194     -56.143  26.629  -3.171  1.00 34.92           H  
ATOM   2952  C   ASP A 194     -55.582  25.654  -4.902  1.00 34.92           C  
ATOM   2953  CB  ASP A 194     -57.835  26.806  -4.407  1.00 34.92           C  
ATOM   2954  HB2 ASP A 194     -58.118  27.368  -5.297  1.00 34.92           H  
ATOM   2955  HB3 ASP A 194     -58.144  25.770  -4.551  1.00 34.92           H  
ATOM   2956  O   ASP A 194     -55.924  25.178  -5.981  1.00 34.92           O  
ATOM   2957  CG  ASP A 194     -58.595  27.335  -3.181  1.00 34.92           C  
ATOM   2958  OD1 ASP A 194     -57.998  27.353  -2.073  1.00 34.92           O  
ATOM   2959  OD2 ASP A 194     -59.801  27.621  -3.325  1.00 34.92           O  
ATOM   2960  N   LEU A 195     -54.734  24.989  -4.099  1.00 42.26           N  
ATOM   2961  H   LEU A 195     -54.412  25.489  -3.283  1.00 42.26           H  
ATOM   2962  CA  LEU A 195     -54.748  23.521  -3.986  1.00 42.26           C  
ATOM   2963  HA  LEU A 195     -55.688  23.159  -4.403  1.00 42.26           H  
ATOM   2964  C   LEU A 195     -54.740  23.099  -2.502  1.00 42.26           C  
ATOM   2965  CB  LEU A 195     -53.588  22.868  -4.772  1.00 42.26           C  
ATOM   2966  HB2 LEU A 195     -53.434  21.866  -4.371  1.00 42.26           H  
ATOM   2967  HB3 LEU A 195     -52.678  23.438  -4.587  1.00 42.26           H  
ATOM   2968  O   LEU A 195     -53.746  23.269  -1.791  1.00 42.26           O  
ATOM   2969  CG  LEU A 195     -53.798  22.729  -6.295  1.00 42.26           C  
ATOM   2970  HG  LEU A 195     -53.893  23.716  -6.748  1.00 42.26           H  
ATOM   2971  CD1 LEU A 195     -52.574  22.041  -6.908  1.00 42.26           C  
ATOM   2972 HD11 LEU A 195     -52.464  21.035  -6.502  1.00 42.26           H  
ATOM   2973 HD12 LEU A 195     -52.693  21.985  -7.990  1.00 42.26           H  
ATOM   2974 HD13 LEU A 195     -51.681  22.626  -6.688  1.00 42.26           H  
ATOM   2975  CD2 LEU A 195     -55.019  21.874  -6.657  1.00 42.26           C  
ATOM   2976 HD21 LEU A 195     -55.040  21.702  -7.733  1.00 42.26           H  
ATOM   2977 HD22 LEU A 195     -55.932  22.412  -6.402  1.00 42.26           H  
ATOM   2978 HD23 LEU A 195     -54.989  20.919  -6.133  1.00 42.26           H  
ATOM   2979  N   ARG A 196     -55.857  22.525  -2.031  1.00 33.15           N  
ATOM   2980  H   ARG A 196     -56.628  22.427  -2.676  1.00 33.15           H  
ATOM   2981  CA  ARG A 196     -56.036  21.929  -0.692  1.00 33.15           C  
ATOM   2982  HA  ARG A 196     -55.053  21.683  -0.291  1.00 33.15           H  
ATOM   2983  C   ARG A 196     -56.830  20.617  -0.783  1.00 33.15           C  
ATOM   2984  CB  ARG A 196     -56.759  22.914   0.251  1.00 33.15           C  
ATOM   2985  HB2 ARG A 196     -57.403  22.342   0.919  1.00 33.15           H  
ATOM   2986  HB3 ARG A 196     -57.401  23.578  -0.328  1.00 33.15           H  
ATOM   2987  O   ARG A 196     -57.758  20.512  -1.573  1.00 33.15           O  
ATOM   2988  CG  ARG A 196     -55.806  23.746   1.123  1.00 33.15           C  
ATOM   2989  HG2 ARG A 196     -55.219  24.416   0.496  1.00 33.15           H  
ATOM   2990  HG3 ARG A 196     -55.135  23.073   1.656  1.00 33.15           H  
ATOM   2991  CD  ARG A 196     -56.621  24.560   2.142  1.00 33.15           C  
ATOM   2992  HD2 ARG A 196     -57.358  23.898   2.597  1.00 33.15           H  
ATOM   2993  HD3 ARG A 196     -57.155  25.346   1.608  1.00 33.15           H  
ATOM   2994  NE  ARG A 196     -55.761  25.163   3.182  1.00 33.15           N  
ATOM   2995  HE  ARG A 196     -54.913  25.593   2.841  1.00 33.15           H  
ATOM   2996  NH1 ARG A 196     -57.130  24.829   5.003  1.00 33.15           N  
ATOM   2997 HH11 ARG A 196     -57.834  24.475   4.371  1.00 33.15           H  
ATOM   2998 HH12 ARG A 196     -57.345  24.994   5.976  1.00 33.15           H  
ATOM   2999  NH2 ARG A 196     -55.171  25.859   5.270  1.00 33.15           N  
ATOM   3000 HH21 ARG A 196     -54.333  26.265   4.879  1.00 33.15           H  
ATOM   3001 HH22 ARG A 196     -55.387  25.987   6.249  1.00 33.15           H  
ATOM   3002  CZ  ARG A 196     -56.024  25.277   4.474  1.00 33.15           C  
ATOM   3003  N   GLY A 197     -56.501  19.666   0.096  1.00 34.00           N  
ATOM   3004  H   GLY A 197     -55.689  19.855   0.667  1.00 34.00           H  
ATOM   3005  CA  GLY A 197     -56.931  18.256   0.025  1.00 34.00           C  
ATOM   3006  HA2 GLY A 197     -57.794  18.147  -0.632  1.00 34.00           H  
ATOM   3007  HA3 GLY A 197     -57.204  17.908   1.021  1.00 34.00           H  
ATOM   3008  C   GLY A 197     -55.789  17.395  -0.532  1.00 34.00           C  
ATOM   3009  O   GLY A 197     -55.059  17.859  -1.398  1.00 34.00           O  
ATOM   3010  N   GLU A 198     -55.487  16.193  -0.040  1.00 36.01           N  
ATOM   3011  H   GLU A 198     -54.647  15.811  -0.451  1.00 36.01           H  
ATOM   3012  CA  GLU A 198     -56.141  15.273   0.915  1.00 36.01           C  
ATOM   3013  HA  GLU A 198     -56.825  15.796   1.584  1.00 36.01           H  
ATOM   3014  C   GLU A 198     -55.051  14.553   1.766  1.00 36.01           C  
ATOM   3015  CB  GLU A 198     -56.914  14.242   0.075  1.00 36.01           C  
ATOM   3016  HB2 GLU A 198     -57.170  13.387   0.701  1.00 36.01           H  
ATOM   3017  HB3 GLU A 198     -56.269  13.865  -0.719  1.00 36.01           H  
ATOM   3018  O   GLU A 198     -53.875  14.653   1.432  1.00 36.01           O  
ATOM   3019  CG  GLU A 198     -58.206  14.798  -0.536  1.00 36.01           C  
ATOM   3020  HG2 GLU A 198     -58.713  15.402   0.216  1.00 36.01           H  
ATOM   3021  HG3 GLU A 198     -57.964  15.441  -1.382  1.00 36.01           H  
ATOM   3022  CD  GLU A 198     -59.125  13.653  -0.984  1.00 36.01           C  
ATOM   3023  OE1 GLU A 198     -60.313  13.698  -0.592  1.00 36.01           O  
ATOM   3024  OE2 GLU A 198     -58.615  12.711  -1.629  1.00 36.01           O  
ATOM   3025  N   ALA A 199     -55.279  13.817   2.867  1.00 37.11           N  
ATOM   3026  H   ALA A 199     -54.424  13.421   3.231  1.00 37.11           H  
ATOM   3027  CA  ALA A 199     -56.452  13.561   3.719  1.00 37.11           C  
ATOM   3028  HA  ALA A 199     -57.067  14.460   3.763  1.00 37.11           H  
ATOM   3029  C   ALA A 199     -56.008  13.221   5.174  1.00 37.11           C  
ATOM   3030  CB  ALA A 199     -57.304  12.414   3.137  1.00 37.11           C  
ATOM   3031  HB1 ALA A 199     -58.093  12.816   2.503  1.00 37.11           H  
ATOM   3032  HB2 ALA A 199     -57.791  11.835   3.922  1.00 37.11           H  
ATOM   3033  HB3 ALA A 199     -56.681  11.733   2.557  1.00 37.11           H  
ATOM   3034  O   ALA A 199     -54.825  13.138   5.494  1.00 37.11           O  
ATOM   3035  N   ARG A 200     -56.989  13.064   6.075  1.00 34.77           N  
ATOM   3036  H   ARG A 200     -57.918  13.016   5.683  1.00 34.77           H  
ATOM   3037  CA  ARG A 200     -56.869  12.909   7.546  1.00 34.77           C  
ATOM   3038  HA  ARG A 200     -56.212  13.686   7.935  1.00 34.77           H  
ATOM   3039  C   ARG A 200     -56.333  11.541   8.015  1.00 34.77           C  
ATOM   3040  CB  ARG A 200     -58.285  13.029   8.142  1.00 34.77           C  
ATOM   3041  HB2 ARG A 200     -58.231  12.891   9.221  1.00 34.77           H  
ATOM   3042  HB3 ARG A 200     -58.876  12.205   7.741  1.00 34.77           H  
ATOM   3043  O   ARG A 200     -56.576  10.553   7.335  1.00 34.77           O  
ATOM   3044  CG  ARG A 200     -59.035  14.342   7.870  1.00 34.77           C  
ATOM   3045  HG2 ARG A 200     -58.918  14.654   6.833  1.00 34.77           H  
ATOM   3046  HG3 ARG A 200     -58.644  15.121   8.525  1.00 34.77           H  
ATOM   3047  CD  ARG A 200     -60.528  14.111   8.145  1.00 34.77           C  
ATOM   3048  HD2 ARG A 200     -60.640  13.650   9.127  1.00 34.77           H  
ATOM   3049  HD3 ARG A 200     -60.911  13.422   7.393  1.00 34.77           H  
ATOM   3050  NE  ARG A 200     -61.305  15.363   8.120  1.00 34.77           N  
ATOM   3051  HE  ARG A 200     -60.784  16.226   8.177  1.00 34.77           H  
ATOM   3052  NH1 ARG A 200     -63.399  14.423   7.941  1.00 34.77           N  
ATOM   3053 HH11 ARG A 200     -64.401  14.532   7.875  1.00 34.77           H  
ATOM   3054 HH12 ARG A 200     -62.984  13.512   7.807  1.00 34.77           H  
ATOM   3055  NH2 ARG A 200     -63.199  16.629   8.164  1.00 34.77           N  
ATOM   3056 HH21 ARG A 200     -62.647  17.472   8.237  1.00 34.77           H  
ATOM   3057 HH22 ARG A 200     -64.204  16.704   8.104  1.00 34.77           H  
ATOM   3058  CZ  ARG A 200     -62.624  15.463   8.074  1.00 34.77           C  
ATOM   3059  N   LEU A 201     -55.812  11.504   9.259  1.00 39.30           N  
ATOM   3060  H   LEU A 201     -55.403  12.379   9.555  1.00 39.30           H  
ATOM   3061  CA  LEU A 201     -55.983  10.505  10.362  1.00 39.30           C  
ATOM   3062  HA  LEU A 201     -56.796  10.831  11.010  1.00 39.30           H  
ATOM   3063  C   LEU A 201     -54.689  10.449  11.217  1.00 39.30           C  
ATOM   3064  CB  LEU A 201     -56.292   9.076   9.844  1.00 39.30           C  
ATOM   3065  HB2 LEU A 201     -56.003   8.347  10.601  1.00 39.30           H  
ATOM   3066  HB3 LEU A 201     -55.648   8.877   8.987  1.00 39.30           H  
ATOM   3067  O   LEU A 201     -53.617  10.312  10.650  1.00 39.30           O  
ATOM   3068  CG  LEU A 201     -57.767   8.805   9.462  1.00 39.30           C  
ATOM   3069  HG  LEU A 201     -58.182   9.638   8.894  1.00 39.30           H  
ATOM   3070  CD1 LEU A 201     -57.866   7.536   8.619  1.00 39.30           C  
ATOM   3071 HD11 LEU A 201     -57.465   6.680   9.162  1.00 39.30           H  
ATOM   3072 HD12 LEU A 201     -58.903   7.346   8.341  1.00 39.30           H  
ATOM   3073 HD13 LEU A 201     -57.292   7.674   7.702  1.00 39.30           H  
ATOM   3074  CD2 LEU A 201     -58.674   8.615  10.679  1.00 39.30           C  
ATOM   3075 HD21 LEU A 201     -58.653   9.512  11.298  1.00 39.30           H  
ATOM   3076 HD22 LEU A 201     -58.348   7.741  11.243  1.00 39.30           H  
ATOM   3077 HD23 LEU A 201     -59.697   8.457  10.338  1.00 39.30           H  
ATOM   3078  N   ARG A 202     -54.663  10.516  12.560  1.00 36.91           N  
ATOM   3079  H   ARG A 202     -53.713  10.475  12.901  1.00 36.91           H  
ATOM   3080  CA  ARG A 202     -55.654  10.819  13.623  1.00 36.91           C  
ATOM   3081  HA  ARG A 202     -56.534  11.324  13.224  1.00 36.91           H  
ATOM   3082  C   ARG A 202     -54.993  11.749  14.656  1.00 36.91           C  
ATOM   3083  CB  ARG A 202     -56.051   9.541  14.393  1.00 36.91           C  
ATOM   3084  HB2 ARG A 202     -55.152   8.961  14.604  1.00 36.91           H  
ATOM   3085  HB3 ARG A 202     -56.485   9.828  15.351  1.00 36.91           H  
ATOM   3086  O   ARG A 202     -53.773  11.767  14.758  1.00 36.91           O  
ATOM   3087  CG  ARG A 202     -57.073   8.652  13.690  1.00 36.91           C  
ATOM   3088  HG2 ARG A 202     -57.978   9.232  13.510  1.00 36.91           H  
ATOM   3089  HG3 ARG A 202     -56.654   8.302  12.746  1.00 36.91           H  
ATOM   3090  CD  ARG A 202     -57.412   7.441  14.569  1.00 36.91           C  
ATOM   3091  HD2 ARG A 202     -56.520   6.821  14.663  1.00 36.91           H  
ATOM   3092  HD3 ARG A 202     -57.698   7.795  15.559  1.00 36.91           H  
ATOM   3093  NE  ARG A 202     -58.522   6.648  14.007  1.00 36.91           N  
ATOM   3094  HE  ARG A 202     -59.037   7.059  13.242  1.00 36.91           H  
ATOM   3095  NH1 ARG A 202     -58.368   4.862  15.446  1.00 36.91           N  
ATOM   3096 HH11 ARG A 202     -57.589   5.308  15.908  1.00 36.91           H  
ATOM   3097 HH12 ARG A 202     -58.726   3.984  15.793  1.00 36.91           H  
ATOM   3098  NH2 ARG A 202     -59.987   4.904  13.916  1.00 36.91           N  
ATOM   3099 HH21 ARG A 202     -60.484   5.348  13.156  1.00 36.91           H  
ATOM   3100 HH22 ARG A 202     -60.314   4.017  14.271  1.00 36.91           H  
ATOM   3101  CZ  ARG A 202     -58.950   5.480  14.456  1.00 36.91           C  
ATOM   3102  N   ASN A 203     -55.791  12.447  15.462  1.00 32.51           N  
ATOM   3103  H   ASN A 203     -56.792  12.331  15.395  1.00 32.51           H  
ATOM   3104  CA  ASN A 203     -55.317  13.300  16.555  1.00 32.51           C  
ATOM   3105  HA  ASN A 203     -54.279  13.061  16.788  1.00 32.51           H  
ATOM   3106  C   ASN A 203     -56.182  13.036  17.798  1.00 32.51           C  
ATOM   3107  CB  ASN A 203     -55.439  14.769  16.075  1.00 32.51           C  
ATOM   3108  HB2 ASN A 203     -55.443  14.800  14.986  1.00 32.51           H  
ATOM   3109  HB3 ASN A 203     -56.382  15.196  16.417  1.00 32.51           H  
ATOM   3110  O   ASN A 203     -57.394  13.150  17.667  1.00 32.51           O  
ATOM   3111  CG  ASN A 203     -54.307  15.678  16.508  1.00 32.51           C  
ATOM   3112  ND2 ASN A 203     -54.415  16.958  16.238  1.00 32.51           N  
ATOM   3113 HD21 ASN A 203     -53.632  17.529  16.520  1.00 32.51           H  
ATOM   3114 HD22 ASN A 203     -55.239  17.330  15.788  1.00 32.51           H  
ATOM   3115  OD1 ASN A 203     -53.305  15.266  17.056  1.00 32.51           O  
ATOM   3116  N   GLU A 204     -55.601  12.696  18.959  1.00 35.20           N  
ATOM   3117  H   GLU A 204     -54.607  12.520  18.964  1.00 35.20           H  
ATOM   3118  CA  GLU A 204     -56.273  12.775  20.276  1.00 35.20           C  
ATOM   3119  HA  GLU A 204     -56.618  13.800  20.409  1.00 35.20           H  
ATOM   3120  C   GLU A 204     -55.313  12.454  21.445  1.00 35.20           C  
ATOM   3121  CB  GLU A 204     -57.514  11.842  20.353  1.00 35.20           C  
ATOM   3122  HB2 GLU A 204     -57.421  11.138  21.180  1.00 35.20           H  
ATOM   3123  HB3 GLU A 204     -57.611  11.255  19.440  1.00 35.20           H  
ATOM   3124  O   GLU A 204     -54.990  11.291  21.661  1.00 35.20           O  
ATOM   3125  CG  GLU A 204     -58.795  12.663  20.575  1.00 35.20           C  
ATOM   3126  HG2 GLU A 204     -58.741  13.134  21.557  1.00 35.20           H  
ATOM   3127  HG3 GLU A 204     -58.848  13.461  19.835  1.00 35.20           H  
ATOM   3128  CD  GLU A 204     -60.059  11.795  20.492  1.00 35.20           C  
ATOM   3129  OE1 GLU A 204     -60.960  12.152  19.701  1.00 35.20           O  
ATOM   3130  OE2 GLU A 204     -60.120  10.797  21.244  1.00 35.20           O  
ATOM   3131  N   ALA A 205     -54.873  13.477  22.201  1.00 38.70           N  
ATOM   3132  H   ALA A 205     -54.993  14.402  21.812  1.00 38.70           H  
ATOM   3133  CA  ALA A 205     -54.584  13.424  23.653  1.00 38.70           C  
ATOM   3134  HA  ALA A 205     -55.522  13.226  24.172  1.00 38.70           H  
ATOM   3135  C   ALA A 205     -54.018  14.763  24.200  1.00 38.70           C  
ATOM   3136  CB  ALA A 205     -53.620  12.283  24.030  1.00 38.70           C  
ATOM   3137  HB1 ALA A 205     -53.297  12.397  25.065  1.00 38.70           H  
ATOM   3138  HB2 ALA A 205     -52.743  12.308  23.384  1.00 38.70           H  
ATOM   3139  HB3 ALA A 205     -54.111  11.314  23.940  1.00 38.70           H  
ATOM   3140  O   ALA A 205     -52.816  14.992  24.197  1.00 38.70           O  
ATOM   3141  N   ARG A 206     -54.916  15.623  24.705  1.00 37.80           N  
ATOM   3142  H   ARG A 206     -55.871  15.414  24.450  1.00 37.80           H  
ATOM   3143  CA  ARG A 206     -54.771  16.505  25.894  1.00 37.80           C  
ATOM   3144  HA  ARG A 206     -55.410  17.376  25.750  1.00 37.80           H  
ATOM   3145  C   ARG A 206     -53.367  17.058  26.250  1.00 37.80           C  
ATOM   3146  CB  ARG A 206     -55.306  15.731  27.117  1.00 37.80           C  
ATOM   3147  HB2 ARG A 206     -55.265  16.381  27.991  1.00 37.80           H  
ATOM   3148  HB3 ARG A 206     -54.656  14.876  27.303  1.00 37.80           H  
ATOM   3149  O   ARG A 206     -52.546  16.348  26.820  1.00 37.80           O  
ATOM   3150  CG  ARG A 206     -56.746  15.221  26.950  1.00 37.80           C  
ATOM   3151  HG2 ARG A 206     -56.822  14.593  26.063  1.00 37.80           H  
ATOM   3152  HG3 ARG A 206     -57.421  16.070  26.842  1.00 37.80           H  
ATOM   3153  CD  ARG A 206     -57.173  14.379  28.155  1.00 37.80           C  
ATOM   3154  HD2 ARG A 206     -56.442  13.585  28.307  1.00 37.80           H  
ATOM   3155  HD3 ARG A 206     -57.194  15.015  29.039  1.00 37.80           H  
ATOM   3156  NE  ARG A 206     -58.503  13.783  27.927  1.00 37.80           N  
ATOM   3157  HE  ARG A 206     -58.930  13.950  27.027  1.00 37.80           H  
ATOM   3158  NH1 ARG A 206     -58.743  12.757  29.967  1.00 37.80           N  
ATOM   3159 HH11 ARG A 206     -59.285  12.190  30.603  1.00 37.80           H  
ATOM   3160 HH12 ARG A 206     -57.839  13.112  30.244  1.00 37.80           H  
ATOM   3161  NH2 ARG A 206     -60.358  12.571  28.437  1.00 37.80           N  
ATOM   3162 HH21 ARG A 206     -60.883  11.997  29.082  1.00 37.80           H  
ATOM   3163 HH22 ARG A 206     -60.731  12.742  27.515  1.00 37.80           H  
ATOM   3164  CZ  ARG A 206     -59.192  13.042  28.777  1.00 37.80           C  
ATOM   3165  N   GLY A 207     -53.177  18.372  26.102  1.00 30.79           N  
ATOM   3166  H   GLY A 207     -53.915  18.908  25.668  1.00 30.79           H  
ATOM   3167  CA  GLY A 207     -52.165  19.135  26.860  1.00 30.79           C  
ATOM   3168  HA2 GLY A 207     -51.740  19.907  26.217  1.00 30.79           H  
ATOM   3169  HA3 GLY A 207     -51.353  18.480  27.174  1.00 30.79           H  
ATOM   3170  C   GLY A 207     -52.757  19.816  28.106  1.00 30.79           C  
ATOM   3171  O   GLY A 207     -53.977  19.828  28.257  1.00 30.79           O  
ATOM   3172  N   ILE A 208     -51.911  20.417  28.958  1.00 38.13           N  
ATOM   3173  H   ILE A 208     -50.920  20.296  28.807  1.00 38.13           H  
ATOM   3174  CA  ILE A 208     -52.276  21.398  30.005  1.00 38.13           C  
ATOM   3175  HA  ILE A 208     -53.093  22.006  29.618  1.00 38.13           H  
ATOM   3176  C   ILE A 208     -51.084  22.356  30.258  1.00 38.13           C  
ATOM   3177  CB  ILE A 208     -52.788  20.684  31.299  1.00 38.13           C  
ATOM   3178  HB  ILE A 208     -52.468  19.643  31.253  1.00 38.13           H  
ATOM   3179  O   ILE A 208     -49.984  21.899  30.533  1.00 38.13           O  
ATOM   3180  CG1 ILE A 208     -54.337  20.718  31.374  1.00 38.13           C  
ATOM   3181 HG12 ILE A 208     -54.666  21.679  31.769  1.00 38.13           H  
ATOM   3182 HG13 ILE A 208     -54.767  20.626  30.377  1.00 38.13           H  
ATOM   3183  CG2 ILE A 208     -52.252  21.261  32.628  1.00 38.13           C  
ATOM   3184 HG21 ILE A 208     -51.166  21.185  32.666  1.00 38.13           H  
ATOM   3185 HG22 ILE A 208     -52.548  22.304  32.744  1.00 38.13           H  
ATOM   3186 HG23 ILE A 208     -52.637  20.692  33.474  1.00 38.13           H  
ATOM   3187  CD1 ILE A 208     -54.943  19.593  32.224  1.00 38.13           C  
ATOM   3188 HD11 ILE A 208     -56.030  19.652  32.173  1.00 38.13           H  
ATOM   3189 HD12 ILE A 208     -54.639  19.690  33.267  1.00 38.13           H  
ATOM   3190 HD13 ILE A 208     -54.623  18.625  31.839  1.00 38.13           H  
ATOM   3191  N   HIS A 209     -51.365  23.660  30.141  1.00 39.81           N  
ATOM   3192  H   HIS A 209     -52.288  23.842  29.772  1.00 39.81           H  
ATOM   3193  CA  HIS A 209     -50.723  24.879  30.687  1.00 39.81           C  
ATOM   3194  HA  HIS A 209     -51.061  25.644  29.989  1.00 39.81           H  
ATOM   3195  C   HIS A 209     -49.195  25.142  30.717  1.00 39.81           C  
ATOM   3196  CB  HIS A 209     -51.398  25.249  32.017  1.00 39.81           C  
ATOM   3197  HB2 HIS A 209     -50.811  26.007  32.536  1.00 39.81           H  
ATOM   3198  HB3 HIS A 209     -51.458  24.376  32.666  1.00 39.81           H  
ATOM   3199  O   HIS A 209     -48.343  24.277  30.871  1.00 39.81           O  
ATOM   3200  CG  HIS A 209     -52.771  25.812  31.755  1.00 39.81           C  
ATOM   3201  CD2 HIS A 209     -53.908  25.096  31.494  1.00 39.81           C  
ATOM   3202  HD2 HIS A 209     -54.005  24.021  31.530  1.00 39.81           H  
ATOM   3203  ND1 HIS A 209     -53.067  27.138  31.528  1.00 39.81           N  
ATOM   3204  HD1 HIS A 209     -52.455  27.925  31.692  1.00 39.81           H  
ATOM   3205  CE1 HIS A 209     -54.349  27.216  31.135  1.00 39.81           C  
ATOM   3206  HE1 HIS A 209     -54.874  28.130  30.901  1.00 39.81           H  
ATOM   3207  NE2 HIS A 209     -54.898  25.993  31.088  1.00 39.81           N  
ATOM   3208  N   HIS A 210     -48.895  26.445  30.611  1.00 34.31           N  
ATOM   3209  H   HIS A 210     -49.677  27.082  30.568  1.00 34.31           H  
ATOM   3210  CA  HIS A 210     -47.578  27.088  30.676  1.00 34.31           C  
ATOM   3211  HA  HIS A 210     -46.854  26.496  30.116  1.00 34.31           H  
ATOM   3212  C   HIS A 210     -47.059  27.286  32.115  1.00 34.31           C  
ATOM   3213  CB  HIS A 210     -47.693  28.497  30.056  1.00 34.31           C  
ATOM   3214  HB2 HIS A 210     -48.435  29.068  30.613  1.00 34.31           H  
ATOM   3215  HB3 HIS A 210     -46.741  29.012  30.184  1.00 34.31           H  
ATOM   3216  O   HIS A 210     -47.847  27.403  33.053  1.00 34.31           O  
ATOM   3217  CG  HIS A 210     -48.045  28.572  28.592  1.00 34.31           C  
ATOM   3218  CD2 HIS A 210     -49.286  28.426  28.030  1.00 34.31           C  
ATOM   3219  HD2 HIS A 210     -50.198  28.184  28.555  1.00 34.31           H  
ATOM   3220  ND1 HIS A 210     -47.191  28.955  27.582  1.00 34.31           N  
ATOM   3221  HD1 HIS A 210     -46.221  29.215  27.687  1.00 34.31           H  
ATOM   3222  CE1 HIS A 210     -47.897  29.020  26.441  1.00 34.31           C  
ATOM   3223  HE1 HIS A 210     -47.498  29.310  25.481  1.00 34.31           H  
ATOM   3224  NE2 HIS A 210     -49.180  28.697  26.664  1.00 34.31           N  
ATOM   3225  N   GLY A 211     -45.743  27.491  32.244  1.00 35.50           N  
ATOM   3226  H   GLY A 211     -45.150  27.301  31.449  1.00 35.50           H  
ATOM   3227  CA  GLY A 211     -45.082  28.119  33.396  1.00 35.50           C  
ATOM   3228  HA2 GLY A 211     -45.572  29.064  33.630  1.00 35.50           H  
ATOM   3229  HA3 GLY A 211     -45.152  27.465  34.265  1.00 35.50           H  
ATOM   3230  C   GLY A 211     -43.598  28.372  33.091  1.00 35.50           C  
ATOM   3231  O   GLY A 211     -42.892  27.436  32.726  1.00 35.50           O  
ATOM   3232  N   GLU A 212     -43.130  29.621  33.174  1.00 34.40           N  
ATOM   3233  H   GLU A 212     -43.730  30.351  33.531  1.00 34.40           H  
ATOM   3234  CA  GLU A 212     -41.766  30.021  32.773  1.00 34.40           C  
ATOM   3235  HA  GLU A 212     -41.346  29.252  32.124  1.00 34.40           H  
ATOM   3236  C   GLU A 212     -40.796  30.209  33.958  1.00 34.40           C  
ATOM   3237  CB  GLU A 212     -41.798  31.339  31.975  1.00 34.40           C  
ATOM   3238  HB2 GLU A 212     -40.771  31.637  31.766  1.00 34.40           H  
ATOM   3239  HB3 GLU A 212     -42.252  32.110  32.598  1.00 34.40           H  
ATOM   3240  O   GLU A 212     -41.199  30.632  35.040  1.00 34.40           O  
ATOM   3241  CG  GLU A 212     -42.544  31.268  30.636  1.00 34.40           C  
ATOM   3242  HG2 GLU A 212     -43.598  31.058  30.817  1.00 34.40           H  
ATOM   3243  HG3 GLU A 212     -42.132  30.446  30.051  1.00 34.40           H  
ATOM   3244  CD  GLU A 212     -42.406  32.591  29.865  1.00 34.40           C  
ATOM   3245  OE1 GLU A 212     -41.945  32.535  28.702  1.00 34.40           O  
ATOM   3246  OE2 GLU A 212     -42.761  33.640  30.445  1.00 34.40           O  
ATOM   3247  N   GLY A 213     -39.493  30.027  33.689  1.00 35.56           N  
ATOM   3248  H   GLY A 213     -39.268  29.625  32.791  1.00 35.56           H  
ATOM   3249  CA  GLY A 213     -38.377  30.594  34.470  1.00 35.56           C  
ATOM   3250  HA2 GLY A 213     -38.736  31.467  35.015  1.00 35.56           H  
ATOM   3251  HA3 GLY A 213     -37.618  30.941  33.768  1.00 35.56           H  
ATOM   3252  C   GLY A 213     -37.701  29.662  35.490  1.00 35.56           C  
ATOM   3253  O   GLY A 213     -38.339  28.771  36.037  1.00 35.56           O  
ATOM   3254  N   GLY A 214     -36.402  29.881  35.786  1.00 35.38           N  
ATOM   3255  H   GLY A 214     -35.929  30.648  35.330  1.00 35.38           H  
ATOM   3256  CA  GLY A 214     -35.851  29.381  37.065  1.00 35.38           C  
ATOM   3257  HA2 GLY A 214     -36.102  30.111  37.835  1.00 35.38           H  
ATOM   3258  HA3 GLY A 214     -36.376  28.465  37.337  1.00 35.38           H  
ATOM   3259  C   GLY A 214     -34.360  29.042  37.254  1.00 35.38           C  
ATOM   3260  O   GLY A 214     -33.965  28.981  38.407  1.00 35.38           O  
ATOM   3261  N   GLN A 215     -33.526  28.876  36.214  1.00 37.51           N  
ATOM   3262  H   GLN A 215     -33.944  28.880  35.295  1.00 37.51           H  
ATOM   3263  CA  GLN A 215     -32.054  28.634  36.311  1.00 37.51           C  
ATOM   3264  HA  GLN A 215     -31.743  28.452  35.282  1.00 37.51           H  
ATOM   3265  C   GLN A 215     -31.549  27.375  37.104  1.00 37.51           C  
ATOM   3266  CB  GLN A 215     -31.337  29.927  36.769  1.00 37.51           C  
ATOM   3267  HB2 GLN A 215     -30.307  29.695  37.040  1.00 37.51           H  
ATOM   3268  HB3 GLN A 215     -31.820  30.329  37.660  1.00 37.51           H  
ATOM   3269  O   GLN A 215     -32.328  26.717  37.788  1.00 37.51           O  
ATOM   3270  CG  GLN A 215     -31.300  31.002  35.670  1.00 37.51           C  
ATOM   3271  HG2 GLN A 215     -32.313  31.350  35.465  1.00 37.51           H  
ATOM   3272  HG3 GLN A 215     -30.897  30.562  34.758  1.00 37.51           H  
ATOM   3273  CD  GLN A 215     -30.436  32.209  36.036  1.00 37.51           C  
ATOM   3274  NE2 GLN A 215     -30.118  33.063  35.089  1.00 37.51           N  
ATOM   3275 HE21 GLN A 215     -30.457  32.952  34.144  1.00 37.51           H  
ATOM   3276 HE22 GLN A 215     -29.559  33.847  35.393  1.00 37.51           H  
ATOM   3277  OE1 GLN A 215     -30.021  32.420  37.159  1.00 37.51           O  
ATOM   3278  N   PRO A 216     -30.256  26.966  36.969  1.00 35.98           N  
ATOM   3279  CA  PRO A 216     -29.725  25.706  37.530  1.00 35.98           C  
ATOM   3280  HA  PRO A 216     -30.523  25.097  37.956  1.00 35.98           H  
ATOM   3281  C   PRO A 216     -28.602  25.858  38.587  1.00 35.98           C  
ATOM   3282  CB  PRO A 216     -29.164  25.003  36.293  1.00 35.98           C  
ATOM   3283  HB2 PRO A 216     -29.984  24.587  35.708  1.00 35.98           H  
ATOM   3284  HB3 PRO A 216     -28.445  24.224  36.547  1.00 35.98           H  
ATOM   3285  O   PRO A 216     -27.806  26.793  38.519  1.00 35.98           O  
ATOM   3286  CG  PRO A 216     -28.512  26.157  35.524  1.00 35.98           C  
ATOM   3287  HG2 PRO A 216     -27.480  26.289  35.851  1.00 35.98           H  
ATOM   3288  HG3 PRO A 216     -28.544  25.979  34.449  1.00 35.98           H  
ATOM   3289  CD  PRO A 216     -29.337  27.391  35.911  1.00 35.98           C  
ATOM   3290  HD2 PRO A 216     -29.869  27.739  35.026  1.00 35.98           H  
ATOM   3291  HD3 PRO A 216     -28.677  28.177  36.279  1.00 35.98           H  
ATOM   3292  N   LEU A 217     -28.445  24.868  39.484  1.00 39.85           N  
ATOM   3293  H   LEU A 217     -29.106  24.105  39.468  1.00 39.85           H  
ATOM   3294  CA  LEU A 217     -27.263  24.686  40.357  1.00 39.85           C  
ATOM   3295  HA  LEU A 217     -26.405  25.113  39.839  1.00 39.85           H  
ATOM   3296  C   LEU A 217     -26.876  23.195  40.555  1.00 39.85           C  
ATOM   3297  CB  LEU A 217     -27.451  25.444  41.696  1.00 39.85           C  
ATOM   3298  HB2 LEU A 217     -28.476  25.300  42.039  1.00 39.85           H  
ATOM   3299  HB3 LEU A 217     -26.800  25.007  42.453  1.00 39.85           H  
ATOM   3300  O   LEU A 217     -27.528  22.297  40.029  1.00 39.85           O  
ATOM   3301  CG  LEU A 217     -27.141  26.958  41.651  1.00 39.85           C  
ATOM   3302  HG  LEU A 217     -27.847  27.461  40.991  1.00 39.85           H  
ATOM   3303  CD1 LEU A 217     -27.307  27.551  43.051  1.00 39.85           C  
ATOM   3304 HD11 LEU A 217     -27.149  28.629  43.016  1.00 39.85           H  
ATOM   3305 HD12 LEU A 217     -28.320  27.365  43.408  1.00 39.85           H  
ATOM   3306 HD13 LEU A 217     -26.593  27.103  43.743  1.00 39.85           H  
ATOM   3307  CD2 LEU A 217     -25.706  27.271  41.202  1.00 39.85           C  
ATOM   3308 HD21 LEU A 217     -25.511  28.337  41.325  1.00 39.85           H  
ATOM   3309 HD22 LEU A 217     -25.587  27.043  40.143  1.00 39.85           H  
ATOM   3310 HD23 LEU A 217     -24.990  26.702  41.794  1.00 39.85           H  
ATOM   3311  N   LEU A 218     -25.740  22.962  41.231  1.00 39.00           N  
ATOM   3312  H   LEU A 218     -25.356  23.747  41.738  1.00 39.00           H  
ATOM   3313  CA  LEU A 218     -24.885  21.758  41.169  1.00 39.00           C  
ATOM   3314  HA  LEU A 218     -25.078  21.269  40.214  1.00 39.00           H  
ATOM   3315  C   LEU A 218     -25.136  20.689  42.275  1.00 39.00           C  
ATOM   3316  CB  LEU A 218     -23.424  22.264  41.197  1.00 39.00           C  
ATOM   3317  HB2 LEU A 218     -23.333  22.991  42.004  1.00 39.00           H  
ATOM   3318  HB3 LEU A 218     -22.743  21.449  41.443  1.00 39.00           H  
ATOM   3319  O   LEU A 218     -25.788  20.994  43.272  1.00 39.00           O  
ATOM   3320  CG  LEU A 218     -22.959  22.908  39.876  1.00 39.00           C  
ATOM   3321  HG  LEU A 218     -23.730  23.581  39.500  1.00 39.00           H  
ATOM   3322  CD1 LEU A 218     -21.689  23.727  40.105  1.00 39.00           C  
ATOM   3323 HD11 LEU A 218     -20.893  23.086  40.485  1.00 39.00           H  
ATOM   3324 HD12 LEU A 218     -21.887  24.517  40.829  1.00 39.00           H  
ATOM   3325 HD13 LEU A 218     -21.370  24.185  39.169  1.00 39.00           H  
ATOM   3326  CD2 LEU A 218     -22.655  21.851  38.810  1.00 39.00           C  
ATOM   3327 HD21 LEU A 218     -21.881  21.171  39.165  1.00 39.00           H  
ATOM   3328 HD22 LEU A 218     -22.311  22.340  37.898  1.00 39.00           H  
ATOM   3329 HD23 LEU A 218     -23.556  21.285  38.576  1.00 39.00           H  
ATOM   3330  N   PRO A 219     -24.618  19.443  42.120  1.00 35.37           N  
ATOM   3331  CA  PRO A 219     -24.867  18.308  43.028  1.00 35.37           C  
ATOM   3332  HA  PRO A 219     -25.825  18.433  43.534  1.00 35.37           H  
ATOM   3333  C   PRO A 219     -23.775  18.064  44.098  1.00 35.37           C  
ATOM   3334  CB  PRO A 219     -24.949  17.107  42.080  1.00 35.37           C  
ATOM   3335  HB2 PRO A 219     -24.769  16.158  42.585  1.00 35.37           H  
ATOM   3336  HB3 PRO A 219     -25.921  17.096  41.586  1.00 35.37           H  
ATOM   3337  O   PRO A 219     -22.653  18.549  43.966  1.00 35.37           O  
ATOM   3338  CG  PRO A 219     -23.855  17.427  41.061  1.00 35.37           C  
ATOM   3339  HG2 PRO A 219     -24.028  16.918  40.113  1.00 35.37           H  
ATOM   3340  HG3 PRO A 219     -22.880  17.158  41.467  1.00 35.37           H  
ATOM   3341  CD  PRO A 219     -23.955  18.946  40.914  1.00 35.37           C  
ATOM   3342  HD2 PRO A 219     -24.561  19.176  40.038  1.00 35.37           H  
ATOM   3343  HD3 PRO A 219     -22.956  19.369  40.806  1.00 35.37           H  
ATOM   3344  N   CYS A 220     -24.079  17.213  45.094  1.00 35.98           N  
ATOM   3345  H   CYS A 220     -25.004  16.808  45.104  1.00 35.98           H  
ATOM   3346  CA  CYS A 220     -23.157  16.735  46.146  1.00 35.98           C  
ATOM   3347  HA  CYS A 220     -22.132  16.946  45.842  1.00 35.98           H  
ATOM   3348  C   CYS A 220     -23.256  15.205  46.389  1.00 35.98           C  
ATOM   3349  CB  CYS A 220     -23.437  17.494  47.455  1.00 35.98           C  
ATOM   3350  HB2 CYS A 220     -22.894  17.020  48.272  1.00 35.98           H  
ATOM   3351  HB3 CYS A 220     -24.503  17.450  47.680  1.00 35.98           H  
ATOM   3352  O   CYS A 220     -24.281  14.589  46.099  1.00 35.98           O  
ATOM   3353  SG  CYS A 220     -22.901  19.224  47.327  1.00 35.98           S  
ATOM   3354  HG  CYS A 220     -23.305  19.618  48.538  1.00 35.98           H  
ATOM   3355  N   GLU A 221     -22.197  14.599  46.946  1.00 30.50           N  
ATOM   3356  H   GLU A 221     -21.409  15.181  47.192  1.00 30.50           H  
ATOM   3357  CA  GLU A 221     -22.065  13.159  47.283  1.00 30.50           C  
ATOM   3358  HA  GLU A 221     -22.726  12.584  46.634  1.00 30.50           H  
ATOM   3359  C   GLU A 221     -22.443  12.845  48.760  1.00 30.50           C  
ATOM   3360  CB  GLU A 221     -20.613  12.715  47.019  1.00 30.50           C  
ATOM   3361  HB2 GLU A 221     -20.550  11.639  47.179  1.00 30.50           H  
ATOM   3362  HB3 GLU A 221     -19.974  13.201  47.756  1.00 30.50           H  
ATOM   3363  O   GLU A 221     -22.588  13.781  49.543  1.00 30.50           O  
ATOM   3364  CG  GLU A 221     -20.072  13.029  45.613  1.00 30.50           C  
ATOM   3365  HG2 GLU A 221     -20.084  14.105  45.442  1.00 30.50           H  
ATOM   3366  HG3 GLU A 221     -20.722  12.559  44.875  1.00 30.50           H  
ATOM   3367  CD  GLU A 221     -18.631  12.516  45.462  1.00 30.50           C  
ATOM   3368  OE1 GLU A 221     -18.406  11.665  44.573  1.00 30.50           O  
ATOM   3369  OE2 GLU A 221     -17.778  12.935  46.276  1.00 30.50           O  
ATOM   3370  N   GLY A 222     -22.586  11.563  49.187  1.00 36.02           N  
ATOM   3371  H   GLY A 222     -22.454  10.814  48.522  1.00 36.02           H  
ATOM   3372  CA  GLY A 222     -23.106  11.269  50.556  1.00 36.02           C  
ATOM   3373  HA2 GLY A 222     -24.188  11.396  50.514  1.00 36.02           H  
ATOM   3374  HA3 GLY A 222     -22.742  12.048  51.225  1.00 36.02           H  
ATOM   3375  C   GLY A 222     -22.862   9.936  51.320  1.00 36.02           C  
ATOM   3376  O   GLY A 222     -22.935   9.974  52.542  1.00 36.02           O  
ATOM   3377  N   ARG A 223     -22.516   8.789  50.697  1.00 34.97           N  
ATOM   3378  H   ARG A 223     -22.517   8.821  49.688  1.00 34.97           H  
ATOM   3379  CA  ARG A 223     -22.150   7.483  51.356  1.00 34.97           C  
ATOM   3380  HA  ARG A 223     -21.997   6.792  50.527  1.00 34.97           H  
ATOM   3381  C   ARG A 223     -23.217   6.736  52.244  1.00 34.97           C  
ATOM   3382  CB  ARG A 223     -20.793   7.641  52.087  1.00 34.97           C  
ATOM   3383  HB2 ARG A 223     -20.642   6.809  52.775  1.00 34.97           H  
ATOM   3384  HB3 ARG A 223     -20.789   8.547  52.693  1.00 34.97           H  
ATOM   3385  O   ARG A 223     -24.296   7.272  52.464  1.00 34.97           O  
ATOM   3386  CG  ARG A 223     -19.611   7.670  51.108  1.00 34.97           C  
ATOM   3387  HG2 ARG A 223     -19.695   6.833  50.415  1.00 34.97           H  
ATOM   3388  HG3 ARG A 223     -19.630   8.602  50.543  1.00 34.97           H  
ATOM   3389  CD  ARG A 223     -18.279   7.551  51.859  1.00 34.97           C  
ATOM   3390  HD2 ARG A 223     -18.282   6.619  52.424  1.00 34.97           H  
ATOM   3391  HD3 ARG A 223     -18.194   8.383  52.559  1.00 34.97           H  
ATOM   3392  NE  ARG A 223     -17.134   7.577  50.926  1.00 34.97           N  
ATOM   3393  HE  ARG A 223     -17.272   8.084  50.064  1.00 34.97           H  
ATOM   3394  NH1 ARG A 223     -15.610   6.444  52.226  1.00 34.97           N  
ATOM   3395 HH11 ARG A 223     -14.678   6.079  52.364  1.00 34.97           H  
ATOM   3396 HH12 ARG A 223     -16.295   6.386  52.966  1.00 34.97           H  
ATOM   3397  NH2 ARG A 223     -15.006   7.205  50.216  1.00 34.97           N  
ATOM   3398 HH21 ARG A 223     -14.071   6.860  50.380  1.00 34.97           H  
ATOM   3399 HH22 ARG A 223     -15.206   7.714  49.367  1.00 34.97           H  
ATOM   3400  CZ  ARG A 223     -15.927   7.075  51.128  1.00 34.97           C  
ATOM   3401  N   PRO A 224     -22.979   5.451  52.659  1.00 42.00           N  
ATOM   3402  CA  PRO A 224     -24.014   4.525  53.193  1.00 42.00           C  
ATOM   3403  HA  PRO A 224     -24.986   5.013  53.268  1.00 42.00           H  
ATOM   3404  C   PRO A 224     -23.693   3.820  54.549  1.00 42.00           C  
ATOM   3405  CB  PRO A 224     -24.049   3.461  52.093  1.00 42.00           C  
ATOM   3406  HB2 PRO A 224     -24.528   3.871  51.204  1.00 42.00           H  
ATOM   3407  HB3 PRO A 224     -24.551   2.543  52.399  1.00 42.00           H  
ATOM   3408  O   PRO A 224     -22.591   3.961  55.071  1.00 42.00           O  
ATOM   3409  CG  PRO A 224     -22.557   3.236  51.827  1.00 42.00           C  
ATOM   3410  HG2 PRO A 224     -22.167   2.471  52.498  1.00 42.00           H  
ATOM   3411  HG3 PRO A 224     -22.386   2.951  50.789  1.00 42.00           H  
ATOM   3412  CD  PRO A 224     -21.909   4.587  52.150  1.00 42.00           C  
ATOM   3413  HD2 PRO A 224     -21.450   4.976  51.241  1.00 42.00           H  
ATOM   3414  HD3 PRO A 224     -21.143   4.456  52.914  1.00 42.00           H  
ATOM   3415  N   HIS A 225     -24.605   2.964  55.059  1.00 37.47           N  
ATOM   3416  H   HIS A 225     -25.484   2.865  54.572  1.00 37.47           H  
ATOM   3417  CA  HIS A 225     -24.395   2.012  56.184  1.00 37.47           C  
ATOM   3418  HA  HIS A 225     -23.339   1.743  56.202  1.00 37.47           H  
ATOM   3419  C   HIS A 225     -25.176   0.669  56.009  1.00 37.47           C  
ATOM   3420  CB  HIS A 225     -24.723   2.706  57.526  1.00 37.47           C  
ATOM   3421  HB2 HIS A 225     -25.286   3.622  57.347  1.00 37.47           H  
ATOM   3422  HB3 HIS A 225     -25.358   2.062  58.134  1.00 37.47           H  
ATOM   3423  O   HIS A 225     -25.937   0.533  55.054  1.00 37.47           O  
ATOM   3424  CG  HIS A 225     -23.485   3.042  58.326  1.00 37.47           C  
ATOM   3425  CD2 HIS A 225     -22.649   4.111  58.135  1.00 37.47           C  
ATOM   3426  HD2 HIS A 225     -22.766   4.885  57.390  1.00 37.47           H  
ATOM   3427  ND1 HIS A 225     -22.970   2.315  59.378  1.00 37.47           N  
ATOM   3428  HD1 HIS A 225     -23.419   1.539  59.844  1.00 37.47           H  
ATOM   3429  CE1 HIS A 225     -21.850   2.928  59.800  1.00 37.47           C  
ATOM   3430  HE1 HIS A 225     -21.246   2.614  60.638  1.00 37.47           H  
ATOM   3431  NE2 HIS A 225     -21.608   4.022  59.065  1.00 37.47           N  
ATOM   3432  N   LYS A 226     -24.955  -0.328  56.895  1.00 34.61           N  
ATOM   3433  H   LYS A 226     -24.383  -0.092  57.693  1.00 34.61           H  
ATOM   3434  CA  LYS A 226     -25.560  -1.701  56.907  1.00 34.61           C  
ATOM   3435  HA  LYS A 226     -26.049  -1.885  55.951  1.00 34.61           H  
ATOM   3436  C   LYS A 226     -26.664  -1.854  58.003  1.00 34.61           C  
ATOM   3437  CB  LYS A 226     -24.449  -2.737  57.088  1.00 34.61           C  
ATOM   3438  HB2 LYS A 226     -24.890  -3.704  56.845  1.00 34.61           H  
ATOM   3439  HB3 LYS A 226     -24.153  -2.718  58.136  1.00 34.61           H  
ATOM   3440  O   LYS A 226     -27.106  -0.815  58.480  1.00 34.61           O  
ATOM   3441  CG  LYS A 226     -23.173  -2.636  56.242  1.00 34.61           C  
ATOM   3442  HG2 LYS A 226     -23.422  -2.680  55.182  1.00 34.61           H  
ATOM   3443  HG3 LYS A 226     -22.639  -1.712  56.463  1.00 34.61           H  
ATOM   3444  CD  LYS A 226     -22.314  -3.846  56.640  1.00 34.61           C  
ATOM   3445  HD2 LYS A 226     -22.881  -4.757  56.447  1.00 34.61           H  
ATOM   3446  HD3 LYS A 226     -22.106  -3.794  57.709  1.00 34.61           H  
ATOM   3447  CE  LYS A 226     -20.991  -3.926  55.883  1.00 34.61           C  
ATOM   3448  HE2 LYS A 226     -21.205  -3.966  54.815  1.00 34.61           H  
ATOM   3449  HE3 LYS A 226     -20.411  -3.026  56.085  1.00 34.61           H  
ATOM   3450  NZ  LYS A 226     -20.251  -5.140  56.308  1.00 34.61           N  
ATOM   3451  HZ1 LYS A 226     -20.827  -5.956  56.159  1.00 34.61           H  
ATOM   3452  HZ2 LYS A 226     -20.046  -5.096  57.296  1.00 34.61           H  
ATOM   3453  HZ3 LYS A 226     -19.388  -5.244  55.793  1.00 34.61           H  
ATOM   3454  N   SER A 227     -27.166  -3.007  58.502  1.00 39.30           N  
ATOM   3455  H   SER A 227     -27.904  -2.812  59.164  1.00 39.30           H  
ATOM   3456  CA  SER A 227     -26.880  -4.482  58.437  1.00 39.30           C  
ATOM   3457  HA  SER A 227     -26.794  -4.819  57.404  1.00 39.30           H  
ATOM   3458  C   SER A 227     -28.015  -5.269  59.154  1.00 39.30           C  
ATOM   3459  CB  SER A 227     -25.619  -4.836  59.267  1.00 39.30           C  
ATOM   3460  HB2 SER A 227     -25.678  -5.866  59.619  1.00 39.30           H  
ATOM   3461  HB3 SER A 227     -24.721  -4.779  58.651  1.00 39.30           H  
ATOM   3462  O   SER A 227     -28.683  -4.646  59.974  1.00 39.30           O  
ATOM   3463  OG  SER A 227     -25.451  -3.983  60.388  1.00 39.30           O  
ATOM   3464  HG  SER A 227     -26.246  -4.050  60.921  1.00 39.30           H  
ATOM   3465  N   ASP A 228     -28.229  -6.601  59.101  1.00 38.20           N  
ATOM   3466  H   ASP A 228     -28.830  -6.898  59.856  1.00 38.20           H  
ATOM   3467  CA  ASP A 228     -27.992  -7.720  58.145  1.00 38.20           C  
ATOM   3468  HA  ASP A 228     -28.453  -7.491  57.184  1.00 38.20           H  
ATOM   3469  C   ASP A 228     -28.670  -9.019  58.728  1.00 38.20           C  
ATOM   3470  CB  ASP A 228     -26.484  -8.029  57.936  1.00 38.20           C  
ATOM   3471  HB2 ASP A 228     -26.394  -9.048  57.559  1.00 38.20           H  
ATOM   3472  HB3 ASP A 228     -25.972  -8.001  58.899  1.00 38.20           H  
ATOM   3473  O   ASP A 228     -28.689  -9.167  59.947  1.00 38.20           O  
ATOM   3474  CG  ASP A 228     -25.756  -7.127  56.925  1.00 38.20           C  
ATOM   3475  OD1 ASP A 228     -26.394  -6.743  55.922  1.00 38.20           O  
ATOM   3476  OD2 ASP A 228     -24.568  -6.791  57.157  1.00 38.20           O  
ATOM   3477  N   ALA A 229     -29.114  -9.992  57.894  1.00 35.53           N  
ATOM   3478  H   ALA A 229     -29.109  -9.759  56.911  1.00 35.53           H  
ATOM   3479  CA  ALA A 229     -29.380 -11.436  58.219  1.00 35.53           C  
ATOM   3480  HA  ALA A 229     -29.574 -11.926  57.265  1.00 35.53           H  
ATOM   3481  C   ALA A 229     -30.605 -11.847  59.132  1.00 35.53           C  
ATOM   3482  CB  ALA A 229     -28.027 -11.989  58.717  1.00 35.53           C  
ATOM   3483  HB1 ALA A 229     -27.229 -11.692  58.037  1.00 35.53           H  
ATOM   3484  HB2 ALA A 229     -27.810 -11.594  59.709  1.00 35.53           H  
ATOM   3485  HB3 ALA A 229     -28.027 -13.077  58.781  1.00 35.53           H  
ATOM   3486  O   ALA A 229     -31.202 -10.977  59.759  1.00 35.53           O  
ATOM   3487  N   PRO A 230     -30.967 -13.159  59.309  1.00 45.64           N  
ATOM   3488  CA  PRO A 230     -31.247 -14.226  58.300  1.00 45.64           C  
ATOM   3489  HA  PRO A 230     -31.410 -13.795  57.312  1.00 45.64           H  
ATOM   3490  C   PRO A 230     -32.413 -15.242  58.623  1.00 45.64           C  
ATOM   3491  CB  PRO A 230     -29.950 -15.042  58.321  1.00 45.64           C  
ATOM   3492  HB2 PRO A 230     -29.178 -14.525  57.753  1.00 45.64           H  
ATOM   3493  HB3 PRO A 230     -30.059 -16.049  57.918  1.00 45.64           H  
ATOM   3494  O   PRO A 230     -32.983 -15.222  59.709  1.00 45.64           O  
ATOM   3495  CG  PRO A 230     -29.614 -15.078  59.820  1.00 45.64           C  
ATOM   3496  HG2 PRO A 230     -30.016 -15.982  60.277  1.00 45.64           H  
ATOM   3497  HG3 PRO A 230     -28.536 -15.034  59.978  1.00 45.64           H  
ATOM   3498  CD  PRO A 230     -30.319 -13.851  60.419  1.00 45.64           C  
ATOM   3499  HD2 PRO A 230     -31.070 -14.167  61.143  1.00 45.64           H  
ATOM   3500  HD3 PRO A 230     -29.593 -13.208  60.916  1.00 45.64           H  
ATOM   3501  N   ASP A 231     -32.621 -16.226  57.714  1.00 36.66           N  
ATOM   3502  H   ASP A 231     -32.266 -16.028  56.789  1.00 36.66           H  
ATOM   3503  CA  ASP A 231     -32.886 -17.688  57.949  1.00 36.66           C  
ATOM   3504  HA  ASP A 231     -32.152 -18.152  57.291  1.00 36.66           H  
ATOM   3505  C   ASP A 231     -34.226 -18.359  57.485  1.00 36.66           C  
ATOM   3506  CB  ASP A 231     -32.438 -18.164  59.359  1.00 36.66           C  
ATOM   3507  HB2 ASP A 231     -31.477 -17.712  59.601  1.00 36.66           H  
ATOM   3508  HB3 ASP A 231     -33.170 -17.829  60.094  1.00 36.66           H  
ATOM   3509  O   ASP A 231     -35.308 -17.781  57.540  1.00 36.66           O  
ATOM   3510  CG  ASP A 231     -32.275 -19.690  59.475  1.00 36.66           C  
ATOM   3511  OD1 ASP A 231     -31.787 -20.286  58.485  1.00 36.66           O  
ATOM   3512  OD2 ASP A 231     -32.716 -20.267  60.501  1.00 36.66           O  
ATOM   3513  N   ARG A 232     -34.096 -19.658  57.125  1.00 37.04           N  
ATOM   3514  H   ARG A 232     -33.149 -19.986  57.247  1.00 37.04           H  
ATOM   3515  CA  ARG A 232     -35.067 -20.752  56.820  1.00 37.04           C  
ATOM   3516  HA  ARG A 232     -34.446 -21.644  56.900  1.00 37.04           H  
ATOM   3517  C   ARG A 232     -35.651 -20.860  55.398  1.00 37.04           C  
ATOM   3518  CB  ARG A 232     -36.124 -20.926  57.929  1.00 37.04           C  
ATOM   3519  HB2 ARG A 232     -36.677 -21.849  57.754  1.00 37.04           H  
ATOM   3520  HB3 ARG A 232     -36.821 -20.088  57.911  1.00 37.04           H  
ATOM   3521  O   ARG A 232     -36.070 -19.886  54.789  1.00 37.04           O  
ATOM   3522  CG  ARG A 232     -35.441 -20.997  59.297  1.00 37.04           C  
ATOM   3523  HG2 ARG A 232     -35.077 -20.000  59.544  1.00 37.04           H  
ATOM   3524  HG3 ARG A 232     -34.596 -21.683  59.238  1.00 37.04           H  
ATOM   3525  CD  ARG A 232     -36.332 -21.441  60.448  1.00 37.04           C  
ATOM   3526  HD2 ARG A 232     -36.664 -22.464  60.272  1.00 37.04           H  
ATOM   3527  HD3 ARG A 232     -37.194 -20.776  60.504  1.00 37.04           H  
ATOM   3528  NE  ARG A 232     -35.542 -21.357  61.685  1.00 37.04           N  
ATOM   3529  HE  ARG A 232     -34.601 -21.012  61.560  1.00 37.04           H  
ATOM   3530  NH1 ARG A 232     -37.129 -22.117  63.156  1.00 37.04           N  
ATOM   3531 HH11 ARG A 232     -37.753 -22.250  62.373  1.00 37.04           H  
ATOM   3532 HH12 ARG A 232     -37.417 -22.322  64.102  1.00 37.04           H  
ATOM   3533  NH2 ARG A 232     -35.138 -21.435  63.914  1.00 37.04           N  
ATOM   3534 HH21 ARG A 232     -35.424 -21.622  64.864  1.00 37.04           H  
ATOM   3535 HH22 ARG A 232     -34.228 -21.042  63.718  1.00 37.04           H  
ATOM   3536  CZ  ARG A 232     -35.940 -21.637  62.909  1.00 37.04           C  
ATOM   3537  N   GLY A 233     -35.696 -22.097  54.873  1.00 33.15           N  
ATOM   3538  H   GLY A 233     -35.412 -22.870  55.459  1.00 33.15           H  
ATOM   3539  CA  GLY A 233     -36.098 -22.426  53.492  1.00 33.15           C  
ATOM   3540  HA2 GLY A 233     -36.965 -21.825  53.220  1.00 33.15           H  
ATOM   3541  HA3 GLY A 233     -35.284 -22.156  52.819  1.00 33.15           H  
ATOM   3542  C   GLY A 233     -36.455 -23.910  53.260  1.00 33.15           C  
ATOM   3543  O   GLY A 233     -36.635 -24.662  54.216  1.00 33.15           O  
ATOM   3544  N   VAL A 234     -36.574 -24.332  51.988  1.00 39.93           N  
ATOM   3545  H   VAL A 234     -36.351 -23.678  51.252  1.00 39.93           H  
ATOM   3546  CA  VAL A 234     -37.041 -25.673  51.544  1.00 39.93           C  
ATOM   3547  HA  VAL A 234     -36.902 -26.378  52.364  1.00 39.93           H  
ATOM   3548  C   VAL A 234     -36.208 -26.186  50.345  1.00 39.93           C  
ATOM   3549  CB  VAL A 234     -38.556 -25.631  51.208  1.00 39.93           C  
ATOM   3550  HB  VAL A 234     -38.719 -24.910  50.407  1.00 39.93           H  
ATOM   3551  O   VAL A 234     -35.650 -25.391  49.596  1.00 39.93           O  
ATOM   3552  CG1 VAL A 234     -39.118 -26.987  50.753  1.00 39.93           C  
ATOM   3553 HG11 VAL A 234     -38.902 -27.754  51.497  1.00 39.93           H  
ATOM   3554 HG12 VAL A 234     -38.699 -27.269  49.787  1.00 39.93           H  
ATOM   3555 HG13 VAL A 234     -40.198 -26.915  50.623  1.00 39.93           H  
ATOM   3556  CG2 VAL A 234     -39.400 -25.204  52.421  1.00 39.93           C  
ATOM   3557 HG21 VAL A 234     -39.161 -24.179  52.707  1.00 39.93           H  
ATOM   3558 HG22 VAL A 234     -40.461 -25.235  52.173  1.00 39.93           H  
ATOM   3559 HG23 VAL A 234     -39.206 -25.864  53.266  1.00 39.93           H  
ATOM   3560  N   GLN A 235     -36.101 -27.511  50.165  1.00 34.09           N  
ATOM   3561  H   GLN A 235     -36.657 -28.104  50.764  1.00 34.09           H  
ATOM   3562  CA  GLN A 235     -35.236 -28.195  49.178  1.00 34.09           C  
ATOM   3563  HA  GLN A 235     -34.445 -27.522  48.847  1.00 34.09           H  
ATOM   3564  C   GLN A 235     -35.987 -28.745  47.943  1.00 34.09           C  
ATOM   3565  CB  GLN A 235     -34.608 -29.432  49.851  1.00 34.09           C  
ATOM   3566  HB2 GLN A 235     -35.425 -30.109  50.101  1.00 34.09           H  
ATOM   3567  HB3 GLN A 235     -33.973 -29.937  49.123  1.00 34.09           H  
ATOM   3568  O   GLN A 235     -37.099 -29.247  48.112  1.00 34.09           O  
ATOM   3569  CG  GLN A 235     -33.773 -29.211  51.121  1.00 34.09           C  
ATOM   3570  HG2 GLN A 235     -32.871 -28.656  50.865  1.00 34.09           H  
ATOM   3571  HG3 GLN A 235     -34.339 -28.633  51.851  1.00 34.09           H  
ATOM   3572  CD  GLN A 235     -33.381 -30.542  51.773  1.00 34.09           C  
ATOM   3573  NE2 GLN A 235     -32.474 -30.534  52.724  1.00 34.09           N  
ATOM   3574 HE21 GLN A 235     -32.236 -31.432  53.120  1.00 34.09           H  
ATOM   3575 HE22 GLN A 235     -32.049 -29.672  53.034  1.00 34.09           H  
ATOM   3576  OE1 GLN A 235     -33.883 -31.608  51.452  1.00 34.09           O  
ATOM   3577  N   LYS A 236     -35.314 -28.818  46.769  1.00 37.19           N  
ATOM   3578  H   LYS A 236     -34.626 -28.092  46.637  1.00 37.19           H  
ATOM   3579  CA  LYS A 236     -35.071 -30.042  45.934  1.00 37.19           C  
ATOM   3580  HA  LYS A 236     -34.218 -30.571  46.358  1.00 37.19           H  
ATOM   3581  C   LYS A 236     -34.709 -29.734  44.462  1.00 37.19           C  
ATOM   3582  CB  LYS A 236     -36.281 -31.006  45.898  1.00 37.19           C  
ATOM   3583  HB2 LYS A 236     -37.211 -30.438  45.918  1.00 37.19           H  
ATOM   3584  HB3 LYS A 236     -36.277 -31.563  44.961  1.00 37.19           H  
ATOM   3585  O   LYS A 236     -35.325 -28.871  43.854  1.00 37.19           O  
ATOM   3586  CG  LYS A 236     -36.234 -32.042  47.034  1.00 37.19           C  
ATOM   3587  HG2 LYS A 236     -36.075 -31.553  47.995  1.00 37.19           H  
ATOM   3588  HG3 LYS A 236     -35.399 -32.720  46.858  1.00 37.19           H  
ATOM   3589  CD  LYS A 236     -37.537 -32.847  47.092  1.00 37.19           C  
ATOM   3590  HD2 LYS A 236     -38.366 -32.162  47.268  1.00 37.19           H  
ATOM   3591  HD3 LYS A 236     -37.688 -33.356  46.140  1.00 37.19           H  
ATOM   3592  CE  LYS A 236     -37.463 -33.871  48.230  1.00 37.19           C  
ATOM   3593  HE2 LYS A 236     -36.610 -34.526  48.056  1.00 37.19           H  
ATOM   3594  HE3 LYS A 236     -37.285 -33.335  49.162  1.00 37.19           H  
ATOM   3595  NZ  LYS A 236     -38.712 -34.666  48.328  1.00 37.19           N  
ATOM   3596  HZ1 LYS A 236     -38.879 -35.175  47.471  1.00 37.19           H  
ATOM   3597  HZ2 LYS A 236     -39.499 -34.057  48.498  1.00 37.19           H  
ATOM   3598  HZ3 LYS A 236     -38.651 -35.327  49.090  1.00 37.19           H  
ATOM   3599  N   GLY A 237     -33.831 -30.559  43.867  1.00 37.69           N  
ATOM   3600  H   GLY A 237     -33.326 -31.206  44.456  1.00 37.69           H  
ATOM   3601  CA  GLY A 237     -33.652 -30.704  42.404  1.00 37.69           C  
ATOM   3602  HA2 GLY A 237     -34.432 -30.144  41.888  1.00 37.69           H  
ATOM   3603  HA3 GLY A 237     -33.800 -31.751  42.138  1.00 37.69           H  
ATOM   3604  C   GLY A 237     -32.304 -30.196  41.844  1.00 37.69           C  
ATOM   3605  O   GLY A 237     -31.977 -29.038  42.086  1.00 37.69           O  
ATOM   3606  N   PRO A 238     -31.513 -31.017  41.114  1.00 31.85           N  
ATOM   3607  CA  PRO A 238     -30.200 -30.619  40.592  1.00 31.85           C  
ATOM   3608  HA  PRO A 238     -29.779 -29.816  41.197  1.00 31.85           H  
ATOM   3609  C   PRO A 238     -30.218 -30.163  39.119  1.00 31.85           C  
ATOM   3610  CB  PRO A 238     -29.332 -31.867  40.764  1.00 31.85           C  
ATOM   3611  HB2 PRO A 238     -28.479 -31.878  40.086  1.00 31.85           H  
ATOM   3612  HB3 PRO A 238     -28.997 -31.940  41.799  1.00 31.85           H  
ATOM   3613  O   PRO A 238     -30.938 -30.719  38.291  1.00 31.85           O  
ATOM   3614  CG  PRO A 238     -30.317 -32.997  40.461  1.00 31.85           C  
ATOM   3615  HG2 PRO A 238     -30.377 -33.156  39.385  1.00 31.85           H  
ATOM   3616  HG3 PRO A 238     -30.031 -33.922  40.963  1.00 31.85           H  
ATOM   3617  CD  PRO A 238     -31.658 -32.464  40.980  1.00 31.85           C  
ATOM   3618  HD2 PRO A 238     -32.456 -32.708  40.278  1.00 31.85           H  
ATOM   3619  HD3 PRO A 238     -31.864 -32.906  41.955  1.00 31.85           H  
ATOM   3620  N   GLY A 239     -29.348 -29.205  38.787  1.00 32.07           N  
ATOM   3621  H   GLY A 239     -28.830 -28.762  39.532  1.00 32.07           H  
ATOM   3622  CA  GLY A 239     -29.082 -28.725  37.426  1.00 32.07           C  
ATOM   3623  HA2 GLY A 239     -30.022 -28.587  36.891  1.00 32.07           H  
ATOM   3624  HA3 GLY A 239     -28.477 -29.455  36.888  1.00 32.07           H  
ATOM   3625  C   GLY A 239     -28.351 -27.381  37.473  1.00 32.07           C  
ATOM   3626  O   GLY A 239     -28.935 -26.380  37.877  1.00 32.07           O  
ATOM   3627  N   GLU A 240     -27.060 -27.355  37.137  1.00 27.83           N  
ATOM   3628  H   GLU A 240     -26.612 -28.188  36.785  1.00 27.83           H  
ATOM   3629  CA  GLU A 240     -26.205 -26.190  37.401  1.00 27.83           C  
ATOM   3630  HA  GLU A 240     -26.434 -25.815  38.399  1.00 27.83           H  
ATOM   3631  C   GLU A 240     -26.443 -25.030  36.423  1.00 27.83           C  
ATOM   3632  CB  GLU A 240     -24.722 -26.590  37.411  1.00 27.83           C  
ATOM   3633  HB2 GLU A 240     -24.470 -27.085  36.473  1.00 27.83           H  
ATOM   3634  HB3 GLU A 240     -24.122 -25.685  37.499  1.00 27.83           H  
ATOM   3635  O   GLU A 240     -25.949 -25.027  35.298  1.00 27.83           O  
ATOM   3636  CG  GLU A 240     -24.381 -27.511  38.587  1.00 27.83           C  
ATOM   3637  HG2 GLU A 240     -24.917 -28.454  38.482  1.00 27.83           H  
ATOM   3638  HG3 GLU A 240     -24.706 -27.040  39.515  1.00 27.83           H  
ATOM   3639  CD  GLU A 240     -22.874 -27.768  38.628  1.00 27.83           C  
ATOM   3640  OE1 GLU A 240     -22.204 -27.098  39.448  1.00 27.83           O  
ATOM   3641  OE2 GLU A 240     -22.416 -28.607  37.823  1.00 27.83           O  
ATOM   3642  N   VAL A 241     -27.133 -23.990  36.895  1.00 29.58           N  
ATOM   3643  H   VAL A 241     -27.606 -24.102  37.780  1.00 29.58           H  
ATOM   3644  CA  VAL A 241     -27.154 -22.662  36.265  1.00 29.58           C  
ATOM   3645  HA  VAL A 241     -26.604 -22.700  35.324  1.00 29.58           H  
ATOM   3646  C   VAL A 241     -26.420 -21.689  37.187  1.00 29.58           C  
ATOM   3647  CB  VAL A 241     -28.588 -22.205  35.927  1.00 29.58           C  
ATOM   3648  HB  VAL A 241     -29.175 -22.128  36.842  1.00 29.58           H  
ATOM   3649  O   VAL A 241     -27.015 -21.072  38.071  1.00 29.58           O  
ATOM   3650  CG1 VAL A 241     -28.585 -20.839  35.223  1.00 29.58           C  
ATOM   3651 HG11 VAL A 241     -27.988 -20.889  34.312  1.00 29.58           H  
ATOM   3652 HG12 VAL A 241     -28.175 -20.073  35.881  1.00 29.58           H  
ATOM   3653 HG13 VAL A 241     -29.606 -20.555  34.967  1.00 29.58           H  
ATOM   3654  CG2 VAL A 241     -29.283 -23.201  34.988  1.00 29.58           C  
ATOM   3655 HG21 VAL A 241     -28.694 -23.334  34.081  1.00 29.58           H  
ATOM   3656 HG22 VAL A 241     -29.390 -24.167  35.483  1.00 29.58           H  
ATOM   3657 HG23 VAL A 241     -30.277 -22.839  34.727  1.00 29.58           H  
ATOM   3658  N   HIS A 242     -25.103 -21.566  37.009  1.00 32.16           N  
ATOM   3659  H   HIS A 242     -24.655 -22.102  36.281  1.00 32.16           H  
ATOM   3660  CA  HIS A 242     -24.305 -20.610  37.777  1.00 32.16           C  
ATOM   3661  HA  HIS A 242     -24.621 -20.677  38.817  1.00 32.16           H  
ATOM   3662  C   HIS A 242     -24.595 -19.170  37.316  1.00 32.16           C  
ATOM   3663  CB  HIS A 242     -22.815 -20.985  37.745  1.00 32.16           C  
ATOM   3664  HB2 HIS A 242     -22.218 -20.075  37.810  1.00 32.16           H  
ATOM   3665  HB3 HIS A 242     -22.565 -21.476  36.805  1.00 32.16           H  
ATOM   3666  O   HIS A 242     -24.381 -18.799  36.165  1.00 32.16           O  
ATOM   3667  CG  HIS A 242     -22.434 -21.869  38.910  1.00 32.16           C  
ATOM   3668  CD2 HIS A 242     -22.093 -21.433  40.164  1.00 32.16           C  
ATOM   3669  HD2 HIS A 242     -22.022 -20.403  40.479  1.00 32.16           H  
ATOM   3670  ND1 HIS A 242     -22.420 -23.248  38.951  1.00 32.16           N  
ATOM   3671  HD1 HIS A 242     -22.568 -23.889  38.185  1.00 32.16           H  
ATOM   3672  CE1 HIS A 242     -22.075 -23.629  40.194  1.00 32.16           C  
ATOM   3673  HE1 HIS A 242     -21.959 -24.655  40.510  1.00 32.16           H  
ATOM   3674  NE2 HIS A 242     -21.875 -22.550  40.973  1.00 32.16           N  
ATOM   3675  N   SER A 243     -25.119 -18.355  38.234  1.00 29.62           N  
ATOM   3676  H   SER A 243     -25.295 -18.742  39.150  1.00 29.62           H  
ATOM   3677  CA  SER A 243     -25.596 -16.997  37.949  1.00 29.62           C  
ATOM   3678  HA  SER A 243     -26.253 -17.051  37.081  1.00 29.62           H  
ATOM   3679  C   SER A 243     -24.458 -16.022  37.619  1.00 29.62           C  
ATOM   3680  CB  SER A 243     -26.440 -16.488  39.136  1.00 29.62           C  
ATOM   3681  HB2 SER A 243     -27.497 -16.620  38.904  1.00 29.62           H  
ATOM   3682  HB3 SER A 243     -26.214 -17.077  40.024  1.00 29.62           H  
ATOM   3683  O   SER A 243     -23.608 -15.754  38.469  1.00 29.62           O  
ATOM   3684  OG  SER A 243     -26.188 -15.125  39.444  1.00 29.62           O  
ATOM   3685  HG  SER A 243     -25.284 -15.086  39.763  1.00 29.62           H  
ATOM   3686  N   ILE A 244     -24.559 -15.347  36.468  1.00 33.04           N  
ATOM   3687  H   ILE A 244     -25.225 -15.680  35.786  1.00 33.04           H  
ATOM   3688  CA  ILE A 244     -23.824 -14.104  36.161  1.00 33.04           C  
ATOM   3689  HA  ILE A 244     -23.150 -13.908  36.995  1.00 33.04           H  
ATOM   3690  C   ILE A 244     -24.806 -12.911  36.140  1.00 33.04           C  
ATOM   3691  CB  ILE A 244     -22.908 -14.245  34.914  1.00 33.04           C  
ATOM   3692  HB  ILE A 244     -23.528 -14.245  34.018  1.00 33.04           H  
ATOM   3693  O   ILE A 244     -24.840 -12.098  35.223  1.00 33.04           O  
ATOM   3694  CG1 ILE A 244     -22.106 -15.573  34.959  1.00 33.04           C  
ATOM   3695 HG12 ILE A 244     -21.568 -15.637  35.905  1.00 33.04           H  
ATOM   3696 HG13 ILE A 244     -22.802 -16.410  34.913  1.00 33.04           H  
ATOM   3697  CG2 ILE A 244     -21.921 -13.058  34.841  1.00 33.04           C  
ATOM   3698 HG21 ILE A 244     -22.438 -12.099  34.870  1.00 33.04           H  
ATOM   3699 HG22 ILE A 244     -21.372 -13.087  33.899  1.00 33.04           H  
ATOM   3700 HG23 ILE A 244     -21.212 -13.105  35.667  1.00 33.04           H  
ATOM   3701  CD1 ILE A 244     -21.102 -15.776  33.816  1.00 33.04           C  
ATOM   3702 HD11 ILE A 244     -21.596 -15.628  32.855  1.00 33.04           H  
ATOM   3703 HD12 ILE A 244     -20.264 -15.085  33.911  1.00 33.04           H  
ATOM   3704 HD13 ILE A 244     -20.712 -16.793  33.859  1.00 33.04           H  
ATOM   3705  N   GLY A 245     -25.643 -12.791  37.178  1.00 28.33           N  
ATOM   3706  H   GLY A 245     -25.647 -13.519  37.877  1.00 28.33           H  
ATOM   3707  CA  GLY A 245     -26.595 -11.676  37.331  1.00 28.33           C  
ATOM   3708  HA2 GLY A 245     -27.089 -11.495  36.376  1.00 28.33           H  
ATOM   3709  HA3 GLY A 245     -27.358 -11.969  38.053  1.00 28.33           H  
ATOM   3710  C   GLY A 245     -25.988 -10.343  37.807  1.00 28.33           C  
ATOM   3711  O   GLY A 245     -26.719  -9.377  38.007  1.00 28.33           O  
ATOM   3712  N   GLY A 246     -24.670 -10.273  38.042  1.00 29.00           N  
ATOM   3713  H   GLY A 246     -24.118 -11.089  37.820  1.00 29.00           H  
ATOM   3714  CA  GLY A 246     -24.045  -9.205  38.841  1.00 29.00           C  
ATOM   3715  HA2 GLY A 246     -23.166  -9.624  39.330  1.00 29.00           H  
ATOM   3716  HA3 GLY A 246     -24.738  -8.899  39.625  1.00 29.00           H  
ATOM   3717  C   GLY A 246     -23.587  -7.934  38.109  1.00 29.00           C  
ATOM   3718  O   GLY A 246     -23.412  -6.902  38.752  1.00 29.00           O  
ATOM   3719  N   CYS A 247     -23.379  -7.961  36.788  1.00 30.12           N  
ATOM   3720  H   CYS A 247     -23.530  -8.833  36.303  1.00 30.12           H  
ATOM   3721  CA  CYS A 247     -22.624  -6.904  36.083  1.00 30.12           C  
ATOM   3722  HA  CYS A 247     -21.949  -6.439  36.802  1.00 30.12           H  
ATOM   3723  C   CYS A 247     -23.469  -5.729  35.528  1.00 30.12           C  
ATOM   3724  CB  CYS A 247     -21.736  -7.568  35.020  1.00 30.12           C  
ATOM   3725  HB2 CYS A 247     -22.350  -8.138  34.323  1.00 30.12           H  
ATOM   3726  HB3 CYS A 247     -21.195  -6.806  34.458  1.00 30.12           H  
ATOM   3727  O   CYS A 247     -22.947  -4.848  34.844  1.00 30.12           O  
ATOM   3728  SG  CYS A 247     -20.542  -8.674  35.833  1.00 30.12           S  
ATOM   3729  HG  CYS A 247     -19.772  -7.735  36.390  1.00 30.12           H  
ATOM   3730  N   PHE A 248     -24.768  -5.677  35.832  1.00 28.01           N  
ATOM   3731  H   PHE A 248     -25.117  -6.402  36.441  1.00 28.01           H  
ATOM   3732  CA  PHE A 248     -25.771  -4.796  35.204  1.00 28.01           C  
ATOM   3733  HA  PHE A 248     -25.553  -4.772  34.136  1.00 28.01           H  
ATOM   3734  C   PHE A 248     -25.754  -3.303  35.639  1.00 28.01           C  
ATOM   3735  CB  PHE A 248     -27.154  -5.473  35.362  1.00 28.01           C  
ATOM   3736  HB2 PHE A 248     -27.952  -4.731  35.406  1.00 28.01           H  
ATOM   3737  HB3 PHE A 248     -27.197  -6.019  36.305  1.00 28.01           H  
ATOM   3738  O   PHE A 248     -26.810  -2.727  35.899  1.00 28.01           O  
ATOM   3739  CG  PHE A 248     -27.518  -6.395  34.219  1.00 28.01           C  
ATOM   3740  CD1 PHE A 248     -28.073  -5.846  33.046  1.00 28.01           C  
ATOM   3741  HD1 PHE A 248     -28.230  -4.780  32.968  1.00 28.01           H  
ATOM   3742  CD2 PHE A 248     -27.326  -7.786  34.320  1.00 28.01           C  
ATOM   3743  HD2 PHE A 248     -26.915  -8.217  35.220  1.00 28.01           H  
ATOM   3744  CE1 PHE A 248     -28.435  -6.682  31.977  1.00 28.01           C  
ATOM   3745  HE1 PHE A 248     -28.863  -6.261  31.078  1.00 28.01           H  
ATOM   3746  CE2 PHE A 248     -27.685  -8.621  33.246  1.00 28.01           C  
ATOM   3747  HE2 PHE A 248     -27.535  -9.688  33.320  1.00 28.01           H  
ATOM   3748  CZ  PHE A 248     -28.239  -8.070  32.077  1.00 28.01           C  
ATOM   3749  HZ  PHE A 248     -28.513  -8.716  31.256  1.00 28.01           H  
ATOM   3750  N   ARG A 249     -24.588  -2.634  35.749  1.00 28.58           N  
ATOM   3751  H   ARG A 249     -23.742  -3.145  35.542  1.00 28.58           H  
ATOM   3752  CA  ARG A 249     -24.529  -1.220  36.223  1.00 28.58           C  
ATOM   3753  HA  ARG A 249     -25.507  -0.777  36.037  1.00 28.58           H  
ATOM   3754  C   ARG A 249     -23.634  -0.209  35.488  1.00 28.58           C  
ATOM   3755  CB  ARG A 249     -24.312  -1.173  37.755  1.00 28.58           C  
ATOM   3756  HB2 ARG A 249     -23.949  -0.188  38.047  1.00 28.58           H  
ATOM   3757  HB3 ARG A 249     -23.565  -1.908  38.053  1.00 28.58           H  
ATOM   3758  O   ARG A 249     -23.673   0.957  35.865  1.00 28.58           O  
ATOM   3759  CG  ARG A 249     -25.634  -1.422  38.502  1.00 28.58           C  
ATOM   3760  HG2 ARG A 249     -26.418  -0.809  38.057  1.00 28.58           H  
ATOM   3761  HG3 ARG A 249     -25.911  -2.472  38.401  1.00 28.58           H  
ATOM   3762  CD  ARG A 249     -25.547  -1.074  39.990  1.00 28.58           C  
ATOM   3763  HD2 ARG A 249     -24.793  -1.709  40.455  1.00 28.58           H  
ATOM   3764  HD3 ARG A 249     -25.249  -0.031  40.091  1.00 28.58           H  
ATOM   3765  NE  ARG A 249     -26.855  -1.283  40.642  1.00 28.58           N  
ATOM   3766  HE  ARG A 249     -27.607  -1.584  40.040  1.00 28.58           H  
ATOM   3767  NH1 ARG A 249     -26.238  -0.768  42.793  1.00 28.58           N  
ATOM   3768 HH11 ARG A 249     -26.471  -0.679  43.772  1.00 28.58           H  
ATOM   3769 HH12 ARG A 249     -25.303  -0.575  42.465  1.00 28.58           H  
ATOM   3770  NH2 ARG A 249     -28.336  -1.396  42.367  1.00 28.58           N  
ATOM   3771 HH21 ARG A 249     -28.551  -1.300  43.349  1.00 28.58           H  
ATOM   3772 HH22 ARG A 249     -29.055  -1.707  41.729  1.00 28.58           H  
ATOM   3773  CZ  ARG A 249     -27.135  -1.147  41.926  1.00 28.58           C  
ATOM   3774  N   PHE A 250     -22.896  -0.576  34.437  1.00 30.52           N  
ATOM   3775  H   PHE A 250     -22.905  -1.545  34.151  1.00 30.52           H  
ATOM   3776  CA  PHE A 250     -21.943   0.346  33.775  1.00 30.52           C  
ATOM   3777  HA  PHE A 250     -22.133   1.353  34.146  1.00 30.52           H  
ATOM   3778  C   PHE A 250     -22.131   0.527  32.255  1.00 30.52           C  
ATOM   3779  CB  PHE A 250     -20.505   0.017  34.220  1.00 30.52           C  
ATOM   3780  HB2 PHE A 250     -20.351  -1.062  34.209  1.00 30.52           H  
ATOM   3781  HB3 PHE A 250     -19.787   0.451  33.524  1.00 30.52           H  
ATOM   3782  O   PHE A 250     -21.163   0.719  31.526  1.00 30.52           O  
ATOM   3783  CG  PHE A 250     -20.180   0.584  35.590  1.00 30.52           C  
ATOM   3784  CD1 PHE A 250     -19.871   1.953  35.718  1.00 30.52           C  
ATOM   3785  HD1 PHE A 250     -19.851   2.585  34.842  1.00 30.52           H  
ATOM   3786  CD2 PHE A 250     -20.205  -0.235  36.734  1.00 30.52           C  
ATOM   3787  HD2 PHE A 250     -20.434  -1.286  36.642  1.00 30.52           H  
ATOM   3788  CE1 PHE A 250     -19.588   2.501  36.981  1.00 30.52           C  
ATOM   3789  HE1 PHE A 250     -19.350   3.550  37.076  1.00 30.52           H  
ATOM   3790  CE2 PHE A 250     -19.920   0.313  37.998  1.00 30.52           C  
ATOM   3791  HE2 PHE A 250     -19.927  -0.319  38.874  1.00 30.52           H  
ATOM   3792  CZ  PHE A 250     -19.612   1.680  38.122  1.00 30.52           C  
ATOM   3793  HZ  PHE A 250     -19.388   2.098  39.092  1.00 30.52           H  
ATOM   3794  N   LEU A 251     -23.378   0.525  31.768  1.00 29.91           N  
ATOM   3795  H   LEU A 251     -24.145   0.366  32.405  1.00 29.91           H  
ATOM   3796  CA  LEU A 251     -23.705   0.833  30.367  1.00 29.91           C  
ATOM   3797  HA  LEU A 251     -22.856   1.327  29.894  1.00 29.91           H  
ATOM   3798  C   LEU A 251     -24.882   1.821  30.269  1.00 29.91           C  
ATOM   3799  CB  LEU A 251     -23.975  -0.477  29.594  1.00 29.91           C  
ATOM   3800  HB2 LEU A 251     -24.376  -0.222  28.613  1.00 29.91           H  
ATOM   3801  HB3 LEU A 251     -24.745  -1.037  30.126  1.00 29.91           H  
ATOM   3802  O   LEU A 251     -26.042   1.420  30.235  1.00 29.91           O  
ATOM   3803  CG  LEU A 251     -22.748  -1.390  29.387  1.00 29.91           C  
ATOM   3804  HG  LEU A 251     -22.295  -1.622  30.351  1.00 29.91           H  
ATOM   3805  CD1 LEU A 251     -23.194  -2.706  28.748  1.00 29.91           C  
ATOM   3806 HD11 LEU A 251     -23.635  -2.518  27.769  1.00 29.91           H  
ATOM   3807 HD12 LEU A 251     -22.335  -3.367  28.631  1.00 29.91           H  
ATOM   3808 HD13 LEU A 251     -23.927  -3.199  29.386  1.00 29.91           H  
ATOM   3809  CD2 LEU A 251     -21.693  -0.763  28.471  1.00 29.91           C  
ATOM   3810 HD21 LEU A 251     -21.269   0.127  28.935  1.00 29.91           H  
ATOM   3811 HD22 LEU A 251     -22.134  -0.500  27.509  1.00 29.91           H  
ATOM   3812 HD23 LEU A 251     -20.881  -1.473  28.309  1.00 29.91           H  
ATOM   3813  N   GLN A 252     -24.576   3.121  30.197  1.00 31.82           N  
ATOM   3814  H   GLN A 252     -23.600   3.377  30.237  1.00 31.82           H  
ATOM   3815  CA  GLN A 252     -25.501   4.154  29.710  1.00 31.82           C  
ATOM   3816  HA  GLN A 252     -26.453   3.683  29.463  1.00 31.82           H  
ATOM   3817  C   GLN A 252     -24.921   4.793  28.436  1.00 31.82           C  
ATOM   3818  CB  GLN A 252     -25.772   5.235  30.770  1.00 31.82           C  
ATOM   3819  HB2 GLN A 252     -26.171   6.112  30.260  1.00 31.82           H  
ATOM   3820  HB3 GLN A 252     -24.838   5.523  31.254  1.00 31.82           H  
ATOM   3821  O   GLN A 252     -23.745   5.168  28.442  1.00 31.82           O  
ATOM   3822  CG  GLN A 252     -26.801   4.805  31.827  1.00 31.82           C  
ATOM   3823  HG2 GLN A 252     -26.379   4.017  32.452  1.00 31.82           H  
ATOM   3824  HG3 GLN A 252     -27.681   4.406  31.322  1.00 31.82           H  
ATOM   3825  CD  GLN A 252     -27.245   5.966  32.719  1.00 31.82           C  
ATOM   3826  NE2 GLN A 252     -28.381   5.861  33.372  1.00 31.82           N  
ATOM   3827 HE21 GLN A 252     -28.960   5.038  33.282  1.00 31.82           H  
ATOM   3828 HE22 GLN A 252     -28.639   6.660  33.933  1.00 31.82           H  
ATOM   3829  OE1 GLN A 252     -26.591   6.987  32.849  1.00 31.82           O  
ATOM   3830  N   PRO A 253     -25.704   4.938  27.348  1.00 37.44           N  
ATOM   3831  CA  PRO A 253     -25.206   5.474  26.084  1.00 37.44           C  
ATOM   3832  HA  PRO A 253     -24.291   4.954  25.798  1.00 37.44           H  
ATOM   3833  C   PRO A 253     -24.912   6.978  26.187  1.00 37.44           C  
ATOM   3834  CB  PRO A 253     -26.293   5.155  25.051  1.00 37.44           C  
ATOM   3835  HB2 PRO A 253     -26.346   5.903  24.260  1.00 37.44           H  
ATOM   3836  HB3 PRO A 253     -26.106   4.169  24.623  1.00 37.44           H  
ATOM   3837  O   PRO A 253     -25.811   7.794  26.382  1.00 37.44           O  
ATOM   3838  CG  PRO A 253     -27.576   5.111  25.880  1.00 37.44           C  
ATOM   3839  HG2 PRO A 253     -28.334   4.478  25.420  1.00 37.44           H  
ATOM   3840  HG3 PRO A 253     -27.959   6.122  26.022  1.00 37.44           H  
ATOM   3841  CD  PRO A 253     -27.102   4.547  27.218  1.00 37.44           C  
ATOM   3842  HD2 PRO A 253     -27.706   4.956  28.028  1.00 37.44           H  
ATOM   3843  HD3 PRO A 253     -27.175   3.460  27.203  1.00 37.44           H  
ATOM   3844  N   ARG A 254     -23.642   7.362  26.014  1.00 31.84           N  
ATOM   3845  H   ARG A 254     -22.953   6.639  25.863  1.00 31.84           H  
ATOM   3846  CA  ARG A 254     -23.198   8.768  25.963  1.00 31.84           C  
ATOM   3847  HA  ARG A 254     -23.899   9.376  26.534  1.00 31.84           H  
ATOM   3848  C   ARG A 254     -23.254   9.333  24.539  1.00 31.84           C  
ATOM   3849  CB  ARG A 254     -21.807   8.929  26.599  1.00 31.84           C  
ATOM   3850  HB2 ARG A 254     -21.126   8.184  26.187  1.00 31.84           H  
ATOM   3851  HB3 ARG A 254     -21.424   9.917  26.346  1.00 31.84           H  
ATOM   3852  O   ARG A 254     -22.238   9.746  23.993  1.00 31.84           O  
ATOM   3853  CG  ARG A 254     -21.832   8.831  28.127  1.00 31.84           C  
ATOM   3854  HG2 ARG A 254     -22.545   9.555  28.522  1.00 31.84           H  
ATOM   3855  HG3 ARG A 254     -22.126   7.828  28.435  1.00 31.84           H  
ATOM   3856  CD  ARG A 254     -20.430   9.154  28.656  1.00 31.84           C  
ATOM   3857  HD2 ARG A 254     -19.752   8.361  28.342  1.00 31.84           H  
ATOM   3858  HD3 ARG A 254     -20.096  10.094  28.215  1.00 31.84           H  
ATOM   3859  NE  ARG A 254     -20.409   9.283  30.123  1.00 31.84           N  
ATOM   3860  HE  ARG A 254     -21.295   9.189  30.599  1.00 31.84           H  
ATOM   3861  NH1 ARG A 254     -18.148   9.619  30.343  1.00 31.84           N  
ATOM   3862 HH11 ARG A 254     -18.046   9.499  29.345  1.00 31.84           H  
ATOM   3863 HH12 ARG A 254     -17.337   9.779  30.923  1.00 31.84           H  
ATOM   3864  NH2 ARG A 254     -19.449   9.646  32.156  1.00 31.84           N  
ATOM   3865 HH21 ARG A 254     -18.631   9.821  32.722  1.00 31.84           H  
ATOM   3866 HH22 ARG A 254     -20.354   9.567  32.596  1.00 31.84           H  
ATOM   3867  CZ  ARG A 254     -19.339   9.514  30.864  1.00 31.84           C  
ATOM   3868  N   GLY A 255     -24.443   9.361  23.946  1.00 36.18           N  
ATOM   3869  H   GLY A 255     -25.228   8.941  24.423  1.00 36.18           H  
ATOM   3870  CA  GLY A 255     -24.657   9.950  22.622  1.00 36.18           C  
ATOM   3871  HA2 GLY A 255     -24.728  11.033  22.726  1.00 36.18           H  
ATOM   3872  HA3 GLY A 255     -23.808   9.726  21.976  1.00 36.18           H  
ATOM   3873  C   GLY A 255     -25.913   9.424  21.939  1.00 36.18           C  
ATOM   3874  O   GLY A 255     -26.272   8.262  22.097  1.00 36.18           O  
ATOM   3875  N   VAL A 256     -26.578  10.287  21.168  1.00 37.76           N  
ATOM   3876  H   VAL A 256     -26.222  11.228  21.085  1.00 37.76           H  
ATOM   3877  CA  VAL A 256     -27.846   9.974  20.474  1.00 37.76           C  
ATOM   3878  HA  VAL A 256     -28.330   9.158  21.010  1.00 37.76           H  
ATOM   3879  C   VAL A 256     -27.603   9.432  19.045  1.00 37.76           C  
ATOM   3880  CB  VAL A 256     -28.817  11.187  20.555  1.00 37.76           C  
ATOM   3881  HB  VAL A 256     -28.415  12.001  19.951  1.00 37.76           H  
ATOM   3882  O   VAL A 256     -28.551   9.146  18.328  1.00 37.76           O  
ATOM   3883  CG1 VAL A 256     -30.251  10.894  20.090  1.00 37.76           C  
ATOM   3884 HG11 VAL A 256     -30.641  10.013  20.601  1.00 37.76           H  
ATOM   3885 HG12 VAL A 256     -30.276  10.721  19.014  1.00 37.76           H  
ATOM   3886 HG13 VAL A 256     -30.901  11.746  20.291  1.00 37.76           H  
ATOM   3887  CG2 VAL A 256     -28.955  11.689  22.007  1.00 37.76           C  
ATOM   3888 HG21 VAL A 256     -29.300  10.878  22.649  1.00 37.76           H  
ATOM   3889 HG22 VAL A 256     -28.003  12.066  22.380  1.00 37.76           H  
ATOM   3890 HG23 VAL A 256     -29.672  12.509  22.053  1.00 37.76           H  
ATOM   3891  N   GLY A 257     -26.339   9.260  18.625  1.00 40.27           N  
ATOM   3892  H   GLY A 257     -25.590   9.475  19.268  1.00 40.27           H  
ATOM   3893  CA  GLY A 257     -25.966   8.785  17.279  1.00 40.27           C  
ATOM   3894  HA2 GLY A 257     -26.757   9.027  16.569  1.00 40.27           H  
ATOM   3895  HA3 GLY A 257     -25.068   9.317  16.965  1.00 40.27           H  
ATOM   3896  C   GLY A 257     -25.665   7.281  17.153  1.00 40.27           C  
ATOM   3897  O   GLY A 257     -26.021   6.669  16.152  1.00 40.27           O  
ATOM   3898  N   ASP A 258     -25.050   6.653  18.161  1.00 43.81           N  
ATOM   3899  H   ASP A 258     -24.708   7.218  18.925  1.00 43.81           H  
ATOM   3900  CA  ASP A 258     -24.440   5.310  18.019  1.00 43.81           C  
ATOM   3901  HA  ASP A 258     -24.207   5.159  16.966  1.00 43.81           H  
ATOM   3902  C   ASP A 258     -25.346   4.127  18.417  1.00 43.81           C  
ATOM   3903  CB  ASP A 258     -23.098   5.281  18.759  1.00 43.81           C  
ATOM   3904  HB2 ASP A 258     -23.261   5.480  19.818  1.00 43.81           H  
ATOM   3905  HB3 ASP A 258     -22.644   4.295  18.659  1.00 43.81           H  
ATOM   3906  O   ASP A 258     -24.907   2.975  18.511  1.00 43.81           O  
ATOM   3907  CG  ASP A 258     -22.146   6.315  18.163  1.00 43.81           C  
ATOM   3908  OD1 ASP A 258     -21.725   6.104  17.005  1.00 43.81           O  
ATOM   3909  OD2 ASP A 258     -21.923   7.334  18.852  1.00 43.81           O  
ATOM   3910  N   ALA A 259     -26.637   4.380  18.646  1.00 37.75           N  
ATOM   3911  H   ALA A 259     -26.960   5.330  18.536  1.00 37.75           H  
ATOM   3912  CA  ALA A 259     -27.607   3.319  18.923  1.00 37.75           C  
ATOM   3913  HA  ALA A 259     -27.238   2.711  19.749  1.00 37.75           H  
ATOM   3914  C   ALA A 259     -27.809   2.381  17.715  1.00 37.75           C  
ATOM   3915  CB  ALA A 259     -28.924   3.976  19.353  1.00 37.75           C  
ATOM   3916  HB1 ALA A 259     -29.318   4.590  18.544  1.00 37.75           H  
ATOM   3917  HB2 ALA A 259     -28.760   4.600  20.232  1.00 37.75           H  
ATOM   3918  HB3 ALA A 259     -29.654   3.204  19.598  1.00 37.75           H  
ATOM   3919  O   ALA A 259     -28.116   1.200  17.883  1.00 37.75           O  
ATOM   3920  N   GLU A 260     -27.629   2.887  16.491  1.00 38.38           N  
ATOM   3921  H   GLU A 260     -27.370   3.860  16.413  1.00 38.38           H  
ATOM   3922  CA  GLU A 260     -28.175   2.237  15.299  1.00 38.38           C  
ATOM   3923  HA  GLU A 260     -28.966   1.564  15.628  1.00 38.38           H  
ATOM   3924  C   GLU A 260     -27.182   1.388  14.502  1.00 38.38           C  
ATOM   3925  CB  GLU A 260     -28.861   3.288  14.443  1.00 38.38           C  
ATOM   3926  HB2 GLU A 260     -29.490   3.885  15.104  1.00 38.38           H  
ATOM   3927  HB3 GLU A 260     -28.121   3.938  13.976  1.00 38.38           H  
ATOM   3928  O   GLU A 260     -27.534   0.283  14.095  1.00 38.38           O  
ATOM   3929  CG  GLU A 260     -29.741   2.627  13.376  1.00 38.38           C  
ATOM   3930  HG2 GLU A 260     -29.134   2.377  12.506  1.00 38.38           H  
ATOM   3931  HG3 GLU A 260     -30.175   1.709  13.773  1.00 38.38           H  
ATOM   3932  CD  GLU A 260     -30.866   3.575  12.985  1.00 38.38           C  
ATOM   3933  OE1 GLU A 260     -32.010   3.106  12.779  1.00 38.38           O  
ATOM   3934  OE2 GLU A 260     -30.595   4.790  12.939  1.00 38.38           O  
ATOM   3935  N   ALA A 261     -25.918   1.803  14.371  1.00 42.47           N  
ATOM   3936  H   ALA A 261     -25.667   2.728  14.689  1.00 42.47           H  
ATOM   3937  CA  ALA A 261     -24.866   0.910  13.864  1.00 42.47           C  
ATOM   3938  HA  ALA A 261     -25.112   0.614  12.845  1.00 42.47           H  
ATOM   3939  C   ALA A 261     -24.781  -0.371  14.725  1.00 42.47           C  
ATOM   3940  CB  ALA A 261     -23.541   1.681  13.850  1.00 42.47           C  
ATOM   3941  HB1 ALA A 261     -23.630   2.558  13.209  1.00 42.47           H  
ATOM   3942  HB2 ALA A 261     -23.275   2.000  14.858  1.00 42.47           H  
ATOM   3943  HB3 ALA A 261     -22.750   1.040  13.460  1.00 42.47           H  
ATOM   3944  O   ALA A 261     -24.662  -1.489  14.214  1.00 42.47           O  
ATOM   3945  N   THR A 262     -24.960  -0.201  16.038  1.00 41.09           N  
ATOM   3946  H   THR A 262     -24.983   0.747  16.384  1.00 41.09           H  
ATOM   3947  CA  THR A 262     -25.126  -1.271  17.026  1.00 41.09           C  
ATOM   3948  HA  THR A 262     -24.274  -1.948  16.968  1.00 41.09           H  
ATOM   3949  C   THR A 262     -26.381  -2.103  16.760  1.00 41.09           C  
ATOM   3950  CB  THR A 262     -25.149  -0.669  18.439  1.00 41.09           C  
ATOM   3951  HB  THR A 262     -26.063  -0.094  18.587  1.00 41.09           H  
ATOM   3952  O   THR A 262     -26.293  -3.328  16.679  1.00 41.09           O  
ATOM   3953  CG2 THR A 262     -25.048  -1.754  19.511  1.00 41.09           C  
ATOM   3954 HG21 THR A 262     -25.846  -2.486  19.392  1.00 41.09           H  
ATOM   3955 HG22 THR A 262     -25.151  -1.295  20.494  1.00 41.09           H  
ATOM   3956 HG23 THR A 262     -24.081  -2.252  19.444  1.00 41.09           H  
ATOM   3957  OG1 THR A 262     -24.037   0.185  18.572  1.00 41.09           O  
ATOM   3958  HG1 THR A 262     -24.337   1.087  18.707  1.00 41.09           H  
ATOM   3959  N   TYR A 263     -27.539  -1.468  16.549  1.00 43.33           N  
ATOM   3960  H   TYR A 263     -27.570  -0.464  16.651  1.00 43.33           H  
ATOM   3961  CA  TYR A 263     -28.787  -2.161  16.216  1.00 43.33           C  
ATOM   3962  HA  TYR A 263     -29.016  -2.853  17.026  1.00 43.33           H  
ATOM   3963  C   TYR A 263     -28.687  -2.994  14.927  1.00 43.33           C  
ATOM   3964  CB  TYR A 263     -29.929  -1.142  16.128  1.00 43.33           C  
ATOM   3965  HB2 TYR A 263     -30.014  -0.619  17.081  1.00 43.33           H  
ATOM   3966  HB3 TYR A 263     -29.679  -0.406  15.364  1.00 43.33           H  
ATOM   3967  O   TYR A 263     -29.094  -4.153  14.940  1.00 43.33           O  
ATOM   3968  CG  TYR A 263     -31.282  -1.730  15.780  1.00 43.33           C  
ATOM   3969  CD1 TYR A 263     -31.841  -1.491  14.509  1.00 43.33           C  
ATOM   3970  HD1 TYR A 263     -31.316  -0.875  13.794  1.00 43.33           H  
ATOM   3971  CD2 TYR A 263     -31.995  -2.479  16.734  1.00 43.33           C  
ATOM   3972  HD2 TYR A 263     -31.569  -2.641  17.713  1.00 43.33           H  
ATOM   3973  CE1 TYR A 263     -33.113  -1.998  14.193  1.00 43.33           C  
ATOM   3974  HE1 TYR A 263     -33.553  -1.742  13.241  1.00 43.33           H  
ATOM   3975  CE2 TYR A 263     -33.267  -2.998  16.421  1.00 43.33           C  
ATOM   3976  HE2 TYR A 263     -33.808  -3.569  17.160  1.00 43.33           H  
ATOM   3977  OH  TYR A 263     -35.040  -3.282  14.826  1.00 43.33           O  
ATOM   3978  HH  TYR A 263     -35.470  -3.606  15.621  1.00 43.33           H  
ATOM   3979  CZ  TYR A 263     -33.825  -2.756  15.147  1.00 43.33           C  
ATOM   3980  N   HIS A 264     -28.108  -2.476  13.837  1.00 47.12           N  
ATOM   3981  H   HIS A 264     -27.791  -1.518  13.871  1.00 47.12           H  
ATOM   3982  CA  HIS A 264     -27.940  -3.232  12.586  1.00 47.12           C  
ATOM   3983  HA  HIS A 264     -28.906  -3.659  12.315  1.00 47.12           H  
ATOM   3984  C   HIS A 264     -26.980  -4.420  12.756  1.00 47.12           C  
ATOM   3985  CB  HIS A 264     -27.512  -2.306  11.432  1.00 47.12           C  
ATOM   3986  HB2 HIS A 264     -27.060  -2.908  10.644  1.00 47.12           H  
ATOM   3987  HB3 HIS A 264     -26.762  -1.596  11.781  1.00 47.12           H  
ATOM   3988  O   HIS A 264     -27.304  -5.527  12.316  1.00 47.12           O  
ATOM   3989  CG  HIS A 264     -28.676  -1.557  10.823  1.00 47.12           C  
ATOM   3990  CD2 HIS A 264     -29.347  -0.506  11.390  1.00 47.12           C  
ATOM   3991  HD2 HIS A 264     -29.122  -0.039  12.338  1.00 47.12           H  
ATOM   3992  ND1 HIS A 264     -29.318  -1.837   9.632  1.00 47.12           N  
ATOM   3993  HD1 HIS A 264     -29.039  -2.452   8.881  1.00 47.12           H  
ATOM   3994  CE1 HIS A 264     -30.346  -0.986   9.505  1.00 47.12           C  
ATOM   3995  HE1 HIS A 264     -31.016  -0.954   8.659  1.00 47.12           H  
ATOM   3996  NE2 HIS A 264     -30.419  -0.169  10.560  1.00 47.12           N  
ATOM   3997  N   ALA A 265     -25.852  -4.239  13.454  1.00 45.71           N  
ATOM   3998  H   ALA A 265     -25.627  -3.314  13.792  1.00 45.71           H  
ATOM   3999  CA  ALA A 265     -24.930  -5.334  13.761  1.00 45.71           C  
ATOM   4000  HA  ALA A 265     -24.614  -5.793  12.824  1.00 45.71           H  
ATOM   4001  C   ALA A 265     -25.606  -6.431  14.606  1.00 45.71           C  
ATOM   4002  CB  ALA A 265     -23.692  -4.755  14.455  1.00 45.71           C  
ATOM   4003  HB1 ALA A 265     -23.215  -4.018  13.808  1.00 45.71           H  
ATOM   4004  HB2 ALA A 265     -23.977  -4.269  15.388  1.00 45.71           H  
ATOM   4005  HB3 ALA A 265     -22.984  -5.555  14.670  1.00 45.71           H  
ATOM   4006  O   ALA A 265     -25.567  -7.607  14.239  1.00 45.71           O  
ATOM   4007  N   VAL A 266     -26.300  -6.055  15.687  1.00 43.79           N  
ATOM   4008  H   VAL A 266     -26.300  -5.075  15.935  1.00 43.79           H  
ATOM   4009  CA  VAL A 266     -27.048  -6.989  16.544  1.00 43.79           C  
ATOM   4010  HA  VAL A 266     -26.368  -7.774  16.876  1.00 43.79           H  
ATOM   4011  C   VAL A 266     -28.167  -7.684  15.765  1.00 43.79           C  
ATOM   4012  CB  VAL A 266     -27.586  -6.269  17.800  1.00 43.79           C  
ATOM   4013  HB  VAL A 266     -28.109  -5.361  17.501  1.00 43.79           H  
ATOM   4014  O   VAL A 266     -28.297  -8.899  15.850  1.00 43.79           O  
ATOM   4015  CG1 VAL A 266     -28.552  -7.136  18.620  1.00 43.79           C  
ATOM   4016 HG11 VAL A 266     -28.084  -8.089  18.868  1.00 43.79           H  
ATOM   4017 HG12 VAL A 266     -29.467  -7.321  18.057  1.00 43.79           H  
ATOM   4018 HG13 VAL A 266     -28.824  -6.618  19.540  1.00 43.79           H  
ATOM   4019  CG2 VAL A 266     -26.423  -5.900  18.731  1.00 43.79           C  
ATOM   4020 HG21 VAL A 266     -26.795  -5.333  19.584  1.00 43.79           H  
ATOM   4021 HG22 VAL A 266     -25.933  -6.808  19.082  1.00 43.79           H  
ATOM   4022 HG23 VAL A 266     -25.690  -5.286  18.208  1.00 43.79           H  
ATOM   4023  N   LYS A 267     -28.941  -6.965  14.949  1.00 47.53           N  
ATOM   4024  H   LYS A 267     -28.785  -5.967  14.922  1.00 47.53           H  
ATOM   4025  CA  LYS A 267     -30.057  -7.508  14.152  1.00 47.53           C  
ATOM   4026  HA  LYS A 267     -30.713  -8.074  14.814  1.00 47.53           H  
ATOM   4027  C   LYS A 267     -29.597  -8.474  13.055  1.00 47.53           C  
ATOM   4028  CB  LYS A 267     -30.828  -6.305  13.596  1.00 47.53           C  
ATOM   4029  HB2 LYS A 267     -30.181  -5.759  12.909  1.00 47.53           H  
ATOM   4030  HB3 LYS A 267     -31.047  -5.655  14.443  1.00 47.53           H  
ATOM   4031  O   LYS A 267     -30.333  -9.397  12.707  1.00 47.53           O  
ATOM   4032  CG  LYS A 267     -32.163  -6.598  12.897  1.00 47.53           C  
ATOM   4033  HG2 LYS A 267     -31.999  -7.156  11.975  1.00 47.53           H  
ATOM   4034  HG3 LYS A 267     -32.807  -7.170  13.566  1.00 47.53           H  
ATOM   4035  CD  LYS A 267     -32.811  -5.238  12.587  1.00 47.53           C  
ATOM   4036  HD2 LYS A 267     -32.195  -4.705  11.863  1.00 47.53           H  
ATOM   4037  HD3 LYS A 267     -32.818  -4.658  13.510  1.00 47.53           H  
ATOM   4038  CE  LYS A 267     -34.251  -5.323  12.074  1.00 47.53           C  
ATOM   4039  HE2 LYS A 267     -34.824  -5.955  12.752  1.00 47.53           H  
ATOM   4040  HE3 LYS A 267     -34.248  -5.780  11.084  1.00 47.53           H  
ATOM   4041  NZ  LYS A 267     -34.859  -3.967  12.020  1.00 47.53           N  
ATOM   4042  HZ1 LYS A 267     -35.806  -3.983  11.668  1.00 47.53           H  
ATOM   4043  HZ2 LYS A 267     -34.891  -3.572  12.949  1.00 47.53           H  
ATOM   4044  HZ3 LYS A 267     -34.309  -3.339  11.452  1.00 47.53           H  
ATOM   4045  N   TRP A 268     -28.387  -8.297  12.522  1.00 51.41           N  
ATOM   4046  H   TRP A 268     -27.861  -7.479  12.795  1.00 51.41           H  
ATOM   4047  CA  TRP A 268     -27.760  -9.253  11.605  1.00 51.41           C  
ATOM   4048  HA  TRP A 268     -28.501  -9.589  10.880  1.00 51.41           H  
ATOM   4049  C   TRP A 268     -27.257 -10.508  12.334  1.00 51.41           C  
ATOM   4050  CB  TRP A 268     -26.638  -8.548  10.838  1.00 51.41           C  
ATOM   4051  HB2 TRP A 268     -27.050  -7.669  10.343  1.00 51.41           H  
ATOM   4052  HB3 TRP A 268     -25.887  -8.198  11.547  1.00 51.41           H  
ATOM   4053  O   TRP A 268     -27.519 -11.620  11.877  1.00 51.41           O  
ATOM   4054  CG  TRP A 268     -25.956  -9.389   9.803  1.00 51.41           C  
ATOM   4055  CD1 TRP A 268     -26.446  -9.671   8.575  1.00 51.41           C  
ATOM   4056  HD1 TRP A 268     -27.392  -9.312   8.199  1.00 51.41           H  
ATOM   4057  CD2 TRP A 268     -24.652 -10.046   9.875  1.00 51.41           C  
ATOM   4058  CE2 TRP A 268     -24.407 -10.698   8.628  1.00 51.41           C  
ATOM   4059  CE3 TRP A 268     -23.643 -10.143  10.857  1.00 51.41           C  
ATOM   4060  HE3 TRP A 268     -23.796  -9.669  11.815  1.00 51.41           H  
ATOM   4061  NE1 TRP A 268     -25.541 -10.453   7.883  1.00 51.41           N  
ATOM   4062  HE1 TRP A 268     -25.689 -10.762   6.932  1.00 51.41           H  
ATOM   4063  CH2 TRP A 268     -22.227 -11.459   9.358  1.00 51.41           C  
ATOM   4064  HH2 TRP A 268     -21.307 -11.997   9.187  1.00 51.41           H  
ATOM   4065  CZ2 TRP A 268     -23.215 -11.389   8.359  1.00 51.41           C  
ATOM   4066  HZ2 TRP A 268     -23.064 -11.867   7.402  1.00 51.41           H  
ATOM   4067  CZ3 TRP A 268     -22.447 -10.843  10.604  1.00 51.41           C  
ATOM   4068  HZ3 TRP A 268     -21.694 -10.916  11.375  1.00 51.41           H  
ATOM   4069  N   LEU A 269     -26.619 -10.340  13.497  1.00 45.70           N  
ATOM   4070  H   LEU A 269     -26.430  -9.397  13.807  1.00 45.70           H  
ATOM   4071  CA  LEU A 269     -26.171 -11.442  14.358  1.00 45.70           C  
ATOM   4072  HA  LEU A 269     -25.549 -12.118  13.772  1.00 45.70           H  
ATOM   4073  C   LEU A 269     -27.352 -12.287  14.878  1.00 45.70           C  
ATOM   4074  CB  LEU A 269     -25.327 -10.853  15.507  1.00 45.70           C  
ATOM   4075  HB2 LEU A 269     -25.889 -10.040  15.966  1.00 45.70           H  
ATOM   4076  HB3 LEU A 269     -25.183 -11.616  16.273  1.00 45.70           H  
ATOM   4077  O   LEU A 269     -27.305 -13.512  14.792  1.00 45.70           O  
ATOM   4078  CG  LEU A 269     -23.940 -10.332  15.082  1.00 45.70           C  
ATOM   4079  HG  LEU A 269     -24.041  -9.688  14.209  1.00 45.70           H  
ATOM   4080  CD1 LEU A 269     -23.326  -9.507  16.214  1.00 45.70           C  
ATOM   4081 HD11 LEU A 269     -23.149 -10.132  17.090  1.00 45.70           H  
ATOM   4082 HD12 LEU A 269     -23.995  -8.690  16.480  1.00 45.70           H  
ATOM   4083 HD13 LEU A 269     -22.382  -9.079  15.877  1.00 45.70           H  
ATOM   4084  CD2 LEU A 269     -22.965 -11.459  14.733  1.00 45.70           C  
ATOM   4085 HD21 LEU A 269     -21.997 -11.037  14.463  1.00 45.70           H  
ATOM   4086 HD22 LEU A 269     -23.339 -12.037  13.888  1.00 45.70           H  
ATOM   4087 HD23 LEU A 269     -22.831 -12.119  15.591  1.00 45.70           H  
ATOM   4088  N   MET A 270     -28.450 -11.650  15.304  1.00 48.32           N  
ATOM   4089  H   MET A 270     -28.404 -10.645  15.392  1.00 48.32           H  
ATOM   4090  CA  MET A 270     -29.711 -12.319  15.665  1.00 48.32           C  
ATOM   4091  HA  MET A 270     -29.540 -12.967  16.525  1.00 48.32           H  
ATOM   4092  C   MET A 270     -30.213 -13.196  14.506  1.00 48.32           C  
ATOM   4093  CB  MET A 270     -30.781 -11.280  16.051  1.00 48.32           C  
ATOM   4094  HB2 MET A 270     -30.847 -10.534  15.258  1.00 48.32           H  
ATOM   4095  HB3 MET A 270     -31.750 -11.774  16.121  1.00 48.32           H  
ATOM   4096  O   MET A 270     -30.388 -14.399  14.675  1.00 48.32           O  
ATOM   4097  CG  MET A 270     -30.513 -10.557  17.379  1.00 48.32           C  
ATOM   4098  HG2 MET A 270     -31.115  -9.648  17.386  1.00 48.32           H  
ATOM   4099  HG3 MET A 270     -29.464 -10.268  17.439  1.00 48.32           H  
ATOM   4100  SD  MET A 270     -30.917 -11.489  18.877  1.00 48.32           S  
ATOM   4101  CE  MET A 270     -30.709 -10.182  20.115  1.00 48.32           C  
ATOM   4102  HE1 MET A 270     -31.401  -9.367  19.907  1.00 48.32           H  
ATOM   4103  HE2 MET A 270     -30.920 -10.588  21.104  1.00 48.32           H  
ATOM   4104  HE3 MET A 270     -29.685  -9.810  20.086  1.00 48.32           H  
ATOM   4105  N   LYS A 271     -30.309 -12.644  13.286  1.00 54.47           N  
ATOM   4106  H   LYS A 271     -30.132 -11.653  13.207  1.00 54.47           H  
ATOM   4107  CA  LYS A 271     -30.733 -13.382  12.078  1.00 54.47           C  
ATOM   4108  HA  LYS A 271     -31.687 -13.863  12.292  1.00 54.47           H  
ATOM   4109  C   LYS A 271     -29.794 -14.513  11.636  1.00 54.47           C  
ATOM   4110  CB  LYS A 271     -30.926 -12.395  10.921  1.00 54.47           C  
ATOM   4111  HB2 LYS A 271     -30.938 -12.947   9.981  1.00 54.47           H  
ATOM   4112  HB3 LYS A 271     -30.092 -11.693  10.895  1.00 54.47           H  
ATOM   4113  O   LYS A 271     -30.220 -15.371  10.860  1.00 54.47           O  
ATOM   4114  CG  LYS A 271     -32.252 -11.639  11.042  1.00 54.47           C  
ATOM   4115  HG2 LYS A 271     -33.073 -12.356  11.018  1.00 54.47           H  
ATOM   4116  HG3 LYS A 271     -32.289 -11.092  11.984  1.00 54.47           H  
ATOM   4117  CD  LYS A 271     -32.397 -10.665   9.870  1.00 54.47           C  
ATOM   4118  HD2 LYS A 271     -32.300 -11.213   8.934  1.00 54.47           H  
ATOM   4119  HD3 LYS A 271     -31.613  -9.910   9.936  1.00 54.47           H  
ATOM   4120  CE  LYS A 271     -33.773 -10.001   9.940  1.00 54.47           C  
ATOM   4121  HE2 LYS A 271     -34.532 -10.782   9.971  1.00 54.47           H  
ATOM   4122  HE3 LYS A 271     -33.837  -9.452  10.880  1.00 54.47           H  
ATOM   4123  NZ  LYS A 271     -33.997  -9.096   8.785  1.00 54.47           N  
ATOM   4124  HZ1 LYS A 271     -33.949  -9.613   7.918  1.00 54.47           H  
ATOM   4125  HZ2 LYS A 271     -34.910  -8.669   8.849  1.00 54.47           H  
ATOM   4126  HZ3 LYS A 271     -33.295  -8.370   8.766  1.00 54.47           H  
ATOM   4127  N   LEU A 272     -28.534 -14.517  12.076  1.00 45.55           N  
ATOM   4128  H   LEU A 272     -28.235 -13.748  12.659  1.00 45.55           H  
ATOM   4129  CA  LEU A 272     -27.629 -15.662  11.921  1.00 45.55           C  
ATOM   4130  HA  LEU A 272     -27.807 -16.134  10.955  1.00 45.55           H  
ATOM   4131  C   LEU A 272     -27.922 -16.741  12.970  1.00 45.55           C  
ATOM   4132  CB  LEU A 272     -26.166 -15.187  11.989  1.00 45.55           C  
ATOM   4133  HB2 LEU A 272     -25.536 -16.022  12.296  1.00 45.55           H  
ATOM   4134  HB3 LEU A 272     -26.073 -14.415  12.753  1.00 45.55           H  
ATOM   4135  O   LEU A 272     -27.974 -17.923  12.618  1.00 45.55           O  
ATOM   4136  CG  LEU A 272     -25.631 -14.643  10.655  1.00 45.55           C  
ATOM   4137  HG  LEU A 272     -26.350 -13.949  10.220  1.00 45.55           H  
ATOM   4138  CD1 LEU A 272     -24.319 -13.903  10.893  1.00 45.55           C  
ATOM   4139 HD11 LEU A 272     -24.499 -13.037  11.531  1.00 45.55           H  
ATOM   4140 HD12 LEU A 272     -23.910 -13.556   9.944  1.00 45.55           H  
ATOM   4141 HD13 LEU A 272     -23.599 -14.560  11.380  1.00 45.55           H  
ATOM   4142  CD2 LEU A 272     -25.353 -15.772   9.654  1.00 45.55           C  
ATOM   4143 HD21 LEU A 272     -24.944 -15.357   8.733  1.00 45.55           H  
ATOM   4144 HD22 LEU A 272     -24.637 -16.473  10.083  1.00 45.55           H  
ATOM   4145 HD23 LEU A 272     -26.274 -16.307   9.424  1.00 45.55           H  
ATOM   4146  N   SER A 273     -28.186 -16.334  14.216  1.00 45.55           N  
ATOM   4147  H   SER A 273     -28.106 -15.351  14.431  1.00 45.55           H  
ATOM   4148  CA  SER A 273     -28.543 -17.250  15.306  1.00 45.55           C  
ATOM   4149  HA  SER A 273     -27.827 -18.071  15.270  1.00 45.55           H  
ATOM   4150  C   SER A 273     -29.922 -17.900  15.150  1.00 45.55           C  
ATOM   4151  CB  SER A 273     -28.391 -16.556  16.667  1.00 45.55           C  
ATOM   4152  HB2 SER A 273     -28.500 -17.299  17.456  1.00 45.55           H  
ATOM   4153  HB3 SER A 273     -27.389 -16.131  16.734  1.00 45.55           H  
ATOM   4154  O   SER A 273     -30.108 -19.051  15.518  1.00 45.55           O  
ATOM   4155  OG  SER A 273     -29.337 -15.529  16.888  1.00 45.55           O  
ATOM   4156  HG  SER A 273     -29.710 -15.230  16.056  1.00 45.55           H  
ATOM   4157  N   GLU A 274     -30.865 -17.219  14.496  1.00 51.74           N  
ATOM   4158  H   GLU A 274     -30.691 -16.242  14.308  1.00 51.74           H  
ATOM   4159  CA  GLU A 274     -32.190 -17.750  14.141  1.00 51.74           C  
ATOM   4160  HA  GLU A 274     -32.662 -18.187  15.020  1.00 51.74           H  
ATOM   4161  C   GLU A 274     -32.146 -18.837  13.046  1.00 51.74           C  
ATOM   4162  CB  GLU A 274     -33.052 -16.583  13.626  1.00 51.74           C  
ATOM   4163  HB2 GLU A 274     -32.471 -16.061  12.866  1.00 51.74           H  
ATOM   4164  HB3 GLU A 274     -33.947 -16.977  13.146  1.00 51.74           H  
ATOM   4165  O   GLU A 274     -33.157 -19.487  12.782  1.00 51.74           O  
ATOM   4166  CG  GLU A 274     -33.506 -15.587  14.709  1.00 51.74           C  
ATOM   4167  HG2 GLU A 274     -32.669 -15.358  15.369  1.00 51.74           H  
ATOM   4168  HG3 GLU A 274     -34.280 -16.062  15.312  1.00 51.74           H  
ATOM   4169  CD  GLU A 274     -34.048 -14.269  14.116  1.00 51.74           C  
ATOM   4170  OE1 GLU A 274     -34.373 -13.361  14.912  1.00 51.74           O  
ATOM   4171  OE2 GLU A 274     -34.102 -14.128  12.866  1.00 51.74           O  
ATOM   4172  N   LYS A 275     -31.013 -19.004  12.345  1.00 49.67           N  
ATOM   4173  H   LYS A 275     -30.212 -18.461  12.633  1.00 49.67           H  
ATOM   4174  CA  LYS A 275     -30.909 -19.834  11.124  1.00 49.67           C  
ATOM   4175  HA  LYS A 275     -31.839 -20.389  11.003  1.00 49.67           H  
ATOM   4176  C   LYS A 275     -29.845 -20.926  11.175  1.00 49.67           C  
ATOM   4177  CB  LYS A 275     -30.729 -18.925   9.900  1.00 49.67           C  
ATOM   4178  HB2 LYS A 275     -30.554 -19.541   9.018  1.00 49.67           H  
ATOM   4179  HB3 LYS A 275     -29.877 -18.262  10.045  1.00 49.67           H  
ATOM   4180  O   LYS A 275     -29.676 -21.652  10.196  1.00 49.67           O  
ATOM   4181  CG  LYS A 275     -32.006 -18.108   9.683  1.00 49.67           C  
ATOM   4182  HG2 LYS A 275     -32.108 -17.367  10.476  1.00 49.67           H  
ATOM   4183  HG3 LYS A 275     -32.862 -18.780   9.725  1.00 49.67           H  
ATOM   4184  CD  LYS A 275     -32.015 -17.398   8.332  1.00 49.67           C  
ATOM   4185  HD2 LYS A 275     -31.888 -18.134   7.538  1.00 49.67           H  
ATOM   4186  HD3 LYS A 275     -31.215 -16.658   8.298  1.00 49.67           H  
ATOM   4187  CE  LYS A 275     -33.384 -16.725   8.230  1.00 49.67           C  
ATOM   4188  HE2 LYS A 275     -33.421 -15.913   8.956  1.00 49.67           H  
ATOM   4189  HE3 LYS A 275     -34.142 -17.450   8.526  1.00 49.67           H  
ATOM   4190  NZ  LYS A 275     -33.666 -16.236   6.863  1.00 49.67           N  
ATOM   4191  HZ1 LYS A 275     -34.582 -15.811   6.847  1.00 49.67           H  
ATOM   4192  HZ2 LYS A 275     -33.664 -17.012   6.217  1.00 49.67           H  
ATOM   4193  HZ3 LYS A 275     -32.973 -15.553   6.592  1.00 49.67           H  
ATOM   4194  N   SER A 276     -29.151 -21.041  12.299  1.00 48.79           N  
ATOM   4195  H   SER A 276     -29.401 -20.448  13.078  1.00 48.79           H  
ATOM   4196  CA  SER A 276     -28.048 -21.973  12.522  1.00 48.79           C  
ATOM   4197  HA  SER A 276     -28.162 -22.852  11.887  1.00 48.79           H  
ATOM   4198  C   SER A 276     -28.095 -22.389  13.988  1.00 48.79           C  
ATOM   4199  CB  SER A 276     -26.685 -21.306  12.233  1.00 48.79           C  
ATOM   4200  HB2 SER A 276     -26.277 -20.898  13.157  1.00 48.79           H  
ATOM   4201  HB3 SER A 276     -25.990 -22.059  11.863  1.00 48.79           H  
ATOM   4202  O   SER A 276     -28.333 -21.532  14.835  1.00 48.79           O  
ATOM   4203  OG  SER A 276     -26.782 -20.242  11.295  1.00 48.79           O  
ATOM   4204  HG  SER A 276     -27.205 -19.513  11.755  1.00 48.79           H  
ATOM   4205  N   GLN A 277     -27.827 -23.654  14.324  1.00 51.57           N  
ATOM   4206  H   GLN A 277     -27.590 -24.328  13.610  1.00 51.57           H  
ATOM   4207  CA  GLN A 277     -27.451 -23.960  15.706  1.00 51.57           C  
ATOM   4208  HA  GLN A 277     -28.156 -23.483  16.387  1.00 51.57           H  
ATOM   4209  C   GLN A 277     -26.076 -23.336  15.957  1.00 51.57           C  
ATOM   4210  CB  GLN A 277     -27.478 -25.470  15.991  1.00 51.57           C  
ATOM   4211  HB2 GLN A 277     -27.034 -26.018  15.160  1.00 51.57           H  
ATOM   4212  HB3 GLN A 277     -26.889 -25.663  16.887  1.00 51.57           H  
ATOM   4213  O   GLN A 277     -25.069 -23.811  15.445  1.00 51.57           O  
ATOM   4214  CG  GLN A 277     -28.914 -25.956  16.250  1.00 51.57           C  
ATOM   4215  HG2 GLN A 277     -29.509 -25.845  15.344  1.00 51.57           H  
ATOM   4216  HG3 GLN A 277     -29.358 -25.337  17.030  1.00 51.57           H  
ATOM   4217  CD  GLN A 277     -28.981 -27.413  16.702  1.00 51.57           C  
ATOM   4218  NE2 GLN A 277     -30.039 -27.815  17.371  1.00 51.57           N  
ATOM   4219 HE21 GLN A 277     -30.768 -27.166  17.633  1.00 51.57           H  
ATOM   4220 HE22 GLN A 277     -30.018 -28.779  17.671  1.00 51.57           H  
ATOM   4221  OE1 GLN A 277     -28.111 -28.227  16.454  1.00 51.57           O  
ATOM   4222  N   VAL A 278     -26.085 -22.215  16.674  1.00 49.98           N  
ATOM   4223  H   VAL A 278     -26.987 -21.859  16.957  1.00 49.98           H  
ATOM   4224  CA  VAL A 278     -24.911 -21.448  17.101  1.00 49.98           C  
ATOM   4225  HA  VAL A 278     -24.273 -21.215  16.249  1.00 49.98           H  
ATOM   4226  C   VAL A 278     -24.126 -22.304  18.089  1.00 49.98           C  
ATOM   4227  CB  VAL A 278     -25.412 -20.141  17.757  1.00 49.98           C  
ATOM   4228  HB  VAL A 278     -26.083 -20.393  18.578  1.00 49.98           H  
ATOM   4229  O   VAL A 278     -24.653 -22.613  19.160  1.00 49.98           O  
ATOM   4230  CG1 VAL A 278     -24.347 -19.197  18.309  1.00 49.98           C  
ATOM   4231 HG11 VAL A 278     -24.819 -18.401  18.884  1.00 49.98           H  
ATOM   4232 HG12 VAL A 278     -23.670 -19.743  18.967  1.00 49.98           H  
ATOM   4233 HG13 VAL A 278     -23.792 -18.744  17.488  1.00 49.98           H  
ATOM   4234  CG2 VAL A 278     -26.195 -19.308  16.742  1.00 49.98           C  
ATOM   4235 HG21 VAL A 278     -25.599 -19.157  15.842  1.00 49.98           H  
ATOM   4236 HG22 VAL A 278     -27.127 -19.813  16.485  1.00 49.98           H  
ATOM   4237 HG23 VAL A 278     -26.435 -18.341  17.184  1.00 49.98           H  
ATOM   4238  N   GLU A 279     -22.893 -22.699  17.754  1.00 51.59           N  
ATOM   4239  H   GLU A 279     -22.488 -22.404  16.877  1.00 51.59           H  
ATOM   4240  CA  GLU A 279     -22.031 -23.357  18.742  1.00 51.59           C  
ATOM   4241  HA  GLU A 279     -22.575 -24.199  19.169  1.00 51.59           H  
ATOM   4242  C   GLU A 279     -21.724 -22.385  19.895  1.00 51.59           C  
ATOM   4243  CB  GLU A 279     -20.721 -23.895  18.126  1.00 51.59           C  
ATOM   4244  HB2 GLU A 279     -20.237 -23.114  17.540  1.00 51.59           H  
ATOM   4245  HB3 GLU A 279     -20.059 -24.146  18.956  1.00 51.59           H  
ATOM   4246  O   GLU A 279     -21.765 -21.166  19.741  1.00 51.59           O  
ATOM   4247  CG  GLU A 279     -20.901 -25.162  17.266  1.00 51.59           C  
ATOM   4248  HG2 GLU A 279     -21.576 -25.837  17.793  1.00 51.59           H  
ATOM   4249  HG3 GLU A 279     -21.374 -24.884  16.324  1.00 51.59           H  
ATOM   4250  CD  GLU A 279     -19.585 -25.927  16.984  1.00 51.59           C  
ATOM   4251  OE1 GLU A 279     -19.639 -26.949  16.267  1.00 51.59           O  
ATOM   4252  OE2 GLU A 279     -18.508 -25.560  17.529  1.00 51.59           O  
ATOM   4253  N   GLU A 280     -21.346 -22.900  21.062  1.00 47.47           N  
ATOM   4254  H   GLU A 280     -21.362 -23.902  21.187  1.00 47.47           H  
ATOM   4255  CA  GLU A 280     -20.941 -22.074  22.214  1.00 47.47           C  
ATOM   4256  HA  GLU A 280     -21.798 -21.498  22.564  1.00 47.47           H  
ATOM   4257  C   GLU A 280     -19.814 -21.075  21.852  1.00 47.47           C  
ATOM   4258  CB  GLU A 280     -20.524 -23.058  23.312  1.00 47.47           C  
ATOM   4259  HB2 GLU A 280     -19.605 -23.555  23.004  1.00 47.47           H  
ATOM   4260  HB3 GLU A 280     -21.308 -23.810  23.403  1.00 47.47           H  
ATOM   4261  O   GLU A 280     -19.808 -19.922  22.287  1.00 47.47           O  
ATOM   4262  CG  GLU A 280     -20.323 -22.418  24.689  1.00 47.47           C  
ATOM   4263  HG2 GLU A 280     -19.507 -21.698  24.627  1.00 47.47           H  
ATOM   4264  HG3 GLU A 280     -21.233 -21.884  24.961  1.00 47.47           H  
ATOM   4265  CD  GLU A 280     -19.999 -23.466  25.769  1.00 47.47           C  
ATOM   4266  OE1 GLU A 280     -19.892 -23.054  26.944  1.00 47.47           O  
ATOM   4267  OE2 GLU A 280     -19.841 -24.659  25.416  1.00 47.47           O  
ATOM   4268  N   LYS A 281     -18.926 -21.478  20.932  1.00 45.69           N  
ATOM   4269  H   LYS A 281     -19.039 -22.422  20.591  1.00 45.69           H  
ATOM   4270  CA  LYS A 281     -17.891 -20.631  20.311  1.00 45.69           C  
ATOM   4271  HA  LYS A 281     -17.246 -20.222  21.088  1.00 45.69           H  
ATOM   4272  C   LYS A 281     -18.486 -19.445  19.539  1.00 45.69           C  
ATOM   4273  CB  LYS A 281     -17.057 -21.474  19.332  1.00 45.69           C  
ATOM   4274  HB2 LYS A 281     -16.264 -20.850  18.921  1.00 45.69           H  
ATOM   4275  HB3 LYS A 281     -17.708 -21.768  18.508  1.00 45.69           H  
ATOM   4276  O   LYS A 281     -17.975 -18.329  19.632  1.00 45.69           O  
ATOM   4277  CG  LYS A 281     -16.427 -22.741  19.936  1.00 45.69           C  
ATOM   4278  HG2 LYS A 281     -17.197 -23.335  20.428  1.00 45.69           H  
ATOM   4279  HG3 LYS A 281     -15.662 -22.473  20.664  1.00 45.69           H  
ATOM   4280  CD  LYS A 281     -15.816 -23.580  18.807  1.00 45.69           C  
ATOM   4281  HD2 LYS A 281     -14.901 -23.112  18.445  1.00 45.69           H  
ATOM   4282  HD3 LYS A 281     -16.530 -23.610  17.984  1.00 45.69           H  
ATOM   4283  CE  LYS A 281     -15.533 -25.015  19.264  1.00 45.69           C  
ATOM   4284  HE2 LYS A 281     -16.136 -25.219  20.149  1.00 45.69           H  
ATOM   4285  HE3 LYS A 281     -14.481 -25.113  19.534  1.00 45.69           H  
ATOM   4286  NZ  LYS A 281     -15.914 -25.971  18.196  1.00 45.69           N  
ATOM   4287  HZ1 LYS A 281     -15.414 -25.806  17.334  1.00 45.69           H  
ATOM   4288  HZ2 LYS A 281     -16.887 -25.836  17.961  1.00 45.69           H  
ATOM   4289  HZ3 LYS A 281     -15.833 -26.936  18.483  1.00 45.69           H  
ATOM   4290  N   ASP A 282     -19.572 -19.677  18.802  1.00 46.99           N  
ATOM   4291  H   ASP A 282     -20.009 -20.585  18.861  1.00 46.99           H  
ATOM   4292  CA  ASP A 282     -20.261 -18.657  18.010  1.00 46.99           C  
ATOM   4293  HA  ASP A 282     -19.516 -18.110  17.432  1.00 46.99           H  
ATOM   4294  C   ASP A 282     -21.025 -17.660  18.904  1.00 46.99           C  
ATOM   4295  CB  ASP A 282     -21.209 -19.295  16.988  1.00 46.99           C  
ATOM   4296  HB2 ASP A 282     -21.788 -18.500  16.518  1.00 46.99           H  
ATOM   4297  HB3 ASP A 282     -21.892 -19.966  17.509  1.00 46.99           H  
ATOM   4298  O   ASP A 282     -21.174 -16.494  18.535  1.00 46.99           O  
ATOM   4299  CG  ASP A 282     -20.532 -20.078  15.868  1.00 46.99           C  
ATOM   4300  OD1 ASP A 282     -19.479 -19.613  15.374  1.00 46.99           O  
ATOM   4301  OD2 ASP A 282     -21.128 -21.109  15.484  1.00 46.99           O  
ATOM   4302  N   GLN A 283     -21.456 -18.063  20.110  1.00 49.22           N  
ATOM   4303  H   GLN A 283     -21.341 -19.036  20.356  1.00 49.22           H  
ATOM   4304  CA  GLN A 283     -22.003 -17.128  21.107  1.00 49.22           C  
ATOM   4305  HA  GLN A 283     -22.761 -16.513  20.621  1.00 49.22           H  
ATOM   4306  C   GLN A 283     -20.929 -16.174  21.645  1.00 49.22           C  
ATOM   4307  CB  GLN A 283     -22.671 -17.861  22.280  1.00 49.22           C  
ATOM   4308  HB2 GLN A 283     -22.984 -17.107  23.003  1.00 49.22           H  
ATOM   4309  HB3 GLN A 283     -21.957 -18.523  22.769  1.00 49.22           H  
ATOM   4310  O   GLN A 283     -21.182 -14.977  21.785  1.00 49.22           O  
ATOM   4311  CG  GLN A 283     -23.904 -18.673  21.861  1.00 49.22           C  
ATOM   4312  HG2 GLN A 283     -23.576 -19.543  21.293  1.00 49.22           H  
ATOM   4313  HG3 GLN A 283     -24.542 -18.057  21.228  1.00 49.22           H  
ATOM   4314  CD  GLN A 283     -24.736 -19.158  23.045  1.00 49.22           C  
ATOM   4315  NE2 GLN A 283     -25.802 -19.884  22.800  1.00 49.22           N  
ATOM   4316 HE21 GLN A 283     -26.266 -20.249  23.619  1.00 49.22           H  
ATOM   4317 HE22 GLN A 283     -25.986 -20.220  21.865  1.00 49.22           H  
ATOM   4318  OE1 GLN A 283     -24.472 -18.893  24.204  1.00 49.22           O  
ATOM   4319  N   HIS A 284     -19.711 -16.669  21.883  1.00 48.13           N  
ATOM   4320  H   HIS A 284     -19.570 -17.665  21.790  1.00 48.13           H  
ATOM   4321  CA  HIS A 284     -18.583 -15.829  22.296  1.00 48.13           C  
ATOM   4322  HA  HIS A 284     -18.899 -15.236  23.154  1.00 48.13           H  
ATOM   4323  C   HIS A 284     -18.165 -14.846  21.182  1.00 48.13           C  
ATOM   4324  CB  HIS A 284     -17.433 -16.743  22.742  1.00 48.13           C  
ATOM   4325  HB2 HIS A 284     -16.878 -17.093  21.872  1.00 48.13           H  
ATOM   4326  HB3 HIS A 284     -17.845 -17.618  23.245  1.00 48.13           H  
ATOM   4327  O   HIS A 284     -17.902 -13.671  21.442  1.00 48.13           O  
ATOM   4328  CG  HIS A 284     -16.496 -16.067  23.706  1.00 48.13           C  
ATOM   4329  CD2 HIS A 284     -15.359 -15.372  23.399  1.00 48.13           C  
ATOM   4330  HD2 HIS A 284     -14.965 -15.213  22.406  1.00 48.13           H  
ATOM   4331  ND1 HIS A 284     -16.637 -16.031  25.075  1.00 48.13           N  
ATOM   4332  HD1 HIS A 284     -17.372 -16.471  25.609  1.00 48.13           H  
ATOM   4333  CE1 HIS A 284     -15.607 -15.331  25.579  1.00 48.13           C  
ATOM   4334  HE1 HIS A 284     -15.443 -15.137  26.629  1.00 48.13           H  
ATOM   4335  NE2 HIS A 284     -14.800 -14.906  24.594  1.00 48.13           N  
ATOM   4336  N   LEU A 285     -18.210 -15.294  19.919  1.00 43.06           N  
ATOM   4337  H   LEU A 285     -18.373 -16.281  19.785  1.00 43.06           H  
ATOM   4338  CA  LEU A 285     -18.155 -14.438  18.724  1.00 43.06           C  
ATOM   4339  HA  LEU A 285     -17.181 -13.951  18.675  1.00 43.06           H  
ATOM   4340  C   LEU A 285     -19.228 -13.333  18.760  1.00 43.06           C  
ATOM   4341  CB  LEU A 285     -18.379 -15.319  17.473  1.00 43.06           C  
ATOM   4342  HB2 LEU A 285     -18.732 -16.297  17.798  1.00 43.06           H  
ATOM   4343  HB3 LEU A 285     -19.196 -14.894  16.889  1.00 43.06           H  
ATOM   4344  O   LEU A 285     -18.927 -12.171  18.487  1.00 43.06           O  
ATOM   4345  CG  LEU A 285     -17.168 -15.532  16.547  1.00 43.06           C  
ATOM   4346  HG  LEU A 285     -16.362 -14.855  16.830  1.00 43.06           H  
ATOM   4347  CD1 LEU A 285     -16.637 -16.963  16.616  1.00 43.06           C  
ATOM   4348 HD11 LEU A 285     -16.368 -17.202  17.644  1.00 43.06           H  
ATOM   4349 HD12 LEU A 285     -17.397 -17.667  16.278  1.00 43.06           H  
ATOM   4350 HD13 LEU A 285     -15.753 -17.063  15.985  1.00 43.06           H  
ATOM   4351  CD2 LEU A 285     -17.570 -15.253  15.095  1.00 43.06           C  
ATOM   4352 HD21 LEU A 285     -16.718 -15.437  14.441  1.00 43.06           H  
ATOM   4353 HD22 LEU A 285     -17.888 -14.215  14.999  1.00 43.06           H  
ATOM   4354 HD23 LEU A 285     -18.384 -15.918  14.808  1.00 43.06           H  
ATOM   4355  N   LEU A 286     -20.472 -13.687  19.101  1.00 45.30           N  
ATOM   4356  H   LEU A 286     -20.646 -14.669  19.261  1.00 45.30           H  
ATOM   4357  CA  LEU A 286     -21.615 -12.772  19.176  1.00 45.30           C  
ATOM   4358  HA  LEU A 286     -21.730 -12.303  18.199  1.00 45.30           H  
ATOM   4359  C   LEU A 286     -21.389 -11.662  20.217  1.00 45.30           C  
ATOM   4360  CB  LEU A 286     -22.887 -13.584  19.512  1.00 45.30           C  
ATOM   4361  HB2 LEU A 286     -23.028 -13.574  20.593  1.00 45.30           H  
ATOM   4362  HB3 LEU A 286     -22.741 -14.628  19.237  1.00 45.30           H  
ATOM   4363  O   LEU A 286     -21.654 -10.496  19.931  1.00 45.30           O  
ATOM   4364  CG  LEU A 286     -24.169 -13.077  18.824  1.00 45.30           C  
ATOM   4365  HG  LEU A 286     -24.037 -12.045  18.499  1.00 45.30           H  
ATOM   4366  CD1 LEU A 286     -24.512 -13.956  17.617  1.00 45.30           C  
ATOM   4367 HD11 LEU A 286     -25.450 -13.639  17.162  1.00 45.30           H  
ATOM   4368 HD12 LEU A 286     -24.621 -14.993  17.932  1.00 45.30           H  
ATOM   4369 HD13 LEU A 286     -23.708 -13.903  16.882  1.00 45.30           H  
ATOM   4370  CD2 LEU A 286     -25.361 -13.124  19.779  1.00 45.30           C  
ATOM   4371 HD21 LEU A 286     -25.543 -14.153  20.088  1.00 45.30           H  
ATOM   4372 HD22 LEU A 286     -25.145 -12.524  20.663  1.00 45.30           H  
ATOM   4373 HD23 LEU A 286     -26.251 -12.739  19.282  1.00 45.30           H  
ATOM   4374  N   GLU A 287     -20.881 -12.013  21.402  1.00 49.04           N  
ATOM   4375  H   GLU A 287     -20.730 -12.998  21.569  1.00 49.04           H  
ATOM   4376  CA  GLU A 287     -20.525 -11.075  22.479  1.00 49.04           C  
ATOM   4377  HA  GLU A 287     -21.383 -10.447  22.715  1.00 49.04           H  
ATOM   4378  C   GLU A 287     -19.388 -10.129  22.062  1.00 49.04           C  
ATOM   4379  CB  GLU A 287     -20.126 -11.853  23.749  1.00 49.04           C  
ATOM   4380  HB2 GLU A 287     -19.643 -11.167  24.444  1.00 49.04           H  
ATOM   4381  HB3 GLU A 287     -19.399 -12.620  23.484  1.00 49.04           H  
ATOM   4382  O   GLU A 287     -19.524  -8.906  22.157  1.00 49.04           O  
ATOM   4383  CG  GLU A 287     -21.305 -12.520  24.473  1.00 49.04           C  
ATOM   4384  HG2 GLU A 287     -20.913 -13.140  25.279  1.00 49.04           H  
ATOM   4385  HG3 GLU A 287     -21.837 -13.172  23.780  1.00 49.04           H  
ATOM   4386  CD  GLU A 287     -22.266 -11.477  25.055  1.00 49.04           C  
ATOM   4387  OE1 GLU A 287     -23.313 -11.228  24.407  1.00 49.04           O  
ATOM   4388  OE2 GLU A 287     -21.943 -10.873  26.096  1.00 49.04           O  
ATOM   4389  N   LEU A 288     -18.292 -10.670  21.518  1.00 44.39           N  
ATOM   4390  H   LEU A 288     -18.234 -11.677  21.457  1.00 44.39           H  
ATOM   4391  CA  LEU A 288     -17.155  -9.869  21.053  1.00 44.39           C  
ATOM   4392  HA  LEU A 288     -16.817  -9.237  21.874  1.00 44.39           H  
ATOM   4393  C   LEU A 288     -17.551  -8.918  19.913  1.00 44.39           C  
ATOM   4394  CB  LEU A 288     -16.010 -10.807  20.631  1.00 44.39           C  
ATOM   4395  HB2 LEU A 288     -15.265 -10.228  20.086  1.00 44.39           H  
ATOM   4396  HB3 LEU A 288     -16.413 -11.556  19.948  1.00 44.39           H  
ATOM   4397  O   LEU A 288     -17.149  -7.752  19.913  1.00 44.39           O  
ATOM   4398  CG  LEU A 288     -15.308 -11.520  21.804  1.00 44.39           C  
ATOM   4399  HG  LEU A 288     -16.043 -12.031  22.427  1.00 44.39           H  
ATOM   4400  CD1 LEU A 288     -14.332 -12.558  21.248  1.00 44.39           C  
ATOM   4401 HD11 LEU A 288     -14.882 -13.294  20.661  1.00 44.39           H  
ATOM   4402 HD12 LEU A 288     -13.842 -13.071  22.076  1.00 44.39           H  
ATOM   4403 HD13 LEU A 288     -13.579 -12.076  20.625  1.00 44.39           H  
ATOM   4404  CD2 LEU A 288     -14.510 -10.548  22.678  1.00 44.39           C  
ATOM   4405 HD21 LEU A 288     -15.184  -9.852  23.178  1.00 44.39           H  
ATOM   4406 HD22 LEU A 288     -13.980 -11.108  23.448  1.00 44.39           H  
ATOM   4407 HD23 LEU A 288     -13.791  -9.995  22.074  1.00 44.39           H  
ATOM   4408  N   CYS A 289     -18.393  -9.365  18.976  1.00 40.90           N  
ATOM   4409  H   CYS A 289     -18.659 -10.339  18.988  1.00 40.90           H  
ATOM   4410  CA  CYS A 289     -18.917  -8.506  17.916  1.00 40.90           C  
ATOM   4411  HA  CYS A 289     -18.076  -7.990  17.452  1.00 40.90           H  
ATOM   4412  C   CYS A 289     -19.853  -7.399  18.436  1.00 40.90           C  
ATOM   4413  CB  CYS A 289     -19.605  -9.354  16.838  1.00 40.90           C  
ATOM   4414  HB2 CYS A 289     -20.202  -8.697  16.206  1.00 40.90           H  
ATOM   4415  HB3 CYS A 289     -20.263 -10.084  17.310  1.00 40.90           H  
ATOM   4416  O   CYS A 289     -19.876  -6.335  17.822  1.00 40.90           O  
ATOM   4417  SG  CYS A 289     -18.390 -10.207  15.786  1.00 40.90           S  
ATOM   4418  HG  CYS A 289     -17.709  -9.139  15.360  1.00 40.90           H  
ATOM   4419  N   LYS A 290     -20.585  -7.587  19.550  1.00 38.99           N  
ATOM   4420  H   LYS A 290     -20.539  -8.485  20.009  1.00 38.99           H  
ATOM   4421  CA  LYS A 290     -21.343  -6.493  20.199  1.00 38.99           C  
ATOM   4422  HA  LYS A 290     -21.963  -5.989  19.457  1.00 38.99           H  
ATOM   4423  C   LYS A 290     -20.395  -5.433  20.764  1.00 38.99           C  
ATOM   4424  CB  LYS A 290     -22.240  -7.017  21.334  1.00 38.99           C  
ATOM   4425  HB2 LYS A 290     -21.623  -7.591  22.025  1.00 38.99           H  
ATOM   4426  HB3 LYS A 290     -22.634  -6.165  21.890  1.00 38.99           H  
ATOM   4427  O   LYS A 290     -20.568  -4.250  20.482  1.00 38.99           O  
ATOM   4428  CG  LYS A 290     -23.434  -7.870  20.883  1.00 38.99           C  
ATOM   4429  HG2 LYS A 290     -24.206  -7.221  20.470  1.00 38.99           H  
ATOM   4430  HG3 LYS A 290     -23.124  -8.570  20.107  1.00 38.99           H  
ATOM   4431  CD  LYS A 290     -23.994  -8.640  22.091  1.00 38.99           C  
ATOM   4432  HD2 LYS A 290     -24.489  -7.943  22.767  1.00 38.99           H  
ATOM   4433  HD3 LYS A 290     -23.166  -9.103  22.629  1.00 38.99           H  
ATOM   4434  CE  LYS A 290     -24.962  -9.749  21.676  1.00 38.99           C  
ATOM   4435  HE2 LYS A 290     -24.457 -10.373  20.938  1.00 38.99           H  
ATOM   4436  HE3 LYS A 290     -25.846  -9.308  21.216  1.00 38.99           H  
ATOM   4437  NZ  LYS A 290     -25.330 -10.575  22.851  1.00 38.99           N  
ATOM   4438  HZ1 LYS A 290     -25.893 -11.381  22.619  1.00 38.99           H  
ATOM   4439  HZ2 LYS A 290     -24.493 -10.929  23.292  1.00 38.99           H  
ATOM   4440  HZ3 LYS A 290     -25.760 -10.033  23.588  1.00 38.99           H  
ATOM   4441  N   GLY A 291     -19.379  -5.853  21.524  1.00 39.65           N  
ATOM   4442  H   GLY A 291     -19.307  -6.842  21.716  1.00 39.65           H  
ATOM   4443  CA  GLY A 291     -18.411  -4.938  22.140  1.00 39.65           C  
ATOM   4444  HA2 GLY A 291     -18.936  -4.228  22.779  1.00 39.65           H  
ATOM   4445  HA3 GLY A 291     -17.722  -5.517  22.755  1.00 39.65           H  
ATOM   4446  C   GLY A 291     -17.590  -4.151  21.112  1.00 39.65           C  
ATOM   4447  O   GLY A 291     -17.423  -2.940  21.235  1.00 39.65           O  
ATOM   4448  N   ALA A 292     -17.139  -4.815  20.045  1.00 38.43           N  
ATOM   4449  H   ALA A 292     -17.291  -5.813  20.007  1.00 38.43           H  
ATOM   4450  CA  ALA A 292     -16.269  -4.221  19.028  1.00 38.43           C  
ATOM   4451  HA  ALA A 292     -15.466  -3.695  19.544  1.00 38.43           H  
ATOM   4452  C   ALA A 292     -16.948  -3.186  18.105  1.00 38.43           C  
ATOM   4453  CB  ALA A 292     -15.640  -5.365  18.222  1.00 38.43           C  
ATOM   4454  HB1 ALA A 292     -16.414  -5.914  17.686  1.00 38.43           H  
ATOM   4455  HB2 ALA A 292     -15.120  -6.047  18.895  1.00 38.43           H  
ATOM   4456  HB3 ALA A 292     -14.918  -4.964  17.510  1.00 38.43           H  
ATOM   4457  O   ALA A 292     -16.270  -2.603  17.258  1.00 38.43           O  
ATOM   4458  N   VAL A 293     -18.264  -2.954  18.205  1.00 37.98           N  
ATOM   4459  H   VAL A 293     -18.789  -3.447  18.914  1.00 37.98           H  
ATOM   4460  CA  VAL A 293     -18.975  -1.990  17.341  1.00 37.98           C  
ATOM   4461  HA  VAL A 293     -18.509  -2.018  16.356  1.00 37.98           H  
ATOM   4462  C   VAL A 293     -18.801  -0.533  17.783  1.00 37.98           C  
ATOM   4463  CB  VAL A 293     -20.445  -2.420  17.130  1.00 37.98           C  
ATOM   4464  HB  VAL A 293     -20.875  -2.721  18.085  1.00 37.98           H  
ATOM   4465  O   VAL A 293     -18.884   0.345  16.927  1.00 37.98           O  
ATOM   4466  CG1 VAL A 293     -21.346  -1.352  16.499  1.00 37.98           C  
ATOM   4467 HG11 VAL A 293     -22.299  -1.792  16.206  1.00 37.98           H  
ATOM   4468 HG12 VAL A 293     -21.543  -0.561  17.222  1.00 37.98           H  
ATOM   4469 HG13 VAL A 293     -20.876  -0.919  15.616  1.00 37.98           H  
ATOM   4470  CG2 VAL A 293     -20.478  -3.611  16.158  1.00 37.98           C  
ATOM   4471 HG21 VAL A 293     -19.708  -4.337  16.420  1.00 37.98           H  
ATOM   4472 HG22 VAL A 293     -20.321  -3.278  15.132  1.00 37.98           H  
ATOM   4473 HG23 VAL A 293     -21.448  -4.103  16.233  1.00 37.98           H  
ATOM   4474  N   TYR A 294     -18.477  -0.276  19.054  1.00 35.38           N  
ATOM   4475  H   TYR A 294     -18.344  -1.062  19.674  1.00 35.38           H  
ATOM   4476  CA  TYR A 294     -18.659   1.040  19.683  1.00 35.38           C  
ATOM   4477  HA  TYR A 294     -19.494   1.520  19.172  1.00 35.38           H  
ATOM   4478  C   TYR A 294     -17.522   2.072  19.562  1.00 35.38           C  
ATOM   4479  CB  TYR A 294     -19.084   0.830  21.147  1.00 35.38           C  
ATOM   4480  HB2 TYR A 294     -18.700  -0.119  21.521  1.00 35.38           H  
ATOM   4481  HB3 TYR A 294     -18.658   1.612  21.774  1.00 35.38           H  
ATOM   4482  O   TYR A 294     -17.728   3.222  19.945  1.00 35.38           O  
ATOM   4483  CG  TYR A 294     -20.586   0.891  21.311  1.00 35.38           C  
ATOM   4484  CD1 TYR A 294     -21.236   2.122  21.100  1.00 35.38           C  
ATOM   4485  HD1 TYR A 294     -20.660   2.999  20.843  1.00 35.38           H  
ATOM   4486  CD2 TYR A 294     -21.334  -0.263  21.619  1.00 35.38           C  
ATOM   4487  HD2 TYR A 294     -20.837  -1.211  21.761  1.00 35.38           H  
ATOM   4488  CE1 TYR A 294     -22.636   2.206  21.180  1.00 35.38           C  
ATOM   4489  HE1 TYR A 294     -23.131   3.145  20.980  1.00 35.38           H  
ATOM   4490  CE2 TYR A 294     -22.736  -0.174  21.730  1.00 35.38           C  
ATOM   4491  HE2 TYR A 294     -23.322  -1.050  21.965  1.00 35.38           H  
ATOM   4492  OH  TYR A 294     -24.743   1.149  21.559  1.00 35.38           O  
ATOM   4493  HH  TYR A 294     -25.028   2.016  21.262  1.00 35.38           H  
ATOM   4494  CZ  TYR A 294     -23.388   1.057  21.497  1.00 35.38           C  
ATOM   4495  N   ASN A 295     -16.351   1.726  19.019  1.00 34.80           N  
ATOM   4496  H   ASN A 295     -16.225   0.778  18.694  1.00 34.80           H  
ATOM   4497  CA  ASN A 295     -15.245   2.686  18.891  1.00 34.80           C  
ATOM   4498  HA  ASN A 295     -15.375   3.477  19.630  1.00 34.80           H  
ATOM   4499  C   ASN A 295     -15.259   3.390  17.525  1.00 34.80           C  
ATOM   4500  CB  ASN A 295     -13.905   2.013  19.237  1.00 34.80           C  
ATOM   4501  HB2 ASN A 295     -13.094   2.675  18.934  1.00 34.80           H  
ATOM   4502  HB3 ASN A 295     -13.803   1.078  18.684  1.00 34.80           H  
ATOM   4503  O   ASN A 295     -14.674   2.912  16.551  1.00 34.80           O  
ATOM   4504  CG  ASN A 295     -13.737   1.743  20.726  1.00 34.80           C  
ATOM   4505  ND2 ASN A 295     -12.632   1.156  21.116  1.00 34.80           N  
ATOM   4506 HD21 ASN A 295     -12.531   1.022  22.112  1.00 34.80           H  
ATOM   4507 HD22 ASN A 295     -11.892   0.968  20.455  1.00 34.80           H  
ATOM   4508  OD1 ASN A 295     -14.572   2.045  21.562  1.00 34.80           O  
ATOM   4509  N   GLY A 296     -15.937   4.539  17.470  1.00 28.86           N  
ATOM   4510  H   GLY A 296     -16.450   4.818  18.294  1.00 28.86           H  
ATOM   4511  CA  GLY A 296     -15.785   5.535  16.410  1.00 28.86           C  
ATOM   4512  HA2 GLY A 296     -15.514   5.050  15.472  1.00 28.86           H  
ATOM   4513  HA3 GLY A 296     -16.733   6.055  16.269  1.00 28.86           H  
ATOM   4514  C   GLY A 296     -14.721   6.571  16.786  1.00 28.86           C  
ATOM   4515  O   GLY A 296     -14.907   7.322  17.739  1.00 28.86           O  
ATOM   4516  N   GLY A 297     -13.626   6.626  16.024  1.00 27.81           N  
ATOM   4517  H   GLY A 297     -13.507   5.900  15.332  1.00 27.81           H  
ATOM   4518  CA  GLY A 297     -12.472   7.497  16.292  1.00 27.81           C  
ATOM   4519  HA2 GLY A 297     -12.698   8.200  17.094  1.00 27.81           H  
ATOM   4520  HA3 GLY A 297     -12.256   8.075  15.393  1.00 27.81           H  
ATOM   4521  C   GLY A 297     -11.217   6.715  16.697  1.00 27.81           C  
ATOM   4522  O   GLY A 297     -11.315   5.690  17.358  1.00 27.81           O  
ATOM   4523  N   ASP A 298     -10.059   7.217  16.255  1.00 33.65           N  
ATOM   4524  H   ASP A 298     -10.097   8.133  15.830  1.00 33.65           H  
ATOM   4525  CA  ASP A 298      -8.695   6.691  16.432  1.00 33.65           C  
ATOM   4526  HA  ASP A 298      -8.097   7.225  15.694  1.00 33.65           H  
ATOM   4527  C   ASP A 298      -8.448   5.203  16.083  1.00 33.65           C  
ATOM   4528  CB  ASP A 298      -8.111   7.124  17.792  1.00 33.65           C  
ATOM   4529  HB2 ASP A 298      -8.801   6.850  18.590  1.00 33.65           H  
ATOM   4530  HB3 ASP A 298      -7.176   6.587  17.952  1.00 33.65           H  
ATOM   4531  O   ASP A 298      -8.762   4.268  16.813  1.00 33.65           O  
ATOM   4532  CG  ASP A 298      -7.803   8.633  17.859  1.00 33.65           C  
ATOM   4533  OD1 ASP A 298      -7.743   9.277  16.782  1.00 33.65           O  
ATOM   4534  OD2 ASP A 298      -7.584   9.142  18.981  1.00 33.65           O  
ATOM   4535  N   LEU A 299      -7.736   4.992  14.967  1.00 32.81           N  
ATOM   4536  H   LEU A 299      -7.471   5.812  14.440  1.00 32.81           H  
ATOM   4537  CA  LEU A 299      -7.236   3.696  14.474  1.00 32.81           C  
ATOM   4538  HA  LEU A 299      -8.030   2.959  14.594  1.00 32.81           H  
ATOM   4539  C   LEU A 299      -6.038   3.155  15.294  1.00 32.81           C  
ATOM   4540  CB  LEU A 299      -6.907   3.843  12.965  1.00 32.81           C  
ATOM   4541  HB2 LEU A 299      -6.380   4.786  12.819  1.00 32.81           H  
ATOM   4542  HB3 LEU A 299      -6.231   3.050  12.646  1.00 32.81           H  
ATOM   4543  O   LEU A 299      -5.089   2.624  14.724  1.00 32.81           O  
ATOM   4544  CG  LEU A 299      -8.130   3.781  12.034  1.00 32.81           C  
ATOM   4545  HG  LEU A 299      -8.941   4.380  12.447  1.00 32.81           H  
ATOM   4546  CD1 LEU A 299      -7.766   4.342  10.657  1.00 32.81           C  
ATOM   4547 HD11 LEU A 299      -7.465   5.385  10.754  1.00 32.81           H  
ATOM   4548 HD12 LEU A 299      -6.948   3.768  10.222  1.00 32.81           H  
ATOM   4549 HD13 LEU A 299      -8.633   4.289   9.999  1.00 32.81           H  
ATOM   4550  CD2 LEU A 299      -8.606   2.339  11.837  1.00 32.81           C  
ATOM   4551 HD21 LEU A 299      -8.911   1.910  12.791  1.00 32.81           H  
ATOM   4552 HD22 LEU A 299      -9.464   2.323  11.165  1.00 32.81           H  
ATOM   4553 HD23 LEU A 299      -7.808   1.728  11.414  1.00 32.81           H  
ATOM   4554  N   CYS A 300      -6.027   3.333  16.618  1.00 31.16           N  
ATOM   4555  H   CYS A 300      -6.853   3.730  17.040  1.00 31.16           H  
ATOM   4556  CA  CYS A 300      -4.920   2.955  17.506  1.00 31.16           C  
ATOM   4557  HA  CYS A 300      -4.389   2.095  17.097  1.00 31.16           H  
ATOM   4558  C   CYS A 300      -5.431   2.598  18.914  1.00 31.16           C  
ATOM   4559  CB  CYS A 300      -3.948   4.146  17.625  1.00 31.16           C  
ATOM   4560  HB2 CYS A 300      -4.524   5.053  17.808  1.00 31.16           H  
ATOM   4561  HB3 CYS A 300      -3.287   3.991  18.478  1.00 31.16           H  
ATOM   4562  O   CYS A 300      -6.092   3.422  19.538  1.00 31.16           O  
ATOM   4563  SG  CYS A 300      -2.925   4.358  16.139  1.00 31.16           S  
ATOM   4564  HG  CYS A 300      -3.715   3.674  15.306  1.00 31.16           H  
ATOM   4565  N   GLY A 301      -5.038   1.438  19.462  1.00 33.59           N  
ATOM   4566  H   GLY A 301      -4.478   0.808  18.905  1.00 33.59           H  
ATOM   4567  CA  GLY A 301      -5.114   1.191  20.916  1.00 33.59           C  
ATOM   4568  HA2 GLY A 301      -4.093   1.108  21.290  1.00 33.59           H  
ATOM   4569  HA3 GLY A 301      -5.564   2.046  21.419  1.00 33.59           H  
ATOM   4570  C   GLY A 301      -5.861  -0.052  21.418  1.00 33.59           C  
ATOM   4571  O   GLY A 301      -6.104  -0.129  22.618  1.00 33.59           O  
ATOM   4572  N   VAL A 302      -6.216  -1.020  20.564  1.00 39.53           N  
ATOM   4573  H   VAL A 302      -6.001  -0.914  19.583  1.00 39.53           H  
ATOM   4574  CA  VAL A 302      -6.718  -2.334  21.020  1.00 39.53           C  
ATOM   4575  HA  VAL A 302      -6.901  -2.296  22.094  1.00 39.53           H  
ATOM   4576  C   VAL A 302      -5.647  -3.400  20.789  1.00 39.53           C  
ATOM   4577  CB  VAL A 302      -8.065  -2.719  20.370  1.00 39.53           C  
ATOM   4578  HB  VAL A 302      -7.926  -2.876  19.300  1.00 39.53           H  
ATOM   4579  O   VAL A 302      -5.480  -3.883  19.671  1.00 39.53           O  
ATOM   4580  CG1 VAL A 302      -8.626  -4.005  20.998  1.00 39.53           C  
ATOM   4581 HG11 VAL A 302      -8.812  -3.856  22.062  1.00 39.53           H  
ATOM   4582 HG12 VAL A 302      -7.917  -4.824  20.876  1.00 39.53           H  
ATOM   4583 HG13 VAL A 302      -9.555  -4.282  20.502  1.00 39.53           H  
ATOM   4584  CG2 VAL A 302      -9.127  -1.626  20.563  1.00 39.53           C  
ATOM   4585 HG21 VAL A 302      -8.820  -0.713  20.054  1.00 39.53           H  
ATOM   4586 HG22 VAL A 302     -10.075  -1.954  20.137  1.00 39.53           H  
ATOM   4587 HG23 VAL A 302      -9.258  -1.417  21.625  1.00 39.53           H  
ATOM   4588  N   ASP A 303      -4.933  -3.772  21.853  1.00 42.53           N  
ATOM   4589  H   ASP A 303      -5.077  -3.293  22.731  1.00 42.53           H  
ATOM   4590  CA  ASP A 303      -3.986  -4.893  21.851  1.00 42.53           C  
ATOM   4591  HA  ASP A 303      -3.398  -4.867  20.933  1.00 42.53           H  
ATOM   4592  C   ASP A 303      -4.761  -6.226  21.872  1.00 42.53           C  
ATOM   4593  CB  ASP A 303      -3.005  -4.776  23.040  1.00 42.53           C  
ATOM   4594  HB2 ASP A 303      -2.483  -5.727  23.146  1.00 42.53           H  
ATOM   4595  HB3 ASP A 303      -3.571  -4.605  23.955  1.00 42.53           H  
ATOM   4596  O   ASP A 303      -5.070  -6.776  22.931  1.00 42.53           O  
ATOM   4597  CG  ASP A 303      -1.932  -3.684  22.889  1.00 42.53           C  
ATOM   4598  OD1 ASP A 303      -1.518  -3.405  21.742  1.00 42.53           O  
ATOM   4599  OD2 ASP A 303      -1.491  -3.150  23.934  1.00 42.53           O  
ATOM   4600  N   VAL A 304      -5.119  -6.747  20.693  1.00 49.19           N  
ATOM   4601  H   VAL A 304      -4.900  -6.225  19.857  1.00 49.19           H  
ATOM   4602  CA  VAL A 304      -5.754  -8.070  20.562  1.00 49.19           C  
ATOM   4603  HA  VAL A 304      -6.503  -8.157  21.349  1.00 49.19           H  
ATOM   4604  C   VAL A 304      -4.697  -9.173  20.731  1.00 49.19           C  
ATOM   4605  CB  VAL A 304      -6.495  -8.223  19.220  1.00 49.19           C  
ATOM   4606  HB  VAL A 304      -5.791  -8.075  18.401  1.00 49.19           H  
ATOM   4607  O   VAL A 304      -3.704  -9.166  20.000  1.00 49.19           O  
ATOM   4608  CG1 VAL A 304      -7.139  -9.609  19.056  1.00 49.19           C  
ATOM   4609 HG11 VAL A 304      -7.692  -9.651  18.117  1.00 49.19           H  
ATOM   4610 HG12 VAL A 304      -7.815  -9.810  19.887  1.00 49.19           H  
ATOM   4611 HG13 VAL A 304      -6.365 -10.375  19.021  1.00 49.19           H  
ATOM   4612  CG2 VAL A 304      -7.623  -7.188  19.114  1.00 49.19           C  
ATOM   4613 HG21 VAL A 304      -8.209  -7.370  18.214  1.00 49.19           H  
ATOM   4614 HG22 VAL A 304      -8.274  -7.245  19.986  1.00 49.19           H  
ATOM   4615 HG23 VAL A 304      -7.194  -6.188  19.042  1.00 49.19           H  
ATOM   4616  N   PRO A 305      -4.891 -10.161  21.630  1.00 53.27           N  
ATOM   4617  CA  PRO A 305      -3.954 -11.272  21.783  1.00 53.27           C  
ATOM   4618  HA  PRO A 305      -2.997 -10.867  22.110  1.00 53.27           H  
ATOM   4619  C   PRO A 305      -3.760 -12.057  20.478  1.00 53.27           C  
ATOM   4620  CB  PRO A 305      -4.533 -12.158  22.894  1.00 53.27           C  
ATOM   4621  HB2 PRO A 305      -5.179 -12.926  22.469  1.00 53.27           H  
ATOM   4622  HB3 PRO A 305      -3.749 -12.614  23.497  1.00 53.27           H  
ATOM   4623  O   PRO A 305      -4.731 -12.380  19.789  1.00 53.27           O  
ATOM   4624  CG  PRO A 305      -5.383 -11.188  23.713  1.00 53.27           C  
ATOM   4625  HG2 PRO A 305      -6.185 -11.700  24.245  1.00 53.27           H  
ATOM   4626  HG3 PRO A 305      -4.748 -10.637  24.407  1.00 53.27           H  
ATOM   4627  CD  PRO A 305      -5.927 -10.236  22.650  1.00 53.27           C  
ATOM   4628  HD2 PRO A 305      -6.838 -10.647  22.214  1.00 53.27           H  
ATOM   4629  HD3 PRO A 305      -6.124  -9.264  23.103  1.00 53.27           H  
ATOM   4630  N   GLN A 306      -2.516 -12.438  20.163  1.00 50.28           N  
ATOM   4631  H   GLN A 306      -1.753 -12.111  20.739  1.00 50.28           H  
ATOM   4632  CA  GLN A 306      -2.190 -13.201  18.945  1.00 50.28           C  
ATOM   4633  HA  GLN A 306      -2.463 -12.601  18.078  1.00 50.28           H  
ATOM   4634  C   GLN A 306      -2.965 -14.529  18.837  1.00 50.28           C  
ATOM   4635  CB  GLN A 306      -0.678 -13.481  18.879  1.00 50.28           C  
ATOM   4636  HB2 GLN A 306      -0.330 -13.836  19.849  1.00 50.28           H  
ATOM   4637  HB3 GLN A 306      -0.503 -14.271  18.149  1.00 50.28           H  
ATOM   4638  O   GLN A 306      -3.269 -14.975  17.734  1.00 50.28           O  
ATOM   4639  CG  GLN A 306       0.144 -12.259  18.439  1.00 50.28           C  
ATOM   4640  HG2 GLN A 306      -0.221 -11.915  17.472  1.00 50.28           H  
ATOM   4641  HG3 GLN A 306       0.025 -11.448  19.158  1.00 50.28           H  
ATOM   4642  CD  GLN A 306       1.632 -12.587  18.318  1.00 50.28           C  
ATOM   4643  NE2 GLN A 306       2.312 -12.122  17.296  1.00 50.28           N  
ATOM   4644 HE21 GLN A 306       3.274 -12.413  17.198  1.00 50.28           H  
ATOM   4645 HE22 GLN A 306       1.853 -11.651  16.530  1.00 50.28           H  
ATOM   4646  OE1 GLN A 306       2.216 -13.272  19.145  1.00 50.28           O  
ATOM   4647  N   GLU A 307      -3.338 -15.145  19.961  1.00 57.05           N  
ATOM   4648  H   GLU A 307      -3.038 -14.755  20.844  1.00 57.05           H  
ATOM   4649  CA  GLU A 307      -4.176 -16.352  19.992  1.00 57.05           C  
ATOM   4650  HA  GLU A 307      -3.735 -17.112  19.347  1.00 57.05           H  
ATOM   4651  C   GLU A 307      -5.592 -16.075  19.467  1.00 57.05           C  
ATOM   4652  CB  GLU A 307      -4.234 -16.908  21.423  1.00 57.05           C  
ATOM   4653  HB2 GLU A 307      -4.881 -17.786  21.424  1.00 57.05           H  
ATOM   4654  HB3 GLU A 307      -4.664 -16.152  22.081  1.00 57.05           H  
ATOM   4655  O   GLU A 307      -6.071 -16.775  18.573  1.00 57.05           O  
ATOM   4656  CG  GLU A 307      -2.844 -17.310  21.943  1.00 57.05           C  
ATOM   4657  HG2 GLU A 307      -2.405 -18.015  21.237  1.00 57.05           H  
ATOM   4658  HG3 GLU A 307      -2.205 -16.427  21.977  1.00 57.05           H  
ATOM   4659  CD  GLU A 307      -2.872 -17.945  23.341  1.00 57.05           C  
ATOM   4660  OE1 GLU A 307      -1.821 -18.509  23.721  1.00 57.05           O  
ATOM   4661  OE2 GLU A 307      -3.926 -17.868  24.008  1.00 57.05           O  
ATOM   4662  N   THR A 308      -6.228 -15.002  19.949  1.00 54.90           N  
ATOM   4663  H   THR A 308      -5.768 -14.453  20.662  1.00 54.90           H  
ATOM   4664  CA  THR A 308      -7.516 -14.498  19.449  1.00 54.90           C  
ATOM   4665  HA  THR A 308      -8.277 -15.270  19.569  1.00 54.90           H  
ATOM   4666  C   THR A 308      -7.415 -14.150  17.965  1.00 54.90           C  
ATOM   4667  CB  THR A 308      -7.932 -13.242  20.239  1.00 54.90           C  
ATOM   4668  HB  THR A 308      -7.249 -12.427  20.000  1.00 54.90           H  
ATOM   4669  O   THR A 308      -8.261 -14.542  17.167  1.00 54.90           O  
ATOM   4670  CG2 THR A 308      -9.353 -12.774  19.939  1.00 54.90           C  
ATOM   4671 HG21 THR A 308     -10.055 -13.599  20.053  1.00 54.90           H  
ATOM   4672 HG22 THR A 308      -9.621 -11.969  20.624  1.00 54.90           H  
ATOM   4673 HG23 THR A 308      -9.396 -12.388  18.920  1.00 54.90           H  
ATOM   4674  OG1 THR A 308      -7.850 -13.469  21.626  1.00 54.90           O  
ATOM   4675  HG1 THR A 308      -8.461 -14.171  21.862  1.00 54.90           H  
ATOM   4676  N   LEU A 309      -6.350 -13.449  17.580  1.00 52.58           N  
ATOM   4677  H   LEU A 309      -5.694 -13.171  18.296  1.00 52.58           H  
ATOM   4678  CA  LEU A 309      -6.084 -13.004  16.214  1.00 52.58           C  
ATOM   4679  HA  LEU A 309      -6.916 -12.378  15.891  1.00 52.58           H  
ATOM   4680  C   LEU A 309      -5.968 -14.187  15.238  1.00 52.58           C  
ATOM   4681  CB  LEU A 309      -4.794 -12.172  16.295  1.00 52.58           C  
ATOM   4682  HB2 LEU A 309      -3.946 -12.853  16.371  1.00 52.58           H  
ATOM   4683  HB3 LEU A 309      -4.823 -11.587  17.214  1.00 52.58           H  
ATOM   4684  O   LEU A 309      -6.630 -14.212  14.199  1.00 52.58           O  
ATOM   4685  CG  LEU A 309      -4.515 -11.192  15.153  1.00 52.58           C  
ATOM   4686  HG  LEU A 309      -4.416 -11.732  14.212  1.00 52.58           H  
ATOM   4687  CD1 LEU A 309      -5.628 -10.145  15.036  1.00 52.58           C  
ATOM   4688 HD11 LEU A 309      -5.808  -9.684  16.007  1.00 52.58           H  
ATOM   4689 HD12 LEU A 309      -6.542 -10.606  14.662  1.00 52.58           H  
ATOM   4690 HD13 LEU A 309      -5.329  -9.362  14.338  1.00 52.58           H  
ATOM   4691  CD2 LEU A 309      -3.191 -10.503  15.500  1.00 52.58           C  
ATOM   4692 HD21 LEU A 309      -2.967  -9.702  14.796  1.00 52.58           H  
ATOM   4693 HD22 LEU A 309      -2.375 -11.225  15.473  1.00 52.58           H  
ATOM   4694 HD23 LEU A 309      -3.242 -10.059  16.495  1.00 52.58           H  
ATOM   4695  N   LYS A 310      -5.197 -15.212  15.619  1.00 58.68           N  
ATOM   4696  H   LYS A 310      -4.677 -15.107  16.478  1.00 58.68           H  
ATOM   4697  CA  LYS A 310      -5.055 -16.469  14.880  1.00 58.68           C  
ATOM   4698  HA  LYS A 310      -4.760 -16.241  13.855  1.00 58.68           H  
ATOM   4699  C   LYS A 310      -6.373 -17.240  14.800  1.00 58.68           C  
ATOM   4700  CB  LYS A 310      -3.948 -17.299  15.540  1.00 58.68           C  
ATOM   4701  HB2 LYS A 310      -4.234 -17.525  16.567  1.00 58.68           H  
ATOM   4702  HB3 LYS A 310      -3.025 -16.721  15.554  1.00 58.68           H  
ATOM   4703  O   LYS A 310      -6.714 -17.711  13.718  1.00 58.68           O  
ATOM   4704  CG  LYS A 310      -3.708 -18.606  14.775  1.00 58.68           C  
ATOM   4705  HG2 LYS A 310      -4.639 -19.169  14.712  1.00 58.68           H  
ATOM   4706  HG3 LYS A 310      -3.360 -18.383  13.767  1.00 58.68           H  
ATOM   4707  CD  LYS A 310      -2.682 -19.474  15.497  1.00 58.68           C  
ATOM   4708  HD2 LYS A 310      -1.707 -18.986  15.484  1.00 58.68           H  
ATOM   4709  HD3 LYS A 310      -3.007 -19.620  16.527  1.00 58.68           H  
ATOM   4710  CE  LYS A 310      -2.629 -20.817  14.771  1.00 58.68           C  
ATOM   4711  HE2 LYS A 310      -3.650 -21.159  14.603  1.00 58.68           H  
ATOM   4712  HE3 LYS A 310      -2.179 -20.673  13.789  1.00 58.68           H  
ATOM   4713  NZ  LYS A 310      -1.879 -21.813  15.568  1.00 58.68           N  
ATOM   4714  HZ1 LYS A 310      -1.884 -22.705  15.093  1.00 58.68           H  
ATOM   4715  HZ2 LYS A 310      -0.929 -21.502  15.716  1.00 58.68           H  
ATOM   4716  HZ3 LYS A 310      -2.328 -21.926  16.465  1.00 58.68           H  
ATOM   4717  N   PHE A 311      -7.126 -17.325  15.900  1.00 61.62           N  
ATOM   4718  H   PHE A 311      -6.772 -16.933  16.761  1.00 61.62           H  
ATOM   4719  CA  PHE A 311      -8.462 -17.924  15.910  1.00 61.62           C  
ATOM   4720  HA  PHE A 311      -8.375 -18.976  15.640  1.00 61.62           H  
ATOM   4721  C   PHE A 311      -9.358 -17.275  14.844  1.00 61.62           C  
ATOM   4722  CB  PHE A 311      -9.055 -17.850  17.327  1.00 61.62           C  
ATOM   4723  HB2 PHE A 311      -8.925 -16.845  17.727  1.00 61.62           H  
ATOM   4724  HB3 PHE A 311      -8.491 -18.521  17.975  1.00 61.62           H  
ATOM   4725  O   PHE A 311      -9.861 -17.983  13.980  1.00 61.62           O  
ATOM   4726  CG  PHE A 311     -10.527 -18.201  17.419  1.00 61.62           C  
ATOM   4727  CD1 PHE A 311     -11.498 -17.181  17.378  1.00 61.62           C  
ATOM   4728  HD1 PHE A 311     -11.197 -16.148  17.280  1.00 61.62           H  
ATOM   4729  CD2 PHE A 311     -10.931 -19.545  17.537  1.00 61.62           C  
ATOM   4730  HD2 PHE A 311     -10.192 -20.331  17.562  1.00 61.62           H  
ATOM   4731  CE1 PHE A 311     -12.865 -17.503  17.451  1.00 61.62           C  
ATOM   4732  HE1 PHE A 311     -13.607 -16.719  17.410  1.00 61.62           H  
ATOM   4733  CE2 PHE A 311     -12.299 -19.866  17.613  1.00 61.62           C  
ATOM   4734  HE2 PHE A 311     -12.609 -20.897  17.695  1.00 61.62           H  
ATOM   4735  CZ  PHE A 311     -13.266 -18.845  17.568  1.00 61.62           C  
ATOM   4736  HZ  PHE A 311     -14.317 -19.089  17.617  1.00 61.62           H  
ATOM   4737  N   TRP A 312      -9.455 -15.940  14.789  1.00 58.27           N  
ATOM   4738  H   TRP A 312      -9.014 -15.392  15.514  1.00 58.27           H  
ATOM   4739  CA  TRP A 312     -10.239 -15.251  13.750  1.00 58.27           C  
ATOM   4740  HA  TRP A 312     -11.267 -15.607  13.810  1.00 58.27           H  
ATOM   4741  C   TRP A 312      -9.758 -15.544  12.316  1.00 58.27           C  
ATOM   4742  CB  TRP A 312     -10.243 -13.738  14.007  1.00 58.27           C  
ATOM   4743  HB2 TRP A 312      -9.217 -13.390  14.130  1.00 58.27           H  
ATOM   4744  HB3 TRP A 312     -10.648 -13.242  13.125  1.00 58.27           H  
ATOM   4745  O   TRP A 312     -10.589 -15.716  11.419  1.00 58.27           O  
ATOM   4746  CG  TRP A 312     -11.062 -13.287  15.177  1.00 58.27           C  
ATOM   4747  CD1 TRP A 312     -10.578 -12.808  16.343  1.00 58.27           C  
ATOM   4748  HD1 TRP A 312      -9.528 -12.691  16.565  1.00 58.27           H  
ATOM   4749  CD2 TRP A 312     -12.515 -13.184  15.290  1.00 58.27           C  
ATOM   4750  CE2 TRP A 312     -12.836 -12.660  16.580  1.00 58.27           C  
ATOM   4751  CE3 TRP A 312     -13.592 -13.433  14.413  1.00 58.27           C  
ATOM   4752  HE3 TRP A 312     -13.388 -13.832  13.431  1.00 58.27           H  
ATOM   4753  NE1 TRP A 312     -11.617 -12.485  17.192  1.00 58.27           N  
ATOM   4754  HE1 TRP A 312     -11.485 -12.136  18.130  1.00 58.27           H  
ATOM   4755  CH2 TRP A 312     -15.197 -12.621  16.073  1.00 58.27           C  
ATOM   4756  HH2 TRP A 312     -16.215 -12.405  16.359  1.00 58.27           H  
ATOM   4757  CZ2 TRP A 312     -14.151 -12.397  16.983  1.00 58.27           C  
ATOM   4758  HZ2 TRP A 312     -14.355 -12.003  17.968  1.00 58.27           H  
ATOM   4759  CZ3 TRP A 312     -14.915 -13.137  14.794  1.00 58.27           C  
ATOM   4760  HZ3 TRP A 312     -15.724 -13.307  14.098  1.00 58.27           H  
ATOM   4761  N   ILE A 313      -8.441 -15.629  12.080  1.00 59.58           N  
ATOM   4762  H   ILE A 313      -7.811 -15.472  12.854  1.00 59.58           H  
ATOM   4763  CA  ILE A 313      -7.880 -16.009  10.769  1.00 59.58           C  
ATOM   4764  HA  ILE A 313      -8.274 -15.329  10.014  1.00 59.58           H  
ATOM   4765  C   ILE A 313      -8.328 -17.426  10.378  1.00 59.58           C  
ATOM   4766  CB  ILE A 313      -6.332 -15.894  10.767  1.00 59.58           C  
ATOM   4767  HB  ILE A 313      -5.948 -16.465  11.612  1.00 59.58           H  
ATOM   4768  O   ILE A 313      -8.792 -17.637   9.253  1.00 59.58           O  
ATOM   4769  CG1 ILE A 313      -5.857 -14.430  10.913  1.00 59.58           C  
ATOM   4770 HG12 ILE A 313      -6.076 -13.875  10.002  1.00 59.58           H  
ATOM   4771 HG13 ILE A 313      -6.401 -13.950  11.727  1.00 59.58           H  
ATOM   4772  CG2 ILE A 313      -5.729 -16.499   9.483  1.00 59.58           C  
ATOM   4773 HG21 ILE A 313      -4.643 -16.397   9.489  1.00 59.58           H  
ATOM   4774 HG22 ILE A 313      -6.140 -16.000   8.606  1.00 59.58           H  
ATOM   4775 HG23 ILE A 313      -5.951 -17.565   9.444  1.00 59.58           H  
ATOM   4776  CD1 ILE A 313      -4.355 -14.324  11.224  1.00 59.58           C  
ATOM   4777 HD11 ILE A 313      -3.760 -14.534  10.335  1.00 59.58           H  
ATOM   4778 HD12 ILE A 313      -4.083 -15.020  12.018  1.00 59.58           H  
ATOM   4779 HD13 ILE A 313      -4.113 -13.317  11.564  1.00 59.58           H  
ATOM   4780  N   ASP A 314      -8.197 -18.392  11.288  1.00 61.94           N  
ATOM   4781  H   ASP A 314      -7.830 -18.154  12.198  1.00 61.94           H  
ATOM   4782  CA  ASP A 314      -8.504 -19.799  11.022  1.00 61.94           C  
ATOM   4783  HA  ASP A 314      -8.131 -20.044  10.028  1.00 61.94           H  
ATOM   4784  C   ASP A 314     -10.023 -20.049  10.929  1.00 61.94           C  
ATOM   4785  CB  ASP A 314      -7.733 -20.700  12.012  1.00 61.94           C  
ATOM   4786  HB2 ASP A 314      -8.126 -21.714  11.930  1.00 61.94           H  
ATOM   4787  HB3 ASP A 314      -7.905 -20.351  13.030  1.00 61.94           H  
ATOM   4788  O   ASP A 314     -10.468 -20.712   9.991  1.00 61.94           O  
ATOM   4789  CG  ASP A 314      -6.215 -20.755  11.721  1.00 61.94           C  
ATOM   4790  OD1 ASP A 314      -5.834 -20.614  10.527  1.00 61.94           O  
ATOM   4791  OD2 ASP A 314      -5.412 -20.980  12.659  1.00 61.94           O  
ATOM   4792  N   THR A 315     -10.849 -19.383  11.741  1.00 59.22           N  
ATOM   4793  H   THR A 315     -10.448 -18.884  12.523  1.00 59.22           H  
ATOM   4794  CA  THR A 315     -12.317 -19.356  11.605  1.00 59.22           C  
ATOM   4795  HA  THR A 315     -12.695 -20.374  11.702  1.00 59.22           H  
ATOM   4796  C   THR A 315     -12.762 -18.825  10.231  1.00 59.22           C  
ATOM   4797  CB  THR A 315     -12.923 -18.502  12.735  1.00 59.22           C  
ATOM   4798  HB  THR A 315     -12.495 -17.500  12.690  1.00 59.22           H  
ATOM   4799  O   THR A 315     -13.637 -19.409   9.587  1.00 59.22           O  
ATOM   4800  CG2 THR A 315     -14.441 -18.385  12.697  1.00 59.22           C  
ATOM   4801 HG21 THR A 315     -14.747 -17.819  11.818  1.00 59.22           H  
ATOM   4802 HG22 THR A 315     -14.891 -19.378  12.679  1.00 59.22           H  
ATOM   4803 HG23 THR A 315     -14.787 -17.854  13.584  1.00 59.22           H  
ATOM   4804  OG1 THR A 315     -12.621 -19.061  13.986  1.00 59.22           O  
ATOM   4805  HG1 THR A 315     -13.060 -19.910  14.071  1.00 59.22           H  
ATOM   4806  N   VAL A 316     -12.135 -17.762   9.704  1.00 58.58           N  
ATOM   4807  H   VAL A 316     -11.432 -17.300  10.264  1.00 58.58           H  
ATOM   4808  CA  VAL A 316     -12.438 -17.235   8.353  1.00 58.58           C  
ATOM   4809  HA  VAL A 316     -13.522 -17.190   8.249  1.00 58.58           H  
ATOM   4810  C   VAL A 316     -11.956 -18.164   7.225  1.00 58.58           C  
ATOM   4811  CB  VAL A 316     -11.894 -15.797   8.202  1.00 58.58           C  
ATOM   4812  HB  VAL A 316     -10.871 -15.753   8.578  1.00 58.58           H  
ATOM   4813  O   VAL A 316     -12.517 -18.138   6.120  1.00 58.58           O  
ATOM   4814  CG1 VAL A 316     -11.889 -15.258   6.761  1.00 58.58           C  
ATOM   4815 HG11 VAL A 316     -12.885 -15.350   6.329  1.00 58.58           H  
ATOM   4816 HG12 VAL A 316     -11.585 -14.211   6.762  1.00 58.58           H  
ATOM   4817 HG13 VAL A 316     -11.170 -15.817   6.162  1.00 58.58           H  
ATOM   4818  CG2 VAL A 316     -12.774 -14.839   9.014  1.00 58.58           C  
ATOM   4819 HG21 VAL A 316     -13.808 -14.883   8.671  1.00 58.58           H  
ATOM   4820 HG22 VAL A 316     -12.742 -15.105  10.070  1.00 58.58           H  
ATOM   4821 HG23 VAL A 316     -12.403 -13.820   8.906  1.00 58.58           H  
ATOM   4822  N   ARG A 317     -10.949 -19.010   7.478  1.00 60.38           N  
ATOM   4823  H   ARG A 317     -10.536 -18.981   8.400  1.00 60.38           H  
ATOM   4824  CA  ARG A 317     -10.537 -20.086   6.560  1.00 60.38           C  
ATOM   4825  HA  ARG A 317     -10.538 -19.709   5.538  1.00 60.38           H  
ATOM   4826  C   ARG A 317     -11.538 -21.248   6.579  1.00 60.38           C  
ATOM   4827  CB  ARG A 317      -9.114 -20.567   6.909  1.00 60.38           C  
ATOM   4828  HB2 ARG A 317      -9.072 -20.827   7.967  1.00 60.38           H  
ATOM   4829  HB3 ARG A 317      -8.899 -21.475   6.346  1.00 60.38           H  
ATOM   4830  O   ARG A 317     -11.900 -21.733   5.507  1.00 60.38           O  
ATOM   4831  CG  ARG A 317      -8.011 -19.539   6.597  1.00 60.38           C  
ATOM   4832  HG2 ARG A 317      -7.837 -19.523   5.521  1.00 60.38           H  
ATOM   4833  HG3 ARG A 317      -8.319 -18.543   6.914  1.00 60.38           H  
ATOM   4834  CD  ARG A 317      -6.710 -19.909   7.327  1.00 60.38           C  
ATOM   4835  HD2 ARG A 317      -6.459 -20.949   7.116  1.00 60.38           H  
ATOM   4836  HD3 ARG A 317      -6.883 -19.812   8.399  1.00 60.38           H  
ATOM   4837  NE  ARG A 317      -5.574 -19.045   6.945  1.00 60.38           N  
ATOM   4838  HE  ARG A 317      -5.708 -18.411   6.171  1.00 60.38           H  
ATOM   4839  NH1 ARG A 317      -4.142 -19.675   8.647  1.00 60.38           N  
ATOM   4840 HH11 ARG A 317      -4.886 -20.121   9.164  1.00 60.38           H  
ATOM   4841 HH12 ARG A 317      -3.285 -19.542   9.165  1.00 60.38           H  
ATOM   4842  NH2 ARG A 317      -3.464 -18.197   7.140  1.00 60.38           N  
ATOM   4843 HH21 ARG A 317      -3.614 -17.562   6.369  1.00 60.38           H  
ATOM   4844 HH22 ARG A 317      -2.607 -18.116   7.669  1.00 60.38           H  
ATOM   4845  CZ  ARG A 317      -4.409 -18.985   7.576  1.00 60.38           C  
ATOM   4846  N   GLU A 318     -12.001 -21.655   7.759  1.00 60.84           N  
ATOM   4847  H   GLU A 318     -11.618 -21.220   8.586  1.00 60.84           H  
ATOM   4848  CA  GLU A 318     -12.838 -22.841   7.971  1.00 60.84           C  
ATOM   4849  HA  GLU A 318     -12.449 -23.651   7.355  1.00 60.84           H  
ATOM   4850  C   GLU A 318     -14.306 -22.649   7.563  1.00 60.84           C  
ATOM   4851  CB  GLU A 318     -12.700 -23.287   9.436  1.00 60.84           C  
ATOM   4852  HB2 GLU A 318     -13.035 -22.487  10.097  1.00 60.84           H  
ATOM   4853  HB3 GLU A 318     -11.645 -23.482   9.629  1.00 60.84           H  
ATOM   4854  O   GLU A 318     -14.824 -23.443   6.776  1.00 60.84           O  
ATOM   4855  CG  GLU A 318     -13.503 -24.563   9.725  1.00 60.84           C  
ATOM   4856  HG2 GLU A 318     -14.562 -24.313   9.788  1.00 60.84           H  
ATOM   4857  HG3 GLU A 318     -13.371 -25.249   8.889  1.00 60.84           H  
ATOM   4858  CD  GLU A 318     -13.059 -25.258  11.020  1.00 60.84           C  
ATOM   4859  OE1 GLU A 318     -13.036 -26.510  11.002  1.00 60.84           O  
ATOM   4860  OE2 GLU A 318     -12.722 -24.541  11.987  1.00 60.84           O  
ATOM   4861  N   LEU A 319     -14.973 -21.579   8.019  1.00 54.71           N  
ATOM   4862  H   LEU A 319     -14.479 -20.959   8.645  1.00 54.71           H  
ATOM   4863  CA  LEU A 319     -16.439 -21.440   7.940  1.00 54.71           C  
ATOM   4864  HA  LEU A 319     -16.881 -22.336   8.376  1.00 54.71           H  
ATOM   4865  C   LEU A 319     -17.034 -21.341   6.515  1.00 54.71           C  
ATOM   4866  CB  LEU A 319     -16.882 -20.219   8.776  1.00 54.71           C  
ATOM   4867  HB2 LEU A 319     -16.300 -19.355   8.456  1.00 54.71           H  
ATOM   4868  HB3 LEU A 319     -17.931 -20.026   8.552  1.00 54.71           H  
ATOM   4869  O   LEU A 319     -18.255 -21.297   6.370  1.00 54.71           O  
ATOM   4870  CG  LEU A 319     -16.796 -20.327  10.308  1.00 54.71           C  
ATOM   4871  HG  LEU A 319     -15.763 -20.493  10.616  1.00 54.71           H  
ATOM   4872  CD1 LEU A 319     -17.301 -19.006  10.896  1.00 54.71           C  
ATOM   4873 HD11 LEU A 319     -16.691 -18.176  10.537  1.00 54.71           H  
ATOM   4874 HD12 LEU A 319     -17.238 -19.046  11.984  1.00 54.71           H  
ATOM   4875 HD13 LEU A 319     -18.344 -18.843  10.627  1.00 54.71           H  
ATOM   4876  CD2 LEU A 319     -17.669 -21.452  10.861  1.00 54.71           C  
ATOM   4877 HD21 LEU A 319     -18.698 -21.350  10.517  1.00 54.71           H  
ATOM   4878 HD22 LEU A 319     -17.271 -22.422  10.562  1.00 54.71           H  
ATOM   4879 HD23 LEU A 319     -17.664 -21.416  11.950  1.00 54.71           H  
ATOM   4880  N   LYS A 320     -16.209 -21.255   5.455  1.00 55.42           N  
ATOM   4881  H   LYS A 320     -15.235 -21.410   5.672  1.00 55.42           H  
ATOM   4882  CA  LYS A 320     -16.623 -21.193   4.027  1.00 55.42           C  
ATOM   4883  HA  LYS A 320     -15.789 -20.780   3.460  1.00 55.42           H  
ATOM   4884  C   LYS A 320     -17.805 -20.240   3.742  1.00 55.42           C  
ATOM   4885  CB  LYS A 320     -16.885 -22.619   3.496  1.00 55.42           C  
ATOM   4886  HB2 LYS A 320     -17.563 -23.132   4.179  1.00 55.42           H  
ATOM   4887  HB3 LYS A 320     -17.365 -22.568   2.519  1.00 55.42           H  
ATOM   4888  O   LYS A 320     -18.633 -20.503   2.869  1.00 55.42           O  
ATOM   4889  CG  LYS A 320     -15.602 -23.441   3.319  1.00 55.42           C  
ATOM   4890  HG2 LYS A 320     -15.043 -23.466   4.255  1.00 55.42           H  
ATOM   4891  HG3 LYS A 320     -14.979 -22.978   2.553  1.00 55.42           H  
ATOM   4892  CD  LYS A 320     -15.952 -24.873   2.902  1.00 55.42           C  
ATOM   4893  HD2 LYS A 320     -16.590 -25.309   3.670  1.00 55.42           H  
ATOM   4894  HD3 LYS A 320     -16.488 -24.860   1.953  1.00 55.42           H  
ATOM   4895  CE  LYS A 320     -14.672 -25.702   2.772  1.00 55.42           C  
ATOM   4896  HE2 LYS A 320     -14.074 -25.307   1.951  1.00 55.42           H  
ATOM   4897  HE3 LYS A 320     -14.099 -25.582   3.692  1.00 55.42           H  
ATOM   4898  NZ  LYS A 320     -14.981 -27.137   2.558  1.00 55.42           N  
ATOM   4899  HZ1 LYS A 320     -15.526 -27.270   1.718  1.00 55.42           H  
ATOM   4900  HZ2 LYS A 320     -15.510 -27.486   3.345  1.00 55.42           H  
ATOM   4901  HZ3 LYS A 320     -14.130 -27.676   2.498  1.00 55.42           H  
ATOM   4902  N   THR A 321     -17.904 -19.135   4.484  1.00 52.47           N  
ATOM   4903  H   THR A 321     -17.219 -18.996   5.214  1.00 52.47           H  
ATOM   4904  CA  THR A 321     -19.132 -18.327   4.524  1.00 52.47           C  
ATOM   4905  HA  THR A 321     -19.945 -19.014   4.756  1.00 52.47           H  
ATOM   4906  C   THR A 321     -19.463 -17.677   3.179  1.00 52.47           C  
ATOM   4907  CB  THR A 321     -19.117 -17.269   5.641  1.00 52.47           C  
ATOM   4908  HB  THR A 321     -20.072 -16.744   5.635  1.00 52.47           H  
ATOM   4909  O   THR A 321     -18.582 -17.347   2.378  1.00 52.47           O  
ATOM   4910  CG2 THR A 321     -18.913 -17.864   7.026  1.00 52.47           C  
ATOM   4911 HG21 THR A 321     -17.890 -18.228   7.124  1.00 52.47           H  
ATOM   4912 HG22 THR A 321     -19.604 -18.692   7.183  1.00 52.47           H  
ATOM   4913 HG23 THR A 321     -19.099 -17.109   7.790  1.00 52.47           H  
ATOM   4914  OG1 THR A 321     -18.078 -16.338   5.476  1.00 52.47           O  
ATOM   4915  HG1 THR A 321     -17.798 -16.093   6.360  1.00 52.47           H  
ATOM   4916  N   LYS A 322     -20.765 -17.458   2.933  1.00 53.60           N  
ATOM   4917  H   LYS A 322     -21.428 -17.764   3.631  1.00 53.60           H  
ATOM   4918  CA  LYS A 322     -21.263 -16.735   1.749  1.00 53.60           C  
ATOM   4919  HA  LYS A 322     -21.024 -17.327   0.865  1.00 53.60           H  
ATOM   4920  C   LYS A 322     -20.539 -15.388   1.622  1.00 53.60           C  
ATOM   4921  CB  LYS A 322     -22.789 -16.530   1.834  1.00 53.60           C  
ATOM   4922  HB2 LYS A 322     -23.029 -16.006   2.759  1.00 53.60           H  
ATOM   4923  HB3 LYS A 322     -23.102 -15.903   0.999  1.00 53.60           H  
ATOM   4924  O   LYS A 322     -20.376 -14.691   2.623  1.00 53.60           O  
ATOM   4925  CG  LYS A 322     -23.579 -17.849   1.775  1.00 53.60           C  
ATOM   4926  HG2 LYS A 322     -23.297 -18.478   2.620  1.00 53.60           H  
ATOM   4927  HG3 LYS A 322     -23.325 -18.372   0.853  1.00 53.60           H  
ATOM   4928  CD  LYS A 322     -25.099 -17.615   1.817  1.00 53.60           C  
ATOM   4929  HD2 LYS A 322     -25.356 -17.105   2.745  1.00 53.60           H  
ATOM   4930  HD3 LYS A 322     -25.391 -16.991   0.972  1.00 53.60           H  
ATOM   4931  CE  LYS A 322     -25.834 -18.963   1.744  1.00 53.60           C  
ATOM   4932  HE2 LYS A 322     -25.497 -19.585   2.573  1.00 53.60           H  
ATOM   4933  HE3 LYS A 322     -25.547 -19.466   0.821  1.00 53.60           H  
ATOM   4934  NZ  LYS A 322     -27.311 -18.810   1.799  1.00 53.60           N  
ATOM   4935  HZ1 LYS A 322     -27.647 -18.255   1.025  1.00 53.60           H  
ATOM   4936  HZ2 LYS A 322     -27.756 -19.716   1.752  1.00 53.60           H  
ATOM   4937  HZ3 LYS A 322     -27.592 -18.376   2.667  1.00 53.60           H  
ATOM   4938  N   HIS A 323     -20.152 -15.012   0.397  1.00 46.00           N
[truncated: 302,787 more chars]
