# Supplementary material for: Widespread Horizontal Gene Transfer Among Animal Viruses
Source: bioRxiv. 2024 Mar 26:2024.03.25.586562. Preprint. [Version 2] doi: 10.1101/2024.03.25.586562 (PMC11071296; doi:10.1101/2024.03.25.586562)
Supplement: Supplement 8 [file media-8.zip]

Archive with 2 entries (2 files):
- File9_HallmarkProteins.fasta
- __MACOSX/._File9_HallmarkProteins.fasta
