# Supplementary material for: Widespread Horizontal Gene Transfer Among Animal Viruses
Source: bioRxiv. 2024 Mar 26:2024.03.25.586562. Preprint. [Version 2] doi: 10.1101/2024.03.25.586562 (PMC11071296; doi:10.1101/2024.03.25.586562)
Supplement: Supplement 8 [file media-8.zip › File9_HallmarkProteins.fasta]

>Adabsco18765_Abscondo
MGMFCVGLRRQLLSSPLQCLGPGGKPEPVSQQPPKKKQKTSRDDSKGDSQQEQQQQEQQQ
QEQQQQQQQQQQDASTSDSGSGTAGPSGAAVGAGGTGGGGDSGDSDVDNNSGCGDTGGAG
GGNNGEGDNNRGGEGEGGEEQEEQEEEDNEEDNEEEDKDEEEARTEGAEVMDPEEEDYYN
PDSDTEENVDGRNAGSLEDGGQIESKCVELASLINASSQPSKTLAAAIVCLKSLLGTKAV
ESDTDSEPGSLVLPSLLLEDTVPLHLFDYDDFSGSKPAQTLMQELKWTLKGCFLKECHQA
SKEKYRPHTHFMVISSSNPVSALVAVGCLNLLLAQVDSLYIAVVQVLRAVPAHTFAGLVD
RGTLGCVCSPVSYRKSVLETLSSTIVAKGFLLANTFSVYNTSMDSSAGDVAVTLLQNGFH
FGCSSQDVVCKLLALPRFSGSNRDSLTRSVYTAMHRQMLVRIDSSNARRLMLDIVSSVVV
TAADQTLSLYLTVFKNPALAVSAITSWLQSSGVSVLVCTGPKKACEDFCKVLTHVFYGVY
LGKSSLSHLGILNRCNFACVKASKRLVSAVEGMGGNCRLLVAHDSHRKMSKVSSGRIWEV
QLNENSSKLFMASSVVPFAYMMLTNMHVPGKYKSLVKLRHATMEMLNRDNKS
>Adabsco18765_Arnao
MGMFCVVNCVLNPFVPAPCTNVQCVCIGCFGIHLLHCVQILFAYTYLCVLVQVGSRNQCL
NSHQRKSKKQVETIQKETHSKNSNNKNNNNKSSNNSSNSSSRMLVLQILGLVLLGLVGQL
LVPEAPVAVVTLAIVTLIIILVVVIRGVQVVATMVRGTIIEEGRGRGGRSRRSRRRRTTR
RTTRRRTRMRRKLELRGRR
>Adeno15342_Adenain
MIDQRQAVKQLYNDPLFKSKFWEDDEVFNENTPLLKENIEQCLQKFTSYCNVYETFYDYQ
KNCHNKDYPQVVGLKGEGMDHWIAVRFDGKYYYFIDSSGAPKDVYYINEIPDLPPKHQVI
ATEAGFIRQSPKANSCGLYALFFCIGYELVHDGYHFWAEQAPKTIAYSPITVSEFVQTYA
VMDIGYFLYSNDMNMYNLFMKINT
>Adeno15342_PolB
MAARIKKLAEEHRLNNGACIYTVDLTAYLSIEIAKCFVNYKNCKISIDKLLLKKTLVIDFIDYLLAKKYTVENYKG
KFFCVYKYKKLKKLFFFKNKLVIGQQNKCSDCGKCYVNYHVCYGDCIRSRNYLEVKLPKLPNYSEIIDVIVDIECC
FIKDRHVPVLLCISYELEGILVEKSFYTVEGFFKWLKDFCLQNCKINSRVNLIGFNSSRYDFIFFMKECRKYIMNN
WTFQKQKYNYIQKGGAIIYNTFYIGPVSVWFVDILRYTGGVTSLKQIAKDLKISQEKGAYPFKTLTLEKQEIELDE
DDFFAGHYFETTDQYHSSKKMWMDNDKCSFFNLLEIYCVRDVRVTMEVWKKICHMYNSYVPFIQNEHITKFHGAPS
LTKWISLKYALDKSNLSSLKTYNCKTKTTKIKIYAPNYDSYFLWADSVYGGWVGCHQQGIINEQLGMVDIVSHYPT
SFTCYYGIGKPRKMTNEELRHFEENIASYDLENIPIFCCEVNVTPPKKITNFCSPLPQRCKMTLTWSYLKCKQNLN
SIDIWHCVKYYQFKFTLLRGEIFPKKAMIFRQFVECFAKMKNDGKQEKNDLKTKCGKIGLNSGIGKYGEKKERLIS
KIAKTEQDVKEINLLLSNNNKYLRHELMDIITHKSYEEYVIKEFDVTCNTIPIHIISLMFSYSRVIKMDLIRRSKL
NNCSIFSPRNKTPGLKYGDTDSIVITARMLRYLKKHSPTLFDPSIGFYNPQTKNFDYHVEVEELFRGRKIPKTRFA
LFFGLKAYMIVTTRGTKYKCKGHRIAEPTSTCRCGSGDKQWFCIGCLEKNFDNEEKINIPGVTLQHFYNCVRGNHH
KFQYLRFERNLNRPIGKGKKPFSIKNKYITISLNYKDLNHKYDVVNKICYPFTQLD
>Adeno32301_Adenain
MGSREEELRAIVRDLGVGPYFLGTFDKRFPGFINKSKPCCAIVNTAGRETGGAHWLALAW
FPPAKSFYFFDPFGFSDAKLKQIYQFEYEGLLRRSAITATADGCINLIKSSQSVQGPNSA
ACGLFCCMFLHAFVHWPQSPMDHNPTMDLLTGVPNTYITVPRFQTTLKENQDNLYKFLSS
HSLYFRSHRPQIERDTAFNKLLETKIQ
>Adeno32301_PacKIVa2
MLDDATVGHIKELWEKLTTLHKSLQNMPFAEGLKPLHTFSSFQQLMSLGGQSLLSELASE
NVCIRALLNKCVPFLNSQGACKSLNFQTQPVIGVVYGPTGCGKSQLLRNIISSQLVTPPP
ETVFFIVPQIDMIPPQEISAWETQICEGNYIMGPQGTLVPQSGSLMPKFIKMAYSELAEE
YNYDLSDPRNIFAKAASKGPIAIILDECMEDLGTHKGIAKFFHAFPSKLHDKFPRCTGYA
VFVVLHNMNPRRDHAGNIANLKIQAKMHIISPKMQPSQLNRFINQYTKGLPLPISLLLKD
IFNYHKMNTQYDWIIYNTCPENDALQWCYLHPSEGLIPMYLNVQAKLYSVLERISKTISD
RQRWTRYYHAKK
>Adeno32301_Shutoff100k
MEEHSSQTSSEPAATHEPAELRLEDALSPQPETEADKAVSEDETEALKHYLDSDVLFRHI
ERQSRILKDSLVDRFEAPTEILDLSRAYEQALFSPSIPPKKQENGTCEPNPRLNFYPTFM
LPETLATYHLFFLNHKIPLSCRANRSKADEKLLLSQGDGIPDFPTTDRVTKIFEGLGPDE
TVASNSLEEKRDSALVELLDDSPRLAVIKRSTALTHFAYPAINLPPKVMSSVMEELIIKK
AESLTENADSQEGGLPSVTDAELSKWLGVTDGAELEDRRKLMMAVVLVTVQLECMRRFFT
APTMIRKLGETLHYTFRHGYVKQACKISNVELPNLVSYMGILHENRLGQHVLHNTLRGEQ
RRDYMRDTIFLLLVYTWQTAMGVWQQCLESDNVKELSKLLRRKRRALWTGFDERTSASDL
ADLVFPGRLLDTLQNSLPDFSSQSMMQNFRSFILERSGILPAMCNALPSDFVPIDYRECP
PPLWGHCYLFQLANYLMFHSDVAYNMEGEGLFDCYCRCNLCTPHRCIATNTALLNEVQAI
GSFELQRPPNADGSLPPTLKLTAGAWTSAYLRKFEEADYRHDIISFYEDQSKPPKAELSA
CIITQPAILAQLHEIKKEREKFLLKKGHGVYLDPKTGEELNTVEPSVCHNAASRQTRESK
FDKLKTEEEGKSSSQPPSTHSRRGHPGEHPRRGRRGMGRGRQYGRGSERMGGRGFGGWRA
ISLGPVKEGQASPASTENQEAPKTA
>Adeno32916_DBP
MASNQDRREVTPEKIPAVPPKKKARKSLPLPPSPEVVADSDEEVGELLEVGFSYPPVKIV
RKTDGSKAFEKFDENHSIMSAARQQKEGTSSTVVNPISSPLVSAWEKGMEFMVKLMEMYK
VDKELRSTFKFLPEQGEVYRKICQAWMNEEYKHNTLTFTSHKSFISMMGRFLMAYVQVYA
GVNSNYWEPTGCVAWEHQCTEVEGELKCLHGLTMIVKEHIIEMDVTSENGQRALKETPAK
AKIVQNRWGRSVVQVRNEDARCCMFDAGCSPNNFCNKSCGLFYSEGAKAQIAFRQIAAFM
QACYPQMVKGSKHLLMPIRCNCFTRPEMSRGGRQTCKITPFALNVENIHLEDLVDIGYHD
RVMLASINNPSVLVFQCANALHRNSKANNQVNCDFKISAPDVIGALQLVRQFWEDHLPNV
TLPKLIVPEFKWHAKYQYRNVTLPTAHVDFEMNPFEF
>Adeno32916_Ribreds52k
MHPVLRQMRPSNSGPATTAAGAVCQAGAGNPLEEVLDVEEGEGLARLGAHSPERHPRVQL
KKDSSEAYVPPRNLFRDRSGEEAEEMRDSRFRAGRELKKGLDRERLLRPEDFEARDRTGV
SAARAHVAAADLVTAYEQTVKEEMNFQKSFNNHVRTLIAREEVAIGLMHLWDFLEAYVQN
PTSKPLTAQLFLIVQHSRDNETFRDALLNIAEPEGRWLLDLINILQSIVVQERSLSLADK
VAAINYSMLSLGKFYARKIYKTPYVPIDKEVKIDSFYMRMALKVLTLSDDLGIYRNDRIH
KAVSASRRRELSDRELMYSLQRALTGTGHGQDETLFDAGADLKWQPSRRAWQAAGTYLES
IEEDEDEDPENEPID
>Adeno33390_CorebridgeV
MSSRAIKQEMLDTILPEVYVTPAAGSRRRAVKRERKPKLEDFIKLEPGVDLKKLDVKSLT
RKVKRKRRGADDVEFVGRTAPRRPYQWKGRKVKRVLRPGTVVSFTPGQRSGTRIKRVYDE
VMADDSILEDMNLGEGEFRYGKRGRYEPLDTSNPTPSLKPISAQHPIAVPGKAALLPTVQ
VMAPRKRRFKDDPESAFDVKRRIKEEEVKPLVNVEDIKIRAPKRVAPNIDVHTVDISVPT
DVEFKPPRPIAVARKRKLVASQAVTETPQPEPMVVEVTKSTTVAPYGPANKIIPKYWKHP
SQILVPPVSALPKVPRRRKSKRYMPASNILPDVVYHPSIRPTYVKRSKVIRV
>Adeno33390_HistinVII
MAVLISPSNNSGWGLGVRGMFGGARERSSAYPVLVRQHYRAPWGSVTRGRHGPGPVLEHI
LGRKEKRRWRKTRGRLIPSVLASPVYANKYRRLKALRKARRLARRAANAAQVAASAPRRS
ARIRSRRARGLVPTYHPSIQITPGYRGKKARRKAQRRPVAAVVETSGGPIIEEVE
>Adeno33390_Penton
MSSSPPPSYESVMQTDLLQNTPFVGPFVPPRYQSPSEGRNSIRYSQLPPLYDTTKIYLMD
NKSADIASLNYQNDHSNFLTTVIQNSDYTPVEASSQTINLDERSRWGGELKTILHMNIPN
ITEYMFSNSFKAKLPASRDPTTKALTYEWFTLTIPEGNFPETMVIDLMNNAIVENFLSVG
RQHGVKEEDIGVKFDTRNFRLGRDPETGLVMPGHYTNEAFHPDIILLPGCAVDFTHSRLN
NLLGIRKRLPYQEGFIIAYEDLVGGEIPALLDLSKYDPLYPTQNINPLREDASKRSYHVQ
SNNKDTAYRSWYLSYNFGDPDKGARHNTLLVASDVTCGVEQMYWSLPDMAVEPVTFRASQ
DPSKFPVIGTELLPLFSRSFYNPQAVYSQMIGETTDKTHIFNRFFDNEILCRAPAPTISC
ISENIPAVTDHGTMPIKNSLSGVQRVTLTDARRRICPYVYKSLGIVTPRVLSSRTF
>Adeno35011_MaccVI
MTSVSFLALAPRHGTRPILAGYTDIGFSGMSGGAFNWGSIWSGLKSFGSSVKNLGSKAWN
SSTGQMLRDKLKDTNAQQKVVDGIAAGIHGAIDLANQAVAKKIEKHLERPVPVDPGAPPP
GAAVEETLLDEVEKLPPPLPPPPSYEEAVVVPNPPRKRPLEEEDVVVVEGPPAYDEIFAN
QSPPPGKLTKPAPPPPGFDRPTTLELRPGRPVATAVPTRRARGWQNTLNSIVGLGVNSSK
RRRCY
>Adeno35011_Pack22k
MKASAGSKARRALQLPTSLVRNLTPEQLRKLQAMEDLSDLESLSGDSMFSEEEGEVLSDI
PEEAEEIPREESKGQSQPPSPLQKPPVKSEPPASRWDQTVGKMLSSATPTPACKYRRWRR
HKFCILDALQQGGGQVSFVRRFMLFRHGANIPKNVLHYYKSRYYTPSSLLRCSRTSA
>Adeno35011_PolB
MANLFQIHLLEPPDDLHSLSHHTARDWIAAHAPTTADIYSFHRGRLHRDPVPVESPALPF
PLRLLLKNHQLFLIKDISLVNKCEHCGNFFKTTHTCSVRRRQFYFHHINTQSADWWEEIS
FRPIGAPAGTERLFICYDVETYTWHGAFGKQLVPFMLVFKIVGEEDLVELASAVAREQQW
LAWNDEPHTYYYLNPQKRAIGHKFKTFRSSLQTTFTTQLLEHFSQQNPQLMELAQTHGYA
SIGDIPAAMLKGLTLQGNPRFIEIYVVGHNINGFDEIVLAAQVLSHQADVAPIFKVSRNF
MPRAGKILFNDITLALPNPLAAPSKRKDYNDWHRGIMRPEDCRYQYVKLMVRDTFALTHT
SLRNAAAAYALPVAKGDCPYQAVNEFYMFGSYLSDEDGFPHRKYWKNDEEYALNRRIWES
KKQNGNAYDIVRHTLEYCVLDVLVTAELVGRLQESYRNFVAEAVHLPEASFNVFQRPTIS
SNSHAIFKQILYRSERVQKPSLDRVLLAPSKELYDYVRASIRGGRCYPTFIGVLEEPIYV
YDICGMYASALTHPFPAGSPLNPFERATAVRAWERKMQACKTLDYFDAELLPAIFTIDAD
PPDEDMLDVLPPFCSRKGGRLCWTNESLRGEVATSIDVITLHNRGWRVTIVPDERTTVFP
EWKCLAREYVQLNIAAKEKADREKNQTMRSIAKLLSNALYGSFATKLDNRKIVFSDQIED
KLVDQLSSGNLTVKSCSFIETDDFSAEILPQFVVAYPPVVPDDPADSNGWESDSPAPYIP
ADPPQPADHAHTTKNTYTYKPITFLDAEHEDICLQTLEQTTPLITNDRYPSQIASFVLAW
TRAFVSEWAGFLYEEDRGTPLEQRPLKSVYGDTDSLFVTERGHRLMEQKGKKRIKKYGGP
LVFNPEHPDLTWLVECETQCSACKADAYSSESVFLAPKLYALRDTVCTNPNCGQVGKGKL
RAKGHATTQLSYDLLCACYYADSQLGSEHFQSSRLSLRRTLASVQSHVQPFTVTETTLTR
TLRPWKDRTLHNLDPHRLVPYSNRNPNPRNTETNWMELPWTT
>Adeno35082_MaccVI
MAFARLAPHVGLNPMYGRRVGNTDMAGGFSWSNLGSSLSSGFRNFGSFLSNTAQKIGNSQ
GFQQAKTGFLQSGVLENVGQLAGQTIGSLTDIGRLKLEQEMQRLRDKALGKQEASTLTQE
QLAQILANLSTPPVTGTVPVPVPVPDGADPVLTKPPSRTDLYPPLRAERPVALGPLVQET
IVPVREAPPVGVRPRKRRRVAGWGIALDDLIGSGVSHKNTRHCY
>Adeno37597_Terminal
MEALRLGTGQTAFTINYFDPTFNLNAPRIAHTRTVHVPGIRWASRYYNYPVCQLQDLSPL
NPATQNAPFFGEPPPNLLNGYFYLARVLNDYLFDQRTFSNISYRIDYSMSTSRRRMRWII
LTDCSYEIDVSPYMRLFDGRDPEDFGQTLTQMQNAVLMDRVYATLHLQPITGFGAAVELQ
NQQRAAAPRFLGFGQAYRTLRVSRRDLCLLRSISNTRKALLNFILLTNRPSAAPQINLPC
QPEWLTRFVEIFSSRPTPEIKTTREVSEVASCMTLGRAGMRGGALTLRSGRRIGLPVVLR
PRERGRAVTESLRRQRGETIRQFIDLLPVRTRRVTPRATPTASAPSESEEPVEEEEERGS
DYEESSPSRSPPEEEPQAVNEEIVETLGALIQALEEELTPGARDSQFFNFGAEFFALLIR
TNNNNVLSERLLRRWVLNFFIMEHLASTLYYLSARLFEQPGRRLVHVQFAQIILRGRDEQ
GENLFSRVWSSANEENPFLRLYQRIKTDFLVITETDRDLAFQTPEEREQLLADMQYVENS
GNIEEILRQVQVNDLNLASVDIAVRVKASGLVAFSQNRRIQSRFETNRASAVRQWLSRPG
SFPVPFSSNERPTTSSAN
>Adeno38640_HexinIIIa
MASNAIVTTSTNPAVRAMEQGEAAGTTDWDNAFRRIMALTAQNPQKFAAQPQANRFEAIL
EAFVPSRSNPTHVKVLALVNALVQNKAIRPDEAGQLYNAMLQRVARYNSTNTQANLSRLV
QDVREAVSTKERSSGAPSLGSLVTLNAFFNTLPANVPRGQSDYLAFISALKLLVAEVPQT
DVYQAGPNYFFSTSRHGQQTVNLTAAFKNLEPLWGVKAPVSERTAISSILTPNTRLLLLV
VAPFTEAINFNRDTYIGHLLTLYREAIGSTAVDEVTFNEITNVSRALGQEDTQNLTATLN
FLLTNKTKRVPEQYFLSEEEERVLRYIQQSVALFLMQEGVGPSRALDLTSANLSPSFYAT
HREFVNKLLDYMRRALAASPNYFTNIIMNANWVPPEGFYTGEFDFPEEEQFYHWDDINSE
DYNSVLGKLKDVASSRGSSRSSSRASELDFTMFDGSDDEPHSLSDMGAVAPKSRASSLGS
FSRILKSSPRAWAASPSSYVNNTRKTFRDKIKNEDDIDRLSSMFDANWTTHREGTDKYRL
PVKKEENSDDDSLFGSGINPFLHLRPKGKMYM
>Adeno38640_Hexon
MATPSMMPQWSYMHIAGQDASEYLSPGLVQFARATETYFNVGNKFRNPTVAPSHDVTTER
SQRLQLRFVPVDKEDTQYTYKTRFQLAVGDNRVLDMASTYFDIRGTLDRGPSFKPYSGTQ
YNQLAPKGAPFPTQFYTAPTNNQVAVYASAALDGGGFNAQGMTIDGKNLTANFEPQPAIG
QPSWSTENSIAPSADYMAGRVSSIDSNLIRPCYGSYAAPTNENGGQHTGATGPGVSFYAP
GPTAAAPNTCLYVDTLNIQAPDSHLVYKADPEDEKAYKGLSQQAAPNRPNYIGFRDNFIG
LMYYNSNGNLGMLAGEASQLNAVVDLQDRNTELSYQMLLDSLTDRGRYFSIWNQAIDSYD
RDVRIVENDGVEDEMPNYAFPIDGWLTETYTRVTDTGGAYQPPAGQSAGGPGYINRGNID
ALEINLKANLWRSFLYSNIAMYLPDVYKITPLNVVVSDNQNSYDYMNNRVPVVGLIDSYV
NIGARWSLSIMDTVNPFNHHRNDGLRYRSQLLGNGRYCDFHIQVPQKFFAIRNLMLLPGT
YVYEWSFRKDVNMILQSTLGNDLRVDGASITIRQVNLYASFFPMAHNTASTLEAMLRNET
NDQTFIDYLSSANMLYPVPANATQLPITIPSRNWAAFRGWSFTRIKAKETPALGSPYDPY
FTYSGSIPYLDGTFYLSHTFRRVAIQFDSSVPWPGNDRLLTPNEFEIKRQVDGEGYTVAQ
SNMTKDWFLVQMLANYNIGYQGYHMPEGYKDRTYSFLRNFEPMCRQIPDAQTIGASYFGV
PVTRQHNNSGYTAMGTSSTQREGQPYPANWPYPLIGSTAVASMTERKFLCDRTFWRIPFS
SNFMSMGTLTDLGQNLLYANAAHALDMTFELDPLDEPSFVYVLFEVFDVARIHQPHRGVI
EAVYLRTPFSAGNATT
>Adeno38640_OncoidE4
MANMTVPTPSDCASPSHTVALVRSLPGVINFAWNQEIIIPLQRMLAPEYDWVLKLTHFCS
SPVRIHNDHHYWLNGIERFRLHCHCLDPHSLQCQAATVVMVQLVRKFFRGCGYNNKFLMY
RELCNYKVSNGIGLVGSSLVEGLHYIYIKVSLQSMYNSIRRHIYLGNHVSCAGSLGYYLV
LVCTKCGRMPSTVHAERCAKRTRRLLLRCYRLLRKTSKFTLYSCEASERHIRRRLRHYVW
YKLPLCTETDDVFL
>Adeno38640_PentinVIII
MSKEIPTPYVWTQQPQMGTAAGAAQDYSTRMNWLSAGPRMIQHVNLLRETRNQLLMRQAA
LTETPRTVMNPRVWPASMIEAPVRRPMTVALPENELLEERMTNEGMQLAGGGRWPARQNV
HRLIMQGQGLQLNEQLPRSRPYRLRSDGMFQLAGGSRVLPSSLSRRNVLAISTAPSVPRS
GGIGSWQFVQEFVPTVYLNPYSGPPDTYPDEFIPDYDVDTGSVDGYS
>Adeno38640_TailonCah
MASEPVSRDSVRRATRQPNSRETVMYSQVVQELLDGTLDQFTEKYHFEQIKTHVLEPEED
LYAALNIYVKVALDPTKTYTLDRAGDIITNCYLIGNGATINVTATDSRVINIRNAFSGPM
IGGMHTPTIDSVVFSGKSGTLQFGDLICCHSNTLINCCNFIDWDGTCVRSFAGLVVRGGL
PELPSIAALRATGSIHNPFVTAKQQLWAGVRSDVFGSTVHGRLVPPSNYTDDLVTTPFVI
SSSVEEFVTVTPDVSDPTDIINETGCIYLQPGAVYHWGGIKITRPVCIYGRGATIKLQGQ
GPIFEVTAGEGVRASDVPSTFQDIIFDGDTVVDRNATMSQSFVRHSAIWITNAWKSCVMN
CSFKNFNGTALWYRDDNIYVTGPTSRLWLQQHIVIGNKFELCRFGVSNSGRSEYSLADSN
VFGDCFICFNCIGGNWTQRSNNMTACKSGYFHVRRLMWYEGSNRDNPVHGAFTGNTLNHC
DSGCKWPYSLTLPGGDVVTPLSGLYFDNTTITPPTFNDNVLWYSSIELRGFGLISNASNY
TMSGITFMGPPNNPKSRIAVSTTGNLASKVFLFGCWGNTNVNIYNIPAANVVPSCGTVTT
GNYTSQFTTARSGEPDYFGMYKEIEWFPLEEQPQRPDGDDLPPLPVPEPAEESNEIPMDN
EMPMETNVRVSNIIDVKPKPPKLGTVHGMENVMLF
>Adinto10555_Adenain
TSIRKKLPLKLPRRALTDADLSKYVRVLRIKTFRGIFMSDTLPKHILKNESGIVNLDSDV
GKGTHWTAYVKRGNKIIYFDSIGRLKPSFEVIRYFRSDGSSNLITYNFDQLQKLNTYNCG
HLTLAFLYAHST
>Adinto10555_Hexon
MSILNVTEKILVDNSIVNSEIHTHQPYTTRFGNNDEIRIPIQEDMCTLPSESYLYVEGKL
RREDGTASTNAKFVNNGVAFLFSEIRYELNGVLIDSTTRVGLTSTMKGLLSYAPADNVRS
QNFGWFPTSDVKITNALGQFNVCIPLRTILGFAEDYNKVRYSILVFRFYNITFQIILNMR
QELVLIRSSTDVNSVVSPDDEAIKIDIQKLYWKVPHIQAGLSEELALTKYIDKNIDTQLA
FRSWEIHIYPALSSTDKHSWAIKTATSLETPRYVILGFQTARENDIKKDMSKFDHCNITN
VRVYLNTQRYPYDNINIDFNSNRFAILYEMYARFQKSYYGKQSEPLLSPQEFKNQSPLIV
IDCSNQKDHLTTKSVVLRVEFETSVNLSNDTIAYCLILNDKIFNYSPLTKSVRQM
>Adinto10555_Penton
MSSTFTFTGTTSVLRSDFNPPIYLNPDREYVLGLTSFETFNTIPNVTKTANKFKIGTITI
VIPEGSYELKDIEKYIKSVLPRNTALKIKANNNTLQTGIKSNKTVDFTIENSIGPLLGFS
KKKLEADVYHESDYPTDIIKVTSLLIDCNIIFGNYKNGTPAHTLHQFSPNVPPGYKIIEC
PLHVTYLPVSVRTISNITLKIMDQNEDVVNFRGEVVTIGLHLKQIDDGFSL
>Adinto10665_Cupiennin
MARSGLHIDPHRYVDYYTAQAGNGLPGFSGGSVMYGGGLGGIFRGLFRMALPLLKKGFNI
AKPHLASAAKNIAKDVITNVVTSRLSTGDQEGSGLMVMTRRRQKRPPGGRVSNMSKSKKR
KVSSIRHTVGKSKRKVKKHTKKKKVTRKSRYIF
>Adinto11084_PLA2X
MTYQRKKKGSGFLNSLINKLPIELHLPGYQYCGPGTKLQKRLARGDPGINLLDSACKDHD
IAYMKNSENLEARHSADRILADKAWERFKAKDSSLSEKAAAFAVNKAMKLKVKLGMGLKK
SHLQEQQKKSKKKKKPARNAATKNRGGKKSRNNNIIAPRILPTSSKVGGFLPFLAPLLAG
LGATGALAGGAAGIAKAVNDAKAAKRQLEENQRHNRAMEAIAVGKGLYLKPYSGRGLDEK
TKKKKKKRSST
>Adinto12158_GasderminX
MKRLQKHATVLRALKASTPSVTKAIIKNANKELINTLCECCHNVLKGNVPLTASQKSKLR
RYKSILRKLCLRQSVPKKKSLLLQRGGFLGALLAPVIGLLGNLIG
>Adinto12263_PolB
MRKRVSKAKQALFARDSKNRVNTIAKKRMKKNTPPTLKNKLEKKWVLQKHIPTRPGFAEP
PEPLSTGVDPGMGTSESCLNAAPETLQPVLENTNTPSNLVKKRGISLKDLPARRLKWLQT
LRQRKMFLKRLRKAKMIIMQRALKDLEAQPQNTPPPDETDTVFLQSMGTYQRDLPKFRSI
EHYEVFRFINLDRLRSTGQGLLVITETTERLISQILETVGPNDFVQIRLDSTVLNRPLFT
RRSFRQTFDVLQFLENIGKLLQSKAELVVTEPLRLVSVVVRAREGGVYRPLKKTLYSMVV
SKKKRWLLDFNYGDLNICMAASIIGLLEPRTVTDGYIQARAMEVHSVLGIPPDVMVGFND
LRLFEDHFGVPIKILYNEDRVWKYFPAGDNVNKNTIYILHHEQHYYGILNLQSFLGARNL
CPHCCHIYSNKTAHRCHLHCNMCQRDGCVVTSESGFKCPRCKTFARSKDCLQQHVEKAAQ
GTVVCHLKTDCSSCGRFIKANHECKGRICPRCDVEVVSVDEHQCYMTHPKEIAKTENYII
FDMECMQETGIHIPNYIYARHLTRDDRWSFAGIDCVSRFITTFLTKKFHGYSFLAHNSQG
YDGFFIIQQLIKERVDVKLITQGAKLKLLAVPDLKIRFIDSLNFLPMKLSKLPKAFGFPG
SKGYFPHFFNTVQNQSYVGAIPPMECYGSEYMMPDDKEAFLKWYTEARTQVFDFKRELKT
YCREDVNILRTACNSFRDGIIDMTRQVHTMDDPENPEMKIHFVTYVDPFTFITLASMCMH
IYKQLFLKSETIALIPPDMYHGRQKRFSTPSIQWLMYMSEQIKTPIQHALRGGEKKIGPY
FLDGYASLNGVQMAYEFNGCFYHGCPQCYKKDDYNTLTACTYDHLYRRTLLKKNFLETRG
LRVITLWEHEWTEMLKKDSDLKIFLKHKNLPEPLEPRDALFGGRTNAIKLYHETAPGEKI
HYLDFTSLYPFINHSKPYPLGHPRIIYENFGDIKQYFGLIKCQVYPPKKLYFPVLPQRIS
GKLMFPLCMACAESKQTEKCTHSDEERSITGTWCTVELEVALQKGYRLGKIHEIWHFENI
TVELFCEYIRMFLRSKQEASGYPEGCDDPAARQKYIDDYYTHQGIRLRPEFIENNPSRRQ
LAKLCLNSLWGKFAQRTNLPNTSIITDPDKLTAYLFDAGYDISSLQFIDEETACLCWKYA
EEYPTCSNNINIFIACFTTAHARLELYTVMDALQERCLYHDTDSVIFVSAPGQENPPLGD
YLGNLTSELAPGEHIIEFVSAGPKTYSYRTSSGAVCMKVKGITLNVSNSLKINFDSLKEL
VREYTLENTIKSIVVQQPSIVREKKRWEISTQTLQKTLRVVFDKRVLTNDYKTLPYGY
>Adinto12357_Penton
MSRNIFYVSNTQSELFPYNTRSQFNQYVDVHNLDYIKQDDIEVAIKSIAFDNTQSIHILP
TIEQPHIMIVQEISEEEPYNQFMSTILNTKGEKSGVMKSLRNAKKIEEVIDISESNDFVI
VNNCDARGVIVQSHLDREFSNILFISNNTIIHHIYLHYKECFYLDTFINHINDVLKSVTF
YHDDAKIETDLMQKEYELHALPFKVLIHEYIAESLGIYTEKQKSSQLLNYFNNIQDCTKD
SPAYMFMNDVYKFKQQLVYYEVKRGISPLKVHPRLFRSTLYGIRSNISEATINGAHYDTI
VGVFQDHGKRDVLNIEFQNPPFFKTRKELLSHAQFNIFDLDSSKHNQTPSIGSPTYIHTI
VQAAPKRMKRPFTIFLDSSCPISKQLYPENTNTDFIIELPERLNFRQNWTVTLKTLFLSN
KIQNIEDCHVQYRKINPIDYVVREKAFTLKNGNYGTLASFIHEIAEEFKRTSMPFSISEV
ENGRVKIKMKGRLKNGYKSELRLSKYLASILGFTSSPKQYQTLRFDQNPEYIAPHNPNLF
LVYPKNLIVGCNIVDDTIFGGQNVKLLRLITNSDNLESDILTFQFHQDEKVMLGIREFKS
IHISIMDVTGSPVKSESNFPSRLQLMFSLE
>Adinto12800_Adintoc3
MNRKEVEVKKLLIQRRNIVKQKLNALKEGNIIQEQSFLPITKRLQTIAEKLDGEPNIKSE
KLIKKEVKSRFSSPKKSIAKHNRSTASDAPSFLDTSVVAEGTSNDNDIADRDNEGNNEEL
DDSVRDAKEYIQDFGNSPDMMYYLNHLDPLPREYVHKMIGDVHNEFDFRYGVRYDPEHNE
LKIGNASLQFDGNNLIIGGLNYTGTPGLYELIFKKHPKSFTEGDKKTYLDIVKRTNAHKR
NYSENEQIQGNASYKYKKIISALSIQPLTSRRPRIIAPSTRKRLGLGMLMEASNNPIDYV
YWDDPNELVDRLRLLVASQTAGHTGHSNEIVSIIEELRESKIIE
>Adinto13074_PacK
MEIENLSWVNNYKERNNKLLPNSIRGLIIGKSGCGKTTLLLNLLIKPGWLDYDNLYIFGK
SLHQPEYQILIKALQKGLTKEEIYRLFQEKDTINKLNVDKIIDKVSKTSKNKNKIKVYFY
ESADDVPDPKKLNKCERNLMIFDDLMLEKKQNKCEDYYVRGRHNNVDCFYISQNYFKLPR
QTIRENTNFICLFKQDGKNISHIYNDHSSADMSITDFKKFLNECWKEPFGFATIDLTNTG
KYRKQFNQFLQLES
>Adinto15040_Adenain
MNTLQIEKICKRDRFLKRIFKGVFSSDKIKNHLTRFPAAFICNTDPSNVPGQHWVAFYFN
RDKTAEFFDSYGGPPLQSEFLDFISKNSKSFIFSEKLLQSFDSDLCGQYCIYFLLQRSRN
VSLKAILRQFSNNRCENDRRLVRKLKRMGIDVLL
>Adinto15554_Penton
MGSFYITLPDNASQGLFRNNTRGNYKVKLPREINLSDRYEVGLASFFYTHSWKNVVGGYI
TINDGGKVIRFQVPSGYYEDEKRLILKINELLDYYTRGNEVVSVKRKVHIKYDDITRLVN
VIIETEDYFMIEFDGQLSQLLGVPKLITRTFEAYKPVNVSSGLNTFYIYCDIVEYSIVGN
HSAPLLRLVNVRGNDNQSISESYDNPQYKSLLKRTFDTVEIDIKSDLNETVPFDYGKVIV
TLHFRLKRLA
>Adinto15736_Cupiennin
MKEKIIMSLRFKGGNILQKGRGIGGLLRAASSLFKPLFRSVGSTALKVARSDVGKAIGKT
VKKQAITSAKNIVLDTVRGENIRDSVRNEVTNVRKRVADEFENVINEPKKRKVAPKSRKK
KKKITYANRYSDVKSSDWLSK
>Adinto15736_GasderminX
MDKQSMEKRVKIFQNMKQLKRDKRLSFLKTCPDECIHALCEICFNLLHETIKLGKDKKYR
LKQKLKPIRLDVRKLGNSNLSVNSKRKILSKPQVGDGIFTVLASTVLPALISALASK
>Adinto17920_PacK
MAFDIRLKKNFKLFLSGPSGSGKTTFIIDLIRNVKEIAKDPPEMIIYYFKEWQSKFDDLS
NKLNVQFFKEHDMIIEQVSQLTGSALVIFDDMLNSQNLKTIAKLYTVHGRHLDLSLAFLS
QRLFKNDEFFRQISQNSDYMIIFKNPRNYQEIRNLAGQITPGTYELTKIYAHATRNPYSY
LFINLTQEAVPQLKYLSELFFNLGIVKVFVISSC
>Adinto19515_Penton
MWQTIIDRYNRERVRNAHSDNLFTATDGRLLHPDIKWISNGPDNSILIDNSNTFMDGNQF
SKLPLIEIDKDFAIAMGWLVYWDKKGAYELGPNLSTQFHNNSFVTTDPVKKYFGTAAGKP
ATLYWDVHGKHLELSSKVNWIFHNVNTAYRRIVGTRNRTLHIYSDAAGSSVVGQTTTDLL
REIEYMTDGRGTRYFEPMHIHYIPIRVNTMETIKVQVSETSGALVPFNNKNQIPTIVTLH
FRKRPV
>Adinto20002_Cupiennin
MRKVYVCNPHCYTDHYMQRGSGFPIYVGAPTQRGHGIGGLFSGLAKMAVPLLKSVAKSAG
KSLLQSGAQFAGDLIKGRSFKDAAKQRALEAGKSIGRSALSIGKSAVQDFAGANFGSSGN
KKRKATTDFTSLQPAKRRRASKKNKKTSAKDIFG
>Adinto20002_Hexon
MMQVGSCECTRSELELFSLPPTLTSIEKVQNVEILPLGSLTDYDTPIEFFIAGRGDEYIN
LAKTYLYVEAKITKADGTDLAADAKVGPINNWLHSLFDQVDLSLNGVLVTPSNNTYPYRA
YVETLLSYGQEAKKSQMQSSLWYVDDPGKFNKYDPAAADTNSSFKTRARLAAESKIVDML
GRLHLDLSHQRRYILNGVDMKLRLNRSKTKFNIMSDLGTEKVKIQKAVLLVEKVKVNPAV
LTAHEKALNTTNAKYPIRRVEVKSFSLTTGTRTVTRDNVFLGQLPRRAVVFMVDNNAFAG
NEKKNPFQFDHNKLNYITLEAGGQSYPAQPLTPTFGDVNNYIRSYMTMFTETGRIFDDSG
NDITRESFRKGFSLWAFDMTPDKEEGDHVHLIKEGNLRLDMKFEEALTATTSVFVYAEFD
NVIEIDRARNIIKDFK
>Adinto23690_Integrase
MSQKDLVSLYTNPNVDGSLGGVARFAKAQGIPVKEAQQILSKDLGYTLHRPRRKRFPKAR
VMVYGIDHQWVADLIDVQRLSRHNKGYKFLLTVIDALSKFLWVVPLKNKTGTEMVRAFQV
ILTRGRKPIQLQTDQGKEFYNKTMDTFLKEKKIHLFSTEGDDKAAIAERVNRTLKERIYR
YLTAADTLRYENVLQAIVRGYNRSKHRSIGMAPKDVTFANEKTVWKRLYGKPMKRIRPHF
QRGDRVRLNEKHRVFKKGYLPGWTEEVFLVDKVNKTPVPTYRVKEWDGTPVRGTFYNEDL
QKVTIPDDHVFRIDKVVKRKKNQVLVRWKGWPAKYDQWMSKTDIKRLRKKQSTPLQAK
>Adinto3465_Adintoc2
MEYAEKMYLVPRQQLDKLRGNDNDVRDIRENAAHRLDSEMRDILDRKDLSEQVKVQMYSA
ILQKYLIYVRQGETEKKTLTLLTPSVETNDATPESVPDVIVDEVLSHVQPRYKKNAALLL
SRLASDSLLTSWNDRGEFVYRGQAVRGSNMHDLIRCITQGQVPSKHQKPLGWDVFMRAAA
EVNVPSSVIGNAVNRDYLESLKKPALGSPPSTPVHFHIKANTPTSPYFPQMSPLGAEVSR
NFAPFKKRKELYKISGWVPL
>Meld6842_Hexon
MQSYGNLLDPTRRLRTPLGIKGEKSTIIITNNPSSIEPNQLLTIRFPNLGPDDVIVPGSP
KLGFKISLNSDDDPNRTIVNNLGRAIIKRMVIKLDGREIQSIDDAGVLFCYTDLWLSKYE
REDLVGQGIQAANVAKLRIKAGDAVVSNKGENALAAVYKNRFYFPLDFELLHSHLPFHQG
SFNDRLSYEIIFNDYSQVVISSDNDARYTITDITLEYEVVTHAELSRMIRGQYDKLAIYY
DRIVRYRQFNKDLLDALWTININSPARSFKGVLLLFVKESNYNRDSENFINPNISKASVV
IEGKPNQLFANGMMGFQQFDEIRKILGGGRLRTDTVDLISKDLHLHDTRLQDYLVNKFAL
WLDFRTIPTNELHGSGRRIENGTDGITIELHREASARSESVTVYMYIIMDAQLNIENGRL
KDLVY
>Adinto8540_PolB
MLESISGLNVSLYVFDPLRGGSSYIPLPKDIQNRKACINVQNLNDHACFAWSILACSETP
SQHGCQTRRYRVQDIHTRFALDGFGYPMKISDISKFEKLNPEFSINVYGLRYVDDSKSPG
GYKSVVNGPLYLSPHEDRTTHVNMLLFEDRNNPEKQHYVWIKNMSRLLSSQLSKHDGAVH
ICMRCLNSFSTAERLEKHRLDCGTFKPVRIELPKVGENFLHFKNHMRRERAPIVVYADFE
CLLVPVARCSGDPNTSHSIATERHVPFAVAYHVVSTIPGMNGLFDSYRGENPAHWLLSKL
VPLALRVEDAYQNPVPLIMSPQDVVDFANATSCHICGGLFGRDKKVRDHCHVTGKFRGAA
HNSCNLRYRVPSFLPIFFHNLSRYDAHHVVKELAQYKDVDERAQKSSVDALTVNTETYIS
FSRRVGERISLRFLDSYRFLQASLDQLAQNLDDGAMQITRAACDTVEKFELLKRKGVFPY
EYLDCEEKLEEPGLPGISAFHSRLTGKSITEAEYQHALNVYQVFEAKSLGEYASIYMNTD
VRLLADVFEKFRSVSLATYGLDPVYYYTAPGLAWDAMLKHTHVNLELLTEIDMLMFFERG
IRGGICQCVHRHAKANNPRMNEAYNPDRDTRYIMYLDVNNLYGHAMSRALPLGGFRWLTA
SEISHFNVSNIPADSDVGYVLEVDVTYPDHIHHEHSDLPVFPEHRVPPSRASTGSNTKKL
LTTLEDKERYVVHYRNLQQALELGLELVKIHRVVEFRQSPWLAPYIHLNSSKRASATNAF
EKDFYKLMNNAIFGKTMENVRKHRDIKLRDHWGGRYGVNGLISKPNFKRATIFDESFVAV
EMSKVEVLYNKPVFVGMCILDLSKEHMYKFHYGFAAQHFKKPKLLYMDTDSFIYEISGGC
DPYKVILDNRDAFDTSDYEPGNRYGIVPANKKVVGLMKDESNGSLILEFAGLRSKMYCYT
TETGKTLRRAKGLKRVATEPLGMDDYLECLYGGTEYCHRVDQMSFQSKLHVVYTVQTRKL
GLTCGDDKRVVGPDGVETLPWGHRDLRQ
>Adoma10456_E1
MEFVETEAAGSDDDEIDIEQALNVIDDDGDDRQTAQLLATRAERDMTIEQWAEERGISTP
PPPDEPFNSDDDDALTEAAALVSTEFRTLKTPTPKQKRKRLQRILPVESSSDEDDVGSRR
PKPPGSYAGSSSSSAAVSFQDSSQSQRTQHISPRKRRFLFKASSVNGLSDQEKKTISLLK
SEDDCTNGDSTASKTFCLVFDTDLGPNMKFLREKFTDGYLAHHRLLGVASYHCLMEPRLT
FVFVKSYYNLKGSRMKEVLNVFSWPWGGEGNDMPMELFYINSKIEKQLSKTDLMGSLYMN
WELPPPDAEIAGTYVDRFMRVGCPFSDSVMMTLSSKDEQSKLPDPNFSMPKLNDFAFKYN
ITDADELNRIYVIIARKDCIPWKDTSIEVGTSSWVKRMEKGLLKDQVKPDDNLFGEDFVC
FCGCKCTTEDHEAQKHNARLFYSKTDQAKICRQAAQNVLSMYMYQAQCKTNSDFVAEWYF
EYEKDWKRVPIDPVKRLEHVKRLSLPFVPADQRKKQDPLKVALKKFLRIFKFLCTGGHDV
GGKNLKKRTLTLFSNEGNCGKSTLIGRLFEMFPRTFTTRVELNCSNRNNDSYKHALAEGC
GKRFVSIDDVSIDTWATLLCDQRTLMDGNLVQFDGKYKRVTLGVFGRSILSTNMSRAEVR
ERLVKRGIKAKDVNIGLIRFDNWITMHPVDEQEQGYVNSYLIDYWIYSMMNTIACRLIKN
FKNEEKPGDCLGDTLDGCKKFFSALGKIKPSAIEMHFNEDFGLESVYDDIDHMMKCSGER
EHIAEEQMLLDNFVSAFKELQRDVDAMDLKLDRAGFSCYNGTGKVCHPRLYRKMELTIKA
MELMFAGARPRDKDGDRIPMDSDQYNDFWSVYEDVMRCLEEAENFTCSDVFLFPETQSF
>Adoma10568_Cah
MMMSWRVMMNGNFQMGEPLYGLPRFVRTNDSTVNVNVQSAVPDIHVEPVNPEINVAPANP
AIDVLPATPVIEVKPEIVVHSAPPTVNVNPEIKVRPANPPVVEVKPEIVVQAAAPIVNLN
PEIKVSPANPAINVLPANPVINVQAATPTITLNPEVKVSPPNITLNPTLNPNIEFKPEIT
VQPAEPQVHINHKVDLSEIVIKPQLFIVGHGNVTWPNEDSFLILEAKGAYNTFPVKVMHA
NITRQVNTEMTDYEFRSNRSFVREIEEQLQNVALHPSVIQMKQELQRFAHATLTQTVEDK
IQIAMTQAKQDLKDELKRVILTDLRDTERDDRSSRSRRDTGSAITWSGIDTRIQQYLARD
NAELSTAQSNITDLQGKVQHMAQQISQLEKKITSLKGDKGPSRM
>Adoma12478_E1
MSLFLNEMEIKSLKGQYFKMLKDTSLLEDYLISSKLLSKQSAFTSKKANCCFILVICPIK
ITLSDETITFNKDFMMEIMREHPCNGYIIQRCDDFVYRIFLETMKKPRLASFAKSMEKLF
GRLCVVRTVIPSKTLTARQAIEIPDFDEDWYSRFGNAMCAATMAACGFPSTDTAFNGTYE
RNVEKLTELDVEFNFCTAEHFVSQIVEYVQSEDDVEIILSRIAKTSLDEFRKEKLLPDNV
VDDVFWQLAKPIALAFQNHEYKMNVIQRVCHNPFLVRDALYMSKPFSWIITDLITTHLPS
LESQSFDHDRSVSENMHMIGANFDFRTAKELRLLDEFVSRCQLVRYQGSAYTSEAATHED
LANVLLVALTKRIRRQQCIIFTGIYSTGKSTFANSIRNLFAKRATKMINLNETQTSFLLD
GTEKCRLVVYDDMTAPGAVALDTLYRHIVDGNENVSVSRKNKSSKDISFPPLIITTNVPA
SSLPDGLRTRVRVVEVATMARPVTSIDNQSFVGFSSTAFVTWLVSAAPLTFIGRELSNAY
ILKAALQNEQNLLCRLRETIINELDVDLEDDDFVEMTARKVFNQRELACIPSFQSVRREC
AALLVQSNIRKSILALTDTIPQRLRHLPAIDCLKNHLASDFNESDIMANELYKDVIEILE
LFTSFTDCSSNLPHVVVIAKSKCDGSRDCICPACYTCHYTTERKHIRSSAKKCPVCIMVD
KYGTDCSGVLLPS
>Adoma13176_Adenain
MSHIANVRPFLTTALSKEEVLYGCDILKKQYNITRRISYIEYKDFDIFVDALVNGTILLI
HIPNNMVIGPGVSGHLICMYKEHGVIYLFDSTNNVDELKCPKLFTITPIAYVLNHRIQKP
NSFGCANYCMLALLHINGNIDILQELQFQHPNIRQYFEDTEAYVHYFTTTHKIGEEYMAI
NKHTFPCLQGSLFYGNKT
>Adoma13176_Cah
MQRYKRRRLGNDLMDSFVSTDKYLEPITPQEGASEFKLFSHSADPNLTTQNNAQSIDGLM
HEIQPQSNQVIDLTNVFYRVSVKVDFDATTHNDHTWVYLQKFTDAISDVQVKLDNTAFPD
HNVMSNRKRADLLTMLYDVSTGTRDTTDRWEWNHINTASGVNPMSNRGFKIKKGEANGHN
IILTVRPPHPWFRQEHEMPGTDGIVHQGTAGGFSPPGKSITIVTSLHDRIKNRLFKFGKE
RVGADSVELTDAHFSYTITDFKVMAKFITLPDETIRKINAKLTSTGMTFPIIDVGLVNKV
MNPNLQHVFDDDTDVHSFIFTAMTNERAGNVNQKRSMLPCNKKTNQFIKGWELAYNGYYI
KPLRGGDMSRTAEFTDAQITAGTSATLNVSRDYSFPYYDFFNKARNPYIKNKLASDTDKL
VNKDSFNYVMIHGINLLSPDLPAPIFSTSGENIQKAQLTVDCDNRADSSIVGIKIAKKEL
IVKYNSDNNAWSMIVQ
>Adoma13176_Macca
MGKHNCPRIQRTYRMNKVLPHICRYGFELKTKWRPAKRSSGILDIFRNPLGTLAGSLFNK
ILTPTLSKLGLKDSSINLLKSVLESSKPKEWGGKLITTAPEVLKQSGVDILKVNLPKITD
YIIEYIDSKVSKLQNRSGESPEDVLEKYLQKLKLPKRYTPFI
>Adoma13176_Maccb
MSGVFKTLTSLIKSSLPNILGKAATVADFVRKHKDVVKDVSTNVFAPTLSLAKDTASVVK
DVKETISDFKNIVKDNSPTLSTDEAMLSSLSVNEAANTLSDMLSSTPEIAKRITEQEYDE
YGQPIIRDGLMDIKQFNKDTDGIDITQNTPLKIMSSSTKIFTDESDNAVFATKDPMIMLA
NYICNRIQNLPQVKLPLYTAIITKNKEGVKDIIYDLLLDELSDRDSGKEVLHLLLNTLLT
RRHGLFPLLPVLLGIGSALGLAGGVANVAAKVRGGGDDCVFKTTPRMLCNDIHNIYEPNE
PVTMRAYVVPHFVEDDDNINIPDVILEQKGRREGFFPAIPALITAILGIGSGAASLAKGI
HSNVMAGRKGSDITDLLTTCIEHFDDAHVHIADDANMEHITLLNLIKELHNGVSGWRNGN
IGACHH
>Adoma13176_Penton
MSVVIRMNSLNARSNPIQLKNEQGVDQTELTARSAFRFTTHPFDILDDSSIIIRELIYPI
AFSNISEYWGNNKCKFFFAVDYNDAKEVDHTTDQAIDELIKRNQVYELTIPGGYYDSFNE
LFSIMNIKMHDVATDAKYKDLKFAASVLGYPPVLSNSKDIGILFDKKNSKLHRNFGLPDD
GKHYILPGELANKYILDLMAVCGDTMFINCSLLSKIIENGYTSVMGAIPLSESGVNYGDN
IRKTTRHMNVYHIHRGMRVEYVDMSFTNSNGVPFDTQFGEYHIEVEIFKTNKRKRDSLLD
G
>Adoma13664_Lipase
MAGVAIELAVGEIIALAEVELTAETAFTTAAISEVAATATAEVTMEEVAANVSAEVAANW
AADSAIGMSGTMAPGIESSEIMMENLMAEAGAETASTYVSELEVTLGEGETSFYTNMPAP
IFTSTPAGAAGPSSDAAVLALGESFTVGEADTSFMSEVSETIELLNDGVRNWNFTLGGLD
FEELFMGPELEEFLREGPALVQVSVGITTQQKAICAALGTIVATVSAGGVVAGISTGRIS
AQVVSNYAERFMELFNYIRANLGNYKELVRRVWKQLQILRQQKDPLRAIAGAVTVLVTVT
EIYREIKKAVEVGKSAVTTSKGDLVIRGKKAGLRTKTSTKKVKAVPKTKKTVSRTVGRSA
VANKMKSVAPFKKKIDRILRSQAKQDK
>Adoma16400_Prim
MDAFVDCALSLHGTRRPGRKATRKSRHAVKRKIKAWFAEVLPILFGYHMQHSLDQFSWCC
AAKARLRPKRVIMSNWNIFCSTMPNLNFYNAAPPTKINIFQDTPEPKEIYYTMGPQFRMH
FLYQRGIFYHQVLPHSDVWNLYVVLSEVEVTARKPMRRCFVFDSNMHNCRSGKRSLPRNQ
AQLAFHLKYKYPSSVCIGPVVRGARRAIGRRNDMTIYKRVTQYVPREFVLKCDLRLCNRI
CCGANSRICGLCLDLMGFLASLISTVLHEVAFLSAIQPVFDGECTLYIVCYDKALHCLSR
EQRKEIAQIVRTILRSTAHPANTPRCVLGVCERATLNLTDFLLRVWSVHLIGTPGIGESY
VDPQRVRNLLQHTDLPEAFMPQLMRYASENFWRPSEFTQLVVECLQKLDELRLNMGTSYL
GAFVRRVFNVSFTCLDELPLNDMLHPCIYSINPYTNNMVLPLPLMYLPGFGLDLVPLPVV
CQRLRDTCTQYSGDARFLPGPLNLTMGHTNLRRLFRGIFDVLRVLSVTTIVYDVQAFHLA
LPYVKEDRKMSFLRVRREFTDVLTRMQRGQQVVTYFGSVYKLRDPVHPYMPFDTERDEET
KARVLTILKEYFCAHYRNIPPLRLDARFLRAIILSKRDCALVNTLADVIGTPVCAQNHVI
LSSPVRITLTSEYIQVMRPGCKFKTNGPNLGEHLGTPIVRLLTQAALQDPLTYVQDKGEV
VTRVLRRRGNRTQQDYHGLSSGDDYTDTSTDSESVDSESALGPSVDHIQLIATCRQMPHV
PFVLTVVHIPQKRERVGALNLYLRNGVTQINFTPGIGMRHSFLNLGQNMVPYGPRLRKGK
LLLTASDRAEHTRLFHVDRDTRAPCIPHWPSVTAYRAGLVKARSRGIPVSKHKLSEYARP
CDTEPEGATTKACKGDFGRMKANLAVDSPLPFDRCSQESCSEPLKKPHYRNSGDQCFSHM
FEPHYALNRRLDVPCVTEHEYSTSVRQRLETEHENDSCSLWAGASLHTNETYKTPDPQPN
FAHRICAHFAVEARTNIKDTRKRANTKAVYARNLAEHGVSGAVVDPSSESDDDSGPRPSR
RKRQRTAPTYSMFNADARLRGLPVRTQHRLKFVLDPAPQTAPSVAAMQPLAEIIEQAEEE
FQDGLHPDTLAALQTRIEQQFALDAWTVNLPEREDVELLAADPGQGYGGHRPLMRSLSVG
SLPELADIPGPSGVPIREQVIDRVPRVVRYSGLTAARVHARIAQVYEVNNSIVSTARIAA
RVPSAIRTGNSQFTTSNLGPRAWHGATNSIPGMGIGHGALEEQDTESSETADSDVSDSVI
VLD
>Adoma17181_E1
MMMLQGKSPIPSEQPSTSTSFSETEDGIGQRYLEQEAEVSGEDSGDECIVESGSHISDLF
DNDTDDSYCEDLPPNNMLCDAINTLTERFSMYQYHDKVRFLQHVVGVIQTDRDKLRDFTS
QLHKSAFGQHCDAILAGVKSSVTDVTFVVSVLDDLKELRDVPCFTGLFRALSNTLNVASV
ESITTALGELQSPSKHTRPHSTTPRKTKRRKHSTTPSDLDAISLSQISVHSQSLPCSQTT
NRRLSFNPTDHPVVTEQQEALQYLTLTYKKNIGLADTRLDLVPLHLRRPDYLNLDLVLDQ
KYRHFLLCIPGHKWYTDVFAVTVQLKCSASIMGVLSVCETNTDVLLSTGPVSETTLLGFA
TYKMTKLQTMAQAIFRALTECGVEDLHTCLLLPFTQQGYEEYLKNSEDSEGYKHVGNVDE
KTRRKLKLDVAQERDVFRHIVNWLEELGVRSKPDIVKVIDSLKPGDKMFRVVRTLHTSGA
AMRSCVDSAVWYLTMREKYLPAKCQNNISKAAGRFYWHLFNQVTAEFTDTGTVDIAQPEH
MHWLIKTVLRPQTLTEKLLITQKVQPVQFANDLCEMLFGDNRRERTLILYSPQKRCGKSI
LADAIMKLVNGARLALDHADSREFVISSMADSGCVVIEDPSAEGIKYIDKALRPHLDGDI
VQINKKNEPVSEKQFPPVIITSNASVCCTTFNTRAKVYTFCNPIEKAFGNRFINTIPPTD
VAQFIAKYTLFPMCNAIYQGHVHLNTCTFLQCTTDTLEGHSPFCWFTTYMSRIYRLGVMP
HKYKMPCHGSHIYMCNYERLRPRLLGLFFKLAVIDSAEMFAVHEQKLVASPGSLLPEEKQ
EKAKQFSMFVEKVIKPLSETMFFVQQDAGRDAYVHPNVSVAARPLAAPSVPLTRETYMEI
RLQDREASCPPTLLLSSAERQELFSSEANVVAGAISRFSNVIENLRIKYNVVDEADGVRG
AAYHMLTGKTQMTLREHVATTVREEEDMFG
>Adoma17181_Macc
MKVPLNGYPLDAARASGPYYMNKVMRPTSVVRRRGAGSPATAMQRHYADFRQHVLPMLSA
QQPEFYALVREHTRNNMEAYQQALERDGLWGLRERYLDHLTPLCSQAYSNARRGSGPTSV
RGGFSFGGFLQQLLSGSRPIIGKLLRLLPKHIGGVVTRKYGQPYGDVVEDLSTRGLEFVL
RRLNRGSGPLPAMPAADPAESLGPVQGGMDVVMHEVTETKKGRAGILPLLIPLIAAVPGA
IAGIANAVTAIQGAAAPKRGKGPRSWSSIETAFPLPSQLQLPLPSKVQLKRAAGPLVHRQ
VPPDSDTSTDSDSGPVAVPLTPKRSRSGDSRIVLRLYKEGVKNGKKCYTTRQRTLYTDES
GAASLFSH
>Adoma18303_Macc
MDFDDRAGGLGPYLDSSKARRRAAGLGPFLDKSSSSAGAKWLVQNTGGRSWRHRRRRGGW
SFKNFAKKAWAGFKSNFLPIVQSKSKEFLKHAAKHALEKGPDYYKEFKKDGVSGVKSMFL
DNASSIATDFVRNLTTRGSGPACDALTTVVQSARPEISRLLSSDPVAARGEQYQIAHSHF
LNERGRCDHDLVAIAPIQVAYDMVLGSCGAHMTKADKERGGFPFALLVPLIAAAISAIPR
TIEAVKGQRGSGNDLKFYTDMYMANEPFPIPQAMMSGGTRGRKRVAGGGVAEWITKKFGS
GCHFPGVLDNGVVAVKVRQAKDDDPTCTNEIQISRKRARRGRPHSKTFYADQNIEYLFE
>Adoma18909_Penton
MAAPPWQLHQTAWRDYFIVRPNERPRTFGVIFEENDGSLGRHTPDKTFMSQMNLDGQSGL
GLRCTKFQCVNSVCNVGGHLGNDTFYAGGSKHTLRNSFYYNQHLLFDEVCSRLGRQVAST
FEIDHLGYVKYIGSETLLLPSQVSTPEGPEDLVDSLAVKLGFQDAATVEQGGLLCHAVEP
HRTAAFLGDMFGPISEVNIFCESLHIASTEGVLAIIPLLSLPPRAPVHYPMEQSVYRPLN
ETGCYNTFVFEIVDKVFRPVHFLVNRPSIEVLLAHL
>Adoma19746_Macc
MGKHRGAGGPTWMRTAPSRRGRRRGAGWWQNVKKKASGFFRDYVMPVITKHKPAVVSAVK
DYASANAHKLYQEWKQKGLQGVRDKVYGDIPGVLGDIAASVTRGSGVRAAVQDVTFHALP
TIVQNCPMLPVCMRPWTQGRDLRNIDWPTEYPLQCIVDTTLNSMMSHMDKPEKEKFVREC
IHFEADGERGGFLPLLLPVLGPIIGSLMPTVIDAIKGAVGKRGGAAFEANVFPSCCEYHG
YSRGGTASTLNITASHLSKRKSDIHIFPVQCKDGSRMPKGGRPRERKCFVTAEMYQAIFS
>Adoma2692_Hexon
MTTTGSENHDPILSEVLQENLTEQHIFAPITSQLSSREAQVGGGPDLTQVLNIGSPRETT
LTLQVQKDEAIVQGSIRFVSNGSVLLFGGASGEWKAHQATSAPSTITNEIRLVAGTSSTV
NSLRIPPFALNSQFQTIDIRVGNSGSLNSLLPNVRGSAGGNGALAIVNKYFNVPEHSGLA
QINPLDQLGPYQGTNTNVYVSHSEAIWQGTEQLYHQLNTPNNCLSSCDNDDETCLKIFPR
GMQLELRFVTRNSYERARLQPVYKTSDGNAEQDQSLYLRFGEVKVMYTVCKIPYEYWPKE
PIRTKFATMDIGIEAFPIQTGQHSMTVHVTKTEADIIPQYIFVFAGLDSMWNVSQLRVHG
YGAREDVLDTAYVTVNGSNTPDFMKLYVDSRVDLSNPEQLQSMFNAFLGKGAFTPGRYRF
LERPIAERHILDGHRNLGPVFSTFIFPTDTSSFLVREAASGVQVGRVDVTVTLHQEKVKQ
GMSLFVIKVTKQQIGFVKAAEFPGSLPQYEIDPQTTAPAYTHSVTAQNPGERFGL
>Adoma2692_Macc
MDSWPLAQHSTRARRRRGGAGQSLNPDHAISWMRLHMLSLLKENIPLLITKAEQYVRQNI
ADYVDAYRNHGIEGFQEQLLNTIPLIVTQTAIEVLGPTGRGGNSIGDFFSKLFSSIRPWL
AAKVGLVPGWIKSVGTEMTRQGVQKATEYAPILIQKAADTANSLLTRASKQVESRANRIR
SRLLQPEAMEAALSQMTGAMPLQGIDEFQEVQDPELYSNSQSPDELETTFQVLRNVAVAN
TFDALRPEERGGFLGALFTLLPALISAVPSLVSMFMPRGDSGAGIRMLFPYPQTSRVGPI
KRTRGAGPYWTKNAWPYQVFRTPSNTATRGARGKPLSGLGGTRGVDLSVVTHTFGQPMYG
LEFSLTPNAEHTKEITITEKGGPARKRKIDVYCTPEGFDALFH
>Adoma5233_Eltwo
MALLGAVELVELSEFLVEAEIEADVIATGEVAATAEASATAATAEATTSFIEGDELVGMA
ETYGGSVEAAGETSAGEMSEISDTFYSTQQIGENLADDSAMTTDADAEVEANLDAAEEET
TPKTLEFDFADNLQPPRTSTPNVLARGYRPTGVRSANVRDAVFQRDFFKDSSIYTRALRG
PGRVRVVPEDLPSVIRNENYVELPFNDEVINISDVSDAAVIDISDSDTSTVVNISDTSTI
NQGFIEEPGVETWFEDGREAVFIPRRLASNAMRVLCYDPYILYNPDQVRLVSLVSRVLGI
PTQNINLVLFNLTLAGVTFALYSHYSQRLLLENLVAYNALVQKYVPNVEEILKKRCRSMI
HCGRDLYEMYKKYAELGYYFYYTVQDIFSLIYDLDCEIVKNMYKDKHALGLSKMISDANT
HGTDITYFENNHTISYMLQQQTHRLPSTNQKQFILSMCT
>Adoma5233_Pentoncah
MASSVYDRYGNFKTKRVLGDENEDLKYDKFSLYNMTSAYLKKLPATEKKQQIKAMLQLQK
LIADKKSLEKIPTLEMIHKAVEMKQLLKKAETKFVKKFQEPYYMNLDTGVYKYFDMDKVE
YDSTRQITKLPGKEVMFFPLELMSKDGLFNITTVHLPSPESKVMGGKVPNSEGKLVVWQI
IGFYEYPEMEPCVKQFEGRVLMIGSGRMALSRVQHKMKWQKDNTLDNFNDQCVLMHKSYK
NLVFNPMQDSGYFPLPNQKGCYAEWEIKNKPTYGNDNIDNTSVYDKGTSRGIRKTVCDNS
GVGILCFCDKVNFITAHKFESSTHDRAQMGSMRKIELVCNRVLVERQTKEKWPDIWDAIA
CKELESDRIYDGTFYMGPNFNPRPEAVQIIQPAEVVGTSDGVSDLFKEYAHDTLAQHAEH
THEMHAPEASQPPQPVPEIPKHSPNSAVFSPANEKTFQEFLSNQGVDERDNMFTSNFSKL
SNLSDKMHFSDLLDDLVDLLKANMLHVNRTEEMFARFEVSNQKAIHTHGLEYQFVYNPRF
KPFIDAGMWRASALFDYAKSAMTSELFSKIIKQSSLKDLKLDDTTTLKAFRNRGDYFRFM
YGSVYNGDAYESIVKSLSYFIRYFSYKLAETDVLIPNYDHFSEKKAEYDNWGGTSIPYRS
KNELIDFDTPTKHERILAYEAFLTWTCQMAMQLAYMQNDAHDIEGVQGAASKIQEFLGSP
AIKAITKNRASLRMFMLYFFRLHDNPLFCQYGEIQGLDPTTYPPHQTNKCWKTLKHIFNG
KLIIKHTKKEQIHDFWQIHETTYYSGHPDEYKTDYYQTWWWLMPTYTKMLERTDQGRELL
SINEIFRGEKVSTHFADAITSHNYDTGYSDRVLKLNQSDNVTENFGILEEGPKREYPIEI
IRNIAENNYDGTTGVHSGLIDDIFNQDDTISADLNVFTADMVVKLGIWTYNGYFRGLQPK
HSENNSYQFSGKQYKYDASEPTKKRKYDVPTRYLGTSTFNCSDFLMGSGYGPAASKGADM
YLVNKYMPGDETAWYNTKSDSFKTIFKPTQYTEDTERTRGYKYLSVYRPFGKGIWINGNE
VLIDDVLDEKWSYIGNRLPSKTLLRTD
>Adoma5629_Adenain
MASYTRPVIGTSAPFVSWAWLSVQEIIDFLHSMNYDADVHVFEGILPVFPPDPKKPPRST
WFCMVNNHWVCFLSHSHRLWFFDPMGYPPASYFTMRTPVIDLNICVQPPNSAYCGNYCCF
VLHILMHCEPTPSTGPRSTHVRQWTQGMVNCISRFLYIAPERLKNNDFLVEAFTIDHRVG
EEFTDHRYPKFHAYMQELSHCALSQECEQAQ
>Adoma5629_Prim
MSEVEFYYKNVFPHSYFWQLFGHPQREFAYTVNGIFRRHIRINGYEAFLRFMCTQTFDTL
HLGCITLRPDIQCKEFVVDIDASDMPNRPCCKQSKSICNLCAPYLDLAMEIVEFLMNAGM
GWKHCRTFFSGRRGVHMYFFDDTACWYRNRERSAVTEWLHRTLTDLTGPYSKDVYGAYER
HMKGALGELILGDEDGCISLSKLTHATKNMHISKAKLVALRCNLCAVATAMSGRCPVPVG
VQCILTTLNTYDKQCPGKNYTRDFLKSNIAVHIDRAVSASTTHLIKAPFAVHPGSKNISL
PCSLMLHTGLNIVAALETPGIVHSSARDCIYEFGVHGIDTHTLCSVGPLYNCTQRFKSSG
TSLEVRCRTSERINPVLGSPWKRTFVDKNLVLHTSANRCPALVLFDNAEHAHRIVVTLSP
LDPSTRIINITGQMGGPQVATDITPSVLQSHGKRLQESTLTVLERVAADGLLSLDNITVH
EAEDNDCVVTNIVPPPPKRLCMNRPPIIVHTSTTDITESSGEPSTACLNTCVPFCNPDIS
DAALDEAFTDFVLAVNKSP
>Adoma6119_Rep
MNKKVAGGDITHGEIIAKIYERFPHLKLKFLSKRKILRRKLIKEQQFIDKAVICNEFGGE
LFKNSHSHMYLQTHDKYTFKKMKKVFKKKFNQKINDIRRPMNFRECCKYCTKEDRAAVVV
NVPLKFTSTVFRAARYFQESNSATANYGDYIPSTIAGCDRKIFESVLATEGKLNESICMA
ERTKSVQLLAWQNELLTELEAVRGSNRKVIWIADIAGGAGKSVLCQWLMSYSQGYGSTIL
FQDFDYRNNSFLYSKEKMVLFDLPRTSKPDNLKFIEDLKNGYIISTKYEVRKKVFESPVV
IVFSNSYPEKTLLSIDRWHVFNISRGVGDDDDHLVFHPEYNRLI
>Adoma9445_Pentoncah
MESVKTVTLEKGSSKIELQKIINTFNQGPGKSKGYDPQDLGFRDAEVILQTDEDYLEDRK
ITHCGLSSSDRAKLKGAVLRKRGVVWGYKAFVSNYCFRLPPSEAYFKSCKGEESIWEIIG
IKVFRLYPTGKILKEIVTVSHKPCAYYDVNSLARDTLMMTTTKQKQSLASWKEQAGNTDP
QQVETSFKVNIGGPKRIPTVYTPKNVKGQSSYDSWYVPVQEACLSDTPPVPEIVFPINQC
DELVRIAGTRTADIASLQRVYDVWPIQRNVWWHKYQGDERADESECFFEIANENGVGVYC
FDFVNVSIGCDWNQGTVPLLKSNDKVQMADFTGSQNYFTCYGYAIELYARPRHITEQIKQ
LQIIDLSFKDYQGFTYDAAFKGTYEGEEDDETKDTYERTLNAFVAEQRTAQQKIYNKDGP
MDQYVIRLQTAEAEQSKKQKPQMVSETFVNPTLNSSYGQHEATNQNPIPPNPTHPTHIDP
NIPKPPKPSSQIDPDRDLTALRNALNTASTKIAFKYYNPPPSKSQIQNLVTGFDWNFGNN
SQILDNFYEQSKTRWNNEVKKALNTALTTFLSQNTDKTIASKPEFQEKFETYWATQDSHQ
WQHNADFQNAISTYYSQYQSSLPTTSDTDPNRDKLQLKRALQNVAQNMPFHYYNPPPLKS
EFKLRVTQFDWNYGTNLQTLDEFYNESVTRWNTETNRKLTTALKAFLLQNTTPIKTSLAF
QSKFQEYWQTQDSHNWRINAEFNNLISTYFNIYTTSLRNLLVQLRAYENTITFDKSNPVT
IQNFVTGFKNWQTNPITNINADSVIQTEAQVFEQRYQTWKSSTTSTSTENYPNWIPSKVK
RDAKPSSFSAYPFSSDLKNWPREDWRNSVYDGTTGLIWGPKYQIYDTRSVLDRKIVCSTK
NQYDQIGGLKGDFTGYSNDPGYDWFLWVFRNPNGYQQLPENMISSAIYKYVPLLLMKSVY
EQSLPRSIIINNQNANRIILSDLKQKYPQRWNALLPRLVFDPTSGLVWTPNGSVYDTKSK
ETNKWVISSFKDPKRLGYTGYQDTREKREPTTTSPTTISTKNPTIIDLYYSLEPWFLTEM
SLSNYWNIMWGIVEQLIYPMASNVEHIWYCFQTFNLLEIPDVFLLDTDFSAQLPNIMAYK
LSEGTVFYTSKIFESTKYSKLLLVRDKLLRLSMSKLFYLFEFTVGLWFVFVTCVKYIREI
YQGTPQFFDDLDGYFYYFFSPTCVTDSTSFTLDKIKPQKSTFTIYNGSLKFDVKPTGLEF
FKAIVDDFMSKTKNPFSAAILFFCDFLNNFEFRDTSSDFRGIAVAQDENQNPPDKLPVSF
IEVEGIKLYKQRKLANKLLKLTSSTFGSIPNETEIEQQLENETNALANSKPEIVNALKNV
CDFSEDRKWIKPNLAVIM
>Tailtoma3478_Apoboid
MFYKTKVIHGKKRLIEIEGRRWPPILTKTKVIHGKKRLIEIEGRRWPPIFKRRKVKIETH
VRRTLFPPRSWQELKLIQSEMQGIKGFHSVEYQRRGDIDLERLHSEKLRDISLPPISLFT
GRPFTVSYEK
>Tailtoma3478_Tailon
MSKRKAASKVGTTKAPKIDSKSCEGPDGLTYLGSNFMGCSCDGFKQFCGTDVPLTKEFVT
TSFPQHFKTVKLKMDDMLMKWQGVKCCEGKRHLNLWRCVQIKMRKLKPLPNTAGGSYERL
AFSNGPIPAIRIPAATEKTLPSGKTFHARLADTKKVYYFEAEELTLDNFLKVGVLGPNYN
PNIAGDVACGRDEHEHYDIYWTVADILKKRGDIWYCQGFDQTASGSVAGNAYGDPSVWPT
LYSDVQGKNYVTPKTRTIGTEGVMYGMKGGLMLKDPNHIWATIYNNRDGVIQWKADYDKS
GVTKLAFVDFPVYELTAYLELTHWEMSDAKWFQYIIAQTKAGKCDGKSVDTNIPGGATGW
REPSIFDDYCDYPAGTSLGPEPTPIGSNPPDVEDPPVPITSPDQDLVDGDKGGELFDQPD
AAPIPDRLRSVDLDCFLAQALPSRDKT
>Tailtoma3478_Chaperon
MSRGTWADTLKDLSADWSNILNGTSGLEQQYYSDELWNFWQQREQEKVPVGETALATYTP
PQHSWSIAAEGISTLLALWAKEFVVYHDIYYGPNQFYKFQNPLQITFQSPLAVVPTKEVL
SKVVGSWQTQFVQPQPVLQGVTPEAEHIVRTILQTGDPLKPDPLNEALYAENRAKHEQNE
DVTDGLNLLSKLLKKVPRRAKVKALLKLNTSFLIQIRKIGTLHATGSLTGCVSLKTSSGK
KKKSGK
>Tailtoma3478_LT
MAESSSFLLLEAEDENTCTTDTFTPNNLVSDDDDVADLLDDKVVDSSVHTYRALDTKRQRLAEDDEPIASTSGSYI
PPSGVVAHVEEEGGTPIEEEYDGGGPLPPLDAVTNEVGCLIGAALRFFNYTNLEDITTKSLVRKARYFRRVHKNKD
NIQSSQEHLMHYKDSNLKFLRRDVEFWQRDQVISNCLAVDNTETKDFVLFYIVANTNKNITQQLTGLGLKLCGRQN
APEQQDTDISDTLKLQQFVWQKDSRISKTVKILNTVFGDGVYDVFPVKPTCHNILLKILNCTDVAPLVKFDMNLMI
QYGQDYFVGHNVNDFINFYSEGKDIPEEFKATHAENYNGLKHEKSCFTLAKSAFHFTQARKISRKSHRDIFEILGL
GLTNFISECADYEIPVYCLQYYQFVKYILGNQFERCFAEIIIALVGVKPRSKCIIFRGGYQRGKTSLCNSILYALE
GIKIDINCKDPNFKLGEAVGNVVVLFDDVDVKGMEHIGLKSHFFDGGPVQLERKYAIPGDYIWPATLITTNLESIP
EKLSTRSSTYVLTQHLRERDQVLLNDLAPDQYADCFWYLLYRYYIHKDDFADWLYYDLQDKVIQVCGEDKR
>Tailtoma3478_Oncoid
MAAAQGIIDLTCRESLENSDDNDGPTCRLDYFLAKNSGKNPYFADRNFLPENWICTDFAH
NKVNCKRINSWLRGIARLIMNLMIKIYPREGAGIHGIEPCHFNSLGYEIEMNGYRAGTMR
RDTFDEHHLLVIGRLIVEWSQIIRDNMWEVMADYHTYRRKGLYLEYIARQYMSVSIKHNI
INDFGMNNYGALKRCVDVVKRCHTMVATKIMTPGTTYLKPNSLQCMARSAIILGKVPIDT
LPTTVKKFIYECFDPIPVCACGHAWEKFKDTPEFFFEYWNPDHWSARLPGSRFNPPQ
>Tailtoma3478_Tenton
TGIAFQGQDLKGGGGDGPPGPPGIAGPAGPPGATGRPGPKGDTGPEGPVGPQGPGGGGGG
AASYLLLRGHINYTSASTPASRPELKWDSIIRQSANKFSLLKQINGGIISVLNLGSAWHF
MEITFTGELDATNTGHFSGNPYDPADCTITVFPRPGSSSNVQYANGDSLAAGVDIVLARS
GRQETHKMYLRVRNRCDIQIYNNTSTSKNLNTGILRCQFDLWDKATPTTPTPPITPGQDE
PGIYLPMTPSTPDEDPPGITLPSRGSHP
>Tailtoma3478_Thyxoid
MLSGFNISLHRQRQENVMVKVLIQIFLGGQLVGGSPQSLMIIVITLQVPALAQNQPLLAA
ILLMLRIPLSLLRLPIKILLMGIRGGNYLTNQMLPLFLID
>Cress4479_RepE1
MWYVTEQQSKAKEDVFILALPFTEFRYQSIQDYLALHHNKFVLCRSANHLYVLLQCRIRTRGSTICNKLRAVFERS
NGGHLPSRDIQLKVISYRKFGDFTLYGYGLDSIYYFNNDDDTMCLSEYFCEAAKEDKFSQPKLRAFAERYLIDLED
ELLTVYSHLALKEIEAQKRKEQGFSGFLDMKGTNVTVDDIIEHGPNARFLRCENRILDHIKEACITVKMKFSFWRR
SVNNTVVLQDIINDMYTDFLKVPGRKMLDVFHDLDVLHIHMFFLKNGIDPCQFVADILDTYLGQGRYRNLLMYGPV
QTGKSTILTTVRNIFPGAKNIELNYKIDKFFMSEITKARILTFDDCTVDGMKNLDGVFRSALDGQSVRVECKYKDA
EELACPPTIITTNIQLSEIPVQVLSRTKVHYFKNYITKPEAAAFADNNAAKKCILSCITGDLSLAWIKGFPS
>Cress4479_Hepecap
MSGRVWPLSVVTVKILPCNGKGLPKKDMNYRRLELDSFRTPSKCRIGRVAREKCEVATAHWLRSNTIIADETIAAF
EALDPEEGGVKINLENSTVLYDLMEALVQIQPEGLNQRECQSRGEKIPLVLMEAVRVYKHGPGRKVVTCSKRGYEE
VLEIQKSRALQAERPLQKLTFNYCGMYPVDQGIHSPECLTNILCENVAIRRESIIFNADAFFAFGTLGQFVLPVRK
>Cress4414_Nodacap
MPAQKRKATTQGSRPTKKAATKPMRLRLTTAATSSKLSAYNAMMRNPFKTNTPVQLHDNY
RGETAGLILSQTIPMVTSATSTYSAVKFRPSVEGFYALNQSSDTITATSFASGFTAHHEY
NLGQNLLVNAAKFKILCMGVEVSYVGPQDQMSGTIRHYYRQQTGNVPSDASTWDDIHASS
GIQPISRKKFTYVIRPVDIPRFQSLNANCEDYIGGLALAFDGVDFNNVLVKTRIFLEAVP
QSESTLADSATQSPHHPGVDVHVSGTSNSTF
>Cress4414_RepE1
MHDISIKSPDTDKEYIEELKDNTIWNSTDLDEKTLSPHKNGNKRSFSELSEESHTTDTLD
VKIFTWNEKNKMCNSLKKRQRDMLITFGNITKYKLPFLKTEEMANKICEYINTENSIVTY
MTIAYEQADTDCPFPHVHIAIKLDSKNAPCCGAVKKKLYKLFTDYHGNIDISTKNNTCYI
EKAKYLICPSKEKKVDPQPYVMGETYINLCKRIENSGSGAVRSREIRQNWNQEMIQAAKE
AEGNFETYMESDVYKELGQSLAYQLVTCFRELSRKKEVKLEEEVYPLSDYDPRVVKWFDK
WYKGDKRKGDTLLLQGIPDTGKTRFVFSWAAERGYSVYKCPASLREWYGYEGQDICLWDD
MSEDRKDLGGQRMAQLLDGQITSLDVKCVQGIQVKCPKIIMTMNTDFCFEESPEKFRARV
CRFRVEHHLTLKKIDTSKFEHTDVKYTKHGVRCMETGEFIDE
>Cress4414_PLA1
MYGSIKKNLEEMDVSPSAFANMAMHAGPQGFVNPFGQTLNSYDDLEFSHPAHHTGGHPVQ
QVLSGEAYKKPSERSLNVAGFRYIPSLSTNEHAVYRDPNRKRSVIASRGTVPTQPDDISS
DIALTLGKLGQTPRYKRLKAAYRRMTVNYPKDTYHATGHSLSAALSAQLHKNHSSMSTST
GFNGPGAFFSPLTQLTSYLFQTNGQKRLNTGHVAYVRGTDPVSVFYPRFNRDIRYSKKHT
FNPHSLDQWQGY
>Cress5241_Cap
MANGKKNSYPQKKTGNKTSSKKGNQKKKVSNRMPSDEKKAAIGLVNPHALREGTQIPDGA
ITHSMPIRHRDVFEINTPGAASGLEYVGILLYPGLDGGLSWTIDAQSFSGTNHRYYTNDN
TYSGSAFAAIDDPDPPSAGDFLLGLWNIKNEGSYSKWRHISTALRLNLINNFDTNDGWWE
SARFNITFDSGDWEIIDDPIVPVIPNYQSENVRIRPKGELLNKLDNELNADQKSYNFGAL
RDIHKMQWTLAHVAQDHEVTTLDEVYSFDGRPRIVTGAADSAGVYATPADFRDVSVDDEM
GSDFPGKIKPFQSGAPNGSRYIKDMVSVETFDMIYIRLYGTTTNISGANKSKLIGDLVSH
REVIFDQDNELHKYMKPSLPAKPKFQIATKNLNQYLQQNSANSIANIQSISLSSMSSSVS
GLTQNLVVDSVD
>Cress3476_Filcoat
MAYFSGGKPTNDRPQRDIIDRFITISNENHTLNKSDQTLLTTFLPSFDQRLYTPGEAAALIFYSYLLRTTDRHLFE
GNRTLAKMLESEGTKDDLLTLRDAMNLMQDLSHDKGGERASQQLQVLSTIIATRLDIRGLKNQPFMRENKYIINND
RIANLCKNYLLGQTNQLQLLNGIIM
>Cress3476_RepE1
MPSRCKEDLFIIAYKYSEFRTHTVKDFVSSYNDKFILFHKGEFEYLVIQSKIRRRGSTIVQKVRDCFERNNDTTLS
RDCYFKIVTFRELMILTLGTTAPSYFFYDEESGDAPADIALARYFAGEIKDQKYLQYLLRVFAERYLIDSEDELYA
VYIFLPKKVTVAQTRKDAGYNGSIKVRGVDISVTDIIEHTKNSRLLFLENRVFEHVKEACHMVKSKIVMWRKTTKN
GVVLDVVNDMFFNALVSHRIANLSSELSHDDGVVSLVCFFVKNNIDPCMFLYDMFSSYIGEGRVRNMLFAGPLKTG
KTTILTAGVWRLLPGAKTVDLNRNFDRFGFSDFGSARFLIFEDCTSDGMKNVDKYYRAALDGVAIRIEVKYKSAEE
LACPPTFITTNLELGMTPVLVLSRAKVYQFRHLITTREARLFADKQTFQKFVMYCLTGELSLAWMKGEAPTTKYDV
ILEMFNPKDENGDVIPFYDPTMEIIHDMAASPPANYPSYLFKGVCSLLQKEGEKAKKRHMSKGVFTRRLLHIPSVM
PALQLIISCMPDPDKQVKYTRLKRWIDSEGSRIVKIRHKVLATQEKISKFKGSEDSLVFVDPRFLSFVSYVLHRDG
VQINNDDKAAVASLCVNEGEEETKVAVEVFESERVGRTVVFDESISSSSIPALARPHAHCSRNMEHTNFAEVEIED
NDYNGQWYGS
>Herpes183851_PolB
MDAPTPFETMFPEVYPCRRQVAPDDRGTVGILIKSAMFHKAADALLCRASVLCPSERCEM
YATVCFSVTTLTPIVGYDMDLAEDDEDELAWPNVRSEWSKHFACEPQYVQVTHDDVKAKV
NAAVFPMKNIGLAKRFIESVHGALTFGDFCAEKGYYLSRDGNTPALCFSVMMGRLYFVQE
SLVQPSIDGTRCTLSPCDLVYDHNRSEAEARLFDTVHASHVYRPACIDIETVVDERYRDQ
SLKSQTFACDFPYCTEKTVTELGSRRAKLVEELKRAKGSLCADGPGSRLSIPNLSPDMPG
QEHEVTCVSLVLINSHIPKPPGGHRKRLIVIYNKLKVKNSGRPELDPSVTDGAGINSNRV
EFHACSGELAVLERTVHLLGTNGVEILYVYNAEFDIRVLEQRVHYYAKWSPYSERQRGAR
LLRAWNGLFVTESLAGDLAPQFQFESIRHIEMYKDMINVLSPTISGGCLTANKVRLAAGH
VEKFNKDKGKLGHFKMISCGMKVIDLYLMSGTRDIKFACTSRKLNDVAPFVIDRDRAMRG
QAPKDRRKTSKLADVEYSVMDEMIHRGGKSLFAVLIYNLVDSQLCARMAKALRPISALFH
RCRITFNIDVVVHGRGDMFGGFVQSIHSVQMPQLKYNLDTLRAKSGPLGKDLKARERYEL
APAANDNKDEAWKGGSVCEPLTGLHYAGPGMGLELSFDFASMYPSIMCALNISPETTIPW
PPKKFPHDLSGWVVYNWEAEGFPYGSLILKYDEDRRVYERAPAVFASAVEHYLNKRAEFK
ARLRDASLNDEIRAYCKIQESECKVMANSFYGTAPAPCGPLISGHGRRQIALVNECVSRF
YENRCPVMYGDTDSVMVTVGRAPGGATEPSVRDEHSQDLGEEKLRAFGNAAREAVRRKFR
EAGEDVQGFLDCVHSTLVEDTLKRMYSIGSGNSVTPITRDPKGSFTEQGFPVYTARTPRT
GTPVDVTTPFVLRRRVKLEYENSSSVYCHVAKKTYVSLTHSLNGQGDPASLAVKIRGLSA
VKSMRSPCDSAVTDIFIACVMRGDCVRLEREGVECYSTRPWYALKQGDEVLYPSKPLTVD
LEGRWQQLDEARTLLVEHAVERVVEVDVGSGYCAVAVILKRPQSPATQAKATEGTVTATF
LYKDQKYCMNHMFSSPHGVLRDLLACKASEYIASKMGAGFFPWSSLIKSAKNKRFSQQTL
DRLGVNKASVKTTYVETVRTWMQRITGLSTKPVECYEFYKCNPCRAAFHRYPLNLQAQSG
CNASMFGGPLTCRKAVRAEDSIRDLESLRSSGASGFDTVPHPYQPFGTCFADARVLTAHK
ADRLLMNKSGKLLGHCVIDYCLPRGMYGPKGAENEAGSLRDCEKYVLGMYNSVQERLLRA
TAMFNAVMNNCPEHMVPAAGRAELDSLAMRRTTIHRLSGDKIRACRDVVEKDMTLDSEVT
YGSLTRKFGERVGLLRDRGVLRLYDPGALTGNTAIAIELPGKVAADAGMPGPCSMYIPAS
GASERALVDLAGLLYMITVMLQLTAAEDLDPTPLTYPETTLCIMPYCRGDAGLMVSWLTR
FKSKLWRTALPEAERPFGNQDSDSAPAAKKRKVQTEILYHCLGCKNFYRDLQANCISGSE
LITRVYGSDGKRLLGRCVNETWWLK
>Herpes36345_ArchaePol
MLKNKTIIPTTQNIRTIIMVNTMTSISISTDIYFVHSYYVDSELLTSNNRVCYLYILLLN
DKNTYLCKYNKPILVSCSSSIPSVHRFISIVPKPLTDCVNVGIIDDTKLNIISGLSKVSN
SVTIDSQSLCSTFESNDSVIKLNTKRRLLDECGDEDPLKHFIKTQVDFSCKESILSYIKT
KYLKAIRINDKSTLYVPKHPSYCFLRFGNERVVKYLLDESSQFVCATNIPDFDIELKKLC
YATRFSYSSIFHDNPSVAYNSQATDLILYDGQIALMVSKHDEICGIFKSMKCLKKAISTK
NITHFQTNHPTIRKHFSIKRNICLPVDRMLHLKRVFKTLKKDFKFRKQCFLKKGVLYLNK
RKISNNSRVYVHDFSNFYATTILRSCKEEGLKHIFSQLVDQRQYHPKLKKTITTLFGMTK
RYCPTLFYRTLNETVRVMCQTYTKDKKRSFGICKDSFFTHQEDMSVPYAKYNLKTECVLT
NFKITNINTYIGINENDEVIIKGIYFPPFVAARKIVQGLYKHLVQFGTVESLPDIILRST
NLNESDFHVSLPTKLKASDFFVYGTKILDEYVYCRNNISNEVYSTPAEPTLHVKPKQFAG
EIDVKRYANEIISCLIRFAQTFNFSSIIDENVLFESNLFLKKHILTNIFERSKHSHLPGF
RLHACQLIC
>Herpes36345_Helicase
MLYYSVRDIGIINEILSFLTCDSNHNITGLIKHFPELASDHDIRTTSSSAVLSFPHKLVA
IVGHAGSGKTHILKHIANRKRTMFYAPSNAAGINLQATLWPSILHAAEKKKVYKTIHSFY
KIQPAESTILGQCVQKARIGHESHDSYDDYLVTMFKACKPFCEKLFTKDMSESKLSPDQY
NEYKTQCCGNTNCDDDHERVITYIHSLGLGSKIPDILLYDTCVLEEAGRTPDYMAFLFLF
YYYYMHIKYKTFIWNHKTPSMIYVGSPTQSRVIDNYTSWSALTFAGQDCVKNHIMELNCI
KIKSFKDNRRITMGNIDNNTTLAAVIGKLELGMPVVGSLRDKFNSVFVTDEANFFNPLFK
PNYFRIAKKHEHLKSYKENVYRQNQHNAIDIPEFILSNQDIPAFTDLEGHINVKFKSEKY
QSMWCNTKEKSKLFEEDFIVYKTSRTLLKGFRYLLTEYHKLYICNFSGTIQQFVETTDLL
QSYMASDRSNCISFFVDCAKYIIEDVFSDIAEHVAKGMNDLVTQCSSDQPTIQHILSLKT
LLQHADSKSMSKVYSYASEKPGSCIVLPKDIFSFVLIDADVKKKLCELDRVCIFLQLHEC
ILFKLYHKVKAISTSEISSQRESKNQTYRPNKKRKLSVCDREDEDQMYEIEDDHCSNMSD
LMNQLVHKSFFKIIPLVLHICATIDSTQGLTIHSPILALLKRDDRAEDMIVALSRTSNPD
SLLVANKIFDQHYEHIAYETRSLIKMINQSQKKDGWL
>Herpes36345_MCP97
MLIRLHLWKTYCFIDIVKREKILYKAVIRNCVCQYKMLHVHRSTEKKECNSHLSESMMFN
KNIVHCLYNLMQQFRYHKNLTPEMVQQQLEMVFDIDVIDTQFEKLAESVLGQCVQQVNVE
TEANTLKSVTCKYVYGSRVAANRVKPGTSVPTVGFFTLENKIKMHDVLQIQSKVTKRLLQ
CLQGIHDELLKAGDISSIKNTNAAKQNTLANFYEHLDYQNELKNRSMHAGLCYRLVEELW
DRAPPLYALPPSIKDYTGQSAASLLSWLLGASSKFIFALNKYGSAAKESSILAEVANCWR
INTDNSLSPRNCESDIEIIGENIPVSGIVILTDNLKVQLQNHIFARSTRLKNNIVQCDVN
PEDFNPQKAFITNGKIRMESTNLFVKDEKQATTSSETKKVEFLKMGSEVFAIYVVDPAYY
QGDTTAKNRLKESVKVDFTMPLAVKFKGHSTDDIFKHDDSNAHTLPTKVYFKDARGVTKC
IGVEAMIPFVTGMINELNNFKAALNSSGQRLSKLFKLSQITSGRENDVINEQKVKALKNL
YNTFPMHYNLSILSEDDVYQKPMWIMISGLTYEALVTNIIALWNEYGFSNALEEQFKRHS
LFRRDASHLKEHALSYVQKHNPTLYSWVANNGTQLKSLLVDKLKFPEKIMEFVEFVINLL
NSGRLYKELFSSGHYHLGLGFVLNRTETFDSESLLLSRCQGYKLFYSETTTEVKNECQSP
NYSLVTSMQTGHMPSSLGHPCIRYPHCFLSEHGNMGAEVISSEFMFETKKTIPNYDQQVW
IPIFSMCEADEAQFEDTFNPYGRSNIAFERDSLDYLNADLVVDPLSGVAGYNPMCLGMFN
MNFVFHSKLLVSPSDFTMKKHVIPNMYANFWFTEFQNNATKCNNKILMKNLQDNFTNISE
TSLHFDDLAMVMGGSTCKFCYSNPKMLKTIMSERDNRPLPGRNVYRQQNDYLLHGSKLME
NLDRGVNANDRCLLRL
>Herpes36345_PolB
MEYLYVHDILTTTVLNKLLFQYCSVNKIDLNNIAEHIRSHLTNHPNASTEVAILQCYECD
SIGNVNQTMKQLVTIIGEQYTHYVLNPDGSHVKYLATADEFNVNSKRFTERRFEKECFFS
EKDSSKRVVELVENNRKVYGNSHKFVNEFCYNLYEEYLENSEFKGRLIEKPFGFPFPLLM
NASMIAKETVLFGSAKSIQIVNDSNITHYSYEHKTLAFDIETIMVDDSGCKKECEIIQLS
ATYQEGKRLRRIIGITIGDANIDPSFYSSNQHQQYFEETFPEVEIICVKNEQQLIEAFID
ICTDVKPDYFTGYNVLGFDFQILMMSAERHKIPLYDRITNMRGFYKPISLNKLERSEICQ
FEINYNTFPGILINDLYRCHKGEKLDELAKQSFGFGKEDVSYTEIPKLFYSSNIMDRSKL
LKYNIVDSLLCAALINTTDNFASYTFFVMSSDTAKVPHSQFFNMQKTTMITPMIYYRYKK
KNLLQDLKIKPSSENNRLIVSDILKYFLYNDKDVCIPMAKEMIDQFESGEIKTKTIRNHY
DFNMYHESAQSIDFDLALKILDEQIQAAKKKNSKHGNLYYTLTHLLLYVRFLIEPTTKRF
DTKYLCDEYFKYEQVGRYSINLKKLKTIHVLVEEEKAMYVEFTRFIEHLAGIRLYKTHTL
KNILSNYMENEMSNTKYKQQVEQFAYYLNKDKDGYLDNGLMTVIQSYKESCVGQRFKDEY
TSNTFCEEVFRRIGKNLLMKFDKPYTYDGAYIYLPNKGVEFENPICCLDFSSMYPSIALS
SNMGPETIVTQDTIMRNKLIAGEDYTAVNIYSRDDHRQICLNPLSKTEADKCYVFFLTRK
HVQSITCEVWGKLLDDRLKYKRQIGNQSNARDNMLVEEKSNTLKIVANSVYGILPLIGLW
KISACVTSMGRQHIQRVGSYIQDTRKGTIVYGDTDSVMFHFGLNTHELCSSFESLVSKGW
LQESDRTSIDIYNDDPYKKACFISAALSKRLANELNEMHIKQPQRAIYHPPSKLEHEKVM
LPFVIFGRKHYFAKVVDTDKNDVHIIRGLEVRRRNRLKATEIVETTMFKDLLQRNPNTFE
TFSVANSIVSALLDGSIDLSLISSRKKVSIAQKRMNVKDAGFELFKRMKDRGEIVETGGL
DKLSIDVIKVQNSASGVKYDSLTNLQSLQASKHKLDLDSKAVVKQILNEVVKIMAVVHTP
ETFTYFGNLIKLKTVANPNRQQFENFRRPENEKKSIYKDVPANSTNNTLHNYFQITLSGE
KRKCTSESNKSEKRLKQMTLPF
>Herpes49835_Spike2a
MRHKHRILIAIVVACHTALSQSQDESISVPRKAAFVTGKTGVATHNTISFEATTVRLANL
SMDNWTLPPATDLTCTDHCFGSVCAEMCEKMRLLLYINALHSRFTASLKFARQITDNVLS
LGAVSSGNIVAPAVFLSSSMKSYTASLTNKPTKQRQNEHFADVLSEHRIMYDKSYNLALQ
LLQTLNSSNEEMFINQYSLAIMVTGQAIDTLTSGLDQYSTLLQSCYRSIVETKTVSACTG
LDADFAGRFEGITYDGDTHSVTIMNAADSEYVAVTDWDDVYVPFWMNNSLCWLNLDLVTI
EGTTYYAPECDGTWCAVPTSIDTGSCFSNRTIACPYQCSPCNGPVCHTASDSFTVSVVSG
RYLTTARPRTILKVHVNDTYVQDIAREIKHLYEQTHQVVSTCGQINKTAWLVTEHTDSTV
QAVEDIAIKIGQIWVAVTEGLSYYSTNYTLRWNTFVYFGLGLGSVALVFTMILVIMEISR
LYG
>Herpes49853_Helicase63
MNFNVYAFDPLADQFTRLAGGCDVHDTLCSAKCDCVVVNVCLQNDLCSGTELFSNKPAGE
LSVCDFRKEPSDGGRATTQQVATEAARRGLIDSAYRRHLLNLLRSQYVLNGHKQNYEAFV
SFMLMNNVAPCHHIPIYGRLCATVPGFLASTLTELDPELNTPGTWDRLVRVLVRLLKDDR
KEKVVLWVLMKYIRDMSIPMNGPSSYSSFSGIDMSPLLNRSSDDRKRGRTPEPGDAASPQ
KKATKNDSDGSCKTAHEMPVCFVPSGYSTMGWFEVFLRKDTVSFHDIVDFCENPRSKVVL
PGVPPRSEWTLHTPIMLMNDYNGKYSYVVTDATELSSVRPVARFQLNEVFLKNRPVNRLN
IDVDAKVCDTCLRDDELRTAKMLAWATEFLTCVKKVYVDHGAGANLELEDCGKLRVYVRN
NKKKYSGRLLWYPPVGLTFNSVVEASRFLTTVLKTATLKNQLKQYLVIDDCKRPVSFTCA
RCTTVVQIKHEQSDPAVSNLAADDPVAGGPATDGKRIKQFVIDTAPYSVHKSIRLPNAYK
DKEPFKYTETINDHYAGDTEDFCSMAVGLSSLPPPPDTQKLTLGKGKPLPWTVLETRVQV
KPMTYDGSKNDYYEAHFAKLWGVPVTLQVSSGGLNIIQATEHTDLFACPDHKRVHTKNFP
RVIILSENSVRYKCFKN
>Herpes7001_Pack32
MSLRDTVTDIAYTGFQEELFRLTDSNPKLAAIANDIIYSAHIFISTSLTDDDTQDEDVGE
DDRLPFLTHVSEEIALDSTCKACGLIELYMKQFSCNELWWCDYMTLCKKCSVAPYCGLSI
FIAAFEFIYLLDKHYPCRSNNRIFTNGVLTIFDIQNHFFVNTCYVARRPSEKVPQTNVVF
LLKSVLRQLLLWECKPPKDMLQNWKNIIRHVPCTKAKDCYKNSKREPALSDTALSTSPID
VSSGYYSAMCRLWGGHFMNLLTTNTKVVNMVKKLHSKVRLSAVVDTLKEFRDSEKSTPML
DSGPILLSFFKHKIRKNNTLGECMLCNSMLIQQIYHLLNVTKDKVLSSCENSISLYDCLT
IELDKLKTELSAVHPVSRLLSDIGNTAVYKHFFCDPVCILNQLRLDPDVLFSLYCNKDKA
QIELEKLTLCVDNNIRNPVCQPLVVTSFLCKYYQVVDAKPTVLNNFIKDASQQFLKHNIP
IVALEHTISKYV
>Irido37137_C97oid
MKINSQRPYSSAEIKDLFNLFLVARRLSNHVIYHKKCGHQYRPRKGSFKELFVILGIMTD
LNCSVCFMQDHVPLTETFQETRNIPENIQQLNSFVNFYTWLYRHID
>Irido37137_Fuse
METTHVTFTQHDKANQYTPGPCTCFNCSVATPKIPCNADENQIRDWSIGSTDCCGGWCTV
QNVCVPVNQAICKTKSFVSARWDKVAPNVKCFYDLNKLHSNIDEITILTDRFGVNQRMMW
DICKYPMVKDGKKFNAIHLPGKKGDLCRTWWHQLPSDQKTKFIREYCVMVPDAQDCKCAN
RGSDPVYREIKKLNAINDGCWYAPCADTVNQFVESGMIKPKCPTIHCSSFIKIMNNKGDV
NVKNLNSKIICGNSTIDNPTNSETLLPLNSLENTKSLLIFLAATTLTAAASLIM
>Irido37137_Hexon
MSINVPATHMPTAYVDLATLKGSPLEEEYMYSLNKTTTYFIREVKKCTPFTQIPAIHSIH
SGQPAFGETFSVVVSRTGDYLTNSWLRVTIPEVTLLDTNPHGANGRIRWTKNLMHNLIED
VCIYFVEIPTQRFDNFFLDFWSAFTISASKKNGYNAMIGNIDDLIRPHGPNNPLKSKTLN
LPLPFFFSRDSGIALPMGALLYTETKITFKFRDWQQLLILEHSNPAPRRRNGGFPAVGTS
IEKAPVLQNVSVWGNFVLTDPLERNYMGSCERDLLIEQVKNSPKQTFEPVNNPNKTFDIR
FSHAIKALFFGVRNTTYPNVWSNWTTASPVINNRQIQFEPSGAHDPISDVTLTYESSARL
QNVGADYFSFIQPYYHAPAIPDEVGYHMYSYALDLTSVDPNGSTNYGRLNNISIVPNASD
KAKRGFLGNGAAGSGMDYPQQYEFIVIALSQNILNIKGGTIAYPVM
>Irido37137_PacK
MASNQLLQLNKLSLSKIRPNDDENSTKLGGFKITIVGKPGLGKSTLIKQIIYSKRFLIPV
AVVFSGSEEANGFYRSIFPSCFIYNEYDPDALKRIMDRQVYAKKHKLPNPWILLVFDDCM
HNTRQFTSETMLKLFKNGRHYNILAIFTNQYVLDFKPVLRSLLDGIFIFREQNKATLDRL
YTNFGGIIPSKTTFIDILNEVTKEPYTCLYIDNAACNSKPWEECIFWYKAETVPDFRFGC
ELYQTSK
>Irido37137_Patatin
MNNTKSAVKFSKYRKNVKIYKTMTYKTLVLPGNGIKGVYTLGALESLGDRGKLNEIENFI
SVSSGAIISALLLMGMRPIDILARVLSKNLFQKVGRISMTGIINGASIFNFDPIQHEIES
IFVDCIGKIPTFMEFYRQTDKVFVCLGYDATNHKIIYFSKDTYPDISVVKAIRASCAFPL
LFDPVLIDDAVIVDGGVGDNYPLSWTVNNFPSPILSIHVKTTLKPITKETSRLTSLKELF
SFVVRRPDLLELERNKNSVTVVKLQIGNASFFDFSNADRVYLDQFDTGYNSCKNKLIYSC
>Irido37137_Penton
MSIQKLLEINSQFRNRQQWKNPFCFSIPVQFSRQFTHCIDPVCLSMPIKKFTCLPNETKL
KSRLPLTNGWNFFSGSYAQELNAYKGATINGFKILNSFSTPHVLAIEVTILGTPISSPLI
IRTITNFTLGLMHLPGVTEPNEFYKNWIIRNETVETHTKILHHLESVLWFDPQINWSVEH
QYTLCQAYESPLYRTMSTSEDDLLYSDIPVPSTATGHFIRVKSSGKVATILEILSTQTQL
KVYPALPHLSNEVCEIFPISFDNFQPIEIPPSIQARTLELLSIFLPNIKLKNEDYIYQHQ
TLYINIAMNGSKSTNHYSNAPGFAKANFIVQLYKIHHTYIEYRPPISSVVDCSGTISEFF
ICIQDIYGSIFEPACCEREAPEPPNLHIQSKLLITLST
>Irido37137_PrimS3H
MIASLELFLQKHKSNTALHTHVSLAHPMGKFLIQSTLAEFWVKYTSAIKERPFSLAEAPG
KESPILVDVDVSEKFDGQVKSLYSDQDVHLVVHAFQRAIRECVEECDPSHLTCVLLEKPP
YVETTGFGGHILKNGFHLHFPKMFVDRQVQKVYIFPIVTKFLKGTRMEYRIDDNSVNVHW
LLYGSAKPGKTPYKVTCCFDANTKRIKFDQAFKNYNVCFKSPDFSFKDLIPQILSINLGD
RKEYYHSPRASIATPLLDKFSSIRTSRKPFVQMSIEGEMRQAEELIAMIDPRRADDRTDW
LTIGFCLHNISEGDDDGLTCWLSFSEQSEKYSEVECLSLWESMRENRFTVGTLKHFAKID
NPEAYLAWVRKKSMQFVDKIIKTSHHDIANLLFTEYGSEFICASISDKTWFQFINHTWKQ
VDRGTTLRQRISSDNGALMQLLNSKLEETDDKDTIKAIEKVIKNLKSSPTKNNIMVECAE
VFYNKDFYIMLNSDPYLFAFKNGIYDFSQNTFRPGKPEDYISKQTNIDYIDFKTFNHPQV
TVIDDFFCQIFPNPRIREYFLWQASKVFVGGNPDKICLFWTGAGNNGKTVTQSLFERLLG
PYAVKLNTSVVTGKKVPSGSANPEMARLGDGCRWAVMEEPNSDEIINTGLFKNLTGNDSF
FARDLYCSGKSTKEIKPFFKLHFICNKLPNLSNSDIATWNRIRVIPFETTFKINDVPKTR
AEQENIKTFPADLHIDKKLPEMLPGLAWYLIEIWKRNQLSDEPMPPPEVLQATNAYKDET
NVFKQFIQSMLVDCPGSSVLVNQVINIFREWRKIEYPNITFQSRYIKQELIDLLGEPNQG
KYWSNKQLKES
>Irido37137_Vilthree
MLQFLLNINTDLLALFEKHKLFHEKIIYIAQTAQMIQTIITAINTNYFSETLYTLKHDYL
HIVREILKTHNWELDLSAAKSMLDKEVCYGCMSSDNFIIEDDNKYCTKCNMFQCFGKTRL
TSRDFSRVNIVSKFVYSRITHFKDCMKQYQGRQNASIPDFVLENLDKKFLAYKLIDNSVT
GPLRYRKITKGHIIAFLRELKYSRHYENTNLIYYKLRGEYFDSIKHLESKLLDRFKQLVD
VYDEMKLHNTNRKNFMNIQYILFQLLRSLDHPCVLDDFTFLKTSDRKRHHDEICRKIFNQ
LGWKFTNI
>IridoYP654654_Adenain
KRHVDWTSHRFVVFPVKIYGLCVRHMNVLVWDMGHQRVERFEPFRMGFPEVQPTIDGALT
NLLNQLAAADGSQTLQYRTLVTAWGNKSDHVDTHCCRWCLEWLEKKFPPPVEVGKNQGE
>Mald8807_Helpol
MSVVVNLRKNQSEKRVVKKVKVDFELNPKKYRFPKSGKLPLKLIFFDVETKQAKVEGNLI
YHEAFLIVAQYYKRINGDYCLVNTYKFTNKKDFTRWLVNKAPAVVFAHNISFDFRAGVDL
EIIEASGFKLTFLNFEKGRTIIRLKNGKGTLTFVDTMNYYNFSVEQIGKTFGLEKLKPPE
NYDDENGWFEYCKRDVEIIAKATIFLIKFMSEFKIGLKYTIPAYAFAVFNKHFKDKKVFF
APTDDERINELERAAYYGGRVEAYRLGEIENVMIVDFNSMYPAVMRDAEIPVKPLLYIQN
PGKLEAEHYIMNYACIARVEVDVPENVDPPPFPFRDQNTGKLIFPVGKFETVLAHPELRK
GWKYIIKVKELVVYETRKVFEKYVDYFYNKRIEAKQKNDKVHDLVYKLLLNSLYGKFAEV
TVEGEEYFLCPKEKREKIFLSKRGYKVIITPPLGKIVYREKKEKTRFTAVSAAITSYARV
KLLEAIEKAGIENVVYCDTDSLFLINPVEVKEKLKDELDGSTLGKLKVESIEKKVTILLP
KVYKTDTTIKIKGVPKRAVEDLTRKYRFERVIGPLEQLKRKIEWGVVWEIDEKKIEAYYD
KRIVLEDNSTKPIRLGTIEKFIY
>Mega182742_A13mem1
MINKTYLIIIASLALIVLFMYSIYKKVHALEEKYLPTYHKTMQIEYKLKEKAKSGKNNSS
PVMSISYNSDAIRTANNYSIRYAELSPETEIARLCKNVNNPAIKYGNTSNSCSEITGRKL
SVKDIPKTPKTEHYIFMDGDEDNIIKFEQNKTSESLSLSCNGSRISKRVIRKSDLTSEST
KSFGSSDHLSGRKIVIPEQVSEFIKDIDNIINDEYNIFNVQSETISPNKIILGASR
>Mega182742_Adenain
MEDIGCAIGKYDKENNTCFSLNQLIAITTAYNTYMNKKYPNNPPQIPIKQNKKYLVNKLL
DAFKDKCGNNQACITEQEFMNEIVHEMKDDIDQSFKPIGPETSTEWLYSEHIKKILRANE
SVYPDFKFLGAIPIDCDILEGCPLYGIDFDKYKNSGKTKLGVVFNLDEHYKSGSHWVALF
INIEEYSIYYCDSVGKKPIKNIVSLIDKFIDYSKGKNQYCTYRYNSNPYQTKDNKTECGV
YSCNFINRMLRGETFEEIVNNGLPYEKINYCRNVYFRNPTSSYSSHNSC
>Mega182742_Ankyre289
MATQFQIAVKNNDVESIENLLTHLYSEFDKENINDLLLLAISLNHVKITDMLLKEPCVDP
SADHNIFIKTASELGHINIVEILLSYPSVNVQAGRNYSLRKACLNNKKNIVSLLLKNPNV
DPTDKKNYCIKHASSRGNYQIVKYLLQTNKIDPSLKNNIVLKNILSCGKTSIIKRLLDDY
RVKGFIKQNCPVRTASLFGHTNCVKLLLKYPKIHVHNSISDIIPSIAKNGNLKILKLLFN
RTSLSTSHLINRTISFPSKNGHYKVVKFLLDYTQIDPGKSDNKALRLAVASNNSSIVNLL
INNHKTDPSSLKNKAIRDACLKNYSNVFKILLGHPNTDPSCEKDYCIKKSCEKGHYHIVK
LIVYNPKTNINISNGYPFRVCCYNRHEDVASLLLRHNDIQVSLTENQALSYACGHNSLST
AHKILAHPTLNSNKINKRYLHRICKYGTVESLELILKHTNLVIAKCDSLLLRSAITKNNI
PIIKYLLQIPEINPSILRNTNIIRAIKNNNNEILHLILADPRINITKNIIGIYRHAIRYK
SHIVMEHILYNDITEDLCIDGLITYIVSEGKLDMFNKLLTYDSINRYYNFRHAIIACIKY
NNPYMFENFIINYSGICRLDYKNILSLTIRANRIELVNIILKIMGNIEKKYIHTLLSIAI
KKSNLGIAKVIYDKIEVVDTRTMILLARKFPSTFYPKLENKIDFYIGSAFTLLCKQIVSK
MQNNKCIKK
>Mega182742_C1qoid
MNIKIPCYANECSDCPGGKPSPWKLVELSQRDIEIRRIRSLGCAIIHENDDLDNYDEYDS
DKNEQKYSDRKCCGVCNEDKKKCLVRKDDSGCRGCGENKQEHYRCGTKPHDPCKPHDPCK
PHNPCKPTPCIPKKEDRSLISAIRPVGTLAISNVIAPNDVKDLINWKLLTKDEACSFDSE
TGLYVARTAGDYLIQLTINYETSAPIFVTSTAESPIVSIYDAETDRDIISVQLPVTEIDG
VYQVISKSQVVINVVLPLASCQDIGFKVANRGARAAFDDGPQIIVFDLPESPSTLTITKL
RSL
>Mega182742_Cah
MIRPDVLKNIQLFHNELVEIYLSDVDQLHRLKSVAEAYSNNSSTVIELYNTMAAHDKRSV
MQINYELDFESLQNMIKNEADNLVQIEFIIASLHKIVYDLIVTKGNYYIKLYGKKEMDVL
DKDIMYYVNMSNINEKNIFFHMFLLQYALESLFNKYFYVGLDFEFTQTKIQLGQINFEHS
VDLRSLIFIISPSQLETNIMNDFINMIMCNKHMTKLLHGAEALDAKYIYTELLNGDKNRI
IQFTKSFIDTRFLCEYYKHNKGNSTDYKCSIYDEIRDRSAVYYFGLINEKQQEKIEKLLN
SLQADIKWNAYKMPKDKIMYAQYDVIFLKYFYYRIIHIATLDATSDLDAKMILKLYQHVL
PELMQLSYLESKCVTELKSTCTNNIKNQCKIDVDLINIYFIKTGNSMTKLVDIYTNIVSD
LCIINPTVPVSKLMAVNHFKTILTLIIKRMVYGQISQNCKIMMNKSTVWTNKLSNKFIFD
FLRELDFLCLLQIFRDLDKSIELKVKLFCSK
>Mega182742_Cahpentonoid
MSYSDYVYKLCMSSQNLNDLLEIICAKIRIKEKSKEKCLITMKNMMKTNIDKLSRQPKNK
NELKTIVKYLNEMCICTFIDNISKKYPSLKQRTDSTSHSTHSPQPSHSFGKHKQSDRISA
ANEDDSYAQQDDSFMIKIPKSSRLLQQEYEFRSRNQDNNQPPIEYDNHYSNEHRGHNNRS
HNNRNHNYNNNHNYNREDNRNYDNRGYSQGPNTDNEDDNMYRSLLQGAPEHNIHLGHGSA
LMSSPSNNFLDHMNPSDQLSGEINNSYNKIMREREEQNRQLGIKVKRDDDDPVPNNNPLY
ENNYFNNYPNSGYNNNNNNNYNTPTAYGNRNYSDPYSTNRNNQDSYSASGYGNQNYSDPY
STGYNNQNSYPSTGYGGNNGYKSSSSGQSNQSDTDAINNFMNFKLGNGLHA
>Mega182742_Copiap13
MNPLIKLISEFKDENYHKEKSKDFNDHSTSNEVTLIDSSNYDVSYQILTKVFCKTIKEIK
IINQDLINLLNDPNTSSGLAVDTSKRIYYNNIAIAIKDDNPIIFEEIRKSFNSSDLYDLS
MRMAIYAKSIKFVTRVTNYNLQARSSNKYIDDAIAYKSYECLEFLLQSKYCFSKQAERYV
NTAIDNNDSKSLIMLLKCDKIINSFIIPEDKLIDILIDKNNVAISKILLDSTLTKPIVFL
NKIYTKLSSHPSDNRIVLEELFELLDDTNKLVINADSVSDFTENVTNYQKSFIQMFVSHT
MFRNTLSNNNQLSPKQIYSEYETLFDVLSKRDSKYKYSILCRPFESNEDIFKFFSHIGIM
SATIVNGQLIEINRKNGPKPESLVSIMTKFSFQIEAALIFLNKFFIKSFYSCGGDKYVAR
C
>Mega182742_Copigal39
MNRTPSDDSSSNDTCEDFEKTIQNDEPIQTFRDALATKRYDMVKMVEEKKKKRINVEKHF
LKIIETNDMLIVSSLIPDPSLIIRVLDENSLSVIKNLDSHIVFYLSPKGVSSIMLKHILA
YNKINIIEYYLSKGIDILPHASGLHDLKITNMNFFVFLYSRGLVVRTSYIHDIILSNNFS
FVVWMFSNLDLDIITRSLKEFYVPKEININTEIVLFLYKKGYCVYKDIYTYAFINNILTQ
FEDIAPTINSEILVHYASQNIFNKDKIKSIKLNSLAEFNLLYYAIKYKRDDIYLSDCLMF
GGTIPPDYIILGELDDKDCLYDYSRDKIIQDCSCFLEKYMDSISKLHNNNDILRIVLQDY
KCSLDVALECHKRGMSYVIEHLYNTDKLVYDKLSKENLIYACRRSFDLILLKEEVRRIEK
TALIELLIRHKLIDIKYMLKYCDNHDIINYGKLFSTKTKGFLSFVPRYGNLEIIKYHSKR
GLFDMWNSSDLFDAFCNCPRAAEYILKSIRRNKHTLSKYIIKKDLDTKDPVMITKYYEWL
TNLPTPIQIHKDELGPVVETDNLVLYKHITRTRYFPILKMHIYAAIHFKSYKILDYLGSI
GQLILPFCCYPETNRPILISIDQLLNDVLQSECFCGELVTNTCKTNFSKLEKFLNIYSKN
YQLICNNYDKNTLSCHNDNTDICGNDKLRYSDDLKKVVVSANKTEYNIYDNVSDDEENTQ
TISTSDIYKRDDIVENIDLNTYNDYDYGNESECEIYQPSDDDQDDFN
>Mega182742_Helicase690
MDGPVVKLTRLGYIVDKRTLSDDLEKKIKSELTVVPKVDSSYSKVIVEKSFKVFTEDEKF
ISVPKYYGINRFGKPENNRLETYNYPTYDIQYNGNMRPIQKIIVDKTFAAFKKNRGGIII
AGCGIGKTNMALYIASKYKLKTLFLVHASFLLNQIVSRIQSVTNIDKVGLIRSNKIDTNH
AFTVGMIQSIVSRDYGEDVFKDFGLVIIDEVHHTGAETFSTVYQKVCAKYMLGITAESER
NDGMYKIINWYLGPVIHFEEQRPNDMVVVKRFYYFTSEKNLCKTFYIQGGSSSKVVNRSK
MITNLSKNDKRNEFAISIILVVFKMEYKILILVARITQVDEFYSTFRKNKKTRAHVGKYI
GGMKDADLDKSALKQIIIATYSMAQEGLDIPDFRVAFLVSPKGVVKQATGRILRRELYDY
HPLVLELVDKDNVVFTKQADRREEYYLKQQYRVHSEHFSDCDERDHISTSDVKSIKRFIE
HIPEIVINKPRKFDISQVMCIDDSSDEI
>Mega182742_Hexon425
MPGGIMQVSTSGIQDLYLTIDPEISFFKTVYRRHTAFASESIEVPFQGSNNFGKKSTAVI
EKDGDLISQILLRTVLPEVKFNGQFPELGYVKFAWVKHIGHAIVEDTDIDIGNITIDRHY
SDWLHIWSEVATKPGQEKGLAKMLGDVPEVTSLSSLSWHTPDERLLKKPFELIIPLQFSF
NRHYGLSIPVVALQFHNVKVSVKYAPLSSLYIASDSFDPRSHNLAIEDSSLFVNFIFLET
TERKKFAKSQHEYLIEQVQSLNNETIGTGNTTKSKLTFCHPMKAIYWVTKLGNYRGGRFM
VYEPDNWEQARENAAKLLILAQFDLDDLGYFNDADISGRYVKYSAGDVLEYEGFDPASPE
EDGNFILNDSSVAAKYNGRSWIGVLSHSTPLLEKNRNDFRHKVAGIVRIRLDENGEDGMA
YPIVEKVTKNELTIFDLSIPVDKFEKDNRSNFIKKMDLTVQQPHNYGLLIDGSINPNTMV
ELQICNNPRQSKRGGKWHDTVEPFLKHSRTPKEGVNMYSFANNPEQHQPSSTCNYSRVDN
SFLILEFGHFAKNAGIFENSKNCISIFGLCYNVFRFVGGMGGIAFCS
>Mega182742_Hexon520
MSIIKDNSYFDENNELVLSSSSEEPLNNLELTDNFEIQSSNKTIVSRFTKYDNNAINRNS
NKYLSKFTDSLYKTSNTIFTQSKLSFNQCMQYKISDFSKNDLYLHSLILIIDLPLSYNNT
PLTYKDNLEHIILNHMKIVITNSFHTRNILVTSSDIIRITEIIYSNNRNIISKTKNFCSI
LYNEELIDVKRIVLPLNIFRNNNSLPITKILKEYNSINILVQLNKCEDLLIDKLTNLSIP
LLSATFIADYHIIKNNNPISPSQFTYDRIYSIQIPITNVTTNSNEFYNISKLNLSDFSII
KDFFFTTTNDTNQLINDLIEIEIYSEEFKEPSLLLKLDSVLLCDYYHYKFLGYNLPIGTY
YYSFSIDPRSLNPKGGFIGNRHVLYIKTRKTTKYINLYINELAIEKF
>Mega182742_Oncoid
MSLLKNVIEYKKENEIVVLNQLAIINSLKAHEKIKEKSRLIIFDNKIERLISQEKLLSTK
VVLDKVLVECEDMREKYGVMAEEFNRVEKKILEYAKECQDYSKQIKDTNDARLISKCKCI
SKKMQCSHHTLIDYEFKQYMSFIELQKYNKKEELPCSTMVCNGNICLHKKKFMNACNLIH
MCQSVNCFQGSRNKKLQVFYQICSTCKKIFCKECDSGMPGIFCAACWMRDMF
>Mega182742_Orihelicase
MIYNKDAIFYSIKDAINSETKSKKVFIISNERYKKDKTIGRYFSAFSSFRSFLKLRSNYP
NCHEILLDHVNNEPNLGGRLVFDFDIKSVSELPSNFKRQIEKTIERVAETHFTDIDISLL
EYVWSSCPNPKKISKHLTVKNMYFDNWLNLCGIFYRLFIEMWDEKYDWISGEELVDIQVV
RKSACLRMVGSSKLGGNPLTLDDSNHTLEDSLIRIYISKTLSQEQCITRENLKNESFAKF
MSHCEKIQETPYIKNGSSYEYGTLGEIYTKETYNKAFEMLNELDPGAFKIRNIDGNIITL
TRQQKTPCIITGKRHRHENGCIFLKKKGLVFEVKFRCFRKIHENYVGPTTKVIGSFFISD
TDSFTNKEVADIALYNPRLRDMYHESCVHDETFSQFDIKNIILEPSDRKRGIDLLLNL
>Mega182742_P12mcp
MMMILFLIIIHYMKITILTIIQILVITITITTIITLRQHMEIEIIQILIPLIETIKIPIL
HLDTETKITRIHILQDTITRILIRRQDMEATMDTNLRPRVNQIKVIQTPLTIL
>Mega182742_Patatin1
MNEIQKQLDDMTISIKSREGENMGIMNVKKDAFIIEGGGTMGVYAIGVLKFLLEDNEYVN
LAGVDLFGGTSVGSFMATALSLGCDKYDIDRVPEILDISKLVDPGYKFLLSLSRFIFQGN
YYSDVGRRGIAMQILEFKLEDVNEHLKLWNIEKNNILAQDLTFGHLRKLIEVYPGIYKHL
LMNAVDLNRGVQIFMTTLEEIWDDIKIIDGILASSAIPATFKAVEMHYDFAKSKYVYDPS
PDTKPVMLYDGGCSTNNPIDYLLLNKNYNYNLWMIKFRIPTAYTSLSSTYSVLHQLFQYL
IGGKNLVKDELVENEYDISVINLNLTVGSIDIYTQEQIKLIYRNIYDKCKLGQIKFI
>Mega182742_Pentonc
MRINHNDTRNLNYNNIALSYGSKNDFKSSLIDDKQLYNVLNNSCINEEIREYSVMIDSKD
RNYQVYPDPFNYEVRFNSYTKIRDMYNGNIVNEVPNPTINENFTNVKYIKLEKILMPFFN
RVRKRQEVVDDELVERWLVDTYNPLSDNLYNILSLNSVYSNSNHKSTNDVLSESFATIYF
DRKTNNTHYTCTLVNGIKIFPDDQLGKIDKLCIDFLDPYGEPIRSKHLNKNIRSDMVCEC
EDPEGDDDTDCFKHNLFHPLNPIFQHHLHFKVGVLEKRPTKIPVAGKFVI
>Mega182742_Pentonoid
MEKKLLDNILSSNNVSFITNMIYSNYRINEQSLNKCKPKITNMLIDFCGRLESYPINDKQ
ILETINYLNEKCYTDFVSFLTNKYPNLQKRNELSCQSQPVDSASYIVPAQTIDSSSYMVP
AQTTDSASYMISDQSFKSDSYITPTQSIDFASYMTPTQSINSASYMTPPQSFKSDSYQNY
DSEILILSKDQKDALVKQYNSEKTVTIKNNKAMIIAYLYNPVFLKMISSLYSPEHSLVID
KILNKEEANSLINKNKVKSKSKSKSKSKVNEEKHSNITKTSSQTTDKVAYVMNQSNSESS
IDISNINLSDESTESTDGTNSTESTDNTESTDNTNSINHKNTSYENINTSNNINIFEENN
DIHNNEPTWLTLTNEIKNDTSPTTTERIIKIQEIFSLLKLEPDSNTNPQIISTKTFLLNI
IKEFKTNLEISNKEHTIDEISNIEETEDSDPNTHRLNLQFDPSNNYKDLMNMSINFKENS
KIEEISLLEYYLPFMENNVTRFDNMFMVYIDNSVVRMTVPSGLYDVYQLLQTIQAVIPVL
DFFVDESTKLITIATKTAENFELITDSNDSIFKMLGFTDKSNKYKRSNSYTAISPYDMES
NKKICLTIDGSSYDPYPLEFNKETILDEPLIFKRSTTGLNMTKMVIRIYNSLEQPYDFNY
PFRLCFRIKYKPRIE
>Mega182742_Pentonu
MSTFIHVDSSLRNKNPEYNYGQTIALQDNPLLFTDNSPNISINLSNISTNSFNVGDTIEL
SNITSNPSDYYNILQVKKHSNFLRVYQNDHNMSIHNTYDKYDDSQFIVAPYTEQLSSNFT
PSDNIPDPSFSYYTLKNGNSTNLFINLSNILGNNSDRTMIGNIPTNFLNSRHQVHFIFIK
SGDMYIPDNKSYLILLEKPSSINYKDGVSLIENSNKISNNSVTIIQDSLFGIPLSSLNAI
FNIINKDDKSILVKQMYFASVDPLSYRIIERGGGVNVLMRRVAIIQFSYPDSNNYIFNLS
NPVQKAKSVKIVNSIFPNSQRVINSSNNKLYWLNLDTGSKIYQLSIPNGNYSIDQLETTI
SNQFSLIPYETQSTYLIKQNHIVTVSISEITDIVTLSSFREIYLSDNMNNTPVLTIPNNS
LQITISEYTPVDFVNDDSYIYLTKKSYAELTNSSNNLYQLSCLSPTILLATLSHTALILN
FSPSNSAHHTRIQESINTNTYLLNFEYDYSSNTVTLINHNLSVNDIIVTDQFINPVSLNK
TTLFLVSYIINNDEFVVKSCPNKKCTIIYEDIAINYGPLYKVPIITDISVLPSPSKTMII
NHPNHQLQVNDSITIFNSNSINTVPEEVINATHTITSILSDNSYTVSLPVYPEDTSLYTS
ENTNTLEINSILLRYPNIFQLRFDYPNSLGNILNFSNVGDKRSITRFGHTISNNGPYIDD
PVSTIKKVGKLNLSGSSYFYLTCKQLSNISMNGINNVVSIIRWTDEPGSIIIDGHSNMVS
MPPIDTINSLKIQAFNPDHTLVDFNNTDHSFLLEITH
>Mega182742_Platoid
MSYDRAEFLKRESNEGLELDTYGPKSWGAPGCGIGNGCGIGFGFNNGCGFNNGCGFNNGC
GFDYEIIREELRCVQTTIKKVCRDARAGCGFNNGCGWGNKGGWDKEPVEEVVSEEEEETV
YDPCNPFCQPCHKPECYKPYEDDCECKNCTSSQKIIKDFDRY
>Mega182742_PolN
MICPKCNYFFNLTKDVKSKQVGSTINVALTNIFNKFKNEEPLELEDLKDIRKKNLLEDER
FENSTKKSQKEMLSWIKAVSKEFFNDKGDPEPENISNVAHFICKFCKNTLPIKPGTLIHQ
HTFVSNSASNDTSDITNYEYAKYDQTLARTRTYICKNEDCVSHKDADQREAVLTKNDRHQ
LIYICTACSFHWTSNV
>Mega182742_PrimS3H
MEELSMSKKKISPIFIKDDTARAKLRKKEEANLYNFLERFRSIKTKNWTHAIFCNNKNQK
FTINESNTKEFRKLYIKAIHAGSRLHIVEKQKEFGPFVITLEFIQEDNKRYYTATTIRNV
IKSSNSQIIKYLESGSINMQSYVMEMKEPVRISSSKFKDVVRIMYPYLNVKLNTKILLRS
NIMESLRKHNVFQNISYINKFEEIYNVATVLDSSWPLYGSCIYPETVSEVTHIYTILDNT
LYDTLNYGETMNNLNHIAHCVSTLSSRNYMREKDLTNYAEGITDEVIRTDMIKVDCPSTK
NDDDIYDDIYVSVPDQKEGLKSKCVSMTSPDHVYLEAIEVLKVICPKKRNTKQLCLQIGC
CLHNIDDRLFKNWVEFSKKTDYNVSMKEYSDTWRNIKQNSYTLSALHFFAERDCRQAYEE
SRKHILNSLTKVALDGSNRNIAKLFMEKYKYSFKCVSIKTNTWYEFHDHRWNELDSASSI
NNKISDELVKSYEELSNMLYELAASKAGYEKACLLQEATTVTKVIKSLNTYAFKTGVIKE
CSSIARDADPTFIDKLNANDNLIGFLNGVYDLELGIFREGNPDDNISFKVNYDWEPLDKT
CKEYQDIKIFLKQIQTDKEMRDFLVSVLASCLSGSVKNEKLFILLGRGSNGKSKIMELMK
HCLGDYYKTCSISLLVSDRPSAGAATPELADKAGVRLVQFDEPEETDKFRSGFTKQITGG
DELPKRGLFKDLTYFKPQFKPIVLCNVLPEVHDTTDGIWRRFVVIDFDSKFVVKDEADEE
QIALIEKNEYSNKIFYVDNELSTKLPLWKQTFMSYLLIKYAKYNERGFKMPEKVKNAIKA
YRNNCDHYQDFMNDTLERTNSASNKIPLKELHTIFITWSKTNNPSKIPKMKELKDYLAKK
IPNAYKAGSDYLTHYKYKLDNASDSDD
>Mega182742_Vilthree1
MKGKRANQTRAKRGTLDQKHTEKIAYFDKINNSLPDKKARLIRLEKDLAVITKKHPKNYT
YVDVHEKAKLMDLIEKQKNEIKSIESGSDSLKYITTTLPYLLDYYNNKNIDEGEEEVRPV
GRRNILSYFDTPDEPVVDKEIVVSKQISKSKIFDDYLKVTEINYRKSNYVSDICTNCSNI
KFLSNDGCMVCPYCGTSELTLMTNEKPNYNEPIQDSGVYAYDRSNHLTEILSQLQAKEST
EIPAEVFEEIFKTLVKNSIDKNSLDIFRLRKILKKNYRKYYEHIPHILQIINGKVPPNFS
KSDEVTIKRMFRDIQKPFSIYRPKHRKNFLNYAYVLHKICELINLDEYLSYFPLLKNNEK
LQQHDRIWKNICGYLKWQFIKSI
>Meld16152_Adenain
MAMQNIPMSGRAMERFIPRVMKYGALRNMRELPERPTVVLYETKPNFGHWTGIFDTPEGI
EFFDSYGYAPDQQLNWVPKRFRIFSGQEEKRILRMLYDSNVPINFNAHRLQRGRSMTCGR
WVILRYLYSHLTSDEFAARVFYAAKKLGITPDELVSRVVTVSE
>Meld16152_PacK
MFSFTTGRPIAAIAGGPYDKRVLRVTEETAEPSREIAPPRPARAPHMTMVMRAREAIAER
DPDEFEEYDEETDEDEETDDEEPAGEDIDAVLEPADFKYYMAKYKAMNVRDRECLKRALV
GQHEPDDPRLIPMWQRASATIQEKLKKQFDPQAGEMVVLPDEKPERVYVAGQSGSGKSCW
AALYMNEYARMFPRNRIVLITTHENEQAYRHIPHVEIKADETLAENPPNVTDLKNALVVF
DDCDNISIKRVGEAMRRFNDDLIANGRKYGVHVMTLQHQLTNYKDTRNLLNEAQRVVFFN
TATHYHTGRYLKTYVGLDNQQIKRIHCVKSRWTMIDLGVIKHVVHQNGAFIL
>Meld19442_PolBS1H
MSSSRIPPEPTSIIRGLPENFPADVLDLLIDVARSLGLRHGTLRQMRASPTPLGTDPERY
VRRFRRSLQNAGILASDSAIPDITTYGELVNYVVGLVDAASSVDQEPVDEIFEGETVPAL
VVPDADVQGDLPPIDEFSALAGNVAAPSGAVIVLIHTFPGSPDLRYTDTFDVGLISVEDR
ELFEGYLYGTSTPEDRVQRAYELTNTDAEQRYPKTDVDATLQEFNEAAVLEPLAGEGVAP
PAGQRNYMSFGDILDRYFYALDVLVDIPGVEYNVSNIIPNPRDKRNIKIPPGAVYSDPYL
LHNFIPDCCWLSCIIDLVNTRCGRTMLTYDRLWEYMGRVGSFDPVLARNGFCIKDLIPIF
DAMDREVEIMDSTYRVVYKRNRTTSTMAHFYPTTWRFVVTENHVYHINRPRNHDVYKFNR
LRKTIRVRESSGFDYEELMAEAGLHKFIRMSPMMPRREMRQPYIITAWDEAKASRRHLVP
SVRDQRTTIAPGPGSKIKRRMAFVVLADDSEELPNRDDPMACLACRDTLHNILFNNRYKD
MDMRVFVHYGIIKRVIIRLVKEYAYRPTVSITSRGINNITVVSVTSLVNRGTIVFYVSYS
ELTTTAPADDHGEVPPLALSTCEQYIEHRRLAYNFYSELIKPENLSVMHENVASIVFRLA
RMPFVGALQDLRYSLGDGPFCNVDFNRMYPSFFRNGGVDGGFPLVPVCDVYDRFVAYKEQ
YPNNLRDYDLLVVHVYDTPTVFLDKGTNLVFKHHLDAFLAQCTTASLVSRDASVPMLERP
TGTTMICVTAYLRCRTVDNKGAIWSSIATVWNADVDLPRVLRKRALNATLGRLYTKTNSS
TPSASLFLKESEAVEFAQKYRGRSVCIDKDIYFASESDVLTVPRLQNAYLLRVLQMDNYR
LRLFELVETLRRDHAVHALAINTDAVYFHADDDPVVREALKDMITPPGEIDTLNAFGKLK
FESDVSIPIMARSSSRFNKFIMPDADDMNVLKANVCLTAPSDFEPIIVEPEPSERCITNL
DAYGRLLLTATVPGAGKSHAVLGTYGSEVVVVCPTNSLCVEFSRRYPGCTALTMHKFLKM
SMVSLQSETGSAYQDDRGCEALGFDASVNDGLDVGEPEPSDASSSSSSSRRFTSQIEANK
VLLIDEIYMYPISILQRLYFRLKVTNAYRVFATGDPFQLPPIGEDDAVSAEHPSCAAIPS
YLSLSSVPTSEVREHRLNAVNLLFPHQMVLHECKRADRPEDNQRMTEICRAMQDPNISMD
GIRHVMRSNFRTLSMREAVHMLRERMYECMAVCCYNRTCRSVAKAVLPGGDLTRPGVRLV
NRRYFVCPGGFIMMVNYVYEVMAMDHQGLSELGAKQAAIWQRAPGRYVCLKCLEMDQCFL
CPRTHVDQSMLWSQTRTCHSLQGTSVASGIILFNLDSPHITPQYNYVALTRARDLSDVYL
VN
>Meld34056_Adenain
MEDDLDKKIQQPYTIPEWLNAQRRSNAFEPLDENLQKIFDSKYALSGSQIIEFIKHHNPD
LHPKILILPDLNEHPFPEQNTPIILNLTENENKGTHWAVLFARYNRIYMFDSYRVDLHVL
PTHWRRVTRRWNSCGYQHPKSVVCGHYTALAVLYPWILKAGSSLVKCSAIQTKHIKKHYD
LKKLDKNKTHIKNDLNIFLMYNGLNKQ
>Meld34056_Hexon1
MALTNVTVNTSPVTTEELLSRTTKKASLSPEDDTIFIEKNTSQLGYERTWNNEARFNIES
NGYMNTIAVQVDPYGMRADTAYLYTVFEITLKGNATDSASIANMFPFVAMNTLRFRLGQN
QAEVISPNEHYMYKFMNILNSNFSTTDKVNILALFRCFPEFDMGQQYFRNCMNKSCGFKE
FTDTLTEQTVKVGFVIPLTVLLDMFNHKTILPVGTKFEITFTVGDGKCQMNGIVNGDQAT
STGSYKFLPQESYLFYQTPERDPGIQQAKAENREYISEGLNYDTYRIEIPAGSTYYNFPV
IRPGSKLPVKIDFGFIDATILNANKDIFQFRGFQLKDVKINYNGPFPHQHRLYTRSPRGM
EDWDLEDGVDFIPGALDRLPMYQEFYNQSDTLLLDKFGESYNNEMTLNVMDRIHPFMGKL
AQYPHVNFPASTILRLIKTFNNRCLYTCILIPSKMMDGSAYPTVEGSLEIGLTFASVTTK
TLILFINCYYYQQTVLAQDGTCTITNITLDNFTSARNVDVGPSITESEQMIEDSLPYGES
ANVAE
>Nido21600_RdRP
KTNVISSINSSASLNLQPSSCTFVNLKGAYRNANGSVSLSINPSLRAVDVNCSAGDGTRRSFQGIVKKSNTIQLDT
PEGRIILKACHLKEFNTERLAYDSLGGHPSICRHAFFTFETVYLVARLDCTPYTVMDLCNAFTTADFVRLQEIACT
LPEFADFDFCDNWYDPITNPDSHDLFYSLLAPRLLNILKCTCAYFDHCTAKSFAGVLTLDNQNLNGRWLDHGDFTP
FPEPAIVVDSYYGYLLPILGRCNVFKDSFDVNNHDDFDYSKEKLRLFHEYFRWSVKYHPNCVDCPDSYCVLWCFNF
NVLFGNNIPVNHLGPLVAKGQFHDLLSPVCCGYASIELGIIRNRYEYPNDPITTASLTFASPITHVAASKPCVDHR
IDPPCLGSTGKVISKVLPPAKFDIDFYNLLKEEITYEGSPITLKHFFFMQTRDSAVTDFGYYGYNRPTVCDPYKLC
FAYSVSSLYFDCYEAGCLSNDNVVVANPKKSAGFPFSQLGTAGEVLEFLSSERLDELHAASKGAIIPTITKVNTKY
AISSKDRARTVSGVSIVSTALNRMTHQRLLKSIAATRSATCCIGTPKFYGNWDAMMSRFCDGVSRTLIGWDYPKCD
RSMPNILRAGASMAFLDKHQGCCTPTDKFYLMANELCQVLHDTAYLEGNFYYKPGGTSSGDASTAYANSHFNIMQV
VSASVSRCLNSPASGYYDFQSSLRDSIYNPNRGFHDFAHTFFGYMQVANPLLILSDDGVCGPSKDHPLALTLNDFK
GTLYSQNNVVLTPDKCWMEENPTNGPEEFCSQHSIRHNGVLYPCPDASRILSACVFMSDEIRADPQLMLERYVSLA
IDAYPLVYHKCEVHRKVFPVLVRHIRSVHASLKQAVSFTGGFDGDPDILTEDFYRRLYECKTTLQATSNTCIICE
>Nido22015_Spike
MKALYLLFIVLLRYAYTQDLNTYTYTGGDLTQPFSGCSAEVKYAFSYPYGKMSSAPQSSI
GEPGVPAVPAFNSMSVTCKAALSNSLCTAGYWITGSPTGAFYLVLQPTAYTVTFTGTSQP
AFAFHIIYSGSDRYSTKFHIVKDGNTAKLFSTAIPFSGTATTSQIESIPYTWTTDHFAVY
FFADRISFYIIRSTDGVMTYLTTTIDSRSHTAGREIIEAGTGLLSYNRVQTSLYTLSPAF
IARTDIGYFRYGNTYLTPTIWSSAGNLNECFSPLFRTPVANQQSRSYYWLGDCSSVGDGL
LIASGAYGTYYNTPMLTANGVKGDNNPELCVFVYTTASSIKFYSNGGFPVPFDPVSTTTF
NCNSSGCFNPPDTHYISAGWKLNFFRIPTIESVTIPSIAALPVCKAFVCGGSCVGNLTGM
CDGDEAVRSSSLHTSEVLVSLFGAYTRALQPYKTSRTTISSARRRRATNYGNGVWSNGDW
AILPNEDQLYRYVSGIAATLNNQEAAVLAVADKVNELVYAQSGTQQAVNNLQNLVNSNNQ
LINQQMATYSAALNTLSVDVNKLSSNLIVTNTQQAALNDKVVELSATVSAGLLAAKSAVQ
ALEVSTQQSFTAVKDLLDTLSLKVTALQQANTLSRHYSALTNDLLTLNVRLSMLYTSTLA
CVNSLAAGSIQGCGVADPFLQDYPRYASSKNVYGTTYDQTSGTLTVAYITPTSFAKVLLQ
QCIKPPVIVSNTKLWLDYNDVYCYSGSTSIGGQSITKTQYVKLTSCTGGFCGRILPHREY
INCLSDLEMGRLDNCKFTPVNIYGDAMDTVYFSNDPFGSSLTVPNNFIYINTAGTRPNIT
TLSDVIQDMRLQAQINTAQSINITKLVQTISATNATIAEDQARIAELSSKVTNTAGNLIS
VTSTISTLSDQLQIVTTSLGSLKTNTTKLAAALQDGNVLTTSDLPVISINVTTTLQKQLN
ASATQTAVTLAQLKNEIAAVNLQSVNYTELNTVITQVNTLTVQLQQLAKQQAIFTASLNL
TTVANFTWIDLLNSEVTQFKNITALNIEELKALMHKDDFTLLGFAVDSNTLATVLIVLVV
LSLLFSTVSLCIIVHRLVRDAYSNKRSDGYTAIPRQDLT
>Nido27160_Spike
MAMGKHLLPYLMLALSFVTTLTAQASYHSVVSRFSPSHVRCLGCVYVRSGVLYKTDGSGN
VIVSFPCDGSPVNKHFCEHTGSQTVHSLSPSPNDVCVGSQYQTVCSAAPAFTIWGDSRSD
PCYIVDNPSSDATLRGESRDFFPDDYSRLVRSSDYIPLVKTKSLTCGHPNIYAYSGYSVF
QALTNSQDKVLPNPGTLTDFSNPDARDALPKYHNNQPTLVLYEGVNFCKTSGIDAMQTTR
CNHRCNYKRLYEYLSNHGHVTMFKSSKAFQTTLQVITNSATKRADVQTALQNRFTCTGAS
CYSNFTTYGPSPTGSPTFFSKTVPPFFGQDKPDFHWLSNQETTRNDVLPSLENGDVYLFH
HYYSYSTSLIPYAASTIPIINKYGSISYGQVQVVQYSRDGSVWVPDEILHSAEFINAFRV
GDYQRLFSIYQSNPDCRRSETALQYCPYPAFTPPGYLYMRVTTVVDGTTSLHTPVGSQTT
GYQTFASYPTLFSASSLTRVQLVVIPSYHPSTQCGFLGYDVCSEVSGCRFVNSTYGTLYP
TDGLDSLHGSVTVRNYMRDSVLPLILPCRNVIPDPVDDFFSNPRTQSRQCFRFSNNPSSA
QCYTYSTSTYTSSTPRVSTDALGTFVVYEAGGFSLRQEPSSLLGNYHVPEYIVGPFSLTS
RTPSVYVYSSPVPGSYSYGSKYYSASESCSIGQHSGPLTQVISCTCINHQIDIDKCLCND
LKTYKLTKQIAANITFGKFGFFQSMDLPSSLKLEVYHTGISTNLRTAVEVDCSSFLCSGD
PDCLAELASSSYPEYCDNQARITQATLNALEGETQALTDTFNSLARRHQIDTKVPFTTNQ
LPPLHGASTSTAYTLGETRFQESVRGFSDHMRLLSIGSSTSSSLLPTSQGGYNLRDPLTT
PGQATLMSIVPHVGVGILTEKVNYLAAQFGSLASTLVDGFQQITQGFQSTVSALEVLAKG
HNALVEDVNKNAALQNNINGQIYNQLNVIASELTGVKRRQAYFDLFSSRAATLNARTSSA
LLIAAQNTNAVKSFKDKMSICLDPEHASLQHCANVPGTLISTTIKRDHGYITMTNLGVVA
NSTKTVFTTSEFCYKDIHYTAKPGYIYVAVDSQLMATYLSFYAPVNISLDNSFYLYGCQN
PLYIVNDVTPNVPVVPLSLEFVPKIPPGLVIPTFPSLQNSDAFVNITGQISTINSVISNL
QSVVQNFQKPPLIPNLSQLSDAQTAGVVIACVVVIIVLVVVFYRFYKKNSLPGILTDAAT
SLSNTSNSLRDSASRLFSSHQASVDIPLSLRNISRFSSGYRGVPNYDPDQEQRTTNNKNS
QNLLSRLSQMFDN
>Nido27797_Spike
MTPIFLLYLLQHFLSPTSSMNYDIKFESYNLNWVNCYDLTCTTWQACPQTTAAQVCLKFT
LNEVAYYLNGDGKSIGTGTVANVFLITTMKQQSSYVFDSAKTTEAPQRSWNATPYVRTPD
CLSKLDTLLDSSCPTTNYYRTNKISDLPDTHRCLASLQGYGQVYNTICEPYATQLSDFYT
INAPTGAYFTDFGQPRAVKKLGCYYENWAKYRTGVYKADITFLKGCDIIYYFVNVLADRQ
GNIALVEREEGDWATITSIKTAYPTSEVVLTFGGWTSNNTIMYQAMTSYKATILPQILAL
ADRLEISIDFDVEFPGSSNGLADVFPLDFPSVVSFMKELCDHQHAANRRCFWGGLGVGPH
YRETLILDLAQTAGVDQFNMFGYDLHGPWETTMEHQNILRNARGAFPNYTLADTVANFKR
ILPINKLSLGFPIYGRGALVTSSGTVKSPWPTSSPLLAAGESGSDIVVSKDGVEVPSIYD
PTTDTITSDVEGYYVLSRPVGADYGKIYFSNSTTFAHIVSELESTGLTSYFTYASTMNKQ
ISPKLNSILKRTRTPRSLTSTVYYQFPATGTTRIQCNDIVAFTPDIVVTTTTYAGCHTIN
SASNLCFYKRSTFTCAAGTSKTVMTQADSPCNGINTNTLLPSTPQDVSIVCPDLTLSVQQ
VSICPEPVVPEVPTTVEIGVPSDINSWPIKTIPVNTEFVTKTQAIELPYACDNITRLPTC
KEMLCGADTECFNLVSTPAMTEYCNTLGFHIQAYNQAVQHFQTEHEEMTTLFDELSEVAV
LKFGYYTATTPRQRRGLAGFGFGFGILGSILGGIGIGIGVKNTVDISQLRSDLTYVQVTS
ENNFNAIQTAFNDFQDATTTALKEQARVNAAFDTNFKRMQEFVTNNFNGVASKFKELDNA
ITQVVAAVNTLSDNVEKQKIIAASSDVSAIRVSTAIDLLTSSRLSVGYTTAQLRTCLASL
RTSSLAGCVSDGTGAIPLSVKPYTTGTTKGLLFLYMTRKTVGSISLRSTTSFCNDSTLFT
AAPDCFFYVNDTVIYHTDRELQPCSPPVELPVTHCPSAIHQLAPHQTSVQLGFSSIPVYQ
PQPPQLNVTLGNFTLDTLQELIGYNATAFENAISQLESIQLQLQSLNPPTTSGFTTYQIL
TISALAIAIFGTLIGFFSTFYSCNLKSSITYLFKSR
>Nidoga16890_RdRP
KENVVSDLVNHNTHLLTPHTEYRPIYVYSETPKLDLHGSHSKVGCFSPTLPISFDHPSYIPELHPTSVIAHLQTYV
DQLTPGNSSIINEFDYEQIELGDVEVQNENIKFPLVNIYSAPKFLPRAMPLIRTGIQPPFASTPKNLIIGLNKRNA
RPAQLENIVSPIDKALAMFQSFKEFICIPNVDEKIRRFKENPIGITENGIRRQLSKHNTCFKIRKLETQMYSDPFT
AHYSVDSQAHNLFDISLKNKAKTTISTSHQRAIQRPQTIMSSKPITTTLMSPVFSELMGRFEECLPPNVCIPWSRN
GVNLTASINYNLSSRPADSLRLIELDASAFDKSQQETAHIFKLLVYEMLGMKPELAAVWARGHEDSINRHAGSNIV
VRTRYQHKSGDASTLMGNTIFNMGCLAFVYRCRPKFLAAVGDDSLIDVDTPIEDNLIEILFADLCNLEVKKIDSSA
SSYFCGHFIIYHQLNGCFYLVRDPVKVLYKLGLIDNGSPFDLIDRFISLGDECRGWLDPVIVNALSVAVGHRYPTT
INYNHLIECLLNVVYRWEIYSCLWD
>Papilloma4626_E1
MMMIQGMKKKRGMKKTSGMKTRGGVDQVDFIDTSMVACDNRALFNLQSAQDDNQQLQALK
RKYLKSPGKNVYELSPRLEAISLGPVTQKAKRRLFERQHDSGIERSLETEIEESLEVEGG
RIPPEGGEGGEGASVCERVEHVFANVIVVPPPVPVVEQPCTESRTELHVELPCTEIRAEP
EGVERQGASEPTVSSEPTVSSEQEEEAASGKTTVPDLLRCRNPRAAMFAMFKNAFGVSFC
DLTRNFRSDKTCCGDWVVAAFGVPMTLCDGVKDLIKPHCSYAHISFRDSSWGVVTQLLVR
FNASKNRSTVVKLLCGLLCVPECNILSEPPKNRSMPAALYWYKSSMSPGTQVVGELIEWI
ANQTLVTHQIDEQTFELSTMVQWAFDHNYTEDSTIAYEYALCADSDSNARAFLKSNAQAK
YVKDCGTMVRHYKRAEMKGMSMSAWIQKRRDMTTGEGDWRPIVNFLRYQGVEFIPFLAVL
RDFLLGIPKKNCLVFSGPPDTGKSLFCMSMLQFLGGKVISFMNYKSHFWLQPLQDAKVAL
LDDATDPCWDYVDTYLRNALDGNPVCLDLKHRAPLQLKCPPMLVTSNVCVKSHNRWKYLH
SRIAEIKFEQPFPFNEDGTCVYELTEQNWKSFFGRLWGKLDLPDDGETESRRAEQPFRCA
PAEADGFMGQR
>Papilloma5827_L2
MDYHKKRRTKRADTTGFKPTNWQTEFTKYSAGLLYVGGGGIGLGSKAVGVAEEAVVIGEE
LELAPRVAKFPQWPKPQFAKYYPPGATRPAVPEFVDPVPQLRFLEPEVVDTSAAEALTAN
NGMIETSNGEMIEMSDLAPNVEPEPETSVQLETPVEEPQTSTPKPGKGKPRTKPSSSRGE
RFEEMEMHSFGGRADEEDVDELEIVTSKGKKVTPLEGEFEQPEEVIERPSKNGRRKLTRV
WKGFRKGMSIRSKDVYVNTRVLMDVEPLGPQASEWLQMEEFGPNATIDPLLTDDSEITVF
QQSGPDDGAIYRDTNFSIGFSERRGGVYVRDDTQISLPKEAVIKAGQAVGWFLDYTSMGP
PQSNIQFHQEGTIAVPLTPLTPAFIPPTLSDGDFTDWTETVHHFTKKKRSVTDAL
>Papilloma5875_L2
MVKIGTPRYKLDEHGNIVHDGAFVNPEGILEKVQKWVAPFLYIGGLSYNLGDMSAAAMGG
KGPIGAIEMQPLDSAVSVGRNVDVSIRPGETTFTHTVDGEIYHVSLEEVGTFIGEPPLTS
TPIRTLPRAPGNVAARPSVYEGNLDTIEADEGEEIYVTTRQNASKRGHELVEARETYAKP
TRSGKRYKKTAWKRLSAIGNRTGREGNELEMEPLFEDGSEQFNTLDMEGRSNAAFDRDEE
VLFDIRDPGEGTSAGPRSRGPTTRSTTRSARRGTGVRAKPHAREPVREPEGPQYAGSEQD
LSFGSSKQQWDEVAKWPLKHFTSARNDTILKNRFWKLGFNESQDWYLEWRGNKVMFRNGR
PFVERAGKWQEVYLPQTVINAIRKAQAIQRQARGALRPSRLTPSHHKRKPVPTKVSTRGR
GRPRKCVRKRKGKCVQWN
>Papilloma5986_L2
MNDDEETTFPVLTRVRRAGDKEIGIQAYHAKYDPDYLKEKGKLSKMREKFIEKAKHNPAD
IVHAIGSFSLMPETTAFSAGAKIIGVPRIPIPEIRPLDIRTVLPEESVVVGTSYQEPVDV
YPDVGPISRPEIMEEHNTDVLQELVRITKGEEKVVWRKALERIKQRQASDFEAELLEMQE
MSPNIERPGLRRRLRTNESKRRETEFIEEVVDTNTPKPRGAKGKRPLKASTPKPGRSTKL
GKVESAKQIRGDEYSVKYQKLEEPLFRRETTDLRSGAKGYVENIELKDFSNIEIDPLGVD
NEGFIDENEIVTEHTPPPHERNLPLRRRRVMVEYRMARGRPLANRSGKYVELPWSTKIRL
NINGLLDMPRNAVLPTGGRGRPRPRPRPKPKPKPKPIPVPSKRILRSHRIDEPILIKKKK
KKKKYNFKK
>Papilloma6035_E2
MAEAPNAEMKEMEKIDKLISRAEKLLESYSGKKLTITEAFNFANTSYNLCSYFCRKFKPD
KGAFYEKDKINWQHIKDTLYQMKSCRNLNRIKIESFLISPFYVFFTEPKGCIKTNFIGNP
GKTNYRYLEFDHSLKKWVSHETGNVNTPEITQYVTEFRKRKREQLALHYKANRPSIVDLV
DIAEDPSTSSSSSSVLPVPLPVAVSTNDPKEPLPCFHTSPKPSGIILNSSIVLPTNLDCN
CLSSPFQFTKGSEQAPGQYRLVVFDNLKQRQKFINDVGCQYLLMNIFE
>Papilloma6207_E2
MSSIYQLHAIQVSIQTAERNIKSLADGIEILKEKLDLNTDFANFRKVQKLPNVGQDLSSR
KSAVHIPSVAAIHSENNQLEQVLKACVRVFQDFGNSPGWKPVDFTWGVYNSSPARVLKKG
THYNTKGVVQYTTFYVPSMKGGFTEDKPVIDKKGHYFTGLGNTRHYYYLLADSEAEPQSG
PSTSAKKKSTPRLGPKTSLGRKGHGLSRLLEEAKDPPIIEWKGSLEVIKGFRKRASAKYS
VKCSSTYRWNKDHRCMFEFPSYEARDKFLKECTLKLPDYRLGAFDTK
>Papilloma6207_L2
MKDDGSWYTRVKGHDRVRHERGDTWMNKLSRWFSSLLYVGGIEYIAEEAGAAAAGAARAG
RIAPTFGIDNPGGEGIELTAFEHGEHAQIESDVHVQVERPSISTHEQVTSFQEPAEIAVT
PPRVNTSSYYDNAAFDVDLFDPEENVLFERPMQSTPNANPREPNFNYRKAWDRQNIDYGD
ESMVVKERNGFLSKVKKMYSRGVLRNRGGYTKLTNAVDQISEIQLEMENIIPTDPFVVEP
EGASIQDPLNDNIIYDSLSSPRVYDPESNLDLPELTQSFTRKFTEKWSALSQGQRSRLAP
GGFDIFETDVHGGGSWQRKGFAHGFKINYNIDTDYETKPRVKPKPKPKPKPKPKPPTPGT
VVEMHVTRNGKICKKRKRKCVKKVKGKCVKYELRCVS
>Papilloma7377_E2
MEGLESRFAALQEQLLSLIEKDSTDLADHLQYWKVLRQENILKHFARQKGLANLGHRRLP
PQIQTETDAKNAIFMQMQVSSLLDSPYGSEPWTMQQISAELYRAPPSGTFKKSGSTLTLT
FNDDPDDKMDYVIWGHVYYRVDNTWYKVASHWNETGIYYVDETGDKVYYVNFANEASRYN
AYTWSVNGVHSSSSGDPPAGPSISPGGSTVGLARRVTERPDSPEPTARQRLETPIRGARP
GEGPVSGRRRREGKEQRNPRRRRALGASLESEDETPPSPEEVGRRPETVGRVTGRGRLSR
LIAEARDPPVLLCKGVPNTLKCWRHRLQERYGHTFSHVSTVWSWVESGKTKSRVGRQRML
IAFETVQQRTQFLAHVKVPSSVDVSLGNLDSL
>Papilloma7716_E7
MRGNNPNVRDLNIELESIVLPDNLLSDEVLSPDDLEEELKSPYKIAADCACCSASLRFFV
LATQTGLRTLQQSFFADVSFVCTRCSQSFRHGR
>Papilloma8150_E6
MARLQTLGSLCAFYNLDLDSILVPCIFCDRFLDGKDKRAFDGKSLSLVWRSGIPYAVCSP
CCVERAFEDCCKNVIVTLEGDGVEKLCMKPLCEVPVRCKYCLKPLSAGEKIRCVEKRQPF
GLIRGRWRNVCGNCED
>Papilloma8150_L2
MQPTMRAKRVKRASAEQLYKSCQQGGDCIPDVVAKYEHKTPADKILQIGGSVIYLGGLSI
GTGKGTGGSTGYRPLGVDVNASTTRPVLPRPAIPTETIGVDVGSGTVSAGESSIIPLLEA
GAGGDAVTISPEVPTITEDLVINPSSGAPTVTTAAGEGESVAVLEVGTTPSTNSRVTSTS
QHTNPSFTPVFHSTPQPGEASTLESIVVGHSTGGRVVDVYEEIPLDDFGPSEFEIEDPTP
RTSTPRSAVTNLVQRARQFYNRRFAQVQVTNEAFLSRPASLVEFENPAYQPEETVVFPAG
SGEPLAAPDPDFADVRVLNRAVFQANPRGGVRVSRLGTKNTIRLRSGTHIGGSTHYFYDL
SSISLQPEIELSVLGEHSGESEIVLGSTTSTVIDAVNVEGTISVPEEDVLLDEYVEDFSH
SQLALSGGSRSQSRVVDIPEFQREVPKGSVIIDDLSDSIHVAHPGGRDTTAEPFSPPHSS
DVPSSSSDSVSSTFDLHPSLLKRRKRKRGDI
>Papilloma8381_L1
MSMSYWVQPQGKLYLPPAKPVTKVVPTDEYVRPTNHYYFGSSERLLTVGNPYFEVKKKDI
VVVPKVSGNQFRVFRLLLPDPNKFALQDPTIYDPENERLVWKLIGLEIGRGGPLGFGTTG
NPLMNRYQDTENSGKFSLNTGKDERNNVSMDPKQTQLFVVGCKPCMGAHWDVAQTCQDSE
YQTGDCPPIELKTTTIEDGQMCDVGFGAMNFSALDDTRSGVPMDIALTTCKWPDFLKMNN
DTYGDSCFFYGKREQLYCRHMFVKGGVAGETLPEGSLVKGDSGGRETDPLTNANYFGTPS
GSLVTSDTQLFNRPYWLSKAQGRNNGVCWQNNLFITMVDNTRNTNFGISKRKNGDTDPFN
SANYKHYARHVEEFEISVILSLCKVTLQPEVLSLIHTMNPEILEEWNLGFVPPPVTGLES
TYRYITSEATKCPANVEPKEKVDPFKYLNFWNVDLTEKLSSDLDQHSLGRKFLSQSGLRK
SAVPRSLKRPATTTTKGSIKKKRKA
>Parvo2806_NS1
WINTHWSDTFRETEKKSAAILRFWDEVVESRSVPSCSRSTRMVGKGSMENRSSTGPSIVD
ETEEGIEAALAQGLSILKDGTKKIGCVLVTGKSNSGKTQIFCKPFQEWVRPFVALRCDNS
DFAFEESSTFHSLWYIDESDQLAYTGKILEALKNIMGRQKFAVNRKYKSGALSMSKPGIF
MKQRNDWPGVEGQSLLALTNRYYHINIDSIADGLPEKMDHNYWSLLWAALTISLDRFPRV
VADNMELTEHYFADRTISICRNVTQIFSNLAVYKTYEECECNSIVSACDSEICE
>Parvo2849_VP
MALNPRQLGNNFVAGAAAAANAGLAAYAGQAGAAAVRYAARRAGELVGNRQDHSDGYMEA
DSTSQQQVRERSPVRQEEEPVGKRVKRGADGYDGQVMGSAQATSMGLPLPNKPSSKQVST
QKEYFTTTRRDTINQSMVLAADKTTPYKLIPYGHFAFLMGNKFTDNSFNSRTNGLSKLIR
ENGVRPVKITVTYSNITLVAETITSTSNAQVSSSLDQRIYFCTDTGDLTNPFHGWKRSDT
DPLVFDRPLECRPKKEATLTDPWDLEINLKDETGEAVCVGPGQEYSFTQEFPNFNNKYFN
LRFGLANATESSFRHAPCFYQPKLYSNFDDGSDYEDAVRTSVSPYNWVQYLTKNKYWTDL
LSRKGKDGSGTDPIDMIGRFWMPKRYLTCRLTPNAGGTANIPTRLVMDQTVTVEWEGIKI
PGPRDYYPYINHDTNPCEYNLTVTPPATAISVKLTGYGVH
>Parvo3248_VP
MAGYEGYRRYKQRILGNEDDAMASSSATKRKAQKVEMESHGKRMGLDPDQQGEFENDIIT
GHASMSTGQGMLGGSSGDPIPMALPQHQRAVDKFVIKAAGTTFVGPGIESGQTNTWYRFP
WEAILPFINDWTVKEVSQKFLWWKATGIKLVIKNPLCIQEIGSTTSALATAGQNLHASLY
GYLDNMYIRGAQNPFPGMTQNNVEELIDSWKHHGYSAGVPIRLQKVTLADQPAVFQNNWP
DVKQCGMGPGKSLEFGWNISSTYWRPTDVFNNLPITSAGTYFSGNWCRWDERLGVVTTIF
APIDGTATENIDIAFDCGDPASTPAQRSQMIGATFNKSVNPAPSFSIFHVDPDPIPGVFL
QLQPQLGALSTGISDSVCQVQWELEVDIICSGRFPRMVYDSASVITQRTTENIFTGLNRQ
LHRTVPLFYDAAFSKVDGTLEPV
>Parvo3396_VP
MDANAANIINAIGALATTGAVGGKRSAAGEGDGLSGKRSRKERRDDDSIASGGGGGMPSD
QYYMRLPRQNWWTVTCRGRRNVTLRFPDTDTGSVVYWVPFNMLDWYCLKYYTNKKGSDAV
RVDNKKAIFLYDQGNYFNGWRPLRSKIHMHHFIPLQDELVIQAGTTQTTTTFNSSPYINI
GIDTMNQMEAPISTGNINFSDYPDNDFRSILSASALPVLDTTKYPGTDCEVDDELLALCS
DVRSMAAHERFDFEWEWGNTPEGRAYQRPSFDFTTGGATTTPVSLNLLPARYSIQKHGLH
LYNKSGTNLKSAYLPVYNDDNYKETSDWNMVTPNIYVAMPVIRKADGTTFKWRCNFVIEH
ELTYQVLLPDDINFGDELARYTQYTPRIETGTNGQLSKSYKLPTVGSAWE
>Parvo3444_VP
MALFAAAFAETIIEGVEFFIEGVQAGPEIAAGIGTITGGEVLKRSYDNSMGEPPNKVARM
EADSAGAEEAEKNEFGGGQGKLGTMQIARPINPVKRVFNVPLTRTIEVPFYGDSEGSFLV
LPYTLLETYLFSGNAFVNAVNFLEQKGGNFYVKAMSMGLSNFMPISEELRALGGSTIKTD
IISNSYAHIGFLQRNEFAIPQREDSTWKDLTRNGIHTNFGYNEVTDETYDIITNALQGRQ
ILTPGAVANFNFKPWNPIYGYQPLTNVGAPNIHQMTAGVKAAVYPNQNMPINLNSTYSAM
EGNLVANGGIKNGTLPIDGAFNQPPLVIAMANLQRNALAENSGTPLKIRGSFLLHSNITF
EQVFAPGNASRGAQGIVTGWVMEELDHSLITDYRDIFPVTVNH
>Parvo3568_VP
MDVSEEETPRKVQKRRAGQMSRGGEHRGGANEPGLEDGVANTEVIPRALADRYSVLCIYV
YFNLLFRITWKSKTFRTSSTFSISSENNLVTPTDPVFNGMGHSGMFSLVRYNGYYILPWK
SSAFYCNSPSKWFHFLNNVAAYNIKGCKIKLSNFSQHTANLTGTIAPRLTITASGTAFKS
IISSSAEVGSYTCVASQSDGTALKDHIMTHKDIQGMMSKAARGGIQPFLPMAAQYGMANV
NGSINQQRHFNEGDTFRTTFANWDNFATTQMNAPEKLELNVNFPKRNNYVGLSSMGHAST
LMYQPTAGTNTFTENSALPQRFTIPKTNDTNIMALNGEICEFDAAAGSNYHINICPQNGA
PPQFYNNTVSIYRIIINTIYFRLKLRMIQLK
>Parvo3608_VP
MPRDIRSYFAPAVGGAAAAIGTNLYNHASHRITQGAEQLQQYFVQEASQRGRDIIDSGIN
VLSDFFSSFNPEDSTAEVEDPEPPSKRQRTGDSPILRARLEGTNNNMAATTTEQSAEVAM
ETPQAAPSSGGGGGGFSTGSGGGGAQEQGGMPLFPEGEFTGPNKTTKIFTKVFYLKLYAN
GLYETVDAENNVSRVMGWQTVIPYQALSSYMTAEEYLSCIREGSYGKIREARFQLEFQDI
RTPFGTNTMDVAEANGNLQFEIQEFHGIEKYFPFQTVRTDYPITDANIKNFSGWEDWIKK
LYGDQPFSADEETRKKQQWPAEMYQRGIDYRPLWQFSKVKENSRLAGTGTLMRDYNQHVT
SIPFGKWCSRRVNTNTSKMNGVYFNKVYKPKNGLITAAPTAFDVKAAQFKPNQFTRINQP
ERMDDRLATNPPPWSSQDSPQYATNWYNTALQVISSLQTTAATASQVTGVTAKEVNYPDD
GTYSNNLVTVCAQPQAGTGLARVGMPAREVSVGQCDQSPDHVFMTRSAGGLTVQLLEMYN
FAKDNFITAVNRTDVPVVSTLNGTTATANVNTYDQVSYGYANNIEYYTKAMLENYTVWTS
RNQPPIHEMPSWMIGIVPKTTGPLSTNDDIVNATATFLCKTAIEIEIEDHPCVTTNFAFS
YDTGAFMDPILDTYRGGDLRGYLYGGKWRHNEKDVFLRENKYWNMDYARAGKMSFLDYSG
NAPTL
>Parvo3780_VP
MPKSGKRTHEGGNHPYNTPPKQRGDRMEPNRSGADDAGDMEADGEGGHEPGQQAPGGGTG
GHGGGGQLPSMNPTPQQTGTVVLFYSRTFRHYVPPVEPVYANVWEQGWCDVPYQHIPAAL
KPSDWFALQQLAKRYRILECGFKMSHIIPMFNELHTAAGQPIPALSMNLMPYLETYIDKG
YQLPIDTIYDNPRDLPNKCFTQNSGNQSTAKLTQLKASDKMAHDMGYWPKGETDPKWNNT
EIQDMQNLYPQAIDLMNSKEWGTCLPTQEFSFEHKFYGNDLIWRSAARMAPISDDTINQL
WAPASGVGRWDGNLATLRTDEWTTQQNIAHVTHIPDKPCPQVLVRPMTMHRDNGSNEKLI
FQCLVKYHAWIEIDVNDIRFLPLLPDKIRSDKEQADLWEIFGRTNEKATTRPSYYQWSGA
NMLGNARYGPPRWGKFL
>Parvo3896_VP
TTVFTFAYRRMYNIPNFDAVFETVSNAATGTTAGNVFYRFPMRCLPLYSLMWWCTPGDQS
ILFPFRKMKFLNAKLNIHNSSFRSQFVTGSSAVGFANSNMQLHGHIFEPPKDFPPYNVYS
DVVIPSSGFPQTGLGISLNEWIPSFNPASPSNAFTNASSQFRKLTYTPWMFAGFIPPGVV
TNPQIQPSNDVSRQNPYNYMKKVQIVGRKVPDFQRNYNLAAAWRNKWIPIKPFMHTLNNL
NNYITTAPASVGGTVNSLYALSINDGTGGGANQNQTYEMWIVPPDPTYAGVYDVHNPNVE
GPAAADGTVGCYNKDQHFHEVKQIFLGVEHLLNSDSTIVPAIWDFYVDSEIQVEVAWEYD
GWQPLTIVGSIQAEATSQYPTIELFAPSPVQAINNDDGHQIHTQLIGENKTTGLSMQDFC
QSGFGNPWNKQRFMSHVPNANGAV
>Parvo3943_VP
MPKAKTKSLDKSQTLMDKYMHPYRDETARFNHLAKRLENINPKPVEIKHEYTDGDESLDS
VLARLEAAEVAAAEAAEAEYQQQTQQEQQEAQHPPDPIHHPSPEHSDTEEPPAKMPRQGD
NADPAPVGDQGVYGEPMDQSEADARASGNSAWMAKGSEGGDNGWTDANMQRSSHGQRVLT
KKFEITFEHTIGNNPGMSIFAAANSKSGAHVTPFHKIPYYMMRSSMSPESLRWLQANAYC
ARLTDVGFDIKGCKVIETVITGSDNNPRLRLKDIPMSKLQMMCYNRGYSAECGATRPFSN
TYIGTEYINNAHMTNPKPQLQYDQIESQISAENGKLPYFDFNVNGTPEMVEWKKFIARDL
FQARNTAAINDLQANYIDYAQTGDLNHAELTMWDPESELLTMKSAEEATSIGKNVKTHHS
AWLMVNKLGEPSGYNTVIGCKLRGYVGSPQNDQSAKDILPVKYLDTQYLERKGANPPTPE
DPDRWVYPGAGQENKQRLAGLAGERHRFPTSALWNKPWHSVVYNPESMSTEGPMAGWPEF
LIRLNPESDLQGTVERAALIVVKYYCEVEYVPLDLPNYINREMTLFPYIPGNTGLRNPYN
HYISPVMGRNMAIWPIGSISVCRTTNFVIGQIQEESLIVQTDPYAEDQDTDQPNSDWPNK
YGASSGYPITRAPPRYSDQPNLNLGPIAVTKGTSSKDYIDGIKSSKALTPKEKMQLIQNE
KLKM
>Parvo3960_Rep
MSTIKKRIFTCYINGDDRLEKLEAMKDHVAWYIGQDETGRMGMEHIQLTFGFKNARSLAG
VQRALNNPNIQIADDPEKCIKYCTDEEKRTGELYSWGDIPKFSKKVDKSIIDEALQCNSY
EEAMQLVENYDKLFYLQNQKKLCLYFTQKYDCSDKGLYPAESFNKPLQDTTKKVIVLVGP
TGLGKTQYALAHFKKPLHIKDKEDWRRYNNSVDGIILDDLDFPNWSPLTLLKLLDMETPI
TQNIKYGATRIKAGTPRIICVNHLDLFWPKGIHIETQKACERRIEIIHIDEPLFNPPPPP
ARATTPEQPIETHEPPTPQKQIAKKRPNQCSLCQLPTPDNICDNCKTSLTEELENFNMED
DETM
>Parvo3960_VP
MMDDLVNELSSQRVRRETALADCTFSNQSKKMAQQVVGSASQPTSIGVHGQTDGIFKTAI
CTMQIPQIDVTDRKWHTLMFGAEVVRTKDGMVEMIANNIGTINLGMLMGIPPQQVTEAAH
LYIPTFSGDEVRNYNFFKFKGFTFSWRNFAITVERDTSGGIQMLDDIVFQVRKRYQNLGY
GNNASDIEEPMTVNLTDLNKGMQITLPLTQKGWIFHGELLYSLKGEDMKNYISYYEVAHL
LDAEGNFGEASVWADFPLYNLEIRAMNLPVGVSNIKVYLNAVCEWKTEMYCLGKGYLSTL
ILPREGDQGTAKGNTLTQKEFVNGRKRKLDDKGH
>Parvo4028_VP
MSTTFRFSKTFYAYINNGVNSKKDISAYTTKGVAKTETGWHVIPNQAYIHFMNYKNYMDL
FRAGVIKMRPKSVETTIFNMIPISTQPAIAGGSVFSSFNNTIYALAYEDKLDETRPFNWL
NQNGEPVAYIPDYYKEGYDLAHNQRYIVPTYTHFIAQDYAEFENPGFDVNTEAYGKQEEH
WDPMYDPDALLELRPGKNAIKFQHNIAGDEYKWIDIRIRKRCSRERFWNQNGTGIPYTAY
QQVTKDYSGAEQPVTPNRKYICPNIILQGDREFHDAGLNNNPLSPGRQLGIRAEESYKYP
IPQIFIKMIPLYDAQNALIQTTSQICITSTIVLECIISKHTATGWPFVNVERPFLKTHIP
WPTRHDPAKGADGTQWGEYKSIVRSSTYGPTVVPPLDSSQGADELSDIDE
>Parvo4191_NS1
SKFTIPNNRHCKNAAMRASVGAQLPGHQHMPPKSKLKQTLLRPPSPLSQDAQQLLSDFRK
LGNRESGRRRPKSVFGSTPKRKKNTGIHSSSGGDGSVLLPGHHQEDCRGGASLHEGEVQR
ITPPSSDQEDCRQRTRFGRPTSAASNSSLVLQPTAHQESFHQEDCRPVSPSQVRVRRHGQ
NSAEEHGPVQSEEDLRGEARLRNEARGIHHGEGGQPLLPCEGRPHKSDAPDRGVQKGPGE
VHSIGGCFRFLQPRGVGDAEATYHAVKWLMKLSEKSQVEEKDQHLLELCKGAVYNGGDLC
GVDVPQETLKFWIDTVRELKTKHCARGFYLWQIQNRLFGSRLAYLQETFPEIFTGTIKTN
FWERYFTEKGWTKNKRTEICDTILQVILMTDKEGRLVLHFHGGFGTGKSILSRNLCGPWR
TASISNLQLANKSEFTMESALQSSIICFDEPMVNPIAGQELRKVFAGDLVFAQQKYEQPQ
TVPVQPVIVTANSVHYGPFLPVDGALERRRRLVQVPGKWKYDDGDETDWRQTWRSLYSYL
IQFSSDPQMYGSK
>Parvo4212_VP
MGDPAQPGSGVGGDGDPQPPQLINDPKENIEFIVDSSRVFQHYVNNGNDRSGYTISTEGE
FFDWGGQELPVLSWRSYVNPATLAAWQQQYSEISLVDITAHVYDTSVTTESMGTVAGAVV
MENTFDTRPSLYRWMDVQKTYHHNITEKSVEDPADHNYAGLLPNAFMQQPVPAPGTGHTA
CNLQRVHMHMGLDYYGRGGVPPANWGAITWEGMNIYDIGKIDKFGVGSEWSYKWSAPADR
WYYLSDTTMPGWDQDVVGNTPFDLNSAKIIGEIESVRVLDRNDKAMIPPRCYLWGAPVDG
SDGRPLEVWWSVWVKYSISFKARRKSPAIKGLAFAREPDWNDNPWAQTADTRMKRMPGLA
QRYHDFNQAVAYGDAPRADKSSPDKRPAPYKRRGKASVPAHQPSTAD
>Parvo4218_Rep
EQMGGNRTICLRTVTMSGTYRWWWCRVTIGEEGDPPHDRVNQAAADYSIDYVKWQVEQGS
GGDEAQSGTCTRGRHLQMILYRASACRKTLISKFLRIVQPHGDLSKTASGPVDPVNEGVE
KMLNYVWKDAHGMETADRHEFGQAPQNGPAKKMASSEAVRKILDNIQTVGVEQAEKEFLE
TATSTYQWTEAMKLNRRMKALNMKQRLREKLEEMNLKPWQQTLTTALTGEPHDRHVYVVL
DKRGSCGKTTFYKRWAAMKETDQVAQVSNGKTADIMHIMSQKPDARWVFINLTRSTMQVV
NYQAIEQIKDGSYMSGKYEGCEVTGMPPHLVIFTNFALDWKSMSEDRWRIGVVNNMHMKW
QTLEEYINGGGEWGYNKDATENPNRNVLEHYTPPEQLPGPSGLQKRCETRFKRVEREKRA
NKENEEPQAKRARKDTTERWDDAMKIARAETQPVTTQQEKEMQWENQQGVWENQERVETV
DISEETPWGIPESQLETEWEPLEIPTHMLNDLP
>Parvo4218_VP
MGRLAEALSGQWRNFENRDAAAGWRPIGDGRDPQDLFPNIKGHDAWKEIDNAHPTIPAIP
VQLHDTDAKGVREWNQWNYDKVPPDWMEENWEAEESRNDAILDAWENQETKQGGQIEAAP
VNNGAAGGEDLPAGETRSGTRFKPPENMGVPDEVDPGVDSPARGGAGAAAAGGDDATDGP
GKKKQKVENTAGGKGGAIAGMTGQMGGDPLTPFPSNRGSNCYVIPFKTNRRLQWNIQLTE
ATKTKPNAYWIPYLHGHWMLGTYYPAGSDAHPNWGKQTFATVVRGGFHFNPAMSGFKVKG
QVIRIRNMTLVNDSLSATGAMNATSAIDSKIYVCKDNEGATAPFYGSVLDDWNKLEKTDI
LPVADGGVYTKDLPLFESCSDVECFSDGSTITINIPFQNTGCWQNWCENIGVTKAVDVCS
STNWIIAGGAPVLHSRMAFPNDKTKWTGVVGDSYTNPNVRWENYSRPSGGIGHDYPNIYL
TGRVLTHSDGKTVIPTRMSANVEIETHWEGLYNWSNMIHPEYIAGGYNKGAEPQTADATK
VNRIPGYGIYN
>Parvo4232_VP
MPKVSNALVPRAAGTVSPYYSNSHREISHLADWGRGASRDIIAGGLQAATGNIPGAAWSA
TKAVGKGLWHGGKAAVHGIKNSISRRQKNKADVKARRENKHEFDQRTELNKENTQLATRP
SYPIKRALPNTPSKKDSVAKRSGPYKLKPSDRTYQDRMDEIGNEDIDDGGGPEPIDPQIM
GSGGGGRGAAGSSKGISFDPAAWYLPRPIAQRSFHQTFHGMTAHKTVSLSGNNHAKLLPW
TLDYYFNTELGPGSLPNAYFVNDLVKMGMCYRIPHAKISLDLVATTRETIIIQASTQYKT
REIMDVPLFCSVPNMRDIENIPPVKKGSVWELKDPYTSGPGSYNNIEYRTIPESQLSVGD
TWEEEYVPSGKHLFHNHELNFKIADANQMPTDPGPHMLPIYCEETTWDRPYGPNPLTTNS
NQITTGNLIKENGLIHNMTTTQFNNNSPPLKKYVFKAPDIEQEDNNKMVFNYTVRIRTEI
TFEFFRDIKDIMQSHDGKNLVIDKRYLINLPTIPALKNADGTVHDGMVMCRNHGMMDPAQ
YAGGVQRNTAEPY
>Parvo4268_VP
MPVLPLSKNIGPGNVPNPSTENWVDGLAYAHDQAYGSAKSQADISAADSEFINQVLRVPD
SNPLVAGHQLLSVLGIGVKKGFESVFGHVYPPGLPLSEMEADSSMEAPPLSKRAKMSAAQ
KVMAGQHGSAAGGGPDKIMDLPCDNITNLGKFTRCYTYDLELVTFNPGVFKPNEEEGIRP
WWAAPCYTFAIEQLGWYLNQGDINYLKAIEGDLCIKHCEGTISLGTITSPFATSTANSTQ
TSANTHTNVTMYAGKGLEYHYQVYNGNANLSYSTTTGGFELTEIGPGLYPLKKLHQWTFP
ATPGGTGTLEMPATQVIRSYNTLTCFPYSVSGANQSGINNVPNWKTKMVKAVETTAGSVL
NKWSYQPDCYLRLQNTCGQALLSSVSVACPFAGVTPLQAGNSTVNSFSCLGEGSNNGVFD
ELTPIGFNRTRHLSHSGTMDPFQMLPREYVGFLPPTTISGATIQPIKIHIQVQTKIEIEH
SINTDYFTNADTNIPAQAQQFRFPNAAFGSMKRFAEGPAETKYPFHGYEGMTIL
>Parvo4288_VP
MCHVYNTCLSRDFHIYKGKRSTNFIYKMALQQYRGAGRMQPYVMPGMVGGGIGVGQMVAN
RIMDHGGQIANNVGEWARNMAQQGGEVWDQLHNDGPAEMEVGPNPNVEIGGGGGAGGNTH
QAGGAPCILKYHSSDSEGQWVTRKLRTASKIMIKSEAFAEGKLSVVPWEYWQLCHSATNI
TKAMAGAAKWRPKDAHVYLKRCRNNAELPLQGGQLPIGFNNVIIRYVKPGFPLLPRQRCF
SNATETLAWDTCWNQHEDNVTVELPKKDLIMTYTETDDHAVATDVVSVPLCGDAMCWVEK
HLSTGELFDFHWKARKAPARGIREVIEGPIKAIPNTGNTLYKFFGYPRFDYLRGFFKEEL
TETDGFTAGVVDGNYTNSSDINKYHFTDNLNQGAIPWYNTIHKVNDINHAPNKTRWRQCS
DTNWGDNNTMMPIYLQVQPLMNQDNIQPFRVYLDVEIEHTIEILLCNRYDYSYKEIEGSI
TGATVANANYIPIKICEFNTDAVYPNFNGYDRIWVPYVGRYLVSNTPVTITEEEISQIVK
NNDFLIK
>Parvo4314_VP
MASKPPSIKSHFSVQKKSAAKRPRMDLEEGEISDGDEMEQDAQNMGESSSGGATEAGQGI
SHSSIIPHKHLPALHFSCKRNMRFSFINSVEDTSWSVSGTNPNYTLQFGSDFFEIPHNHM
CFYLPPNVQGFVGAANAYKIRNPSWRISNLQFIAAQENVVPGTTPPQTFEMQGNANFTID
TLYNPSVQPPGRLRIYNYDGYGRQRAGIGNTAATVNGFCANAESGTQALPLVQWQAPANA
ASDTFSTPQMYRWCRNHKLDSKIGCSPKFISGWRRTIPAQNQAWNSIPVASPWPDADAPV
ENSAAPKAYKALPAWSSIASSLSNDIIGSDCKDRHYTYYDNSKDKLVQHVNPDFFMRIRD
PPRWGTGATAGSNNNDPASQLAIKCVVDIETDIDIELTLDCLNNDVAANVHNDNRWMSRN
FSVYAPMFYSTTVVTNPGGAPTVMPNELNDAPIDTPIVQD
>Parvo4360_VP
MSFFDWVGKKYAQGAAEYWDLKSGPPAPKKARKDGSAGFNFPGHKYLGPGNSLDRGDPVD
ADDAAAQKHDQAYQEQLEAGDNPYLKYNHADREFQEALKDDTSFEGNLARGLFEAKKLIA
EPLGLVEPELAPGRKRPAPSPYRSPDSTSDLGKKASQPSRRRLDFDQSDRQAAAEAGATG
TGSGPPSEGSSSGAMSAEIAANPAASGNAGDAGQGSDGVGNASGDWHCDSTWSENHVTTT
STRTWVLPTYNNHLYLRLGSSQQSNTYNGFSTPWGYFDFNRFHCHFSPRDWQRLINNHWG
LRPKSMRVRIFNIQVKEVTTSGGETTVANNLTSTVQIFADSTYELPYVMDAGQEGSLPPF
PNDVFMVPQYGYCGLVSGGTSQNQMDRNAFYCLEYFPSQMLRTGNNFEMVYNFEKVPFHS
MYAHSQSLDRMMNPLLDQYLWELQSTTTGNALNAGTATTTFGKLVHPNFSSYRKNWLPGP
MMKQQRFSKTANQNYKIPYSGNDSMLHYKTRTTLDGRWSAFAPGTAMATAENTANDFSQS
QLIFAGPEVTGNTTTNSTQLMFTSEEELKATNPRDTDVFGNLATNQQNQNTAPTAEAVDA
VGVYPGMVWQDRDIYYQGPIWAKIPHTDGHFHPSPLIGGFGLKSPPPQIFIKNTPVPANP
ATTFTPAKINSFITQYSTGQVAVKIEWEIQKERSKRWNPEVQFTSNYGLQDSLLWAPDAT
GNYKEPRAIGSRFLTAHL
>Parvo4404_NS1
MDGEVPQPSAQLVASSPNMELPKKRPYIESADCTAEDPSSCAVQNAPRSVKSAKLELATS
DDSMTETQRMAAMIVSLQAQLQASQSLAKTPVTPPNSSSVTQMDLDFSLVESMDAVPLQA
TPKAVVDFMQLVEDRQPAWVREYHWYSIYIKLPCTLKAGTNIPMVSKIEGDKIFKGKKSQ
VADQVVVGSEPSSAWSPKVGFTVSNTEKTKLSGVWPQITTLQSFASKLAGENRMVAVFFH
SAGKFAKTPSHYHILIATKEKWAKINLRNEIGPVKFGELGYKRFEIKRIASTFVHHCQPR
AEAQFIGATDARLCKALQVIRMNWTKCVGDSPSARIYNGVGEMTSDEPAPTSVEGWEGLS
APAADGGTLVEVGASLRLGGQKRQLYIDHYKTILRPLPINIYSVEQLRSSTRSGYMHSHP
EQYVQLRNIFCRDKGYNYRVSLLDDALNELAMERIMAPIKDRAGELLSKYSAQEIAEVIE
ALEDGPPNHTLDFICIAAIILRKTGKMNAAFIHGERDAGKSTIFLNSLEWLVPHLSMKST
PNPALDRFCLADLASPQRLCFMDEFSMIPKGAHDYYKVLFGGQSTDTDQKHKGRVQTIPC
PFIVMSNHSLEHIMAASLEDLTPFQVRLYVMTIRRGEMPQVRYNSSFYNIWWIALLSVLE
DAPAPPPSEGTQALQEYYTTVADDILSNVIDFLDRWHQRTSGSCSAPDDPTHLLNALERA
PTSPEDNCEEE
>Parvo4442_VP
MDQPTIEPERPPPSNNKRPRVDEGRMEEGGADVDGIPDEWYRNIPMASSRMITAGDAGVP
GVIQYPEWKPPDPATARHTKTFYLELENDNFGFNNVNNQVNELELPYYIFMQQYIPWYLS
TAEFNWYLKCTNFSRIKNVRFQVNVVGVRLPFTTNNESSSIANSQVDQQLDVFRGLEKLF
PFRVHDHFNNTNINHPAHLQAVFTRLYGKHLVDETNHEVDIPATQGYRRWHIQPTVAIYQ
NNQTLKNTAHTFPSFAECKYMTADLRSFRGPLIDIAYKTKNGIIGYAKSASNTVPFETNT
GECTLWKTKPLYSSFDNNPTVQGGPSIAPSNNHDNIPVFNYNLGWFTYTSQTMIHDDTRV
KTLRPGRDQQGGNTSCYGYLQTVEGMAASQRSEVELHNFQSVMLGVRPQMNGSDYQRGIL
QLEIKTECDVEYQVYWPNPAPMTNDLGTIVNTNKFGLTNDLDRFMQYPLWQLPAYFTGSK
QPYRPANYVA
>Parvo4506_VP
MLIRVKRRYKRALIFILCLVFMDAVIPALSAAVQVAPSVIQLYREVHHLKHMAAGAQPDK
QTLGYIRKANNEGDAPARKHIRFDDAGDAMEAEYVNHPRNINNASANNTTETEAYMEQAP
THEGEGSASSGVATVSTIPPEIHSPSNMVCRRVFRTVNRFTINLSDIPTMPPSVPEFVKD
IPVIRNVAHMLPFKSSEMYMNRNEWYTLLNCSAKYKYERAHIRFNNFTTHVGNLSGTTDI
HFSINYGGISTFLGITSNAQFGHWYMSKGNKQVARPDDIYNNFSNPDRDMYYRDYPCHLS
LLPTIKDYQDSVYPKERPFKHQLDPNSALVTYPNIMSRAFTSVGTLPVTEIRLDFSKTNK
WRRPRFYDKTSAIFNDIRKANLEQPNSWNQADVSGLCPSYAPTIHLKDATHAQDKEIVYK
PGFGLNTIVEPGDNICPNGSMFYSSSPSGPGAMYDDARTLAFNNPSLAIVHENYEHKTPI
DLIYFGFVVPITKDASIPNVFVSFELECNLEVLFIPQISTYDSEKDWQYVFDIPNNSLAH
AHPTTLTENRMYNKYLNITKTNTRRFVHGVTSAVHDTPMGNIDKWYNYYKNNDNIGEDGN
FVFSDVLHIDDNRNEWRFRSCNTMTTLD
>Parvo4579_VP
MGRIRRDDTQVESPFEQKFNKTLANIDKNTREWKKLSYQLQQEEKERNRHHEEDPHFTEN
DKINNDLERIPEPKHTTAQEKENAYSYQDVKKLIVQGKYAYDEYNRFKGNVDKALDPRLD
PLDRGKHAGFAAKQAGTYIKSAWDRYWATEAPPTSDQNIATVQPTPAVESSSMAAPAANV
SSVVDAPPGGNAVPGTSGGGNGTVVSGGAQQIIPPNHSGVYHEEIFEKRTQWFIDMQTKD
LVPNTQVQSTEYPDNYFHARIQLPSDYYELPINSMAMYINKAEAEYIARTARYWHTPEDA
SFKIDNFTVMPLNYSDPSSTSPSYSIGGAIQPILRIARDGDCIPQLRTREWNRGYVSNSE
LVTADHFNAALCIPQELPLITWTLTEAVGATAAIAQSRLPRLPASTVEVNTTAPGAIDLL
WACHTKHPVVAGPIEGSVKTHKFQRALVGNPYRMRYTADFEADPDTPYNGDMPKPWMGHP
NILCQAPDIINPSQFGPDDLGSAWEQIICAPVGHEKNNHSANFKANLDNIAPHMRHTNRN
EPFFIAIERLPRTANDNWGFRVSFTLTTKIKIGMDVPMNIPCDLPFLKNPWSGDSRLYHY
QNYYKNNNDEKPTDDLMRIIVPTYNRGYALPEFHIQQPTFDAPRIVRKSKADAIEKMKKQ
KK
>Parvo4587_NS1
MASTAAYSAEPEKYYHVITAYPGLKQRHLIPKTPKLDERGKPLASKYNSKGFWEEDCPKS
EIYRRRITRWGTSADELGKLDRKDKTAINSIKNFLADRPVLWWFHNAKCELDAEFGGPHL
HVVTRTGPSLDGTVGVLSNQNKYRTIRKSVDDAGGHTKAERINHVENVILHCDQPPRVYM
GTNCPAFGRIFAIARANRPTKLADIRDCVIKRVDVNIALGIEDGPDTTGDWGECDASDQE
RADEDDEWSFEPQSMAKRARAENDDFDLPQQGAGFLAGRPFPERSILEGGKQPERSALDA
LGHAPKLTVYDRSVMVIRTICEFMRVYTFEQLNVEILKLPPEHLIAIRWEQIKYRTNIER
QVAAVCTQESARYTLLTVQDLAREFMKHGGHRNLKYAGILDSMYMIECWCTTNNIPFADY
IGQTISVLNKTSGKKNAIMAHGPSNGGKSIFLHNPIADLCVFVGEVTNIGSSSQFAYQSL
VNKRVAAIDEAVFAPEQLEMLKKITGGERTQVEVKFQRPQWLERIPVILTCNNYPWRANA
QEAVAFKNRMHIWEIVSDDSLKDLLLQINPAVFDTFSKVYHDYNLEAWYGRSEVDCVAAP
PTITFAMCEDIFNNTPEIVEDRLNLDDE
>Parvo4622_VP
MSDGQRGTPGGVSYWQGKRANTRRHEHAVQRRMLRDGLTREQAEMQLNLETHERNLRGGG
HTRANYPGGAGPSGGQSAAPPNTGIQGTPRQLPPTPNRQEGDVEQEHMDQDEDNWEDVDI
ERGAGGGGGPGGPTAGSPRQIYQYPPKNAPLSNDSNAYIFSRTFNHTFSDTSGVMEYDKL
VCRGDKVSDKSWYIKGDWFILPYNYLPAYLTGSQWQQIRLRHHSCTINWIEVTVKEMKVF
QTLTSAASESYAPIKWPIWRSFVDYNGNLGKVSLRDNWLPNAQYTRTRLGPGNTGLGDGR
GNTLPAFQANVTTYIAPSFHQSLQILQAGQDISNDPLVRNWTNKDNSIGMYTDFNYEDLA
FGGSKYTRHYLNDPFSIRVPINDYCKLNPSAMANHAVTDMMGNLSLQDQPQVVDHPDRAL
LTQNYQIRSYNSAVTPSRVVGLQHTDDRYAEDCNPLESNMAQTNSYGRGDYTKAPPVILL
GREAVRAPASVKYEWSFECEYKISITGHGSNIHYQPFYINSNCYDPLRGDGVDTRPANSL
WVQLQSNKDITRELADTPFYSSNIRVDNYSKAAEPSHLQRKNATTALDPLAHNSLKSWNK
RHGHEHAWQYYPPVLNKSDDELNEVSHIPGQELNGKAYLYVNNAYKPRNFHAWLARHRAS
KKPTGTFNAEQYSPHL
>Parvo4714_VP
MRFTGPIECKISKIIMTSRTVVTGSTPVSNLDFTQASWLWFMPGFKHLDGEQFRLCLRDT
KTTAAAFKESDFVAPFFDDPVTFMVPSYNVLQPASGRYWHNMRRFTDFWPHGDFPIVTDF
DVEKCLININRVINLPRMYSMTNTFTHFFDPKNNSYPWIGVAAYVTTIDAKDIYEMGGMK
SFYDEGCMATPICNKQVFKFYIDQPYAGRWISIIDFIHQVRYTNNTDGSDNTDDDHFYIR
SWDFSGYCPVDMNCWKISPYLPSPETGDARYYYEAFKHASLRSKRNFPLIYMPAIRDPLG
EGMLPLGCNFDFEWSVPVEIAFDFNDNESYEMRQKSLSPPWIVCVKSPEVGFKNCGMNHI
PC
>Parvo4745_NSz
MPGGSRYRQWYAMRNRLRAEGRWQANPTHTVPAQEEGEPPAQRPRTESPEGASTPESLPE
LESSPTDEGIMSYNGFSVLAWVKDDCRMLQDISSDEGRAVVKRQLLLDFNTLIGMRWNME
MQLVNHGGTQYAYGNNTRFSVGDRTLRNALGNLANHVDFIRGTHHASPEDLANYKVCKEK
WKVPENVADSSSGWEATGPAETSPTTKRPRY
>Parvo4848_VP
MSKANPKVKAKSKRTEGGKVQVQEDLHFRNGELTPDSKANYLENLNQSTLSGFFETFNPQ
SSQSQGSSSSSGSIIPSLLETGAHLYTGNYAGAAFSGSQLASKFFDEFGGTSQEKREAGV
HSDNSIDIGNTPPGDTQNIETVFDKDRLGEQSETASVPSQEANVPMDTTNVQGPEMRSGN
AIGRAGSGPGMGGMGAMGVNAPSLYTGEVPRGTPWKHEFRKSYNFLLPACKSRMRYVKPG
VADSNDNPHTIQNIATVYLKIGSSAYIPMSRMFLYMDPSEYHAIYARHNHFHVNKIGAKV
HAFGVRAPYTTGQSNIEVANANLQATIMDVTPIARHYPTGSGMGEAPDVLLTGNNDTNAI
DDLFEKIRGDSFAKDWAEVGNSVNAHEFNNVSARWETRRWSSRAWVAFNEKMHEGLGAGS
IRWINGYHHSWPNINQFVEKTVNGSNHLGLMFQKMYEVDKDVWTRTTPAHLWASNDGENA
TNTMAYHENAQTAVGQQHQYTNTGIQHGQQRGTISTATTAITGAANIHLNMSDYDYPGDQ
MGIPMLKNADINGPMPLSSKGEGKQYPFIFCLKNIRNITTDVATDHSTGSPENDIVDLNF
EFVLEVAMEATGIDFVPMYWNPTLHPTPAWFKKKQVHRNEDAQFGLYPSSVMTMNDQGFS
ATRYTMYIGNNPVTGGIIST
>Parvo4881_VP
MSAQAATPVDSSQGTIKEPTVTINKASPNGGATYSRHYRRTYCHYISNVGATPSQVPTQV
KAYAKAIPTTAGQTVCNYYYEGAYVVPYHNCAVSTMPRHWITDFMNADKVRIRSFGFKIK
SVTVLQEQIVTRAASTSLENTFQGKPHLQMYVDREHLYDRCIGLTTAAGASQPTAEAAHC
MWAMRGSQINGATQSVKPWNIAASQPTFVEPNVNNVNNYWLEAYPASQGAGELPHVGLYV
MESIPGQVSTYPWAAMQPDPRYSQSNRHQFIDVLDCHTFGEGDTPGFVWDNANPDWRNIA
REDYSFADKDQGAIRLPTTSFPPTRDQAFGFPYRRFWANEVTEKGRNDWTDDHGSAFEYY
TRVCGNTHSGSEIFSDNVPPNVFLKVEPLLGPTGPINITAQVYIEYTMTLEFHEGRFGLM
VDSYQVGPSTLGYGRPCNQYGIRSMNAMMDPQRYTMGTMSYWNGDFTGTVNNTSTLTGSK
KRKSDDVVPYVVHTQSAPVRRGDGDEEHRPQQQKRMAEPRSDQSD
>Parvo4986_PLA2
MTFIHESNKTHRYTIDLPFDYTLDKYGFHKGNYIGMLNPMDGQPAINRADKAAHDHDYTY
EEITKIVKKYLKKFNLPNPLHMKIIDKLNDNNYLAEAITYILPNAADDRLAVHVIKNIPQ
DLHEGHYGDVFDDIVEGIFVATKEIAGTALESAIDFGIAESGNVEAADEFKNFALELHNP
TKISTPPDINIDR
>Parvo4986_VP
MTNNHQAMYDRWRQINNQITPPLPPLPVTNFPQQGALQGAPQAAPNGQGNASGSNNNEGG
NATTNTIGTQTDPMTQESHGGGSGVSGMMKTMHHKNHAALNVNDGNGTGSQTKTFRIFLT
DNSIYSTAAQTGSDYNAWSITNTGVVTQVAPGNLLFMQKRNTWTDPTDTNWSLNYGVGPI
EQRLIVPNGSKYTEKTFDIPKDKNGNYYAIVQTYHNTPWFNVPLNNIKNYVDDCVWIEAF
RKGATKYRFKSASVKIHGYYPQSQYVLGGTNDFTQRQYSNGHLIVATPKGWQWPTDNPNL
DVDTFPTADTYKAAARFMNVDDMNNAQPTITFTGTTLRERKQFGIAGKYQGPYKNTLIPV
QIPINFSTIAVEDNLETLKNVLDNRSIDFIYKDCNDEKTREQLLQSIDTRGDTFHIMDSE
DFTHNVDLGNQWVNLADPGGQGVTIGMSLKIPTNVDYQNSTNAQTFNINQYRNAPIAYEE
GTVNQLNTGDRAKRNIDKPVSINPLYVKIARHPQDVDIKYFNQAYLNLTYSCEIEFEGPN
RNFGYDSKIVMGSYDEPNQTWFSDAGSQSVMYNAVVKSKMYDLDNNPKNIHRPNGGQLQI
>Parvo4990_VP
MTTPRRRYKTRKGTQFRFSQSLIRRYIKSVSQTIFVSMDLDRFQPGPRVRNALISAAIAY
ARSRLRGAALANLENNLVGALNQGFQQFRQVLGAYLPEGEVQNIVQQGFGYYRDQNDRAG
QSILGDTPPNSARGSLDNTHQQSAVEEQLEQPGSSDRMDTSSQRDGQLQRRRTADDAGLG
AIDEPEGRAAPGGSGGGSGTGGGGTGQLKHVCTDYRQFFNVNSHPFSKRTLLSFHSFKPL
WTINGAVASKQGVFYHCVFAFIPHARMWCTQGVETWMQELIANGYDLEWEGVTMKLEQQN
YSTTFITNNTTEQSGVNSAPTGMIGHARGLEQDIILKSVVCTYSGKSDSVTGVTTGSVDF
RRLELPKGSVTGIAAGTLQEVDYGFGSCTYQRYNQIIGTPCSTNVTEGSSVATLDEASVL
DIGAQFPLLSNIQAAGVVFESKIKNCPIAFQPSVKAHMFPVVSTNYTGNFVLAGSQTTGI
TPITEGRPIAATTQGVNIQGTSGNLQASDALLYGYIHGEGNNPHIHVPPNDYVILVPSYG
VDPTEPQPATFYGLFEASGSLKIRRDLGYNKDPRYTAHFAGIKRATAVDSKAVDQQVYRG
QVRATPSVVATSQSTIIPPVRRV
>Parvo5006_VPCah
MGKGGGNGRGRGVQLPWGAKVRINRARAAARERGLEFQPRDPGAPPPRPLQQTRIVVRRG
NLTYAARRGDGSLATPPSQQEPQPGPSRRRAASPPPDFVDLVTDSSDSDEPPAPKRMDGR
RRDMPAAVPEDEHMEDDEQPGPDGDERSGKMAGSAGAAEQIIMPWKQRGVGDVSRVFRNR
MKFVFRNHPQGQWRIINTDGTNVKTIWSDFQCLNDHVLGFYLTPYEFARLVEMNFPFNKI
DFAKWKITGVRVVQNSLIGGTDIHYANYNGADPMVYICPEGRRWPLYRQALQDVNPNATD
PAGPSACEVIGQQLNRARQGIAIPPRVEFGKLYGPERAAVNQANESGAYDFRDLEGAVAK
QFIGFSKSLKTWNVPVKLFNGPKGQVENDIWNTVEAEYEDVPFKYDGETGLPFYGTTSVG
IQSGQNNRFNTNGNVPKLGTRTLNGLPNSFINNPVKASEIYPAMMFPVGPTTGCPIGTYN
AVDNSVSYQGGNMPTMFKLEAIPDPTGKEQDYSVIFTIETEFGITMSDSPIDVTSADFDR
NQNYAITYLQNLLDGDYVHPMGCHGLVGRAYYPIDGGPAGNIQATSIDTLSLFTQGYRGT
PNQDPAYDQIERHNPWDNVRLNGEWSEATLLANTRNRMINRDINFDDKDVRKIAKEVAEE
CIAKRTRSKMNVDKDNK
>Parvo5049_VP
MPRIHFPYHNYLGPGSDNFNQQPVDEDDAIARSHDLNYNKVNSNSDIFKADKEARDEFFT
SFVHNKNIHSLIGGIGLGAKNLIEEHVLGTSLYGMGKRKSTEKDWAKIKRINRARAARRE
NNENQPDIRDFGHVAGQDIDPDAEVHLADFPDFLQEFVAEAGPSGSQPVESAQPSPTEMS
QDEVPMDTAGSTDISGGAQVDPRSGGQAAGGMGAGGAANDGRQDIYAGAPQPNQHHDLVF
GKSYHFTLSNGLPDFRHFVNTISSNYSAQLRFKHIHGIPWERLLMYLSEGEYIRLMRDYT
AVKVEEVVCEVYSLGVRLPFVTAASTSSVANANAQYPIGCFHFDKAYETRYDATNVNDVI
NKALGAEWKNATRPAQVVTTPWSESFPNISASSTSRDIFNPVIVNYPLPYGTNNVPKDVG
IYDYVDIKNGTTAYGKCWEKRFKPTNGILYAESSLLTSNNNTGTEGPTNFMTPIPGLENG
YFMGTYQVTERNDAQIRVPPKAYTATKFNRSNAVTAESTVDYNGFNYFGEQKCAPQTMPK
FLIGFVNIRNEDNSLLTAKWDIMVKTRIHLTGLQSTREWISRTEAIPPQWFTGQYTQFRY
ENILTQPLIRVTGLETIPSRRPGMISINTPIRNNSDDTSEHDNTIINNQKKLRHKSALLP
IIEKPVTRSSKKPVKL
>Parvo5097_VP
MKWKRTMVKAYNLRQIALARETHLLKYLKLVIVYFDYMSLGFDAGSNLSAAVAAAGASAG
SGATLNPNVEDQYIYSIDHECDHNAFLTVTWEGSSSFQEATTATLNTWFRVPVEWHTKFC
TNVKFMELARQYEFWRGVSCEVEIRNIVQHGQQADLTFMGATQNAKFLYYIDHNNLYSPT
LGYGNKNTDTQAWLNFFKSAKGVPAPINGGCTPTGGLSSLEPLTIPSPDTEWNTTHIHQR
DPRVHQIACNTRDRAVYHWEAEDNHFRSTRELLAVNPNTAQQSKGTQQFRFDNFMCRYVA
PYMTHYTGIPFSAKQAADKELPPWVNAMSLVQKDDRSRMKIDTVTVNYDTANQWQQDLYE
TAMYTTPIILDNPMPGFFVKGGVQFGQDQNVIKQAFFFDLRYKYTFEFKNRIFMEGMQFY
GRSSSDAMPIDFVDTIQIRKPVAIPFYPFQEVLPSTNPKTYQTVTSDIMADNVMMSYTA
>Parvo5138_VP
MEAILNETRKRGSERISGIAKMARMDGKSGYHAGEKNEAHKDRKGEEGTSVDTARRVITY
RTGYHALEFHIHDWTEISSSKLYAIYPQHTLTGIFDSQMKQRMSNFAGAANGFFRFCRIN
VTPVRISNSIVLSDQIQVSTTGVTEVSSFVQSCKLLHFRLNSHRAFILSANQSNLYMSPL
TIPAFPQRQSIIVPMQTADNTAYTIRDVEFNPCYAFPAEAYADVTGTNFAGLKDNGWYYT
AGSNNSINQKIPMQFGFLRKASATTGYLDNNIGFQDWTRLKQPANKIKDFKLMDHPHNYI
DAGECVELPVEGFNHAYAQSPQSISSLYFNTTTVQYTASTASGSDTIVSIRTGVTPHSYP
SEALKFGDFDFARTMIRAAHKQKEPPLPADFLTMIPIMTSSGSYMNIRANLKYEFKVTFE
FSNSEFEPNATDPVEAVTMLDENIYLAPVMREIEQAAGMMQVFIR
>Parvo5140_VP
MSKWWFHKQRPDPWTTHEDPSNRNRGDAPNPVYFDSDDELDEHIDKTVDKTVDDYERTRP
HQTTWSVSMPGSSRDHPYRRPEPKTPIKQGPSGPTPHSTPIKDNGTGTSESVPMDVEGRE
GGGGGDGANSELNPNNSAKVTSVLRPLSTPSWVVTMDHRYTYDFRNLQELPWITEPNGLK
TKITDFHTIQDRHIGAYTNETEITMLRNMGSTATHFSIKEAGWRVVGLQLYCLNLIDPGM
PKYQNTNNQDPYLYTLTDIHDLPMHYFACNQNDTVRTGMSTTRATAFINIDRTAQYKTTP
ALKMGFTMRAGQAPCNADSWIPFERLTQFDKTILAQYKRKLDTWCYPIAPPVDASPYFDT
NTLAYGGTNATCNTGLNGAQGYFPTKADVTIPVFGSTATALQTFWRSFPVGPNVFSDTNL
VNPYTSMPAFCGEGNMPFLLKIQDIQNPDGSYVDIHIELVVEKKLVIEFGNRGYQTCVEN
INKTSKVFNYPAHNVQAGGTYAGSPALLADYLNRNYESGIDIDTTVATNPTAEAKFDFLG
HTRRQLISTTNCPIPPPPADLS
>Parvo5163_VP
MFKRKSDEIDSAPPEKKVAPIPRLLKQQCITLHFTQRSWENISPGELYYIPTCQNPRYMF
DTAMRKQFFRFYPMASTWEIHDVKARISNLVMLQDEVKQAGSSPYDSSVFTQVCYLLQFS
PKHINQYFELQNLDNPIDMGGDRLFYELQPANYRTQLVKIKNFHNFEQLIVSPARIGVNA
GYTPRAPVTFEKNTKTIENIYIAPDTTETAFDGFAGNLQPITTGLNYIRNSDHITMAKNM
DKISVWKYGDVIDIDFVTNLEGVKLMKNDQNNFLVNRPLNLALPDNERALYNDEWCYPGQ
QRPYLTRGTNFEKTIKQIEHNNTMKPLSHQFFCMPPIRKHNNALLGQRCSFFMEQSMSVT
LHFTEAVFDAGEADEMLGQNDGVILRRNIYGEQRPQKREGEPDNPYCGSNLAKCKKVQAP
GTNADEEDVCPTEFTWASWDKFMGNLTDAEAKHIFRDQNDIVGGNPNGAWPVSIVTKNNI
VKDKETREAFLEEIGEGGDSDMFVFHVTEPREVSPTKLCYVSFDGKDTWVVDYVPGEPKE
KFIYLHLDHLKELYAKKGITCEIPPANVMRTDYLPTDKETAVFFC
>Parvo5338_VP
MSSSADSVGGSGAHGGWYEQHTNPDGRGHFVAARQFEHFITNNPAVDRIWDEGTLTYRDG
FHVINYDLMRQSLDPEALRQLLRNNIAVKPVACGFTVVFDKVEEQIAKRFGDTTQIQGVD
ADIPQFEVIQDGYGFLSERARAYDDTSFLLTNSKWTDPRPELYEDAVLVKGGWRMGPKWD
TAMRAATQLGHVDRTNPPILLEKMIKKKPALTGTSGYHKYNHSKFMATCSFDVPTFGGKE
DDYPWDDITLFPNTLKDNKRWANWSYDPVNQRNSLTDLPKLTFVRLDRVKTRGGSLVRDA
RIVIKYWSSFQTIKMHKFAFYNLDERTVSKDGPWDQAYTRLWAPLSGQQIASYNEYFEIP
LPTPLRDAVDENPDAEHRGIPICDLFPAQIVPRSGLRKRKATEDPQPSTSSNSPSSGNDD
EPTVTSIENQDQERINRIPPAALAKLVQDIKGLN
>Parvo5623_Helpol
TEVAIKRHPYKAVKPDYEETWHFEEDSNSDYGLLCYDIECEQKDFGLCVLICWLLSVHGV
LTRGYFGGRHCIQRFQQMLLEYCQTGTLYVMGYNSNKFDALYVFNEFPGRLISYLLSSTF
ITELIYETKYCVIKTRDLRMYISTGNLASIARSIKLEKLDGAVKELTFGNWRNYITYCYR
DVEIVYKAWIKKVLRGFSIIEGTVISNIRNVIQFQSQAQIAFQCVIADRVLYNIKDELYL
YGQQSYYGARVDSMIYGQKRFVKNWCFDIRSLYPAGMNNPMPSGKFKCVQRYKVDWVMFR
AEEYLPFVCTVELEKQMSKDTLTQHYGILPLRYENQLHYLNSGHIKNVYTCIDIEVAIAD
GWIVKDAYNFIVWERWDSGLAEFYKKWYGVKKSKPKNSTDYWFAKIVLNSSIGKFCQKPK
EGRNKKPSYIGWFCLSYTRWLHLQLKRLLLEIQTASKRPVYVYYGDTDSVFIEEWVKEYI
ERQHPEMLLDELGDKDNLYGDFEGCGEFIVVIAKKMMHNGTKCAHKGHRLVTAQMMADVL
TKDSATEYESPYRYTQVDKGKFYGEVTPFVPRSRALRMNVPTFRIKYNSYYVMQHVKCLY
>Parvo5623_NS1
MATADSIAEVVVEEIETQIVEENADNVLNVTEVTPEQREELLGILTLKECLNLQKGKGLG
KQVPTGQLCIFLPTDDDVKKLIAEMEDAGDQSTTKKRSLPEVDDDFDEFNDSRKKQKHDI
NLDEFSEIDVTPSIKQWFETRYKRIRENLPKFQNWYAVQIGTPFWINRQQPLMRPFFPEN
ESKYLRVVEQIPNSRCYSPRLYQKDVADWRVPKQVTQELQAKKKSSVQWLYAAMSFLKQK
KEHYCISAYFDPMTDNSPAHYHFLIGTNNKLCNTEVYRKSTAQKIKPCTRKVSNITAGIA
EYIYYLAFGKHHMFCGTNNTQMRKVLSTLKKNEAIYQEQITDFRNYVKPMLDMKDTQEME
ETEELSAEESENIRFSDNDDMDDEGDLTLCESAAANACDDNEVEDDVVTEFNETDNYLAV
YGLTKSKIDRGQARSLKQASAHNDKLNLLIRCNIYDISTLNHKAVTHRDPILLNMNLSPY
KESLLNEARTAIVNASLPRWIEQNCQNHTDVYQYFQKMDDAWLTAIWSVGMLLGDKTIKK
RGTVMITGPTDVGKTYWFCDGLEFLAPRVRNPAVTGNFMLGSATKSCFYYILDDISKSVD
ASVNLERIKNFMSRQETEVNVKYGHLQMSHPAPVIWLSNQRDFVLTSIHDTTKELAALES
RMFANVTLNSMNIELSLEEIQRIWQTVLLIVRLFPKKVTHITPNVVEFLQNCVGCCRAYL
>Parvo5686_NS1
MEGYDYLCDYGSDSVSECGDVPTVSSTAISGNDDAALSATVYRERASLGNDYKSMCARGR
DRLRQSQAQIYPAQALRSYVIEAEGKSDQNELTTEILMDVITEFNAQKSRRKSGKPGERM
DNWIAVECVHKEDDMCMPSRHIHLVYEKFCPTVRGEHIEVLWQLVRKKMKDHTSACFKVK
SRKIKNKPNMVETSAHYRILMYLTAGMYSKYPCKKNLVGQGDLFEQCQQGYDDITDDIYE
QYHACHPKHDNCYNDEEADKDSDVNVWDTLSAFWDKYGPVKCKDLFKNTKIPQRERIKWS
SMKAVDRIQWDNLLDVWMVDVFRPMPYLTVFDKYGDKQPETTLRMHYALLDAMMAIHMSP
AEITVFKKQVKKWMLGCSKRNTLNISGVPDAGKSMLAEMFCKVFVYYKKNAASKNFPLDG
LSDNKLIWLEEFTSHLLTTGNITFFKQIFGGQSIHGDNKFSGIEEIVKTPVLITSNETFD
TFLLNGRRSTEYDVDAWKPRIYSVHLKHKINVQELSPFFDYDAGICGEAAIGWLHSE
>Parvo5686_VP
MTKNTSEKTSTCIQLCLNLTERLDETEPTWQLAPSGVKRSYNGQFVPAVHDDSNEIDVPT
DVITSGKIDFEEARMQSDENKKCVPRLLSLKCELVQVPRIKCLPTGYHEACQTHPAVAST
NDTCAKFDVWVMEKPPVTKTIDALCGSDIEIITVDNIKDTPFGEEPFSRKDFEIRAGAQP
DNIDDVLWHAQYQVTKKQFYETGNSGGNAIPIITNETDSTDTLVANSEEMQYVKDKETDL
GVFLPSGALSIYEKYSFQNQNIDPTTPPVDTNDLISVQYIESSAKFRITVKYMLTYWSPV
YFYNNPHFDGRKYRPDSVAPFVVEMDDDEDKDRDELAPIYGDSYTPSYIAKVGRRKVTLS
YDPSKSLQELWDERNSKKIRSEFQRIKRMSKINKQPFRKNGKLRCAVTLVHVPKDFVSVI
SAAAKVIGSLGGGLLGAIFVDKKGRRRYGADPTAPYYYQNSFQGATYTPSENGVYKRVKR
YGVLLDAPTHEDYTDAKDTLVMDNSGPGVDRCNVGSATEPQCNFLGCVPRFRNPSAVAKE
QYDLSDDTGAAVIDALPIQPAGMLDKNVAIGATMMFAFPNTGTYDPQQCQKGQFISPDHL
NTNNPNRPMHNMAAVPIACDTMQAQAAWFNAQGNKQLVASNYMSGIMCTARAQICQNAVN
QGGSSVPMPDDMIVYNQLPREYFGLHCPATESTLNQPYSLVNKLPSTLSTIGTEPATPTT
SIAPIVEFTGICGISGVATTGDALNTHAV
>Parvo5722_VP
MPPANKKRRVEQEQSKKNLEEVCDASDEDFVSQDSGINSQTVDMGDPHVGPAPGGSAAMA
TGDQPPDIGDKNPIVSKKFSRTFIHYINCSDNPTDKAFYKTHDEEYIELKIQHRASYIPY
TELKASMTIAELETYLTPCSNFRVKACGYKISNIIPLTDELGTLQNTTTTNTTFNTRPWM
IHYVDNKYALFPNQTYLIGHLNNNWTHNVPLTREEGKLKQCITNRLIRKDWWLWQDTKAA
KPTEQEIPAEEILSYLNTGQFQFVYAGDTAAYTWVNRTPSWFNMMNYYAFNSTFEPPTIK
LTNGLPAEINTYSGAKKSTWAPTKDGAWSKSMAVDKSNEEQNTSRSHLTQFPINPSNPPP
ICTLDSVPILDSQNNPAKISFMVTITYHSEIDFEYISGSPQTMGWMAWGKDNATIQNSAK
TNLCKWPQGLRNYEITRVGKTRQAHR
>Parvo5797_VP
MKRKFEYPTADDLDTDPSSTTAPGSGVSGGTGGGDVSELPNGISTHDTSIPLTRDFTFKR
LYNQYITNTVKLPEIDKPSVNASGAGAKPGFIYWHWFRVPIDDLRFFLTPRTVDYIITSG
TEFKINSLEVELKQFTVFTDHIMPTASGEKFTQFPTTNPFVFIYEDNSYCLPERDIDKME
EWEIKTDHTYQDKRQDCTLKEFVSNVPAGMQIDVSDCNLLNTQDWAVHDLKSPIQIKRYV
DMPYVSIAGNLYYESGPGDTDPVQYQFPYVNSGQNNKWYTTGITDPDQKGEIKRTLKRAV
NMKDRTGKQQLLTDGKPFGSPLKEFLIKPVPYTDIMNTPILYSVEFYATYTINVSVKSSP
MLYKTPRLYPTSSLHWAGKRNYGLGNVDQN
>Parvo6044_VP
MRDRTPFNYYIPIEVQWKYLRLPKGQREYAWRQYNVARVNRGLMPVPMPSSIPDSTGVPE
SQEDNTLTPTGRPMPVTGKRPGEASTSSGKKSKTSSTVMSGGKADSTSGTSLPGTARGIG
ADGATSDSSGPVVSVERPISSGYESTIVFKKVHRILSFGLATTPLIGSSLNKLQEVLMIT
PLMEVPWDRPFFYMTPSEYNLLPPGVKAESISCKIVQRNPRVAFETNASSSTLATLNQNK
FGLIGLGLNRTDLNVLTKKLTYADKEPMVPDGHSPPDYDVLDDILYGSTNREEGFLTQTP
AHTFGVPYSLNHYMAVMSAYTALDTTKLYEDMDIGWPNLVQHVSEFDMSATTGTVVVDTS
HTLENCYLSNVPKVYRADINVLPSVALPHVMNTTIRNMNFAETSAVTKEGGSLRNITGKQ
KSQNLNSVVPIQRTASMNHSLLNCQDAFQDYRKLIPSVHVGVKAVPKLSTSPATAVPSSW
TDVQAYWEVTCSMTCSINNHAHYTYQSAFDTSIGALPVRPTDMTMDTERTFFGYPLVS
>Parvo6245_Cahain
MQLIINIVINGTSTTSFVNFLLPTGAEDKVIISFNYETKAKNYDFVDLLLSDSFMSSKLR
FSWFYNSTANVGNNITVHDNIRLDIIQSLNLTTTITQKAAYYAYFEMTQQQLLDSIELYS
SENSLLTNVLIMNKEVFDIKSQLQYLPNFSSYLLSNYSNIFKLPIEPIYSLCKSFINSKN
SYMQINYYQNLSIKNDVNFCGNNQLCNLQFKLTDRGCDQTIGNSFILTLGLNISEEILPF
DITFNIEPNLTNSNLMYANIKTNDSKCGFLNFCTFYEVNEEDRMVLTPILVPAQEQVYIP
TKQRQTLILNNQVTITYLFSVSLNATLSLYNPISVTRQTSQGLEYGILFDISYTQISANN
LQLKSNDLGKRRDIAASLLKCNTNYLGTTNNSPNILFPFLASFNTPMVPKLIKCASNPNE
ISQAVTFDIVSGILEMSIEQISGVGNTIFALSSPELPNLLVSDSVSNLEYNLNLLASKVV
EIDERVTNLEDVSSGFLSTLTSMLGIFSNTLDFAINIADKANYLIKLSTKSKNLLSKQSR
TDSALATEFIEKINTLQKPSGYNPLEAINEATVFSYQHGLAKTNFRNLNFGKKKFETLTV
NDYLSNLLDTREIIQTNPTLYLDFQRKLGDKIKFPEQMNIPNHGFGLVSVHSSPIEQIPV
VNKFLHDISVDSNAARSFLSNQCQKFPFHTSGSIRNFEINKEGKVLYNIRFTGVAEPSVI
GPTNAKNPRVKIGYIKLQYEVDTNLNSVKLLNWDKTKIVDDRVYTADEVRQLYLAFSNKK
TTSLSTDQQWLYISSLTNNRINSRNVIDTIPLPNDIYLQSLDDLVFFSKAGNNFKYNIFS
NNCQNYIKVFSQLATNGYSKLNLAASDFAEYAKIFGANANNYISNYFKRVIPYLVSYKES
TIIKIKAMLSKFVMIR
>Parvo6477_VP
MSHLNNLHHFLKSKGLKNPSSDVSVWTNKYAHYDFVETLSGDDQILFSRLYSNAKEEYNG
RKPMYDIPGYYDRKNKEFLVASEPVKPTVNDTVKPSNTKPVDPPKVEPPKNEKPITNEIA
NSKPSKQTTKPVAEKPEAPSTNVNNTTGTKPPATTPSAPAAPSTPTVSGTGDASAAAGST
KSDVGTTVTASETIPAPPKSNKPVVPVVVNPNMPTRSKRETPRKGTKRKFEEDVLDSLEE
NSLHHQLQPDEIQRVIDTLIAHGEQEYLRPENTTDSPWDTALDMWNGKKSFEVKDDTGHK
HEVYFPKDYGMILQHLKSRARKLELDYSKMYGRGSTGLEAKLSALNYWKRAYETFRDNEH
YIKNLLSRQSQDLVPLERPSLHQEVATAGITESVIAQPPLAGEIHEAIDVDPVFEMDASL
ASSGNPSDQTSAPYFIGKNEPQILDDGNTIIFSGSRLHYTWAVHFNSIDNPLGASYDTGT
MNYGDFKFKPLGFELPWDYIPFYCTPNEWETCLDWTKKIWIDHVEVEVTPMHKSVYFTTG
ATSSSPVTNEYGPYLYKSVGFNKKYQHLYQRLNVKPTEMQPIASNYKLVDYADYASRCWG
DLQRNSADRPACDGEERELQLCGGILLDNFDAGDTDGTNFGTYTAWSETKKTIPFMACVN
KPFIREKYTPICGLVHDPTEITSIYRKGYTSVSSTGTKKGMPANYDQYQHGASMQVTRNR
TLCNLNVDGVDKPDSNTLYENGSGKLDPYKLNTDQDWDYGSVTEGGKSYKMTYKNKMTAQ
YSKAYSKNVYGQMPIGGLAKYNAKIERAGNFVPTKPDNDTYDSVAPTQQSILFGMAPVRQ
MDLNTSAQNWLKATCTWCVTYKMVIKQEYVKPELRFAQRRDAANKNPYPLKARFHPAPPK
EGYLLYRTVSKTAGTAVTTETDVLPQVNQTDVQFNGNLMERPIFMHAVPQTLTDDTLFPN
TGVNVDSKVSTLPVYT
>Parvo6706_VP
MPKLKFSKTRIVYWDSNANSLRLPANADTLPTSIGQVVDVNAKLPYLVYGIKGSASGWHM
IPQNTYGLYLTSAELNAIYENSSSFTPTNMGFTVSHTIPLSRTASGSTTQLSFNNTIYSL
VYDLPPNHLVQPGLEWVTLADYNVFYRTFDGLRYDNGNRNLLPKPDILFKVPRAKSEGSN
YTIRADTTTNPTSATQAARNFSKYPNFTSVATGLPDGHTQNSLVNAYLPEFLQDNKNVKA
LYPGENQDMLMHDLSKFSDWATVHTHAINFNEVWAALDARNFGTNFLNTAFPSDIMLAMN
VVPEIPGPEDGWTNESTNIGNYVTHTPYGNVEDIGTSTPSERFVRLFWSTTMQQKANALH
GDFFSHILPKKFIKCLPIVAQDDTPVDHTICATITWDLEIDCTDRIHKEINPWKWEMVWP
ARINQRRYNAQNKLVQSEVKEYFKSGWPMRPLDDHHALTLRRRFRDARDLVDDPGVTSYN
ESKFYIPPIMKNITPSNIDEALPAGRFNNPGQWSSTVWDQNYTATWALQGAVAPTSGLEH
THVSVNNKQGENNDTDNVNIDVEQELDANVVVNTNKK
>Parvo6707_NSx
MSYAKKRKNLIEEPCTLVYTLNNTDILCFDDFSLIIRGLHSYMVEDIKEFKAKNTIHVRL
GYQASVENATRKMANLCKYVTITKMSNFVKEDEISKLEELKRKFNIVGTTSCNATEEYGE
HSRVWPNQQSRRYKEMPQPPKEI
>Parvo6935_VP
MAEMDTTTDVKHQPNMGAGAGQGDGPETIHQQTTTSEFTKTYSKTFWHYISNNPDRRGAH
LYVNNNGDSSLNIDFGAQYIPYDNCRTTMRPQDWLEAWRNASAFRITKHSVTIADIQPIQ
ESISGTSTSIQSQFINNPSTWIYTDPQRLFGLRSIRPTAVNESLYDVNDNMQIQTPTSQH
QGMLKRCQIDLGVEFTNSMGENFNVHPDQLVTDVNGMLEIHKIKPGQSYYHETVYDSALS
RWYPIGQFNTTEIKDVAFANRFRVKTCPENTGYIEANYATLVNKNFLDETKPIMLKIEDY
HSEQGAITIIAKIKVTYVTEIQFKTRYDCGFNALQLDGQSTQLNNHSSPWETTAIPKQYF
NFNRPRLLTMYGVGLAYNHDEDAVTASAPHQPETGMQPPRDSKAKSVMHDLSSNLLSSFA
IDNKPGPGNTPTHINTSTTPFATSTPTKTPIKVKRKSQIAVPKPSKQKKLRIENKILKDS
AGVPIFPQYYRVDDKGRIAPDTDLDADTNDIQVINRQDNAQDQLRQNDPTKDPAFVWTEG
ETDTDDK
>Parvo7324_VP
MSGGAGYKKMTEVWGRARTSFIRSQMAKGRTRTQAIENWNKTRKELKEQNINYPPTSLYD
GNMSTMTDEEQADYRRRERLHKAQQQKEEFQNRERDERARRRGGNLDEQDPQLPGGSNND
TPRAQAPEEVETPSGQEVNFENADFQLITDAEQAELDELLGTHTIPNRANDLDEMGGRGQ
AQPPAELPAPGARRPAADSVSGDSPGENENMGKGGGGGGLAGAGNNQFFHGFAKSTIPRD
PEDYTYVDTYRRPFQVHTQFPDPYDVQAKITTRPVPWIDEPTGSGLGYNGQFNIGEVTSS
AIYIPYWVREASMKTHDWNKPADHVAYQVVEYGFDCPNMRLNILNNTKETPEDVAPAPPA
DARMWTFVDIHNDYGIPVPQDPAKVQHNQYFTLEDMLSENVADYSLPQLGTRYLALDTAV
AATIGQSRHWYVSGDKSQYLTGDHNNLYDMKRHPGYKEFILSEASFGASYKPNSPIVRLP
MPAMQSLDMGVRQSGTGAMDPENGVFSLSTWQNVNKQDYLESLGRPEPTLPIQTTNRGQT
NYYILNQSALFNDQRDSEEASASWQAGIDQYSDKQVRPPGNAAIIGQGPLAKVRTMGRSD
VSDDGKHFSKCLCDRPPLFLIGIYKELEYRTTPKFWRYYMYGQVNYWCKIKWFVQPNRTK
VYLPIGLGGVYTTGSYDLVNSKETRKTMLEDKYKYRYTMKPLLNSTAYEKAATPRNSNGG
PVL
>Polyoma2361_VP1
MSSRRRQCPPEPAAPQCPKRRKLKNPVQVPRMLARGGVQLLGLQTGPDAHLELEVVINPR
MQVNPAPEDTKETAASGAYSTNITHAPSLTNDVPASTEYPFYSLSLVRLPPLNEDITQDR
LLMWECVSCKTEVLGITSLMNMHSQAQNTPYSASKGVVGPNMHFFALGGQPLDVVSIVGN
TGTDYLKTGQKSQPQAPVKANLTDTFTQGTFRDRVVMDGKYPVEVWSPDPLKNENCRYYG
TFTGGNETPPVLSFTNTVQTVLLDETGVGIVCPNDTLYVTAVDVCGFRHTPDKKDQWRGL
PRYIKMMFRKRVVKNPYKVSNLLQDLLRQRHPSVAPQTDHIEEVTLYEGSAEVLGDPSQP
HGPLCGPSFTGPNPYYQDGSQS
>Polyoma4836_LT
ETPPDFPGDLYKCLSHAVLTNKTFNCFVLMSTLEKCNSLYDLFMEKYSPVYLSQHSGKVE
EKEVGFMILMTPGKHRTSAVYRFGHSQCSLSFFRCKACISPPTAYEVLTQSPYTLIRENV
PGMFMESEGERKEVDWLLLLEYAKEIRNIEPYLLLGAYLEFKASPQGCKKCVPKYPEHYP
FHEKHHANAELLYFCRQQKLICTQATDHVIALQRVKMKDLSRKDVLADLFQKHVDDLVKY
MDCKKRTLFILGAVAWWLQARTGGAKEAREILLCLTKNVPKRRNVIFRGGLDTGKTCYAT
LFLNFLEGVSLNVNCPFDKLNFELGCAMDKFMCVLEDVKGKARDGLPGGHGVDNLDSLRD
YLDGQCPVNLERKHCNKVSQIFPPCIMTMNYYSLPESLRNRFCKVYPFPKRENIGRALDG
SVMQEKRLHTSALTLMALLIRELPLEEFREEIRDKVQTAKLCFEEFCTGDEWATMTDNIQ
NGRDPLTKILYEPTEDMDTEMNDSGIFMVYF
>Polyoma4836_sT
SHFLDLDFYTLGEWLGERPSLKLCRDPLWCPKTCGCSCCMCLLSRRHKEKTKANPGVMWN
QCLCLTCFLRWFGYSRGPRVIEAWKKCVFNYPLHMTGLQKHLFC
>Polyoma4837_VP2
MGAIISAIAAAIPEILAAIAEGAAAAGAGIAAAAETAGLVTSEVVEFSALDLTGTFGPIE
ALSDLGEVELEEYIFGESLAAAWEPTAAEAETAFGSTVEDLDLGGLLGSGTASAVSPQVI
EYTLTSTGVSLIGFVSSGLIIGGSVAVILSAIQGRPPKNSAPPIKDIDLVSKSVCLFERK
QNVGYCRQMYVRLTSQRKMRIQNRTSRKRSVLPDVQNSGVRRQRRSVLRPKSRSTPRRKV
ASKAKRMRRKGR
>Polyoma4872_Pentoncah
MANLKCNAGTMPNQRCGVDVGKPENAPCYLMERRVGIYEKQGTYYIRMVKLPAVEKYLAR
LNDCGERVVNKKFCSSTTKAWVWEAYAVKIMERHQSFGDTVSPMINSKAFGGDGLVFLEQ
TSDGGKNEFSRCRYYDDLVVVRELLFQTPCSFEQNQWMEINHSWGPQGALLPASYSSYNY
KSLIDVDGIGIICPWNEFYIGSYWFAAKAGDNYSQQWYEIKFRPREIQKSDLLMYLFKAQ
CGRKCNREENVMEYPCINQGDCNKNSYQQYIGKNTGTVKIPIGKNGLDVQVKDLFLPLDK
RGWTNCITVCTTTKSAPDFKDYINRIVSNIVSRYLFLLNNMKTNDMNTTMIVRDRDNIRK
LAATAQRKAFIDELIANPNSIVQRIRSLSSRYLQIAPYTGGLYHTNPQSLIELTSRFVNT
DLINDKDSIFYFIYYEIYEAILGYHNAYLDKHRNDLKYPSIDMTTTQRLRIRYGEWLRYY
YKTRSDSVQNEGELLKWRQMLLFLWSKGIATNAFTDWSVLFQKPDDPTAQSESEFEPHTM
PDPNSEGNANDTATRSSTDTTPESEQSSSTDHSNPTGTPGENPIDTDEQTMDTNRE
>Polyoma5023_VP2
MGILFSIPEIVAAAAVGGGEALEIAGGLGALISGEGLATLEALQSAAALTSEATAALAVS
NEAAIVLSTVPELSQTLFGVQLLLSSVAGVGGVVYNNLNPGELYQAAEGPGGLGPRVGNT
TMALQLWVPQAWPWGGAGGGIPDWLVNLLREVPSPTEILSDIARGIWTSYYRTGRELIQR
TATRELSGLLSRVRQNVVAGAQRALETVPDPVQGLINLVNYAVNYNRDWETRALLEGRPL
FDNTGMVVYDTQNLPVSGNNNQRGGFHDEGTWVSFAGEQGNTGQYCVPQWMLFILEELEK
EIEEDALSKKRKWTSTKATQNNKKRRSGSTGDSATN
>Polyoma5246_VP2
MGGVLSALVDMIVLATELSAASGLTIEALLSGEALAALEVEVFSLMTVEGLSGIEALAQL
GWTAEQFSNMAFIASTFSNAIGYGLLFQTVSGISSLISVGIKLGRDVSLVNRYQTEKALE
AIFGQIAKLIHINLAFHLNPQDWCKSISGTIPKEVLNLGVEQLSKFGLIIENGRWVIQST
NTDDPLFESGDIIEKYGPPGGANQRVTPDWMLPLILRLNGTSQEKNSLCSFS
>Polyoma5252_sT
KQYDFPAEASGSSNLFCEETLYSSDEEDVSPGPSQRPEAEDTGYGSFNATFSDSVSALQF
KHACTKIGKLQYALLNYFSYMDRQRKQCLANEYRELKRAYKGVPWTYFYENSHF
>Polyoma5252_VP2
MGAVLALLGGIGEAIAATGFTAEAIIAGEAAAALEAEITAITALQGLSEAEALASLGISA
ETAGLIASAPEAVGQAVALYSLNTLGPLTSASIHYFQGRHHSNSTNNMALAVWRPDIDYL
FPGLNRIAEAVHSVSPLEWGPSLFHELAQKIWDYIIETGRRQLGEASHALAQHSTDTLYD
LLARAVERAKWYVIESSTRTYEYLQQSYQALQQYYRDLPVVRPHAGRGLAVYLLDHEEEA
DEFYQIAKPAVSPQTGETVAQQQPPGGAEQRTCPDWMLPLILGLYGTVFPGWKAEIELLE
RQERKNGSQKITSRSRSRSHRRAQAPYQRRYRGARSKDRSK
>Polyoma5313_VP2
MGAVLGVIGAAGAAIAGAIGGYLVESAAYTILSIGEWIGWIYLNSTLESLPLAALASLDA
GAITAFYAAPAGATYFWTSAGLNSLASLGLIAVSAATGAILGVTTPEFSVNDKTDTLASG
NQIFLNSSINDYVYGKECSFTDSIVNDDCLRFNVRNQRVKKMRLSNRRKRNSSVQSTVPK
SVHEDMEWSLEAGQPKPTKARKVVVKTGRLR
>Polyoma6652_Cah
MDICCQFFAAALLRPPFGLDALTALYNECWKGKGDGDKGKGNGDNCFAVQRCFWQCNSCT
NTNAVQHDNSLQPLDDLDGVDINHLLNQNGLDVNNLLNQTDLNEGDPQVDFNSGCLSDLL
AAQNGHTFGTKCHQHSSQQTSGLSQETCLMIETHLSSQSEICPLSEPRDQQLDSTWPCLQ
TGSTAESSSQAQTQLGTCPWTGSSFSIAPCTWTCNQPESSATQTTCVAACYSTCEWCDPN
ILLSWLLESESGSVPEEQQSEPKQEPEPEPEQQRQEPEPPQPSSETDPVTAADKATAESA
SEPDSEPRSKRRRLHPVPETVWELEEKLKSVDKRRVGADGGVYKGVQVRSVKELLQLKRG
NPLCYDRERNLTGSWCTTAKKEKKKNQ
>Polyoma7459_VP1
MSAPDKTVPAPVKVTLRSTKHSPSGAIQFFGYEREGFVITSRPGPKDQRYYELETVLNYP
YETTVQAGQPAMWQLAKFTLPDLGLPEKGIVKVWECFSLVTYTLPLYKYGPMKANTGLSG
PWARSLGLKGGMFGFMQWPETPGDDANQVTLMYDMKRYVALDKDNLLQFSQHVADPTQDE
NCYWELRSTPSLGCPIVDDRDLRVKLLTDSDGIGIVCPKGYLRAAYCDYVTGQTNNQALG
HAYQPRFLKCRFRIILCEVRSLWDNFIRKAYTDMMKGKDIEGEQTNILEQSISAQGVSND
MPLLEDN
>Polyoma7459_VP2
MGLVLSLIIEAVIGIVEIVAEASATLAAGLAIEEGATGAALGLTSSIILVDTEAAASLSA
GMAIQGATTAEITAALLDTGVAITAPIGASTAVTNTLAGASLLTGVVHLVAGTSAIMAST
AIQLPSSAPTPQIAVSGHADREPDHVTFWGKRMTPDSFLYGPITALERVIMRSLVQVPGP
IGEVAQSMNDVKNAVKAIQTGLQNAQDMYSTARETYAQVMNKVQIVQREVEKGRTATQHV
QDAFDEAVKAISENFRFPFNVNMDNLSSIVHSLLVDSTSIFEGQTNIPGQGFALLFMLEG
LHSHRSSFLDSGVRNRGTGKRRTKTSKPRNIKRKKVTKRKSSRTVGNKPKPKTKPKARAK
PKAKPKAKPKKTVKKRRKRSKNVLKRTN
>Spiretro7138_Gag
MEPDNVSDLLEETTRYCSIGEAMKLITHPFDGDKRKLREFIENVDVVFELVDPAKHDVLL
KFVKAKITGDARSKLMVRDLTHSWELVKAILEENYATRRTLDYYACKMFSARQGKYESIA
SWGNKIDELQTDLREAARRVCRPEEILGAIGLINHLGKACFIQGLSNERIQTIVRSRGES
ILLSQAIEVSLEEESAILSAKERSPSAANGPPLRCSRCNKLGHTAGRCMSTDKNPLVSVK
TVLSCFNCGREGHVAKDCRRRPTYRNSVGRDTDNLFGSVGRDTDNLFGSVGRDTQLRNRV
GRGTDNLFGSVGRDTRFRSGVGRDTENFNTARNKGWVRSGNDRRELSSNPTTARRNK
>Spiretro8663_Spike
MLNVQKIVAKKTFKGYVAVFVCMATKAIHLEMVSDLTSDAFLAALRRFIARRGKCSNIYS
DNGTNFVGAARKLDQELFNAIQENITIAAQLEKDRIDWHFIPPAGPHFGGIWEAGVKSMK
YHLKRIIGDTILTYEEMSTLLCQIEACLNSRPLYTIVSEKDQQEVLTPGHFLIGRPPLEI
VEPMEDEKIGNLDRWRLIQKMKKDFWVKWKSEYLHTLQQRNKWKKEIPNIEEGQIVLLKD
ENCHPARWPLGKVEKVHKGNDDKVRVAKVKMQEGYITRPITKICPLEGIKSVDKNEADQE
PKRRTRATSGMSKIGIIMAMLLFVLSCQVSSALPKDIAPRYSIDKINKTSAIYLDPLGDV
EIVSTSWNLVIYYKMDPYFKMLTKGNALIQSMRKVCERLHSFEEQCSLVLDNMQSQLSEL
EENNKLFMIQSRSRSKRAPFEFMGSLYHILFGIMDEDDREQLEENMKNLLDNQNNLDKII
QKQTSVVDSTSNLLKRTTEDVNSNFRSMQIRIENMTEVLKENYYVYKESIKFFMITKQLH
SLIEEGEKIQAGIISLLIDINHGRLNTNILRPNQLKKEIAKIQQSLSENLVIPGKRSGTE
LKEVYTLLTARGLFIDDKLIISAKVPLFSRHPSKLFRLIPVPIRNEDRIIMVHTTSEYLI
YNFEIDSYHIMTEATLNQCQKWQLNKRICKGSWPWNSANDNACEIQPLKPDKAANCIYKT
VVDSKSYWVELEKKSSWLFMVPANSKVRLQCTGSQIELFDLPQQGVLSIAPYCTARTDDK
ILVAHHNIQSESEELLSTPYIGEVSEAPKIIWDPLKLSILNHTEEFERLNNEIKFMKENH
QKLKDLHFHHISGHAGLIIALILMIVLIIYFIRKCAVQQRMQAITFAGPLPVL
>Tombicorna7041_RdRP
MPKNKLSHEYEKYLSHVPLITVFPKVTKVEQKEVQNPYFYDFLKKNYPEFKIPENKWRIPELSVEKSYQEISKYWE
GKEVKYDDHLFQLSQELVFLHYKYWMRNTGQLSLNEVIDSWDKSSSAGFYYNMKYKDTNEFIEKEKIIQLLMRWDE
RLRSNRPLPDIFVSSLKHEELRPIGKNPRTFMGSGKRMLAWKQVLFKSQNDALTKYHRHTWIKSGLSNYHRGFHQL
FETLKIKGGKNPLFWDSDVSGWDRSVPAILLEAELQLRMRFWPDNMRTKKNILRAKRLYDLTINSFIILENGEVVQ
KFKGQPSGDANTLPTNSWIHEMVAVYSLLTMIPREILNNMSMLEVYNLIYSVEMAFMGDDNLGAVDLDKFPWFNTK
KLQAGYECFGFVLKSITSSPILEEREFLSRKFIKRDNTWVPLPNREKILCQLMYGNRGTHPKELLQRALGLMRESW
GDAELFKVVRHYCEWMFNTFNLALSEIRDDLPSLEILQSQFSTDAQLKEDYCSASF
>Pox37252_Hexonrif
MKEILINKFDNNNINNSNNSNHNSHNVYAVGHHRGTYNPPQCLKYIPTSSVGNTKCEFTISDSNLEGCNYFCIILT
LPKIKGIGKVCYYKNCGFLAINNFKILINDGTCNYVIKEMSGEEICSNYKFSLTNEKLIGNTKDLCNIREGNDQDY
IIFDKRKIIVPINTIFDKLDPHSILRIYKNTKITFIVDFYPIEYLITYNRVFELNSLNNLITQFNDEGYNPVLCFQ
GYNTNNNFCSNFYLEQLEYKVGTSISDAYVTSSFTCTTGLFSYVITDDFIKKYHITYPGLDTSEDSFINAFVDKIM
NDIIIVSKNESNFINKFPSASKFIEIDQSKNYIDLNTHKCILCIEGLENDDKLFYHTNILSFSRRNSSEYNISNKF
KKITGVYLKKENKILFQHIDHDITIHDVSIPVDKWTSDLNKSTKDCRSFEAKNDDMFINNRFILGMDFVFKDKGYS
SIVAKSGNSDIIIDDLDCSYSQFILEKLNFKPNVLDINHYPNISYTNFNSNDLLYFEPARVTANKDKNFNNIQLYP
TWNSYADNDPKELSTKHLVMCIIHLKYILYTGTNIIISDVDSLNDVSRCK
>Pox37252_Vilthree
MIHSNYLECINCDRYSIVKIENFYFCNYCNNYYTTINTNKKFPINISKTFNNKKIHLNNVIKNIENADNLENNILL
KKLKSKIEDHNLNYDFIDSTYTSEFLKENGIKSYIRNLDLLNKIKNEQILLTAEDKENIKIIFDDYVKFLFYYNYK
KETISYPITLNIFLKYLKITNNLNPTANKSYSKNERESNINTYMIDLCRRYLNNTTAQVIYYKPPLKYLKLYDFTI
I
>Pox37252_Leurr1
MERLFQIDLIRDNILAYCTFEDKLHLSLVNYYFKYIIYKNTTSGELINDDIFNYMQINKYYRNVLYKLLNLNKLKL
IGFSIDKNVIFPSNLKELDLRDNSIKSAQLSLLPISLVKLNISQCKLKIIPLFLKRLINLKEFKISGDNLQLRNLH
NLSVKLIKLKITHCKLKNISFLTKLNNLEKLTISWTNLQLCKLNNLSVKLVKLNISNCDIENISFLGKLIKLKELD
LSGNNLQMCNLSNLPISLIKLNISSCRLCNVALLKNLINLKELKIYYNYNLYNLNKLPVGIIKLDVNSCNLADCSF
LERLINLQELDLSCNNLRLCDLNNLPISLIKLDIFNCNLKNISFLSKLSNLKKVDEVHNFNLFSF
>MegaMG745875_Vetfla
MNDPIKVIHKYKNINKKIQYHIHIFIGDIMDATCMAALEKIKNLDLYTSLVSLSKKHHDSLVQNYGEFWYNKFFNS
YHIRYTINSTVKNTKRIQELKEKYDTKWVNRHFVNYNKSIKTLTVAYEAATKIKRERRILSKLINAQKYKLEEELE
YTFEQPNKYLGDLIQPESRITQSRITDTKPVFTAENMPLPTPKRSNYDIQGDQSKPYSIINRTWCSENSSSSDDDY
YSEESNFLISPQYGGAQPNELDVVIPEFDYEDTFDTKIDEEVQDDLETADFIFGYEKDSNKDIIMTTKEIKKVISE
DKYNKMSSKIVKFDKSNDNSMFDENLRDVVKKSYITQQYIFKDDTINIIQDKICCGFMNSPVYGDNSYFIPPYQYI
WSEYVYQNEIKKVMIGQTWIIKNDIVKLDVEPISNMNVYEELRGQLKTLRNNIRRQGKIKREDEGNNILKDYADYY
SNNELFMIDIYNELGLNYNPSPEEKTNILDVYLKIYFPKIYSTDFNIILSNLNPLSKKTIDNSILKEVFETTNNNL
ILINEVCRTVELVKKDNAPEYKKLFKENYITQSVIRTYVLDKYDIINLFRIFDNFVLDENCPFIQYKPKDGVTRTR
FSEEHLTKIEKKNIVTKWFENPSDGISFRIKSNNSTEHKYMTVRLTDNGKIDYKIQWKEKDMFTINDIQKTYVYIV
KLIEKINVENVNFHIQLIVPDPDDFKFAFINSIQKFELPNDFIINHNDLSEFSRYFFPYTSLVIEPKKRHSKLDTS
SSDKKGKYGTYLRYKRVSKYENKSKIEHRIIFYIRNYEYNDKSLSEEISKEFNITEEQAYAHIRHIKEKYPTIQKS
INTLKKLENVNKHKSPGIGIDIQGKNKNNYKMRIDGAREKDQMHDIIVFVNILIYLYTETYLYKRPERQTMIETLK
RLSNVARRKNLVEDIVKEEETTRMVKQLVSNDKRRFVFKEDENQNQWSRNCQNSGDDKKRQPQYYNNADDLIALGY
EWKDKIDDYDFGHYEKTVLVDSDGKTKSKKPKKKVTLYAAKLVLDETGDKHVYYTCNPDDNGKHMFIGFLNKSKNS
FGEAMPCCFIKNHMHSKNTEKRNFYLKSMGIIDVVEDQVDDNKILGDQLYILQDTNKIQEGRFAFLPKYMNIFFNT
MLNHNMVLNNHYLSSTDGYYFKYGPKQDEYKYLNSLSSLLDIPVRDMIEKMAKIMTDDKDMRLFTSLNNGDIRTQF
QKIETYVNYINSNTYLDYPLLNDLITHPSVFRKNGLNIIIFQKKVKYVTKQLEKEKIKEDYYIICQNHENLSHITN
PLRETIFLIKDGKNYYPIIQIFKESDASKEISLTKTFKYETTPTNIINHITKYYNINCASEYSEIIKSKIRNTTNN
KETIAILSKLNNSNYIPKTQIIDARFKCKFLVTKEGHIIPTIPSGTVSNLEISNKIAKYTKDYSTTIKYLTDLYTL
TKAALFTKPIALIYREKIKSKYVITDIKTIGEETIPIKPIELSADQIMRSGLSVENSPNDDLIDKEITSKDPTIIP
DDRIKLVTKNKYELELYQLFRFHLSYFLNNVPAGIKYKQSIEKLISNTTIPKRTKKLEIKKIMYTMSDNVLSKTFN
ELIAKRKMQSNENSNTSTTSSVSSLKRKQQSGGSDPLSDATTPVSILHTSKSTEIVSDPLNLYDEDSEYNYAEQND
PYDDPVVFVKAPPPVYVESNFPENEKTWLHVKPASEKDTTASTFVLKNIRELCYDNYNKQSCVINSQCKWNNSKNM
CLLDVNRELLVEFINKVAEEFIQNDINANEILRHDDYFVSDVVNYNVYTERPNERIVVSSNTNINHLLEEIFGKEN
IPKMGRNWTKIESNKSNQLVTTNPMKNTGEWLIQNIVENNNTVFRAFANSYYWLTHPYNEPSNRNIGYYSPLQTSL
SNIYKSQVIDWIINIRNNKLMDKIATYIKIKPLVNFAIKLSSNVLNFTDYVVELAVLSIINETIIYVYNDNYQIIY
VFHPYNGIVYDSKKDDIPFEINKYKDFKKTINLRFYYFSKNIFPEKVECLYS
>Pox37252_Vetfla
MNINIPEPQLLLLFDKNKNVVKITFLSFTEINTTSFVYNAYSYLKNLQPQAFLDSIIPNTLNQHILLTLTLNNVRG
CVKHLLNIKNNIILFSIWDNIDYEYSSADIFNPFDIKADSLIKEVNDNNIFYEIYKSAAKGAIICVIEEPNLARSN
LARDGNFNIKYLSYAEHIISQLINVNLITKTVIKKNNDYSSNIKYKHFITFTQLDNYEVLFYWCNKNFIFCIGDKL
TILNADKNYSKQLILNNKNGDNICKISDSTIIIQNEEEFNKIIQFNSNFLDLVIRKTKHKYNTIVNFNLFLPPKIE
IDYDFDFFIEGTKKTRNIFLDPTKRINIIISKDHISFRSGILYPDLANYLTLIIIGYVGIRNELGNLKPVIKIDDR
YCSRYCQNSKTIIRKPILTDATNIDLNKNIKVNNKYYKGLSVNINSKEVKNGDIYADLDNNLYYKCVGTNYPYIGF
IDELLKGNEICLPCCYSKSKINTTAFKKCIYNELTETDIFNPYIIRHSNYRVILDHHKVGELSDSLNKLLNVNSYI
NINKSNRIVSAKNYSVYMNYNKTIIINNINDLFILVKNIPHSIIIMQNKILYNIELVNNYFLKNKELDYNIFIIIQ
NRLHVIKNINKDKNVSIITVSNINNKIDLLMKKVKGINKLNFKFEANNLLYKNNNFYIDTKLFNLPNQYSSKYLIK
FKNITIEPNTIAHYLVETYMKNYFDYIHTADLDLYKKIWITNILNIIREDNLILNNININYIIKKIEKLMYFVKAY
NASPDTIISSYN
>Anello2401_Capsid
MARAYRPRKNRWRRSRRRKWRSYRRRNYTTARRYRRWRRRRHRQKVRVLTEIQPKFQRKCTIRGIFTGLILGQGQA
TPNFSHNIQEFNPVRRFVSLKNSNNLQTGGWAVGNFSLQALYEEHKNWRNRWSNTNCGFDLVQYHYTTVYLEQHKT
MDYIVFFDEEYQSTEEFLKSTSIHPLLMITHPKTILIKSRDRAGPRRARKIHIPRPSWWESGWNFSTDICKKGMFL
YYFAFIDLDWPWAVRSTSKDDWNNKDGSAWWKGDAWKKKFDDAVKASFDNSNPDQTDHKLANVGPLIPRAPASNTE
PNKQITFFYKSRWTWGGNNLTFKAVCDPCNVLPSGDS
>Anello2846_Splicom
MTKAILFLLSTSPTGHGAEFRLGQPPSMTPVSLPPLVNSLTKYQSGTQDMLDQPPCTPGTSTETGLLQRVSSKPYW
AFLQEFFRESQKGYETSPLPDRSELVRRARARRWRTRTARSRRASSTPSYPGRDRGEAKRRPQKKIRRSTKIPDLR
KIPTLDYYGPKSKSWQDSSSESESTDEASESGSSSF
>Anello2529_Duspho
SVYAVSAASRPATLLFSSALASLALRGIDQITSTLFVSRVVAKFLEGKLHPCIMRVLRIRYPGGGDLVPGSETPPR
TYRTNNRLPRPVGGRGSGLFSIKREGVPDGGRYCADGGMNAAGGQSTAGAVNCCRGTPGAWSQQEGQRGQGGVEHG
HLSKSVSFASPPAAFSTPAPPKFSVEYKRALAQWYKTCAQSHASFCTCGNWQSHFKTGPPSCEASTSTTEDRLYNV
LFRKAEKARIKDQKRSQKRGKRYYSRSYIPRVNRKWKLELSDSDSDPEFQNIPKKYRKWFGTGDITEEEDLIGTDG
DVSTDEGNITDADIMALKRGPNVFDAMLRDNSSTGIPDITHQDWRTHLTNRTSYSKGSFSSPYSSSHSKFSPQNEW
QRLSVPQLSPFHSGTYYGL
>Anello2846_Duspho
VYSRHTVNQEAQPRFDAVGGCRRTSEAKSGVKGPIGRGEYRRWAPSMDPCAIWLATCERTHQLWCKCEDWRVHVPG
WRGDTGVADTSAGTGEDPIPADVAIDFALDFTEGDTR
>Anello2846_Hemyn
MAEFTRATRSIKRRSLALTPWAGAGGPAKLSPESRGLSGAASIGAGPPPWILVLFGLLPARGHTNCGASVKIGVYT
YQDGVEIQGSQILPQVPEKTLYPPTSLSISPSTLPKEIQGEKEKEKEKN
>Anello2529_Capsid
MVRYRRHYRRRRPYRYRRRRFHRRRKYHRRRHYGFKKRTKRFRRYVKRQFFNRNPGHYTPRLANPFNKQNLLFKGV
IFVPLFVESQQVLTTERMAEAKRAAVVTLSLGNLLRAVMPLDATSKAGGPTVGRINAYQSNAPDWQSMDQNHTGTV
QSGPWEWWRWALILMEPEDNKRIIRYPWIIDTAMMLDMFGGWQLFRHVKTTFTVQATISQGEWSPVASLFVQDSYW
IGATMNNKWLDGYDGNHFGAPMPGGGWADKQDPVTDPYDFYQHSHPYPQGRAADEYEPPSAPPLIGDDWRNKQSAF
YSLCHLPSFALLMALGAPLSFPPFQQPVSRHSFSRHSVNGVQDPQGRKWLTLWPKSTPMQISAPDSGPTEVELPIG
QLFLAQGSSFSKPYNFGTASERTNEPIFTTAYAQNTYMKFWSVIKIESKWQLGNQRRKWWWDILWANQMRTRFSQD
SPGGVGCAPSPRTPHPRGRKHRFHVYQ
>Anello2401_Splicom
MTSLDILQKKLHQQSTRWGTSSKKHQRGSSKRKLQLKGKKRLSKNYKHNTSSSSSSSEYYSSTSSSSTSDSDLDPW
DDGCPLTPSQELNWTQFIAKMCNKSPVDPICPINKDD
>Anello3200_Splicom
MTCPNPCGQIYFDGLSPDNLDKPLKSETPGLQATPEARPDPAETSTLARETTPISMKKTSTPWRPWSAYTEQPVLE
RHKRRVRFIQGTDPPRDRVTLAGNPDLYAPGVRHTRTAWRRTKSPREEPPYHKPLEDLLKALEEQERSTQVPFPFL
GGGKRKRAPTPDPRASKRRGKLIRVPVDPEYPEGEWTDAEEFSDYSDTE
>Anello2849_Duspho
MSKFYKAQTYNRHQLESAWINEIIHTHDLVCGCNTPAIHAIDLLLQKSFSTDIYKKAVKCLGIGEETTAGAIVHVD
KDAEFLDTIDPGDLEKLFSEDNDDGEDVNG
>Herpes183851_Repoid
MLCSLCCVIPNLATFDESDVRLAVSWAESASMCKSYSQTSPVPLVPRQSWYSVCVETWGR
QQPRQLQYNLVYDYRGRSSAPRAGTGPKWLLFNTTRVAVQKLSPRSTMKNETECLTFPSI
DGETAIVDEVVVPRNRAVLFLSIETDSLQNDHADLCGMAFRSLGRDDRSLFQLLLYVTYC
CKGSLFQVTLEDPDYSSKSCPVREDNAHGRLFCFVLNMDSETCDASGESETVGHQHSPLS
TEQVSRFVNREDFSVFAQDLEAEEFESGSSDTRVLDEAFGAFLRMQLVRRRVASINNAML
LMRDTKAVMSPLFKWLDLTTDTLNSDKLDPKQVKELQGSMYMVTTYNTGRQSANIPETVS
NMSLARVRQALELTIDVRGRGSGEDLFMDLMSYLTPDKWQMQRVMMRYSSDVPQDAVFLE
TLNRFADMLSSNGGTKVPVGDLMVFKYDLTDLITLDSPDAFLRCALHRHVAVSGAVLTKA
LSGSATNRRTGVLTRDPDQGTCVCGRALSPLVSSSSSGRMCAGKCQMAYACFYNVSVKHP
LHILKHDTKDRFAYLYPNLAKLERLSRDMEEGVGFSKKFKGITELTFSILATKADSKNMA
LYSGLLNILDDPMNLSCLSLGRESMAGIYLKLCLSNPLCQGDYTTDKPSDLCPVKLYDHA
LVRYLFSDTLNVGRLFQASTTFNYVVSNTAPRYTTERIMIFNLSGPGEGKTYANNVLGCQ
FQDVGNCIETLTSFTTQAFKYKQNRSGHVVVIDDAHITHEKSARPQSNESNVIPNIFKNL
LDNSMLESDVVSKDPVTGRMTTEKYTVVHNCGFVWNANDLNFTSEAWLDRCVTLESEFPE
PVLGTRSTKQIEATVNKCAMKKITSICLYRQNLVQAASMIAAPEIMQFGARFDKARDACI
SAVYSSHVISSSISKRLAFRVNQMVFAEAMKLACHFVFDVWIPPWTKAPSTETYSTVEAF
LARLNKNRLAALDKLSFSQVCLEVTAVYQLCAAACLPDICPRLMDGQARFACKALSYVLG
QVRHQGLKTTVKDGNLCIHGVNAVSFHNSEFPYGSDSAHAMLKICAHSVFPGRKANYKLC
DCKFVTNQPGSWKSGPRSSASKKVSTLTVPMEVAYDMLALYESDEHKGFWQQVSDAMLSA
YDNDQYETCNAFASSTSRSATSDGIRADNLVFTLDFRDNPLRAIILEAATGFAPLSDMSF
IKSPVGGDVFQCTAPQSYGAVLARDRSCLGDLLVDPRHVEESKRGPTDTFHGPRVNVYSE
DYAGLPVSNMSTFCSTRTIYNRDKILLRSDRVTSREPVRDLERDWEWIEACEVLNKVHGR
EDFTPEVLKEDYMLAMTMAKGEPKNQDACSVPSIVQTALALRSSDRSALQRRTFCDTVRD
TDGEYEQSGPWPDDRPHHGKRKHTDRNNNGQGHKQKCKRRR

>Adabsco_Abscondo
MGMFCVGLRRQLLSSPLQCLGPGGKPEPVSQQPPKKKQKTSRDDSKGDSDSGDSDVDNNSGCGDTGGAGGGNNGEGDNNRGGEGEGGEEQEEQEEEDNEEDNEEEDKDEEEARTEGAEVMDPEEEDYYNPDSDTEENVDGRNAGSLEDGGQIESKCVELASLINASSQPSKTLAAAIVCLKSLLGTKAVESDTDSEPGSLVLPSLLLEDTVPLHLFDYDDFSGSKPAQTLMQELKWTLKGCFLKECHQASKEKYRPHTHFMVISSSNPVSALVAVGCLNLLLAQVDSLYIAVVQVLRAVPAHTFAGLVDRGTLGCVCSPVSYRKSVLETLSSTIVAKGFLLANTFSVYNTSMDSSAGDVAVTLLQNGFHFGCSSQDVVCKLLALPRFSGSNRDSLTRSVYTAMHRQMLVRIDSSNARRLMLDIVSSVVVTAADQTLSLYLTVFKNPALAVSAITSWLQSSGVSVLVCTGPKKACEDFCKVLTHVFYGVYLGKSSLSHLGILNRCNFACVKASKRLVSAVEGMGGNCRLLVAHDSHRKMSKVSSGRIWEVQLNENSSKLFMASSVVPFAYMMLTNMHVPGKYKSLVKLRHATMEMLNRDNKSXMGMFCVVNCVLNPFVPAPCTNVQCVCIGCFGIHLLHCVQILFAYTYLCVLVQVGSRNQCLNSHQRKSKKQVETIQKETHSKNSNNKNNNNKSSNNSSNSSSRMLVLQILGLVLLGLVGQLLVPEAPVAVVTLAIVTLIIILVVVIRGVQVVATMVRGTIIEEGRGRGGRSRRSRRRRTTRRTTRRRTRMRRKLELRGRR
>Adeno_PolB
LQGNPRFIEIYVVGHNINGFDEIVLAAQVLSHQADVAPIFKVSRNFMPRAGKILFNDITLALPNPLAAPSKRKDYNDWHRGIMRPEDCRYQYVKLMVRDTFALTHTSLRNAAAAYALPVAKGDCPYQAVNEFYMFGSYLSDEDGFPHRKYWKNDEEYALNRRIWESKKQNGNAYDIVRHTLEYCVLDVLVTAELVGRLQESYRNFVAEAVHLPEASFNVFQRPTISSNSHAIFKQILYRSERVQKPSLDRVLLAPSKELYDYVRASIRGGRCYPTFIGVLEEPIYVYDICGMYASALTHPFPAGSPLNPFERATAVRAWERKMQACKTLDYFDAELLPAIFTIDADPPDEDMLDVLPPFCSRKGGRLCWTNESLRGEVATSIDVITLHNRGWRVTIVPDERTTVFPEWKCLAREYVQLNIAAKEKADREKNQTMRSIAKLLSNALYGSFATKLDNRKIVFSDQIEDKLVDQLSSGNLTVKSCSFIETDDFSAEILPQFVVAYPPVVPDDPADSNGWESDSPAPYIPADPPQPADHAHTTKNTYTYKPITFLDAEHEDICLQTLEQTTPLITNDRYPSQIASFVLAWTRAFVSEWAGFLYEEXCKINSRVNLIGFNSSRYDFIFFMKECRKYIMNNWTFQKQKYNYIQKGGAIIYNTFYIGPVSVWFVDILRYTGGVTSLKQIAKDLKISQEKGAYPFKTLTLEKQEIELDEDDFFAGHYFETTDQYHSSKKMWMDNDKCSFFNLLEIYCVRDVRVTMEVWKKICHMYNSYVPFIQNEHITKFHGAPSLTKWISLKYALDKSNLSSLKTYNCKTKTTKIKIYAPNYDSYFLWADSVYGGWVGCHQQGIINEQLGMVDIVSHYPTSFTCYYGIGKPRKMTNEELRHFEENIASYDLENIPIFCCEVNVTPPKKITNFCSPLPQRCKMTLTWSYLKCKQNLNSIDIWHCVKYYQFKFTLLRGEIFPKKAMIFRQFVECFAKMKNDGKQEKNDLKTKCGKIGLNSGIGKYGEKKERLISKIAKTEQDVKEINLLLSNNNKYLRHELMDIITHKSYEEYVIKEFDVTCNTIPIHIISLMFSYSRVIKMDLIRRSKLN
>Adeno_PentHex
MSSSPPPSYESVMQTDLLQNTPFVGPFVPPRYQSPSEGRNSIRYSQLPPLYDTTKIYLMDNKSADIASLNYQNDHSNFLTTVIQNSDYTPVEASSQTINLDERSRWGGELKTILHMNIPNITEYMFSNSFKAKLPASRDPTTKALTYEWFTLTIPEGNFPETMVIDLMNNAIVENFLSVGRQHGVKEEDIGVKFDTRNFRLGRDPETGLVMPGHYTNEAFHPDIILLPGCAVDFTHSRLNNLLGIRKRLPYQEGFIIAYEDLVGGEIPALLDLSKYDPLYPTQNINPLREDASKRSYHVQSNNKDTAYRSWYLSYNFGDPDKGARHNTLLVASDVTCGVEQMYWSLPDMAVEPVTFRASQDPSKFPVIGTELLPLFSRSFYNPQAVYSQMIGETTDKTHIFNRFFDNEILCRAPAPTISCISENIPAVTDHGTMPIKNSLSGVQRVTLTDARRRICPYVYKSLGIVTPRVLSSRTFXMATPSMMPQWSYMHIAGQDASEYLSPGLVQFARATETYFNVGNKFRNPTVAPSHDVTTERSQRLQLRFVPVDKEDTQYTYKTRFQLAVGDNRVLDMASTYFDIRGTLDRGPSFKPYSGTQYNQLAPKGAPFPTQFYTAPTNNQVAVYASAALDGGGFNAQGMTIDGKNLTANFEPQPAIGQPSWSTENSIAPSADYMAGRVSSIDSNLIRPCYGSYAAPTNENGGQHTGATGPGVSFYAPGPTAAAPNTCLYVDTLNIQAPDSHLVYKADPEDEKAYKGLSQQAAPNRPNYIGFRDNFIGLMYYNSNGNLGMLAGEASQLNAVVDLQDRNTELSYQMLLDSLTDRGRYFSIWNQAIDSYDRDVRIVENDGVEDEMPNYAFPIDGWLTETYTRVTDTGGAYQPPAGQSAGGPGYINRGNIDALEINLKANLWRSFLYSNIAMYLPDVYKITPLNVVVSDNQNSYDYMNNRVPVVGLIDSYVNIGARWSLSIMDTVNPFNHHRNDGLRYRSQLLGNGRYCDFHIQVPQKFFAIRNLMLLPGTYVYEWSFRKDVNMILQSTLGNDLRVDGASITIRQVNLYASFFPMAHNTASTLEAMLRNETNDQTFIDYLSSANMLYPVPANATQLPITIPSRNWAAFRGWSFTRIKAKETPALGSPYDPYFTYSGSIPYLDGTFYLSHTFRRVAIQFDSSVPWPGNDRLLTPNEFEIKRQVDGEGYTVAQSNMTKDWFLVQMLANYNIGYQGYHMPEGYKDRTYSFLRNFEPMCRQIPDAQTIGASYFGVPVTRQHNNSGYTAMGTSSTQREGQPYPANWPYPLIGSTAVASMTERKFLCDRTFWRIPFSSNFMSMGTLTDLGQNLLYANAAHALDMTFELDPLDEPSFVYVLFEVFDVARIHQPHRGVIEAVYLRTPFSAGNATT
>Adinto_PolB
RYRVPSFLPIFFHNLSRYDAHHVVKELAQYKDVDERAQKSSVDALTVNTETYISFSRRVGERISLRFLDSYRFLQASLDQLAQNLDDGAMQITRAACDTVEKFELLKRKGVFPYEYLDCEEKLEEPGLPGISAFHSRLTGKSITEAEYQHALNVYQVFEAKSLGEYASIYMNTDVRLLADVFEKFRSVSLATYGLDPVYYYTAPGLAWDAMLKHTHVNLELLTEIDMLMFFERGIRGGICQCVHRHAKANNPRMNEAYNPDRDTRYIMYLDVNNLYGHAMSRALPLGGFRWLTASEISHFNVSNIPADSDVGYVLEVDVTYPDHIHHEHSDLPVFPEHRVPPSRASTGSNTKKLLTTLEDKERYVVHYRNLQQALELGLELVKIHRVVEFRQSPWLAPYIHLNSSKRASATNAFEKDFYKLMNNAIFGKTMENVRKHRDIKLRDHWGGRYGVNGLISKPNFKRATIFDESFVAVEMSKVEVLYNKPVFVGMCILDLSKEHMYKFHYGFXKFHGYSFLAHNSQGYDGFFIIQQLIKERVDVKLITQGAKLKLLAVPDLKIRFIDSLNFLPMKLSKLPKAFGFPGSKGYFPHFFNTVQNQSYVGAIPPMECYGSEYMMPDDKEAFLKWYTEARTQVFDFKRELKTYCREDVNILRTACNSFRDGIIDMTRQVHTMDDPENPEMKIHFVTYVDPFTFITLASMCMHIYKQLFLKSETIALIPPDMYHGRQKRFSTPSIQWLMYMSEQIKTPIQHALRGGEKKIGPYFLDGYASLNGVQMAYEFNGCFYHGCPQCYKKDDYNTLTACTYDHLYRRTLLKKNFLETRGLRVITLWEHEWTEMLKKDSDLKIFLKHKNLPEPLEPRDALFGGRTNAIKLYHETAPGEKIHYLDFTSLYPFINHSKPYPLGHPRIIYENFGDIKQYFGLIKCQVYPPKKLYFPVLPQRISGKLMFPLCMACAESKQTEKCTHSDEERSITGTWCTVELEVALQKGYRLGKIHEIWHFENITVELFCEYIRMFLRSKQEASGYPEGCDDPAARQKYIDDYYTHQGIRLRPEFIENNPSRRQLAKLCLNSLWGKFAQRTNLPNTSIITDPDKLTAYLFDAGYDISSLQFIDEETACLCWKYAEEYPTCSNNINIFIACFTTAHARLELYTVMDAL
>Adinto_PentHex
MWQTIIDRYNRERVRNAHSDNLFTATDGRLLHPDIKWISNGPDNSILIDNSNTFMDGNQFSKLPLIEIDKDFAIAMGWLVYWDKKGAYELGPNLSTQFHNNSFVTTDPVKKYFGTAAGKPATLYWDVHGKHLELSSKVNWIFHNVNTAYRRIVGTRNRTLHIYSDAAGSSVVGQTTTDLLREIEYMTDGRGTRYFEPMHIHYIPIRVNTMETIKVQVSETSGALVPFNNKNQIPTIVTLHFRKRPVXMMQVGSCECTRSELELFSLPPTLTSIEKVQNVEILPLGSLTDYDTPIEFFIAGRGDEYINLAKTYLYVEAKITKADGTDLAADAKVGPINNWLHSLFDQVDLSLNGVLVTPSNNTYPYRAYVETLLSYGQEAKKSQMQSSLWYVDDPGKFNKYDPAAADTNSSFKTRARLAAESKIVDMLGRLHLDLSHQRRYILNGVDMKLRLNRSKTKFNIMSDLGTEKVKIQKAVLLVEKVKVNPAVLTAHEKALNTTNAKYPIRRVEVKSFSLTTGTRTVTRDNVFLGQLPRRAVVFMVDNNAFAGNEKKNPFQFDHNKLNYITLEAGGQSYPAQPLTPTFGDVNNYIRSYMTMFTETGRIFDDSGNDITRESFRKGFSLWAFDMTPDKEEGDHVHLIKEGNLRLDMKFEEALTATTSVFVYAEFDNVIEIDRARNIIKDFKXMGSFYITLPDNASQGLFRNNTRGNYKVKLPREINLSDRYEVGLASFFYTHSWKNVVGGYITINDGGKVIRFQVPSGYYEDEKRLILKINELLDYYTRGNEVVSVKRKVHIKYDDITRLVNVIIETEDYFMIEFDGQLSQLLGVPKLITRTFEAYKPVNVSSGLNTFYIYCDIVEYSIVGNHSAPLLRLVNVRGNDNQSISESYDNPQYKSLLKRTFDTVEIDIKSDLNETVPFDYGKVIVTLHFRLKRLAXMSILNVTEKILVDNSIVNSEIHTHQPYTTRFGNNDEIRIPIQEDMCTLPSESYLYVEGKLRREDGTASTNAKFVNNGVAFLFSEIRYELNGVLIDSTTRVGLTSTMKGLLSYAPADNVRSQNFGWFPTSDVKITNALGQFNVCIPLRTILGFAEDYNKVRYSILVFRFYNITFQIILNMRQELVLIRSSTDVNSVVSPDDEAIKIDIQKLYWKVPHIQAGLSEELALTKYIDKNIDTQLAFRSWEIHIYPALSSTDKHSWAIKTATSLETPRYVILGFQTARENDIKKDMSKFDHCNITNVRVYLNTQRYPYDNINIDFNSNRFAILYEMYARFQKSYYGKQSEPLLSPQEFKNQSPLIVIDCSNQKDHLTTKSVVLRVEFETSVNLSNDTIAYCLILNDKIFNYSPLTKSVRQMXSVLRSDFNPPIYLNPDREYVLGLTSFETFNTIPNVTKTANKFKIGTITIVIPEGSYELKDIEKYIKSVLPRNTALKIKANNNTLQTGIKSNKTVDFTIENSIGPLLGFSKKKLEADVYHESDYPTDIIKVTSLLIDCNIIFGNYKNGTPAHTLHQFSPNVPPGYKIIECPLHVTYLPVSVRTISNITLKIMDQNEDVVNFRGEVVTIGLHLKQXKRMKRPFTIFLDSSCPISKQLYPENTNTDFIIELPERLNFRQNWTVTLKTLFLSNKIQNIEDCHVQYRKINPIDYVVREKAFTLKNGNYGTLASFIHEIAEEFKRTSMPFSISEVENGRVKIKMKGRLKNGYKSELRLSKYLASILGFTSSPKQYQTLRFDQNPEYIAPHNPNLFLVYPKNLIVGCNIVDDTIFGGQNVKLLRLITNSDNLESDILTFQFHQDEKVMLGIREFKSIHISIMDVTGSPVKSESNFPSRLQLMFS
>Adoma_E1
ERDVFRHIVNWLEELGVRSKPDIVKVIDSLKPGDKMFRVVRTLHTSGAAMRSCVDSAVWYLTMREKYLPAKCQNNISKAAGRFYWHLFNQVTAEFTDTGTVDIAQPEHMHWLIKTVLRPQTLTEKLLITQKVQPVQFANDLCEMLFGDNRRERTLILYSPQKRCGKSILADAIMKLVNGARLALDHADSREFVISSMADSGCVVIEDPSAEGIKYIDKALRPHLDGDIVQINKKNEPVSEKQFPPVIITSNASVCCTTFNTRAKVYTFCNPIEKAFGNRFINTIPPTDVAQFIAKYTXDPNFSMPKLNDFAFKYNITDADELNRIYVIIARKDCIPWKDTSIEVGTSSWVKRMEKGLLKDQVKPDDNLFGEDFVCFCGCKCTTEDHEAQKHNARLFYSKTDQAKICRQAAQNVLSMYMYQAQCKTNSDFVAEWYFEYEKDWKRVPIDPVKRLEHVKRLSLPFVPADQRKKQDPLKVALKKFLRIFKFLCTGGHDVGGKNLKKRTLTLFSNEGNCGKSTLIGRLFEMFPRTFTTRVELNCSNRNNDSYKHALAEGCGKRFVSIDDVSIDTWATLLCDQRTLMDGNLVQFDGKYKRVTLGVFGRSILSTNMSRAEVRERLVKRGIKAKDVNIGLIRFDNWITMHPVDEQEQGYVNSYLIDYWIYSMMNTIXLDEFVSRCQLVRYQGSAYTSEAATHEDLANVLLVALTKRIRRQQCIIFTGIYSTGKSTFANSIRNLFAKRATKMINLNETQTSFLLDGTEKCRLVVYDDMTAPGAVALDTLYRHIVDGNENVSVSRKNKSSKDISFPPLIITTNVPASSLPDGLRTRVRVVEVATMARPVTSIDNQSFVGFSSTAFVTWLVSA
>Adoma_Rep
RYFQESNSATANYGDYIPSTIAGCDRKIFESVLATEGKLNESICMAERTKSVQLLAWQNELLTELEAVRGSNRKVIWIADIAGGAGKSVLCQWLMSYSQGYGSTILFQDFDYRNNSFLYSKEKMVLFDLPRTSKPDNLKFIEDLKNGYIISTKYEVRKKVFESPVVIVFSNSYPEKTLLSIDRWHVFNISRGVGDD
>Adoma_XenoPenton
MESVKTVTLEKGSSKIELQKIINTFNQGPGKSKGYDPQDLGFRDAEVILQTDEDYLEDRKITHCGLSSSDRAKLKGAVLRKRGVVWGYKAFVSNYCFRLPPSEAYFKSCKGEESIWEIIGIKVFRLYPTGKILKEIVTVSHKPCAYYDVNSLARDTLMMTTTKQKQSLASWKEQAGNTDPQQVETSFKVNIGGPKRIPTVYTPKNVKGQSSYDSWYVPVQEACLSDTPPVPEIVFPINQCDELVRIAGTRTADIASLQRVYDVWPIQRNVWWHKYQGDERADESECFFEIANENGVGVYCFDFVNVSIGCDWNQGTVPLLKSNDKVQMADFTGSQNYFTCYGYAIELYARPRHITEQIKQLQIIDLSFKDYQGFTYDAAFKGTYEGEEDDETKDTYERTLNAFVAEQRTAQQKIYNKDGPMDQYVIRLQTAEAEQSKKQKPQMVSETFVNPTLNSSYGQXIAFSNISEYWGNNKCKFFFAVDYNDAKEVDHTTDQAIDELIKRNQVYELTIPGGYYDSFNELFSIMNIKMHDVATDAKYKDLKFAASVLGYPPVLSNSKDIGILFDKKNSKLHRNFGLPDDGKHYILPGELANKYILDLMAVCGDTMFINCSLLSKIIENGYTSVMGAIPLSESGVNYGDNIRKTTRHMNVYHIHRGMRVEYVDMSFTNSXMSKDGLFNITTVHLPSPESKVMGGKVPNSEGKLVVWQIIGFYEYPEMEPCVKQFEGRVLMIGSGRMALSRVQHKMKWQKDNTLDNFNDQCVLMHKSYKNLVFNPMQDSGYFPLPNQKGCYAEWEIKNKPTYGNDNIDNTSVYDKGTSRGIRKTVCDNSGVGILCFCDKVNFITAHKFESSTHDRAQMGSMRKIELVCNRVLVERQTKEKWPDIWDA
>Adoma_AdPentHex
SGLGLRCTKFQCVNSVCNVGGHLGNDTFYAGGSKHTLRNSFYYNQHLLFDEVCSRLGRQVASTFEIDHLGYVKYIGSETLLLPSQVSTPEGPEDLVDSLAVKLGFQDAATVEQGGLLCHAVEPHRTAAFLGDMFGPISEVNIFCESLHIASTEGVLAIIPLLSLPPRAPVHYPMEQSVYRPLNETGCYNTFVFEIVDKVFRPVHFLVNRPSIEVLLAHLXALNSQFQTIDIRVGNSGSLNSLLPNVRGSAGGNGALAIVNKYFNVPEHSGLAQINPLDQLGPYQGTNTNVYVSHSEAIWQGTEQLYHQLNTPNNCLSSCDNDDETCLKIFPRGMQLELRFVTRNSYERARLQPVYKTSDGNAEQDQSLYLRFGEVKVMYTVCKIPYEYWPKEPIRTKFATMDIGIEAFPIQTGQHSMTVHVTKTEADIIPQYIFVFAGLDSMWNVSQLRVHGYGAREDVLDTAYVTVNGSNTPDFMKLYVDSRVDLSNPEQLQSMFNAFLGKGAFTPGRYRFLERPIAERHILDGHRNLGPVFSTFIFPTDTSSFLVREAASGVQVGRVDVTVTLHQEKVKQGMSLFVIKVT
>Adoma_Adenain
VSWAWLSVQEIIDFLHSMNYDADVHVFEGILPVFPPDPKKPPRSTWFCMVNNHWVCFLSHSHRLWFFDPMGYPPASYFTMRTPVIDLNICVQPPNSAYCGNYCCFVLHILMHCEPTPSTGPRSTHVRQWTQGMVNCISRFLYIAPERXTTALSKEEVLYGCDILKKQYNITRRISYIEYKDFDIFVDALVNGTILLIHIPNNMVIGPGVSGHLICMYKEHGVIYLFDSTNNVDELKCPKLFTITPIAYVLNHRIQKPNSFGCANYCMLALLHINGNIDIL
>Anello_Capsid
MARAYRPRKNRWRRSRRRKWRSYRRRNYTTARRYRRWRRRRHRQKVRVLTEIQPKFQRKCTIRGIFTGLILGQGQATPNFSHNIQEFNPVRRFVSLKNSNNLQTGGWAVGNFSLQALYEEHKNWRNRWSNTNCGFDLVQYHYTTVYLEQHKTMDYIVFFDEEYQSTEEFLKSTSIHPLLMITHPKTILIKSRDRAGPRRARKIHIPRPSWWESGWNFSTDICKKGMFLYYFAFIDLDWPWAVRSTSKDDWNNKDGSAWWKGDAWKKKFDDAVKASFDNSNPDQTDHKLANVGPLIPRAPASNTEPNKQITFFYKSRWTWGGNNLTFKAVCDPCNVLPSGDSXMVRYRRHYRRRRPYRYRRRRFHRRRKYHRRRHYGFKKRTKRFRRYVKRQFFNRNPGHYTPRLANPFNKQNLLFKGVIFVPLFVESQQVLTTERMAEAKRAAVVTLSLGNLLRAVMPLDATSKAGGPTVGRINAYQSNAPDWQSMDQNHTGTVQSGPWEWWRWALILMEPEDNKRIIRYPWIIDTAMMLDMFGGWQLFRHVKTTFTVQATISQGEWSPVASLFVQDSYWIGATMNNKWLDGYDGNHFGAPMPGGGWADKQDPVTDPYDFYQHSHPYPQGRAADEYEPPSAPPLIGDDWRNKQSAFYSLCHLPSFALLMALGAPLSFPPFQQPVSRHSFSRHSVNGVQDPQGRKWLTLWPKSTPMQISAPDSGPTEVELPIGQLFLAQGSSFSKPYNFGTASERTNEPIFTTAYAQNTYMKFWSVIKIESKWQLGNQRRKWWWDILWANQMRTRFSQDSPGGVGCAPSPRTPHPRGRKHRFHVYQ
>Cress_RepE1
DKFSQPKLRAFAERYLIDLEDELLTVYSHLALKEIEAQKRKEQGFSGFLDMKGTNVTVDDIIEHGPNARFLRCENRILDHIKEACITVKMKFSFWRRSVNNTVVLQDIINDMYTDFLKVPGRKMLDVFHDLDVLHIHMFFLKNGIDPCQFVADILDTYLGQGRYRNLLMYGPVQTGKSTILTTVRNIFPGAKNIELNYKIDKFFMSEITKARILTFDDCTVDGMKNLDGVFRSALDGQSVRVECKYKDAEELACPPTIITTNIQLSEIPVQVLSRTKVHYFKNYITKPEAAAFADNNAAKKCILSCITGDLSLAWIKGFPSXLKKRQRDMLITFGNITKYKLPFLKTEEMANKICEYINTENSIVTYMTIAYEQADTDCPFPHVHIAIKLDSKNAPCCGAVKKKLYKLFTDYHGNIDISTKNNTCYIEKAKYLICPSKEKKVDPQPYVMGETYINLCKRIENSGSGAVRSREIRQNWNQEMIQAAKEAEGNFETYMESDVYKELGQSLAYQLVTCFRELSRKKEVKLEEEVYPLSDYDPRVVKWFDKWYKGDKRKGDTLLLQGIPDTGKTRFVFSWAAERGYSVYKCPASLREWYGYEGQDICLWDDMSEDRKDLGGQRMAQLLDGQITSLDVKCVQGIQVKCPKIIMTMNTDFCFEESPEKFRARVCRFRVXHTKNSRLLFLENRVFEHVKEACHMVKSKIVMWRKTTKNGVVLDVVNDMFFNALVSHRIANLSSELSHDDGVVSLVCFFVKNNIDPCMFLYDMFSSYIGEGRVRNMLFAGPLKTGKTTILTAGVWRLLPGAKTVDLNRNFDRFGFSDFGSARFLIFEDCTSDGMKNVDKYYRAALDGVAIRIEVKYKSAEELACPPTFITTNLELGMTPVLVLSRAKVYQFRHLITTREARLFADKQTFQKFVMYCLTGELSL
>Papilloma_E1
EQTFELSTMVQWAFDHNYTEDSTIAYEYALCADSDSNARAFLKSNAQAKYVKDCGTMVRHYKRAEMKGMSMSAWIQKRRDMTTGEGDWRPIVNFLRYQGVEFIPFLAVLRDFLLGIPKKNCLVFSGPPDTGKSLFCMSMLQFLGGKVISFMNYKSHFWLQPLQDAKVALLDDATDPCWDYVDTYLRNALDGNPVCLDLKHRAPLQLKCPPMLVTSNVCVKSHNRWKYLHSRIAEIKFEQPFPFNEDGTCVYELTEQNWKSFFGRLWGKLDLPDDGETESRRAEQPFRC
>Papilloma_L1
MSMSYWVQPQGKLYLPPAKPVTKVVPTDEYVRPTNHYYFGSSERLLTVGNPYFEVKKKDIVVVPKVSGNQFRVFRLLLPDPNKFALQDPTIYDPENERLVWKLIGLEIGRGGPLGFGTTGNPLMNRYQDTENSGKFSLNTGKDERNNVSMDPKQTQLFVVGCKPCMGAHWDVAQTCQDSEYQTGDCPPIELKTTTIEDGQMCDVGFGAMNFSALDDTRSGVPMDIALTTCKWPDFLKMNNDTYGDSCFFYGKREQLYCRHMFVKGGVAGETLPEGSLVKGDSGGRETDPLTNANYFGTPSGSLVTSDTQLFNRPYWLSKAQGRNNGVCWQNNLFITMVDNTRNTNFGISKRKNGDTDPFNSANYKHYARHVEEFEISVILSLCKVTLQPEVLSLIHTMNPEILEEWNLGFVPPPVTGLESTYRYITSEATKCPANVEPKEKVDPFKYLNFWNVDLTEKLSSDLDQHSLGRKFLSQSGLRKSAVPRSLKRPATTTTKGSIKKKRKA
>Parvo_NS1
SILKDGTKKIGCVLVTGKSNSGKTQIFCKPFQEWVRPFVALRCDNSDFAFEESSTFHSLWYIDESDQLAYTGKILEALKNIMGRQKFAVNRKYKSGALSMSKPGIFMKQRNDWPGVEGQSLLALTNRYYHINIDSIAXRLFGSRLAYLQETFPEIFTGTIKTNFWERYFTEKGWTKNKRTEICDTILQVILMTDKEGRLVLHFHGGFGTGKSILSRNLCGPWRTASISNLQLANKSEFTMESALQSSIICFDEPMVNPIAGQELRKVFAGDLVFAQQKYEQPQTVPVQPVIVTANSVHYGPFLPVDGALERRRRLVQVPGKWKYDDGDETDWRQTWRSLYSYLIQFXIILRKTGKMNAAFIHGERDAGKSTIFLNSLEWLVPHLSMKSTPNPALDRFCLADLASPQRLCFMDEFSMIPKGAHDYYKVLFGGQSTDTDQKHKGRVQTIPCPFIVMSNHSLEHIMAASLEDLTPFQVRLYVMTIXIRTICEFMRVYTFEQLNVEILKLPPEHLIAIRWEQIKYRTNIERQVAAVCTQESARYTLLTVQDLAREFMKHGGHRNLKYAGILDSMYMIECWCTTNNIPFADYIGQTISVLNKTSGKKNAIMAHGPSNGGKSIFLHNPIADLCVFVGEVTNIGSSSQFAYQSLVNKRVAAIDEAVFAPEQLEMLKKITGGERTQVEVKFQRPQWLERIPVILTCNNYPWRANAQEAVAFKNRMHIWEIVSDDSLKDLLLQINPAVFDTFSKVYXCQNHTDVYQYFQKMDDAWLTAIWSVGMLLGDKTIKKRGTVMITGPTDVGKTYWFCDGLEFLAPRVRNPAVTGNFMLGSATKSCFYYILDDISKSVDASVNLERIKNFMSRQETEVNVKYGHLQMSHPAPVIWLSNQRDFVLTSIHDTTKELAALESRMFANVTLNSMNIELSLEEIQRIWQTVLXHYALLDAMMAIHMSPAEITVFKKQVKKWMLGCSKRNTLNISGVPDAGKSMLAEMFCKVFVYYKKNAASKNFPLDGLSDNKLIWLEEFTSHLLTTGNITFFKQIFGGQSIHGDNKFSGIEEIVKTPVLITSNETFDTFLLNGRRSTEYDVDAWKPRIYSVHLKHKINVQELSPFFDYDAGICGEAAIGWLHSE
>Parvo_Rep
TTKKVIVLVGPTGLGKTQYALAHFKKPLHIKDKEDWRRYNNSVDGIILDDLDFPNWSPLTLLKLLDMETPITQNIKYGATRIKAGTPRIICVNHLDLFWPKGIHIETQKACERRIEIIHIDEPLFNPPPPPARATTPEQXQTLTTALTGEPHDRHVYVVLDKRGSCGKTTFYKRWAAMKETDQVAQVSNGKTADIMHIMSQKPDARWVFINLTRSTMQVVNYQAIEQIKDGSYMSGKYEGCEVTGMPPHLVIFTNFALDWKSMSEDRWRIGVVNNM
>Parvo_HelPol
EDSNSDYGLLCYDIECEQKDFGLCVLICWLLSVHGVLTRGYFGGRHCIQRFQQMLLEYCQTGTLYVMGYNSNKFDALYVFNEFPGRLISYLLSSTFITELIYETKYCVIKTRDLRMYISTGNLASIARSIKLEKLDGAVKELTFGNWRNYITYCYRDVEIVYKAWIKKVLRGFSIIEGTVISNIRNVIQFQSQAQIAFQCVIADRVLYNIKDELYLYGQQSYYGARVDSMIYGQKRFVKNWCFDIRSLYPAGMNNPMPSGKFKCVQRYKVDWVMFRAEEYLPFVCTVELEKQMSKDTLTQHYGILPLRYENQLHYLNSGHIKNVYTCIDIEVAIADGWIVKDAYNFIVWERWDSGLAEFYKKWYGVKKSKPKNSTDYWFAKIVLNSSIGKFCQKPKEGRNKKPSYIGWFCLSYTRWLHLQLKRLLLEIQTASKRPVYVYYGDTDSVFIEEWVKEYIERQHPEMLLDELGDKDNLYGDFEGCGEFIVVIAKKMMHNGTKCAHKGHRLVTAQMMADVLTKDSATEYESPYRY
>Polyoma_LT
RKEVDWLLLLEYAKEIRNIEPYLLLGAYLEFKASPQGCKKCVPKYPEHYPFHEKHHANAELLYFCRQQKLICTQATDHVIALQRVKMKDLSRKDVLADLFQKHVDDLVKYMDCKKRTLFILGAVAWWLQARTGGAKEAREILLCLTKNVPKRRNVIFRGGLDTGKTCYATLFLNFLEGVSLNVNCPFDKLNFELGCAMDKFMCVLEDVKGKARDGLPGGHGVDNLDSLRDYLDGQCPVNLERKHCNKVSQIFPPCIMTMNYYSLPESLRNRFCKVYPFPKREN
>Polyoma_VP1
MLARGGVQLLGLQTGPDAHLELEVVINPRMQVNPAPEDTKETAASGAYSTNITHAPSLTNDVPASTEYPFYSLSLVRLPPLNEDITQDRLLMWECVSCKTEVLGITSLMNMHSQAQNTPYSASKGVVGPNMHFFALGGQPLDVVSIVGNTGTDYLKTGQKSQPQAPVKANLTDTFTQGTFRDRVVMDGKYPVEVWSPDPLKNENCRYYGTFTGGNETPPVLSFTNTVQTVLLDETGVGIVCPNDTLYVTAVDVCGFRHTPDKKDQWRGLPRYIKMMFRKRVVKNPYKVSNLLQDLLRQRHPSVAPXVITSRPGPKDQRYYELETVLNYPYETTVQAGQPAMWQLAKFTLPDLGLPEKGIVKVWECFSLVTYTLPLYKYGPMKANTGLSGPWARSLGLKGGMFGFMQWPETPGDDANQVTLMYDMKRYVALDKDNLLQFSQHVADPTQDENCYWELRSTPSLGCPIVDDRDLRVKLLTDSDGIGIVCPKGYLRAAYCDYVTGQTNNQALGHAYQPRFLKCRFRIILCEVRSLWDNFIRKAYTDMMKGXDCGERVVNKKFCSSTTKAWVWEAYAVKIMERHQSFGDTVSPMINSKAFGGDGLVFLEQTSDGGKNEFSRCRYYDDLVVVRELLFQTPCSFEQNQWMEINHSWGPQGALLPASYSSYNYKSLIDVDGIGIICPWNEFYIGSYWFAAKAGDNYSQQWYEIKFRPREIQKSDLLMYLFKAQCGRK
>Tailtoma_LT
GVYDVFPVKPTCHNILLKILNCTDVAPLVKFDMNLMIQYGQDYFVGHNVNDFINFYSEGKDIPEEFKATHAENYNGLKHEKSCFTLAKSAFHFTQARKISRKSHRDIFEILGLGLTNFISECADYEIPVYCLQYYQFVKYILGNQFERCFAEIIIALVGVKPRSKCIIFRGGYQRGKTSLCNSILYALEGIKIDINCKDPNFKLGEAVGNVVVLFDDVDVKGMEHIGLKSHFFDGGPVQLERKYAIPGDYIWPATLITTNLESIPEKLSTRSSTYVLTQHLRERDQVLLNDLAPDQYADCFWYLLYRYY
>Tailtoma_VP
MSKRKAASKVGTTKAPKIDSKSCEGPDGLTYLGSNFMGCSCDGFKQFCGTDVPLTKEFVTTSFPQHFKTVKLKMDDMLMKWQGVKCCEGKRHLNLWRCVQIKMRKLKPLPNTAGGSYERLAFSNGPIPAIRIPAATEKTLPSGKTFHARLADTKKVYYFEAEELTLDNFLKVGVLGPNYNPNIAGDVACGRDEHEHYDIYWTVADILKKRGDIWYCQGFDQTASGSVAGNAYGDPSVWPTLYSDVQGKNYVTPKTRTIGTEGVMYGMKGGLMLKDPNHIWATIYNNRDGVIQWKADYDKSGVTKLAFVDFPVYELTAYLELTHWEMSDAKWFQYIIAQTKAGKCDGKSVDTNIPGGATGWREPSIFDDYCDYPAGTSLGPEPTPIGSNPPDVEDPPVPITSPDQDLVDGDKGGELFDQPDAAPIPDRLRSVDLDCFLAQALPSRDKTKGVGGMVHQVHQVSQVLQDHLVLLVDLDPRETLGLRVLLGHKDRVVGVGEPQVICCYGVTLTTQVHLPPLLDLSXSANKFSLLKQINGGIISVLNLGSAWHFMEITFTGELDATNTGHFSGNPYDPADCTITVFPRPGSSSNVQYANGDSLAAGVDIVLARSGRQETHKMYLRVRNRCDIQIYNNTSTSKNLNTGILRCQFDLWDKATPTTPTPPITPGQDEPGIYLPMTPXMLSGFNISLHRQRQENVMVKVLIQIFLGGQLVGGSPQSLMIIVITLQVPALAQNQPLLAAILLMLRIPLSLLRLPIKILLMGIRGGNYLTNQMLPLFLID
