# Supplementary material for: Widespread Horizontal Gene Transfer Among Animal Viruses
Source: bioRxiv. 2024 Mar 26:2024.03.25.586562. Preprint. [Version 2] doi: 10.1101/2024.03.25.586562 (PMC11071296; doi:10.1101/2024.03.25.586562)
Supplement: Supplement 9 [file media-9.zip › File10_BetAdintoHexon.tre]

#NEXUS
begin taxa;
	dimensions ntax=75;
	taxlabels
	Adinto0195_seaurchin
	Adinto10012_seasquirt
	Adinto1001_dragonfly
	Adinto10155_dog
	Adinto10375_nematodeplantparasite
	Adinto10665_eel
	Adinto11187_coral
	Adinto11189_seasquirt
	Adinto11432_rustfungus
	Adinto11680_redalgae1
	Adinto11680_redalgae2
	Adinto11817_lizard
	Adinto11944_powderymildewfungus
	Adinto12135_humanbladdercarcinoma
	Adinto12158_seaslug
	Adinto12263_salamander
	Adinto12335_CDS_seawater1
	Adinto12335_CDS_seawater2
	Adinto12357_seawater
	Adinto12437_estuarysediment
	Adinto12738_jellyfish
	Adinto12830_groundwater
	Adinto13229_freshwater
	Adinto13306_humanfeces
	Adinto13673_seaspider
	Adinto13919_pipefish
	Adinto14448_arkclam
	Adinto14547_coalbed
	Adinto15040_ribbonworm
	Adinto15554_seaspider
	Adinto15736_copepod
	Adinto15764_peacockmuscle
	Adinto16078_seawater
	Adinto16211_ribbonworm
	Adinto16382_seabream
	Adinto16550_tubeworm
	Adinto16994_ribbonworm
	Adinto17920_seawater
	Adinto18043_estuarysediment
	Adinto18142_socialspider
	Adinto18804_powderymildewfungus
	Adinto19046_seawater
	Adinto19515_coral
	Adinto1972_minnow
	Adinto20002_ribbonworm
	Adinto21560_seawater
	Adinto23690_coral
	Adinto2388_crocodile
	Adinto2681_tasmaniandevil
	Adinto3086_tetrafish
	Adinto3246_springtail
	Adinto3383_coral
	Adinto3465_pangolin
	Adinto3860_human
	Adinto3926_humanmetagenome
	Adinto4121_tasmaniandevil
	Adinto4194_salmon
	Adinto4377_cowkidneycell
	Adinto5010_oyster
	Adinto5205_lancelet
	Adinto5272_boxturtle
	Adinto5308_humanfibroblast
	Adinto5367_nematode
	Adinto6338_housespider
	Adinto6483_vesperbatfeces
	Adinto6671_croakerfish
	Adinto7032_orbspider
	Adinto7556_humanmetagenome
	Adinto7659_olive
	Adinto7749_macaquebrain
	Adinto8987_mussel
	Adinto9059_seaurchin
	Adinto9228_humanmetagenome
	AdintoDros1_fruitfly
	AdintoDros2_fruitfly
;
end;
begin trees;
	tree tree_1 = [&R] (Adinto3860_human:1.984,((Adinto18804_powderymildewfungus:1.577,((Adinto14547_coalbed:0.2593,Adinto13229_freshwater:0.3887)[&bootstrap=1]:1.415,((Adinto11680_redalgae2:0.91,Adinto11680_redalgae1:0.9845)[&bootstrap=0.97]:0.3177,((Adinto15736_copepod:0.3134,Adinto12357_seawater:0.3015)[&bootstrap=0.99]:0.2332,(((Adinto12335_CDS_seawater2:0.1063,Adinto12335_CDS_seawater1:0.0)[&boo…
end;
begin figtree;
	set appearance.backgroundColorAttribute="Default";
	set appearance.backgroundColour=#ffffff;
	set appearance.branchColorAttribute="User selection";
	set appearance.branchColorGradient=false;
	set appearance.branchLineWidth=1.0;
	set appearance.branchMinLineWidth=0.0;
	set appearance.branchWidthAttribute="Fixed";
	set appearance.foregroundColour=#000000;
	set appearance.hilightingGradient=false;
	set appearance.selectionColour=#2d3680;
	set branchLabels.colorAttribute="User selection";
	set branchLabels.displayAttribute="Branch times";
	set branchLabels.fontName="sansserif";
	set branchLabels.fontSize=8;
	set branchLabels.fontStyle=0;
	set branchLabels.isShown=false;
	set branchLabels.significantDigits=4;
	set layout.expansion=0;
	set layout.layoutType="RECTILINEAR";
	set layout.zoom=0;
	set legend.attribute=null;
	set legend.fontSize=10.0;
	set legend.isShown=false;
	set legend.significantDigits=4;
	set nodeBars.barWidth=4.0;
	set nodeBars.displayAttribute=null;
	set nodeBars.isShown=false;
	set nodeLabels.colorAttribute="User selection";
	set nodeLabels.displayAttribute="bootstrap";
	set nodeLabels.fontName="Arial";
	set nodeLabels.fontSize=12;
	set nodeLabels.fontStyle=0;
	set nodeLabels.isShown=true;
	set nodeLabels.significantDigits=4;
	set nodeShapeExternal.colourAttribute=null;
	set nodeShapeExternal.isShown=false;
	set nodeShapeExternal.minSize=10.0;
	set nodeShapeExternal.scaleType=Width;
	set nodeShapeExternal.shapeType=Circle;
	set nodeShapeExternal.size=4.0;
	set nodeShapeExternal.sizeAttribute=null;
	set nodeShapeInternal.colourAttribute=null;
	set nodeShapeInternal.isShown=false;
	set nodeShapeInternal.minSize=10.0;
	set nodeShapeInternal.scaleType=Width;
	set nodeShapeInternal.shapeType=Circle;
	set nodeShapeInternal.size=4.0;
	set nodeShapeInternal.sizeAttribute=null;
	set polarLayout.alignTipLabels=false;
	set polarLayout.angularRange=0;
	set polarLayout.rootAngle=0;
	set polarLayout.rootLength=100;
	set polarLayout.showRoot=true;
	set radialLayout.spread=0.0;
	set rectilinearLayout.alignTipLabels=false;
	set rectilinearLayout.curvature=0;
	set rectilinearLayout.rootLength=100;
	set scale.offsetAge=0.0;
	set scale.rootAge=1.0;
	set scale.scaleFactor=1.0;
	set scale.scaleRoot=false;
	set scaleAxis.automaticScale=true;
	set scaleAxis.fontSize=8.0;
	set scaleAxis.isShown=false;
	set scaleAxis.lineWidth=1.0;
	set scaleAxis.majorTicks=1.0;
	set scaleAxis.minorTicks=0.5;
	set scaleAxis.origin=0.0;
	set scaleAxis.reverseAxis=false;
	set scaleAxis.showGrid=true;
	set scaleBar.automaticScale=true;
	set scaleBar.fontSize=10.0;
	set scaleBar.isShown=true;
	set scaleBar.lineWidth=1.0;
	set scaleBar.scaleRange=0.0;
	set tipLabels.colorAttribute="User selection";
	set tipLabels.displayAttribute="Names";
	set tipLabels.fontName="Arial";
	set tipLabels.fontSize=14;
	set tipLabels.fontStyle=0;
	set tipLabels.isShown=true;
	set tipLabels.significantDigits=4;
	set trees.order=false;
	set trees.orderType="increasing";
	set trees.rooting=false;
	set trees.rootingType="User Selection";
	set trees.transform=false;
	set trees.transformType="cladogram";
end;
